# Supplementary material for: Dynamic thresholding search for the feedback vertex set problem
Source: PeerJ Comput Sci. 2023 Feb 10;9:e1245. doi: 10.7717/peerj-cs.1245 (PMC10280643; doi:10.7717/peerj-cs.1245)
Supplement: Supplemental Information 1 — These 101 benchmark instances are classified into five categories. No optimal solutions are known for the instances of the first to forth categories, while optimal solutions are known for the instances of the fifth category. [file peerj-cs-09-1245-s001.zip › FifthCategory/s13207.bench.dat]

669    3406
3    165
4    162
5    159
6    156
7    92
8    88
9    84
10    80
11    648
12    648
14    25
14    302
14    303
14    323
14    349
14    540
14    553
14    564
14    581
14    589
14    597
14    625
14    668
15    25
15    301
15    303
15    324
15    351
15    541
15    554
15    565
15    574
15    590
15    598
15    626
15    668
16    25
16    300
16    303
16    325
16    353
16    542
16    555
16    566
16    575
16    591
16    599
16    627
16    668
17    25
17    299
17    303
17    326
17    334
17    355
17    535
17    543
17    548
17    556
17    567
17    576
17    586
17    592
17    600
17    628
17    668
18    25
18    298
18    303
18    327
18    337
18    357
18    536
18    544
18    549
18    557
18    568
18    577
18    585
18    593
18    601
18    629
18    668
19    25
19    297
19    303
19    328
19    340
19    359
19    537
19    545
19    550
19    558
19    561
19    569
19    578
19    584
19    594
19    602
19    630
19    639
19    668
20    25
20    296
20    303
20    329
20    343
20    361
20    538
20    546
20    551
20    559
20    562
20    570
20    579
20    583
20    595
20    603
20    631
20    638
20    668
21    25
21    295
21    303
21    330
21    346
21    363
21    539
21    547
21    552
21    560
21    563
21    571
21    580
21    582
21    588
21    596
21    604
21    632
21    637
21    668
21    669
23    234
23    242
23    243
23    331
24    218
24    220
24    224
24    225
24    226
24    233
24    234
24    242
24    243
24    332
25    303
25    668
26    305
27    14
27    15
27    16
27    17
27    18
27    19
27    20
27    21
27    25
27    26
27    303
27    304
27    305
27    367
27    368
27    369
27    370
27    371
27    372
27    373
27    374
27    403
27    404
27    405
27    406
27    407
27    408
27    409
27    410
27    439
27    440
27    441
27    442
27    443
27    444
27    445
27    446
27    475
27    476
27    477
27    478
27    479
27    480
27    481
27    482
27    515
27    516
27    517
27    528
27    529
27    530
27    531
27    532
27    668
27    669
28    14
28    15
28    16
28    17
28    18
28    19
28    20
28    21
28    25
28    303
28    304
28    305
28    367
28    368
28    369
28    370
28    371
28    372
28    373
28    374
28    403
28    404
28    405
28    406
28    407
28    408
28    409
28    410
28    439
28    440
28    441
28    442
28    443
28    444
28    445
28    446
28    475
28    476
28    477
28    478
28    479
28    480
28    481
28    482
28    515
28    516
28    517
28    528
28    529
28    530
28    531
28    532
28    668
29    14
29    15
29    16
29    17
29    18
29    19
29    20
29    21
29    25
29    304
29    305
29    367
29    368
29    369
29    370
29    371
29    372
29    373
29    374
29    403
29    404
29    405
29    406
29    407
29    408
29    409
29    410
29    439
29    440
29    441
29    442
29    443
29    444
29    445
29    446
29    475
29    476
29    477
29    478
29    479
29    480
29    481
29    482
29    515
29    516
29    517
29    528
29    529
29    530
29    531
29    532
29    668
29    669
30    14
30    15
30    16
30    17
30    18
30    19
30    20
30    21
30    25
30    304
30    305
30    367
30    368
30    369
30    370
30    371
30    372
30    373
30    374
30    403
30    404
30    405
30    406
30    407
30    408
30    409
30    410
30    439
30    440
30    441
30    442
30    443
30    444
30    445
30    446
30    475
30    476
30    477
30    478
30    479
30    480
30    481
30    482
30    515
30    516
30    517
30    528
30    529
30    530
30    531
30    532
30    668
30    669
31    183
33    34
33    35
33    36
33    37
33    38
33    39
33    40
33    41
33    42
33    43
33    44
33    45
33    101
33    103
33    104
33    133
33    147
33    399
33    435
33    471
33    507
34    35
34    36
34    37
34    38
34    39
34    40
34    41
34    42
34    43
34    44
34    45
34    101
34    103
34    104
34    107
34    139
34    153
34    397
34    433
34    469
34    505
35    36
35    37
35    38
35    39
35    40
35    41
35    42
35    43
35    44
35    45
35    101
35    103
35    104
35    107
35    132
35    146
35    395
35    431
35    467
35    503
36    37
36    38
36    39
36    40
36    41
36    42
36    43
36    44
36    45
36    101
36    103
36    104
36    107
36    138
36    152
36    393
36    429
36    465
36    501
37    38
37    39
37    40
37    41
37    42
37    43
37    44
37    45
37    101
37    103
37    104
37    107
37    131
37    145
37    391
37    427
37    463
37    499
38    39
38    40
38    41
38    42
38    43
38    44
38    45
38    97
38    98
38    99
38    100
38    102
38    106
38    137
38    151
38    389
38    425
38    461
38    497
39    40
39    41
39    42
39    43
39    44
39    45
39    97
39    98
39    99
39    100
39    102
39    106
39    130
39    144
39    387
39    423
39    459
39    495
40    41
40    42
40    43
40    44
40    45
40    97
40    98
40    99
40    100
40    102
40    106
40    136
40    150
40    385
40    421
40    457
40    493
41    42
41    43
41    44
41    45
41    97
41    98
41    99
41    100
41    102
41    106
41    129
41    143
41    383
41    419
41    455
41    491
42    43
42    44
42    45
42    97
42    98
42    99
42    100
42    102
42    106
42    135
42    149
42    381
42    417
42    453
42    489
43    44
43    45
43    97
43    98
43    99
43    100
43    102
43    106
43    128
43    142
43    379
43    415
43    451
43    487
44    45
44    97
44    98
44    99
44    100
44    102
44    106
44    134
44    148
44    377
44    413
44    449
44    485
45    97
45    98
45    99
45    100
45    102
45    106
45    127
45    141
45    375
45    411
45    447
45    483
46    47
46    51
47    48
47    61
47    178
48    33
48    34
48    35
48    36
48    37
48    38
48    39
48    40
48    41
48    42
48    43
48    44
48    45
48    49
49    50
51    180
52    53
52    54
52    55
52    56
52    57
52    58
52    59
52    60
52    170
52    513
53    54
53    55
53    56
53    57
53    58
53    59
53    60
53    170
53    511
54    55
54    56
54    57
54    58
54    59
54    60
54    170
54    509
55    56
55    57
55    58
55    59
55    60
55    170
55    526
56    57
56    58
56    59
56    60
56    170
56    524
57    56
57    58
57    59
57    60
57    170
57    522
58    56
58    59
58    60
58    170
58    520
59    56
59    60
59    170
59    518
60    97
61    62
62    63
63    64
64    65
65    66
66    52
66    53
66    54
66    55
66    56
66    57
66    58
66    59
67    52
67    53
67    54
67    55
67    56
67    57
67    58
67    59
68    69
68    70
68    71
68    72
68    73
68    74
68    75
68    76
68    77
68    78
68    79
68    126
68    166
69    70
69    71
69    72
69    73
69    74
69    75
69    76
69    77
69    78
69    79
69    126
69    166
70    71
70    72
70    73
70    74
70    75
70    76
70    77
70    78
70    79
70    126
70    166
71    72
71    73
71    74
71    75
71    76
71    77
71    78
71    79
71    126
71    166
72    73
72    74
72    75
72    76
72    77
72    78
72    79
72    126
72    166
73    74
73    75
73    76
73    77
73    78
73    79
73    126
73    166
74    75
74    76
74    77
74    78
74    79
74    126
74    166
75    76
75    77
75    78
75    79
75    126
75    166
76    77
76    78
76    79
76    126
76    166
77    78
77    79
77    126
77    166
78    79
78    126
78    166
80    81
81    82
82    83
83    311
83    312
83    365
84    85
85    86
86    87
87    314
87    315
87    401
88    89
89    90
90    91
91    317
91    318
91    473
92    93
93    94
94    95
95    320
95    321
95    437
95    533
96    181
96    208
97    160
98    154
98    185
98    186
98    187
98    188
98    189
98    190
98    191
98    192
98    193
98    194
98    195
98    196
98    197
98    198
98    199
98    200
98    201
98    202
98    203
98    204
98    274
98    275
98    276
98    277
98    278
98    279
98    280
98    281
98    282
98    283
98    284
98    285
98    286
98    287
98    288
99    68
99    69
99    70
99    71
99    72
99    73
99    74
99    75
99    76
99    77
99    78
99    79
99    97
99    98
100    35
100    44
100    45
101    102
102    67
102    96
102    182
102    215
103    97
103    98
103    100
104    97
104    98
104    99
105    125
106    105
107    105
108    109
109    110
110    327
111    112
111    113
111    114
111    115
111    116
111    117
111    118
111    119
111    120
111    121
111    122
111    123
111    124
112    113
112    114
112    115
112    116
112    117
112    118
112    119
112    120
112    121
112    122
112    123
112    124
113    114
113    115
113    116
113    117
113    118
113    119
113    120
113    121
113    122
113    123
113    124
114    115
114    116
114    117
114    118
114    119
114    120
114    121
114    122
114    123
114    124
115    116
115    117
115    118
115    119
115    120
115    121
115    122
115    123
115    124
116    117
116    118
116    119
116    120
116    121
116    122
116    123
116    124
117    118
117    119
117    120
117    121
117    122
117    123
117    124
118    119
118    120
118    121
118    122
118    123
118    124
119    120
119    121
119    122
119    123
119    124
120    121
120    122
120    123
120    124
121    122
121    123
121    124
122    123
122    124
123    124
125    111
125    112
125    113
125    114
125    115
125    116
125    117
125    118
125    119
125    120
125    121
125    122
125    123
125    124
141    140
142    140
143    140
144    140
145    140
146    140
147    140
148    140
149    140
150    140
151    140
152    140
153    140
154    155
157    158
160    161
163    164
166    167
167    168
168    169
169    157
169    163
170    163
171    172
171    173
172    171
174    173
174    175
175    174
176    173
176    177
177    176
178    176
178    177
179    176
179    177
180    171
180    172
181    171
181    172
182    174
182    175
182    179
183    184
183    185
183    186
183    187
183    188
183    189
183    190
183    191
183    192
183    193
183    194
183    195
183    196
183    197
184    186
184    187
184    188
184    189
184    190
184    191
184    192
184    193
184    194
184    195
184    196
184    197
186    185
186    187
186    188
186    189
186    190
186    191
186    192
186    193
186    194
186    195
186    196
186    197
187    185
187    186
187    188
187    189
187    190
187    191
187    192
187    193
187    194
187    195
187    196
187    197
188    185
188    186
188    187
188    189
188    190
188    191
188    192
188    193
188    194
188    195
188    196
188    197
189    185
189    186
189    187
189    188
189    190
189    191
189    192
189    193
189    194
189    195
189    196
189    197
190    185
190    186
190    187
190    188
190    189
190    191
190    192
190    193
190    194
190    195
190    196
190    197
191    192
191    193
191    194
191    195
191    196
191    197
192    185
192    186
192    187
192    188
192    189
192    190
192    191
192    193
192    194
192    195
192    196
192    197
193    185
193    186
193    187
193    188
193    189
193    190
193    191
193    192
193    194
193    195
193    196
193    197
194    185
194    186
194    187
194    188
194    189
194    190
194    191
194    192
194    193
194    195
194    196
194    197
195    185
195    186
195    187
195    188
195    189
195    190
195    191
195    192
195    193
195    194
195    196
195    197
196    185
196    186
196    187
196    188
196    189
196    190
196    191
196    192
196    193
196    194
196    195
196    197
197    185
197    186
197    187
197    188
197    189
197    190
197    191
197    192
197    193
197    194
197    195
197    196
199    198
199    200
199    201
199    202
199    203
199    204
200    198
200    199
200    201
200    202
200    203
200    204
201    198
201    199
201    200
201    202
201    203
201    204
202    198
202    199
202    200
202    201
202    203
202    204
203    198
203    199
203    200
203    201
203    202
203    204
204    198
204    199
204    200
204    201
204    202
204    203
205    206
205    207
206    205
206    207
206    209
206    210
207    205
207    206
207    209
207    210
208    205
208    206
208    207
208    209
208    210
209    210
212    211
212    213
212    214
212    216
213    211
213    212
213    214
213    216
214    211
214    212
214    213
214    216
215    212
215    213
215    214
217    223
217    226
217    233
217    234
218    219
218    220
218    224
218    225
218    226
218    233
218    234
218    242
218    243
219    218
219    220
219    224
219    225
219    226
219    233
219    234
219    242
219    243
220    218
220    221
220    224
220    225
220    226
220    233
220    234
220    242
220    243
221    218
221    220
221    224
221    225
221    226
221    233
221    234
221    242
221    243
222    218
222    220
222    224
222    225
222    226
222    233
222    234
222    242
222    243
223    218
223    220
223    224
223    225
223    226
223    233
223    234
223    242
223    243
224    218
224    226
224    233
224    234
224    242
224    243
225    220
225    233
225    234
225    242
226    217
226    233
226    234
227    228
227    229
227    243
228    227
228    229
228    243
229    227
229    228
229    243
230    231
231    232
232    233
232    242
232    243
233    242
233    243
234    242
234    243
235    236
236    237
237    234
238    239
238    240
238    241
238    242
238    244
239    240
239    241
239    242
240    239
240    241
240    242
241    239
241    240
241    242
242    239
242    240
242    241
242    244
243    61
243    108
243    185
243    186
243    187
243    188
243    189
243    190
243    191
243    192
243    193
243    194
243    195
243    196
243    197
243    222
243    233
243    234
243    239
243    240
243    241
243    244
243    333
245    246
246    247
247    248
248    249
249    250
249    269
249    274
249    275
249    276
249    277
249    278
249    279
249    280
249    281
249    282
249    283
249    284
249    285
249    286
249    287
249    288
249    572
250    251
250    269
251    252
252    253
253    254
253    255
253    256
253    257
253    258
253    259
253    260
253    261
253    262
253    263
254    255
254    256
254    257
254    258
254    259
254    260
254    261
254    262
254    263
254    264
254    268
255    256
255    257
255    258
255    259
255    260
255    261
255    262
255    263
255    264
255    268
256    257
256    258
256    259
256    260
256    261
256    262
256    263
256    264
256    268
257    258
257    259
257    260
257    261
257    262
257    263
257    264
257    268
258    259
258    260
258    261
258    262
258    263
258    264
258    268
259    260
259    261
259    262
259    263
259    264
259    268
260    261
260    262
260    263
260    264
260    268
261    262
261    263
261    264
261    268
262    263
262    264
262    268
263    264
263    268
264    265
264    268
265    266
265    268
266    267
266    268
267    268
268    250
268    269
269    270
270    271
271    272
272    273
273    254
273    255
273    256
273    257
273    258
273    259
273    260
273    261
273    262
273    263
274    275
274    276
274    277
274    278
274    279
274    280
274    281
274    282
274    283
274    284
274    285
274    286
274    287
274    288
275    276
275    277
275    278
275    279
275    280
275    281
275    282
275    283
275    284
275    285
275    286
275    287
275    288
276    277
276    278
276    279
276    280
276    281
276    282
276    283
276    284
276    285
276    286
276    287
276    288
277    278
277    279
277    280
277    281
277    282
277    283
277    284
277    285
277    286
277    287
277    288
278    279
278    280
278    281
278    282
278    283
278    284
278    285
278    286
278    287
278    288
279    280
279    281
279    282
279    283
279    284
279    285
279    286
279    287
279    288
280    281
280    282
280    283
280    284
280    285
280    286
280    287
280    288
281    282
281    283
281    284
281    285
281    286
281    287
281    288
282    283
282    284
282    285
282    286
282    287
282    288
283    284
283    285
283    286
283    287
283    288
284    285
284    286
284    287
284    288
285    286
285    287
285    288
286    287
286    288
287    288
288    274
288    275
288    276
288    277
288    278
288    279
288    280
288    281
288    282
288    283
288    284
288    285
288    286
288    287
288    289
288    294
289    290
289    294
290    291
290    294
291    292
291    294
292    293
292    294
293    250
293    294
294    245
294    269
295    14
295    15
295    16
295    17
295    18
295    19
295    20
295    21
295    25
295    323
295    324
295    325
295    326
295    327
295    328
295    329
295    330
295    367
295    368
295    369
295    370
295    371
295    372
295    373
295    374
295    403
295    404
295    405
295    406
295    407
295    408
295    409
295    410
295    439
295    440
295    441
295    442
295    443
295    444
295    445
295    446
295    475
295    476
295    477
295    478
295    479
295    480
295    481
295    482
295    515
295    516
295    517
295    528
295    529
295    530
295    531
295    532
295    574
295    575
295    576
295    577
295    578
295    579
295    580
295    581
295    582
295    583
295    584
295    585
295    586
295    637
295    638
295    639
295    668
295    669
296    14
296    15
296    16
296    17
296    18
296    19
296    20
296    21
296    25
296    323
296    324
296    325
296    326
296    327
296    328
296    329
296    330
296    367
296    368
296    369
296    370
296    371
296    372
296    373
296    374
296    403
296    404
296    405
296    406
296    407
296    408
296    409
296    410
296    439
296    440
296    441
296    442
296    443
296    444
296    445
296    446
296    475
296    476
296    477
296    478
296    479
296    480
296    481
296    482
296    515
296    516
296    517
296    528
296    529
296    530
296    531
296    532
296    574
296    575
296    576
296    577
296    578
296    579
296    580
296    581
296    582
296    583
296    584
296    585
296    586
296    637
296    638
296    639
296    668
296    669
297    14
297    15
297    16
297    17
297    18
297    19
297    20
297    21
297    25
297    323
297    324
297    325
297    326
297    327
297    328
297    329
297    330
297    367
297    368
297    369
297    370
297    371
297    372
297    373
297    374
297    403
297    404
297    405
297    406
297    407
297    408
297    409
297    410
297    439
297    440
297    441
297    442
297    443
297    444
297    445
297    446
297    475
297    476
297    477
297    478
297    479
297    480
297    481
297    482
297    515
297    516
297    517
297    528
297    529
297    530
297    531
297    532
297    574
297    575
297    576
297    577
297    578
297    579
297    580
297    581
297    582
297    583
297    584
297    585
297    586
297    637
297    638
297    639
297    668
297    669
298    14
298    15
298    16
298    17
298    18
298    19
298    20
298    21
298    25
298    323
298    324
298    325
298    326
298    327
298    328
298    329
298    330
298    367
298    368
298    369
298    370
298    371
298    372
298    373
298    374
298    403
298    404
298    405
298    406
298    407
298    408
298    409
298    410
298    439
298    440
298    441
298    442
298    443
298    444
298    445
298    446
298    475
298    476
298    477
298    478
298    479
298    480
298    481
298    482
298    515
298    516
298    517
298    528
298    529
298    530
298    531
298    532
298    574
298    575
298    576
298    577
298    578
298    579
298    580
298    581
298    582
298    583
298    584
298    585
298    586
298    637
298    638
298    639
298    668
298    669
299    14
299    15
299    16
299    17
299    18
299    19
299    20
299    21
299    25
299    323
299    324
299    325
299    326
299    327
299    328
299    329
299    330
299    367
299    368
299    369
299    370
299    371
299    372
299    373
299    374
299    403
299    404
299    405
299    406
299    407
299    408
299    409
299    410
299    439
299    440
299    441
299    442
299    443
299    444
299    445
299    446
299    475
299    476
299    477
299    478
299    479
299    480
299    481
299    482
299    515
299    516
299    517
299    528
299    529
299    530
299    531
299    532
299    574
299    575
299    576
299    577
299    578
299    579
299    580
299    581
299    582
299    583
299    584
299    585
299    586
299    637
299    638
299    639
299    668
299    669
300    14
300    15
300    16
300    17
300    18
300    19
300    20
300    21
300    25
300    323
300    324
300    325
300    326
300    327
300    328
300    329
300    330
300    367
300    368
300    369
300    370
300    371
300    372
300    373
300    374
300    403
300    404
300    405
300    406
300    407
300    408
300    409
300    410
300    439
300    440
300    441
300    442
300    443
300    444
300    445
300    446
300    475
300    476
300    477
300    478
300    479
300    480
300    481
300    482
300    515
300    516
300    517
300    528
300    529
300    530
300    531
300    532
300    574
300    575
300    576
300    577
300    578
300    579
300    580
300    581
300    582
300    583
300    584
300    585
300    586
300    637
300    638
300    639
300    668
300    669
301    14
301    15
301    16
301    17
301    18
301    19
301    20
301    21
301    25
301    323
301    324
301    325
301    326
301    327
301    328
301    329
301    330
301    367
301    368
301    369
301    370
301    371
301    372
301    373
301    374
301    403
301    404
301    405
301    406
301    407
301    408
301    409
301    410
301    439
301    440
301    441
301    442
301    443
301    444
301    445
301    446
301    475
301    476
301    477
301    478
301    479
301    480
301    481
301    482
301    515
301    516
301    517
301    528
301    529
301    530
301    531
301    532
301    574
301    575
301    576
301    577
301    578
301    579
301    580
301    581
301    582
301    583
301    584
301    585
301    586
301    637
301    638
301    639
301    668
301    669
302    14
302    15
302    16
302    17
302    18
302    19
302    20
302    21
302    25
302    323
302    324
302    325
302    326
302    327
302    328
302    329
302    330
302    367
302    368
302    369
302    370
302    371
302    372
302    373
302    374
302    403
302    404
302    405
302    406
302    407
302    408
302    409
302    410
302    439
302    440
302    441
302    442
302    443
302    444
302    445
302    446
302    475
302    476
302    477
302    478
302    479
302    480
302    481
302    482
302    515
302    516
302    517
302    528
302    529
302    530
302    531
302    532
302    574
302    575
302    576
302    577
302    578
302    579
302    580
302    581
302    582
302    583
302    584
302    585
302    586
302    637
302    638
302    639
302    668
302    669
303    14
303    15
303    16
303    17
303    18
303    19
303    20
303    21
303    25
303    304
303    305
303    367
303    368
303    369
303    370
303    371
303    372
303    373
303    374
303    403
303    404
303    405
303    406
303    407
303    408
303    409
303    410
303    439
303    440
303    441
303    442
303    443
303    444
303    445
303    446
303    475
303    476
303    477
303    478
303    479
303    480
303    481
303    482
303    515
303    516
303    517
303    528
303    529
303    530
303    531
303    532
303    668
303    669
304    14
304    15
304    16
304    17
304    18
304    19
304    20
304    21
304    25
304    26
305    306
305    323
305    324
305    325
305    326
305    327
305    328
305    329
305    330
305    574
305    575
305    576
305    577
305    578
305    579
305    580
305    581
305    582
305    583
305    584
305    585
305    586
305    637
305    638
305    639
305    668
305    669
306    26
307    308
308    309
309    310
310    312
310    315
310    318
310    321
311    312
312    313
313    17
313    25
313    668
314    315
315    316
316    18
316    25
316    668
317    318
318    319
319    19
319    25
319    668
320    321
321    322
322    20
322    25
322    668
323    14
323    25
323    244
323    668
324    15
324    25
324    668
325    16
325    25
325    185
325    186
325    187
325    188
325    189
325    190
325    191
325    192
325    193
325    194
325    195
325    196
325    197
325    668
326    17
326    25
326    185
326    186
326    187
326    188
326    189
326    190
326    191
326    192
326    193
326    194
326    195
326    196
326    197
326    668
327    18
327    25
327    61
327    108
327    668
328    19
328    25
328    307
328    668
329    20
329    25
329    230
329    234
329    668
330    21
330    25
330    238
330    668
331    15
331    25
331    668
332    16
332    25
332    668
333    21
333    25
333    668
334    335
335    17
335    25
335    336
335    668
336    123
337    338
338    18
338    25
338    339
338    668
339    122
340    341
341    19
341    25
341    342
341    668
342    121
343    344
344    20
344    25
344    345
344    668
345    120
346    347
347    21
347    25
347    348
347    668
348    119
349    14
349    25
349    350
349    668
350    118
351    15
351    25
351    352
351    668
352    117
353    16
353    25
353    354
353    668
354    116
355    17
355    25
355    356
355    668
356    115
357    18
357    25
357    358
357    668
358    114
359    19
359    25
359    360
359    668
360    113
361    20
361    25
361    362
361    668
362    112
363    21
363    25
363    364
363    668
364    111
365    366
365    376
365    378
365    380
365    382
365    384
365    386
365    388
365    390
365    392
365    394
365    396
365    398
365    400
366    376
366    378
366    380
366    382
366    384
366    386
366    388
366    390
366    392
366    394
366    396
366    398
366    400
367    14
367    25
367    668
368    15
368    25
368    668
369    16
369    25
369    668
370    17
370    25
370    668
371    18
371    25
371    668
372    19
372    25
372    668
373    20
373    25
373    668
374    21
374    25
374    668
375    376
376    17
376    25
376    668
377    378
378    18
378    25
378    668
379    380
380    19
380    25
380    668
381    382
382    20
382    25
382    668
383    384
384    21
384    25
384    668
385    386
386    367
387    388
388    368
389    390
390    369
391    392
392    370
393    394
394    371
395    396
396    372
397    398
398    373
399    400
400    374
401    402
401    412
401    414
401    416
401    418
401    420
401    422
401    424
401    426
401    428
401    430
401    432
401    434
401    436
402    412
402    414
402    416
402    418
402    420
402    422
402    424
402    426
402    428
402    430
402    432
402    434
402    436
403    14
403    25
403    668
404    15
404    25
404    668
405    16
405    25
405    668
406    17
406    25
406    668
407    18
407    25
407    668
408    19
408    25
408    668
409    20
409    25
409    668
410    21
410    25
410    668
411    412
412    17
412    25
412    668
413    414
414    18
414    25
414    668
415    416
416    19
416    25
416    668
417    418
418    20
418    25
418    668
419    420
420    21
420    25
420    668
421    422
422    403
423    424
424    404
425    426
426    405
427    428
428    406
429    430
430    407
431    432
432    408
433    434
434    409
435    436
436    410
437    438
437    448
437    450
437    452
437    454
437    456
437    458
437    460
437    462
437    464
437    466
437    468
437    470
437    472
438    448
438    450
438    452
438    454
438    456
438    458
438    460
438    462
438    464
438    466
438    468
438    470
438    472
439    14
439    25
439    668
440    15
440    25
440    668
441    16
441    25
441    668
442    17
442    25
442    668
443    18
443    25
443    668
444    19
444    25
444    668
445    20
445    25
445    668
446    21
446    25
446    668
447    448
448    17
448    25
448    668
449    450
450    18
450    25
450    668
451    452
452    19
452    25
452    668
453    454
454    20
454    25
454    668
455    456
456    21
456    25
456    668
457    458
458    439
459    460
460    440
461    462
462    441
463    464
464    442
465    466
466    443
467    468
468    444
469    470
470    445
471    472
472    446
473    474
473    484
473    486
473    488
473    490
473    492
473    494
473    496
473    498
473    500
473    502
473    504
473    506
473    508
474    484
474    486
474    488
474    490
474    492
474    494
474    496
474    498
474    500
474    502
474    504
474    506
474    508
475    14
475    25
475    668
476    15
476    25
476    668
477    16
477    25
477    668
478    17
478    25
478    668
479    18
479    25
479    668
480    19
480    25
480    668
481    20
481    25
481    668
482    21
482    25
482    668
483    484
484    17
484    25
484    668
485    486
486    18
486    25
486    668
487    488
488    19
488    25
488    668
489    490
490    20
490    25
490    668
491    492
492    21
492    25
492    668
493    494
494    475
495    496
496    476
497    498
498    477
499    500
500    478
501    502
502    479
503    504
504    480
505    506
506    481
507    508
508    482
509    510
510    515
511    512
512    516
513    514
514    517
515    19
515    25
515    668
516    20
516    25
516    668
517    21
517    25
517    668
518    519
519    528
520    521
521    529
522    523
523    530
524    525
525    531
526    527
527    532
528    14
528    25
528    668
529    15
529    25
529    668
530    16
530    25
530    668
531    17
531    25
531    668
532    18
532    25
532    668
533    510
533    512
533    514
533    519
533    521
533    523
533    525
533    527
533    534
534    510
534    512
534    514
534    519
534    521
534    523
534    525
534    527
535    17
535    25
535    127
535    668
536    18
536    25
536    134
536    668
537    19
537    25
537    128
537    668
538    20
538    25
538    135
538    668
539    21
539    25
539    129
539    668
540    14
540    25
540    136
540    668
541    15
541    25
541    130
541    668
542    16
542    25
542    137
542    668
543    17
543    25
543    131
543    668
544    18
544    25
544    138
544    668
545    19
545    25
545    132
545    668
546    20
546    25
546    139
546    668
547    21
547    25
547    133
547    668
548    17
548    25
548    141
548    668
549    18
549    25
549    148
549    668
550    19
550    25
550    142
550    668
551    20
551    25
551    149
551    668
552    21
552    25
552    143
552    668
553    14
553    25
553    150
553    668
554    15
554    25
554    144
554    668
555    16
555    25
555    151
555    668
556    17
556    25
556    145
556    668
557    18
557    25
557    152
557    668
558    19
558    25
558    146
558    668
559    20
559    25
559    153
559    668
560    21
560    25
560    147
560    668
561    19
561    25
561    126
561    668
562    20
562    25
562    126
562    668
563    21
563    25
563    126
563    668
564    14
564    25
564    126
564    668
565    15
565    25
565    126
565    668
566    16
566    25
566    126
566    668
567    17
567    25
567    126
567    668
568    18
568    25
568    126
568    668
569    19
569    25
569    126
569    668
570    20
570    25
570    126
570    668
571    21
571    25
571    126
571    668
572    573
573    19
573    25
573    250
573    269
573    587
573    668
574    15
574    25
574    587
574    668
575    16
575    25
575    587
575    668
576    17
576    25
576    587
576    668
577    18
577    25
577    587
577    668
578    19
578    25
578    587
578    668
579    20
579    25
579    587
579    668
580    21
580    25
580    587
580    668
581    14
581    25
581    587
581    668
582    21
582    25
582    587
582    668
583    20
583    25
583    587
583    668
584    19
584    25
584    587
584    668
585    18
585    25
585    587
585    668
586    17
586    25
586    587
586    668
588    21
588    25
588    166
588    668
589    14
589    25
589    166
589    668
590    15
590    25
590    166
590    668
591    16
591    25
591    166
591    668
592    17
592    25
592    166
592    668
593    18
593    25
593    166
593    668
594    19
594    25
594    166
594    668
595    20
595    25
595    166
595    668
596    21
596    25
596    166
596    668
597    14
597    25
597    170
597    668
598    15
598    25
598    170
598    668
599    16
599    25
599    170
599    668
600    17
600    25
600    170
600    668
601    18
601    25
601    170
601    668
602    19
602    25
602    170
602    668
603    20
603    25
603    170
603    668
604    21
604    25
604    170
604    668
605    606
605    607
606    607
608    609
608    610
608    611
608    612
608    613
608    614
609    608
609    610
609    611
609    612
609    613
609    614
610    608
610    609
610    611
610    612
610    613
610    614
611    608
611    609
611    610
611    612
611    613
611    614
612    608
612    609
612    610
612    611
612    613
612    614
613    608
613    609
613    610
613    611
613    612
613    614
615    616
615    617
615    618
615    619
615    620
615    621
616    615
616    617
616    618
616    619
616    620
616    621
617    615
617    616
617    618
617    619
617    620
617    621
618    615
618    616
618    617
618    619
618    620
618    621
619    615
619    616
619    617
619    618
619    620
619    621
620    615
620    616
620    617
620    618
620    619
620    621
622    623
622    624
622    634
623    624
623    634
624    634
625    626
626    627
627    628
628    629
629    630
630    631
631    632
632    636
633    625
633    626
633    627
633    628
633    629
633    630
633    631
633    632
633    634
633    636
634    625
634    626
634    627
634    628
634    629
634    630
634    631
634    632
634    633
634    636
635    633
636    11
637    11
637    21
637    25
637    668
638    20
638    25
638    648
638    668
639    19
639    25
639    668
640    14
640    25
640    668
641    15
641    25
641    668
642    16
642    25
642    668
643    17
643    25
643    668
644    18
644    25
644    668
645    19
645    25
645    668
646    20
646    25
646    668
647    21
647    25
647    668
648    649
649    650
649    651
649    652
649    666
650    657
650    665
650    667
651    666
651    667
652    639
652    665
652    666
652    667
653    654
653    655
653    656
653    665
653    666
653    667
654    655
654    656
654    665
654    666
654    667
655    656
655    665
655    666
655    667
656    652
656    667
657    640
657    658
657    665
657    667
658    641
658    659
658    665
658    667
659    642
659    660
659    665
659    667
660    643
660    661
660    665
660    667
661    644
661    662
661    665
661    667
662    645
662    663
662    665
662    667
663    646
663    664
663    665
663    667
664    647
664    665
664    667
665    651
665    666
665    667
666    651
666    665
666    667
667    651
667    665
667    666
668    20
668    25
669    21
669    25
669    668
