# Supplementary material for: Dynamic thresholding search for the feedback vertex set problem
Source: PeerJ Comput Sci. 2023 Feb 10;9:e1245. doi: 10.7717/peerj-cs.1245 (PMC10280643; doi:10.7717/peerj-cs.1245)
Supplement: Supplemental Information 1 — These 101 benchmark instances are classified into five categories. No optimal solutions are known for the instances of the first to forth categories, while optimal solutions are known for the instances of the fifth category. [file peerj-cs-09-1245-s001.zip › FifthCategory/s1423.bench.dat]

74    1694
1    2
1    21
1    22
1    23
1    24
1    25
2    21
2    22
2    23
2    24
2    25
3    4
3    5
3    6
3    7
3    8
3    9
3    10
3    11
3    12
3    13
3    15
3    16
3    17
3    18
3    19
3    20
3    26
3    27
3    28
3    29
3    30
3    31
3    32
3    33
3    34
3    35
3    36
3    37
3    38
3    39
3    40
3    41
3    46
3    47
3    48
3    49
3    53
3    54
3    55
3    56
3    57
3    62
4    5
4    6
4    7
4    8
4    9
4    10
4    11
4    12
4    13
4    15
4    16
4    17
4    18
4    19
4    20
4    26
4    27
4    28
4    29
4    30
4    31
4    32
4    33
4    34
4    35
4    36
4    37
4    38
4    39
4    40
4    41
4    46
4    47
4    48
4    49
4    53
4    54
4    55
4    56
4    57
4    62
5    6
5    7
5    8
5    9
5    10
5    11
5    12
5    13
5    15
5    16
5    17
5    18
5    19
5    20
5    26
5    27
5    28
5    29
5    30
5    31
5    32
5    33
5    34
5    35
5    36
5    37
5    38
5    39
5    40
5    41
5    46
5    47
5    48
5    49
5    53
5    54
5    55
5    56
5    57
5    62
6    7
6    8
6    9
6    10
6    11
6    12
6    13
6    15
6    16
6    17
6    18
6    19
6    20
6    26
6    27
6    28
6    29
6    30
6    31
6    32
6    33
6    34
6    35
6    36
6    37
6    38
6    39
6    40
6    41
6    46
6    47
6    48
6    49
6    53
6    54
6    55
6    56
6    57
6    62
7    8
7    9
7    10
7    11
7    12
7    13
7    15
7    16
7    17
7    18
7    19
7    20
7    26
7    27
7    28
7    29
7    30
7    31
7    32
7    33
7    34
7    35
7    36
7    37
7    38
7    39
7    40
7    41
7    46
7    47
7    48
7    49
7    53
7    54
7    55
7    56
7    57
7    62
8    9
8    10
8    11
8    12
8    13
8    15
8    16
8    17
8    18
8    19
8    20
8    26
8    27
8    28
8    29
8    30
8    31
8    32
8    33
8    34
8    35
8    36
8    37
8    38
8    39
8    40
8    41
8    46
8    47
8    48
8    49
8    53
8    54
8    55
8    56
8    57
8    62
9    10
9    11
9    12
9    13
9    15
9    16
9    17
9    18
9    19
9    20
9    26
9    27
9    28
9    29
9    30
9    31
9    32
9    33
9    34
9    35
9    36
9    37
9    38
9    39
9    40
9    41
9    46
9    47
9    48
9    49
9    53
9    54
9    55
9    56
9    57
9    62
10    11
10    12
10    13
10    15
10    16
10    17
10    18
10    19
10    20
10    26
10    27
10    28
10    29
10    30
10    31
10    32
10    33
10    34
10    35
10    36
10    37
10    38
10    39
10    40
10    41
10    46
10    47
10    48
10    49
10    53
10    54
10    55
10    56
10    57
10    62
11    12
11    13
11    15
11    16
11    17
11    18
11    19
11    20
11    26
11    27
11    28
11    29
11    30
11    31
11    32
11    33
11    34
11    35
11    36
11    37
11    38
11    39
11    40
11    41
11    46
11    47
11    48
11    49
11    53
11    54
11    55
11    56
11    57
11    62
12    13
12    15
12    16
12    17
12    18
12    19
12    20
12    26
12    27
12    28
12    29
12    30
12    31
12    32
12    33
12    34
12    35
12    36
12    37
12    38
12    39
12    40
12    41
12    46
12    47
12    48
12    49
12    53
12    54
12    55
12    56
12    57
12    62
13    15
13    16
13    17
13    18
13    19
13    20
13    26
13    27
13    28
13    29
13    30
13    31
13    32
13    33
13    34
13    35
13    36
13    37
13    38
13    39
13    40
13    41
13    42
13    46
13    47
13    48
13    49
13    53
13    54
13    55
13    56
13    57
13    62
13    72
13    74
14    42
14    62
14    72
14    74
15    16
15    17
15    30
15    31
15    32
15    36
15    37
15    38
15    39
15    40
15    41
15    46
15    47
15    48
15    49
15    53
15    54
15    55
15    56
15    57
15    62
16    17
16    30
16    31
16    32
16    36
16    37
16    38
16    39
16    40
16    41
16    46
16    47
16    48
16    49
16    53
16    54
16    55
16    56
16    57
16    62
17    30
17    31
17    32
17    36
17    37
17    38
17    39
17    40
17    41
17    42
17    46
17    47
17    48
17    49
17    53
17    54
17    55
17    56
17    57
17    62
17    72
17    74
18    15
18    16
18    17
18    19
18    20
18    30
18    31
18    32
18    36
18    37
18    38
18    39
18    40
18    41
18    46
18    47
18    48
18    49
18    53
18    54
18    55
18    56
18    57
18    62
19    15
19    16
19    17
19    20
19    30
19    31
19    32
19    36
19    37
19    38
19    39
19    40
19    41
19    46
19    47
19    48
19    49
19    53
19    54
19    55
19    56
19    57
19    62
20    15
20    16
20    17
20    30
20    31
20    32
20    36
20    37
20    38
20    39
20    40
20    41
20    46
20    47
20    48
20    49
20    53
20    54
20    55
20    56
20    57
20    62
21    3
21    4
21    5
21    6
21    7
21    8
21    9
21    10
21    11
21    12
21    13
21    15
21    16
21    17
21    18
21    19
21    20
21    22
21    23
21    24
21    25
21    26
21    27
21    28
21    29
21    30
21    31
21    32
21    33
21    34
21    35
21    36
21    37
21    38
21    39
21    40
21    41
21    46
21    47
21    48
21    49
21    53
21    54
21    55
21    56
21    57
21    62
21    72
22    3
22    4
22    5
22    6
22    7
22    8
22    9
22    10
22    11
22    12
22    13
22    15
22    16
22    17
22    18
22    19
22    20
22    23
22    24
22    25
22    26
22    27
22    28
22    29
22    30
22    31
22    32
22    33
22    34
22    35
22    36
22    37
22    38
22    39
22    40
22    41
22    46
22    47
22    48
22    49
22    53
22    54
22    55
22    56
22    57
22    62
22    72
23    3
23    4
23    5
23    6
23    7
23    8
23    9
23    10
23    11
23    12
23    13
23    15
23    16
23    17
23    18
23    19
23    20
23    24
23    25
23    26
23    27
23    28
23    29
23    30
23    31
23    32
23    33
23    34
23    35
23    36
23    37
23    38
23    39
23    40
23    41
23    46
23    47
23    48
23    49
23    53
23    54
23    55
23    56
23    57
23    62
23    72
24    3
24    4
24    5
24    6
24    7
24    8
24    9
24    10
24    11
24    12
24    13
24    15
24    16
24    17
24    18
24    19
24    20
24    25
24    26
24    27
24    28
24    29
24    30
24    31
24    32
24    33
24    34
24    35
24    36
24    37
24    38
24    39
24    40
24    41
24    46
24    47
24    48
24    49
24    53
24    54
24    55
24    56
24    57
24    62
24    72
25    3
25    4
25    5
25    6
25    7
25    8
25    9
25    10
25    11
25    12
25    13
25    15
25    16
25    17
25    18
25    19
25    20
25    26
25    27
25    28
25    29
25    30
25    31
25    32
25    33
25    34
25    35
25    36
25    37
25    38
25    39
25    40
25    41
25    46
25    47
25    48
25    49
25    53
25    54
25    55
25    56
25    57
25    62
25    72
26    1
26    2
26    21
26    22
26    23
26    24
26    25
26    27
27    1
27    2
27    21
27    22
27    23
27    24
27    25
27    28
28    1
28    2
28    21
28    22
28    23
28    24
28    25
28    29
29    1
29    2
29    21
29    22
29    23
29    24
29    25
30    31
30    32
31    32
32    30
32    31
32    39
32    40
32    41
32    46
32    47
32    48
32    49
33    26
33    27
33    28
33    29
33    34
33    35
34    35
35    26
35    27
35    28
35    29
35    33
35    34
36    37
37    30
37    31
37    32
37    36
37    38
37    39
37    40
37    41
37    46
37    47
37    48
37    49
38    30
38    31
38    32
38    39
38    40
38    41
38    46
38    47
38    48
38    49
38    72
39    40
40    39
40    41
40    46
40    47
40    48
40    49
41    46
41    47
41    48
41    49
41    72
42    43
42    50
42    51
42    52
43    3
43    4
43    5
43    6
43    7
43    8
43    9
43    10
43    11
43    12
43    13
43    15
43    16
43    17
43    18
43    19
43    20
43    26
43    27
43    28
43    29
43    30
43    31
43    32
43    33
43    34
43    35
43    36
43    37
43    38
43    39
43    40
43    41
43    46
43    47
43    48
43    49
43    53
43    54
43    55
43    56
43    57
43    62
43    72
43    74
44    45
45    30
45    31
45    32
45    36
45    37
45    38
45    39
45    40
45    41
45    42
45    46
45    47
45    48
45    49
45    53
45    54
45    55
45    56
45    57
45    62
45    72
45    74
46    21
46    22
46    23
46    24
46    25
46    43
46    44
46    45
46    47
46    48
46    49
46    50
46    51
46    52
46    53
46    54
46    55
46    56
46    57
46    58
46    59
46    60
46    61
46    62
46    63
46    64
47    21
47    22
47    23
47    24
47    25
47    43
47    44
47    45
47    46
47    48
47    49
47    50
47    51
47    52
47    53
47    54
47    55
47    56
47    57
47    58
47    59
47    60
47    61
47    62
47    63
47    64
48    21
48    22
48    23
48    24
48    25
48    43
48    44
48    45
48    46
48    47
48    49
48    50
48    51
48    52
48    53
48    54
48    55
48    56
48    57
48    58
48    59
48    60
48    61
48    62
48    63
48    64
49    21
49    22
49    23
49    24
49    25
49    43
49    44
49    45
49    46
49    47
49    48
49    50
49    51
49    52
49    53
49    54
49    55
49    56
49    57
49    58
49    59
49    60
49    61
49    62
49    63
49    64
50    21
50    22
50    23
50    24
50    25
50    43
50    44
50    45
50    46
50    47
50    48
50    49
50    51
50    52
50    53
50    54
50    55
50    56
50    57
50    58
50    59
50    60
50    61
50    62
50    63
50    64
51    21
51    22
51    23
51    24
51    25
51    43
51    44
51    45
51    46
51    47
51    48
51    49
51    50
51    52
51    53
51    54
51    55
51    56
51    57
51    58
51    59
51    60
51    61
51    62
51    63
51    64
52    21
52    22
52    23
52    24
52    25
52    43
52    44
52    45
52    46
52    47
52    48
52    49
52    50
52    51
52    53
52    54
52    55
52    56
52    57
52    58
52    59
52    60
52    61
52    62
52    63
52    64
53    3
53    4
53    5
53    6
53    7
53    8
53    9
53    10
53    11
53    12
53    13
53    15
53    16
53    17
53    18
53    19
53    20
53    26
53    27
53    28
53    29
53    30
53    31
53    32
53    33
53    34
53    35
53    36
53    37
53    38
53    39
53    40
53    41
53    42
53    46
53    47
53    48
53    49
53    54
53    55
53    56
53    57
53    62
53    72
53    74
54    3
54    4
54    5
54    6
54    7
54    8
54    9
54    10
54    11
54    12
54    13
54    15
54    16
54    17
54    18
54    19
54    20
54    26
54    27
54    28
54    29
54    30
54    31
54    32
54    33
54    34
54    35
54    36
54    37
54    38
54    39
54    40
54    41
54    42
54    46
54    47
54    48
54    49
54    53
54    55
54    56
54    57
54    62
54    72
54    74
55    3
55    4
55    5
55    6
55    7
55    8
55    9
55    10
55    11
55    12
55    13
55    15
55    16
55    17
55    18
55    19
55    20
55    26
55    27
55    28
55    29
55    30
55    31
55    32
55    33
55    34
55    35
55    36
55    37
55    38
55    39
55    40
55    41
55    42
55    46
55    47
55    48
55    49
55    53
55    54
55    56
55    57
55    62
55    72
55    74
56    3
56    4
56    5
56    6
56    7
56    8
56    9
56    10
56    11
56    12
56    13
56    15
56    16
56    17
56    18
56    19
56    20
56    26
56    27
56    28
56    29
56    30
56    31
56    32
56    33
56    34
56    35
56    36
56    37
56    38
56    39
56    40
56    41
56    42
56    46
56    47
56    48
56    49
56    53
56    54
56    55
56    57
56    62
56    72
56    74
57    3
57    4
57    5
57    6
57    7
57    8
57    9
57    10
57    11
57    12
57    13
57    15
57    16
57    17
57    18
57    19
57    20
57    26
57    27
57    28
57    29
57    30
57    31
57    32
57    33
57    34
57    35
57    36
57    37
57    38
57    39
57    40
57    41
57    42
57    46
57    47
57    48
57    49
57    53
57    54
57    55
57    56
57    62
57    72
57    74
58    30
58    31
58    32
58    36
58    37
58    38
58    39
58    40
58    41
58    42
58    46
58    47
58    48
58    49
58    53
58    54
58    55
58    56
58    57
58    62
58    72
58    74
59    30
59    31
59    32
59    36
59    37
59    38
59    39
59    40
59    41
59    42
59    46
59    47
59    48
59    49
59    53
59    54
59    55
59    56
59    57
59    62
59    72
59    74
60    30
60    31
60    32
60    36
60    37
60    38
60    39
60    40
60    41
60    42
60    46
60    47
60    48
60    49
60    53
60    54
60    55
60    56
60    57
60    62
60    72
60    74
61    30
61    31
61    32
61    36
61    37
61    38
61    39
61    40
61    41
61    42
61    46
61    47
61    48
61    49
61    53
61    54
61    55
61    56
61    57
61    62
61    72
61    74
62    30
62    31
62    32
62    36
62    37
62    38
62    39
62    40
62    41
62    42
62    46
62    47
62    48
62    49
62    53
62    54
62    55
62    56
62    57
62    72
62    74
63    3
63    4
63    5
63    6
63    7
63    8
63    9
63    10
63    11
63    12
63    13
63    15
63    16
63    17
63    18
63    19
63    20
63    26
63    27
63    28
63    29
63    30
63    31
63    32
63    33
63    34
63    35
63    36
63    37
63    38
63    39
63    40
63    41
63    46
63    47
63    48
63    49
63    53
63    54
63    55
63    56
63    57
63    62
63    72
63    74
64    3
64    4
64    5
64    6
64    7
64    8
64    9
64    10
64    11
64    12
64    13
64    15
64    16
64    17
64    18
64    19
64    20
64    26
64    27
64    28
64    29
64    30
64    31
64    32
64    33
64    34
64    35
64    36
64    37
64    38
64    39
64    40
64    41
64    46
64    47
64    48
64    49
64    53
64    54
64    55
64    56
64    57
64    62
64    72
64    74
65    69
65    70
65    71
66    67
67    68
68    73
69    3
69    4
69    5
69    6
69    7
69    8
69    9
69    10
69    11
69    12
69    13
69    15
69    16
69    17
69    18
69    19
69    20
69    21
69    22
69    23
69    24
69    25
69    26
69    27
69    28
69    29
69    30
69    31
69    32
69    33
69    34
69    35
69    36
69    37
69    38
69    39
69    40
69    41
69    42
69    46
69    47
69    48
69    49
69    50
69    51
69    52
69    53
69    54
69    55
69    56
69    57
69    62
69    70
69    72
69    74
70    15
70    16
70    17
70    26
70    27
70    28
70    29
70    30
70    31
70    32
70    36
70    37
70    38
70    39
70    40
70    41
70    46
70    47
70    48
70    49
70    53
70    54
70    55
70    56
70    57
70    58
70    59
70    60
70    61
70    62
70    63
70    64
70    71
70    72
71    8
71    9
71    10
71    11
71    12
71    13
71    15
71    16
71    17
71    18
71    19
71    20
71    26
71    27
71    28
71    29
71    30
71    31
71    32
71    33
71    34
71    35
71    36
71    37
71    38
71    39
71    40
71    41
71    42
71    46
71    47
71    48
71    49
71    53
71    54
71    55
71    56
71    57
71    62
71    72
71    74
73    66
