# Supplementary material for: Dynamic thresholding search for the feedback vertex set problem
Source: PeerJ Comput Sci. 2023 Feb 10;9:e1245. doi: 10.7717/peerj-cs.1245 (PMC10280643; doi:10.7717/peerj-cs.1245)
Supplement: Supplemental Information 1 — These 101 benchmark instances are classified into five categories. No optimal solutions are known for the instances of the first to forth categories, while optimal solutions are known for the instances of the fifth category. [file peerj-cs-09-1245-s001.zip › FifthCategory/s15850.bench.dat]

597    14925
1    3
1    4
1    5
1    6
1    7
1    8
1    9
1    10
1    11
1    53
1    54
1    55
1    56
1    57
1    58
1    59
1    60
1    61
1    62
1    63
1    64
1    65
1    78
1    113
1    115
1    208
1    209
1    210
1    211
1    212
1    213
1    214
1    215
1    216
1    217
1    218
1    219
1    220
1    221
1    222
1    223
1    224
1    225
1    226
1    237
1    238
1    239
1    240
1    241
1    242
1    243
1    244
1    245
1    246
1    247
1    248
1    249
1    250
1    251
1    252
1    253
1    254
1    255
1    256
1    257
1    258
1    259
1    260
1    261
1    262
1    263
1    264
1    265
1    266
1    309
1    310
1    336
1    337
1    338
1    339
1    342
1    343
1    344
1    345
1    346
1    347
1    375
1    376
1    377
1    378
1    379
1    382
1    384
1    386
1    390
1    411
1    412
1    413
1    414
1    415
1    416
1    417
1    418
1    419
1    453
1    473
1    483
1    572
1    573
1    574
1    575
1    576
1    577
1    578
1    579
1    580
1    581
1    582
1    583
1    584
1    585
1    586
1    587
1    588
1    589
1    590
1    591
1    592
1    593
1    594
1    595
2    3
2    4
2    5
2    6
2    7
2    8
2    9
2    10
2    11
2    53
2    54
2    55
2    56
2    57
2    58
2    59
2    60
2    61
2    62
2    63
2    64
2    65
2    78
2    113
2    115
2    208
2    209
2    210
2    211
2    212
2    213
2    214
2    215
2    216
2    217
2    218
2    219
2    220
2    221
2    222
2    223
2    224
2    225
2    226
2    237
2    238
2    239
2    240
2    241
2    242
2    243
2    244
2    245
2    246
2    247
2    248
2    249
2    250
2    251
2    252
2    253
2    254
2    255
2    256
2    257
2    258
2    259
2    260
2    261
2    262
2    263
2    264
2    265
2    266
2    309
2    310
2    336
2    337
2    338
2    339
2    342
2    343
2    344
2    345
2    346
2    347
2    375
2    376
2    377
2    378
2    379
2    382
2    384
2    386
2    390
2    411
2    412
2    413
2    414
2    415
2    416
2    417
2    418
2    419
2    453
2    473
2    483
2    572
2    573
2    574
2    575
2    576
2    577
2    578
2    579
2    580
2    581
2    582
2    583
2    584
2    585
2    586
2    587
2    588
2    589
2    590
2    591
2    592
2    593
2    594
2    595
4    3
4    53
4    54
4    55
4    56
4    57
4    58
4    59
4    60
4    61
4    62
4    63
4    64
4    65
4    78
4    208
4    209
4    210
4    211
4    212
4    213
4    214
4    215
4    216
4    217
4    218
4    219
4    220
4    221
4    222
4    223
4    224
4    225
4    226
4    237
4    238
4    239
4    240
4    241
4    242
4    243
4    244
4    245
4    246
4    247
4    248
4    249
4    250
4    251
4    252
4    253
4    254
4    255
4    256
4    257
4    258
4    259
4    260
4    261
4    262
4    263
4    264
4    265
4    266
4    309
4    310
4    336
4    342
4    343
4    386
4    574
4    578
4    584
4    592
5    3
5    53
5    54
5    55
5    56
5    57
5    58
5    59
5    60
5    61
5    62
5    63
5    64
5    65
5    78
5    208
5    209
5    210
5    211
5    212
5    213
5    214
5    215
5    216
5    217
5    218
5    219
5    220
5    221
5    222
5    223
5    224
5    225
5    226
5    237
5    238
5    239
5    240
5    241
5    242
5    243
5    244
5    245
5    246
5    247
5    248
5    249
5    250
5    251
5    252
5    253
5    254
5    255
5    256
5    257
5    258
5    259
5    260
5    261
5    262
5    263
5    264
5    265
5    266
5    310
5    337
5    342
5    344
5    386
5    575
5    579
5    585
5    593
6    3
6    53
6    54
6    55
6    56
6    57
6    58
6    59
6    60
6    61
6    62
6    63
6    64
6    65
6    78
6    208
6    209
6    210
6    211
6    212
6    213
6    214
6    215
6    216
6    217
6    218
6    219
6    220
6    221
6    222
6    223
6    224
6    225
6    226
6    237
6    238
6    239
6    240
6    241
6    242
6    243
6    244
6    245
6    246
6    247
6    248
6    249
6    250
6    251
6    252
6    253
6    254
6    255
6    256
6    257
6    258
6    259
6    260
6    261
6    262
6    263
6    264
6    265
6    266
6    310
6    338
6    342
6    345
6    386
6    576
6    580
6    586
6    594
7    3
7    53
7    54
7    55
7    56
7    57
7    58
7    59
7    60
7    61
7    62
7    63
7    64
7    65
7    78
7    208
7    209
7    210
7    211
7    212
7    213
7    214
7    215
7    216
7    217
7    218
7    219
7    220
7    221
7    222
7    223
7    224
7    225
7    226
7    237
7    238
7    239
7    240
7    241
7    242
7    243
7    244
7    245
7    246
7    247
7    248
7    249
7    250
7    251
7    252
7    253
7    254
7    255
7    256
7    257
7    258
7    259
7    260
7    261
7    262
7    263
7    264
7    265
7    266
7    310
7    339
7    342
7    346
7    386
7    577
7    581
7    587
7    595
8    3
8    53
8    54
8    55
8    56
8    57
8    58
8    59
8    60
8    61
8    62
8    63
8    64
8    65
8    78
8    208
8    209
8    210
8    211
8    212
8    213
8    214
8    215
8    216
8    217
8    218
8    219
8    220
8    221
8    222
8    223
8    224
8    225
8    226
8    237
8    238
8    239
8    240
8    241
8    242
8    243
8    244
8    245
8    246
8    247
8    248
8    249
8    250
8    251
8    252
8    253
8    254
8    255
8    256
8    257
8    258
8    259
8    260
8    261
8    262
8    263
8    264
8    265
8    266
8    309
8    310
8    342
8    347
8    386
8    582
8    588
9    3
9    53
9    54
9    55
9    56
9    57
9    58
9    59
9    60
9    61
9    62
9    63
9    64
9    65
9    78
9    208
9    209
9    210
9    211
9    212
9    213
9    214
9    215
9    216
9    217
9    218
9    219
9    220
9    221
9    222
9    223
9    224
9    225
9    226
9    237
9    238
9    239
9    240
9    241
9    242
9    243
9    244
9    245
9    246
9    247
9    248
9    249
9    250
9    251
9    252
9    253
9    254
9    255
9    256
9    257
9    258
9    259
9    260
9    261
9    262
9    263
9    264
9    265
9    266
9    310
9    386
9    473
9    483
9    583
9    589
10    3
10    53
10    54
10    55
10    56
10    57
10    58
10    59
10    60
10    61
10    62
10    63
10    64
10    65
10    78
10    208
10    209
10    210
10    211
10    212
10    213
10    214
10    215
10    216
10    217
10    218
10    219
10    220
10    221
10    222
10    223
10    224
10    225
10    226
10    237
10    238
10    239
10    240
10    241
10    242
10    243
10    244
10    245
10    246
10    247
10    248
10    249
10    250
10    251
10    252
10    253
10    254
10    255
10    256
10    257
10    258
10    259
10    260
10    261
10    262
10    263
10    264
10    265
10    266
10    310
10    375
10    376
10    377
10    378
10    379
10    386
10    390
10    411
10    412
10    413
10    414
10    415
10    416
10    417
10    418
10    419
10    453
10    572
10    590
11    3
11    53
11    54
11    55
11    56
11    57
11    58
11    59
11    60
11    61
11    62
11    63
11    64
11    65
11    78
11    208
11    209
11    210
11    211
11    212
11    213
11    214
11    215
11    216
11    217
11    218
11    219
11    220
11    221
11    222
11    223
11    224
11    225
11    226
11    237
11    238
11    239
11    240
11    241
11    242
11    243
11    244
11    245
11    246
11    247
11    248
11    249
11    250
11    251
11    252
11    253
11    254
11    255
11    256
11    257
11    258
11    259
11    260
11    261
11    262
11    263
11    264
11    265
11    266
11    310
11    386
11    573
11    591
12    3
12    4
12    5
12    6
12    7
12    8
12    9
12    10
12    11
12    53
12    54
12    55
12    56
12    57
12    58
12    59
12    60
12    61
12    62
12    63
12    64
12    65
12    78
12    113
12    115
12    208
12    209
12    210
12    211
12    212
12    213
12    214
12    215
12    216
12    217
12    218
12    219
12    220
12    221
12    222
12    223
12    224
12    225
12    226
12    237
12    238
12    239
12    240
12    241
12    242
12    243
12    244
12    245
12    246
12    247
12    248
12    249
12    250
12    251
12    252
12    253
12    254
12    255
12    256
12    257
12    258
12    259
12    260
12    261
12    262
12    263
12    264
12    265
12    266
12    309
12    310
12    336
12    337
12    338
12    339
12    342
12    343
12    344
12    345
12    346
12    347
12    375
12    376
12    377
12    378
12    379
12    382
12    384
12    386
12    390
12    411
12    412
12    413
12    414
12    415
12    416
12    417
12    418
12    419
12    453
12    473
12    483
12    572
12    573
12    574
12    575
12    576
12    577
12    578
12    579
12    580
12    581
12    582
12    583
12    584
12    585
12    586
12    587
12    588
12    589
12    590
12    591
12    592
12    593
12    594
12    595
13    3
13    4
13    5
13    6
13    7
13    8
13    9
13    10
13    11
13    53
13    54
13    55
13    56
13    57
13    58
13    59
13    60
13    61
13    62
13    63
13    64
13    65
13    78
13    113
13    115
13    208
13    209
13    210
13    211
13    212
13    213
13    214
13    215
13    216
13    217
13    218
13    219
13    220
13    221
13    222
13    223
13    224
13    225
13    226
13    237
13    238
13    239
13    240
13    241
13    242
13    243
13    244
13    245
13    246
13    247
13    248
13    249
13    250
13    251
13    252
13    253
13    254
13    255
13    256
13    257
13    258
13    259
13    260
13    261
13    262
13    263
13    264
13    265
13    266
13    309
13    310
13    336
13    337
13    338
13    339
13    342
13    343
13    344
13    345
13    346
13    347
13    375
13    376
13    377
13    378
13    379
13    382
13    384
13    386
13    390
13    411
13    412
13    413
13    414
13    415
13    416
13    417
13    418
13    419
13    453
13    473
13    483
13    572
13    573
13    574
13    575
13    576
13    577
13    578
13    579
13    580
13    581
13    582
13    583
13    584
13    585
13    586
13    587
13    588
13    589
13    590
13    591
13    592
13    593
13    594
13    595
14    3
14    4
14    5
14    6
14    7
14    8
14    9
14    10
14    11
14    53
14    54
14    55
14    56
14    57
14    58
14    59
14    60
14    61
14    62
14    63
14    64
14    65
14    78
14    113
14    115
14    208
14    209
14    210
14    211
14    212
14    213
14    214
14    215
14    216
14    217
14    218
14    219
14    220
14    221
14    222
14    223
14    224
14    225
14    226
14    237
14    238
14    239
14    240
14    241
14    242
14    243
14    244
14    245
14    246
14    247
14    248
14    249
14    250
14    251
14    252
14    253
14    254
14    255
14    256
14    257
14    258
14    259
14    260
14    261
14    262
14    263
14    264
14    265
14    266
14    309
14    310
14    336
14    337
14    338
14    339
14    342
14    343
14    344
14    345
14    346
14    347
14    375
14    376
14    377
14    378
14    379
14    382
14    384
14    386
14    390
14    411
14    412
14    413
14    414
14    415
14    416
14    417
14    418
14    419
14    453
14    473
14    483
14    572
14    573
14    574
14    575
14    576
14    577
14    578
14    579
14    580
14    581
14    582
14    583
14    584
14    585
14    586
14    587
14    588
14    589
14    590
14    591
14    592
14    593
14    594
14    595
15    3
15    4
15    5
15    6
15    7
15    8
15    9
15    10
15    11
15    53
15    54
15    55
15    56
15    57
15    58
15    59
15    60
15    61
15    62
15    63
15    64
15    65
15    78
15    113
15    115
15    208
15    209
15    210
15    211
15    212
15    213
15    214
15    215
15    216
15    217
15    218
15    219
15    220
15    221
15    222
15    223
15    224
15    225
15    226
15    237
15    238
15    239
15    240
15    241
15    242
15    243
15    244
15    245
15    246
15    247
15    248
15    249
15    250
15    251
15    252
15    253
15    254
15    255
15    256
15    257
15    258
15    259
15    260
15    261
15    262
15    263
15    264
15    265
15    266
15    309
15    310
15    336
15    337
15    338
15    339
15    342
15    343
15    344
15    345
15    346
15    347
15    375
15    376
15    377
15    378
15    379
15    382
15    384
15    386
15    390
15    411
15    412
15    413
15    414
15    415
15    416
15    417
15    418
15    419
15    453
15    473
15    483
15    572
15    573
15    574
15    575
15    576
15    577
15    578
15    579
15    580
15    581
15    582
15    583
15    584
15    585
15    586
15    587
15    588
15    589
15    590
15    591
15    592
15    593
15    594
15    595
16    3
16    4
16    5
16    6
16    7
16    8
16    9
16    10
16    11
16    53
16    54
16    55
16    56
16    57
16    58
16    59
16    60
16    61
16    62
16    63
16    64
16    65
16    78
16    113
16    115
16    208
16    209
16    210
16    211
16    212
16    213
16    214
16    215
16    216
16    217
16    218
16    219
16    220
16    221
16    222
16    223
16    224
16    225
16    226
16    237
16    238
16    239
16    240
16    241
16    242
16    243
16    244
16    245
16    246
16    247
16    248
16    249
16    250
16    251
16    252
16    253
16    254
16    255
16    256
16    257
16    258
16    259
16    260
16    261
16    262
16    263
16    264
16    265
16    266
16    309
16    310
16    336
16    337
16    338
16    339
16    342
16    343
16    344
16    345
16    346
16    347
16    375
16    376
16    377
16    378
16    379
16    382
16    384
16    386
16    390
16    411
16    412
16    413
16    414
16    415
16    416
16    417
16    418
16    419
16    453
16    473
16    483
16    572
16    573
16    574
16    575
16    576
16    577
16    578
16    579
16    580
16    581
16    582
16    583
16    584
16    585
16    586
16    587
16    588
16    589
16    590
16    591
16    592
16    593
16    594
16    595
17    3
17    4
17    5
17    6
17    7
17    8
17    9
17    10
17    11
17    53
17    54
17    55
17    56
17    57
17    58
17    59
17    60
17    61
17    62
17    63
17    64
17    65
17    78
17    113
17    115
17    208
17    209
17    210
17    211
17    212
17    213
17    214
17    215
17    216
17    217
17    218
17    219
17    220
17    221
17    222
17    223
17    224
17    225
17    226
17    237
17    238
17    239
17    240
17    241
17    242
17    243
17    244
17    245
17    246
17    247
17    248
17    249
17    250
17    251
17    252
17    253
17    254
17    255
17    256
17    257
17    258
17    259
17    260
17    261
17    262
17    263
17    264
17    265
17    266
17    309
17    310
17    336
17    337
17    338
17    339
17    342
17    343
17    344
17    345
17    346
17    347
17    375
17    376
17    377
17    378
17    379
17    382
17    384
17    386
17    390
17    411
17    412
17    413
17    414
17    415
17    416
17    417
17    418
17    419
17    453
17    473
17    483
17    572
17    573
17    574
17    575
17    576
17    577
17    578
17    579
17    580
17    581
17    582
17    583
17    584
17    585
17    586
17    587
17    588
17    589
17    590
17    591
17    592
17    593
17    594
17    595
18    3
18    4
18    5
18    6
18    7
18    8
18    9
18    10
18    11
18    53
18    54
18    55
18    56
18    57
18    58
18    59
18    60
18    61
18    62
18    63
18    64
18    65
18    78
18    113
18    115
18    208
18    209
18    210
18    211
18    212
18    213
18    214
18    215
18    216
18    217
18    218
18    219
18    220
18    221
18    222
18    223
18    224
18    225
18    226
18    237
18    238
18    239
18    240
18    241
18    242
18    243
18    244
18    245
18    246
18    247
18    248
18    249
18    250
18    251
18    252
18    253
18    254
18    255
18    256
18    257
18    258
18    259
18    260
18    261
18    262
18    263
18    264
18    265
18    266
18    309
18    310
18    336
18    337
18    338
18    339
18    342
18    343
18    344
18    345
18    346
18    347
18    375
18    376
18    377
18    378
18    379
18    382
18    384
18    386
18    390
18    411
18    412
18    413
18    414
18    415
18    416
18    417
18    418
18    419
18    453
18    473
18    483
18    572
18    573
18    574
18    575
18    576
18    577
18    578
18    579
18    580
18    581
18    582
18    583
18    584
18    585
18    586
18    587
18    588
18    589
18    590
18    591
18    592
18    593
18    594
18    595
19    3
19    4
19    5
19    6
19    7
19    8
19    9
19    10
19    11
19    53
19    54
19    55
19    56
19    57
19    58
19    59
19    60
19    61
19    62
19    63
19    64
19    65
19    78
19    113
19    115
19    208
19    209
19    210
19    211
19    212
19    213
19    214
19    215
19    216
19    217
19    218
19    219
19    220
19    221
19    222
19    223
19    224
19    225
19    226
19    237
19    238
19    239
19    240
19    241
19    242
19    243
19    244
19    245
19    246
19    247
19    248
19    249
19    250
19    251
19    252
19    253
19    254
19    255
19    256
19    257
19    258
19    259
19    260
19    261
19    262
19    263
19    264
19    265
19    266
19    309
19    310
19    336
19    337
19    338
19    339
19    342
19    343
19    344
19    345
19    346
19    347
19    375
19    376
19    377
19    378
19    379
19    382
19    384
19    386
19    390
19    411
19    412
19    413
19    414
19    415
19    416
19    417
19    418
19    419
19    453
19    473
19    483
19    572
19    573
19    574
19    575
19    576
19    577
19    578
19    579
19    580
19    581
19    582
19    583
19    584
19    585
19    586
19    587
19    588
19    589
19    590
19    591
19    592
19    593
19    594
19    595
21    79
21    280
23    420
23    421
23    422
23    423
23    424
23    425
23    426
23    427
23    428
23    429
23    430
24    420
25    421
26    422
27    423
28    424
29    425
30    426
31    427
32    428
33    429
34    430
37    118
37    124
38    119
38    125
39    120
39    126
40    121
40    127
41    122
41    128
42    123
42    129
43    3
43    4
43    53
43    54
43    55
43    56
43    57
43    58
43    59
43    60
43    61
43    62
43    63
43    64
43    65
43    78
43    208
43    209
43    210
43    211
43    212
43    213
43    214
43    215
43    216
43    217
43    218
43    219
43    220
43    221
43    222
43    223
43    224
43    225
43    226
43    237
43    238
43    239
43    240
43    241
43    242
43    243
43    244
43    245
43    246
43    247
43    248
43    249
43    250
43    251
43    252
43    253
43    254
43    255
43    256
43    257
43    258
43    259
43    260
43    261
43    262
43    263
43    264
43    265
43    266
43    309
43    310
43    336
43    342
43    343
43    386
43    574
43    578
43    584
43    592
44    3
44    5
44    53
44    54
44    55
44    56
44    57
44    58
44    59
44    60
44    61
44    62
44    63
44    64
44    65
44    78
44    208
44    209
44    210
44    211
44    212
44    213
44    214
44    215
44    216
44    217
44    218
44    219
44    220
44    221
44    222
44    223
44    224
44    225
44    226
44    237
44    238
44    239
44    240
44    241
44    242
44    243
44    244
44    245
44    246
44    247
44    248
44    249
44    250
44    251
44    252
44    253
44    254
44    255
44    256
44    257
44    258
44    259
44    260
44    261
44    262
44    263
44    264
44    265
44    266
44    310
44    337
44    342
44    344
44    386
44    575
44    579
44    585
44    593
45    3
45    6
45    53
45    54
45    55
45    56
45    57
45    58
45    59
45    60
45    61
45    62
45    63
45    64
45    65
45    78
45    208
45    209
45    210
45    211
45    212
45    213
45    214
45    215
45    216
45    217
45    218
45    219
45    220
45    221
45    222
45    223
45    224
45    225
45    226
45    237
45    238
45    239
45    240
45    241
45    242
45    243
45    244
45    245
45    246
45    247
45    248
45    249
45    250
45    251
45    252
45    253
45    254
45    255
45    256
45    257
45    258
45    259
45    260
45    261
45    262
45    263
45    264
45    265
45    266
45    310
45    338
45    342
45    345
45    386
45    576
45    580
45    586
45    594
46    3
46    7
46    53
46    54
46    55
46    56
46    57
46    58
46    59
46    60
46    61
46    62
46    63
46    64
46    65
46    78
46    208
46    209
46    210
46    211
46    212
46    213
46    214
46    215
46    216
46    217
46    218
46    219
46    220
46    221
46    222
46    223
46    224
46    225
46    226
46    237
46    238
46    239
46    240
46    241
46    242
46    243
46    244
46    245
46    246
46    247
46    248
46    249
46    250
46    251
46    252
46    253
46    254
46    255
46    256
46    257
46    258
46    259
46    260
46    261
46    262
46    263
46    264
46    265
46    266
46    310
46    339
46    342
46    346
46    386
46    577
46    581
46    587
46    595
47    3
47    8
47    53
47    54
47    55
47    56
47    57
47    58
47    59
47    60
47    61
47    62
47    63
47    64
47    65
47    78
47    208
47    209
47    210
47    211
47    212
47    213
47    214
47    215
47    216
47    217
47    218
47    219
47    220
47    221
47    222
47    223
47    224
47    225
47    226
47    237
47    238
47    239
47    240
47    241
47    242
47    243
47    244
47    245
47    246
47    247
47    248
47    249
47    250
47    251
47    252
47    253
47    254
47    255
47    256
47    257
47    258
47    259
47    260
47    261
47    262
47    263
47    264
47    265
47    266
47    309
47    310
47    342
47    347
47    386
47    582
47    588
48    3
48    9
48    53
48    54
48    55
48    56
48    57
48    58
48    59
48    60
48    61
48    62
48    63
48    64
48    65
48    78
48    208
48    209
48    210
48    211
48    212
48    213
48    214
48    215
48    216
48    217
48    218
48    219
48    220
48    221
48    222
48    223
48    224
48    225
48    226
48    237
48    238
48    239
48    240
48    241
48    242
48    243
48    244
48    245
48    246
48    247
48    248
48    249
48    250
48    251
48    252
48    253
48    254
48    255
48    256
48    257
48    258
48    259
48    260
48    261
48    262
48    263
48    264
48    265
48    266
48    310
48    386
48    473
48    483
48    583
48    589
49    3
49    10
49    53
49    54
49    55
49    56
49    57
49    58
49    59
49    60
49    61
49    62
49    63
49    64
49    65
49    78
49    208
49    209
49    210
49    211
49    212
49    213
49    214
49    215
49    216
49    217
49    218
49    219
49    220
49    221
49    222
49    223
49    224
49    225
49    226
49    237
49    238
49    239
49    240
49    241
49    242
49    243
49    244
49    245
49    246
49    247
49    248
49    249
49    250
49    251
49    252
49    253
49    254
49    255
49    256
49    257
49    258
49    259
49    260
49    261
49    262
49    263
49    264
49    265
49    266
49    310
49    375
49    376
49    377
49    378
49    379
49    386
49    390
49    411
49    412
49    413
49    414
49    415
49    416
49    417
49    418
49    419
49    453
49    572
49    590
50    3
50    11
50    53
50    54
50    55
50    56
50    57
50    58
50    59
50    60
50    61
50    62
50    63
50    64
50    65
50    78
50    208
50    209
50    210
50    211
50    212
50    213
50    214
50    215
50    216
50    217
50    218
50    219
50    220
50    221
50    222
50    223
50    224
50    225
50    226
50    237
50    238
50    239
50    240
50    241
50    242
50    243
50    244
50    245
50    246
50    247
50    248
50    249
50    250
50    251
50    252
50    253
50    254
50    255
50    256
50    257
50    258
50    259
50    260
50    261
50    262
50    263
50    264
50    265
50    266
50    310
50    386
50    573
50    591
51    3
51    4
51    53
51    54
51    55
51    56
51    57
51    58
51    59
51    60
51    61
51    62
51    63
51    64
51    65
51    78
51    208
51    209
51    210
51    211
51    212
51    213
51    214
51    215
51    216
51    217
51    218
51    219
51    220
51    221
51    222
51    223
51    224
51    225
51    226
51    237
51    238
51    239
51    240
51    241
51    242
51    243
51    244
51    245
51    246
51    247
51    248
51    249
51    250
51    251
51    252
51    253
51    254
51    255
51    256
51    257
51    258
51    259
51    260
51    261
51    262
51    263
51    264
51    265
51    266
51    309
51    310
51    336
51    342
51    343
51    386
51    574
51    578
51    584
51    592
52    3
52    5
52    53
52    54
52    55
52    56
52    57
52    58
52    59
52    60
52    61
52    62
52    63
52    64
52    65
52    78
52    208
52    209
52    210
52    211
52    212
52    213
52    214
52    215
52    216
52    217
52    218
52    219
52    220
52    221
52    222
52    223
52    224
52    225
52    226
52    237
52    238
52    239
52    240
52    241
52    242
52    243
52    244
52    245
52    246
52    247
52    248
52    249
52    250
52    251
52    252
52    253
52    254
52    255
52    256
52    257
52    258
52    259
52    260
52    261
52    262
52    263
52    264
52    265
52    266
52    310
52    337
52    342
52    344
52    386
52    575
52    579
52    585
52    593
53    3
53    4
53    54
53    55
53    56
53    57
53    58
53    59
53    60
53    61
53    62
53    63
53    64
53    65
53    76
53    78
53    208
53    209
53    210
53    211
53    212
53    213
53    214
53    215
53    216
53    217
53    218
53    219
53    220
53    221
53    222
53    223
53    224
53    225
53    226
53    237
53    238
53    239
53    240
53    241
53    242
53    243
53    244
53    245
53    246
53    247
53    248
53    249
53    250
53    251
53    252
53    253
53    254
53    255
53    256
53    257
53    258
53    259
53    260
53    261
53    262
53    263
53    264
53    265
53    266
53    309
53    310
53    336
53    342
53    343
53    386
53    574
53    578
53    584
53    592
54    3
54    5
54    53
54    55
54    56
54    57
54    58
54    59
54    60
54    61
54    62
54    63
54    64
54    65
54    76
54    78
54    208
54    209
54    210
54    211
54    212
54    213
54    214
54    215
54    216
54    217
54    218
54    219
54    220
54    221
54    222
54    223
54    224
54    225
54    226
54    237
54    238
54    239
54    240
54    241
54    242
54    243
54    244
54    245
54    246
54    247
54    248
54    249
54    250
54    251
54    252
54    253
54    254
54    255
54    256
54    257
54    258
54    259
54    260
54    261
54    262
54    263
54    264
54    265
54    266
54    310
54    337
54    342
54    344
54    386
54    575
54    579
54    585
54    593
55    3
55    6
55    53
55    54
55    56
55    57
55    58
55    59
55    60
55    61
55    62
55    63
55    64
55    65
55    76
55    78
55    208
55    209
55    210
55    211
55    212
55    213
55    214
55    215
55    216
55    217
55    218
55    219
55    220
55    221
55    222
55    223
55    224
55    225
55    226
55    237
55    238
55    239
55    240
55    241
55    242
55    243
55    244
55    245
55    246
55    247
55    248
55    249
55    250
55    251
55    252
55    253
55    254
55    255
55    256
55    257
55    258
55    259
55    260
55    261
55    262
55    263
55    264
55    265
55    266
55    310
55    338
55    342
55    345
55    386
55    576
55    580
55    586
55    594
56    3
56    7
56    53
56    54
56    55
56    57
56    58
56    59
56    60
56    61
56    62
56    63
56    64
56    65
56    76
56    78
56    208
56    209
56    210
56    211
56    212
56    213
56    214
56    215
56    216
56    217
56    218
56    219
56    220
56    221
56    222
56    223
56    224
56    225
56    226
56    237
56    238
56    239
56    240
56    241
56    242
56    243
56    244
56    245
56    246
56    247
56    248
56    249
56    250
56    251
56    252
56    253
56    254
56    255
56    256
56    257
56    258
56    259
56    260
56    261
56    262
56    263
56    264
56    265
56    266
56    310
56    339
56    342
56    346
56    386
56    577
56    581
56    587
56    595
57    3
57    10
57    53
57    54
57    55
57    56
57    58
57    59
57    60
57    61
57    62
57    63
57    64
57    65
57    78
57    208
57    209
57    210
57    211
57    212
57    213
57    214
57    215
57    216
57    217
57    218
57    219
57    220
57    221
57    222
57    223
57    224
57    225
57    226
57    237
57    238
57    239
57    240
57    241
57    242
57    243
57    244
57    245
57    246
57    247
57    248
57    249
57    250
57    251
57    252
57    253
57    254
57    255
57    256
57    257
57    258
57    259
57    260
57    261
57    262
57    263
57    264
57    265
57    266
57    310
57    375
57    376
57    377
57    378
57    379
57    386
57    390
57    411
57    412
57    413
57    414
57    415
57    416
57    417
57    418
57    419
57    453
57    572
57    590
58    3
58    11
58    53
58    54
58    55
58    56
58    57
58    59
58    60
58    61
58    62
58    63
58    64
58    65
58    78
58    208
58    209
58    210
58    211
58    212
58    213
58    214
58    215
58    216
58    217
58    218
58    219
58    220
58    221
58    222
58    223
58    224
58    225
58    226
58    237
58    238
58    239
58    240
58    241
58    242
58    243
58    244
58    245
58    246
58    247
58    248
58    249
58    250
58    251
58    252
58    253
58    254
58    255
58    256
58    257
58    258
58    259
58    260
58    261
58    262
58    263
58    264
58    265
58    266
58    310
58    386
58    573
58    591
59    3
59    4
59    53
59    54
59    55
59    56
59    57
59    58
59    60
59    61
59    62
59    63
59    64
59    65
59    78
59    208
59    209
59    210
59    211
59    212
59    213
59    214
59    215
59    216
59    217
59    218
59    219
59    220
59    221
59    222
59    223
59    224
59    225
59    226
59    237
59    238
59    239
59    240
59    241
59    242
59    243
59    244
59    245
59    246
59    247
59    248
59    249
59    250
59    251
59    252
59    253
59    254
59    255
59    256
59    257
59    258
59    259
59    260
59    261
59    262
59    263
59    264
59    265
59    266
59    309
59    310
59    336
59    342
59    343
59    386
59    574
59    578
59    584
59    592
60    3
60    5
60    53
60    54
60    55
60    56
60    57
60    58
60    59
60    61
60    62
60    63
60    64
60    65
60    78
60    208
60    209
60    210
60    211
60    212
60    213
60    214
60    215
60    216
60    217
60    218
60    219
60    220
60    221
60    222
60    223
60    224
60    225
60    226
60    237
60    238
60    239
60    240
60    241
60    242
60    243
60    244
60    245
60    246
60    247
60    248
60    249
60    250
60    251
60    252
60    253
60    254
60    255
60    256
60    257
60    258
60    259
60    260
60    261
60    262
60    263
60    264
60    265
60    266
60    310
60    337
60    342
60    344
60    386
60    575
60    579
60    585
60    593
61    3
61    6
61    53
61    54
61    55
61    56
61    57
61    58
61    59
61    60
61    62
61    63
61    64
61    65
61    78
61    208
61    209
61    210
61    211
61    212
61    213
61    214
61    215
61    216
61    217
61    218
61    219
61    220
61    221
61    222
61    223
61    224
61    225
61    226
61    237
61    238
61    239
61    240
61    241
61    242
61    243
61    244
61    245
61    246
61    247
61    248
61    249
61    250
61    251
61    252
61    253
61    254
61    255
61    256
61    257
61    258
61    259
61    260
61    261
61    262
61    263
61    264
61    265
61    266
61    310
61    338
61    342
61    345
61    386
61    576
61    580
61    586
61    594
62    3
62    7
62    53
62    54
62    55
62    56
62    57
62    58
62    59
62    60
62    61
62    63
62    64
62    65
62    78
62    208
62    209
62    210
62    211
62    212
62    213
62    214
62    215
62    216
62    217
62    218
62    219
62    220
62    221
62    222
62    223
62    224
62    225
62    226
62    237
62    238
62    239
62    240
62    241
62    242
62    243
62    244
62    245
62    246
62    247
62    248
62    249
62    250
62    251
62    252
62    253
62    254
62    255
62    256
62    257
62    258
62    259
62    260
62    261
62    262
62    263
62    264
62    265
62    266
62    310
62    339
62    342
62    346
62    386
62    577
62    581
62    587
62    595
63    3
63    8
63    53
63    54
63    55
63    56
63    57
63    58
63    59
63    60
63    61
63    62
63    64
63    65
63    78
63    208
63    209
63    210
63    211
63    212
63    213
63    214
63    215
63    216
63    217
63    218
63    219
63    220
63    221
63    222
63    223
63    224
63    225
63    226
63    237
63    238
63    239
63    240
63    241
63    242
63    243
63    244
63    245
63    246
63    247
63    248
63    249
63    250
63    251
63    252
63    253
63    254
63    255
63    256
63    257
63    258
63    259
63    260
63    261
63    262
63    263
63    264
63    265
63    266
63    309
63    310
63    342
63    347
63    386
63    582
63    588
64    3
64    9
64    53
64    54
64    55
64    56
64    57
64    58
64    59
64    60
64    61
64    62
64    63
64    65
64    78
64    208
64    209
64    210
64    211
64    212
64    213
64    214
64    215
64    216
64    217
64    218
64    219
64    220
64    221
64    222
64    223
64    224
64    225
64    226
64    237
64    238
64    239
64    240
64    241
64    242
64    243
64    244
64    245
64    246
64    247
64    248
64    249
64    250
64    251
64    252
64    253
64    254
64    255
64    256
64    257
64    258
64    259
64    260
64    261
64    262
64    263
64    264
64    265
64    266
64    310
64    386
64    473
64    483
64    583
64    589
65    3
65    10
65    53
65    54
65    55
65    56
65    57
65    58
65    59
65    60
65    61
65    62
65    63
65    64
65    78
65    208
65    209
65    210
65    211
65    212
65    213
65    214
65    215
65    216
65    217
65    218
65    219
65    220
65    221
65    222
65    223
65    224
65    225
65    226
65    237
65    238
65    239
65    240
65    241
65    242
65    243
65    244
65    245
65    246
65    247
65    248
65    249
65    250
65    251
65    252
65    253
65    254
65    255
65    256
65    257
65    258
65    259
65    260
65    261
65    262
65    263
65    264
65    265
65    266
65    310
65    375
65    376
65    377
65    378
65    379
65    386
65    390
65    411
65    412
65    413
65    414
65    415
65    416
65    417
65    418
65    419
65    453
65    572
65    590
66    3
66    4
66    53
66    54
66    55
66    56
66    57
66    58
66    59
66    60
66    61
66    62
66    63
66    64
66    65
66    78
66    208
66    209
66    210
66    211
66    212
66    213
66    214
66    215
66    216
66    217
66    218
66    219
66    220
66    221
66    222
66    223
66    224
66    225
66    226
66    237
66    238
66    239
66    240
66    241
66    242
66    243
66    244
66    245
66    246
66    247
66    248
66    249
66    250
66    251
66    252
66    253
66    254
66    255
66    256
66    257
66    258
66    259
66    260
66    261
66    262
66    263
66    264
66    265
66    266
66    309
66    310
66    336
66    342
66    343
66    386
66    574
66    578
66    584
66    592
67    3
67    5
67    53
67    54
67    55
67    56
67    57
67    58
67    59
67    60
67    61
67    62
67    63
67    64
67    65
67    78
67    208
67    209
67    210
67    211
67    212
67    213
67    214
67    215
67    216
67    217
67    218
67    219
67    220
67    221
67    222
67    223
67    224
67    225
67    226
67    237
67    238
67    239
67    240
67    241
67    242
67    243
67    244
67    245
67    246
67    247
67    248
67    249
67    250
67    251
67    252
67    253
67    254
67    255
67    256
67    257
67    258
67    259
67    260
67    261
67    262
67    263
67    264
67    265
67    266
67    310
67    337
67    342
67    344
67    386
67    575
67    579
67    585
67    593
68    3
68    6
68    53
68    54
68    55
68    56
68    57
68    58
68    59
68    60
68    61
68    62
68    63
68    64
68    65
68    78
68    208
68    209
68    210
68    211
68    212
68    213
68    214
68    215
68    216
68    217
68    218
68    219
68    220
68    221
68    222
68    223
68    224
68    225
68    226
68    237
68    238
68    239
68    240
68    241
68    242
68    243
68    244
68    245
68    246
68    247
68    248
68    249
68    250
68    251
68    252
68    253
68    254
68    255
68    256
68    257
68    258
68    259
68    260
68    261
68    262
68    263
68    264
68    265
68    266
68    310
68    338
68    342
68    345
68    386
68    576
68    580
68    586
68    594
69    3
69    7
69    53
69    54
69    55
69    56
69    57
69    58
69    59
69    60
69    61
69    62
69    63
69    64
69    65
69    78
69    208
69    209
69    210
69    211
69    212
69    213
69    214
69    215
69    216
69    217
69    218
69    219
69    220
69    221
69    222
69    223
69    224
69    225
69    226
69    237
69    238
69    239
69    240
69    241
69    242
69    243
69    244
69    245
69    246
69    247
69    248
69    249
69    250
69    251
69    252
69    253
69    254
69    255
69    256
69    257
69    258
69    259
69    260
69    261
69    262
69    263
69    264
69    265
69    266
69    310
69    339
69    342
69    346
69    386
69    577
69    581
69    587
69    595
70    3
70    4
70    53
70    54
70    55
70    56
70    57
70    58
70    59
70    60
70    61
70    62
70    63
70    64
70    65
70    74
70    78
70    208
70    209
70    210
70    211
70    212
70    213
70    214
70    215
70    216
70    217
70    218
70    219
70    220
70    221
70    222
70    223
70    224
70    225
70    226
70    237
70    238
70    239
70    240
70    241
70    242
70    243
70    244
70    245
70    246
70    247
70    248
70    249
70    250
70    251
70    252
70    253
70    254
70    255
70    256
70    257
70    258
70    259
70    260
70    261
70    262
70    263
70    264
70    265
70    266
70    309
70    310
70    336
70    342
70    343
70    386
70    574
70    578
70    584
70    592
71    3
71    5
71    53
71    54
71    55
71    56
71    57
71    58
71    59
71    60
71    61
71    62
71    63
71    64
71    65
71    74
71    78
71    208
71    209
71    210
71    211
71    212
71    213
71    214
71    215
71    216
71    217
71    218
71    219
71    220
71    221
71    222
71    223
71    224
71    225
71    226
71    237
71    238
71    239
71    240
71    241
71    242
71    243
71    244
71    245
71    246
71    247
71    248
71    249
71    250
71    251
71    252
71    253
71    254
71    255
71    256
71    257
71    258
71    259
71    260
71    261
71    262
71    263
71    264
71    265
71    266
71    310
71    337
71    342
71    344
71    386
71    575
71    579
71    585
71    593
72    3
72    6
72    53
72    54
72    55
72    56
72    57
72    58
72    59
72    60
72    61
72    62
72    63
72    64
72    65
72    74
72    78
72    208
72    209
72    210
72    211
72    212
72    213
72    214
72    215
72    216
72    217
72    218
72    219
72    220
72    221
72    222
72    223
72    224
72    225
72    226
72    237
72    238
72    239
72    240
72    241
72    242
72    243
72    244
72    245
72    246
72    247
72    248
72    249
72    250
72    251
72    252
72    253
72    254
72    255
72    256
72    257
72    258
72    259
72    260
72    261
72    262
72    263
72    264
72    265
72    266
72    310
72    338
72    342
72    345
72    386
72    576
72    580
72    586
72    594
73    3
73    7
73    53
73    54
73    55
73    56
73    57
73    58
73    59
73    60
73    61
73    62
73    63
73    64
73    65
73    74
73    78
73    208
73    209
73    210
73    211
73    212
73    213
73    214
73    215
73    216
73    217
73    218
73    219
73    220
73    221
73    222
73    223
73    224
73    225
73    226
73    237
73    238
73    239
73    240
73    241
73    242
73    243
73    244
73    245
73    246
73    247
73    248
73    249
73    250
73    251
73    252
73    253
73    254
73    255
73    256
73    257
73    258
73    259
73    260
73    261
73    262
73    263
73    264
73    265
73    266
73    310
73    339
73    342
73    346
73    386
73    577
73    581
73    587
73    595
74    70
74    71
74    72
74    73
74    75
74    278
75    70
75    71
75    72
75    73
75    278
76    53
76    54
76    55
76    56
76    57
76    58
76    59
76    60
76    61
76    62
76    63
76    64
76    65
76    77
77    53
77    54
77    55
77    56
77    57
77    58
77    59
77    60
77    61
77    62
77    63
77    64
77    65
78    53
78    54
78    55
78    56
78    57
78    58
78    59
78    60
78    61
78    62
78    63
78    64
78    65
79    80
80    82
81    95
81    96
81    97
81    98
81    99
81    100
81    101
81    102
81    103
82    81
82    83
82    84
82    95
82    96
82    97
82    98
82    99
82    100
82    101
82    102
82    103
83    84
83    256
83    257
83    258
83    259
83    260
83    261
83    262
83    263
83    264
83    265
83    266
83    267
83    268
83    269
83    270
83    271
83    272
83    273
83    274
83    275
83    276
83    277
84    256
84    257
84    258
84    259
84    260
84    261
84    262
84    263
84    264
84    265
84    266
84    267
84    268
84    269
84    270
84    271
84    272
84    273
84    274
84    275
84    276
84    277
85    86
85    87
85    88
85    89
85    90
85    91
85    92
85    93
85    94
86    87
86    88
86    89
86    90
86    91
86    92
86    93
86    94
87    88
87    89
87    90
87    91
87    92
87    93
87    94
88    89
88    90
88    91
88    92
88    93
88    94
89    90
89    91
89    92
89    93
89    94
90    91
90    92
90    93
90    94
91    92
91    93
91    94
92    93
92    94
93    94
95    96
95    97
95    98
95    99
95    100
95    101
95    102
95    103
95    104
95    181
96    97
96    98
96    99
96    100
96    101
96    102
96    103
96    105
96    181
97    98
97    99
97    100
97    101
97    102
97    103
97    106
97    181
98    99
98    100
98    101
98    102
98    103
98    107
98    181
99    100
99    101
99    102
99    103
99    108
99    181
100    101
100    102
100    103
100    109
100    181
101    102
101    103
101    110
101    181
102    103
102    111
102    181
103    112
103    181
104    53
104    54
104    55
104    56
104    57
104    58
104    59
104    60
104    61
104    62
104    63
104    64
104    65
104    78
104    208
104    209
104    210
104    211
104    212
104    213
104    214
104    215
104    216
104    217
104    218
104    219
104    220
104    221
104    222
104    223
104    224
104    225
104    226
104    237
104    238
104    239
104    240
104    241
104    242
104    243
104    244
104    245
104    246
104    247
104    248
104    249
104    250
104    251
104    252
104    253
104    254
104    255
104    256
104    257
104    258
104    259
104    260
104    261
104    262
104    263
104    264
104    265
104    266
105    53
105    54
105    55
105    56
105    57
105    58
105    59
105    60
105    61
105    62
105    63
105    64
105    65
105    78
105    208
105    209
105    210
105    211
105    212
105    213
105    214
105    215
105    216
105    217
105    218
105    219
105    220
105    221
105    222
105    223
105    224
105    225
105    226
105    237
105    238
105    239
105    240
105    241
105    242
105    243
105    244
105    245
105    246
105    247
105    248
105    249
105    250
105    251
105    252
105    253
105    254
105    255
105    256
105    257
105    258
105    259
105    260
105    261
105    262
105    263
105    264
105    265
105    266
106    53
106    54
106    55
106    56
106    57
106    58
106    59
106    60
106    61
106    62
106    63
106    64
106    65
106    78
106    208
106    209
106    210
106    211
106    212
106    213
106    214
106    215
106    216
106    217
106    218
106    219
106    220
106    221
106    222
106    223
106    224
106    225
106    226
106    237
106    238
106    239
106    240
106    241
106    242
106    243
106    244
106    245
106    246
106    247
106    248
106    249
106    250
106    251
106    252
106    253
106    254
106    255
106    256
106    257
106    258
106    259
106    260
106    261
106    262
106    263
106    264
106    265
106    266
107    53
107    54
107    55
107    56
107    57
107    58
107    59
107    60
107    61
107    62
107    63
107    64
107    65
107    78
107    208
107    209
107    210
107    211
107    212
107    213
107    214
107    215
107    216
107    217
107    218
107    219
107    220
107    221
107    222
107    223
107    224
107    225
107    226
107    237
107    238
107    239
107    240
107    241
107    242
107    243
107    244
107    245
107    246
107    247
107    248
107    249
107    250
107    251
107    252
107    253
107    254
107    255
107    256
107    257
107    258
107    259
107    260
107    261
107    262
107    263
107    264
107    265
107    266
108    53
108    54
108    55
108    56
108    57
108    58
108    59
108    60
108    61
108    62
108    63
108    64
108    65
108    78
108    208
108    209
108    210
108    211
108    212
108    213
108    214
108    215
108    216
108    217
108    218
108    219
108    220
108    221
108    222
108    223
108    224
108    225
108    226
108    237
108    238
108    239
108    240
108    241
108    242
108    243
108    244
108    245
108    246
108    247
108    248
108    249
108    250
108    251
108    252
108    253
108    254
108    255
108    256
108    257
108    258
108    259
108    260
108    261
108    262
108    263
108    264
108    265
108    266
109    53
109    54
109    55
109    56
109    57
109    58
109    59
109    60
109    61
109    62
109    63
109    64
109    65
109    78
109    208
109    209
109    210
109    211
109    212
109    213
109    214
109    215
109    216
109    217
109    218
109    219
109    220
109    221
109    222
109    223
109    224
109    225
109    226
109    237
109    238
109    239
109    240
109    241
109    242
109    243
109    244
109    245
109    246
109    247
109    248
109    249
109    250
109    251
109    252
109    253
109    254
109    255
109    256
109    257
109    258
109    259
109    260
109    261
109    262
109    263
109    264
109    265
109    266
110    53
110    54
110    55
110    56
110    57
110    58
110    59
110    60
110    61
110    62
110    63
110    64
110    65
110    78
110    208
110    209
110    210
110    211
110    212
110    213
110    214
110    215
110    216
110    217
110    218
110    219
110    220
110    221
110    222
110    223
110    224
110    225
110    226
110    237
110    238
110    239
110    240
110    241
110    242
110    243
110    244
110    245
110    246
110    247
110    248
110    249
110    250
110    251
110    252
110    253
110    254
110    255
110    256
110    257
110    258
110    259
110    260
110    261
110    262
110    263
110    264
110    265
110    266
111    53
111    54
111    55
111    56
111    57
111    58
111    59
111    60
111    61
111    62
111    63
111    64
111    65
111    78
111    208
111    209
111    210
111    211
111    212
111    213
111    214
111    215
111    216
111    217
111    218
111    219
111    220
111    221
111    222
111    223
111    224
111    225
111    226
111    237
111    238
111    239
111    240
111    241
111    242
111    243
111    244
111    245
111    246
111    247
111    248
111    249
111    250
111    251
111    252
111    253
111    254
111    255
111    256
111    257
111    258
111    259
111    260
111    261
111    262
111    263
111    264
111    265
111    266
112    53
112    54
112    55
112    56
112    57
112    58
112    59
112    60
112    61
112    62
112    63
112    64
112    65
112    78
112    208
112    209
112    210
112    211
112    212
112    213
112    214
112    215
112    216
112    217
112    218
112    219
112    220
112    221
112    222
112    223
112    224
112    225
112    226
112    237
112    238
112    239
112    240
112    241
112    242
112    243
112    244
112    245
112    246
112    247
112    248
112    249
112    250
112    251
112    252
112    253
112    254
112    255
112    256
112    257
112    258
112    259
112    260
112    261
112    262
112    263
112    264
112    265
112    266
113    114
114    223
114    224
114    225
114    226
115    116
116    53
116    54
116    55
116    56
116    252
116    253
116    254
116    255
117    85
117    86
117    87
117    88
117    89
117    90
117    91
117    92
117    93
117    94
130    227
131    228
132    229
133    230
134    231
135    232
136    233
137    234
138    235
139    181
139    236
140    141
140    168
140    169
141    142
141    167
141    169
142    143
142    166
142    169
143    144
143    165
143    169
144    145
144    164
144    169
145    146
145    163
145    169
146    147
146    162
146    169
147    148
147    161
147    169
148    149
148    160
148    169
149    150
149    159
149    169
150    140
150    151
150    158
150    169
151    140
151    152
151    157
151    169
152    153
152    156
152    169
153    140
153    155
153    169
154    155
154    156
154    157
154    158
154    159
154    160
154    161
154    162
154    163
154    164
154    165
154    166
154    167
154    168
155    3
155    4
155    53
155    54
155    55
155    56
155    57
155    58
155    59
155    60
155    61
155    62
155    63
155    64
155    65
155    78
155    208
155    209
155    210
155    211
155    212
155    213
155    214
155    215
155    216
155    217
155    218
155    219
155    220
155    221
155    222
155    223
155    224
155    225
155    226
155    237
155    238
155    239
155    240
155    241
155    242
155    243
155    244
155    245
155    246
155    247
155    248
155    249
155    250
155    251
155    252
155    253
155    254
155    255
155    256
155    257
155    258
155    259
155    260
155    261
155    262
155    263
155    264
155    265
155    266
155    309
155    310
155    336
155    342
155    343
155    386
155    574
155    578
155    584
155    592
156    3
156    5
156    53
156    54
156    55
156    56
156    57
156    58
156    59
156    60
156    61
156    62
156    63
156    64
156    65
156    78
156    208
156    209
156    210
156    211
156    212
156    213
156    214
156    215
156    216
156    217
156    218
156    219
156    220
156    221
156    222
156    223
156    224
156    225
156    226
156    237
156    238
156    239
156    240
156    241
156    242
156    243
156    244
156    245
156    246
156    247
156    248
156    249
156    250
156    251
156    252
156    253
156    254
156    255
156    256
156    257
156    258
156    259
156    260
156    261
156    262
156    263
156    264
156    265
156    266
156    310
156    337
156    342
156    344
156    386
156    575
156    579
156    585
156    593
157    3
157    6
157    53
157    54
157    55
157    56
157    57
157    58
157    59
157    60
157    61
157    62
157    63
157    64
157    65
157    78
157    208
157    209
157    210
157    211
157    212
157    213
157    214
157    215
157    216
157    217
157    218
157    219
157    220
157    221
157    222
157    223
157    224
157    225
157    226
157    237
157    238
157    239
157    240
157    241
157    242
157    243
157    244
157    245
157    246
157    247
157    248
157    249
157    250
157    251
157    252
157    253
157    254
157    255
157    256
157    257
157    258
157    259
157    260
157    261
157    262
157    263
157    264
157    265
157    266
157    310
157    338
157    342
157    345
157    386
157    576
157    580
157    586
157    594
158    3
158    7
158    53
158    54
158    55
158    56
158    57
158    58
158    59
158    60
158    61
158    62
158    63
158    64
158    65
158    78
158    208
158    209
158    210
158    211
158    212
158    213
158    214
158    215
158    216
158    217
158    218
158    219
158    220
158    221
158    222
158    223
158    224
158    225
158    226
158    237
158    238
158    239
158    240
158    241
158    242
158    243
158    244
158    245
158    246
158    247
158    248
158    249
158    250
158    251
158    252
158    253
158    254
158    255
158    256
158    257
158    258
158    259
158    260
158    261
158    262
158    263
158    264
158    265
158    266
158    310
158    339
158    342
158    346
158    386
158    577
158    581
158    587
158    595
159    3
159    8
159    53
159    54
159    55
159    56
159    57
159    58
159    59
159    60
159    61
159    62
159    63
159    64
159    65
159    78
159    208
159    209
159    210
159    211
159    212
159    213
159    214
159    215
159    216
159    217
159    218
159    219
159    220
159    221
159    222
159    223
159    224
159    225
159    226
159    237
159    238
159    239
159    240
159    241
159    242
159    243
159    244
159    245
159    246
159    247
159    248
159    249
159    250
159    251
159    252
159    253
159    254
159    255
159    256
159    257
159    258
159    259
159    260
159    261
159    262
159    263
159    264
159    265
159    266
159    309
159    310
159    342
159    347
159    386
159    582
159    588
160    3
160    9
160    53
160    54
160    55
160    56
160    57
160    58
160    59
160    60
160    61
160    62
160    63
160    64
160    65
160    78
160    208
160    209
160    210
160    211
160    212
160    213
160    214
160    215
160    216
160    217
160    218
160    219
160    220
160    221
160    222
160    223
160    224
160    225
160    226
160    237
160    238
160    239
160    240
160    241
160    242
160    243
160    244
160    245
160    246
160    247
160    248
160    249
160    250
160    251
160    252
160    253
160    254
160    255
160    256
160    257
160    258
160    259
160    260
160    261
160    262
160    263
160    264
160    265
160    266
160    310
160    386
160    473
160    483
160    583
160    589
161    3
161    10
161    53
161    54
161    55
161    56
161    57
161    58
161    59
161    60
161    61
161    62
161    63
161    64
161    65
161    78
161    208
161    209
161    210
161    211
161    212
161    213
161    214
161    215
161    216
161    217
161    218
161    219
161    220
161    221
161    222
161    223
161    224
161    225
161    226
161    237
161    238
161    239
161    240
161    241
161    242
161    243
161    244
161    245
161    246
161    247
161    248
161    249
161    250
161    251
161    252
161    253
161    254
161    255
161    256
161    257
161    258
161    259
161    260
161    261
161    262
161    263
161    264
161    265
161    266
161    310
161    375
161    376
161    377
161    378
161    379
161    386
161    390
161    411
161    412
161    413
161    414
161    415
161    416
161    417
161    418
161    419
161    453
161    572
161    590
162    3
162    11
162    53
162    54
162    55
162    56
162    57
162    58
162    59
162    60
162    61
162    62
162    63
162    64
162    65
162    78
162    208
162    209
162    210
162    211
162    212
162    213
162    214
162    215
162    216
162    217
162    218
162    219
162    220
162    221
162    222
162    223
162    224
162    225
162    226
162    237
162    238
162    239
162    240
162    241
162    242
162    243
162    244
162    245
162    246
162    247
162    248
162    249
162    250
162    251
162    252
162    253
162    254
162    255
162    256
162    257
162    258
162    259
162    260
162    261
162    262
162    263
162    264
162    265
162    266
162    310
162    386
162    573
162    591
163    3
163    4
163    53
163    54
163    55
163    56
163    57
163    58
163    59
163    60
163    61
163    62
163    63
163    64
163    65
163    78
163    208
163    209
163    210
163    211
163    212
163    213
163    214
163    215
163    216
163    217
163    218
163    219
163    220
163    221
163    222
163    223
163    224
163    225
163    226
163    237
163    238
163    239
163    240
163    241
163    242
163    243
163    244
163    245
163    246
163    247
163    248
163    249
163    250
163    251
163    252
163    253
163    254
163    255
163    256
163    257
163    258
163    259
163    260
163    261
163    262
163    263
163    264
163    265
163    266
163    309
163    310
163    336
163    342
163    343
163    386
163    574
163    578
163    584
163    592
164    3
164    5
164    53
164    54
164    55
164    56
164    57
164    58
164    59
164    60
164    61
164    62
164    63
164    64
164    65
164    78
164    208
164    209
164    210
164    211
164    212
164    213
164    214
164    215
164    216
164    217
164    218
164    219
164    220
164    221
164    222
164    223
164    224
164    225
164    226
164    237
164    238
164    239
164    240
164    241
164    242
164    243
164    244
164    245
164    246
164    247
164    248
164    249
164    250
164    251
164    252
164    253
164    254
164    255
164    256
164    257
164    258
164    259
164    260
164    261
164    262
164    263
164    264
164    265
164    266
164    310
164    337
164    342
164    344
164    386
164    575
164    579
164    585
164    593
165    3
165    6
165    53
165    54
165    55
165    56
165    57
165    58
165    59
165    60
165    61
165    62
165    63
165    64
165    65
165    78
165    208
165    209
165    210
165    211
165    212
165    213
165    214
165    215
165    216
165    217
165    218
165    219
165    220
165    221
165    222
165    223
165    224
165    225
165    226
165    237
165    238
165    239
165    240
165    241
165    242
165    243
165    244
165    245
165    246
165    247
165    248
165    249
165    250
165    251
165    252
165    253
165    254
165    255
165    256
165    257
165    258
165    259
165    260
165    261
165    262
165    263
165    264
165    265
165    266
165    310
165    338
165    342
165    345
165    386
165    576
165    580
165    586
165    594
166    3
166    7
166    53
166    54
166    55
166    56
166    57
166    58
166    59
166    60
166    61
166    62
166    63
166    64
166    65
166    78
166    208
166    209
166    210
166    211
166    212
166    213
166    214
166    215
166    216
166    217
166    218
166    219
166    220
166    221
166    222
166    223
166    224
166    225
166    226
166    237
166    238
166    239
166    240
166    241
166    242
166    243
166    244
166    245
166    246
166    247
166    248
166    249
166    250
166    251
166    252
166    253
166    254
166    255
166    256
166    257
166    258
166    259
166    260
166    261
166    262
166    263
166    264
166    265
166    266
166    310
166    339
166    342
166    346
166    386
166    577
166    581
166    587
166    595
167    3
167    8
167    53
167    54
167    55
167    56
167    57
167    58
167    59
167    60
167    61
167    62
167    63
167    64
167    65
167    78
167    208
167    209
167    210
167    211
167    212
167    213
167    214
167    215
167    216
167    217
167    218
167    219
167    220
167    221
167    222
167    223
167    224
167    225
167    226
167    237
167    238
167    239
167    240
167    241
167    242
167    243
167    244
167    245
167    246
167    247
167    248
167    249
167    250
167    251
167    252
167    253
167    254
167    255
167    256
167    257
167    258
167    259
167    260
167    261
167    262
167    263
167    264
167    265
167    266
167    309
167    310
167    342
167    347
167    386
167    582
167    588
168    3
168    9
168    53
168    54
168    55
168    56
168    57
168    58
168    59
168    60
168    61
168    62
168    63
168    64
168    65
168    78
168    208
168    209
168    210
168    211
168    212
168    213
168    214
168    215
168    216
168    217
168    218
168    219
168    220
168    221
168    222
168    223
168    224
168    225
168    226
168    237
168    238
168    239
168    240
168    241
168    242
168    243
168    244
168    245
168    246
168    247
168    248
168    249
168    250
168    251
168    252
168    253
168    254
168    255
168    256
168    257
168    258
168    259
168    260
168    261
168    262
168    263
168    264
168    265
168    266
168    310
168    386
168    473
168    483
168    583
168    589
169    3
169    4
169    53
169    54
169    55
169    56
169    57
169    58
169    59
169    60
169    61
169    62
169    63
169    64
169    65
169    78
169    208
169    209
169    210
169    211
169    212
169    213
169    214
169    215
169    216
169    217
169    218
169    219
169    220
169    221
169    222
169    223
169    224
169    225
169    226
169    237
169    238
169    239
169    240
169    241
169    242
169    243
169    244
169    245
169    246
169    247
169    248
169    249
169    250
169    251
169    252
169    253
169    254
169    255
169    256
169    257
169    258
169    259
169    260
169    261
169    262
169    263
169    264
169    265
169    266
169    309
169    310
169    336
169    342
169    343
169    386
169    574
169    578
169    584
169    592
170    3
170    4
170    53
170    54
170    55
170    56
170    57
170    58
170    59
170    60
170    61
170    62
170    63
170    64
170    65
170    78
170    155
170    156
170    157
170    158
170    159
170    160
170    161
170    162
170    163
170    164
170    165
170    166
170    167
170    168
170    169
170    208
170    209
170    210
170    211
170    212
170    213
170    214
170    215
170    216
170    217
170    218
170    219
170    220
170    221
170    222
170    223
170    224
170    225
170    226
170    237
170    238
170    239
170    240
170    241
170    242
170    243
170    244
170    245
170    246
170    247
170    248
170    249
170    250
170    251
170    252
170    253
170    254
170    255
170    256
170    257
170    258
170    259
170    260
170    261
170    262
170    263
170    264
170    265
170    266
170    309
170    310
170    336
170    342
170    343
170    386
170    574
170    578
170    584
170    592
171    172
171    173
171    174
171    175
171    176
171    177
171    178
171    179
171    180
171    181
171    182
171    183
171    184
171    185
171    186
171    187
171    188
171    189
171    190
171    191
171    192
171    193
171    194
171    195
171    196
171    197
171    198
171    199
171    200
171    201
171    202
171    203
171    204
171    205
171    207
172    171
172    173
172    174
172    175
172    181
172    183
172    188
172    189
172    190
172    191
172    192
172    193
172    194
172    195
172    196
172    197
172    198
172    199
172    200
172    201
172    202
172    203
172    204
172    205
173    171
173    172
173    174
173    175
173    176
173    177
173    178
173    179
173    180
173    181
173    182
173    183
173    184
173    185
173    186
173    187
173    188
173    189
173    190
173    191
173    192
173    193
173    194
173    195
173    196
173    197
173    198
173    199
173    200
173    201
173    202
173    203
173    204
173    205
173    207
174    171
174    172
174    173
174    175
174    176
174    177
174    178
174    179
174    180
174    181
174    182
174    183
174    184
174    185
174    186
174    187
174    188
174    189
174    190
174    191
174    192
174    193
174    194
174    195
174    196
174    197
174    198
174    199
174    200
174    201
174    202
174    203
174    204
174    205
174    207
175    171
175    172
175    173
175    174
175    176
175    177
175    178
175    179
175    180
175    181
175    182
175    183
175    184
175    185
175    186
175    187
175    188
175    189
175    190
175    191
175    192
175    193
175    194
175    195
175    196
175    197
175    198
175    199
175    200
175    201
175    202
175    203
175    204
175    205
175    207
176    177
177    178
178    179
178    181
179    180
180    171
180    172
180    173
180    174
180    175
180    176
180    182
180    183
180    184
180    185
180    186
180    187
180    188
180    189
180    190
180    191
180    192
180    193
180    194
180    195
180    196
180    197
180    198
180    199
180    200
180    201
180    202
180    203
180    204
180    205
181    206
182    171
182    173
182    174
182    175
182    181
182    183
182    188
182    189
182    190
182    191
182    192
182    193
182    194
182    195
182    196
183    171
183    175
183    181
184    171
184    172
184    173
184    174
184    175
184    182
184    183
184    185
184    186
184    187
184    188
184    189
184    190
184    191
184    192
184    193
184    194
184    195
184    196
184    197
184    198
184    199
184    200
184    201
184    202
184    203
184    204
184    205
185    171
185    172
185    173
185    174
185    175
185    182
185    183
185    184
185    186
185    187
185    188
185    189
185    190
185    191
185    192
185    193
185    194
185    195
185    196
185    197
185    198
185    199
185    200
185    201
185    202
185    203
185    204
185    205
186    171
186    172
186    173
186    174
186    175
186    182
186    183
186    184
186    185
186    187
186    188
186    189
186    190
186    191
186    192
186    193
186    194
186    195
186    196
186    197
186    198
186    199
186    200
186    201
186    202
186    203
186    204
186    205
187    171
187    172
187    173
187    174
187    175
187    182
187    183
187    184
187    185
187    186
187    188
187    189
187    190
187    191
187    192
187    193
187    194
187    195
187    196
187    197
187    198
187    199
187    200
187    201
187    202
187    203
187    204
187    205
188    171
188    173
188    174
188    175
188    183
188    189
188    190
188    191
188    192
188    193
188    194
188    195
188    196
189    171
189    173
189    174
189    175
189    183
189    188
189    190
189    191
189    192
189    193
189    194
189    195
189    196
190    171
190    173
190    174
190    175
190    183
190    188
190    189
190    191
190    192
190    193
190    194
190    195
190    196
191    171
191    173
191    174
191    175
191    183
191    188
191    189
191    190
191    192
191    193
191    194
191    195
191    196
192    171
192    173
192    174
192    175
192    183
192    188
192    189
192    190
192    191
192    193
192    194
192    195
192    196
193    171
193    173
193    174
193    175
193    183
193    188
193    189
193    190
193    191
193    192
193    194
193    195
193    196
194    171
194    173
194    174
194    175
194    183
194    188
194    189
194    190
194    191
194    192
194    193
194    195
194    196
195    171
195    173
195    174
195    175
195    183
195    188
195    189
195    190
195    191
195    192
195    193
195    194
195    196
196    171
196    173
196    174
196    175
196    183
196    188
196    189
196    190
196    191
196    192
196    193
196    194
196    195
197    188
197    198
198    189
198    199
199    190
199    200
200    191
200    201
201    192
201    202
202    193
202    203
203    194
203    204
204    195
204    205
205    172
205    196
205    197
206    3
206    7
206    53
206    54
206    55
206    56
206    57
206    58
206    59
206    60
206    61
206    62
206    63
206    64
206    65
206    78
206    208
206    209
206    210
206    211
206    212
206    213
206    214
206    215
206    216
206    217
206    218
206    219
206    220
206    221
206    222
206    223
206    224
206    225
206    226
206    237
206    238
206    239
206    240
206    241
206    242
206    243
206    244
206    245
206    246
206    247
206    248
206    249
206    250
206    251
206    252
206    253
206    254
206    255
206    256
206    257
206    258
206    259
206    260
206    261
206    262
206    263
206    264
206    265
206    266
206    310
206    339
206    342
206    346
206    386
206    577
206    581
206    587
206    595
207    3
207    7
207    53
207    54
207    55
207    56
207    57
207    58
207    59
207    60
207    61
207    62
207    63
207    64
207    65
207    78
207    208
207    209
207    210
207    211
207    212
207    213
207    214
207    215
207    216
207    217
207    218
207    219
207    220
207    221
207    222
207    223
207    224
207    225
207    226
207    237
207    238
207    239
207    240
207    241
207    242
207    243
207    244
207    245
207    246
207    247
207    248
207    249
207    250
207    251
207    252
207    253
207    254
207    255
207    256
207    257
207    258
207    259
207    260
207    261
207    262
207    263
207    264
207    265
207    266
207    310
207    339
207    342
207    346
207    386
207    577
207    581
207    587
207    595
208    209
208    256
208    257
208    266
209    208
209    210
209    256
209    258
209    266
210    208
210    211
210    256
210    259
210    266
211    208
211    212
211    256
211    260
211    266
212    208
212    213
212    256
212    261
212    266
213    208
213    214
213    256
213    262
213    266
214    208
214    215
214    256
214    263
214    266
215    208
215    216
215    256
215    264
215    266
216    208
216    217
216    256
216    265
216    266
217    208
217    218
217    256
217    266
218    208
218    219
218    256
218    266
219    208
219    220
219    256
219    266
220    208
220    221
220    256
220    266
221    208
221    222
221    256
221    266
222    208
222    256
222    266
223    224
223    225
223    226
223    256
223    257
223    258
223    259
223    260
223    261
223    262
223    263
223    264
223    265
223    266
224    223
224    225
224    226
224    256
224    257
224    258
224    259
224    260
224    261
224    262
224    263
224    264
224    265
224    266
225    223
225    224
225    226
225    256
225    257
225    258
225    259
225    260
225    261
225    262
225    263
225    264
225    265
225    266
226    223
226    224
226    225
226    256
226    257
226    258
226    259
226    260
226    261
226    262
226    263
226    264
226    265
226    266
227    53
227    54
227    55
227    56
227    57
227    58
227    59
227    60
227    61
227    62
227    63
227    64
227    65
227    78
227    237
227    256
227    266
228    53
228    54
228    55
228    56
228    57
228    58
228    59
228    60
228    61
228    62
228    63
228    64
228    65
228    78
228    256
228    257
228    266
229    53
229    54
229    55
229    56
229    57
229    58
229    59
229    60
229    61
229    62
229    63
229    64
229    65
229    78
229    256
229    258
229    266
230    53
230    54
230    55
230    56
230    57
230    58
230    59
230    60
230    61
230    62
230    63
230    64
230    65
230    78
230    256
230    259
230    266
231    53
231    54
231    55
231    56
231    57
231    58
231    59
231    60
231    61
231    62
231    63
231    64
231    65
231    78
231    256
231    260
231    266
232    53
232    54
232    55
232    56
232    57
232    58
232    59
232    60
232    61
232    62
232    63
232    64
232    65
232    78
232    256
232    261
232    266
233    53
233    54
233    55
233    56
233    57
233    58
233    59
233    60
233    61
233    62
233    63
233    64
233    65
233    78
233    256
233    262
233    266
234    53
234    54
234    55
234    56
234    57
234    58
234    59
234    60
234    61
234    62
234    63
234    64
234    65
234    78
234    256
234    263
234    266
235    53
235    54
235    55
235    56
235    57
235    58
235    59
235    60
235    61
235    62
235    63
235    64
235    65
235    78
235    256
235    264
235    266
236    53
236    54
236    55
236    56
236    57
236    58
236    59
236    60
236    61
236    62
236    63
236    64
236    65
236    78
236    256
236    265
236    266
237    53
237    54
237    55
237    56
237    57
237    58
237    59
237    60
237    61
237    62
237    63
237    64
237    65
237    78
237    238
238    53
238    54
238    55
238    56
238    57
238    58
238    59
238    60
238    61
238    62
238    63
238    64
238    65
238    78
238    237
238    239
239    53
239    54
239    55
239    56
239    57
239    58
239    59
239    60
239    61
239    62
239    63
239    64
239    65
239    78
239    237
239    240
240    53
240    54
240    55
240    56
240    57
240    58
240    59
240    60
240    61
240    62
240    63
240    64
240    65
240    78
240    237
240    241
241    53
241    54
241    55
241    56
241    57
241    58
241    59
241    60
241    61
241    62
241    63
241    64
241    65
241    78
241    237
241    242
242    53
242    54
242    55
242    56
242    57
242    58
242    59
242    60
242    61
242    62
242    63
242    64
242    65
242    78
242    237
242    243
243    53
243    54
243    55
243    56
243    57
243    58
243    59
243    60
243    61
243    62
243    63
243    64
243    65
243    78
243    237
243    244
244    53
244    54
244    55
244    56
244    57
244    58
244    59
244    60
244    61
244    62
244    63
244    64
244    65
244    78
244    237
244    245
245    53
245    54
245    55
245    56
245    57
245    58
245    59
245    60
245    61
245    62
245    63
245    64
245    65
245    78
245    237
245    246
246    53
246    54
246    55
246    56
246    57
246    58
246    59
246    60
246    61
246    62
246    63
246    64
246    65
246    78
246    237
246    247
247    53
247    54
247    55
247    56
247    57
247    58
247    59
247    60
247    61
247    62
247    63
247    64
247    65
247    78
247    237
247    248
248    53
248    54
248    55
248    56
248    57
248    58
248    59
248    60
248    61
248    62
248    63
248    64
248    65
248    78
248    237
248    249
249    53
249    54
249    55
249    56
249    57
249    58
249    59
249    60
249    61
249    62
249    63
249    64
249    65
249    78
249    237
249    250
250    53
250    54
250    55
250    56
250    57
250    58
250    59
250    60
250    61
250    62
250    63
250    64
250    65
250    78
250    237
250    251
251    53
251    54
251    55
251    56
251    57
251    58
251    59
251    60
251    61
251    62
251    63
251    64
251    65
251    78
251    237
252    53
252    54
252    55
252    56
252    57
252    58
252    59
252    60
252    61
252    62
252    63
252    64
252    65
252    78
252    237
252    253
252    254
252    255
253    53
253    54
253    55
253    56
253    57
253    58
253    59
253    60
253    61
253    62
253    63
253    64
253    65
253    78
253    237
253    252
253    254
253    255
254    53
254    54
254    55
254    56
254    57
254    58
254    59
254    60
254    61
254    62
254    63
254    64
254    65
254    78
254    237
254    252
254    253
254    255
255    53
255    54
255    55
255    56
255    57
255    58
255    59
255    60
255    61
255    62
255    63
255    64
255    65
255    78
255    237
255    252
255    253
255    254
256    431
257    432
258    433
259    434
260    435
261    436
262    437
263    438
264    439
265    440
266    441
278    279
279    70
279    71
279    72
279    73
280    281
281    282
282    283
283    284
283    285
283    286
283    359
283    360
283    361
284    285
284    287
284    288
284    289
284    290
284    291
284    292
284    293
284    294
284    295
284    296
284    297
284    298
284    336
284    337
284    338
284    339
284    340
284    342
284    343
284    344
284    345
284    346
284    347
284    374
284    375
284    376
284    377
284    378
284    379
284    386
284    387
284    388
284    390
284    391
284    392
284    393
284    394
284    395
284    396
284    397
284    398
284    399
284    400
284    401
284    402
284    403
284    404
284    405
284    406
284    407
284    408
284    411
284    412
284    413
284    414
284    415
284    416
284    417
284    418
284    419
284    431
284    432
284    433
284    434
284    435
284    436
284    437
284    438
284    439
284    440
284    441
284    442
284    443
284    444
284    445
284    446
284    447
284    448
284    449
284    450
284    451
284    452
284    453
284    473
284    474
284    475
284    476
284    477
284    478
284    479
284    480
284    481
284    482
284    572
284    573
284    574
284    575
284    576
284    577
284    578
284    579
284    580
284    581
284    582
284    583
284    584
284    585
284    586
284    587
284    588
284    589
284    590
284    591
284    592
284    593
284    594
284    595
285    287
285    288
285    289
285    290
285    291
285    292
285    293
285    294
285    295
285    296
285    297
285    298
285    336
285    337
285    338
285    339
285    340
285    342
285    343
285    344
285    345
285    346
285    347
285    374
285    375
285    376
285    377
285    378
285    379
285    386
285    387
285    388
285    390
285    391
285    392
285    393
285    394
285    395
285    396
285    397
285    398
285    399
285    400
285    401
285    402
285    403
285    404
285    405
285    406
285    407
285    408
285    411
285    412
285    413
285    414
285    415
285    416
285    417
285    418
285    419
285    431
285    432
285    433
285    434
285    435
285    436
285    437
285    438
285    439
285    440
285    441
285    442
285    443
285    444
285    445
285    446
285    447
285    448
285    449
285    450
285    451
285    452
285    453
285    473
285    474
285    475
285    476
285    477
285    478
285    479
285    480
285    481
285    482
285    572
285    573
285    574
285    575
285    576
285    577
285    578
285    579
285    580
285    581
285    582
285    583
285    584
285    585
285    586
285    587
285    588
285    589
285    590
285    591
285    592
285    593
285    594
285    595
286    287
287    117
287    288
287    289
287    290
287    291
287    292
287    293
287    294
287    295
287    296
287    297
287    375
287    376
287    377
287    378
287    379
287    390
287    391
287    392
287    393
287    394
287    395
287    396
287    397
287    398
287    399
287    400
287    401
287    402
287    403
287    404
287    405
287    406
287    407
287    408
287    411
287    412
287    413
287    414
287    415
287    416
287    417
287    418
287    419
288    572
288    573
288    574
288    575
288    576
288    577
288    578
288    579
288    580
288    581
288    582
288    583
288    584
288    585
288    586
288    587
288    588
288    589
288    590
288    591
288    592
288    593
288    594
288    595
289    290
289    291
289    292
289    293
289    294
289    295
289    296
289    297
289    310
289    348
289    357
289    386
289    418
290    291
290    292
290    293
290    294
290    295
290    296
290    297
290    310
290    349
290    357
290    386
290    419
291    292
291    293
291    294
291    295
291    296
291    297
291    310
291    350
291    357
291    386
291    411
292    293
292    294
292    295
292    296
292    297
292    310
292    351
292    357
292    386
292    412
293    294
293    295
293    296
293    297
293    310
293    352
293    357
293    386
293    413
294    295
294    296
294    297
294    310
294    353
294    357
294    386
294    414
295    296
295    297
295    310
295    354
295    357
295    386
295    415
296    297
296    310
296    355
296    357
296    386
296    416
297    309
297    356
297    357
297    386
297    417
299    300
299    301
299    302
299    303
299    304
299    305
299    306
299    307
299    308
299    309
299    310
299    311
299    312
299    313
299    314
299    315
299    316
299    317
299    318
299    319
299    320
299    321
299    322
299    323
299    324
299    325
299    326
299    327
299    328
299    329
299    330
299    331
299    332
300    299
300    301
300    302
300    303
300    309
300    314
300    315
300    316
300    317
300    318
300    319
300    320
300    321
300    322
300    323
300    324
300    325
300    326
300    327
300    328
300    329
300    330
300    331
301    299
301    300
301    302
301    303
301    304
301    305
301    306
301    307
301    308
301    309
301    310
301    311
301    312
301    313
301    314
301    315
301    316
301    317
301    318
301    319
301    320
301    321
301    322
301    323
301    324
301    325
301    326
301    327
301    328
301    329
301    330
301    331
301    332
302    299
302    300
302    301
302    303
302    304
302    305
302    306
302    307
302    308
302    309
302    310
302    311
302    312
302    313
302    314
302    315
302    316
302    317
302    318
302    319
302    320
302    321
302    322
302    323
302    324
302    325
302    326
302    327
302    328
302    329
302    330
302    331
302    332
303    299
303    300
303    301
303    302
303    304
303    305
303    306
303    307
303    308
303    309
303    310
303    311
303    312
303    313
303    314
303    315
303    316
303    317
303    318
303    319
303    320
303    321
303    322
303    323
303    324
303    325
303    326
303    327
303    328
303    329
303    330
303    331
303    332
304    305
305    306
306    307
306    309
307    308
308    299
308    300
308    301
308    302
308    303
308    304
308    310
308    311
308    312
308    313
308    314
308    315
308    316
308    317
308    318
308    319
308    320
308    321
308    322
308    323
308    324
308    325
308    326
308    327
308    328
308    329
308    330
308    331
309    333
310    299
310    301
310    302
310    303
310    309
310    314
310    315
310    316
310    317
310    318
310    319
310    320
310    321
310    322
311    299
311    300
311    301
311    302
311    303
311    310
311    312
311    313
311    314
311    315
311    316
311    317
311    318
311    319
311    320
311    321
311    322
311    323
311    324
311    325
311    326
311    327
311    328
311    329
311    330
311    331
312    299
312    300
312    301
312    302
312    303
312    310
312    311
312    313
312    314
312    315
312    316
312    317
312    318
312    319
312    320
312    321
312    322
312    323
312    324
312    325
312    326
312    327
312    328
312    329
312    330
312    331
313    299
313    300
313    301
313    302
313    303
313    310
313    311
313    312
313    314
313    315
313    316
313    317
313    318
313    319
313    320
313    321
313    322
313    323
313    324
313    325
313    326
313    327
313    328
313    329
313    330
313    331
314    299
314    301
314    302
314    303
314    315
314    316
314    317
314    318
314    319
314    320
314    321
314    322
315    299
315    301
315    302
315    303
315    314
315    316
315    317
315    318
315    319
315    320
315    321
315    322
316    299
316    301
316    302
316    303
316    314
316    315
316    317
316    318
316    319
316    320
316    321
316    322
317    299
317    301
317    302
317    303
317    314
317    315
317    316
317    318
317    319
317    320
317    321
317    322
318    299
318    301
318    302
318    303
318    314
318    315
318    316
318    317
318    319
318    320
318    321
318    322
319    299
319    301
319    302
319    303
319    314
319    315
319    316
319    317
319    318
319    320
319    321
319    322
320    299
320    301
320    302
320    303
320    314
320    315
320    316
320    317
320    318
320    319
320    321
320    322
321    299
321    301
321    302
321    303
321    314
321    315
321    316
321    317
321    318
321    319
321    320
321    322
322    299
322    301
322    302
322    303
322    314
322    315
322    316
322    317
322    318
322    319
322    320
322    321
323    314
323    324
324    315
324    325
325    316
325    326
326    317
326    327
327    318
327    328
328    319
328    329
329    320
329    330
330    321
330    331
331    300
331    322
331    323
332    3
332    8
332    53
332    54
332    55
332    56
332    57
332    58
332    59
332    60
332    61
332    62
332    63
332    64
332    65
332    78
332    208
332    209
332    210
332    211
332    212
332    213
332    214
332    215
332    216
332    217
332    218
332    219
332    220
332    221
332    222
332    223
332    224
332    225
332    226
332    237
332    238
332    239
332    240
332    241
332    242
332    243
332    244
332    245
332    246
332    247
332    248
332    249
332    250
332    251
332    252
332    253
332    254
332    255
332    256
332    257
332    258
332    259
332    260
332    261
332    262
332    263
332    264
332    265
332    266
332    309
332    310
332    342
332    347
332    386
332    582
332    588
333    3
333    8
333    53
333    54
333    55
333    56
333    57
333    58
333    59
333    60
333    61
333    62
333    63
333    64
333    65
333    78
333    208
333    209
333    210
333    211
333    212
333    213
333    214
333    215
333    216
333    217
333    218
333    219
333    220
333    221
333    222
333    223
333    224
333    225
333    226
333    237
333    238
333    239
333    240
333    241
333    242
333    243
333    244
333    245
333    246
333    247
333    248
333    249
333    250
333    251
333    252
333    253
333    254
333    255
333    256
333    257
333    258
333    259
333    260
333    261
333    262
333    263
333    264
333    265
333    266
333    309
333    310
333    342
333    347
333    386
333    582
333    588
334    335
335    341
336    473
336    483
337    473
337    483
338    473
338    483
339    473
339    483
340    334
340    341
340    348
340    349
340    350
340    351
340    352
340    353
340    354
340    355
340    356
340    473
341    334
341    348
341    349
341    350
341    351
341    352
341    353
341    354
341    355
341    356
342    473
342    483
343    3
343    4
343    53
343    54
343    55
343    56
343    57
343    58
343    59
343    60
343    61
343    62
343    63
343    64
343    65
343    78
343    208
343    209
343    210
343    211
343    212
343    213
343    214
343    215
343    216
343    217
343    218
343    219
343    220
343    221
343    222
343    223
343    224
343    225
343    226
343    237
343    238
343    239
343    240
343    241
343    242
343    243
343    244
343    245
343    246
343    247
343    248
343    249
343    250
343    251
343    252
343    253
343    254
343    255
343    256
343    257
343    258
343    259
343    260
343    261
343    262
343    263
343    264
343    265
343    266
343    309
343    310
343    336
343    342
343    386
343    574
343    578
343    584
343    592
344    3
344    5
344    53
344    54
344    55
344    56
344    57
344    58
344    59
344    60
344    61
344    62
344    63
344    64
344    65
344    78
344    208
344    209
344    210
344    211
344    212
344    213
344    214
344    215
344    216
344    217
344    218
344    219
344    220
344    221
344    222
344    223
344    224
344    225
344    226
344    237
344    238
344    239
344    240
344    241
344    242
344    243
344    244
344    245
344    246
344    247
344    248
344    249
344    250
344    251
344    252
344    253
344    254
344    255
344    256
344    257
344    258
344    259
344    260
344    261
344    262
344    263
344    264
344    265
344    266
344    310
344    337
344    342
344    386
344    575
344    579
344    585
344    593
345    3
345    6
345    53
345    54
345    55
345    56
345    57
345    58
345    59
345    60
345    61
345    62
345    63
345    64
345    65
345    78
345    208
345    209
345    210
345    211
345    212
345    213
345    214
345    215
345    216
345    217
345    218
345    219
345    220
345    221
345    222
345    223
345    224
345    225
345    226
345    237
345    238
345    239
345    240
345    241
345    242
345    243
345    244
345    245
345    246
345    247
345    248
345    249
345    250
345    251
345    252
345    253
345    254
345    255
345    256
345    257
345    258
345    259
345    260
345    261
345    262
345    263
345    264
345    265
345    266
345    310
345    338
345    342
345    386
345    576
345    580
345    586
345    594
346    3
346    7
346    53
346    54
346    55
346    56
346    57
346    58
346    59
346    60
346    61
346    62
346    63
346    64
346    65
346    78
346    208
346    209
346    210
346    211
346    212
346    213
346    214
346    215
346    216
346    217
346    218
346    219
346    220
346    221
346    222
346    223
346    224
346    225
346    226
346    237
346    238
346    239
346    240
346    241
346    242
346    243
346    244
346    245
346    246
346    247
346    248
346    249
346    250
346    251
346    252
346    253
346    254
346    255
346    256
346    257
346    258
346    259
346    260
346    261
346    262
346    263
346    264
346    265
346    266
346    310
346    339
346    342
346    386
346    577
346    581
346    587
346    595
347    3
347    8
347    53
347    54
347    55
347    56
347    57
347    58
347    59
347    60
347    61
347    62
347    63
347    64
347    65
347    78
347    208
347    209
347    210
347    211
347    212
347    213
347    214
347    215
347    216
347    217
347    218
347    219
347    220
347    221
347    222
347    223
347    224
347    225
347    226
347    237
347    238
347    239
347    240
347    241
347    242
347    243
347    244
347    245
347    246
347    247
347    248
347    249
347    250
347    251
347    252
347    253
347    254
347    255
347    256
347    257
347    258
347    259
347    260
347    261
347    262
347    263
347    264
347    265
347    266
347    309
347    310
347    342
347    386
347    582
347    588
348    3
348    10
348    53
348    54
348    55
348    56
348    57
348    58
348    59
348    60
348    61
348    62
348    63
348    64
348    65
348    78
348    208
348    209
348    210
348    211
348    212
348    213
348    214
348    215
348    216
348    217
348    218
348    219
348    220
348    221
348    222
348    223
348    224
348    225
348    226
348    237
348    238
348    239
348    240
348    241
348    242
348    243
348    244
348    245
348    246
348    247
348    248
348    249
348    250
348    251
348    252
348    253
348    254
348    255
348    256
348    257
348    258
348    259
348    260
348    261
348    262
348    263
348    264
348    265
348    266
348    310
348    375
348    376
348    377
348    378
348    379
348    386
348    390
348    411
348    412
348    413
348    414
348    415
348    416
348    417
348    418
348    419
348    453
348    572
348    590
349    3
349    11
349    53
349    54
349    55
349    56
349    57
349    58
349    59
349    60
349    61
349    62
349    63
349    64
349    65
349    78
349    208
349    209
349    210
349    211
349    212
349    213
349    214
349    215
349    216
349    217
349    218
349    219
349    220
349    221
349    222
349    223
349    224
349    225
349    226
349    237
349    238
349    239
349    240
349    241
349    242
349    243
349    244
349    245
349    246
349    247
349    248
349    249
349    250
349    251
349    252
349    253
349    254
349    255
349    256
349    257
349    258
349    259
349    260
349    261
349    262
349    263
349    264
349    265
349    266
349    310
349    386
349    573
349    591
350    3
350    4
350    53
350    54
350    55
350    56
350    57
350    58
350    59
350    60
350    61
350    62
350    63
350    64
350    65
350    78
350    208
350    209
350    210
350    211
350    212
350    213
350    214
350    215
350    216
350    217
350    218
350    219
350    220
350    221
350    222
350    223
350    224
350    225
350    226
350    237
350    238
350    239
350    240
350    241
350    242
350    243
350    244
350    245
350    246
350    247
350    248
350    249
350    250
350    251
350    252
350    253
350    254
350    255
350    256
350    257
350    258
350    259
350    260
350    261
350    262
350    263
350    264
350    265
350    266
350    309
350    310
350    336
350    342
350    343
350    386
350    574
350    578
350    584
350    592
351    3
351    5
351    53
351    54
351    55
351    56
351    57
351    58
351    59
351    60
351    61
351    62
351    63
351    64
351    65
351    78
351    208
351    209
351    210
351    211
351    212
351    213
351    214
351    215
351    216
351    217
351    218
351    219
351    220
351    221
351    222
351    223
351    224
351    225
351    226
351    237
351    238
351    239
351    240
351    241
351    242
351    243
351    244
351    245
351    246
351    247
351    248
351    249
351    250
351    251
351    252
351    253
351    254
351    255
351    256
351    257
351    258
351    259
351    260
351    261
351    262
351    263
351    264
351    265
351    266
351    310
351    337
351    342
351    344
351    386
351    575
351    579
351    585
351    593
352    3
352    6
352    53
352    54
352    55
352    56
352    57
352    58
352    59
352    60
352    61
352    62
352    63
352    64
352    65
352    78
352    208
352    209
352    210
352    211
352    212
352    213
352    214
352    215
352    216
352    217
352    218
352    219
352    220
352    221
352    222
352    223
352    224
352    225
352    226
352    237
352    238
352    239
352    240
352    241
352    242
352    243
352    244
352    245
352    246
352    247
352    248
352    249
352    250
352    251
352    252
352    253
352    254
352    255
352    256
352    257
352    258
352    259
352    260
352    261
352    262
352    263
352    264
352    265
352    266
352    310
352    338
352    342
352    345
352    386
352    576
352    580
352    586
352    594
353    3
353    7
353    53
353    54
353    55
353    56
353    57
353    58
353    59
353    60
353    61
353    62
353    63
353    64
353    65
353    78
353    208
353    209
353    210
353    211
353    212
353    213
353    214
353    215
353    216
353    217
353    218
353    219
353    220
353    221
353    222
353    223
353    224
353    225
353    226
353    237
353    238
353    239
353    240
353    241
353    242
353    243
353    244
353    245
353    246
353    247
353    248
353    249
353    250
353    251
353    252
353    253
353    254
353    255
353    256
353    257
353    258
353    259
353    260
353    261
353    262
353    263
353    264
353    265
353    266
353    310
353    339
353    342
353    346
353    386
353    577
353    581
353    587
353    595
354    3
354    8
354    53
354    54
354    55
354    56
354    57
354    58
354    59
354    60
354    61
354    62
354    63
354    64
354    65
354    78
354    208
354    209
354    210
354    211
354    212
354    213
354    214
354    215
354    216
354    217
354    218
354    219
354    220
354    221
354    222
354    223
354    224
354    225
354    226
354    237
354    238
354    239
354    240
354    241
354    242
354    243
354    244
354    245
354    246
354    247
354    248
354    249
354    250
354    251
354    252
354    253
354    254
354    255
354    256
354    257
354    258
354    259
354    260
354    261
354    262
354    263
354    264
354    265
354    266
354    309
354    310
354    342
354    347
354    386
354    582
354    588
355    3
355    9
355    53
355    54
355    55
355    56
355    57
355    58
355    59
355    60
355    61
355    62
355    63
355    64
355    65
355    78
355    208
355    209
355    210
355    211
355    212
355    213
355    214
355    215
355    216
355    217
355    218
355    219
355    220
355    221
355    222
355    223
355    224
355    225
355    226
355    237
355    238
355    239
355    240
355    241
355    242
355    243
355    244
355    245
355    246
355    247
355    248
355    249
355    250
355    251
355    252
355    253
355    254
355    255
355    256
355    257
355    258
355    259
355    260
355    261
355    262
355    263
355    264
355    265
355    266
355    310
355    386
355    473
355    483
355    583
355    589
356    3
356    10
356    53
356    54
356    55
356    56
356    57
356    58
356    59
356    60
356    61
356    62
356    63
356    64
356    65
356    78
356    208
356    209
356    210
356    211
356    212
356    213
356    214
356    215
356    216
356    217
356    218
356    219
356    220
356    221
356    222
356    223
356    224
356    225
356    226
356    237
356    238
356    239
356    240
356    241
356    242
356    243
356    244
356    245
356    246
356    247
356    248
356    249
356    250
356    251
356    252
356    253
356    254
356    255
356    256
356    257
356    258
356    259
356    260
356    261
356    262
356    263
356    264
356    265
356    266
356    310
356    375
356    376
356    377
356    378
356    379
356    386
356    390
356    411
356    412
356    413
356    414
356    415
356    416
356    417
356    418
356    419
356    453
356    572
356    590
357    358
359    284
359    285
359    286
360    357
360    361
361    309
361    310
361    357
362    3
362    4
362    53
362    54
362    55
362    56
362    57
362    58
362    59
362    60
362    61
362    62
362    63
362    64
362    65
362    78
362    208
362    209
362    210
362    211
362    212
362    213
362    214
362    215
362    216
362    217
362    218
362    219
362    220
362    221
362    222
362    223
362    224
362    225
362    226
362    237
362    238
362    239
362    240
362    241
362    242
362    243
362    244
362    245
362    246
362    247
362    248
362    249
362    250
362    251
362    252
362    253
362    254
362    255
362    256
362    257
362    258
362    259
362    260
362    261
362    262
362    263
362    264
362    265
362    266
362    309
362    310
362    336
362    342
362    343
362    386
362    574
362    578
362    584
362    592
363    3
363    5
363    53
363    54
363    55
363    56
363    57
363    58
363    59
363    60
363    61
363    62
363    63
363    64
363    65
363    78
363    208
363    209
363    210
363    211
363    212
363    213
363    214
363    215
363    216
363    217
363    218
363    219
363    220
363    221
363    222
363    223
363    224
363    225
363    226
363    237
363    238
363    239
363    240
363    241
363    242
363    243
363    244
363    245
363    246
363    247
363    248
363    249
363    250
363    251
363    252
363    253
363    254
363    255
363    256
363    257
363    258
363    259
363    260
363    261
363    262
363    263
363    264
363    265
363    266
363    310
363    337
363    342
363    344
363    386
363    575
363    579
363    585
363    593
364    3
364    6
364    53
364    54
364    55
364    56
364    57
364    58
364    59
364    60
364    61
364    62
364    63
364    64
364    65
364    78
364    208
364    209
364    210
364    211
364    212
364    213
364    214
364    215
364    216
364    217
364    218
364    219
364    220
364    221
364    222
364    223
364    224
364    225
364    226
364    237
364    238
364    239
364    240
364    241
364    242
364    243
364    244
364    245
364    246
364    247
364    248
364    249
364    250
364    251
364    252
364    253
364    254
364    255
364    256
364    257
364    258
364    259
364    260
364    261
364    262
364    263
364    264
364    265
364    266
364    310
364    338
364    342
364    345
364    386
364    576
364    580
364    586
364    594
365    3
365    7
365    53
365    54
365    55
365    56
365    57
365    58
365    59
365    60
365    61
365    62
365    63
365    64
365    65
365    78
365    208
365    209
365    210
365    211
365    212
365    213
365    214
365    215
365    216
365    217
365    218
365    219
365    220
365    221
365    222
365    223
365    224
365    225
365    226
365    237
365    238
365    239
365    240
365    241
365    242
365    243
365    244
365    245
365    246
365    247
365    248
365    249
365    250
365    251
365    252
365    253
365    254
365    255
365    256
365    257
365    258
365    259
365    260
365    261
365    262
365    263
365    264
365    265
365    266
365    310
365    339
365    342
365    346
365    386
365    577
365    581
365    587
365    595
366    3
366    8
366    53
366    54
366    55
366    56
366    57
366    58
366    59
366    60
366    61
366    62
366    63
366    64
366    65
366    78
366    208
366    209
366    210
366    211
366    212
366    213
366    214
366    215
366    216
366    217
366    218
366    219
366    220
366    221
366    222
366    223
366    224
366    225
366    226
366    237
366    238
366    239
366    240
366    241
366    242
366    243
366    244
366    245
366    246
366    247
366    248
366    249
366    250
366    251
366    252
366    253
366    254
366    255
366    256
366    257
366    258
366    259
366    260
366    261
366    262
366    263
366    264
366    265
366    266
366    309
366    310
366    342
366    347
366    386
366    582
366    588
367    3
367    9
367    53
367    54
367    55
367    56
367    57
367    58
367    59
367    60
367    61
367    62
367    63
367    64
367    65
367    78
367    208
367    209
367    210
367    211
367    212
367    213
367    214
367    215
367    216
367    217
367    218
367    219
367    220
367    221
367    222
367    223
367    224
367    225
367    226
367    237
367    238
367    239
367    240
367    241
367    242
367    243
367    244
367    245
367    246
367    247
367    248
367    249
367    250
367    251
367    252
367    253
367    254
367    255
367    256
367    257
367    258
367    259
367    260
367    261
367    262
367    263
367    264
367    265
367    266
367    310
367    386
367    473
367    483
367    583
367    589
368    3
368    10
368    53
368    54
368    55
368    56
368    57
368    58
368    59
368    60
368    61
368    62
368    63
368    64
368    65
368    78
368    208
368    209
368    210
368    211
368    212
368    213
368    214
368    215
368    216
368    217
368    218
368    219
368    220
368    221
368    222
368    223
368    224
368    225
368    226
368    237
368    238
368    239
368    240
368    241
368    242
368    243
368    244
368    245
368    246
368    247
368    248
368    249
368    250
368    251
368    252
368    253
368    254
368    255
368    256
368    257
368    258
368    259
368    260
368    261
368    262
368    263
368    264
368    265
368    266
368    310
368    375
368    376
368    377
368    378
368    379
368    386
368    390
368    411
368    412
368    413
368    414
368    415
368    416
368    417
368    418
368    419
368    453
368    572
368    590
369    3
369    11
369    53
369    54
369    55
369    56
369    57
369    58
369    59
369    60
369    61
369    62
369    63
369    64
369    65
369    78
369    208
369    209
369    210
369    211
369    212
369    213
369    214
369    215
369    216
369    217
369    218
369    219
369    220
369    221
369    222
369    223
369    224
369    225
369    226
369    237
369    238
369    239
369    240
369    241
369    242
369    243
369    244
369    245
369    246
369    247
369    248
369    249
369    250
369    251
369    252
369    253
369    254
369    255
369    256
369    257
369    258
369    259
369    260
369    261
369    262
369    263
369    264
369    265
369    266
369    310
369    386
369    573
369    591
370    3
370    4
370    53
370    54
370    55
370    56
370    57
370    58
370    59
370    60
370    61
370    62
370    63
370    64
370    65
370    78
370    208
370    209
370    210
370    211
370    212
370    213
370    214
370    215
370    216
370    217
370    218
370    219
370    220
370    221
370    222
370    223
370    224
370    225
370    226
370    237
370    238
370    239
370    240
370    241
370    242
370    243
370    244
370    245
370    246
370    247
370    248
370    249
370    250
370    251
370    252
370    253
370    254
370    255
370    256
370    257
370    258
370    259
370    260
370    261
370    262
370    263
370    264
370    265
370    266
370    309
370    310
370    336
370    342
370    343
370    386
370    574
370    578
370    584
370    592
371    3
371    5
371    53
371    54
371    55
371    56
371    57
371    58
371    59
371    60
371    61
371    62
371    63
371    64
371    65
371    78
371    208
371    209
371    210
371    211
371    212
371    213
371    214
371    215
371    216
371    217
371    218
371    219
371    220
371    221
371    222
371    223
371    224
371    225
371    226
371    237
371    238
371    239
371    240
371    241
371    242
371    243
371    244
371    245
371    246
371    247
371    248
371    249
371    250
371    251
371    252
371    253
371    254
371    255
371    256
371    257
371    258
371    259
371    260
371    261
371    262
371    263
371    264
371    265
371    266
371    310
371    337
371    342
371    344
371    386
371    575
371    579
371    585
371    593
372    3
372    6
372    53
372    54
372    55
372    56
372    57
372    58
372    59
372    60
372    61
372    62
372    63
372    64
372    65
372    78
372    208
372    209
372    210
372    211
372    212
372    213
372    214
372    215
372    216
372    217
372    218
372    219
372    220
372    221
372    222
372    223
372    224
372    225
372    226
372    237
372    238
372    239
372    240
372    241
372    242
372    243
372    244
372    245
372    246
372    247
372    248
372    249
372    250
372    251
372    252
372    253
372    254
372    255
372    256
372    257
372    258
372    259
372    260
372    261
372    262
372    263
372    264
372    265
372    266
372    310
372    338
372    342
372    345
372    386
372    576
372    580
372    586
372    594
373    3
373    7
373    53
373    54
373    55
373    56
373    57
373    58
373    59
373    60
373    61
373    62
373    63
373    64
373    65
373    78
373    208
373    209
373    210
373    211
373    212
373    213
373    214
373    215
373    216
373    217
373    218
373    219
373    220
373    221
373    222
373    223
373    224
373    225
373    226
373    237
373    238
373    239
373    240
373    241
373    242
373    243
373    244
373    245
373    246
373    247
373    248
373    249
373    250
373    251
373    252
373    253
373    254
373    255
373    256
373    257
373    258
373    259
373    260
373    261
373    262
373    263
373    264
373    265
373    266
373    310
373    339
373    342
373    346
373    386
373    577
373    581
373    587
373    595
375    376
375    377
375    378
375    379
375    409
376    3
376    4
376    53
376    54
376    55
376    56
376    57
376    58
376    59
376    60
376    61
376    62
376    63
376    64
376    65
376    78
376    208
376    209
376    210
376    211
376    212
376    213
376    214
376    215
376    216
376    217
376    218
376    219
376    220
376    221
376    222
376    223
376    224
376    225
376    226
376    237
376    238
376    239
376    240
376    241
376    242
376    243
376    244
376    245
376    246
376    247
376    248
376    249
376    250
376    251
376    252
376    253
376    254
376    255
376    256
376    257
376    258
376    259
376    260
376    261
376    262
376    263
376    264
376    265
376    266
376    309
376    310
376    336
376    342
376    343
376    377
376    378
376    379
376    380
376    386
376    574
376    578
376    584
376    592
377    3
377    5
377    53
377    54
377    55
377    56
377    57
377    58
377    59
377    60
377    61
377    62
377    63
377    64
377    65
377    78
377    208
377    209
377    210
377    211
377    212
377    213
377    214
377    215
377    216
377    217
377    218
377    219
377    220
377    221
377    222
377    223
377    224
377    225
377    226
377    237
377    238
377    239
377    240
377    241
377    242
377    243
377    244
377    245
377    246
377    247
377    248
377    249
377    250
377    251
377    252
377    253
377    254
377    255
377    256
377    257
377    258
377    259
377    260
377    261
377    262
377    263
377    264
377    265
377    266
377    310
377    337
377    342
377    344
377    378
377    379
377    380
377    386
377    575
377    579
377    585
377    593
378    3
378    6
378    53
378    54
378    55
378    56
378    57
378    58
378    59
378    60
378    61
378    62
378    63
378    64
378    65
378    78
378    208
378    209
378    210
378    211
378    212
378    213
378    214
378    215
378    216
378    217
378    218
378    219
378    220
378    221
378    222
378    223
378    224
378    225
378    226
378    237
378    238
378    239
378    240
378    241
378    242
378    243
378    244
378    245
378    246
378    247
378    248
378    249
378    250
378    251
378    252
378    253
378    254
378    255
378    256
378    257
378    258
378    259
378    260
378    261
378    262
378    263
378    264
378    265
378    266
378    310
378    338
378    342
378    345
378    379
378    380
378    386
378    576
378    580
378    586
378    594
379    3
379    7
379    53
379    54
379    55
379    56
379    57
379    58
379    59
379    60
379    61
379    62
379    63
379    64
379    65
379    78
379    208
379    209
379    210
379    211
379    212
379    213
379    214
379    215
379    216
379    217
379    218
379    219
379    220
379    221
379    222
379    223
379    224
379    225
379    226
379    237
379    238
379    239
379    240
379    241
379    242
379    243
379    244
379    245
379    246
379    247
379    248
379    249
379    250
379    251
379    252
379    253
379    254
379    255
379    256
379    257
379    258
379    259
379    260
379    261
379    262
379    263
379    264
379    265
379    266
379    310
379    339
379    342
379    346
379    380
379    386
379    577
379    581
379    587
379    595
380    376
380    377
380    378
380    379
380    381
380    409
381    376
381    377
381    378
381    379
381    409
382    383
383    469
383    470
383    471
383    472
384    385
385    376
385    377
385    378
385    379
385    389
385    405
385    406
385    407
385    408
386    387
388    572
388    573
388    574
388    575
388    576
388    577
388    578
388    579
388    580
388    581
388    582
388    583
388    584
388    585
388    586
388    587
388    588
388    589
388    590
388    591
388    592
388    593
388    594
388    595
389    375
389    376
389    377
389    378
389    379
389    390
389    391
389    392
389    393
389    394
389    395
389    396
389    397
389    398
389    399
389    400
389    401
389    402
389    403
389    404
389    405
389    406
389    407
389    408
389    411
389    412
389    413
389    414
389    415
389    416
389    417
389    418
389    419
390    375
390    376
390    377
390    378
390    379
390    391
390    411
390    412
390    413
390    414
390    415
390    416
390    417
390    418
390    419
391    375
391    376
391    377
391    378
391    379
391    390
391    392
391    411
391    412
391    413
391    414
391    415
391    416
391    417
391    418
391    419
392    375
392    376
392    377
392    378
392    379
392    390
392    393
392    411
392    412
392    413
392    414
392    415
392    416
392    417
392    418
392    419
393    375
393    376
393    377
393    378
393    379
393    390
393    394
393    411
393    412
393    413
393    414
393    415
393    416
393    417
393    418
393    419
394    375
394    376
394    377
394    378
394    379
394    390
394    395
394    411
394    412
394    413
394    414
394    415
394    416
394    417
394    418
394    419
395    375
395    376
395    377
395    378
395    379
395    390
395    396
395    411
395    412
395    413
395    414
395    415
395    416
395    417
395    418
395    419
396    375
396    376
396    377
396    378
396    379
396    390
396    397
396    411
396    412
396    413
396    414
396    415
396    416
396    417
396    418
396    419
397    375
397    376
397    377
397    378
397    379
397    390
397    398
397    411
397    412
397    413
397    414
397    415
397    416
397    417
397    418
397    419
398    375
398    376
398    377
398    378
398    379
398    390
398    399
398    411
398    412
398    413
398    414
398    415
398    416
398    417
398    418
398    419
399    375
399    376
399    377
399    378
399    379
399    390
399    400
399    411
399    412
399    413
399    414
399    415
399    416
399    417
399    418
399    419
400    375
400    376
400    377
400    378
400    379
400    390
400    401
400    411
400    412
400    413
400    414
400    415
400    416
400    417
400    418
400    419
401    375
401    376
401    377
401    378
401    379
401    390
401    402
401    411
401    412
401    413
401    414
401    415
401    416
401    417
401    418
401    419
402    375
402    376
402    377
402    378
402    379
402    390
402    403
402    411
402    412
402    413
402    414
402    415
402    416
402    417
402    418
402    419
403    375
403    376
403    377
403    378
403    379
403    390
403    404
403    411
403    412
403    413
403    414
403    415
403    416
403    417
403    418
403    419
404    375
404    376
404    377
404    378
404    379
404    390
404    411
404    412
404    413
404    414
404    415
404    416
404    417
404    418
404    419
405    375
405    376
405    377
405    378
405    379
405    390
405    406
405    407
405    408
405    411
405    412
405    413
405    414
405    415
405    416
405    417
405    418
405    419
406    375
406    376
406    377
406    378
406    379
406    390
406    405
406    407
406    408
406    411
406    412
406    413
406    414
406    415
406    416
406    417
406    418
406    419
407    375
407    376
407    377
407    378
407    379
407    390
407    405
407    406
407    408
407    411
407    412
407    413
407    414
407    415
407    416
407    417
407    418
407    419
408    375
408    376
408    377
408    378
408    379
408    390
408    405
408    406
408    407
408    411
408    412
408    413
408    414
408    415
408    416
408    417
408    418
408    419
409    410
410    411
410    412
410    413
410    414
410    415
410    416
410    417
410    418
410    419
411    3
411    4
411    53
411    54
411    55
411    56
411    57
411    58
411    59
411    60
411    61
411    62
411    63
411    64
411    65
411    78
411    208
411    209
411    210
411    211
411    212
411    213
411    214
411    215
411    216
411    217
411    218
411    219
411    220
411    221
411    222
411    223
411    224
411    225
411    226
411    237
411    238
411    239
411    240
411    241
411    242
411    243
411    244
411    245
411    246
411    247
411    248
411    249
411    250
411    251
411    252
411    253
411    254
411    255
411    256
411    257
411    258
411    259
411    260
411    261
411    262
411    263
411    264
411    265
411    266
411    309
411    310
411    336
411    342
411    343
411    386
411    574
411    578
411    584
411    592
412    3
412    5
412    53
412    54
412    55
412    56
412    57
412    58
412    59
412    60
412    61
412    62
412    63
412    64
412    65
412    78
412    208
412    209
412    210
412    211
412    212
412    213
412    214
412    215
412    216
412    217
412    218
412    219
412    220
412    221
412    222
412    223
412    224
412    225
412    226
412    237
412    238
412    239
412    240
412    241
412    242
412    243
412    244
412    245
412    246
412    247
412    248
412    249
412    250
412    251
412    252
412    253
412    254
412    255
412    256
412    257
412    258
412    259
412    260
412    261
412    262
412    263
412    264
412    265
412    266
412    310
412    337
412    342
412    344
412    386
412    575
412    579
412    585
412    593
413    3
413    6
413    53
413    54
413    55
413    56
413    57
413    58
413    59
413    60
413    61
413    62
413    63
413    64
413    65
413    78
413    208
413    209
413    210
413    211
413    212
413    213
413    214
413    215
413    216
413    217
413    218
413    219
413    220
413    221
413    222
413    223
413    224
413    225
413    226
413    237
413    238
413    239
413    240
413    241
413    242
413    243
413    244
413    245
413    246
413    247
413    248
413    249
413    250
413    251
413    252
413    253
413    254
413    255
413    256
413    257
413    258
413    259
413    260
413    261
413    262
413    263
413    264
413    265
413    266
413    310
413    338
413    342
413    345
413    386
413    576
413    580
413    586
413    594
414    3
414    7
414    53
414    54
414    55
414    56
414    57
414    58
414    59
414    60
414    61
414    62
414    63
414    64
414    65
414    78
414    208
414    209
414    210
414    211
414    212
414    213
414    214
414    215
414    216
414    217
414    218
414    219
414    220
414    221
414    222
414    223
414    224
414    225
414    226
414    237
414    238
414    239
414    240
414    241
414    242
414    243
414    244
414    245
414    246
414    247
414    248
414    249
414    250
414    251
414    252
414    253
414    254
414    255
414    256
414    257
414    258
414    259
414    260
414    261
414    262
414    263
414    264
414    265
414    266
414    310
414    339
414    342
414    346
414    386
414    577
414    581
414    587
414    595
415    3
415    8
415    53
415    54
415    55
415    56
415    57
415    58
415    59
415    60
415    61
415    62
415    63
415    64
415    65
415    78
415    208
415    209
415    210
415    211
415    212
415    213
415    214
415    215
415    216
415    217
415    218
415    219
415    220
415    221
415    222
415    223
415    224
415    225
415    226
415    237
415    238
415    239
415    240
415    241
415    242
415    243
415    244
415    245
415    246
415    247
415    248
415    249
415    250
415    251
415    252
415    253
415    254
415    255
415    256
415    257
415    258
415    259
415    260
415    261
415    262
415    263
415    264
415    265
415    266
415    309
415    310
415    342
415    347
415    386
415    582
415    588
416    3
416    9
416    53
416    54
416    55
416    56
416    57
416    58
416    59
416    60
416    61
416    62
416    63
416    64
416    65
416    78
416    208
416    209
416    210
416    211
416    212
416    213
416    214
416    215
416    216
416    217
416    218
416    219
416    220
416    221
416    222
416    223
416    224
416    225
416    226
416    237
416    238
416    239
416    240
416    241
416    242
416    243
416    244
416    245
416    246
416    247
416    248
416    249
416    250
416    251
416    252
416    253
416    254
416    255
416    256
416    257
416    258
416    259
416    260
416    261
416    262
416    263
416    264
416    265
416    266
416    310
416    386
416    473
416    483
416    583
416    589
417    3
417    10
417    53
417    54
417    55
417    56
417    57
417    58
417    59
417    60
417    61
417    62
417    63
417    64
417    65
417    78
417    208
417    209
417    210
417    211
417    212
417    213
417    214
417    215
417    216
417    217
417    218
417    219
417    220
417    221
417    222
417    223
417    224
417    225
417    226
417    237
417    238
417    239
417    240
417    241
417    242
417    243
417    244
417    245
417    246
417    247
417    248
417    249
417    250
417    251
417    252
417    253
417    254
417    255
417    256
417    257
417    258
417    259
417    260
417    261
417    262
417    263
417    264
417    265
417    266
417    310
417    375
417    376
417    377
417    378
417    379
417    386
417    390
417    411
417    412
417    413
417    414
417    415
417    416
417    418
417    419
417    453
417    572
417    590
418    3
418    10
418    53
418    54
418    55
418    56
418    57
418    58
418    59
418    60
418    61
418    62
418    63
418    64
418    65
418    78
418    208
418    209
418    210
418    211
418    212
418    213
418    214
418    215
418    216
418    217
418    218
418    219
418    220
418    221
418    222
418    223
418    224
418    225
418    226
418    237
418    238
418    239
418    240
418    241
418    242
418    243
418    244
418    245
418    246
418    247
418    248
418    249
418    250
418    251
418    252
418    253
418    254
418    255
418    256
418    257
418    258
418    259
418    260
418    261
418    262
418    263
418    264
418    265
418    266
418    310
418    375
418    376
418    377
418    378
418    379
418    386
418    390
418    411
418    412
418    413
418    414
418    415
418    416
418    417
418    419
418    453
418    572
418    590
419    3
419    11
419    53
419    54
419    55
419    56
419    57
419    58
419    59
419    60
419    61
419    62
419    63
419    64
419    65
419    78
419    208
419    209
419    210
419    211
419    212
419    213
419    214
419    215
419    216
419    217
419    218
419    219
419    220
419    221
419    222
419    223
419    224
419    225
419    226
419    237
419    238
419    239
419    240
419    241
419    242
419    243
419    244
419    245
419    246
419    247
419    248
419    249
419    250
419    251
419    252
419    253
419    254
419    255
419    256
419    257
419    258
419    259
419    260
419    261
419    262
419    263
419    264
419    265
419    266
419    310
419    386
419    573
419    591
420    442
421    443
422    444
423    445
424    446
425    447
426    448
427    449
428    450
429    451
430    452
431    442
432    443
433    444
434    445
435    446
436    447
437    448
438    449
439    450
440    451
441    452
442    375
442    376
442    377
442    378
442    379
442    390
442    411
442    412
442    413
442    414
442    415
442    416
442    417
442    418
442    419
442    453
443    375
443    376
443    377
443    378
443    379
443    411
443    412
443    413
443    414
443    415
443    416
443    417
443    418
443    419
443    453
444    375
444    376
444    377
444    378
444    379
444    411
444    412
444    413
444    414
444    415
444    416
444    417
444    418
444    419
444    453
445    375
445    376
445    377
445    378
445    379
445    411
445    412
445    413
445    414
445    415
445    416
445    417
445    418
445    419
445    453
446    375
446    376
446    377
446    378
446    379
446    411
446    412
446    413
446    414
446    415
446    416
446    417
446    418
446    419
446    453
447    375
447    376
447    377
447    378
447    379
447    411
447    412
447    413
447    414
447    415
447    416
447    417
447    418
447    419
447    453
448    375
448    376
448    377
448    378
448    379
448    411
448    412
448    413
448    414
448    415
448    416
448    417
448    418
448    419
448    453
449    375
449    376
449    377
449    378
449    379
449    411
449    412
449    413
449    414
449    415
449    416
449    417
449    418
449    419
449    453
450    375
450    376
450    377
450    378
450    379
450    411
450    412
450    413
450    414
450    415
450    416
450    417
450    418
450    419
450    453
451    375
451    376
451    377
451    378
451    379
451    411
451    412
451    413
451    414
451    415
451    416
451    417
451    418
451    419
451    453
452    375
452    376
452    377
452    378
452    379
452    390
452    411
452    412
452    413
452    414
452    415
452    416
452    417
452    418
452    419
454    473
454    481
455    473
455    474
455    490
456    473
456    475
456    489
457    473
457    476
457    488
458    473
458    477
458    487
459    473
459    478
459    486
460    473
460    479
460    485
461    473
461    480
461    484
462    473
462    482
463    473
464    473
465    473
466    473
467    473
468    473
469    473
469    474
469    475
469    476
469    477
469    478
469    479
469    480
469    481
469    482
469    484
469    485
469    486
469    487
469    488
469    489
469    490
470    473
470    474
470    475
470    476
470    477
470    478
470    479
470    480
470    481
470    482
470    484
470    485
470    486
470    487
470    488
470    489
470    490
471    473
471    474
471    475
471    476
471    477
471    478
471    479
471    480
471    481
471    482
471    484
471    485
471    486
471    487
471    488
471    489
471    490
472    473
472    474
472    475
472    476
472    477
472    478
472    479
472    480
472    481
472    482
472    484
472    485
472    486
472    487
472    488
472    489
472    490
473    508
473    578
473    584
474    506
474    580
474    586
475    505
475    581
475    587
476    504
476    582
476    588
477    503
477    583
477    589
478    502
478    572
478    590
479    501
479    573
479    591
480    500
480    574
480    592
481    507
481    579
481    585
482    499
482    575
482    593
483    484
483    540
483    571
484    485
484    540
484    570
485    486
485    540
485    569
486    487
486    540
486    568
487    488
487    540
487    567
488    489
488    540
488    566
489    490
489    540
489    565
490    491
490    540
490    564
491    492
491    540
491    563
492    493
492    540
492    562
493    483
493    494
493    540
493    561
494    483
494    495
494    540
494    560
495    496
495    540
495    559
496    483
496    540
496    558
497    498
497    538
497    556
498    499
498    538
498    555
499    500
499    538
499    554
500    501
500    538
500    553
501    502
501    538
501    552
502    503
502    538
502    551
503    504
503    538
503    550
504    505
504    538
504    549
505    506
505    538
505    548
506    507
506    538
506    547
507    497
507    508
507    538
507    546
508    497
508    509
508    538
508    545
509    510
509    538
509    544
510    497
510    538
510    543
511    512
512    513
513    155
513    156
513    157
513    158
513    159
513    160
513    161
513    162
513    163
513    164
513    165
513    166
513    167
513    168
513    169
513    170
513    512
513    538
513    539
513    540
513    541
513    543
513    544
513    545
513    546
513    547
513    548
513    549
513    550
513    551
513    552
513    553
513    554
513    555
513    556
513    558
513    559
513    560
513    561
513    562
513    563
513    564
513    565
513    566
513    567
513    568
513    569
513    570
513    571
514    473
514    483
514    511
514    513
514    515
515    511
515    513
515    514
515    516
516    511
516    513
516    514
516    517
517    511
517    513
517    514
517    518
518    139
518    142
518    499
518    511
518    513
518    514
518    519
518    575
518    593
519    511
519    513
519    514
519    520
520    138
520    143
520    500
520    511
520    513
520    514
520    521
520    574
520    592
521    511
521    513
521    514
521    522
522    137
522    144
522    501
522    511
522    513
522    514
522    523
522    573
522    591
523    511
523    513
523    514
523    524
524    136
524    145
524    480
524    484
524    502
524    511
524    513
524    514
524    525
524    572
524    590
525    511
525    513
525    514
525    526
526    135
526    146
526    479
526    485
526    503
526    511
526    513
526    514
526    527
526    583
526    589
527    511
527    513
527    514
527    528
528    134
528    147
528    478
528    486
528    504
528    511
528    513
528    514
528    529
528    582
528    588
529    511
529    513
529    514
529    530
530    133
530    148
530    477
530    487
530    505
530    511
530    513
530    514
530    531
530    581
530    587
531    511
531    513
531    514
531    532
532    132
532    149
532    476
532    488
532    506
532    511
532    513
532    514
532    533
532    580
532    586
533    511
533    513
533    514
533    534
534    131
534    150
534    475
534    489
534    507
534    511
534    513
534    514
534    535
534    579
534    585
535    511
535    513
535    514
535    536
536    130
536    151
536    474
536    490
536    508
536    511
536    513
536    514
536    537
536    578
536    584
537    511
537    513
537    514
538    3
538    5
538    53
538    54
538    55
538    56
538    57
538    58
538    59
538    60
538    61
538    62
538    63
538    64
538    65
538    78
538    208
538    209
538    210
538    211
538    212
538    213
538    214
538    215
538    216
538    217
538    218
538    219
538    220
538    221
538    222
538    223
538    224
538    225
538    226
538    237
538    238
538    239
538    240
538    241
538    242
538    243
538    244
538    245
538    246
538    247
538    248
538    249
538    250
538    251
538    252
538    253
538    254
538    255
538    256
538    257
538    258
538    259
538    260
538    261
538    262
538    263
538    264
538    265
538    266
538    310
538    337
538    342
538    344
538    386
538    575
538    579
538    585
538    593
539    3
539    5
539    53
539    54
539    55
539    56
539    57
539    58
539    59
539    60
539    61
539    62
539    63
539    64
539    65
539    78
539    208
539    209
539    210
539    211
539    212
539    213
539    214
539    215
539    216
539    217
539    218
539    219
539    220
539    221
539    222
539    223
539    224
539    225
539    226
539    237
539    238
539    239
539    240
539    241
539    242
539    243
539    244
539    245
539    246
539    247
539    248
539    249
539    250
539    251
539    252
539    253
539    254
539    255
539    256
539    257
539    258
539    259
539    260
539    261
539    262
539    263
539    264
539    265
539    266
539    310
539    337
539    342
539    344
539    386
539    538
539    540
539    543
539    544
539    545
539    546
539    547
539    548
539    549
539    550
539    551
539    552
539    553
539    554
539    555
539    556
539    558
539    559
539    560
539    561
539    562
539    563
539    564
539    565
539    566
539    567
539    568
539    569
539    570
539    571
539    575
539    579
539    585
539    593
540    3
540    6
540    53
540    54
540    55
540    56
540    57
540    58
540    59
540    60
540    61
540    62
540    63
540    64
540    65
540    78
540    208
540    209
540    210
540    211
540    212
540    213
540    214
540    215
540    216
540    217
540    218
540    219
540    220
540    221
540    222
540    223
540    224
540    225
540    226
540    237
540    238
540    239
540    240
540    241
540    242
540    243
540    244
540    245
540    246
540    247
540    248
540    249
540    250
540    251
540    252
540    253
540    254
540    255
540    256
540    257
540    258
540    259
540    260
540    261
540    262
540    263
540    264
540    265
540    266
540    310
540    338
540    342
540    345
540    386
540    576
540    580
540    586
540    594
541    3
541    6
541    53
541    54
541    55
541    56
541    57
541    58
541    59
541    60
541    61
541    62
541    63
541    64
541    65
541    78
541    208
541    209
541    210
541    211
541    212
541    213
541    214
541    215
541    216
541    217
541    218
541    219
541    220
541    221
541    222
541    223
541    224
541    225
541    226
541    237
541    238
541    239
541    240
541    241
541    242
541    243
541    244
541    245
541    246
541    247
541    248
541    249
541    250
541    251
541    252
541    253
541    254
541    255
541    256
541    257
541    258
541    259
541    260
541    261
541    262
541    263
541    264
541    265
541    266
541    310
541    338
541    342
541    345
541    386
541    576
541    580
541    586
541    594
542    543
542    544
542    545
542    546
542    547
542    548
542    549
542    550
542    551
542    552
542    553
542    554
542    555
542    556
543    3
543    4
543    53
543    54
543    55
543    56
543    57
543    58
543    59
543    60
543    61
543    62
543    63
543    64
543    65
543    78
543    208
543    209
543    210
543    211
543    212
543    213
543    214
543    215
543    216
543    217
543    218
543    219
543    220
543    221
543    222
543    223
543    224
543    225
543    226
543    237
543    238
543    239
543    240
543    241
543    242
543    243
543    244
543    245
543    246
543    247
543    248
543    249
543    250
543    251
543    252
543    253
543    254
543    255
543    256
543    257
543    258
543    259
543    260
543    261
543    262
543    263
543    264
543    265
543    266
543    309
543    310
543    336
543    342
543    343
543    386
543    574
543    578
543    584
543    592
544    3
544    5
544    53
544    54
544    55
544    56
544    57
544    58
544    59
544    60
544    61
544    62
544    63
544    64
544    65
544    78
544    208
544    209
544    210
544    211
544    212
544    213
544    214
544    215
544    216
544    217
544    218
544    219
544    220
544    221
544    222
544    223
544    224
544    225
544    226
544    237
544    238
544    239
544    240
544    241
544    242
544    243
544    244
544    245
544    246
544    247
544    248
544    249
544    250
544    251
544    252
544    253
544    254
544    255
544    256
544    257
544    258
544    259
544    260
544    261
544    262
544    263
544    264
544    265
544    266
544    310
544    337
544    342
544    344
544    386
544    575
544    579
544    585
544    593
545    3
545    6
545    53
545    54
545    55
545    56
545    57
545    58
545    59
545    60
545    61
545    62
545    63
545    64
545    65
545    78
545    208
545    209
545    210
545    211
545    212
545    213
545    214
545    215
545    216
545    217
545    218
545    219
545    220
545    221
545    222
545    223
545    224
545    225
545    226
545    237
545    238
545    239
545    240
545    241
545    242
545    243
545    244
545    245
545    246
545    247
545    248
545    249
545    250
545    251
545    252
545    253
545    254
545    255
545    256
545    257
545    258
545    259
545    260
545    261
545    262
545    263
545    264
545    265
545    266
545    310
545    338
545    342
545    345
545    386
545    576
545    580
545    586
545    594
546    3
546    7
546    53
546    54
546    55
546    56
546    57
546    58
546    59
546    60
546    61
546    62
546    63
546    64
546    65
546    78
546    208
546    209
546    210
546    211
546    212
546    213
546    214
546    215
546    216
546    217
546    218
546    219
546    220
546    221
546    222
546    223
546    224
546    225
546    226
546    237
546    238
546    239
546    240
546    241
546    242
546    243
546    244
546    245
546    246
546    247
546    248
546    249
546    250
546    251
546    252
546    253
546    254
546    255
546    256
546    257
546    258
546    259
546    260
546    261
546    262
546    263
546    264
546    265
546    266
546    310
546    339
546    342
546    346
546    386
546    577
546    581
546    587
546    595
547    3
547    8
547    53
547    54
547    55
547    56
547    57
547    58
547    59
547    60
547    61
547    62
547    63
547    64
547    65
547    78
547    208
547    209
547    210
547    211
547    212
547    213
547    214
547    215
547    216
547    217
547    218
547    219
547    220
547    221
547    222
547    223
547    224
547    225
547    226
547    237
547    238
547    239
547    240
547    241
547    242
547    243
547    244
547    245
547    246
547    247
547    248
547    249
547    250
547    251
547    252
547    253
547    254
547    255
547    256
547    257
547    258
547    259
547    260
547    261
547    262
547    263
547    264
547    265
547    266
547    309
547    310
547    342
547    347
547    386
547    582
547    588
548    3
548    9
548    53
548    54
548    55
548    56
548    57
548    58
548    59
548    60
548    61
548    62
548    63
548    64
548    65
548    78
548    208
548    209
548    210
548    211
548    212
548    213
548    214
548    215
548    216
548    217
548    218
548    219
548    220
548    221
548    222
548    223
548    224
548    225
548    226
548    237
548    238
548    239
548    240
548    241
548    242
548    243
548    244
548    245
548    246
548    247
548    248
548    249
548    250
548    251
548    252
548    253
548    254
548    255
548    256
548    257
548    258
548    259
548    260
548    261
548    262
548    263
548    264
548    265
548    266
548    310
548    386
548    473
548    483
548    583
548    589
549    3
549    10
549    53
549    54
549    55
549    56
549    57
549    58
549    59
549    60
549    61
549    62
549    63
549    64
549    65
549    78
549    208
549    209
549    210
549    211
549    212
549    213
549    214
549    215
549    216
549    217
549    218
549    219
549    220
549    221
549    222
549    223
549    224
549    225
549    226
549    237
549    238
549    239
549    240
549    241
549    242
549    243
549    244
549    245
549    246
549    247
549    248
549    249
549    250
549    251
549    252
549    253
549    254
549    255
549    256
549    257
549    258
549    259
549    260
549    261
549    262
549    263
549    264
549    265
549    266
549    310
549    375
549    376
549    377
549    378
549    379
549    386
549    390
549    411
549    412
549    413
549    414
549    415
549    416
549    417
549    418
549    419
549    453
549    572
549    590
550    3
550    11
550    53
550    54
550    55
550    56
550    57
550    58
550    59
550    60
550    61
550    62
550    63
550    64
550    65
550    78
550    208
550    209
550    210
550    211
550    212
550    213
550    214
550    215
550    216
550    217
550    218
550    219
550    220
550    221
550    222
550    223
550    224
550    225
550    226
550    237
550    238
550    239
550    240
550    241
550    242
550    243
550    244
550    245
550    246
550    247
550    248
550    249
550    250
550    251
550    252
550    253
550    254
550    255
550    256
550    257
550    258
550    259
550    260
550    261
550    262
550    263
550    264
550    265
550    266
550    310
550    386
550    573
550    591
551    3
551    4
551    53
551    54
551    55
551    56
551    57
551    58
551    59
551    60
551    61
551    62
551    63
551    64
551    65
551    78
551    208
551    209
551    210
551    211
551    212
551    213
551    214
551    215
551    216
551    217
551    218
551    219
551    220
551    221
551    222
551    223
551    224
551    225
551    226
551    237
551    238
551    239
551    240
551    241
551    242
551    243
551    244
551    245
551    246
551    247
551    248
551    249
551    250
551    251
551    252
551    253
551    254
551    255
551    256
551    257
551    258
551    259
551    260
551    261
551    262
551    263
551    264
551    265
551    266
551    309
551    310
551    336
551    342
551    343
551    386
551    574
551    578
551    584
551    592
552    3
552    5
552    53
552    54
552    55
552    56
552    57
552    58
552    59
552    60
552    61
552    62
552    63
552    64
552    65
552    78
552    208
552    209
552    210
552    211
552    212
552    213
552    214
552    215
552    216
552    217
552    218
552    219
552    220
552    221
552    222
552    223
552    224
552    225
552    226
552    237
552    238
552    239
552    240
552    241
552    242
552    243
552    244
552    245
552    246
552    247
552    248
552    249
552    250
552    251
552    252
552    253
552    254
552    255
552    256
552    257
552    258
552    259
552    260
552    261
552    262
552    263
552    264
552    265
552    266
552    310
552    337
552    342
552    344
552    386
552    575
552    579
552    585
552    593
553    3
553    6
553    53
553    54
553    55
553    56
553    57
553    58
553    59
553    60
553    61
553    62
553    63
553    64
553    65
553    78
553    208
553    209
553    210
553    211
553    212
553    213
553    214
553    215
553    216
553    217
553    218
553    219
553    220
553    221
553    222
553    223
553    224
553    225
553    226
553    237
553    238
553    239
553    240
553    241
553    242
553    243
553    244
553    245
553    246
553    247
553    248
553    249
553    250
553    251
553    252
553    253
553    254
553    255
553    256
553    257
553    258
553    259
553    260
553    261
553    262
553    263
553    264
553    265
553    266
553    310
553    338
553    342
553    345
553    386
553    576
553    580
553    586
553    594
554    3
554    7
554    53
554    54
554    55
554    56
554    57
554    58
554    59
554    60
554    61
554    62
554    63
554    64
554    65
554    78
554    208
554    209
554    210
554    211
554    212
554    213
554    214
554    215
554    216
554    217
554    218
554    219
554    220
554    221
554    222
554    223
554    224
554    225
554    226
554    237
554    238
554    239
554    240
554    241
554    242
554    243
554    244
554    245
554    246
554    247
554    248
554    249
554    250
554    251
554    252
554    253
554    254
554    255
554    256
554    257
554    258
554    259
554    260
554    261
554    262
554    263
554    264
554    265
554    266
554    310
554    339
554    342
554    346
554    386
554    577
554    581
554    587
554    595
555    3
555    8
555    53
555    54
555    55
555    56
555    57
555    58
555    59
555    60
555    61
555    62
555    63
555    64
555    65
555    78
555    208
555    209
555    210
555    211
555    212
555    213
555    214
555    215
555    216
555    217
555    218
555    219
555    220
555    221
555    222
555    223
555    224
555    225
555    226
555    237
555    238
555    239
555    240
555    241
555    242
555    243
555    244
555    245
555    246
555    247
555    248
555    249
555    250
555    251
555    252
555    253
555    254
555    255
555    256
555    257
555    258
555    259
555    260
555    261
555    262
555    263
555    264
555    265
555    266
555    309
555    310
555    342
555    347
555    386
555    582
555    588
556    3
556    9
556    53
556    54
556    55
556    56
556    57
556    58
556    59
556    60
556    61
556    62
556    63
556    64
556    65
556    78
556    208
556    209
556    210
556    211
556    212
556    213
556    214
556    215
556    216
556    217
556    218
556    219
556    220
556    221
556    222
556    223
556    224
556    225
556    226
556    237
556    238
556    239
556    240
556    241
556    242
556    243
556    244
556    245
556    246
556    247
556    248
556    249
556    250
556    251
556    252
556    253
556    254
556    255
556    256
556    257
556    258
556    259
556    260
556    261
556    262
556    263
556    264
556    265
556    266
556    310
556    386
556    473
556    483
556    583
556    589
557    558
557    559
557    560
557    561
557    562
557    563
557    564
557    565
557    566
557    567
557    568
557    569
557    570
557    571
558    3
558    4
558    53
558    54
558    55
558    56
558    57
558    58
558    59
558    60
558    61
558    62
558    63
558    64
558    65
558    78
558    208
558    209
558    210
558    211
558    212
558    213
558    214
558    215
558    216
558    217
558    218
558    219
558    220
558    221
558    222
558    223
558    224
558    225
558    226
558    237
558    238
558    239
558    240
558    241
558    242
558    243
558    244
558    245
558    246
558    247
558    248
558    249
558    250
558    251
558    252
558    253
558    254
558    255
558    256
558    257
558    258
558    259
558    260
558    261
558    262
558    263
558    264
558    265
558    266
558    309
558    310
558    336
558    342
558    343
558    386
558    574
558    578
558    584
558    592
559    3
559    5
559    53
559    54
559    55
559    56
559    57
559    58
559    59
559    60
559    61
559    62
559    63
559    64
559    65
559    78
559    208
559    209
559    210
559    211
559    212
559    213
559    214
559    215
559    216
559    217
559    218
559    219
559    220
559    221
559    222
559    223
559    224
559    225
559    226
559    237
559    238
559    239
559    240
559    241
559    242
559    243
559    244
559    245
559    246
559    247
559    248
559    249
559    250
559    251
559    252
559    253
559    254
559    255
559    256
559    257
559    258
559    259
559    260
559    261
559    262
559    263
559    264
559    265
559    266
559    310
559    337
559    342
559    344
559    386
559    575
559    579
559    585
559    593
560    3
560    6
560    53
560    54
560    55
560    56
560    57
560    58
560    59
560    60
560    61
560    62
560    63
560    64
560    65
560    78
560    208
560    209
560    210
560    211
560    212
560    213
560    214
560    215
560    216
560    217
560    218
560    219
560    220
560    221
560    222
560    223
560    224
560    225
560    226
560    237
560    238
560    239
560    240
560    241
560    242
560    243
560    244
560    245
560    246
560    247
560    248
560    249
560    250
560    251
560    252
560    253
560    254
560    255
560    256
560    257
560    258
560    259
560    260
560    261
560    262
560    263
560    264
560    265
560    266
560    310
560    338
560    342
560    345
560    386
560    576
560    580
560    586
560    594
561    3
561    7
561    53
561    54
561    55
561    56
561    57
561    58
561    59
561    60
561    61
561    62
561    63
561    64
561    65
561    78
561    208
561    209
561    210
561    211
561    212
561    213
561    214
561    215
561    216
561    217
561    218
561    219
561    220
561    221
561    222
561    223
561    224
561    225
561    226
561    237
561    238
561    239
561    240
561    241
561    242
561    243
561    244
561    245
561    246
561    247
561    248
561    249
561    250
561    251
561    252
561    253
561    254
561    255
561    256
561    257
561    258
561    259
561    260
561    261
561    262
561    263
561    264
561    265
561    266
561    310
561    339
561    342
561    346
561    386
561    577
561    581
561    587
561    595
562    3
562    8
562    53
562    54
562    55
562    56
562    57
562    58
562    59
562    60
562    61
562    62
562    63
562    64
562    65
562    78
562    208
562    209
562    210
562    211
562    212
562    213
562    214
562    215
562    216
562    217
562    218
562    219
562    220
562    221
562    222
562    223
562    224
562    225
562    226
562    237
562    238
562    239
562    240
562    241
562    242
562    243
562    244
562    245
562    246
562    247
562    248
562    249
562    250
562    251
562    252
562    253
562    254
562    255
562    256
562    257
562    258
562    259
562    260
562    261
562    262
562    263
562    264
562    265
562    266
562    309
562    310
562    342
562    347
562    386
562    582
562    588
563    3
563    9
563    53
563    54
563    55
563    56
563    57
563    58
563    59
563    60
563    61
563    62
563    63
563    64
563    65
563    78
563    208
563    209
563    210
563    211
563    212
563    213
563    214
563    215
563    216
563    217
563    218
563    219
563    220
563    221
563    222
563    223
563    224
563    225
563    226
563    237
563    238
563    239
563    240
563    241
563    242
563    243
563    244
563    245
563    246
563    247
563    248
563    249
563    250
563    251
563    252
563    253
563    254
563    255
563    256
563    257
563    258
563    259
563    260
563    261
563    262
563    263
563    264
563    265
563    266
563    310
563    386
563    473
563    483
563    583
563    589
564    3
564    10
564    53
564    54
564    55
564    56
564    57
564    58
564    59
564    60
564    61
564    62
564    63
564    64
564    65
564    78
564    208
564    209
564    210
564    211
564    212
564    213
564    214
564    215
564    216
564    217
564    218
564    219
564    220
564    221
564    222
564    223
564    224
564    225
564    226
564    237
564    238
564    239
564    240
564    241
564    242
564    243
564    244
564    245
564    246
564    247
564    248
564    249
564    250
564    251
564    252
564    253
564    254
564    255
564    256
564    257
564    258
564    259
564    260
564    261
564    262
564    263
564    264
564    265
564    266
564    310
564    375
564    376
564    377
564    378
564    379
564    386
564    390
564    411
564    412
564    413
564    414
564    415
564    416
564    417
564    418
564    419
564    453
564    572
564    590
565    3
565    11
565    53
565    54
565    55
565    56
565    57
565    58
565    59
565    60
565    61
565    62
565    63
565    64
565    65
565    78
565    208
565    209
565    210
565    211
565    212
565    213
565    214
565    215
565    216
565    217
565    218
565    219
565    220
565    221
565    222
565    223
565    224
565    225
565    226
565    237
565    238
565    239
565    240
565    241
565    242
565    243
565    244
565    245
565    246
565    247
565    248
565    249
565    250
565    251
565    252
565    253
565    254
565    255
565    256
565    257
565    258
565    259
565    260
565    261
565    262
565    263
565    264
565    265
565    266
565    310
565    386
565    573
565    591
566    3
566    4
566    53
566    54
566    55
566    56
566    57
566    58
566    59
566    60
566    61
566    62
566    63
566    64
566    65
566    78
566    208
566    209
566    210
566    211
566    212
566    213
566    214
566    215
566    216
566    217
566    218
566    219
566    220
566    221
566    222
566    223
566    224
566    225
566    226
566    237
566    238
566    239
566    240
566    241
566    242
566    243
566    244
566    245
566    246
566    247
566    248
566    249
566    250
566    251
566    252
566    253
566    254
566    255
566    256
566    257
566    258
566    259
566    260
566    261
566    262
566    263
566    264
566    265
566    266
566    309
566    310
566    336
566    342
566    343
566    386
566    574
566    578
566    584
566    592
567    3
567    5
567    53
567    54
567    55
567    56
567    57
567    58
567    59
567    60
567    61
567    62
567    63
567    64
567    65
567    78
567    208
567    209
567    210
567    211
567    212
567    213
567    214
567    215
567    216
567    217
567    218
567    219
567    220
567    221
567    222
567    223
567    224
567    225
567    226
567    237
567    238
567    239
567    240
567    241
567    242
567    243
567    244
567    245
567    246
567    247
567    248
567    249
567    250
567    251
567    252
567    253
567    254
567    255
567    256
567    257
567    258
567    259
567    260
567    261
567    262
567    263
567    264
567    265
567    266
567    310
567    337
567    342
567    344
567    386
567    575
567    579
567    585
567    593
568    3
568    6
568    53
568    54
568    55
568    56
568    57
568    58
568    59
568    60
568    61
568    62
568    63
568    64
568    65
568    78
568    208
568    209
568    210
568    211
568    212
568    213
568    214
568    215
568    216
568    217
568    218
568    219
568    220
568    221
568    222
568    223
568    224
568    225
568    226
568    237
568    238
568    239
568    240
568    241
568    242
568    243
568    244
568    245
568    246
568    247
568    248
568    249
568    250
568    251
568    252
568    253
568    254
568    255
568    256
568    257
568    258
568    259
568    260
568    261
568    262
568    263
568    264
568    265
568    266
568    310
568    338
568    342
568    345
568    386
568    576
568    580
568    586
568    594
569    3
569    7
569    53
569    54
569    55
569    56
569    57
569    58
569    59
569    60
569    61
569    62
569    63
569    64
569    65
569    78
569    208
569    209
569    210
569    211
569    212
569    213
569    214
569    215
569    216
569    217
569    218
569    219
569    220
569    221
569    222
569    223
569    224
569    225
569    226
569    237
569    238
569    239
569    240
569    241
569    242
569    243
569    244
569    245
569    246
569    247
569    248
569    249
569    250
569    251
569    252
569    253
569    254
569    255
569    256
569    257
569    258
569    259
569    260
569    261
569    262
569    263
569    264
569    265
569    266
569    310
569    339
569    342
569    346
569    386
569    577
569    581
569    587
569    595
570    3
570    8
570    53
570    54
570    55
570    56
570    57
570    58
570    59
570    60
570    61
570    62
570    63
570    64
570    65
570    78
570    208
570    209
570    210
570    211
570    212
570    213
570    214
570    215
570    216
570    217
570    218
570    219
570    220
570    221
570    222
570    223
570    224
570    225
570    226
570    237
570    238
570    239
570    240
570    241
570    242
570    243
570    244
570    245
570    246
570    247
570    248
570    249
570    250
570    251
570    252
570    253
570    254
570    255
570    256
570    257
570    258
570    259
570    260
570    261
570    262
570    263
570    264
570    265
570    266
570    309
570    310
570    342
570    347
570    386
570    582
570    588
571    3
571    9
571    53
571    54
571    55
571    56
571    57
571    58
571    59
571    60
571    61
571    62
571    63
571    64
571    65
571    78
571    208
571    209
571    210
571    211
571    212
571    213
571    214
571    215
571    216
571    217
571    218
571    219
571    220
571    221
571    222
571    223
571    224
571    225
571    226
571    237
571    238
571    239
571    240
571    241
571    242
571    243
571    244
571    245
571    246
571    247
571    248
571    249
571    250
571    251
571    252
571    253
571    254
571    255
571    256
571    257
571    258
571    259
571    260
571    261
571    262
571    263
571    264
571    265
571    266
571    310
571    386
571    473
571    483
571    583
571    589
584    130
584    151
585    131
585    150
586    132
586    149
587    133
587    148
588    134
588    147
589    135
589    146
590    136
590    145
591    137
591    144
592    138
592    143
593    139
593    142
596    597
