# Supplementary material for: Dynamic thresholding search for the feedback vertex set problem
Source: PeerJ Comput Sci. 2023 Feb 10;9:e1245. doi: 10.7717/peerj-cs.1245 (PMC10280643; doi:10.7717/peerj-cs.1245)
Supplement: Supplemental Information 1 — These 101 benchmark instances are classified into five categories. No optimal solutions are known for the instances of the first to forth categories, while optimal solutions are known for the instances of the fifth category. [file peerj-cs-09-1245-s001.zip › FifthCategory/s35932.bench.dat]

1728    4475
1    32
1    33
2    1
2    34
3    2
3    35
4    3
4    36
5    4
5    37
6    5
6    38
7    6
7    39
8    7
8    40
9    8
9    41
10    9
10    42
11    10
11    43
12    11
12    44
13    12
13    45
14    13
14    46
15    14
15    47
16    15
16    48
17    16
17    49
18    17
18    50
19    18
19    51
20    19
20    52
21    20
21    53
22    21
22    54
23    22
23    55
24    23
24    56
25    24
25    57
26    25
26    58
27    26
27    59
28    27
28    60
29    28
29    61
30    29
30    62
31    30
31    63
32    31
32    64
33    65
34    66
35    67
36    68
37    69
38    70
39    71
40    72
41    73
42    74
43    75
44    76
45    77
46    78
47    79
48    80
49    81
50    82
51    83
52    84
53    85
54    86
55    87
56    88
57    89
58    90
59    91
60    92
61    93
62    94
63    95
64    96
65    33
65    97
66    34
66    98
67    35
67    99
68    36
68    100
69    37
69    101
70    38
70    102
71    39
71    103
72    40
72    104
73    41
73    105
74    42
74    106
75    43
75    107
76    44
76    108
77    45
77    109
78    46
78    110
79    47
79    111
80    48
80    112
81    49
81    113
82    50
82    114
83    51
83    115
84    52
84    116
85    53
85    117
86    54
86    118
87    55
87    119
88    56
88    120
89    57
89    121
90    58
90    122
91    59
91    123
92    60
92    124
93    61
93    125
94    62
94    126
95    63
95    127
96    64
96    128
97    33
97    129
98    34
98    130
99    35
99    131
100    36
100    132
101    37
101    133
102    38
102    134
103    39
103    135
104    40
104    136
105    41
105    137
106    42
106    138
107    43
107    139
108    44
108    140
109    45
109    141
110    46
110    142
111    47
111    143
112    48
112    144
113    49
113    145
114    50
114    146
115    51
115    147
116    52
116    148
117    53
117    149
118    54
118    150
119    55
119    151
120    56
120    152
121    57
121    153
122    58
122    154
123    59
123    155
124    60
124    156
125    61
125    157
126    62
126    158
127    63
127    159
128    64
128    160
129    33
129    192
130    34
130    191
131    35
131    190
132    36
132    189
133    37
133    188
134    38
134    187
135    39
135    186
136    40
136    185
137    41
137    184
138    42
138    183
139    43
139    182
140    44
140    181
141    45
141    180
142    46
142    179
143    47
143    178
144    48
144    177
145    49
145    176
146    50
146    175
147    51
147    174
148    52
148    173
149    53
149    172
150    54
150    171
151    55
151    170
152    56
152    169
153    57
153    168
154    58
154    167
155    59
155    166
156    60
156    165
157    61
157    164
158    62
158    163
159    63
159    162
160    64
160    161
161    64
161    162
162    63
162    163
163    62
163    164
164    61
164    165
165    60
165    166
166    59
166    167
167    58
167    168
168    57
168    169
169    56
169    170
170    55
170    171
171    54
171    172
172    53
172    173
173    52
173    174
174    51
174    175
175    50
175    176
176    49
176    177
177    48
177    178
178    47
178    179
179    46
179    180
180    45
180    181
181    44
181    182
182    43
182    183
183    42
183    184
184    41
184    185
185    40
185    186
186    39
186    187
187    38
187    188
188    37
188    189
189    36
189    190
190    35
190    191
191    34
191    192
192    33
192    161
192    165
192    172
192    177
193    33
193    224
193    225
194    34
194    193
194    226
195    35
195    194
195    227
196    36
196    195
196    228
197    37
197    196
197    229
198    38
198    197
198    230
199    39
199    198
199    231
200    40
200    199
200    232
201    41
201    200
201    233
202    42
202    201
202    234
203    43
203    202
203    235
204    44
204    203
204    236
205    45
205    204
205    237
206    46
206    205
206    238
207    47
207    206
207    239
208    48
208    207
208    240
209    49
209    208
209    241
210    50
210    209
210    242
211    51
211    210
211    243
212    52
212    211
212    244
213    53
213    212
213    245
214    54
214    213
214    246
215    55
215    214
215    247
216    56
216    215
216    248
217    57
217    216
217    249
218    58
218    217
218    250
219    59
219    218
219    251
220    60
220    219
220    252
221    61
221    220
221    253
222    62
222    221
222    254
223    63
223    222
223    255
224    64
224    223
224    256
225    33
225    257
226    34
226    258
227    35
227    259
228    36
228    260
229    37
229    261
230    38
230    262
231    39
231    263
232    40
232    264
233    41
233    265
234    42
234    266
235    43
235    267
236    44
236    268
237    45
237    269
238    46
238    270
239    47
239    271
240    48
240    272
241    49
241    273
242    50
242    274
243    51
243    275
244    52
244    276
245    53
245    277
246    54
246    278
247    55
247    279
248    56
248    280
249    57
249    281
250    58
250    282
251    59
251    283
252    60
252    284
253    61
253    285
254    62
254    286
255    63
255    287
256    64
256    288
257    33
257    225
257    289
258    34
258    226
258    290
259    35
259    227
259    291
260    36
260    228
260    292
261    37
261    229
261    293
262    38
262    230
262    294
263    39
263    231
263    295
264    40
264    232
264    296
265    41
265    233
265    297
266    42
266    234
266    298
267    43
267    235
267    299
268    44
268    236
268    300
269    45
269    237
269    301
270    46
270    238
270    302
271    47
271    239
271    303
272    48
272    240
272    304
273    49
273    241
273    305
274    50
274    242
274    306
275    51
275    243
275    307
276    52
276    244
276    308
277    53
277    245
277    309
278    54
278    246
278    310
279    55
279    247
279    311
280    56
280    248
280    312
281    57
281    249
281    313
282    58
282    250
282    314
283    59
283    251
283    315
284    60
284    252
284    316
285    61
285    253
285    317
286    62
286    254
286    318
287    63
287    255
287    319
288    64
288    256
288    320
289    33
289    225
289    321
290    34
290    226
290    322
291    35
291    227
291    323
292    36
292    228
292    324
293    37
293    229
293    325
294    38
294    230
294    326
295    39
295    231
295    327
296    40
296    232
296    328
297    41
297    233
297    329
298    42
298    234
298    330
299    43
299    235
299    331
300    44
300    236
300    332
301    45
301    237
301    333
302    46
302    238
302    334
303    47
303    239
303    335
304    48
304    240
304    336
305    49
305    241
305    337
306    50
306    242
306    338
307    51
307    243
307    339
308    52
308    244
308    340
309    53
309    245
309    341
310    54
310    246
310    342
311    55
311    247
311    343
312    56
312    248
312    344
313    57
313    249
313    345
314    58
314    250
314    346
315    59
315    251
315    347
316    60
316    252
316    348
317    61
317    253
317    349
318    62
318    254
318    350
319    63
319    255
319    351
320    64
320    256
320    352
321    33
321    225
321    384
322    34
322    226
322    383
323    35
323    227
323    382
324    36
324    228
324    381
325    37
325    229
325    380
326    38
326    230
326    379
327    39
327    231
327    378
328    40
328    232
328    377
329    41
329    233
329    376
330    42
330    234
330    375
331    43
331    235
331    374
332    44
332    236
332    373
333    45
333    237
333    372
334    46
334    238
334    371
335    47
335    239
335    370
336    48
336    240
336    369
337    49
337    241
337    368
338    50
338    242
338    367
339    51
339    243
339    366
340    52
340    244
340    365
341    53
341    245
341    364
342    54
342    246
342    363
343    55
343    247
343    362
344    56
344    248
344    361
345    57
345    249
345    360
346    58
346    250
346    359
347    59
347    251
347    358
348    60
348    252
348    357
349    61
349    253
349    356
350    62
350    254
350    355
351    63
351    255
351    354
352    64
352    256
352    353
353    256
353    354
354    255
354    355
355    254
355    356
356    253
356    357
357    252
357    358
358    251
358    359
359    250
359    360
360    249
360    361
361    248
361    362
362    247
362    363
363    246
363    364
364    245
364    365
365    244
365    366
366    243
366    367
367    242
367    368
368    241
368    369
369    240
369    370
370    239
370    371
371    238
371    372
372    237
372    373
373    236
373    374
374    235
374    375
375    234
375    376
376    233
376    377
377    232
377    378
378    231
378    379
379    230
379    380
380    229
380    381
381    228
381    382
382    227
382    383
383    226
383    384
384    225
384    353
384    357
384    364
384    369
385    225
385    416
385    417
386    226
386    385
386    418
387    227
387    386
387    419
388    228
388    387
388    420
389    229
389    388
389    421
390    230
390    389
390    422
391    231
391    390
391    423
392    232
392    391
392    424
393    233
393    392
393    425
394    234
394    393
394    426
395    235
395    394
395    427
396    236
396    395
396    428
397    237
397    396
397    429
398    238
398    397
398    430
399    239
399    398
399    431
400    240
400    399
400    432
401    241
401    400
401    433
402    242
402    401
402    434
403    243
403    402
403    435
404    244
404    403
404    436
405    245
405    404
405    437
406    246
406    405
406    438
407    247
407    406
407    439
408    248
408    407
408    440
409    249
409    408
409    441
410    250
410    409
410    442
411    251
411    410
411    443
412    252
412    411
412    444
413    253
413    412
413    445
414    254
414    413
414    446
415    255
415    414
415    447
416    256
416    415
416    448
417    225
417    449
418    226
418    450
419    227
419    451
420    228
420    452
421    229
421    453
422    230
422    454
423    231
423    455
424    232
424    456
425    233
425    457
426    234
426    458
427    235
427    459
428    236
428    460
429    237
429    461
430    238
430    462
431    239
431    463
432    240
432    464
433    241
433    465
434    242
434    466
435    243
435    467
436    244
436    468
437    245
437    469
438    246
438    470
439    247
439    471
440    248
440    472
441    249
441    473
442    250
442    474
443    251
443    475
444    252
444    476
445    253
445    477
446    254
446    478
447    255
447    479
448    256
448    480
449    225
449    417
449    481
450    226
450    418
450    482
451    227
451    419
451    483
452    228
452    420
452    484
453    229
453    421
453    485
454    230
454    422
454    486
455    231
455    423
455    487
456    232
456    424
456    488
457    233
457    425
457    489
458    234
458    426
458    490
459    235
459    427
459    491
460    236
460    428
460    492
461    237
461    429
461    493
462    238
462    430
462    494
463    239
463    431
463    495
464    240
464    432
464    496
465    241
465    433
465    497
466    242
466    434
466    498
467    243
467    435
467    499
468    244
468    436
468    500
469    245
469    437
469    501
470    246
470    438
470    502
471    247
471    439
471    503
472    248
472    440
472    504
473    249
473    441
473    505
474    250
474    442
474    506
475    251
475    443
475    507
476    252
476    444
476    508
477    253
477    445
477    509
478    254
478    446
478    510
479    255
479    447
479    511
480    256
480    448
480    512
481    225
481    417
481    513
482    226
482    418
482    514
483    227
483    419
483    515
484    228
484    420
484    516
485    229
485    421
485    517
486    230
486    422
486    518
487    231
487    423
487    519
488    232
488    424
488    520
489    233
489    425
489    521
490    234
490    426
490    522
491    235
491    427
491    523
492    236
492    428
492    524
493    237
493    429
493    525
494    238
494    430
494    526
495    239
495    431
495    527
496    240
496    432
496    528
497    241
497    433
497    529
498    242
498    434
498    530
499    243
499    435
499    531
500    244
500    436
500    532
501    245
501    437
501    533
502    246
502    438
502    534
503    247
503    439
503    535
504    248
504    440
504    536
505    249
505    441
505    537
506    250
506    442
506    538
507    251
507    443
507    539
508    252
508    444
508    540
509    253
509    445
509    541
510    254
510    446
510    542
511    255
511    447
511    543
512    256
512    448
512    544
513    225
513    417
513    576
514    226
514    418
514    575
515    227
515    419
515    574
516    228
516    420
516    573
517    229
517    421
517    572
518    230
518    422
518    571
519    231
519    423
519    570
520    232
520    424
520    569
521    233
521    425
521    568
522    234
522    426
522    567
523    235
523    427
523    566
524    236
524    428
524    565
525    237
525    429
525    564
526    238
526    430
526    563
527    239
527    431
527    562
528    240
528    432
528    561
529    241
529    433
529    560
530    242
530    434
530    559
531    243
531    435
531    558
532    244
532    436
532    557
533    245
533    437
533    556
534    246
534    438
534    555
535    247
535    439
535    554
536    248
536    440
536    553
537    249
537    441
537    552
538    250
538    442
538    551
539    251
539    443
539    550
540    252
540    444
540    549
541    253
541    445
541    548
542    254
542    446
542    547
543    255
543    447
543    546
544    256
544    448
544    545
545    448
545    546
546    447
546    547
547    446
547    548
548    445
548    549
549    444
549    550
550    443
550    551
551    442
551    552
552    441
552    553
553    440
553    554
554    439
554    555
555    438
555    556
556    437
556    557
557    436
557    558
558    435
558    559
559    434
559    560
560    433
560    561
561    432
561    562
562    431
562    563
563    430
563    564
564    429
564    565
565    428
565    566
566    427
566    567
567    426
567    568
568    425
568    569
569    424
569    570
570    423
570    571
571    422
571    572
572    421
572    573
573    420
573    574
574    419
574    575
575    418
575    576
576    417
576    545
576    549
576    556
576    561
577    417
577    608
577    609
578    418
578    577
578    610
579    419
579    578
579    611
580    420
580    579
580    612
581    421
581    580
581    613
582    422
582    581
582    614
583    423
583    582
583    615
584    424
584    583
584    616
585    425
585    584
585    617
586    426
586    585
586    618
587    427
587    586
587    619
588    428
588    587
588    620
589    429
589    588
589    621
590    430
590    589
590    622
591    431
591    590
591    623
592    432
592    591
592    624
593    433
593    592
593    625
594    434
594    593
594    626
595    435
595    594
595    627
596    436
596    595
596    628
597    437
597    596
597    629
598    438
598    597
598    630
599    439
599    598
599    631
600    440
600    599
600    632
601    441
601    600
601    633
602    442
602    601
602    634
603    443
603    602
603    635
604    444
604    603
604    636
605    445
605    604
605    637
606    446
606    605
606    638
607    447
607    606
607    639
608    448
608    607
608    640
609    417
609    641
610    418
610    642
611    419
611    643
612    420
612    644
613    421
613    645
614    422
614    646
615    423
615    647
616    424
616    648
617    425
617    649
618    426
618    650
619    427
619    651
620    428
620    652
621    429
621    653
622    430
622    654
623    431
623    655
624    432
624    656
625    433
625    657
626    434
626    658
627    435
627    659
628    436
628    660
629    437
629    661
630    438
630    662
631    439
631    663
632    440
632    664
633    441
633    665
634    442
634    666
635    443
635    667
636    444
636    668
637    445
637    669
638    446
638    670
639    447
639    671
640    448
640    672
641    417
641    609
641    673
642    418
642    610
642    674
643    419
643    611
643    675
644    420
644    612
644    676
645    421
645    613
645    677
646    422
646    614
646    678
647    423
647    615
647    679
648    424
648    616
648    680
649    425
649    617
649    681
650    426
650    618
650    682
651    427
651    619
651    683
652    428
652    620
652    684
653    429
653    621
653    685
654    430
654    622
654    686
655    431
655    623
655    687
656    432
656    624
656    688
657    433
657    625
657    689
658    434
658    626
658    690
659    435
659    627
659    691
660    436
660    628
660    692
661    437
661    629
661    693
662    438
662    630
662    694
663    439
663    631
663    695
664    440
664    632
664    696
665    441
665    633
665    697
666    442
666    634
666    698
667    443
667    635
667    699
668    444
668    636
668    700
669    445
669    637
669    701
670    446
670    638
670    702
671    447
671    639
671    703
672    448
672    640
672    704
673    417
673    609
673    705
674    418
674    610
674    706
675    419
675    611
675    707
676    420
676    612
676    708
677    421
677    613
677    709
678    422
678    614
678    710
679    423
679    615
679    711
680    424
680    616
680    712
681    425
681    617
681    713
682    426
682    618
682    714
683    427
683    619
683    715
684    428
684    620
684    716
685    429
685    621
685    717
686    430
686    622
686    718
687    431
687    623
687    719
688    432
688    624
688    720
689    433
689    625
689    721
690    434
690    626
690    722
691    435
691    627
691    723
692    436
692    628
692    724
693    437
693    629
693    725
694    438
694    630
694    726
695    439
695    631
695    727
696    440
696    632
696    728
697    441
697    633
697    729
698    442
698    634
698    730
699    443
699    635
699    731
700    444
700    636
700    732
701    445
701    637
701    733
702    446
702    638
702    734
703    447
703    639
703    735
704    448
704    640
704    736
705    417
705    609
705    768
706    418
706    610
706    767
707    419
707    611
707    766
708    420
708    612
708    765
709    421
709    613
709    764
710    422
710    614
710    763
711    423
711    615
711    762
712    424
712    616
712    761
713    425
713    617
713    760
714    426
714    618
714    759
715    427
715    619
715    758
716    428
716    620
716    757
717    429
717    621
717    756
718    430
718    622
718    755
719    431
719    623
719    754
720    432
720    624
720    753
721    433
721    625
721    752
722    434
722    626
722    751
723    435
723    627
723    750
724    436
724    628
724    749
725    437
725    629
725    748
726    438
726    630
726    747
727    439
727    631
727    746
728    440
728    632
728    745
729    441
729    633
729    744
730    442
730    634
730    743
731    443
731    635
731    742
732    444
732    636
732    741
733    445
733    637
733    740
734    446
734    638
734    739
735    447
735    639
735    738
736    448
736    640
736    737
737    640
737    738
738    639
738    739
739    638
739    740
740    637
740    741
741    636
741    742
742    635
742    743
743    634
743    744
744    633
744    745
745    632
745    746
746    631
746    747
747    630
747    748
748    629
748    749
749    628
749    750
750    627
750    751
751    626
751    752
752    625
752    753
753    624
753    754
754    623
754    755
755    622
755    756
756    621
756    757
757    620
757    758
758    619
758    759
759    618
759    760
760    617
760    761
761    616
761    762
762    615
762    763
763    614
763    764
764    613
764    765
765    612
765    766
766    611
766    767
767    610
767    768
768    609
768    737
768    741
768    748
768    753
769    609
769    800
769    801
770    610
770    769
770    802
771    611
771    770
771    803
772    612
772    771
772    804
773    613
773    772
773    805
774    614
774    773
774    806
775    615
775    774
775    807
776    616
776    775
776    808
777    617
777    776
777    809
778    618
778    777
778    810
779    619
779    778
779    811
780    620
780    779
780    812
781    621
781    780
781    813
782    622
782    781
782    814
783    623
783    782
783    815
784    624
784    783
784    816
785    625
785    784
785    817
786    626
786    785
786    818
787    627
787    786
787    819
788    628
788    787
788    820
789    629
789    788
789    821
790    630
790    789
790    822
791    631
791    790
791    823
792    632
792    791
792    824
793    633
793    792
793    825
794    634
794    793
794    826
795    635
795    794
795    827
796    636
796    795
796    828
797    637
797    796
797    829
798    638
798    797
798    830
799    639
799    798
799    831
800    640
800    799
800    832
801    609
801    833
802    610
802    834
803    611
803    835
804    612
804    836
805    613
805    837
806    614
806    838
807    615
807    839
808    616
808    840
809    617
809    841
810    618
810    842
811    619
811    843
812    620
812    844
813    621
813    845
814    622
814    846
815    623
815    847
816    624
816    848
817    625
817    849
818    626
818    850
819    627
819    851
820    628
820    852
821    629
821    853
822    630
822    854
823    631
823    855
824    632
824    856
825    633
825    857
826    634
826    858
827    635
827    859
828    636
828    860
829    637
829    861
830    638
830    862
831    639
831    863
832    640
832    864
833    609
833    801
833    865
834    610
834    802
834    866
835    611
835    803
835    867
836    612
836    804
836    868
837    613
837    805
837    869
838    614
838    806
838    870
839    615
839    807
839    871
840    616
840    808
840    872
841    617
841    809
841    873
842    618
842    810
842    874
843    619
843    811
843    875
844    620
844    812
844    876
845    621
845    813
845    877
846    622
846    814
846    878
847    623
847    815
847    879
848    624
848    816
848    880
849    625
849    817
849    881
850    626
850    818
850    882
851    627
851    819
851    883
852    628
852    820
852    884
853    629
853    821
853    885
854    630
854    822
854    886
855    631
855    823
855    887
856    632
856    824
856    888
857    633
857    825
857    889
858    634
858    826
858    890
859    635
859    827
859    891
860    636
860    828
860    892
861    637
861    829
861    893
862    638
862    830
862    894
863    639
863    831
863    895
864    640
864    832
864    896
865    609
865    801
865    897
866    610
866    802
866    898
867    611
867    803
867    899
868    612
868    804
868    900
869    613
869    805
869    901
870    614
870    806
870    902
871    615
871    807
871    903
872    616
872    808
872    904
873    617
873    809
873    905
874    618
874    810
874    906
875    619
875    811
875    907
876    620
876    812
876    908
877    621
877    813
877    909
878    622
878    814
878    910
879    623
879    815
879    911
880    624
880    816
880    912
881    625
881    817
881    913
882    626
882    818
882    914
883    627
883    819
883    915
884    628
884    820
884    916
885    629
885    821
885    917
886    630
886    822
886    918
887    631
887    823
887    919
888    632
888    824
888    920
889    633
889    825
889    921
890    634
890    826
890    922
891    635
891    827
891    923
892    636
892    828
892    924
893    637
893    829
893    925
894    638
894    830
894    926
895    639
895    831
895    927
896    640
896    832
896    928
897    609
897    801
897    960
898    610
898    802
898    959
899    611
899    803
899    958
900    612
900    804
900    957
901    613
901    805
901    956
902    614
902    806
902    955
903    615
903    807
903    954
904    616
904    808
904    953
905    617
905    809
905    952
906    618
906    810
906    951
907    619
907    811
907    950
908    620
908    812
908    949
909    621
909    813
909    948
910    622
910    814
910    947
911    623
911    815
911    946
912    624
912    816
912    945
913    625
913    817
913    944
914    626
914    818
914    943
915    627
915    819
915    942
916    628
916    820
916    941
917    629
917    821
917    940
918    630
918    822
918    939
919    631
919    823
919    938
920    632
920    824
920    937
921    633
921    825
921    936
922    634
922    826
922    935
923    635
923    827
923    934
924    636
924    828
924    933
925    637
925    829
925    932
926    638
926    830
926    931
927    639
927    831
927    930
928    640
928    832
928    929
929    832
929    930
930    831
930    931
931    830
931    932
932    829
932    933
933    828
933    934
934    827
934    935
935    826
935    936
936    825
936    937
937    824
937    938
938    823
938    939
939    822
939    940
940    821
940    941
941    820
941    942
942    819
942    943
943    818
943    944
944    817
944    945
945    816
945    946
946    815
946    947
947    814
947    948
948    813
948    949
949    812
949    950
950    811
950    951
951    810
951    952
952    809
952    953
953    808
953    954
954    807
954    955
955    806
955    956
956    805
956    957
957    804
957    958
958    803
958    959
959    802
959    960
960    801
960    929
960    933
960    940
960    945
961    801
961    992
961    993
962    802
962    961
962    994
963    803
963    962
963    995
964    804
964    963
964    996
965    805
965    964
965    997
966    806
966    965
966    998
967    807
967    966
967    999
968    808
968    967
968    1000
969    809
969    968
969    1001
970    810
970    969
970    1002
971    811
971    970
971    1003
972    812
972    971
972    1004
973    813
973    972
973    1005
974    814
974    973
974    1006
975    815
975    974
975    1007
976    816
976    975
976    1008
977    817
977    976
977    1009
978    818
978    977
978    1010
979    819
979    978
979    1011
980    820
980    979
980    1012
981    821
981    980
981    1013
982    822
982    981
982    1014
983    823
983    982
983    1015
984    824
984    983
984    1016
985    825
985    984
985    1017
986    826
986    985
986    1018
987    827
987    986
987    1019
988    828
988    987
988    1020
989    829
989    988
989    1021
990    830
990    989
990    1022
991    831
991    990
991    1023
992    832
992    991
992    1024
993    801
993    1025
994    802
994    1026
995    803
995    1027
996    804
996    1028
997    805
997    1029
998    806
998    1030
999    807
999    1031
1000    808
1000    1032
1001    809
1001    1033
1002    810
1002    1034
1003    811
1003    1035
1004    812
1004    1036
1005    813
1005    1037
1006    814
1006    1038
1007    815
1007    1039
1008    816
1008    1040
1009    817
1009    1041
1010    818
1010    1042
1011    819
1011    1043
1012    820
1012    1044
1013    821
1013    1045
1014    822
1014    1046
1015    823
1015    1047
1016    824
1016    1048
1017    825
1017    1049
1018    826
1018    1050
1019    827
1019    1051
1020    828
1020    1052
1021    829
1021    1053
1022    830
1022    1054
1023    831
1023    1055
1024    832
1024    1056
1025    801
1025    993
1025    1057
1026    802
1026    994
1026    1058
1027    803
1027    995
1027    1059
1028    804
1028    996
1028    1060
1029    805
1029    997
1029    1061
1030    806
1030    998
1030    1062
1031    807
1031    999
1031    1063
1032    808
1032    1000
1032    1064
1033    809
1033    1001
1033    1065
1034    810
1034    1002
1034    1066
1035    811
1035    1003
1035    1067
1036    812
1036    1004
1036    1068
1037    813
1037    1005
1037    1069
1038    814
1038    1006
1038    1070
1039    815
1039    1007
1039    1071
1040    816
1040    1008
1040    1072
1041    817
1041    1009
1041    1073
1042    818
1042    1010
1042    1074
1043    819
1043    1011
1043    1075
1044    820
1044    1012
1044    1076
1045    821
1045    1013
1045    1077
1046    822
1046    1014
1046    1078
1047    823
1047    1015
1047    1079
1048    824
1048    1016
1048    1080
1049    825
1049    1017
1049    1081
1050    826
1050    1018
1050    1082
1051    827
1051    1019
1051    1083
1052    828
1052    1020
1052    1084
1053    829
1053    1021
1053    1085
1054    830
1054    1022
1054    1086
1055    831
1055    1023
1055    1087
1056    832
1056    1024
1056    1088
1057    801
1057    993
1057    1089
1058    802
1058    994
1058    1090
1059    803
1059    995
1059    1091
1060    804
1060    996
1060    1092
1061    805
1061    997
1061    1093
1062    806
1062    998
1062    1094
1063    807
1063    999
1063    1095
1064    808
1064    1000
1064    1096
1065    809
1065    1001
1065    1097
1066    810
1066    1002
1066    1098
1067    811
1067    1003
1067    1099
1068    812
1068    1004
1068    1100
1069    813
1069    1005
1069    1101
1070    814
1070    1006
1070    1102
1071    815
1071    1007
1071    1103
1072    816
1072    1008
1072    1104
1073    817
1073    1009
1073    1105
1074    818
1074    1010
1074    1106
1075    819
1075    1011
1075    1107
1076    820
1076    1012
1076    1108
1077    821
1077    1013
1077    1109
1078    822
1078    1014
1078    1110
1079    823
1079    1015
1079    1111
1080    824
1080    1016
1080    1112
1081    825
1081    1017
1081    1113
1082    826
1082    1018
1082    1114
1083    827
1083    1019
1083    1115
1084    828
1084    1020
1084    1116
1085    829
1085    1021
1085    1117
1086    830
1086    1022
1086    1118
1087    831
1087    1023
1087    1119
1088    832
1088    1024
1088    1120
1089    801
1089    993
1089    1152
1090    802
1090    994
1090    1151
1091    803
1091    995
1091    1150
1092    804
1092    996
1092    1149
1093    805
1093    997
1093    1148
1094    806
1094    998
1094    1147
1095    807
1095    999
1095    1146
1096    808
1096    1000
1096    1145
1097    809
1097    1001
1097    1144
1098    810
1098    1002
1098    1143
1099    811
1099    1003
1099    1142
1100    812
1100    1004
1100    1141
1101    813
1101    1005
1101    1140
1102    814
1102    1006
1102    1139
1103    815
1103    1007
1103    1138
1104    816
1104    1008
1104    1137
1105    817
1105    1009
1105    1136
1106    818
1106    1010
1106    1135
1107    819
1107    1011
1107    1134
1108    820
1108    1012
1108    1133
1109    821
1109    1013
1109    1132
1110    822
1110    1014
1110    1131
1111    823
1111    1015
1111    1130
1112    824
1112    1016
1112    1129
1113    825
1113    1017
1113    1128
1114    826
1114    1018
1114    1127
1115    827
1115    1019
1115    1126
1116    828
1116    1020
1116    1125
1117    829
1117    1021
1117    1124
1118    830
1118    1022
1118    1123
1119    831
1119    1023
1119    1122
1120    832
1120    1024
1120    1121
1121    1024
1121    1122
1122    1023
1122    1123
1123    1022
1123    1124
1124    1021
1124    1125
1125    1020
1125    1126
1126    1019
1126    1127
1127    1018
1127    1128
1128    1017
1128    1129
1129    1016
1129    1130
1130    1015
1130    1131
1131    1014
1131    1132
1132    1013
1132    1133
1133    1012
1133    1134
1134    1011
1134    1135
1135    1010
1135    1136
1136    1009
1136    1137
1137    1008
1137    1138
1138    1007
1138    1139
1139    1006
1139    1140
1140    1005
1140    1141
1141    1004
1141    1142
1142    1003
1142    1143
1143    1002
1143    1144
1144    1001
1144    1145
1145    1000
1145    1146
1146    999
1146    1147
1147    998
1147    1148
1148    997
1148    1149
1149    996
1149    1150
1150    995
1150    1151
1151    994
1151    1152
1152    993
1152    1121
1152    1125
1152    1132
1152    1137
1153    993
1153    1184
1153    1185
1154    994
1154    1153
1154    1186
1155    995
1155    1154
1155    1187
1156    996
1156    1155
1156    1188
1157    997
1157    1156
1157    1189
1158    998
1158    1157
1158    1190
1159    999
1159    1158
1159    1191
1160    1000
1160    1159
1160    1192
1161    1001
1161    1160
1161    1193
1162    1002
1162    1161
1162    1194
1163    1003
1163    1162
1163    1195
1164    1004
1164    1163
1164    1196
1165    1005
1165    1164
1165    1197
1166    1006
1166    1165
1166    1198
1167    1007
1167    1166
1167    1199
1168    1008
1168    1167
1168    1200
1169    1009
1169    1168
1169    1201
1170    1010
1170    1169
1170    1202
1171    1011
1171    1170
1171    1203
1172    1012
1172    1171
1172    1204
1173    1013
1173    1172
1173    1205
1174    1014
1174    1173
1174    1206
1175    1015
1175    1174
1175    1207
1176    1016
1176    1175
1176    1208
1177    1017
1177    1176
1177    1209
1178    1018
1178    1177
1178    1210
1179    1019
1179    1178
1179    1211
1180    1020
1180    1179
1180    1212
1181    1021
1181    1180
1181    1213
1182    1022
1182    1181
1182    1214
1183    1023
1183    1182
1183    1215
1184    1024
1184    1183
1184    1216
1185    993
1185    1217
1186    994
1186    1218
1187    995
1187    1219
1188    996
1188    1220
1189    997
1189    1221
1190    998
1190    1222
1191    999
1191    1223
1192    1000
1192    1224
1193    1001
1193    1225
1194    1002
1194    1226
1195    1003
1195    1227
1196    1004
1196    1228
1197    1005
1197    1229
1198    1006
1198    1230
1199    1007
1199    1231
1200    1008
1200    1232
1201    1009
1201    1233
1202    1010
1202    1234
1203    1011
1203    1235
1204    1012
1204    1236
1205    1013
1205    1237
1206    1014
1206    1238
1207    1015
1207    1239
1208    1016
1208    1240
1209    1017
1209    1241
1210    1018
1210    1242
1211    1019
1211    1243
1212    1020
1212    1244
1213    1021
1213    1245
1214    1022
1214    1246
1215    1023
1215    1247
1216    1024
1216    1248
1217    993
1217    1185
1217    1249
1218    994
1218    1186
1218    1250
1219    995
1219    1187
1219    1251
1220    996
1220    1188
1220    1252
1221    997
1221    1189
1221    1253
1222    998
1222    1190
1222    1254
1223    999
1223    1191
1223    1255
1224    1000
1224    1192
1224    1256
1225    1001
1225    1193
1225    1257
1226    1002
1226    1194
1226    1258
1227    1003
1227    1195
1227    1259
1228    1004
1228    1196
1228    1260
1229    1005
1229    1197
1229    1261
1230    1006
1230    1198
1230    1262
1231    1007
1231    1199
1231    1263
1232    1008
1232    1200
1232    1264
1233    1009
1233    1201
1233    1265
1234    1010
1234    1202
1234    1266
1235    1011
1235    1203
1235    1267
1236    1012
1236    1204
1236    1268
1237    1013
1237    1205
1237    1269
1238    1014
1238    1206
1238    1270
1239    1015
1239    1207
1239    1271
1240    1016
1240    1208
1240    1272
1241    1017
1241    1209
1241    1273
1242    1018
1242    1210
1242    1274
1243    1019
1243    1211
1243    1275
1244    1020
1244    1212
1244    1276
1245    1021
1245    1213
1245    1277
1246    1022
1246    1214
1246    1278
1247    1023
1247    1215
1247    1279
1248    1024
1248    1216
1248    1280
1249    993
1249    1185
1249    1281
1250    994
1250    1186
1250    1282
1251    995
1251    1187
1251    1283
1252    996
1252    1188
1252    1284
1253    997
1253    1189
1253    1285
1254    998
1254    1190
1254    1286
1255    999
1255    1191
1255    1287
1256    1000
1256    1192
1256    1288
1257    1001
1257    1193
1257    1289
1258    1002
1258    1194
1258    1290
1259    1003
1259    1195
1259    1291
1260    1004
1260    1196
1260    1292
1261    1005
1261    1197
1261    1293
1262    1006
1262    1198
1262    1294
1263    1007
1263    1199
1263    1295
1264    1008
1264    1200
1264    1296
1265    1009
1265    1201
1265    1297
1266    1010
1266    1202
1266    1298
1267    1011
1267    1203
1267    1299
1268    1012
1268    1204
1268    1300
1269    1013
1269    1205
1269    1301
1270    1014
1270    1206
1270    1302
1271    1015
1271    1207
1271    1303
1272    1016
1272    1208
1272    1304
1273    1017
1273    1209
1273    1305
1274    1018
1274    1210
1274    1306
1275    1019
1275    1211
1275    1307
1276    1020
1276    1212
1276    1308
1277    1021
1277    1213
1277    1309
1278    1022
1278    1214
1278    1310
1279    1023
1279    1215
1279    1311
1280    1024
1280    1216
1280    1312
1281    993
1281    1185
1281    1344
1282    994
1282    1186
1282    1343
1283    995
1283    1187
1283    1342
1284    996
1284    1188
1284    1341
1285    997
1285    1189
1285    1340
1286    998
1286    1190
1286    1339
1287    999
1287    1191
1287    1338
1288    1000
1288    1192
1288    1337
1289    1001
1289    1193
1289    1336
1290    1002
1290    1194
1290    1335
1291    1003
1291    1195
1291    1334
1292    1004
1292    1196
1292    1333
1293    1005
1293    1197
1293    1332
1294    1006
1294    1198
1294    1331
1295    1007
1295    1199
1295    1330
1296    1008
1296    1200
1296    1329
1297    1009
1297    1201
1297    1328
1298    1010
1298    1202
1298    1327
1299    1011
1299    1203
1299    1326
1300    1012
1300    1204
1300    1325
1301    1013
1301    1205
1301    1324
1302    1014
1302    1206
1302    1323
1303    1015
1303    1207
1303    1322
1304    1016
1304    1208
1304    1321
1305    1017
1305    1209
1305    1320
1306    1018
1306    1210
1306    1319
1307    1019
1307    1211
1307    1318
1308    1020
1308    1212
1308    1317
1309    1021
1309    1213
1309    1316
1310    1022
1310    1214
1310    1315
1311    1023
1311    1215
1311    1314
1312    1024
1312    1216
1312    1313
1313    1216
1313    1314
1314    1215
1314    1315
1315    1214
1315    1316
1316    1213
1316    1317
1317    1212
1317    1318
1318    1211
1318    1319
1319    1210
1319    1320
1320    1209
1320    1321
1321    1208
1321    1322
1322    1207
1322    1323
1323    1206
1323    1324
1324    1205
1324    1325
1325    1204
1325    1326
1326    1203
1326    1327
1327    1202
1327    1328
1328    1201
1328    1329
1329    1200
1329    1330
1330    1199
1330    1331
1331    1198
1331    1332
1332    1197
1332    1333
1333    1196
1333    1334
1334    1195
1334    1335
1335    1194
1335    1336
1336    1193
1336    1337
1337    1192
1337    1338
1338    1191
1338    1339
1339    1190
1339    1340
1340    1189
1340    1341
1341    1188
1341    1342
1342    1187
1342    1343
1343    1186
1343    1344
1344    1185
1344    1313
1344    1317
1344    1324
1344    1329
1345    1185
1345    1376
1345    1377
1346    1186
1346    1345
1346    1378
1347    1187
1347    1346
1347    1379
1348    1188
1348    1347
1348    1380
1349    1189
1349    1348
1349    1381
1350    1190
1350    1349
1350    1382
1351    1191
1351    1350
1351    1383
1352    1192
1352    1351
1352    1384
1353    1193
1353    1352
1353    1385
1354    1194
1354    1353
1354    1386
1355    1195
1355    1354
1355    1387
1356    1196
1356    1355
1356    1388
1357    1197
1357    1356
1357    1389
1358    1198
1358    1357
1358    1390
1359    1199
1359    1358
1359    1391
1360    1200
1360    1359
1360    1392
1361    1201
1361    1360
1361    1393
1362    1202
1362    1361
1362    1394
1363    1203
1363    1362
1363    1395
1364    1204
1364    1363
1364    1396
1365    1205
1365    1364
1365    1397
1366    1206
1366    1365
1366    1398
1367    1207
1367    1366
1367    1399
1368    1208
1368    1367
1368    1400
1369    1209
1369    1368
1369    1401
1370    1210
1370    1369
1370    1402
1371    1211
1371    1370
1371    1403
1372    1212
1372    1371
1372    1404
1373    1213
1373    1372
1373    1405
1374    1214
1374    1373
1374    1406
1375    1215
1375    1374
1375    1407
1376    1216
1376    1375
1376    1408
1377    1185
1377    1409
1378    1186
1378    1410
1379    1187
1379    1411
1380    1188
1380    1412
1381    1189
1381    1413
1382    1190
1382    1414
1383    1191
1383    1415
1384    1192
1384    1416
1385    1193
1385    1417
1386    1194
1386    1418
1387    1195
1387    1419
1388    1196
1388    1420
1389    1197
1389    1421
1390    1198
1390    1422
1391    1199
1391    1423
1392    1200
1392    1424
1393    1201
1393    1425
1394    1202
1394    1426
1395    1203
1395    1427
1396    1204
1396    1428
1397    1205
1397    1429
1398    1206
1398    1430
1399    1207
1399    1431
1400    1208
1400    1432
1401    1209
1401    1433
1402    1210
1402    1434
1403    1211
1403    1435
1404    1212
1404    1436
1405    1213
1405    1437
1406    1214
1406    1438
1407    1215
1407    1439
1408    1216
1408    1440
1409    1185
1409    1377
1409    1441
1410    1186
1410    1378
1410    1442
1411    1187
1411    1379
1411    1443
1412    1188
1412    1380
1412    1444
1413    1189
1413    1381
1413    1445
1414    1190
1414    1382
1414    1446
1415    1191
1415    1383
1415    1447
1416    1192
1416    1384
1416    1448
1417    1193
1417    1385
1417    1449
1418    1194
1418    1386
1418    1450
1419    1195
1419    1387
1419    1451
1420    1196
1420    1388
1420    1452
1421    1197
1421    1389
1421    1453
1422    1198
1422    1390
1422    1454
1423    1199
1423    1391
1423    1455
1424    1200
1424    1392
1424    1456
1425    1201
1425    1393
1425    1457
1426    1202
1426    1394
1426    1458
1427    1203
1427    1395
1427    1459
1428    1204
1428    1396
1428    1460
1429    1205
1429    1397
1429    1461
1430    1206
1430    1398
1430    1462
1431    1207
1431    1399
1431    1463
1432    1208
1432    1400
1432    1464
1433    1209
1433    1401
1433    1465
1434    1210
1434    1402
1434    1466
1435    1211
1435    1403
1435    1467
1436    1212
1436    1404
1436    1468
1437    1213
1437    1405
1437    1469
1438    1214
1438    1406
1438    1470
1439    1215
1439    1407
1439    1471
1440    1216
1440    1408
1440    1472
1441    1185
1441    1377
1441    1473
1442    1186
1442    1378
1442    1474
1443    1187
1443    1379
1443    1475
1444    1188
1444    1380
1444    1476
1445    1189
1445    1381
1445    1477
1446    1190
1446    1382
1446    1478
1447    1191
1447    1383
1447    1479
1448    1192
1448    1384
1448    1480
1449    1193
1449    1385
1449    1481
1450    1194
1450    1386
1450    1482
1451    1195
1451    1387
1451    1483
1452    1196
1452    1388
1452    1484
1453    1197
1453    1389
1453    1485
1454    1198
1454    1390
1454    1486
1455    1199
1455    1391
1455    1487
1456    1200
1456    1392
1456    1488
1457    1201
1457    1393
1457    1489
1458    1202
1458    1394
1458    1490
1459    1203
1459    1395
1459    1491
1460    1204
1460    1396
1460    1492
1461    1205
1461    1397
1461    1493
1462    1206
1462    1398
1462    1494
1463    1207
1463    1399
1463    1495
1464    1208
1464    1400
1464    1496
1465    1209
1465    1401
1465    1497
1466    1210
1466    1402
1466    1498
1467    1211
1467    1403
1467    1499
1468    1212
1468    1404
1468    1500
1469    1213
1469    1405
1469    1501
1470    1214
1470    1406
1470    1502
1471    1215
1471    1407
1471    1503
1472    1216
1472    1408
1472    1504
1473    1185
1473    1377
1473    1536
1474    1186
1474    1378
1474    1535
1475    1187
1475    1379
1475    1534
1476    1188
1476    1380
1476    1533
1477    1189
1477    1381
1477    1532
1478    1190
1478    1382
1478    1531
1479    1191
1479    1383
1479    1530
1480    1192
1480    1384
1480    1529
1481    1193
1481    1385
1481    1528
1482    1194
1482    1386
1482    1527
1483    1195
1483    1387
1483    1526
1484    1196
1484    1388
1484    1525
1485    1197
1485    1389
1485    1524
1486    1198
1486    1390
1486    1523
1487    1199
1487    1391
1487    1522
1488    1200
1488    1392
1488    1521
1489    1201
1489    1393
1489    1520
1490    1202
1490    1394
1490    1519
1491    1203
1491    1395
1491    1518
1492    1204
1492    1396
1492    1517
1493    1205
1493    1397
1493    1516
1494    1206
1494    1398
1494    1515
1495    1207
1495    1399
1495    1514
1496    1208
1496    1400
1496    1513
1497    1209
1497    1401
1497    1512
1498    1210
1498    1402
1498    1511
1499    1211
1499    1403
1499    1510
1500    1212
1500    1404
1500    1509
1501    1213
1501    1405
1501    1508
1502    1214
1502    1406
1502    1507
1503    1215
1503    1407
1503    1506
1504    1216
1504    1408
1504    1505
1505    1408
1505    1506
1506    1407
1506    1507
1507    1406
1507    1508
1508    1405
1508    1509
1509    1404
1509    1510
1510    1403
1510    1511
1511    1402
1511    1512
1512    1401
1512    1513
1513    1400
1513    1514
1514    1399
1514    1515
1515    1398
1515    1516
1516    1397
1516    1517
1517    1396
1517    1518
1518    1395
1518    1519
1519    1394
1519    1520
1520    1393
1520    1521
1521    1392
1521    1522
1522    1391
1522    1523
1523    1390
1523    1524
1524    1389
1524    1525
1525    1388
1525    1526
1526    1387
1526    1527
1527    1386
1527    1528
1528    1385
1528    1529
1529    1384
1529    1530
1530    1383
1530    1531
1531    1382
1531    1532
1532    1381
1532    1533
1533    1380
1533    1534
1534    1379
1534    1535
1535    1378
1535    1536
1536    1377
1536    1505
1536    1509
1536    1516
1536    1521
1537    1377
1537    1568
1537    1569
1538    1378
1538    1537
1538    1570
1539    1379
1539    1538
1539    1571
1540    1380
1540    1539
1540    1572
1541    1381
1541    1540
1541    1573
1542    1382
1542    1541
1542    1574
1543    1383
1543    1542
1543    1575
1544    1384
1544    1543
1544    1576
1545    1385
1545    1544
1545    1577
1546    1386
1546    1545
1546    1578
1547    1387
1547    1546
1547    1579
1548    1388
1548    1547
1548    1580
1549    1389
1549    1548
1549    1581
1550    1390
1550    1549
1550    1582
1551    1391
1551    1550
1551    1583
1552    1392
1552    1551
1552    1584
1553    1393
1553    1552
1553    1585
1554    1394
1554    1553
1554    1586
1555    1395
1555    1554
1555    1587
1556    1396
1556    1555
1556    1588
1557    1397
1557    1556
1557    1589
1558    1398
1558    1557
1558    1590
1559    1399
1559    1558
1559    1591
1560    1400
1560    1559
1560    1592
1561    1401
1561    1560
1561    1593
1562    1402
1562    1561
1562    1594
1563    1403
1563    1562
1563    1595
1564    1404
1564    1563
1564    1596
1565    1405
1565    1564
1565    1597
1566    1406
1566    1565
1566    1598
1567    1407
1567    1566
1567    1599
1568    1408
1568    1567
1568    1600
1569    1377
1569    1601
1570    1378
1570    1602
1571    1379
1571    1603
1572    1380
1572    1604
1573    1381
1573    1605
1574    1382
1574    1606
1575    1383
1575    1607
1576    1384
1576    1608
1577    1385
1577    1609
1578    1386
1578    1610
1579    1387
1579    1611
1580    1388
1580    1612
1581    1389
1581    1613
1582    1390
1582    1614
1583    1391
1583    1615
1584    1392
1584    1616
1585    1393
1585    1617
1586    1394
1586    1618
1587    1395
1587    1619
1588    1396
1588    1620
1589    1397
1589    1621
1590    1398
1590    1622
1591    1399
1591    1623
1592    1400
1592    1624
1593    1401
1593    1625
1594    1402
1594    1626
1595    1403
1595    1627
1596    1404
1596    1628
1597    1405
1597    1629
1598    1406
1598    1630
1599    1407
1599    1631
1600    1408
1600    1632
1601    1377
1601    1569
1601    1633
1602    1378
1602    1570
1602    1634
1603    1379
1603    1571
1603    1635
1604    1380
1604    1572
1604    1636
1605    1381
1605    1573
1605    1637
1606    1382
1606    1574
1606    1638
1607    1383
1607    1575
1607    1639
1608    1384
1608    1576
1608    1640
1609    1385
1609    1577
1609    1641
1610    1386
1610    1578
1610    1642
1611    1387
1611    1579
1611    1643
1612    1388
1612    1580
1612    1644
1613    1389
1613    1581
1613    1645
1614    1390
1614    1582
1614    1646
1615    1391
1615    1583
1615    1647
1616    1392
1616    1584
1616    1648
1617    1393
1617    1585
1617    1649
1618    1394
1618    1586
1618    1650
1619    1395
1619    1587
1619    1651
1620    1396
1620    1588
1620    1652
1621    1397
1621    1589
1621    1653
1622    1398
1622    1590
1622    1654
1623    1399
1623    1591
1623    1655
1624    1400
1624    1592
1624    1656
1625    1401
1625    1593
1625    1657
1626    1402
1626    1594
1626    1658
1627    1403
1627    1595
1627    1659
1628    1404
1628    1596
1628    1660
1629    1405
1629    1597
1629    1661
1630    1406
1630    1598
1630    1662
1631    1407
1631    1599
1631    1663
1632    1408
1632    1600
1632    1664
1633    1377
1633    1569
1633    1665
1634    1378
1634    1570
1634    1666
1635    1379
1635    1571
1635    1667
1636    1380
1636    1572
1636    1668
1637    1381
1637    1573
1637    1669
1638    1382
1638    1574
1638    1670
1639    1383
1639    1575
1639    1671
1640    1384
1640    1576
1640    1672
1641    1385
1641    1577
1641    1673
1642    1386
1642    1578
1642    1674
1643    1387
1643    1579
1643    1675
1644    1388
1644    1580
1644    1676
1645    1389
1645    1581
1645    1677
1646    1390
1646    1582
1646    1678
1647    1391
1647    1583
1647    1679
1648    1392
1648    1584
1648    1680
1649    1393
1649    1585
1649    1681
1650    1394
1650    1586
1650    1682
1651    1395
1651    1587
1651    1683
1652    1396
1652    1588
1652    1684
1653    1397
1653    1589
1653    1685
1654    1398
1654    1590
1654    1686
1655    1399
1655    1591
1655    1687
1656    1400
1656    1592
1656    1688
1657    1401
1657    1593
1657    1689
1658    1402
1658    1594
1658    1690
1659    1403
1659    1595
1659    1691
1660    1404
1660    1596
1660    1692
1661    1405
1661    1597
1661    1693
1662    1406
1662    1598
1662    1694
1663    1407
1663    1599
1663    1695
1664    1408
1664    1600
1664    1696
1665    1377
1665    1569
1665    1728
1666    1378
1666    1570
1666    1727
1667    1379
1667    1571
1667    1726
1668    1380
1668    1572
1668    1725
1669    1381
1669    1573
1669    1724
1670    1382
1670    1574
1670    1723
1671    1383
1671    1575
1671    1722
1672    1384
1672    1576
1672    1721
1673    1385
1673    1577
1673    1720
1674    1386
1674    1578
1674    1719
1675    1387
1675    1579
1675    1718
1676    1388
1676    1580
1676    1717
1677    1389
1677    1581
1677    1716
1678    1390
1678    1582
1678    1715
1679    1391
1679    1583
1679    1714
1680    1392
1680    1584
1680    1713
1681    1393
1681    1585
1681    1712
1682    1394
1682    1586
1682    1711
1683    1395
1683    1587
1683    1710
1684    1396
1684    1588
1684    1709
1685    1397
1685    1589
1685    1708
1686    1398
1686    1590
1686    1707
1687    1399
1687    1591
1687    1706
1688    1400
1688    1592
1688    1705
1689    1401
1689    1593
1689    1704
1690    1402
1690    1594
1690    1703
1691    1403
1691    1595
1691    1702
1692    1404
1692    1596
1692    1701
1693    1405
1693    1597
1693    1700
1694    1406
1694    1598
1694    1699
1695    1407
1695    1599
1695    1698
1696    1408
1696    1600
1696    1697
1697    1600
1697    1698
1698    1599
1698    1699
1699    1598
1699    1700
1700    1597
1700    1701
1701    1596
1701    1702
1702    1595
1702    1703
1703    1594
1703    1704
1704    1593
1704    1705
1705    1592
1705    1706
1706    1591
1706    1707
1707    1590
1707    1708
1708    1589
1708    1709
1709    1588
1709    1710
1710    1587
1710    1711
1711    1586
1711    1712
1712    1585
1712    1713
1713    1584
1713    1714
1714    1583
1714    1715
1715    1582
1715    1716
1716    1581
1716    1717
1717    1580
1717    1718
1718    1579
1718    1719
1719    1578
1719    1720
1720    1577
1720    1721
1721    1576
1721    1722
1722    1575
1722    1723
1723    1574
1723    1724
1724    1573
1724    1725
1725    1572
1725    1726
1726    1571
1726    1727
1727    1570
1727    1728
1728    1569
1728    1697
1728    1701
1728    1708
1728    1713
