# Supplementary material for: Dynamic thresholding search for the feedback vertex set problem
Source: PeerJ Comput Sci. 2023 Feb 10;9:e1245. doi: 10.7717/peerj-cs.1245 (PMC10280643; doi:10.7717/peerj-cs.1245)
Supplement: Supplemental Information 1 — These 101 benchmark instances are classified into five categories. No optimal solutions are known for the instances of the first to forth categories, while optimal solutions are known for the instances of the fifth category. [file peerj-cs-09-1245-s001.zip › FifthCategory/s382.bench.dat]

21    131
1    10
1    11
1    12
1    13
1    14
1    15
1    16
1    17
2    4
2    5
2    8
2    9
9    3
9    4
9    5
9    6
9    7
9    8
10    4
10    5
10    6
10    7
10    8
10    9
10    11
10    12
10    13
11    3
11    4
11    5
11    6
11    7
11    8
11    9
11    10
11    12
11    13
12    3
12    4
12    5
12    6
12    7
12    8
12    9
12    10
12    11
12    13
13    3
13    4
13    5
13    6
13    7
13    8
13    9
13    10
13    11
13    12
14    10
14    11
14    12
14    13
14    15
14    16
14    17
15    4
15    5
15    10
15    11
15    12
15    13
15    14
15    16
15    17
16    10
16    11
16    12
16    13
16    14
16    15
16    17
17    10
17    11
17    12
17    13
17    14
17    15
17    16
18    10
18    11
18    12
18    13
18    14
18    15
18    16
18    17
18    19
18    20
18    21
19    10
19    11
19    12
19    13
19    14
19    15
19    16
19    17
19    18
19    20
19    21
20    10
20    11
20    12
20    13
20    14
20    15
20    16
20    17
20    18
20    19
20    21
21    10
21    11
21    12
21    13
21    14
21    15
21    16
21    17
21    18
21    19
21    20
