# Supplementary material for: Dynamic thresholding search for the feedback vertex set problem
Source: PeerJ Comput Sci. 2023 Feb 10;9:e1245. doi: 10.7717/peerj-cs.1245 (PMC10280643; doi:10.7717/peerj-cs.1245)
Supplement: Supplemental Information 1 — These 101 benchmark instances are classified into five categories. No optimal solutions are known for the instances of the first to forth categories, while optimal solutions are known for the instances of the fifth category. [file peerj-cs-09-1245-s001.zip › FifthCategory/s38417.bench.dat]

1636    32774
1    5
1    6
1    7
1    8
1    9
1    10
1    11
1    12
1    13
1    14
1    15
2    3
3    4
4    2
4    5
4    6
4    7
4    8
4    9
4    10
4    11
4    12
4    13
4    14
4    15
4    162
4    250
4    378
4    512
4    600
4    728
4    862
4    950
4    1078
4    1212
4    1300
4    1428
5    6
5    7
5    8
5    9
5    10
5    11
5    12
5    13
5    14
5    15
5    195
5    196
5    197
5    198
5    199
5    200
5    201
5    202
5    203
5    204
5    205
5    206
5    247
5    545
5    546
5    547
5    548
5    549
5    550
5    551
5    552
5    553
5    554
5    555
5    556
5    597
5    895
5    896
5    897
5    898
5    899
5    900
5    901
5    902
5    903
5    904
5    905
5    906
5    947
5    1245
5    1246
5    1247
5    1248
5    1249
5    1250
5    1251
5    1252
5    1253
5    1254
5    1255
5    1256
5    1297
6    5
6    7
6    8
6    9
6    10
6    11
6    12
6    13
6    14
6    15
6    195
6    196
6    197
6    198
6    199
6    200
6    201
6    202
6    203
6    204
6    205
6    206
6    247
6    545
6    546
6    547
6    548
6    549
6    550
6    551
6    552
6    553
6    554
6    555
6    556
6    597
6    895
6    896
6    897
6    898
6    899
6    900
6    901
6    902
6    903
6    904
6    905
6    906
6    947
6    1245
6    1246
6    1247
6    1248
6    1249
6    1250
6    1251
6    1252
6    1253
6    1254
6    1255
6    1256
6    1297
7    5
7    6
7    8
7    9
7    10
7    11
7    12
7    13
7    14
7    15
7    195
7    196
7    197
7    198
7    199
7    200
7    201
7    202
7    203
7    204
7    205
7    206
7    237
7    238
7    239
7    240
7    241
7    242
7    243
7    244
7    245
7    246
7    247
7    254
7    255
7    256
7    257
7    258
7    259
7    260
7    261
7    262
7    263
7    264
7    265
7    328
7    329
7    545
7    546
7    547
7    548
7    549
7    550
7    551
7    552
7    553
7    554
7    555
7    556
7    587
7    588
7    589
7    590
7    591
7    592
7    593
7    594
7    595
7    596
7    597
7    604
7    605
7    606
7    607
7    608
7    609
7    610
7    611
7    612
7    613
7    614
7    615
7    678
7    679
7    895
7    896
7    897
7    898
7    899
7    900
7    901
7    902
7    903
7    904
7    905
7    906
7    937
7    938
7    939
7    940
7    941
7    942
7    943
7    944
7    945
7    946
7    947
7    954
7    955
7    956
7    957
7    958
7    959
7    960
7    961
7    962
7    963
7    964
7    965
7    1028
7    1029
7    1245
7    1246
7    1247
7    1248
7    1249
7    1250
7    1251
7    1252
7    1253
7    1254
7    1255
7    1256
7    1287
7    1288
7    1289
7    1290
7    1291
7    1292
7    1293
7    1294
7    1295
7    1296
7    1297
7    1304
7    1305
7    1306
7    1307
7    1308
7    1309
7    1310
7    1311
7    1312
7    1313
7    1314
7    1315
7    1378
7    1379
8    5
8    6
8    7
8    9
8    10
8    11
8    12
8    13
8    14
8    15
8    195
8    196
8    197
8    198
8    199
8    200
8    201
8    202
8    203
8    204
8    205
8    206
8    237
8    238
8    239
8    240
8    241
8    242
8    243
8    244
8    245
8    246
8    247
8    254
8    255
8    256
8    257
8    258
8    259
8    260
8    261
8    262
8    263
8    264
8    265
8    328
8    329
8    545
8    546
8    547
8    548
8    549
8    550
8    551
8    552
8    553
8    554
8    555
8    556
8    587
8    588
8    589
8    590
8    591
8    592
8    593
8    594
8    595
8    596
8    597
8    604
8    605
8    606
8    607
8    608
8    609
8    610
8    611
8    612
8    613
8    614
8    615
8    678
8    679
8    895
8    896
8    897
8    898
8    899
8    900
8    901
8    902
8    903
8    904
8    905
8    906
8    937
8    938
8    939
8    940
8    941
8    942
8    943
8    944
8    945
8    946
8    947
8    954
8    955
8    956
8    957
8    958
8    959
8    960
8    961
8    962
8    963
8    964
8    965
8    1028
8    1029
8    1245
8    1246
8    1247
8    1248
8    1249
8    1250
8    1251
8    1252
8    1253
8    1254
8    1255
8    1256
8    1287
8    1288
8    1289
8    1290
8    1291
8    1292
8    1293
8    1294
8    1295
8    1296
8    1297
8    1304
8    1305
8    1306
8    1307
8    1308
8    1309
8    1310
8    1311
8    1312
8    1313
8    1314
8    1315
8    1378
8    1379
9    5
9    6
9    7
9    8
9    10
9    11
9    12
9    13
9    14
9    15
9    195
9    196
9    197
9    198
9    199
9    200
9    201
9    202
9    203
9    204
9    205
9    206
9    237
9    238
9    239
9    240
9    241
9    242
9    243
9    244
9    245
9    246
9    247
9    254
9    255
9    256
9    257
9    258
9    259
9    260
9    261
9    262
9    263
9    264
9    265
9    328
9    329
9    545
9    546
9    547
9    548
9    549
9    550
9    551
9    552
9    553
9    554
9    555
9    556
9    587
9    588
9    589
9    590
9    591
9    592
9    593
9    594
9    595
9    596
9    597
9    604
9    605
9    606
9    607
9    608
9    609
9    610
9    611
9    612
9    613
9    614
9    615
9    678
9    679
9    895
9    896
9    897
9    898
9    899
9    900
9    901
9    902
9    903
9    904
9    905
9    906
9    937
9    938
9    939
9    940
9    941
9    942
9    943
9    944
9    945
9    946
9    947
9    954
9    955
9    956
9    957
9    958
9    959
9    960
9    961
9    962
9    963
9    964
9    965
9    1028
9    1029
9    1245
9    1246
9    1247
9    1248
9    1249
9    1250
9    1251
9    1252
9    1253
9    1254
9    1255
9    1256
9    1287
9    1288
9    1289
9    1290
9    1291
9    1292
9    1293
9    1294
9    1295
9    1296
9    1297
9    1304
9    1305
9    1306
9    1307
9    1308
9    1309
9    1310
9    1311
9    1312
9    1313
9    1314
9    1315
9    1378
9    1379
10    5
10    6
10    7
10    8
10    9
10    11
10    12
10    13
10    14
10    15
10    195
10    196
10    197
10    198
10    199
10    200
10    201
10    202
10    203
10    204
10    205
10    206
10    237
10    238
10    239
10    240
10    241
10    242
10    243
10    244
10    245
10    246
10    247
10    254
10    255
10    256
10    257
10    258
10    259
10    260
10    261
10    262
10    263
10    264
10    265
10    328
10    329
10    545
10    546
10    547
10    548
10    549
10    550
10    551
10    552
10    553
10    554
10    555
10    556
10    587
10    588
10    589
10    590
10    591
10    592
10    593
10    594
10    595
10    596
10    597
10    604
10    605
10    606
10    607
10    608
10    609
10    610
10    611
10    612
10    613
10    614
10    615
10    678
10    679
10    895
10    896
10    897
10    898
10    899
10    900
10    901
10    902
10    903
10    904
10    905
10    906
10    937
10    938
10    939
10    940
10    941
10    942
10    943
10    944
10    945
10    946
10    947
10    954
10    955
10    956
10    957
10    958
10    959
10    960
10    961
10    962
10    963
10    964
10    965
10    1028
10    1029
10    1245
10    1246
10    1247
10    1248
10    1249
10    1250
10    1251
10    1252
10    1253
10    1254
10    1255
10    1256
10    1287
10    1288
10    1289
10    1290
10    1291
10    1292
10    1293
10    1294
10    1295
10    1296
10    1297
10    1304
10    1305
10    1306
10    1307
10    1308
10    1309
10    1310
10    1311
10    1312
10    1313
10    1314
10    1315
10    1378
10    1379
11    5
11    6
11    7
11    8
11    9
11    10
11    12
11    13
11    14
11    15
11    195
11    196
11    197
11    198
11    199
11    200
11    201
11    202
11    203
11    204
11    205
11    206
11    237
11    238
11    239
11    240
11    241
11    242
11    243
11    244
11    245
11    246
11    247
11    254
11    255
11    256
11    257
11    258
11    259
11    260
11    261
11    262
11    263
11    264
11    265
11    328
11    329
11    545
11    546
11    547
11    548
11    549
11    550
11    551
11    552
11    553
11    554
11    555
11    556
11    587
11    588
11    589
11    590
11    591
11    592
11    593
11    594
11    595
11    596
11    597
11    604
11    605
11    606
11    607
11    608
11    609
11    610
11    611
11    612
11    613
11    614
11    615
11    678
11    679
11    895
11    896
11    897
11    898
11    899
11    900
11    901
11    902
11    903
11    904
11    905
11    906
11    937
11    938
11    939
11    940
11    941
11    942
11    943
11    944
11    945
11    946
11    947
11    954
11    955
11    956
11    957
11    958
11    959
11    960
11    961
11    962
11    963
11    964
11    965
11    1028
11    1029
11    1245
11    1246
11    1247
11    1248
11    1249
11    1250
11    1251
11    1252
11    1253
11    1254
11    1255
11    1256
11    1287
11    1288
11    1289
11    1290
11    1291
11    1292
11    1293
11    1294
11    1295
11    1296
11    1297
11    1304
11    1305
11    1306
11    1307
11    1308
11    1309
11    1310
11    1311
11    1312
11    1313
11    1314
11    1315
11    1378
11    1379
12    13
12    14
12    15
12    195
12    196
12    197
12    198
12    199
12    200
12    201
12    202
12    203
12    204
12    205
12    206
12    247
12    545
12    546
12    547
12    548
12    549
12    550
12    551
12    552
12    553
12    554
12    555
12    556
12    597
12    895
12    896
12    897
12    898
12    899
12    900
12    901
12    902
12    903
12    904
12    905
12    906
12    947
12    1245
12    1246
12    1247
12    1248
12    1249
12    1250
12    1251
12    1252
12    1253
12    1254
12    1255
12    1256
12    1297
13    12
13    14
13    15
13    195
13    196
13    197
13    198
13    199
13    200
13    201
13    202
13    203
13    204
13    205
13    206
13    247
13    545
13    546
13    547
13    548
13    549
13    550
13    551
13    552
13    553
13    554
13    555
13    556
13    597
13    895
13    896
13    897
13    898
13    899
13    900
13    901
13    902
13    903
13    904
13    905
13    906
13    947
13    1245
13    1246
13    1247
13    1248
13    1249
13    1250
13    1251
13    1252
13    1253
13    1254
13    1255
13    1256
13    1297
14    12
14    13
14    15
14    195
14    196
14    197
14    198
14    199
14    200
14    201
14    202
14    203
14    204
14    205
14    206
14    247
14    545
14    546
14    547
14    548
14    549
14    550
14    551
14    552
14    553
14    554
14    555
14    556
14    597
14    895
14    896
14    897
14    898
14    899
14    900
14    901
14    902
14    903
14    904
14    905
14    906
14    947
14    1245
14    1246
14    1247
14    1248
14    1249
14    1250
14    1251
14    1252
14    1253
14    1254
14    1255
14    1256
14    1297
15    12
15    13
15    14
15    195
15    196
15    197
15    198
15    199
15    200
15    201
15    202
15    203
15    204
15    205
15    206
15    247
15    545
15    546
15    547
15    548
15    549
15    550
15    551
15    552
15    553
15    554
15    555
15    556
15    597
15    895
15    896
15    897
15    898
15    899
15    900
15    901
15    902
15    903
15    904
15    905
15    906
15    947
15    1245
15    1246
15    1247
15    1248
15    1249
15    1250
15    1251
15    1252
15    1253
15    1254
15    1255
15    1256
15    1297
16    138
16    139
16    140
16    141
16    148
16    154
16    155
16    158
16    159
16    161
17    138
17    139
17    140
17    141
17    148
17    154
17    155
17    158
17    159
17    161
18    19
18    20
19    20
20    39
20    40
20    41
20    42
20    43
20    44
20    45
20    46
20    47
20    48
20    50
20    52
20    54
20    56
20    58
20    60
20    62
20    64
20    66
20    68
20    70
20    72
20    74
20    76
20    78
20    80
20    82
20    84
20    85
20    86
20    87
20    88
20    89
20    90
20    91
20    92
21    16
22    16
22    46
22    47
22    80
22    82
23    16
23    45
23    47
23    78
23    82
24    16
24    44
24    47
24    76
24    82
25    16
25    43
25    47
25    74
25    82
26    16
26    42
26    47
26    72
26    82
27    16
27    41
27    47
27    70
27    82
28    16
28    40
28    47
28    68
28    82
29    16
29    39
29    47
29    66
29    82
30    17
31    17
31    62
31    64
31    91
31    92
32    17
32    60
32    64
32    90
32    92
33    17
33    58
33    64
33    89
33    92
34    17
34    56
34    64
34    88
34    92
35    17
35    54
35    64
35    87
35    92
36    17
36    52
36    64
36    86
36    92
37    17
37    50
37    64
37    85
37    92
38    17
38    48
38    64
38    84
38    92
39    886
39    887
39    888
39    895
39    896
39    897
39    904
39    905
39    906
39    907
39    908
39    909
39    910
39    911
39    912
39    913
39    914
39    915
39    916
39    917
39    918
39    919
39    920
39    921
39    922
39    923
39    924
39    925
39    926
39    927
39    928
39    929
39    930
39    931
39    932
39    933
39    934
39    935
39    936
39    966
39    967
39    968
39    969
39    970
39    971
39    972
39    973
39    974
39    975
39    976
39    977
39    978
39    979
39    980
39    981
39    982
39    983
39    984
39    985
39    986
39    987
39    988
39    989
39    990
39    991
39    992
39    993
39    994
39    995
39    996
39    997
39    998
39    999
40    883
40    884
40    885
40    895
40    896
40    897
40    904
40    905
40    906
40    907
40    908
40    909
40    910
40    911
40    912
40    913
40    914
40    915
40    916
40    917
40    918
40    919
40    920
40    921
40    922
40    923
40    924
40    925
40    926
40    927
40    928
40    929
40    930
40    931
40    932
40    933
40    934
40    935
40    936
40    966
40    967
40    968
40    969
40    970
40    971
40    972
40    973
40    974
40    975
40    976
40    977
40    978
40    979
40    980
40    981
40    982
40    983
40    984
40    985
40    986
40    987
40    988
40    989
40    990
40    991
40    992
40    993
40    994
40    995
40    996
40    997
40    998
40    1001
41    880
41    881
41    882
41    895
41    896
41    897
41    904
41    905
41    906
41    907
41    908
41    909
41    910
41    911
41    912
41    913
41    914
41    915
41    916
41    917
41    918
41    919
41    920
41    921
41    922
41    923
41    924
41    925
41    926
41    927
41    928
41    929
41    930
41    931
41    932
41    933
41    934
41    935
41    936
41    966
41    967
41    968
41    969
41    970
41    971
41    972
41    973
41    974
41    975
41    976
41    977
41    978
41    979
41    980
41    981
41    982
41    983
41    984
41    985
41    986
41    987
41    988
41    989
41    990
41    991
41    992
41    993
41    994
41    995
41    996
41    997
41    998
41    1003
42    877
42    878
42    879
42    895
42    896
42    897
42    904
42    905
42    906
42    907
42    908
42    909
42    910
42    911
42    912
42    913
42    914
42    915
42    916
42    917
42    918
42    919
42    920
42    921
42    922
42    923
42    924
42    925
42    926
42    927
42    928
42    929
42    930
42    931
42    932
42    933
42    934
42    935
42    936
42    966
42    967
42    968
42    969
42    970
42    971
42    972
42    973
42    974
42    975
42    976
42    977
42    978
42    979
42    980
42    981
42    982
42    983
42    984
42    985
42    986
42    987
42    988
42    989
42    990
42    991
42    992
42    993
42    994
42    995
42    996
42    997
42    998
42    1005
43    874
43    875
43    876
43    904
43    905
43    906
43    907
43    908
43    909
43    910
43    911
43    912
43    913
43    914
43    915
43    916
43    917
43    918
43    919
43    920
43    921
43    922
43    923
43    924
43    925
43    926
43    927
43    928
43    929
43    930
43    931
43    932
43    933
43    934
43    935
43    936
43    966
43    967
43    968
43    969
43    970
43    971
43    972
43    973
43    974
43    975
43    976
43    977
43    978
43    979
43    980
43    981
43    982
43    983
43    984
43    985
43    986
43    987
43    988
43    989
43    990
43    991
43    992
43    993
43    994
43    995
43    996
43    997
43    998
43    1007
44    871
44    872
44    873
44    904
44    905
44    906
44    907
44    908
44    909
44    910
44    911
44    912
44    913
44    914
44    915
44    916
44    917
44    918
44    919
44    920
44    921
44    922
44    923
44    924
44    925
44    926
44    927
44    928
44    929
44    930
44    931
44    932
44    933
44    934
44    935
44    936
44    966
44    967
44    968
44    969
44    970
44    971
44    972
44    973
44    974
44    975
44    976
44    977
44    978
44    979
44    980
44    981
44    982
44    983
44    984
44    985
44    986
44    987
44    988
44    989
44    990
44    991
44    992
44    993
44    994
44    995
44    996
44    997
44    998
44    1009
45    868
45    869
45    870
45    898
45    899
45    900
45    904
45    905
45    906
45    907
45    908
45    909
45    910
45    911
45    912
45    913
45    914
45    915
45    916
45    917
45    918
45    919
45    920
45    921
45    922
45    923
45    924
45    925
45    926
45    927
45    928
45    929
45    930
45    931
45    932
45    933
45    934
45    935
45    936
45    966
45    967
45    968
45    969
45    970
45    971
45    972
45    973
45    974
45    975
45    976
45    977
45    978
45    979
45    980
45    981
45    982
45    983
45    984
45    985
45    986
45    987
45    988
45    989
45    990
45    991
45    992
45    993
45    994
45    995
45    996
45    997
45    998
45    1011
46    865
46    866
46    867
46    901
46    902
46    903
46    904
46    905
46    906
46    907
46    908
46    909
46    910
46    911
46    912
46    913
46    914
46    915
46    916
46    917
46    918
46    919
46    920
46    921
46    922
46    923
46    924
46    925
46    926
46    927
46    928
46    929
46    930
46    931
46    932
46    933
46    934
46    935
46    936
46    966
46    967
46    968
46    969
46    970
46    971
46    972
46    973
46    974
46    975
46    976
46    977
46    978
46    979
46    980
46    981
46    982
46    983
46    984
46    985
46    986
46    987
46    988
46    989
46    990
46    991
46    992
46    993
46    994
46    995
46    996
46    997
46    998
46    1013
47    1015
48    49
49    536
49    537
49    538
49    545
49    546
49    547
49    554
49    555
49    556
49    557
49    558
49    559
49    560
49    561
49    562
49    563
49    564
49    565
49    566
49    567
49    568
49    569
49    570
49    571
49    572
49    573
49    574
49    575
49    576
49    577
49    578
49    579
49    580
49    581
49    582
49    583
49    584
49    585
49    586
49    616
49    617
49    618
49    619
49    620
49    621
49    622
49    623
49    624
49    625
49    626
49    627
49    628
49    629
49    630
49    631
49    632
49    633
49    634
49    635
49    636
49    637
49    638
49    639
49    640
49    641
49    642
49    643
49    644
49    645
49    646
49    647
49    648
49    649
50    51
51    533
51    534
51    535
51    545
51    546
51    547
51    554
51    555
51    556
51    557
51    558
51    559
51    560
51    561
51    562
51    563
51    564
51    565
51    566
51    567
51    568
51    569
51    570
51    571
51    572
51    573
51    574
51    575
51    576
51    577
51    578
51    579
51    580
51    581
51    582
51    583
51    584
51    585
51    586
51    616
51    617
51    618
51    619
51    620
51    621
51    622
51    623
51    624
51    625
51    626
51    627
51    628
51    629
51    630
51    631
51    632
51    633
51    634
51    635
51    636
51    637
51    638
51    639
51    640
51    641
51    642
51    643
51    644
51    645
51    646
51    647
51    648
51    651
52    53
53    530
53    531
53    532
53    545
53    546
53    547
53    554
53    555
53    556
53    557
53    558
53    559
53    560
53    561
53    562
53    563
53    564
53    565
53    566
53    567
53    568
53    569
53    570
53    571
53    572
53    573
53    574
53    575
53    576
53    577
53    578
53    579
53    580
53    581
53    582
53    583
53    584
53    585
53    586
53    616
53    617
53    618
53    619
53    620
53    621
53    622
53    623
53    624
53    625
53    626
53    627
53    628
53    629
53    630
53    631
53    632
53    633
53    634
53    635
53    636
53    637
53    638
53    639
53    640
53    641
53    642
53    643
53    644
53    645
53    646
53    647
53    648
53    653
54    55
55    527
55    528
55    529
55    545
55    546
55    547
55    554
55    555
55    556
55    557
55    558
55    559
55    560
55    561
55    562
55    563
55    564
55    565
55    566
55    567
55    568
55    569
55    570
55    571
55    572
55    573
55    574
55    575
55    576
55    577
55    578
55    579
55    580
55    581
55    582
55    583
55    584
55    585
55    586
55    616
55    617
55    618
55    619
55    620
55    621
55    622
55    623
55    624
55    625
55    626
55    627
55    628
55    629
55    630
55    631
55    632
55    633
55    634
55    635
55    636
55    637
55    638
55    639
55    640
55    641
55    642
55    643
55    644
55    645
55    646
55    647
55    648
55    655
56    57
57    524
57    525
57    526
57    554
57    555
57    556
57    557
57    558
57    559
57    560
57    561
57    562
57    563
57    564
57    565
57    566
57    567
57    568
57    569
57    570
57    571
57    572
57    573
57    574
57    575
57    576
57    577
57    578
57    579
57    580
57    581
57    582
57    583
57    584
57    585
57    586
57    616
57    617
57    618
57    619
57    620
57    621
57    622
57    623
57    624
57    625
57    626
57    627
57    628
57    629
57    630
57    631
57    632
57    633
57    634
57    635
57    636
57    637
57    638
57    639
57    640
57    641
57    642
57    643
57    644
57    645
57    646
57    647
57    648
57    657
58    59
59    521
59    522
59    523
59    554
59    555
59    556
59    557
59    558
59    559
59    560
59    561
59    562
59    563
59    564
59    565
59    566
59    567
59    568
59    569
59    570
59    571
59    572
59    573
59    574
59    575
59    576
59    577
59    578
59    579
59    580
59    581
59    582
59    583
59    584
59    585
59    586
59    616
59    617
59    618
59    619
59    620
59    621
59    622
59    623
59    624
59    625
59    626
59    627
59    628
59    629
59    630
59    631
59    632
59    633
59    634
59    635
59    636
59    637
59    638
59    639
59    640
59    641
59    642
59    643
59    644
59    645
59    646
59    647
59    648
59    659
60    61
61    518
61    519
61    520
61    548
61    549
61    550
61    554
61    555
61    556
61    557
61    558
61    559
61    560
61    561
61    562
61    563
61    564
61    565
61    566
61    567
61    568
61    569
61    570
61    571
61    572
61    573
61    574
61    575
61    576
61    577
61    578
61    579
61    580
61    581
61    582
61    583
61    584
61    585
61    586
61    616
61    617
61    618
61    619
61    620
61    621
61    622
61    623
61    624
61    625
61    626
61    627
61    628
61    629
61    630
61    631
61    632
61    633
61    634
61    635
61    636
61    637
61    638
61    639
61    640
61    641
61    642
61    643
61    644
61    645
61    646
61    647
61    648
61    661
62    63
63    515
63    516
63    517
63    551
63    552
63    553
63    554
63    555
63    556
63    557
63    558
63    559
63    560
63    561
63    562
63    563
63    564
63    565
63    566
63    567
63    568
63    569
63    570
63    571
63    572
63    573
63    574
63    575
63    576
63    577
63    578
63    579
63    580
63    581
63    582
63    583
63    584
63    585
63    586
63    616
63    617
63    618
63    619
63    620
63    621
63    622
63    623
63    624
63    625
63    626
63    627
63    628
63    629
63    630
63    631
63    632
63    633
63    634
63    635
63    636
63    637
63    638
63    639
63    640
63    641
63    642
63    643
63    644
63    645
63    646
63    647
63    648
63    663
64    65
65    665
66    67
67    186
67    187
67    188
67    195
67    196
67    197
67    204
67    205
67    206
67    207
67    208
67    209
67    210
67    211
67    212
67    213
67    214
67    215
67    216
67    217
67    218
67    219
67    220
67    221
67    222
67    223
67    224
67    225
67    226
67    227
67    228
67    229
67    230
67    231
67    232
67    233
67    234
67    235
67    236
67    266
67    267
67    268
67    269
67    270
67    271
67    272
67    273
67    274
67    275
67    276
67    277
67    278
67    279
67    280
67    281
67    282
67    283
67    284
67    285
67    286
67    287
67    288
67    289
67    290
67    291
67    292
67    293
67    294
67    295
67    296
67    297
67    298
67    299
68    69
69    183
69    184
69    185
69    195
69    196
69    197
69    204
69    205
69    206
69    207
69    208
69    209
69    210
69    211
69    212
69    213
69    214
69    215
69    216
69    217
69    218
69    219
69    220
69    221
69    222
69    223
69    224
69    225
69    226
69    227
69    228
69    229
69    230
69    231
69    232
69    233
69    234
69    235
69    236
69    266
69    267
69    268
69    269
69    270
69    271
69    272
69    273
69    274
69    275
69    276
69    277
69    278
69    279
69    280
69    281
69    282
69    283
69    284
69    285
69    286
69    287
69    288
69    289
69    290
69    291
69    292
69    293
69    294
69    295
69    296
69    297
69    298
69    301
70    71
71    180
71    181
71    182
71    195
71    196
71    197
71    204
71    205
71    206
71    207
71    208
71    209
71    210
71    211
71    212
71    213
71    214
71    215
71    216
71    217
71    218
71    219
71    220
71    221
71    222
71    223
71    224
71    225
71    226
71    227
71    228
71    229
71    230
71    231
71    232
71    233
71    234
71    235
71    236
71    266
71    267
71    268
71    269
71    270
71    271
71    272
71    273
71    274
71    275
71    276
71    277
71    278
71    279
71    280
71    281
71    282
71    283
71    284
71    285
71    286
71    287
71    288
71    289
71    290
71    291
71    292
71    293
71    294
71    295
71    296
71    297
71    298
71    303
72    73
73    177
73    178
73    179
73    195
73    196
73    197
73    204
73    205
73    206
73    207
73    208
73    209
73    210
73    211
73    212
73    213
73    214
73    215
73    216
73    217
73    218
73    219
73    220
73    221
73    222
73    223
73    224
73    225
73    226
73    227
73    228
73    229
73    230
73    231
73    232
73    233
73    234
73    235
73    236
73    266
73    267
73    268
73    269
73    270
73    271
73    272
73    273
73    274
73    275
73    276
73    277
73    278
73    279
73    280
73    281
73    282
73    283
73    284
73    285
73    286
73    287
73    288
73    289
73    290
73    291
73    292
73    293
73    294
73    295
73    296
73    297
73    298
73    305
74    75
75    174
75    175
75    176
75    204
75    205
75    206
75    207
75    208
75    209
75    210
75    211
75    212
75    213
75    214
75    215
75    216
75    217
75    218
75    219
75    220
75    221
75    222
75    223
75    224
75    225
75    226
75    227
75    228
75    229
75    230
75    231
75    232
75    233
75    234
75    235
75    236
75    266
75    267
75    268
75    269
75    270
75    271
75    272
75    273
75    274
75    275
75    276
75    277
75    278
75    279
75    280
75    281
75    282
75    283
75    284
75    285
75    286
75    287
75    288
75    289
75    290
75    291
75    292
75    293
75    294
75    295
75    296
75    297
75    298
75    307
76    77
77    171
77    172
77    173
77    204
77    205
77    206
77    207
77    208
77    209
77    210
77    211
77    212
77    213
77    214
77    215
77    216
77    217
77    218
77    219
77    220
77    221
77    222
77    223
77    224
77    225
77    226
77    227
77    228
77    229
77    230
77    231
77    232
77    233
77    234
77    235
77    236
77    266
77    267
77    268
77    269
77    270
77    271
77    272
77    273
77    274
77    275
77    276
77    277
77    278
77    279
77    280
77    281
77    282
77    283
77    284
77    285
77    286
77    287
77    288
77    289
77    290
77    291
77    292
77    293
77    294
77    295
77    296
77    297
77    298
77    309
78    79
79    168
79    169
79    170
79    198
79    199
79    200
79    204
79    205
79    206
79    207
79    208
79    209
79    210
79    211
79    212
79    213
79    214
79    215
79    216
79    217
79    218
79    219
79    220
79    221
79    222
79    223
79    224
79    225
79    226
79    227
79    228
79    229
79    230
79    231
79    232
79    233
79    234
79    235
79    236
79    266
79    267
79    268
79    269
79    270
79    271
79    272
79    273
79    274
79    275
79    276
79    277
79    278
79    279
79    280
79    281
79    282
79    283
79    284
79    285
79    286
79    287
79    288
79    289
79    290
79    291
79    292
79    293
79    294
79    295
79    296
79    297
79    298
79    311
80    81
81    165
81    166
81    167
81    201
81    202
81    203
81    204
81    205
81    206
81    207
81    208
81    209
81    210
81    211
81    212
81    213
81    214
81    215
81    216
81    217
81    218
81    219
81    220
81    221
81    222
81    223
81    224
81    225
81    226
81    227
81    228
81    229
81    230
81    231
81    232
81    233
81    234
81    235
81    236
81    266
81    267
81    268
81    269
81    270
81    271
81    272
81    273
81    274
81    275
81    276
81    277
81    278
81    279
81    280
81    281
81    282
81    283
81    284
81    285
81    286
81    287
81    288
81    289
81    290
81    291
81    292
81    293
81    294
81    295
81    296
81    297
81    298
81    313
82    83
83    315
84    1236
84    1237
84    1238
84    1245
84    1246
84    1247
84    1254
84    1255
84    1256
84    1257
84    1258
84    1259
84    1260
84    1261
84    1262
84    1263
84    1264
84    1265
84    1266
84    1267
84    1268
84    1269
84    1270
84    1271
84    1272
84    1273
84    1274
84    1275
84    1276
84    1277
84    1278
84    1279
84    1280
84    1281
84    1282
84    1283
84    1284
84    1285
84    1286
84    1316
84    1317
84    1318
84    1319
84    1320
84    1321
84    1322
84    1323
84    1324
84    1325
84    1326
84    1327
84    1328
84    1329
84    1330
84    1331
84    1332
84    1333
84    1334
84    1335
84    1336
84    1337
84    1338
84    1339
84    1340
84    1341
84    1342
84    1343
84    1344
84    1345
84    1346
84    1347
84    1348
84    1349
85    1233
85    1234
85    1235
85    1245
85    1246
85    1247
85    1254
85    1255
85    1256
85    1257
85    1258
85    1259
85    1260
85    1261
85    1262
85    1263
85    1264
85    1265
85    1266
85    1267
85    1268
85    1269
85    1270
85    1271
85    1272
85    1273
85    1274
85    1275
85    1276
85    1277
85    1278
85    1279
85    1280
85    1281
85    1282
85    1283
85    1284
85    1285
85    1286
85    1316
85    1317
85    1318
85    1319
85    1320
85    1321
85    1322
85    1323
85    1324
85    1325
85    1326
85    1327
85    1328
85    1329
85    1330
85    1331
85    1332
85    1333
85    1334
85    1335
85    1336
85    1337
85    1338
85    1339
85    1340
85    1341
85    1342
85    1343
85    1344
85    1345
85    1346
85    1347
85    1348
85    1351
86    1230
86    1231
86    1232
86    1245
86    1246
86    1247
86    1254
86    1255
86    1256
86    1257
86    1258
86    1259
86    1260
86    1261
86    1262
86    1263
86    1264
86    1265
86    1266
86    1267
86    1268
86    1269
86    1270
86    1271
86    1272
86    1273
86    1274
86    1275
86    1276
86    1277
86    1278
86    1279
86    1280
86    1281
86    1282
86    1283
86    1284
86    1285
86    1286
86    1316
86    1317
86    1318
86    1319
86    1320
86    1321
86    1322
86    1323
86    1324
86    1325
86    1326
86    1327
86    1328
86    1329
86    1330
86    1331
86    1332
86    1333
86    1334
86    1335
86    1336
86    1337
86    1338
86    1339
86    1340
86    1341
86    1342
86    1343
86    1344
86    1345
86    1346
86    1347
86    1348
86    1353
87    1227
87    1228
87    1229
87    1245
87    1246
87    1247
87    1254
87    1255
87    1256
87    1257
87    1258
87    1259
87    1260
87    1261
87    1262
87    1263
87    1264
87    1265
87    1266
87    1267
87    1268
87    1269
87    1270
87    1271
87    1272
87    1273
87    1274
87    1275
87    1276
87    1277
87    1278
87    1279
87    1280
87    1281
87    1282
87    1283
87    1284
87    1285
87    1286
87    1316
87    1317
87    1318
87    1319
87    1320
87    1321
87    1322
87    1323
87    1324
87    1325
87    1326
87    1327
87    1328
87    1329
87    1330
87    1331
87    1332
87    1333
87    1334
87    1335
87    1336
87    1337
87    1338
87    1339
87    1340
87    1341
87    1342
87    1343
87    1344
87    1345
87    1346
87    1347
87    1348
87    1355
88    1224
88    1225
88    1226
88    1254
88    1255
88    1256
88    1257
88    1258
88    1259
88    1260
88    1261
88    1262
88    1263
88    1264
88    1265
88    1266
88    1267
88    1268
88    1269
88    1270
88    1271
88    1272
88    1273
88    1274
88    1275
88    1276
88    1277
88    1278
88    1279
88    1280
88    1281
88    1282
88    1283
88    1284
88    1285
88    1286
88    1316
88    1317
88    1318
88    1319
88    1320
88    1321
88    1322
88    1323
88    1324
88    1325
88    1326
88    1327
88    1328
88    1329
88    1330
88    1331
88    1332
88    1333
88    1334
88    1335
88    1336
88    1337
88    1338
88    1339
88    1340
88    1341
88    1342
88    1343
88    1344
88    1345
88    1346
88    1347
88    1348
88    1357
89    1221
89    1222
89    1223
89    1254
89    1255
89    1256
89    1257
89    1258
89    1259
89    1260
89    1261
89    1262
89    1263
89    1264
89    1265
89    1266
89    1267
89    1268
89    1269
89    1270
89    1271
89    1272
89    1273
89    1274
89    1275
89    1276
89    1277
89    1278
89    1279
89    1280
89    1281
89    1282
89    1283
89    1284
89    1285
89    1286
89    1316
89    1317
89    1318
89    1319
89    1320
89    1321
89    1322
89    1323
89    1324
89    1325
89    1326
89    1327
89    1328
89    1329
89    1330
89    1331
89    1332
89    1333
89    1334
89    1335
89    1336
89    1337
89    1338
89    1339
89    1340
89    1341
89    1342
89    1343
89    1344
89    1345
89    1346
89    1347
89    1348
89    1359
90    1218
90    1219
90    1220
90    1248
90    1249
90    1250
90    1254
90    1255
90    1256
90    1257
90    1258
90    1259
90    1260
90    1261
90    1262
90    1263
90    1264
90    1265
90    1266
90    1267
90    1268
90    1269
90    1270
90    1271
90    1272
90    1273
90    1274
90    1275
90    1276
90    1277
90    1278
90    1279
90    1280
90    1281
90    1282
90    1283
90    1284
90    1285
90    1286
90    1316
90    1317
90    1318
90    1319
90    1320
90    1321
90    1322
90    1323
90    1324
90    1325
90    1326
90    1327
90    1328
90    1329
90    1330
90    1331
90    1332
90    1333
90    1334
90    1335
90    1336
90    1337
90    1338
90    1339
90    1340
90    1341
90    1342
90    1343
90    1344
90    1345
90    1346
90    1347
90    1348
90    1361
91    1215
91    1216
91    1217
91    1251
91    1252
91    1253
91    1254
91    1255
91    1256
91    1257
91    1258
91    1259
91    1260
91    1261
91    1262
91    1263
91    1264
91    1265
91    1266
91    1267
91    1268
91    1269
91    1270
91    1271
91    1272
91    1273
91    1274
91    1275
91    1276
91    1277
91    1278
91    1279
91    1280
91    1281
91    1282
91    1283
91    1284
91    1285
91    1286
91    1316
91    1317
91    1318
91    1319
91    1320
91    1321
91    1322
91    1323
91    1324
91    1325
91    1326
91    1327
91    1328
91    1329
91    1330
91    1331
91    1332
91    1333
91    1334
91    1335
91    1336
91    1337
91    1338
91    1339
91    1340
91    1341
91    1342
91    1343
91    1344
91    1345
91    1346
91    1347
91    1348
91    1363
92    1365
93    94
93    96
93    99
93    102
93    105
93    108
93    111
93    114
93    117
93    120
93    123
93    126
93    129
94    95
94    97
94    100
94    103
94    106
94    109
94    112
94    115
94    118
94    121
94    124
94    127
94    130
95    98
95    101
95    104
95    107
95    110
95    113
95    116
95    119
95    122
95    125
95    128
95    131
96    138
96    141
96    148
96    155
96    159
97    138
97    141
97    148
97    155
97    159
98    138
98    141
98    148
98    155
98    159
99    138
99    141
99    148
99    155
99    159
100    138
100    141
100    148
100    155
100    159
101    138
101    141
101    148
101    155
101    159
102    138
102    141
102    148
102    155
102    159
103    138
103    141
103    148
103    155
103    159
104    138
104    141
104    148
104    155
104    159
105    138
105    141
105    148
105    155
105    159
106    138
106    141
106    148
106    155
106    159
107    138
107    141
107    148
107    155
107    159
108    137
108    142
108    149
108    156
108    160
109    137
109    142
109    149
109    156
109    160
110    137
110    142
110    149
110    156
110    160
111    137
111    142
111    149
111    156
111    160
112    137
112    142
112    149
112    156
112    160
113    137
113    142
113    149
113    156
113    160
114    137
114    142
114    149
114    156
114    160
115    137
115    142
115    149
115    156
115    160
116    137
116    142
116    149
116    156
116    160
117    137
117    142
117    149
117    156
117    160
118    137
118    142
118    149
118    156
118    160
119    137
119    142
119    149
119    156
119    160
120    136
120    143
120    150
120    157
121    136
121    143
121    150
121    157
122    136
122    143
122    150
122    157
123    136
123    143
123    150
123    157
124    136
124    143
124    150
124    157
125    136
125    143
125    150
125    157
126    136
126    143
126    150
126    157
127    136
127    143
127    150
127    157
128    136
128    143
128    150
128    157
129    136
129    143
129    150
129    157
130    136
130    143
130    150
130    157
131    136
131    143
131    150
131    157
132    133
132    134
132    135
132    136
132    137
132    138
132    139
132    140
132    141
132    142
132    143
132    144
132    145
132    146
132    147
132    148
132    149
132    150
132    151
132    152
132    153
132    154
132    155
132    156
132    157
132    158
132    159
132    160
132    161
133    132
133    134
133    135
133    136
133    137
133    138
133    139
133    140
133    141
133    142
133    143
133    144
133    145
133    146
133    147
133    148
133    149
133    150
133    151
133    152
133    153
133    154
133    155
133    156
133    157
133    158
133    159
133    160
133    161
134    132
134    133
134    135
134    136
134    137
134    138
134    139
134    140
134    141
134    142
134    143
134    144
134    145
134    146
134    147
134    148
134    149
134    150
134    151
134    152
134    153
134    154
134    155
134    156
134    157
134    158
134    159
134    160
134    161
135    132
135    133
135    134
135    136
135    137
135    138
135    139
135    140
135    141
135    142
135    143
135    144
135    145
135    146
135    147
135    148
135    149
135    150
135    151
135    152
135    153
135    154
135    155
135    156
135    157
135    158
135    159
135    160
135    161
136    132
136    133
136    134
136    135
136    137
136    138
136    139
136    140
136    141
136    142
136    143
136    144
136    145
136    146
136    147
136    148
136    149
136    150
136    151
136    152
136    153
136    154
136    155
136    156
136    157
136    158
136    159
136    160
136    161
137    132
137    133
137    134
137    135
137    136
137    138
137    139
137    140
137    141
137    142
137    143
137    144
137    145
137    146
137    147
137    148
137    149
137    150
137    151
137    152
137    153
137    154
137    155
137    156
137    157
137    158
137    159
137    160
137    161
138    132
138    133
138    134
138    135
138    136
138    137
138    139
138    140
138    141
138    142
138    143
138    144
138    145
138    146
138    147
138    148
138    149
138    150
138    151
138    152
138    153
138    154
138    155
138    156
138    157
138    158
138    159
138    160
138    161
139    132
139    133
139    134
139    135
139    136
139    137
139    138
139    140
139    141
139    142
139    143
139    144
139    145
139    146
139    147
139    148
139    149
139    150
139    151
139    152
139    153
139    154
139    155
139    156
139    157
139    158
139    159
139    160
139    161
140    139
140    154
140    158
140    161
141    138
141    148
141    155
141    159
142    137
142    149
142    156
142    160
143    136
143    150
143    157
144    135
144    151
145    134
145    152
146    133
146    153
147    132
148    138
148    139
148    140
148    141
148    154
148    155
148    158
148    159
148    161
149    137
149    139
149    140
149    142
149    154
149    156
149    158
149    160
149    161
150    136
150    143
150    157
151    135
151    144
152    134
152    145
153    133
153    146
154    47
154    64
154    82
154    92
154    139
154    140
154    158
154    161
155    138
155    141
155    148
155    159
155    1624
155    1636
156    137
156    142
156    149
156    160
157    136
157    143
157    150
158    139
158    140
158    154
158    161
159    138
159    141
159    148
159    155
160    137
160    142
160    149
160    156
161    139
161    140
161    154
161    158
161    418
161    419
161    420
161    421
161    422
161    423
161    424
161    425
161    426
161    427
161    428
161    429
161    768
161    769
161    770
161    771
161    772
161    773
161    774
161    775
161    776
161    777
161    778
161    779
161    1118
161    1119
161    1120
161    1121
161    1122
161    1123
161    1124
161    1125
161    1126
161    1127
161    1128
161    1129
161    1468
161    1469
161    1470
161    1471
161    1472
161    1473
161    1474
161    1475
161    1476
161    1477
161    1478
161    1479
162    163
162    165
162    168
162    171
162    174
162    177
162    180
162    183
162    186
162    189
162    190
162    191
162    192
162    193
162    194
162    195
162    198
162    201
162    204
162    207
162    208
162    209
162    210
162    211
162    212
162    213
162    214
162    215
162    216
162    217
162    218
162    219
162    220
162    221
162    222
162    223
162    224
162    225
162    226
162    227
162    228
162    229
162    230
162    231
162    232
162    233
162    234
162    235
162    236
162    266
162    267
162    268
162    269
162    270
162    271
162    272
162    273
162    274
162    275
162    276
162    277
162    278
162    279
162    280
162    281
162    282
162    283
162    284
162    285
162    286
162    287
162    288
162    289
162    290
162    291
162    292
162    293
162    294
162    295
162    296
162    297
162    298
162    329
163    164
163    166
163    169
163    172
163    175
163    178
163    181
163    184
163    187
163    189
163    190
163    191
163    192
163    193
163    194
163    196
163    199
163    202
163    205
163    207
163    208
163    209
163    210
163    211
163    212
163    213
163    214
163    215
163    216
163    217
163    218
163    219
163    220
163    221
163    222
163    223
163    224
163    225
163    226
163    227
163    228
163    229
163    230
163    231
163    232
163    233
163    234
163    235
163    236
163    266
163    267
163    268
163    269
163    270
163    271
163    272
163    273
163    274
163    275
163    276
163    277
163    278
163    279
163    280
163    281
163    282
163    283
163    284
163    285
163    286
163    287
163    288
163    289
163    290
163    291
163    292
163    293
163    294
163    295
163    296
163    297
163    298
163    329
164    167
164    170
164    173
164    176
164    179
164    182
164    185
164    188
164    189
164    190
164    191
164    192
164    193
164    194
164    197
164    200
164    203
164    206
164    207
164    208
164    209
164    210
164    211
164    212
164    213
164    214
164    215
164    216
164    217
164    218
164    219
164    220
164    221
164    222
164    223
164    224
164    225
164    226
164    227
164    228
164    229
164    230
164    231
164    232
164    233
164    234
164    235
164    236
164    237
164    238
164    239
164    240
164    241
164    242
164    243
164    244
164    245
164    246
164    266
164    267
164    268
164    269
164    270
164    271
164    272
164    273
164    274
164    275
164    276
164    277
164    278
164    279
164    280
164    281
164    282
164    283
164    284
164    285
164    286
164    287
164    288
164    289
164    290
164    291
164    292
164    293
164    294
164    295
164    296
164    297
164    298
164    329
165    207
165    208
165    209
165    210
165    211
165    212
165    213
165    214
165    215
165    216
165    217
165    218
165    219
165    220
165    221
165    222
165    223
165    224
165    225
165    226
165    227
165    228
165    229
165    230
165    231
165    232
165    233
165    234
165    235
165    236
165    284
165    285
165    286
165    287
165    288
165    289
165    290
165    291
165    292
165    293
165    294
165    295
165    296
165    297
165    298
166    207
166    208
166    209
166    210
166    211
166    212
166    213
166    214
166    215
166    216
166    217
166    218
166    219
166    220
166    221
166    222
166    223
166    224
166    225
166    226
166    227
166    228
166    229
166    230
166    231
166    232
166    233
166    234
166    235
166    236
166    284
166    285
166    286
166    287
166    288
166    289
166    290
166    291
166    292
166    293
166    294
166    295
166    296
166    297
166    298
167    207
167    208
167    209
167    210
167    211
167    212
167    213
167    214
167    215
167    216
167    217
167    218
167    219
167    220
167    221
167    222
167    223
167    224
167    225
167    226
167    227
167    228
167    229
167    230
167    231
167    232
167    233
167    234
167    235
167    236
167    284
167    285
167    286
167    287
167    288
167    289
167    290
167    291
167    292
167    293
167    294
167    295
167    296
167    297
167    298
168    207
168    208
168    209
168    210
168    211
168    212
168    213
168    214
168    215
168    216
168    217
168    218
168    219
168    220
168    221
168    222
168    223
168    224
168    225
168    226
168    227
168    228
168    229
168    230
168    231
168    232
168    233
168    234
168    235
168    236
168    284
168    285
168    286
168    287
168    288
168    289
168    290
168    291
168    292
168    293
168    294
168    295
168    296
168    297
168    298
169    207
169    208
169    209
169    210
169    211
169    212
169    213
169    214
169    215
169    216
169    217
169    218
169    219
169    220
169    221
169    222
169    223
169    224
169    225
169    226
169    227
169    228
169    229
169    230
169    231
169    232
169    233
169    234
169    235
169    236
169    284
169    285
169    286
169    287
169    288
169    289
169    290
169    291
169    292
169    293
169    294
169    295
169    296
169    297
169    298
170    207
170    208
170    209
170    210
170    211
170    212
170    213
170    214
170    215
170    216
170    217
170    218
170    219
170    220
170    221
170    222
170    223
170    224
170    225
170    226
170    227
170    228
170    229
170    230
170    231
170    232
170    233
170    234
170    235
170    236
170    284
170    285
170    286
170    287
170    288
170    289
170    290
170    291
170    292
170    293
170    294
170    295
170    296
170    297
170    298
171    207
171    208
171    209
171    210
171    211
171    212
171    213
171    214
171    215
171    216
171    217
171    218
171    219
171    220
171    221
171    222
171    223
171    224
171    225
171    226
171    227
171    228
171    229
171    230
171    231
171    232
171    233
171    234
171    235
171    236
171    284
171    285
171    286
171    287
171    288
171    289
171    290
171    291
171    292
171    293
171    294
171    295
171    296
171    297
171    298
172    207
172    208
172    209
172    210
172    211
172    212
172    213
172    214
172    215
172    216
172    217
172    218
172    219
172    220
172    221
172    222
172    223
172    224
172    225
172    226
172    227
172    228
172    229
172    230
172    231
172    232
172    233
172    234
172    235
172    236
172    284
172    285
172    286
172    287
172    288
172    289
172    290
172    291
172    292
172    293
172    294
172    295
172    296
172    297
172    298
173    207
173    208
173    209
173    210
173    211
173    212
173    213
173    214
173    215
173    216
173    217
173    218
173    219
173    220
173    221
173    222
173    223
173    224
173    225
173    226
173    227
173    228
173    229
173    230
173    231
173    232
173    233
173    234
173    235
173    236
173    284
173    285
173    286
173    287
173    288
173    289
173    290
173    291
173    292
173    293
173    294
173    295
173    296
173    297
173    298
174    207
174    208
174    209
174    210
174    211
174    212
174    213
174    214
174    215
174    216
174    217
174    218
174    219
174    220
174    221
174    222
174    223
174    224
174    225
174    226
174    227
174    228
174    229
174    230
174    231
174    232
174    233
174    234
174    235
174    236
174    284
174    285
174    286
174    287
174    288
174    289
174    290
174    291
174    292
174    293
174    294
174    295
174    296
174    297
174    298
175    207
175    208
175    209
175    210
175    211
175    212
175    213
175    214
175    215
175    216
175    217
175    218
175    219
175    220
175    221
175    222
175    223
175    224
175    225
175    226
175    227
175    228
175    229
175    230
175    231
175    232
175    233
175    234
175    235
175    236
175    284
175    285
175    286
175    287
175    288
175    289
175    290
175    291
175    292
175    293
175    294
175    295
175    296
175    297
175    298
176    207
176    208
176    209
176    210
176    211
176    212
176    213
176    214
176    215
176    216
176    217
176    218
176    219
176    220
176    221
176    222
176    223
176    224
176    225
176    226
176    227
176    228
176    229
176    230
176    231
176    232
176    233
176    234
176    235
176    236
176    284
176    285
176    286
176    287
176    288
176    289
176    290
176    291
176    292
176    293
176    294
176    295
176    296
176    297
176    298
177    207
177    208
177    209
177    210
177    211
177    212
177    213
177    214
177    215
177    216
177    217
177    218
177    219
177    220
177    221
177    222
177    223
177    224
177    225
177    226
177    227
177    228
177    229
177    230
177    231
177    232
177    233
177    234
177    235
177    236
177    284
177    285
177    286
177    287
177    288
177    289
177    290
177    291
177    292
177    293
177    294
177    295
177    296
177    297
177    298
178    207
178    208
178    209
178    210
178    211
178    212
178    213
178    214
178    215
178    216
178    217
178    218
178    219
178    220
178    221
178    222
178    223
178    224
178    225
178    226
178    227
178    228
178    229
178    230
178    231
178    232
178    233
178    234
178    235
178    236
178    284
178    285
178    286
178    287
178    288
178    289
178    290
178    291
178    292
178    293
178    294
178    295
178    296
178    297
178    298
179    207
179    208
179    209
179    210
179    211
179    212
179    213
179    214
179    215
179    216
179    217
179    218
179    219
179    220
179    221
179    222
179    223
179    224
179    225
179    226
179    227
179    228
179    229
179    230
179    231
179    232
179    233
179    234
179    235
179    236
179    284
179    285
179    286
179    287
179    288
179    289
179    290
179    291
179    292
179    293
179    294
179    295
179    296
179    297
179    298
180    207
180    208
180    209
180    210
180    211
180    212
180    213
180    214
180    215
180    216
180    217
180    218
180    219
180    220
180    221
180    222
180    223
180    224
180    225
180    226
180    227
180    228
180    229
180    230
180    231
180    232
180    233
180    234
180    235
180    236
180    284
180    285
180    286
180    287
180    288
180    289
180    290
180    291
180    292
180    293
180    294
180    295
180    296
180    297
180    298
181    207
181    208
181    209
181    210
181    211
181    212
181    213
181    214
181    215
181    216
181    217
181    218
181    219
181    220
181    221
181    222
181    223
181    224
181    225
181    226
181    227
181    228
181    229
181    230
181    231
181    232
181    233
181    234
181    235
181    236
181    284
181    285
181    286
181    287
181    288
181    289
181    290
181    291
181    292
181    293
181    294
181    295
181    296
181    297
181    298
182    207
182    208
182    209
182    210
182    211
182    212
182    213
182    214
182    215
182    216
182    217
182    218
182    219
182    220
182    221
182    222
182    223
182    224
182    225
182    226
182    227
182    228
182    229
182    230
182    231
182    232
182    233
182    234
182    235
182    236
182    284
182    285
182    286
182    287
182    288
182    289
182    290
182    291
182    292
182    293
182    294
182    295
182    296
182    297
182    298
183    207
183    208
183    209
183    210
183    211
183    212
183    213
183    214
183    215
183    216
183    217
183    218
183    219
183    220
183    221
183    222
183    223
183    224
183    225
183    226
183    227
183    228
183    229
183    230
183    231
183    232
183    233
183    234
183    235
183    236
183    284
183    285
183    286
183    287
183    288
183    289
183    290
183    291
183    292
183    293
183    294
183    295
183    296
183    297
183    298
184    207
184    208
184    209
184    210
184    211
184    212
184    213
184    214
184    215
184    216
184    217
184    218
184    219
184    220
184    221
184    222
184    223
184    224
184    225
184    226
184    227
184    228
184    229
184    230
184    231
184    232
184    233
184    234
184    235
184    236
184    284
184    285
184    286
184    287
184    288
184    289
184    290
184    291
184    292
184    293
184    294
184    295
184    296
184    297
184    298
185    207
185    208
185    209
185    210
185    211
185    212
185    213
185    214
185    215
185    216
185    217
185    218
185    219
185    220
185    221
185    222
185    223
185    224
185    225
185    226
185    227
185    228
185    229
185    230
185    231
185    232
185    233
185    234
185    235
185    236
185    284
185    285
185    286
185    287
185    288
185    289
185    290
185    291
185    292
185    293
185    294
185    295
185    296
185    297
185    298
186    207
186    208
186    209
186    210
186    211
186    212
186    213
186    214
186    215
186    216
186    217
186    218
186    219
186    220
186    221
186    222
186    223
186    224
186    225
186    226
186    227
186    228
186    229
186    230
186    231
186    232
186    233
186    234
186    235
186    236
186    284
186    285
186    286
186    287
186    288
186    289
186    290
186    291
186    292
186    293
186    294
186    295
186    296
186    297
186    298
187    207
187    208
187    209
187    210
187    211
187    212
187    213
187    214
187    215
187    216
187    217
187    218
187    219
187    220
187    221
187    222
187    223
187    224
187    225
187    226
187    227
187    228
187    229
187    230
187    231
187    232
187    233
187    234
187    235
187    236
187    284
187    285
187    286
187    287
187    288
187    289
187    290
187    291
187    292
187    293
187    294
187    295
187    296
187    297
187    298
188    207
188    208
188    209
188    210
188    211
188    212
188    213
188    214
188    215
188    216
188    217
188    218
188    219
188    220
188    221
188    222
188    223
188    224
188    225
188    226
188    227
188    228
188    229
188    230
188    231
188    232
188    233
188    234
188    235
188    236
188    284
188    285
188    286
188    287
188    288
188    289
188    290
188    291
188    292
188    293
188    294
188    295
188    296
188    297
188    298
189    207
189    208
189    209
189    210
189    211
189    212
189    213
189    214
189    215
189    216
189    217
189    218
189    219
189    220
189    221
189    222
189    223
189    224
189    225
189    226
189    227
189    228
189    229
189    230
189    231
189    232
189    233
189    234
189    235
189    236
189    284
189    285
189    286
189    287
189    288
189    289
189    290
189    291
189    292
189    293
189    294
189    295
189    296
189    297
189    298
190    207
190    208
190    209
190    210
190    211
190    212
190    213
190    214
190    215
190    216
190    217
190    218
190    219
190    220
190    221
190    222
190    223
190    224
190    225
190    226
190    227
190    228
190    229
190    230
190    231
190    232
190    233
190    234
190    235
190    236
190    284
190    285
190    286
190    287
190    288
190    289
190    290
190    291
190    292
190    293
190    294
190    295
190    296
190    297
190    298
191    207
191    208
191    209
191    210
191    211
191    212
191    213
191    214
191    215
191    216
191    217
191    218
191    219
191    220
191    221
191    222
191    223
191    224
191    225
191    226
191    227
191    228
191    229
191    230
191    231
191    232
191    233
191    234
191    235
191    236
191    284
191    285
191    286
191    287
191    288
191    289
191    290
191    291
191    292
191    293
191    294
191    295
191    296
191    297
191    298
192    207
192    208
192    209
192    210
192    211
192    212
192    213
192    214
192    215
192    216
192    217
192    218
192    219
192    220
192    221
192    222
192    223
192    224
192    225
192    226
192    227
192    228
192    229
192    230
192    231
192    232
192    233
192    234
192    235
192    236
192    284
192    285
192    286
192    287
192    288
192    289
192    290
192    291
192    292
192    293
192    294
192    295
192    296
192    297
192    298
193    207
193    208
193    209
193    210
193    211
193    212
193    213
193    214
193    215
193    216
193    217
193    218
193    219
193    220
193    221
193    222
193    223
193    224
193    225
193    226
193    227
193    228
193    229
193    230
193    231
193    232
193    233
193    234
193    235
193    236
193    284
193    285
193    286
193    287
193    288
193    289
193    290
193    291
193    292
193    293
193    294
193    295
193    296
193    297
193    298
194    207
194    208
194    209
194    210
194    211
194    212
194    213
194    214
194    215
194    216
194    217
194    218
194    219
194    220
194    221
194    222
194    223
194    224
194    225
194    226
194    227
194    228
194    229
194    230
194    231
194    232
194    233
194    234
194    235
194    236
194    284
194    285
194    286
194    287
194    288
194    289
194    290
194    291
194    292
194    293
194    294
194    295
194    296
194    297
194    298
195    207
195    208
195    209
195    210
195    211
195    212
195    213
195    214
195    215
195    216
195    217
195    218
195    219
195    220
195    221
195    222
195    223
195    224
195    225
195    226
195    227
195    228
195    229
195    230
195    231
195    232
195    233
195    234
195    235
195    236
195    266
195    267
195    268
195    269
195    270
195    271
195    272
195    273
195    274
195    284
195    285
195    286
195    287
195    288
195    289
195    290
195    291
195    292
195    293
195    294
195    295
195    296
195    297
195    298
196    207
196    208
196    209
196    210
196    211
196    212
196    213
196    214
196    215
196    216
196    217
196    218
196    219
196    220
196    221
196    222
196    223
196    224
196    225
196    226
196    227
196    228
196    229
196    230
196    231
196    232
196    233
196    234
196    235
196    236
196    266
196    267
196    268
196    269
196    270
196    271
196    272
196    273
196    274
196    284
196    285
196    286
196    287
196    288
196    289
196    290
196    291
196    292
196    293
196    294
196    295
196    296
196    297
196    298
197    207
197    208
197    209
197    210
197    211
197    212
197    213
197    214
197    215
197    216
197    217
197    218
197    219
197    220
197    221
197    222
197    223
197    224
197    225
197    226
197    227
197    228
197    229
197    230
197    231
197    232
197    233
197    234
197    235
197    236
197    266
197    267
197    268
197    269
197    270
197    271
197    272
197    273
197    274
197    284
197    285
197    286
197    287
197    288
197    289
197    290
197    291
197    292
197    293
197    294
197    295
197    296
197    297
197    298
198    192
198    193
198    194
198    207
198    208
198    209
198    210
198    211
198    212
198    213
198    214
198    215
198    216
198    217
198    218
198    219
198    220
198    221
198    222
198    223
198    224
198    225
198    226
198    227
198    228
198    229
198    230
198    231
198    232
198    233
198    234
198    235
198    236
198    266
198    267
198    268
198    269
198    270
198    271
198    272
198    273
198    274
198    284
198    285
198    286
198    287
198    288
198    289
198    290
198    291
198    292
198    293
198    294
198    295
198    296
198    297
198    298
199    192
199    193
199    194
199    207
199    208
199    209
199    210
199    211
199    212
199    213
199    214
199    215
199    216
199    217
199    218
199    219
199    220
199    221
199    222
199    223
199    224
199    225
199    226
199    227
199    228
199    229
199    230
199    231
199    232
199    233
199    234
199    235
199    236
199    266
199    267
199    268
199    269
199    270
199    271
199    272
199    273
199    274
199    284
199    285
199    286
199    287
199    288
199    289
199    290
199    291
199    292
199    293
199    294
199    295
199    296
199    297
199    298
200    192
200    193
200    194
200    207
200    208
200    209
200    210
200    211
200    212
200    213
200    214
200    215
200    216
200    217
200    218
200    219
200    220
200    221
200    222
200    223
200    224
200    225
200    226
200    227
200    228
200    229
200    230
200    231
200    232
200    233
200    234
200    235
200    236
200    266
200    267
200    268
200    269
200    270
200    271
200    272
200    273
200    274
200    284
200    285
200    286
200    287
200    288
200    289
200    290
200    291
200    292
200    293
200    294
200    295
200    296
200    297
200    298
201    189
201    190
201    191
201    207
201    208
201    209
201    210
201    211
201    212
201    213
201    214
201    215
201    216
201    217
201    218
201    219
201    220
201    221
201    222
201    223
201    224
201    225
201    226
201    227
201    228
201    229
201    230
201    231
201    232
201    233
201    234
201    235
201    236
201    266
201    267
201    268
201    269
201    270
201    271
201    272
201    273
201    274
201    284
201    285
201    286
201    287
201    288
201    289
201    290
201    291
201    292
201    293
201    294
201    295
201    296
201    297
201    298
202    189
202    190
202    191
202    207
202    208
202    209
202    210
202    211
202    212
202    213
202    214
202    215
202    216
202    217
202    218
202    219
202    220
202    221
202    222
202    223
202    224
202    225
202    226
202    227
202    228
202    229
202    230
202    231
202    232
202    233
202    234
202    235
202    236
202    266
202    267
202    268
202    269
202    270
202    271
202    272
202    273
202    274
202    284
202    285
202    286
202    287
202    288
202    289
202    290
202    291
202    292
202    293
202    294
202    295
202    296
202    297
202    298
203    189
203    190
203    191
203    207
203    208
203    209
203    210
203    211
203    212
203    213
203    214
203    215
203    216
203    217
203    218
203    219
203    220
203    221
203    222
203    223
203    224
203    225
203    226
203    227
203    228
203    229
203    230
203    231
203    232
203    233
203    234
203    235
203    236
203    266
203    267
203    268
203    269
203    270
203    271
203    272
203    273
203    274
203    284
203    285
203    286
203    287
203    288
203    289
203    290
203    291
203    292
203    293
203    294
203    295
203    296
203    297
203    298
204    275
204    276
204    277
204    278
204    279
204    280
204    281
204    282
204    283
205    275
205    276
205    277
205    278
205    279
205    280
205    281
205    282
205    283
206    275
206    276
206    277
206    278
206    279
206    280
206    281
206    282
206    283
207    208
207    209
207    210
207    211
207    212
207    213
207    214
207    215
207    216
207    217
207    218
207    219
207    220
207    221
207    222
207    223
207    224
207    225
207    226
207    227
207    228
207    229
207    230
207    231
207    232
207    233
207    234
207    235
207    236
207    284
207    285
207    286
207    287
207    288
207    289
207    290
207    291
207    292
207    293
207    294
207    295
207    329
208    207
208    209
208    210
208    211
208    212
208    213
208    214
208    215
208    216
208    217
208    218
208    219
208    220
208    221
208    222
208    223
208    224
208    225
208    226
208    227
208    228
208    229
208    230
208    231
208    232
208    233
208    234
208    235
208    236
208    284
208    285
208    286
208    287
208    288
208    289
208    290
208    291
208    292
208    293
208    294
208    295
208    329
209    207
209    208
209    210
209    211
209    212
209    213
209    214
209    215
209    216
209    217
209    218
209    219
209    220
209    221
209    222
209    223
209    224
209    225
209    226
209    227
209    228
209    229
209    230
209    231
209    232
209    233
209    234
209    235
209    236
209    284
209    285
209    286
209    287
209    288
209    289
209    290
209    291
209    292
209    293
209    294
209    295
209    329
210    207
210    208
210    209
210    211
210    212
210    213
210    214
210    215
210    216
210    217
210    218
210    219
210    220
210    221
210    222
210    223
210    224
210    225
210    226
210    227
210    228
210    229
210    230
210    231
210    232
210    233
210    234
210    235
210    236
210    284
210    285
210    286
210    287
210    288
210    289
210    290
210    291
210    292
210    293
210    294
210    295
210    329
211    207
211    208
211    209
211    210
211    212
211    213
211    214
211    215
211    216
211    217
211    218
211    219
211    220
211    221
211    222
211    223
211    224
211    225
211    226
211    227
211    228
211    229
211    230
211    231
211    232
211    233
211    234
211    235
211    236
211    284
211    285
211    286
211    287
211    288
211    289
211    290
211    291
211    292
211    293
211    294
211    295
211    329
212    207
212    208
212    209
212    210
212    211
212    213
212    214
212    215
212    216
212    217
212    218
212    219
212    220
212    221
212    222
212    223
212    224
212    225
212    226
212    227
212    228
212    229
212    230
212    231
212    232
212    233
212    234
212    235
212    236
212    284
212    285
212    286
212    287
212    288
212    289
212    290
212    291
212    292
212    293
212    294
212    295
212    329
213    207
213    208
213    209
213    210
213    211
213    212
213    214
213    215
213    216
213    217
213    218
213    219
213    220
213    221
213    222
213    223
213    224
213    225
213    226
213    227
213    228
213    229
213    230
213    231
213    232
213    233
213    234
213    235
213    236
213    284
213    285
213    286
213    287
213    288
213    289
213    290
213    291
213    292
213    293
213    294
213    295
213    329
214    207
214    208
214    209
214    210
214    211
214    212
214    213
214    215
214    216
214    217
214    218
214    219
214    220
214    221
214    222
214    223
214    224
214    225
214    226
214    227
214    228
214    229
214    230
214    231
214    232
214    233
214    234
214    235
214    236
214    284
214    285
214    286
214    287
214    288
214    289
214    290
214    291
214    292
214    293
214    294
214    295
214    329
215    207
215    208
215    209
215    210
215    211
215    212
215    213
215    214
215    216
215    217
215    218
215    219
215    220
215    221
215    222
215    223
215    224
215    225
215    226
215    227
215    228
215    229
215    230
215    231
215    232
215    233
215    234
215    235
215    236
215    284
215    285
215    286
215    287
215    288
215    289
215    290
215    291
215    292
215    293
215    294
215    295
215    329
216    207
216    208
216    209
216    210
216    211
216    212
216    213
216    214
216    215
216    217
216    218
216    219
216    220
216    221
216    222
216    223
216    224
216    225
216    226
216    227
216    228
216    229
216    230
216    231
216    232
216    233
216    234
216    235
216    236
216    284
216    285
216    286
216    287
216    288
216    289
216    290
216    291
216    292
216    293
216    294
216    295
216    329
217    207
217    208
217    209
217    210
217    211
217    212
217    213
217    214
217    215
217    216
217    218
217    219
217    220
217    221
217    222
217    223
217    224
217    225
217    226
217    227
217    228
217    229
217    230
217    231
217    232
217    233
217    234
217    235
217    236
217    284
217    285
217    286
217    287
217    288
217    289
217    290
217    291
217    292
217    293
217    294
217    295
217    329
218    207
218    208
218    209
218    210
218    211
218    212
218    213
218    214
218    215
218    216
218    217
218    219
218    220
218    221
218    222
218    223
218    224
218    225
218    226
218    227
218    228
218    229
218    230
218    231
218    232
218    233
218    234
218    235
218    236
218    284
218    285
218    286
218    287
218    288
218    289
218    290
218    291
218    292
218    293
218    294
218    295
218    329
219    207
219    208
219    209
219    210
219    211
219    212
219    213
219    214
219    215
219    216
219    217
219    218
219    220
219    221
219    222
219    223
219    224
219    225
219    226
219    227
219    228
219    229
219    230
219    231
219    232
219    233
219    234
219    235
219    236
219    284
219    285
219    286
219    287
219    288
219    289
219    290
219    291
219    292
219    293
219    294
219    295
219    329
220    207
220    208
220    209
220    210
220    211
220    212
220    213
220    214
220    215
220    216
220    217
220    218
220    219
220    221
220    222
220    223
220    224
220    225
220    226
220    227
220    228
220    229
220    230
220    231
220    232
220    233
220    234
220    235
220    236
220    284
220    285
220    286
220    287
220    288
220    289
220    290
220    291
220    292
220    293
220    294
220    295
220    329
221    207
221    208
221    209
221    210
221    211
221    212
221    213
221    214
221    215
221    216
221    217
221    218
221    219
221    220
221    222
221    223
221    224
221    225
221    226
221    227
221    228
221    229
221    230
221    231
221    232
221    233
221    234
221    235
221    236
221    284
221    285
221    286
221    287
221    288
221    289
221    290
221    291
221    292
221    293
221    294
221    295
221    329
222    207
222    208
222    209
222    210
222    211
222    212
222    213
222    214
222    215
222    216
222    217
222    218
222    219
222    220
222    221
222    223
222    224
222    225
222    226
222    227
222    228
222    229
222    230
222    231
222    232
222    233
222    234
222    235
222    236
222    284
222    285
222    286
222    287
222    288
222    289
222    290
222    291
222    292
222    293
222    294
222    295
222    329
223    207
223    208
223    209
223    210
223    211
223    212
223    213
223    214
223    215
223    216
223    217
223    218
223    219
223    220
223    221
223    222
223    224
223    225
223    226
223    227
223    228
223    229
223    230
223    231
223    232
223    233
223    234
223    235
223    236
223    284
223    285
223    286
223    287
223    288
223    289
223    290
223    291
223    292
223    293
223    294
223    295
223    329
224    207
224    208
224    209
224    210
224    211
224    212
224    213
224    214
224    215
224    216
224    217
224    218
224    219
224    220
224    221
224    222
224    223
224    225
224    226
224    227
224    228
224    229
224    230
224    231
224    232
224    233
224    234
224    235
224    236
224    284
224    285
224    286
224    287
224    288
224    289
224    290
224    291
224    292
224    293
224    294
224    295
224    329
225    207
225    208
225    209
225    210
225    211
225    212
225    213
225    214
225    215
225    216
225    217
225    218
225    219
225    220
225    221
225    222
225    223
225    224
225    226
225    227
225    228
225    229
225    230
225    231
225    232
225    233
225    234
225    235
225    236
225    284
225    285
225    286
225    287
225    288
225    289
225    290
225    291
225    292
225    293
225    294
225    295
225    329
226    207
226    208
226    209
226    210
226    211
226    212
226    213
226    214
226    215
226    216
226    217
226    218
226    219
226    220
226    221
226    222
226    223
226    224
226    225
226    227
226    228
226    229
226    230
226    231
226    232
226    233
226    234
226    235
226    236
226    284
226    285
226    286
226    287
226    288
226    289
226    290
226    291
226    292
226    293
226    294
226    295
226    329
227    207
227    208
227    209
227    210
227    211
227    212
227    213
227    214
227    215
227    216
227    217
227    218
227    219
227    220
227    221
227    222
227    223
227    224
227    225
227    226
227    228
227    229
227    230
227    231
227    232
227    233
227    234
227    235
227    236
227    284
227    285
227    286
227    287
227    288
227    289
227    290
227    291
227    292
227    293
227    294
227    295
227    329
228    207
228    208
228    209
228    210
228    211
228    212
228    213
228    214
228    215
228    216
228    217
228    218
228    219
228    220
228    221
228    222
228    223
228    224
228    225
228    226
228    227
228    229
228    230
228    231
228    232
228    233
228    234
228    235
228    236
228    284
228    285
228    286
228    287
228    288
228    289
228    290
228    291
228    292
228    293
228    294
228    295
228    329
229    207
229    208
229    209
229    210
229    211
229    212
229    213
229    214
229    215
229    216
229    217
229    218
229    219
229    220
229    221
229    222
229    223
229    224
229    225
229    226
229    227
229    228
229    230
229    231
229    232
229    233
229    234
229    235
229    236
229    284
229    285
229    286
229    287
229    288
229    289
229    290
229    291
229    292
229    293
229    294
229    295
229    329
230    207
230    208
230    209
230    210
230    211
230    212
230    213
230    214
230    215
230    216
230    217
230    218
230    219
230    220
230    221
230    222
230    223
230    224
230    225
230    226
230    227
230    228
230    229
230    231
230    232
230    233
230    234
230    235
230    236
230    284
230    285
230    286
230    287
230    288
230    289
230    290
230    291
230    292
230    293
230    294
230    295
230    329
231    207
231    208
231    209
231    210
231    211
231    212
231    213
231    214
231    215
231    216
231    217
231    218
231    219
231    220
231    221
231    222
231    223
231    224
231    225
231    226
231    227
231    228
231    229
231    230
231    232
231    233
231    234
231    235
231    236
231    284
231    285
231    286
231    287
231    288
231    289
231    290
231    291
231    292
231    293
231    294
231    295
231    329
232    207
232    208
232    209
232    210
232    211
232    212
232    213
232    214
232    215
232    216
232    217
232    218
232    219
232    220
232    221
232    222
232    223
232    224
232    225
232    226
232    227
232    228
232    229
232    230
232    231
232    233
232    234
232    235
232    236
232    284
232    285
232    286
232    287
232    288
232    289
232    290
232    291
232    292
232    293
232    294
232    295
232    329
233    207
233    208
233    209
233    210
233    211
233    212
233    213
233    214
233    215
233    216
233    217
233    218
233    219
233    220
233    221
233    222
233    223
233    224
233    225
233    226
233    227
233    228
233    229
233    230
233    231
233    232
233    234
233    235
233    236
233    284
233    285
233    286
233    287
233    288
233    289
233    290
233    291
233    292
233    293
233    294
233    295
233    329
234    207
234    208
234    209
234    210
234    211
234    212
234    213
234    214
234    215
234    216
234    217
234    218
234    219
234    220
234    221
234    222
234    223
234    224
234    225
234    226
234    227
234    228
234    229
234    230
234    231
234    232
234    233
234    235
234    236
234    284
234    285
234    286
234    287
234    288
234    289
234    290
234    291
234    292
234    293
234    294
234    295
234    329
235    207
235    208
235    209
235    210
235    211
235    212
235    213
235    214
235    215
235    216
235    217
235    218
235    219
235    220
235    221
235    222
235    223
235    224
235    225
235    226
235    227
235    228
235    229
235    230
235    231
235    232
235    233
235    234
235    236
235    284
235    285
235    286
235    287
235    288
235    289
235    290
235    291
235    292
235    293
235    294
235    295
235    329
236    207
236    208
236    209
236    210
236    211
236    212
236    213
236    214
236    215
236    216
236    217
236    218
236    219
236    220
236    221
236    222
236    223
236    224
236    225
236    226
236    227
236    228
236    229
236    230
236    231
236    232
236    233
236    234
236    235
236    284
236    285
236    286
236    287
236    288
236    289
236    290
236    291
236    292
236    293
236    294
236    295
236    329
237    238
237    239
237    240
237    241
237    242
237    243
237    244
237    245
237    246
237    329
238    239
238    240
238    241
238    242
238    243
238    244
238    245
238    246
238    329
239    240
239    241
239    242
239    243
239    244
239    245
239    246
239    329
240    241
240    242
240    243
240    244
240    245
240    246
240    329
241    242
241    243
241    244
241    245
241    246
241    329
242    243
242    244
242    245
242    246
242    329
243    244
243    245
243    246
243    329
244    245
244    246
244    329
245    246
245    329
246    329
247    248
248    249
248    253
249    165
249    166
249    167
249    168
249    169
249    170
249    171
249    172
249    173
249    174
249    175
249    176
249    177
249    178
249    179
249    180
249    181
249    182
249    183
249    184
249    185
249    186
249    187
249    188
249    189
249    190
249    191
249    192
249    193
249    194
249    207
249    208
249    209
249    210
249    211
249    212
249    213
249    214
249    215
249    216
249    217
249    218
249    219
249    220
249    221
249    222
249    223
249    224
249    225
249    226
249    227
249    228
249    229
249    230
249    231
249    232
249    233
249    234
249    235
249    236
249    237
249    238
249    239
249    240
249    241
249    242
249    243
249    244
249    245
249    246
249    266
249    267
249    268
249    269
249    270
249    271
249    272
249    273
249    274
249    284
249    285
249    286
249    287
249    288
249    289
249    290
249    291
249    292
249    293
249    294
249    295
249    296
249    297
249    298
250    207
250    208
250    209
250    210
250    211
250    212
250    213
250    214
250    215
250    216
250    217
250    218
250    219
250    220
250    221
250    222
250    223
250    224
250    225
250    226
250    227
250    228
250    229
250    230
250    231
250    232
250    233
250    234
250    235
250    236
250    251
250    254
250    255
250    256
250    257
250    258
250    259
250    260
250    261
250    262
250    263
250    264
250    265
250    266
250    267
250    268
250    269
250    270
250    271
250    272
250    273
250    274
250    275
250    276
250    277
250    278
250    279
250    280
250    281
250    282
250    283
250    284
250    285
250    286
250    287
250    288
250    289
250    290
250    291
250    292
250    293
250    294
250    295
250    296
250    297
250    298
250    317
250    324
250    325
250    326
250    327
250    328
250    329
250    381
250    382
250    383
250    384
250    385
250    386
250    387
250    388
250    389
250    390
250    391
250    392
250    393
250    394
250    395
251    207
251    208
251    209
251    210
251    211
251    212
251    213
251    214
251    215
251    216
251    217
251    218
251    219
251    220
251    221
251    222
251    223
251    224
251    225
251    226
251    227
251    228
251    229
251    230
251    231
251    232
251    233
251    234
251    235
251    236
251    252
251    254
251    255
251    256
251    257
251    258
251    259
251    260
251    261
251    262
251    263
251    264
251    265
251    266
251    267
251    268
251    269
251    270
251    271
251    272
251    273
251    274
251    275
251    276
251    277
251    278
251    279
251    280
251    281
251    282
251    283
251    284
251    285
251    286
251    287
251    288
251    289
251    290
251    291
251    292
251    293
251    294
251    295
251    296
251    297
251    298
251    317
251    318
251    319
251    320
251    321
251    322
251    323
251    324
251    325
251    326
251    327
251    328
251    329
251    381
251    382
251    383
251    384
251    385
251    386
251    387
251    388
251    389
251    390
251    391
251    392
251    393
251    394
251    395
251    668
251    669
251    670
251    671
251    672
251    673
251    1018
251    1019
251    1020
251    1021
251    1022
251    1023
251    1368
251    1369
251    1370
251    1371
251    1372
251    1373
252    207
252    208
252    209
252    210
252    211
252    212
252    213
252    214
252    215
252    216
252    217
252    218
252    219
252    220
252    221
252    222
252    223
252    224
252    225
252    226
252    227
252    228
252    229
252    230
252    231
252    232
252    233
252    234
252    235
252    236
252    254
252    255
252    256
252    257
252    258
252    259
252    260
252    261
252    262
252    263
252    264
252    265
252    266
252    267
252    268
252    269
252    270
252    271
252    272
252    273
252    274
252    275
252    276
252    277
252    278
252    279
252    280
252    281
252    282
252    283
252    284
252    285
252    286
252    287
252    288
252    289
252    290
252    291
252    292
252    293
252    294
252    295
252    296
252    297
252    298
252    317
252    324
252    325
252    326
252    327
252    328
252    329
252    381
252    382
252    383
252    384
252    385
252    386
252    387
252    388
252    389
252    390
252    391
252    392
252    393
252    394
252    395
253    266
253    267
253    268
253    269
253    270
253    271
253    272
253    273
253    274
253    275
253    276
253    277
253    278
253    279
253    280
253    281
253    282
253    283
253    290
253    291
253    292
253    293
253    294
253    295
253    296
253    297
253    298
254    255
254    256
254    257
254    258
254    259
254    260
254    261
254    262
254    263
254    264
254    265
254    324
254    330
255    254
255    256
255    257
255    258
255    259
255    260
255    261
255    262
255    263
255    264
255    265
255    324
255    332
256    254
256    255
256    257
256    258
256    259
256    260
256    261
256    262
256    263
256    264
256    265
256    324
256    334
257    254
257    255
257    256
257    258
257    259
257    260
257    261
257    262
257    263
257    264
257    265
257    325
257    336
258    254
258    255
258    256
258    257
258    259
258    260
258    261
258    262
258    263
258    264
258    265
258    325
258    338
259    254
259    255
259    256
259    257
259    258
259    260
259    261
259    262
259    263
259    264
259    265
259    325
259    340
260    254
260    255
260    256
260    257
260    258
260    259
260    263
260    264
260    265
260    326
260    342
261    254
261    255
261    256
261    257
261    258
261    259
261    263
261    264
261    265
261    326
261    344
262    254
262    255
262    256
262    257
262    258
262    259
262    263
262    264
262    265
262    326
262    346
263    254
263    255
263    256
263    260
263    261
263    262
263    327
263    348
264    254
264    255
264    256
264    260
264    261
264    262
264    327
264    350
265    254
265    255
265    256
265    260
265    261
265    262
265    327
265    352
266    267
266    268
266    269
266    270
266    271
266    272
266    273
266    274
267    266
267    268
267    269
267    270
267    271
267    272
267    273
267    274
268    266
268    267
268    269
268    270
268    271
268    272
268    273
268    274
269    266
269    267
269    268
269    270
269    271
269    272
269    273
269    274
269    317
269    390
269    391
269    392
270    266
270    267
270    268
270    269
270    271
270    272
270    273
270    274
270    317
270    390
270    391
270    392
271    266
271    267
271    268
271    269
271    270
271    272
271    273
271    274
271    317
271    390
271    391
271    392
272    266
272    267
272    268
272    269
272    270
272    271
272    273
272    274
273    266
273    267
273    268
273    269
273    270
273    271
273    272
273    274
274    266
274    267
274    268
274    269
274    270
274    271
274    272
274    273
275    276
275    277
275    278
275    279
275    280
275    281
275    282
275    283
276    275
276    277
276    278
276    279
276    280
276    281
276    282
276    283
277    275
277    276
277    278
277    279
277    280
277    281
277    282
277    283
278    279
278    280
278    281
278    282
278    283
278    381
278    382
278    383
279    278
279    280
279    281
279    282
279    283
279    381
279    382
279    383
280    278
280    279
280    281
280    282
280    283
280    381
280    382
280    383
281    278
281    279
281    280
281    282
281    283
282    278
282    279
282    280
282    281
282    283
283    278
283    279
283    280
283    281
283    282
284    207
284    208
284    209
284    210
284    211
284    212
284    213
284    214
284    215
284    216
284    217
284    218
284    219
284    220
284    221
284    222
284    223
284    224
284    225
284    226
284    227
284    228
284    229
284    230
284    231
284    232
284    233
284    234
284    235
284    236
284    254
284    255
284    256
284    257
284    258
284    259
284    260
284    261
284    262
284    263
284    264
284    265
284    285
284    286
284    287
284    288
284    289
284    290
284    291
284    292
284    293
284    294
284    295
284    328
284    329
284    384
284    385
284    386
284    387
284    388
284    389
284    393
284    394
284    395
285    207
285    208
285    209
285    210
285    211
285    212
285    213
285    214
285    215
285    216
285    217
285    218
285    219
285    220
285    221
285    222
285    223
285    224
285    225
285    226
285    227
285    228
285    229
285    230
285    231
285    232
285    233
285    234
285    235
285    236
285    254
285    255
285    256
285    257
285    258
285    259
285    260
285    261
285    262
285    263
285    264
285    265
285    284
285    286
285    287
285    288
285    289
285    290
285    291
285    292
285    293
285    294
285    295
285    328
285    329
285    384
285    385
285    386
285    387
285    388
285    389
285    393
285    394
285    395
286    207
286    208
286    209
286    210
286    211
286    212
286    213
286    214
286    215
286    216
286    217
286    218
286    219
286    220
286    221
286    222
286    223
286    224
286    225
286    226
286    227
286    228
286    229
286    230
286    231
286    232
286    233
286    234
286    235
286    236
286    254
286    255
286    256
286    257
286    258
286    259
286    260
286    261
286    262
286    263
286    264
286    265
286    284
286    285
286    287
286    288
286    289
286    290
286    291
286    292
286    293
286    294
286    295
286    328
286    329
286    384
286    385
286    386
286    387
286    388
286    389
286    393
286    394
286    395
287    207
287    208
287    209
287    210
287    211
287    212
287    213
287    214
287    215
287    216
287    217
287    218
287    219
287    220
287    221
287    222
287    223
287    224
287    225
287    226
287    227
287    228
287    229
287    230
287    231
287    232
287    233
287    234
287    235
287    236
287    254
287    255
287    256
287    257
287    258
287    259
287    260
287    261
287    262
287    263
287    264
287    265
287    284
287    285
287    286
287    288
287    289
287    290
287    291
287    292
287    293
287    294
287    295
287    328
287    329
287    384
287    385
287    386
287    387
287    388
287    389
287    393
287    394
287    395
288    207
288    208
288    209
288    210
288    211
288    212
288    213
288    214
288    215
288    216
288    217
288    218
288    219
288    220
288    221
288    222
288    223
288    224
288    225
288    226
288    227
288    228
288    229
288    230
288    231
288    232
288    233
288    234
288    235
288    236
288    254
288    255
288    256
288    257
288    258
288    259
288    260
288    261
288    262
288    263
288    264
288    265
288    284
288    285
288    286
288    287
288    289
288    290
288    291
288    292
288    293
288    294
288    295
288    328
288    329
288    384
288    385
288    386
288    387
288    388
288    389
288    393
288    394
288    395
289    207
289    208
289    209
289    210
289    211
289    212
289    213
289    214
289    215
289    216
289    217
289    218
289    219
289    220
289    221
289    222
289    223
289    224
289    225
289    226
289    227
289    228
289    229
289    230
289    231
289    232
289    233
289    234
289    235
289    236
289    254
289    255
289    256
289    257
289    258
289    259
289    260
289    261
289    262
289    263
289    264
289    265
289    284
289    285
289    286
289    287
289    288
289    290
289    291
289    292
289    293
289    294
289    295
289    328
289    329
289    384
289    385
289    386
289    387
289    388
289    389
289    393
289    394
289    395
290    207
290    208
290    209
290    210
290    211
290    212
290    213
290    214
290    215
290    216
290    217
290    218
290    219
290    220
290    221
290    222
290    223
290    224
290    225
290    226
290    227
290    228
290    229
290    230
290    231
290    232
290    233
290    234
290    235
290    236
290    254
290    255
290    256
290    257
290    258
290    259
290    260
290    261
290    262
290    263
290    264
290    265
290    284
290    285
290    286
290    287
290    288
290    289
290    291
290    292
290    293
290    294
290    295
290    328
290    329
290    384
290    385
290    386
290    387
290    388
290    389
290    393
290    394
290    395
291    207
291    208
291    209
291    210
291    211
291    212
291    213
291    214
291    215
291    216
291    217
291    218
291    219
291    220
291    221
291    222
291    223
291    224
291    225
291    226
291    227
291    228
291    229
291    230
291    231
291    232
291    233
291    234
291    235
291    236
291    254
291    255
291    256
291    257
291    258
291    259
291    260
291    261
291    262
291    263
291    264
291    265
291    284
291    285
291    286
291    287
291    288
291    289
291    290
291    292
291    293
291    294
291    295
291    328
291    329
291    384
291    385
291    386
291    387
291    388
291    389
291    393
291    394
291    395
292    207
292    208
292    209
292    210
292    211
292    212
292    213
292    214
292    215
292    216
292    217
292    218
292    219
292    220
292    221
292    222
292    223
292    224
292    225
292    226
292    227
292    228
292    229
292    230
292    231
292    232
292    233
292    234
292    235
292    236
292    254
292    255
292    256
292    257
292    258
292    259
292    260
292    261
292    262
292    263
292    264
292    265
292    284
292    285
292    286
292    287
292    288
292    289
292    290
292    291
292    293
292    294
292    295
292    328
292    329
292    384
292    385
292    386
292    387
292    388
292    389
292    393
292    394
292    395
293    207
293    208
293    209
293    210
293    211
293    212
293    213
293    214
293    215
293    216
293    217
293    218
293    219
293    220
293    221
293    222
293    223
293    224
293    225
293    226
293    227
293    228
293    229
293    230
293    231
293    232
293    233
293    234
293    235
293    236
293    287
293    288
293    289
294    207
294    208
294    209
294    210
294    211
294    212
294    213
294    214
294    215
294    216
294    217
294    218
294    219
294    220
294    221
294    222
294    223
294    224
294    225
294    226
294    227
294    228
294    229
294    230
294    231
294    232
294    233
294    234
294    235
294    236
294    287
294    288
294    289
295    207
295    208
295    209
295    210
295    211
295    212
295    213
295    214
295    215
295    216
295    217
295    218
295    219
295    220
295    221
295    222
295    223
295    224
295    225
295    226
295    227
295    228
295    229
295    230
295    231
295    232
295    233
295    234
295    235
295    236
295    287
295    288
295    289
296    207
296    208
296    209
296    210
296    211
296    212
296    213
296    214
296    215
296    216
296    217
296    218
296    219
296    220
296    221
296    222
296    223
296    224
296    225
296    226
296    227
296    228
296    229
296    230
296    231
296    232
296    233
296    234
296    235
296    236
296    284
296    285
296    286
296    287
296    288
296    289
296    290
296    291
296    292
296    297
296    298
297    207
297    208
297    209
297    210
297    211
297    212
297    213
297    214
297    215
297    216
297    217
297    218
297    219
297    220
297    221
297    222
297    223
297    224
297    225
297    226
297    227
297    228
297    229
297    230
297    231
297    232
297    233
297    234
297    235
297    236
297    284
297    285
297    286
297    287
297    288
297    289
297    290
297    291
297    292
297    296
297    298
298    207
298    208
298    209
298    210
298    211
298    212
298    213
298    214
298    215
298    216
298    217
298    218
298    219
298    220
298    221
298    222
298    223
298    224
298    225
298    226
298    227
298    228
298    229
298    230
298    231
298    232
298    233
298    234
298    235
298    236
298    284
298    285
298    286
298    287
298    288
298    289
298    290
298    291
298    292
298    296
298    297
299    300
300    445
301    302
302    446
303    304
304    447
305    306
306    448
307    308
308    449
309    310
310    450
311    312
312    451
313    314
314    452
315    316
316    453
316    454
317    318
317    319
317    320
317    321
317    322
317    323
317    668
317    669
317    670
317    671
317    672
317    673
317    1018
317    1019
317    1020
317    1021
317    1022
317    1023
317    1368
317    1369
317    1370
317    1371
317    1372
317    1373
318    453
318    668
318    1018
318    1368
319    669
319    1019
319    1369
320    670
320    1020
320    1370
321    671
321    1021
321    1371
322    672
322    1022
322    1372
323    673
323    1023
323    1373
324    323
324    673
324    1023
324    1373
325    322
325    672
325    1022
325    1372
326    321
326    671
326    1021
326    1371
327    320
327    670
327    1020
327    1370
328    319
328    669
328    1019
328    1369
329    318
329    668
329    1018
329    1368
330    331
331    424
331    425
331    426
331    427
331    428
331    429
332    333
333    424
333    425
333    426
333    427
333    428
333    429
334    335
335    424
335    425
335    426
335    427
335    428
335    429
336    337
337    424
337    425
337    426
337    427
337    428
337    429
338    339
339    424
339    425
339    426
339    427
339    428
339    429
340    341
341    424
341    425
341    426
341    427
341    428
341    429
342    343
343    424
343    425
343    426
343    427
343    428
343    429
344    345
345    424
345    425
345    426
345    427
345    428
345    429
346    347
347    424
347    425
347    426
347    427
347    428
347    429
348    349
349    424
349    425
349    426
349    427
349    428
349    429
350    351
351    424
351    425
351    426
351    427
351    428
351    429
352    353
353    424
353    425
353    426
353    427
353    428
353    429
354    355
354    424
354    425
354    426
354    427
354    428
354    429
355    356
355    424
355    425
355    426
355    427
355    428
355    429
356    424
356    425
356    426
356    427
356    428
356    429
357    108
357    109
357    110
357    111
357    112
357    113
357    114
357    115
357    116
357    117
357    118
357    119
357    358
357    363
357    396
357    399
357    401
357    402
357    404
357    406
357    407
357    408
357    409
357    410
357    411
357    412
357    413
357    414
357    415
357    416
357    417
357    418
357    419
357    420
357    421
357    422
357    423
357    424
357    425
357    426
357    427
357    428
357    429
357    430
357    431
357    432
357    434
357    435
357    436
357    437
357    438
357    500
357    501
357    502
357    503
357    504
357    505
357    751
357    1101
357    1451
357    1565
357    1566
357    1567
357    1568
357    1569
357    1570
357    1571
357    1572
357    1573
357    1574
357    1575
357    1576
357    1577
357    1578
357    1579
357    1580
357    1581
357    1582
357    1583
357    1584
357    1585
357    1586
357    1587
357    1588
357    1589
357    1590
357    1591
357    1592
357    1593
357    1594
357    1595
357    1596
357    1597
357    1598
357    1599
357    1600
358    359
358    363
358    396
358    399
358    402
358    404
358    406
358    407
358    408
358    409
358    410
358    411
358    412
358    413
358    414
358    415
358    416
358    417
358    418
358    419
358    420
358    421
358    422
358    423
358    424
358    425
358    426
358    427
358    428
358    429
358    430
358    431
358    432
358    434
358    435
358    436
358    437
358    438
358    439
358    440
358    441
358    442
358    443
358    500
358    501
358    502
358    503
358    504
358    505
358    789
358    790
358    791
358    792
358    793
358    1139
358    1140
358    1141
358    1142
358    1143
358    1489
358    1490
358    1491
358    1492
358    1493
358    1565
358    1566
358    1567
358    1568
358    1569
358    1570
358    1571
358    1572
358    1573
359    360
359    361
359    362
359    363
359    396
359    399
359    402
359    404
359    406
359    407
359    408
359    409
359    410
359    411
359    412
359    413
359    414
359    415
359    416
359    417
359    418
359    419
359    420
359    421
359    422
359    423
359    424
359    425
359    426
359    427
359    428
359    429
359    430
359    431
359    432
359    434
359    435
359    436
359    437
359    438
359    500
359    501
359    502
359    503
359    504
359    505
359    1565
359    1566
359    1567
359    1568
359    1569
359    1570
359    1571
359    1572
359    1573
360    361
361    362
361    1565
361    1566
361    1567
361    1568
361    1569
361    1570
361    1571
361    1572
361    1573
362    406
362    407
362    408
362    409
362    410
362    411
362    412
362    413
362    414
362    415
362    416
362    417
362    430
362    431
362    432
362    434
362    458
362    1565
362    1566
362    1567
362    1568
362    1569
362    1570
362    1571
362    1572
362    1573
363    364
364    365
365    418
365    419
365    420
365    424
365    425
365    426
365    427
365    428
365    429
366    367
367    363
367    418
367    419
367    420
367    424
367    425
367    426
367    427
367    428
367    429
368    369
369    363
369    418
369    419
369    420
369    424
369    425
369    426
369    427
369    428
369    429
370    371
371    363
371    418
371    419
371    420
371    424
371    425
371    426
371    427
371    428
371    429
372    373
373    396
373    421
373    422
373    423
373    424
373    425
373    426
373    427
373    428
373    429
374    375
375    396
375    421
375    422
375    423
375    424
375    425
375    426
375    427
375    428
375    429
376    377
377    396
377    421
377    422
377    423
377    424
377    425
377    426
377    427
377    428
377    429
378    379
378    381
378    384
378    387
378    390
378    393
379    380
379    382
379    385
379    388
379    391
379    394
380    383
380    386
380    389
380    392
380    395
381    404
382    404
383    404
384    366
385    368
386    370
387    399
388    399
389    399
390    402
391    402
392    402
393    372
394    374
395    376
396    397
397    398
398    421
398    422
398    423
398    424
398    425
398    426
398    427
398    428
398    429
399    400
400    108
400    109
400    110
400    111
400    112
400    113
400    114
400    115
400    116
400    117
400    118
400    119
400    401
400    751
400    1101
400    1451
400    1565
400    1566
400    1567
400    1568
400    1569
400    1570
400    1571
400    1572
400    1573
400    1574
400    1575
400    1576
400    1577
400    1578
400    1579
400    1580
400    1581
400    1582
400    1583
400    1584
400    1585
400    1586
400    1587
400    1588
400    1589
400    1590
400    1591
400    1592
400    1593
400    1594
400    1595
400    1596
400    1597
400    1598
400    1599
400    1600
401    108
401    109
401    110
401    111
401    112
401    113
401    114
401    115
401    116
401    117
401    118
401    119
401    751
401    1101
401    1451
401    1565
401    1566
401    1567
401    1568
401    1569
401    1570
401    1571
401    1572
401    1573
401    1574
401    1575
401    1576
401    1577
401    1578
401    1579
401    1580
401    1581
401    1582
401    1583
401    1584
401    1585
401    1586
401    1587
401    1588
401    1589
401    1590
401    1591
401    1592
401    1593
401    1594
401    1595
401    1596
401    1597
401    1598
401    1599
401    1600
402    403
403    108
403    109
403    110
403    111
403    112
403    113
403    114
403    115
403    116
403    117
403    118
403    119
403    120
403    121
403    122
403    401
403    433
403    751
403    1101
403    1451
403    1565
403    1566
403    1567
403    1568
403    1569
403    1570
403    1571
403    1572
403    1573
403    1574
403    1575
403    1576
403    1577
403    1578
403    1579
403    1580
403    1581
403    1582
403    1583
403    1584
403    1585
403    1586
403    1587
403    1588
403    1589
403    1590
403    1591
403    1592
403    1593
403    1594
403    1595
403    1596
403    1597
403    1598
403    1599
403    1600
404    405
405    96
405    97
405    98
405    1565
405    1566
405    1567
405    1568
405    1569
405    1570
405    1571
405    1572
405    1573
406    407
406    408
406    409
406    410
406    411
406    412
406    413
406    414
406    415
406    416
406    417
406    424
406    425
406    426
406    427
406    428
406    429
406    438
407    406
407    408
407    409
407    410
407    411
407    412
407    413
407    414
407    415
407    416
407    417
407    424
407    425
407    426
407    427
407    428
407    429
407    438
408    406
408    407
408    409
408    410
408    411
408    412
408    413
408    414
408    415
408    416
408    417
408    424
408    425
408    426
408    427
408    428
408    429
408    438
409    406
409    407
409    408
409    410
409    411
409    412
409    413
409    414
409    415
409    416
409    417
409    424
409    425
409    426
409    427
409    428
409    429
409    437
410    406
410    407
410    408
410    409
410    411
410    412
410    413
410    414
410    415
410    416
410    417
410    424
410    425
410    426
410    427
410    428
410    429
410    437
411    406
411    407
411    408
411    409
411    410
411    412
411    413
411    414
411    415
411    416
411    417
411    424
411    425
411    426
411    427
411    428
411    429
411    437
412    406
412    407
412    408
412    409
412    410
412    411
412    415
412    416
412    417
412    424
412    425
412    426
412    427
412    428
412    429
412    436
413    406
413    407
413    408
413    409
413    410
413    411
413    415
413    416
413    417
413    424
413    425
413    426
413    427
413    428
413    429
413    436
414    406
414    407
414    408
414    409
414    410
414    411
414    415
414    416
414    417
414    424
414    425
414    426
414    427
414    428
414    429
414    436
415    406
415    407
415    408
415    412
415    413
415    414
415    424
415    425
415    426
415    427
415    428
415    429
415    435
416    406
416    407
416    408
416    412
416    413
416    414
416    424
416    425
416    426
416    427
416    428
416    429
416    435
417    406
417    407
417    408
417    412
417    413
417    414
417    424
417    425
417    426
417    427
417    428
417    429
417    435
418    419
418    420
418    424
418    425
418    426
418    427
418    428
418    429
419    418
419    420
419    424
419    425
419    426
419    427
419    428
419    429
420    418
420    419
420    424
420    425
420    426
420    427
420    428
420    429
421    422
421    423
421    424
421    425
421    426
421    427
421    428
421    429
422    421
422    423
422    424
422    425
422    426
422    427
422    428
422    429
423    421
423    422
423    424
423    425
423    426
423    427
423    428
423    429
424    406
424    407
424    408
424    409
424    410
424    411
424    412
424    413
424    414
424    415
424    416
424    417
424    425
424    426
424    430
424    431
424    432
424    434
424    500
424    501
424    502
424    1566
424    1568
424    1570
424    1572
424    1573
425    406
425    407
425    408
425    409
425    410
425    411
425    412
425    413
425    414
425    415
425    416
425    417
425    424
425    426
425    430
425    431
425    432
425    434
425    500
425    501
425    502
425    1566
425    1568
425    1570
425    1572
425    1573
426    406
426    407
426    408
426    409
426    410
426    411
426    412
426    413
426    414
426    415
426    416
426    417
426    424
426    425
426    430
426    431
426    432
426    434
426    500
426    501
426    502
426    1566
426    1568
426    1570
426    1572
426    1573
427    406
427    407
427    408
427    409
427    410
427    411
427    412
427    413
427    414
427    415
427    416
427    417
427    428
427    429
427    434
427    503
427    504
427    505
427    1565
427    1567
427    1569
427    1571
427    1573
428    406
428    407
428    408
428    409
428    410
428    411
428    412
428    413
428    414
428    415
428    416
428    417
428    427
428    429
428    434
428    503
428    504
428    505
428    1565
428    1567
428    1569
428    1571
428    1573
429    406
429    407
429    408
429    409
429    410
429    411
429    412
429    413
429    414
429    415
429    416
429    417
429    427
429    428
429    434
429    503
429    504
429    505
429    1565
429    1567
429    1569
429    1571
429    1573
430    406
430    407
430    408
430    409
430    410
430    411
430    412
430    413
430    414
430    415
430    416
430    417
430    431
430    432
430    434
431    406
431    407
431    408
431    409
431    410
431    411
431    412
431    413
431    414
431    415
431    416
431    417
431    430
431    432
431    434
432    406
432    407
432    408
432    409
432    410
432    411
432    412
432    413
432    414
432    415
432    416
432    417
432    430
432    431
432    434
433    439
433    440
433    441
433    442
433    443
433    789
433    790
433    791
433    792
433    793
433    1139
433    1140
433    1141
433    1142
433    1143
433    1489
433    1490
433    1491
433    1492
433    1493
434    443
434    793
434    1143
434    1493
435    442
435    792
435    1142
435    1492
436    441
436    791
436    1141
436    1491
437    440
437    790
437    1140
437    1490
438    439
438    789
438    1139
438    1489
439    789
439    1139
439    1489
440    790
440    1140
440    1490
441    791
441    1141
441    1491
442    792
442    1142
442    1492
443    444
443    793
443    1143
443    1493
444    470
444    471
444    472
444    473
444    474
444    475
444    476
444    477
444    478
444    479
444    480
444    481
444    482
444    483
444    484
444    485
444    486
444    487
444    488
444    489
444    490
444    491
444    492
444    493
444    494
444    495
444    496
444    497
444    498
444    499
444    506
444    507
444    508
444    509
444    510
444    511
444    1565
444    1566
444    1567
444    1568
444    1569
444    1570
444    1571
444    1572
444    1573
445    1565
446    1566
447    1567
448    1568
449    1569
450    1570
451    1571
452    1572
453    470
453    471
453    472
453    473
453    474
453    475
453    476
453    477
453    478
453    479
453    480
453    481
453    482
453    483
453    484
453    485
453    486
453    487
453    488
453    489
453    490
453    491
453    492
453    493
453    494
453    495
453    496
453    497
453    498
453    499
453    506
453    507
453    508
453    509
453    510
453    511
453    1573
454    1573
455    456
455    470
455    473
455    476
455    479
455    482
455    485
455    488
455    491
455    494
455    497
455    500
455    503
455    506
455    507
455    508
455    509
455    1565
455    1566
455    1567
455    1568
455    1569
455    1570
455    1571
455    1572
455    1573
456    457
456    460
456    461
456    462
456    463
456    464
456    465
456    466
456    467
456    468
456    469
456    471
456    474
456    477
456    480
456    483
456    486
456    489
456    492
456    495
456    498
456    501
456    504
456    506
456    507
456    508
456    510
456    1565
456    1566
456    1567
456    1568
456    1569
456    1570
456    1571
456    1572
456    1573
457    458
457    459
457    460
457    461
457    462
457    463
457    464
457    465
457    466
457    467
457    468
457    469
457    472
457    475
457    478
457    481
457    484
457    487
457    490
457    493
457    496
457    499
457    502
457    505
457    506
457    507
457    508
457    511
457    1565
457    1566
457    1567
457    1568
457    1569
457    1570
457    1571
457    1572
457    1573
458    460
458    461
458    462
458    463
458    464
458    465
458    466
458    467
458    468
458    469
458    500
458    501
458    502
458    503
458    504
458    505
458    509
458    510
458    511
459    460
459    461
459    462
459    463
459    464
459    465
459    466
459    467
459    468
459    469
459    470
459    471
459    472
459    473
459    474
459    475
459    476
459    477
459    478
459    479
459    480
459    481
459    482
459    483
459    484
459    485
459    486
459    487
459    488
459    489
459    490
459    491
459    492
459    493
459    494
459    495
459    496
459    497
459    498
459    499
459    506
459    507
459    508
459    509
459    510
459    511
460    461
460    462
460    463
460    464
460    465
460    466
460    467
460    468
460    469
460    470
460    471
460    472
460    506
460    507
460    508
461    462
461    463
461    464
461    465
461    466
461    467
461    468
461    469
461    473
461    474
461    475
461    506
461    507
461    508
462    463
462    464
462    465
462    466
462    467
462    468
462    469
462    476
462    477
462    478
462    506
462    507
462    508
463    464
463    465
463    466
463    467
463    468
463    469
463    479
463    480
463    481
463    506
463    507
463    508
464    465
464    466
464    467
464    468
464    469
464    482
464    483
464    484
464    506
464    507
464    508
465    466
465    467
465    468
465    469
465    485
465    486
465    487
465    506
465    507
465    508
466    467
466    468
466    469
466    488
466    489
466    490
466    506
466    507
466    508
467    468
467    469
467    491
467    492
467    493
467    506
467    507
467    508
468    469
468    494
468    495
468    496
468    506
468    507
468    508
469    497
469    498
469    499
469    506
469    507
469    508
470    506
470    507
470    508
470    1565
470    1566
470    1567
470    1568
470    1569
470    1570
470    1571
470    1572
470    1573
471    506
471    507
471    508
471    1565
471    1566
471    1567
471    1568
471    1569
471    1570
471    1571
471    1572
471    1573
472    506
472    507
472    508
472    1565
472    1566
472    1567
472    1568
472    1569
472    1570
472    1571
472    1572
472    1573
473    506
473    507
473    508
473    1565
473    1566
473    1567
473    1568
473    1569
473    1570
473    1571
473    1572
473    1573
474    506
474    507
474    508
474    1565
474    1566
474    1567
474    1568
474    1569
474    1570
474    1571
474    1572
474    1573
475    506
475    507
475    508
475    1565
475    1566
475    1567
475    1568
475    1569
475    1570
475    1571
475    1572
475    1573
476    506
476    507
476    508
476    1565
476    1566
476    1567
476    1568
476    1569
476    1570
476    1571
476    1572
476    1573
477    506
477    507
477    508
477    1565
477    1566
477    1567
477    1568
477    1569
477    1570
477    1571
477    1572
477    1573
478    506
478    507
478    508
478    1565
478    1566
478    1567
478    1568
478    1569
478    1570
478    1571
478    1572
478    1573
479    506
479    507
479    508
479    1565
479    1566
479    1567
479    1568
479    1569
479    1570
479    1571
479    1572
479    1573
480    506
480    507
480    508
480    1565
480    1566
480    1567
480    1568
480    1569
480    1570
480    1571
480    1572
480    1573
481    506
481    507
481    508
481    1565
481    1566
481    1567
481    1568
481    1569
481    1570
481    1571
481    1572
481    1573
482    506
482    507
482    508
482    1565
482    1566
482    1567
482    1568
482    1569
482    1570
482    1571
482    1572
482    1573
483    506
483    507
483    508
483    1565
483    1566
483    1567
483    1568
483    1569
483    1570
483    1571
483    1572
483    1573
484    506
484    507
484    508
484    1565
484    1566
484    1567
484    1568
484    1569
484    1570
484    1571
484    1572
484    1573
485    506
485    507
485    508
485    1565
485    1566
485    1567
485    1568
485    1569
485    1570
485    1571
485    1572
485    1573
486    506
486    507
486    508
486    1565
486    1566
486    1567
486    1568
486    1569
486    1570
486    1571
486    1572
486    1573
487    506
487    507
487    508
487    1565
487    1566
487    1567
487    1568
487    1569
487    1570
487    1571
487    1572
487    1573
488    506
488    507
488    508
488    1565
488    1566
488    1567
488    1568
488    1569
488    1570
488    1571
488    1572
488    1573
489    506
489    507
489    508
489    1565
489    1566
489    1567
489    1568
489    1569
489    1570
489    1571
489    1572
489    1573
490    506
490    507
490    508
490    1565
490    1566
490    1567
490    1568
490    1569
490    1570
490    1571
490    1572
490    1573
491    506
491    507
491    508
491    1565
491    1566
491    1567
491    1568
491    1569
491    1570
491    1571
491    1572
491    1573
492    506
492    507
492    508
492    1565
492    1566
492    1567
492    1568
492    1569
492    1570
492    1571
492    1572
492    1573
493    506
493    507
493    508
493    1565
493    1566
493    1567
493    1568
493    1569
493    1570
493    1571
493    1572
493    1573
494    506
494    507
494    508
494    1565
494    1566
494    1567
494    1568
494    1569
494    1570
494    1571
494    1572
494    1573
495    506
495    507
495    508
495    1565
495    1566
495    1567
495    1568
495    1569
495    1570
495    1571
495    1572
495    1573
496    506
496    507
496    508
496    1565
496    1566
496    1567
496    1568
496    1569
496    1570
496    1571
496    1572
496    1573
497    506
497    507
497    508
497    1565
497    1566
497    1567
497    1568
497    1569
497    1570
497    1571
497    1572
497    1573
498    506
498    507
498    508
498    1565
498    1566
498    1567
498    1568
498    1569
498    1570
498    1571
498    1572
498    1573
499    506
499    507
499    508
499    1565
499    1566
499    1567
499    1568
499    1569
499    1570
499    1571
499    1572
499    1573
500    506
500    507
500    508
501    506
501    507
501    508
502    506
502    507
502    508
503    506
503    507
503    508
503    1565
503    1566
503    1567
503    1568
503    1569
503    1570
503    1571
503    1572
503    1573
504    506
504    507
504    508
504    1565
504    1566
504    1567
504    1568
504    1569
504    1570
504    1571
504    1572
504    1573
505    506
505    507
505    508
505    1565
505    1566
505    1567
505    1568
505    1569
505    1570
505    1571
505    1572
505    1573
506    1565
506    1566
506    1567
506    1568
507    1565
507    1566
507    1567
507    1568
508    1565
508    1566
508    1567
508    1568
509    1565
509    1566
509    1567
509    1568
509    1569
509    1570
509    1571
509    1572
509    1573
510    1565
510    1566
510    1567
510    1568
510    1569
510    1570
510    1571
510    1572
510    1573
511    1565
511    1566
511    1567
511    1568
511    1569
511    1570
511    1571
511    1572
511    1573
512    513
512    515
512    518
512    521
512    524
512    527
512    530
512    533
512    536
512    539
512    540
512    541
512    542
512    543
512    544
512    545
512    548
512    551
512    554
512    557
512    558
512    559
512    560
512    561
512    562
512    563
512    564
512    565
512    566
512    567
512    568
512    569
512    570
512    571
512    572
512    573
512    574
512    575
512    576
512    577
512    578
512    579
512    580
512    581
512    582
512    583
512    584
512    585
512    586
512    616
512    617
512    618
512    619
512    620
512    621
512    622
512    623
512    624
512    625
512    626
512    627
512    628
512    629
512    630
512    631
512    632
512    633
512    634
512    635
512    636
512    637
512    638
512    639
512    640
512    641
512    642
512    643
512    644
512    645
512    646
512    647
512    648
512    679
513    514
513    516
513    519
513    522
513    525
513    528
513    531
513    534
513    537
513    539
513    540
513    541
513    542
513    543
513    544
513    546
513    549
513    552
513    555
513    557
513    558
513    559
513    560
513    561
513    562
513    563
513    564
513    565
513    566
513    567
513    568
513    569
513    570
513    571
513    572
513    573
513    574
513    575
513    576
513    577
513    578
513    579
513    580
513    581
513    582
513    583
513    584
513    585
513    586
513    616
513    617
513    618
513    619
513    620
513    621
513    622
513    623
513    624
513    625
513    626
513    627
513    628
513    629
513    630
513    631
513    632
513    633
513    634
513    635
513    636
513    637
513    638
513    639
513    640
513    641
513    642
513    643
513    644
513    645
513    646
513    647
513    648
513    679
514    517
514    520
514    523
514    526
514    529
514    532
514    535
514    538
514    539
514    540
514    541
514    542
514    543
514    544
514    547
514    550
514    553
514    556
514    557
514    558
514    559
514    560
514    561
514    562
514    563
514    564
514    565
514    566
514    567
514    568
514    569
514    570
514    571
514    572
514    573
514    574
514    575
514    576
514    577
514    578
514    579
514    580
514    581
514    582
514    583
514    584
514    585
514    586
514    587
514    588
514    589
514    590
514    591
514    592
514    593
514    594
514    595
514    596
514    616
514    617
514    618
514    619
514    620
514    621
514    622
514    623
514    624
514    625
514    626
514    627
514    628
514    629
514    630
514    631
514    632
514    633
514    634
514    635
514    636
514    637
514    638
514    639
514    640
514    641
514    642
514    643
514    644
514    645
514    646
514    647
514    648
514    679
515    557
515    558
515    559
515    560
515    561
515    562
515    563
515    564
515    565
515    566
515    567
515    568
515    569
515    570
515    571
515    572
515    573
515    574
515    575
515    576
515    577
515    578
515    579
515    580
515    581
515    582
515    583
515    584
515    585
515    586
515    634
515    635
515    636
515    637
515    638
515    639
515    640
515    641
515    642
515    643
515    644
515    645
515    646
515    647
515    648
516    557
516    558
516    559
516    560
516    561
516    562
516    563
516    564
516    565
516    566
516    567
516    568
516    569
516    570
516    571
516    572
516    573
516    574
516    575
516    576
516    577
516    578
516    579
516    580
516    581
516    582
516    583
516    584
516    585
516    586
516    634
516    635
516    636
516    637
516    638
516    639
516    640
516    641
516    642
516    643
516    644
516    645
516    646
516    647
516    648
517    557
517    558
517    559
517    560
517    561
517    562
517    563
517    564
517    565
517    566
517    567
517    568
517    569
517    570
517    571
517    572
517    573
517    574
517    575
517    576
517    577
517    578
517    579
517    580
517    581
517    582
517    583
517    584
517    585
517    586
517    634
517    635
517    636
517    637
517    638
517    639
517    640
517    641
517    642
517    643
517    644
517    645
517    646
517    647
517    648
518    557
518    558
518    559
518    560
518    561
518    562
518    563
518    564
518    565
518    566
518    567
518    568
518    569
518    570
518    571
518    572
518    573
518    574
518    575
518    576
518    577
518    578
518    579
518    580
518    581
518    582
518    583
518    584
518    585
518    586
518    634
518    635
518    636
518    637
518    638
518    639
518    640
518    641
518    642
518    643
518    644
518    645
518    646
518    647
518    648
519    557
519    558
519    559
519    560
519    561
519    562
519    563
519    564
519    565
519    566
519    567
519    568
519    569
519    570
519    571
519    572
519    573
519    574
519    575
519    576
519    577
519    578
519    579
519    580
519    581
519    582
519    583
519    584
519    585
519    586
519    634
519    635
519    636
519    637
519    638
519    639
519    640
519    641
519    642
519    643
519    644
519    645
519    646
519    647
519    648
520    557
520    558
520    559
520    560
520    561
520    562
520    563
520    564
520    565
520    566
520    567
520    568
520    569
520    570
520    571
520    572
520    573
520    574
520    575
520    576
520    577
520    578
520    579
520    580
520    581
520    582
520    583
520    584
520    585
520    586
520    634
520    635
520    636
520    637
520    638
520    639
520    640
520    641
520    642
520    643
520    644
520    645
520    646
520    647
520    648
521    557
521    558
521    559
521    560
521    561
521    562
521    563
521    564
521    565
521    566
521    567
521    568
521    569
521    570
521    571
521    572
521    573
521    574
521    575
521    576
521    577
521    578
521    579
521    580
521    581
521    582
521    583
521    584
521    585
521    586
521    634
521    635
521    636
521    637
521    638
521    639
521    640
521    641
521    642
521    643
521    644
521    645
521    646
521    647
521    648
522    557
522    558
522    559
522    560
522    561
522    562
522    563
522    564
522    565
522    566
522    567
522    568
522    569
522    570
522    571
522    572
522    573
522    574
522    575
522    576
522    577
522    578
522    579
522    580
522    581
522    582
522    583
522    584
522    585
522    586
522    634
522    635
522    636
522    637
522    638
522    639
522    640
522    641
522    642
522    643
522    644
522    645
522    646
522    647
522    648
523    557
523    558
523    559
523    560
523    561
523    562
523    563
523    564
523    565
523    566
523    567
523    568
523    569
523    570
523    571
523    572
523    573
523    574
523    575
523    576
523    577
523    578
523    579
523    580
523    581
523    582
523    583
523    584
523    585
523    586
523    634
523    635
523    636
523    637
523    638
523    639
523    640
523    641
523    642
523    643
523    644
523    645
523    646
523    647
523    648
524    557
524    558
524    559
524    560
524    561
524    562
524    563
524    564
524    565
524    566
524    567
524    568
524    569
524    570
524    571
524    572
524    573
524    574
524    575
524    576
524    577
524    578
524    579
524    580
524    581
524    582
524    583
524    584
524    585
524    586
524    634
524    635
524    636
524    637
524    638
524    639
524    640
524    641
524    642
524    643
524    644
524    645
524    646
524    647
524    648
525    557
525    558
525    559
525    560
525    561
525    562
525    563
525    564
525    565
525    566
525    567
525    568
525    569
525    570
525    571
525    572
525    573
525    574
525    575
525    576
525    577
525    578
525    579
525    580
525    581
525    582
525    583
525    584
525    585
525    586
525    634
525    635
525    636
525    637
525    638
525    639
525    640
525    641
525    642
525    643
525    644
525    645
525    646
525    647
525    648
526    557
526    558
526    559
526    560
526    561
526    562
526    563
526    564
526    565
526    566
526    567
526    568
526    569
526    570
526    571
526    572
526    573
526    574
526    575
526    576
526    577
526    578
526    579
526    580
526    581
526    582
526    583
526    584
526    585
526    586
526    634
526    635
526    636
526    637
526    638
526    639
526    640
526    641
526    642
526    643
526    644
526    645
526    646
526    647
526    648
527    557
527    558
527    559
527    560
527    561
527    562
527    563
527    564
527    565
527    566
527    567
527    568
527    569
527    570
527    571
527    572
527    573
527    574
527    575
527    576
527    577
527    578
527    579
527    580
527    581
527    582
527    583
527    584
527    585
527    586
527    634
527    635
527    636
527    637
527    638
527    639
527    640
527    641
527    642
527    643
527    644
527    645
527    646
527    647
527    648
528    557
528    558
528    559
528    560
528    561
528    562
528    563
528    564
528    565
528    566
528    567
528    568
528    569
528    570
528    571
528    572
528    573
528    574
528    575
528    576
528    577
528    578
528    579
528    580
528    581
528    582
528    583
528    584
528    585
528    586
528    634
528    635
528    636
528    637
528    638
528    639
528    640
528    641
528    642
528    643
528    644
528    645
528    646
528    647
528    648
529    557
529    558
529    559
529    560
529    561
529    562
529    563
529    564
529    565
529    566
529    567
529    568
529    569
529    570
529    571
529    572
529    573
529    574
529    575
529    576
529    577
529    578
529    579
529    580
529    581
529    582
529    583
529    584
529    585
529    586
529    634
529    635
529    636
529    637
529    638
529    639
529    640
529    641
529    642
529    643
529    644
529    645
529    646
529    647
529    648
530    557
530    558
530    559
530    560
530    561
530    562
530    563
530    564
530    565
530    566
530    567
530    568
530    569
530    570
530    571
530    572
530    573
530    574
530    575
530    576
530    577
530    578
530    579
530    580
530    581
530    582
530    583
530    584
530    585
530    586
530    634
530    635
530    636
530    637
530    638
530    639
530    640
530    641
530    642
530    643
530    644
530    645
530    646
530    647
530    648
531    557
531    558
531    559
531    560
531    561
531    562
531    563
531    564
531    565
531    566
531    567
531    568
531    569
531    570
531    571
531    572
531    573
531    574
531    575
531    576
531    577
531    578
531    579
531    580
531    581
531    582
531    583
531    584
531    585
531    586
531    634
531    635
531    636
531    637
531    638
531    639
531    640
531    641
531    642
531    643
531    644
531    645
531    646
531    647
531    648
532    557
532    558
532    559
532    560
532    561
532    562
532    563
532    564
532    565
532    566
532    567
532    568
532    569
532    570
532    571
532    572
532    573
532    574
532    575
532    576
532    577
532    578
532    579
532    580
532    581
532    582
532    583
532    584
532    585
532    586
532    634
532    635
532    636
532    637
532    638
532    639
532    640
532    641
532    642
532    643
532    644
532    645
532    646
532    647
532    648
533    557
533    558
533    559
533    560
533    561
533    562
533    563
533    564
533    565
533    566
533    567
533    568
533    569
533    570
533    571
533    572
533    573
533    574
533    575
533    576
533    577
533    578
533    579
533    580
533    581
533    582
533    583
533    584
533    585
533    586
533    634
533    635
533    636
533    637
533    638
533    639
533    640
533    641
533    642
533    643
533    644
533    645
533    646
533    647
533    648
534    557
534    558
534    559
534    560
534    561
534    562
534    563
534    564
534    565
534    566
534    567
534    568
534    569
534    570
534    571
534    572
534    573
534    574
534    575
534    576
534    577
534    578
534    579
534    580
534    581
534    582
534    583
534    584
534    585
534    586
534    634
534    635
534    636
534    637
534    638
534    639
534    640
534    641
534    642
534    643
534    644
534    645
534    646
534    647
534    648
535    557
535    558
535    559
535    560
535    561
535    562
535    563
535    564
535    565
535    566
535    567
535    568
535    569
535    570
535    571
535    572
535    573
535    574
535    575
535    576
535    577
535    578
535    579
535    580
535    581
535    582
535    583
535    584
535    585
535    586
535    634
535    635
535    636
535    637
535    638
535    639
535    640
535    641
535    642
535    643
535    644
535    645
535    646
535    647
535    648
536    557
536    558
536    559
536    560
536    561
536    562
536    563
536    564
536    565
536    566
536    567
536    568
536    569
536    570
536    571
536    572
536    573
536    574
536    575
536    576
536    577
536    578
536    579
536    580
536    581
536    582
536    583
536    584
536    585
536    586
536    634
536    635
536    636
536    637
536    638
536    639
536    640
536    641
536    642
536    643
536    644
536    645
536    646
536    647
536    648
537    557
537    558
537    559
537    560
537    561
537    562
537    563
537    564
537    565
537    566
537    567
537    568
537    569
537    570
537    571
537    572
537    573
537    574
537    575
537    576
537    577
537    578
537    579
537    580
537    581
537    582
537    583
537    584
537    585
537    586
537    634
537    635
537    636
537    637
537    638
537    639
537    640
537    641
537    642
537    643
537    644
537    645
537    646
537    647
537    648
538    557
538    558
538    559
538    560
538    561
538    562
538    563
538    564
538    565
538    566
538    567
538    568
538    569
538    570
538    571
538    572
538    573
538    574
538    575
538    576
538    577
538    578
538    579
538    580
538    581
538    582
538    583
538    584
538    585
538    586
538    634
538    635
538    636
538    637
538    638
538    639
538    640
538    641
538    642
538    643
538    644
538    645
538    646
538    647
538    648
539    557
539    558
539    559
539    560
539    561
539    562
539    563
539    564
539    565
539    566
539    567
539    568
539    569
539    570
539    571
539    572
539    573
539    574
539    575
539    576
539    577
539    578
539    579
539    580
539    581
539    582
539    583
539    584
539    585
539    586
539    634
539    635
539    636
539    637
539    638
539    639
539    640
539    641
539    642
539    643
539    644
539    645
539    646
539    647
539    648
540    557
540    558
540    559
540    560
540    561
540    562
540    563
540    564
540    565
540    566
540    567
540    568
540    569
540    570
540    571
540    572
540    573
540    574
540    575
540    576
540    577
540    578
540    579
540    580
540    581
540    582
540    583
540    584
540    585
540    586
540    634
540    635
540    636
540    637
540    638
540    639
540    640
540    641
540    642
540    643
540    644
540    645
540    646
540    647
540    648
541    557
541    558
541    559
541    560
541    561
541    562
541    563
541    564
541    565
541    566
541    567
541    568
541    569
541    570
541    571
541    572
541    573
541    574
541    575
541    576
541    577
541    578
541    579
541    580
541    581
541    582
541    583
541    584
541    585
541    586
541    634
541    635
541    636
541    637
541    638
541    639
541    640
541    641
541    642
541    643
541    644
541    645
541    646
541    647
541    648
542    557
542    558
542    559
542    560
542    561
542    562
542    563
542    564
542    565
542    566
542    567
542    568
542    569
542    570
542    571
542    572
542    573
542    574
542    575
542    576
542    577
542    578
542    579
542    580
542    581
542    582
542    583
542    584
542    585
542    586
542    634
542    635
542    636
542    637
542    638
542    639
542    640
542    641
542    642
542    643
542    644
542    645
542    646
542    647
542    648
543    557
543    558
543    559
543    560
543    561
543    562
543    563
543    564
543    565
543    566
543    567
543    568
543    569
543    570
543    571
543    572
543    573
543    574
543    575
543    576
543    577
543    578
543    579
543    580
543    581
543    582
543    583
543    584
543    585
543    586
543    634
543    635
543    636
543    637
543    638
543    639
543    640
543    641
543    642
543    643
543    644
543    645
543    646
543    647
543    648
544    557
544    558
544    559
544    560
544    561
544    562
544    563
544    564
544    565
544    566
544    567
544    568
544    569
544    570
544    571
544    572
544    573
544    574
544    575
544    576
544    577
544    578
544    579
544    580
544    581
544    582
544    583
544    584
544    585
544    586
544    634
544    635
544    636
544    637
544    638
544    639
544    640
544    641
544    642
544    643
544    644
544    645
544    646
544    647
544    648
545    557
545    558
545    559
545    560
545    561
545    562
545    563
545    564
545    565
545    566
545    567
545    568
545    569
545    570
545    571
545    572
545    573
545    574
545    575
545    576
545    577
545    578
545    579
545    580
545    581
545    582
545    583
545    584
545    585
545    586
545    616
545    617
545    618
545    619
545    620
545    621
545    622
545    623
545    624
545    634
545    635
545    636
545    637
545    638
545    639
545    640
545    641
545    642
545    643
545    644
545    645
545    646
545    647
545    648
546    557
546    558
546    559
546    560
546    561
546    562
546    563
546    564
546    565
546    566
546    567
546    568
546    569
546    570
546    571
546    572
546    573
546    574
546    575
546    576
546    577
546    578
546    579
546    580
546    581
546    582
546    583
546    584
546    585
546    586
546    616
546    617
546    618
546    619
546    620
546    621
546    622
546    623
546    624
546    634
546    635
546    636
546    637
546    638
546    639
546    640
546    641
546    642
546    643
546    644
546    645
546    646
546    647
546    648
547    557
547    558
547    559
547    560
547    561
547    562
547    563
547    564
547    565
547    566
547    567
547    568
547    569
547    570
547    571
547    572
547    573
547    574
547    575
547    576
547    577
547    578
547    579
547    580
547    581
547    582
547    583
547    584
547    585
547    586
547    616
547    617
547    618
547    619
547    620
547    621
547    622
547    623
547    624
547    634
547    635
547    636
547    637
547    638
547    639
547    640
547    641
547    642
547    643
547    644
547    645
547    646
547    647
547    648
548    542
548    543
548    544
548    557
548    558
548    559
548    560
548    561
548    562
548    563
548    564
548    565
548    566
548    567
548    568
548    569
548    570
548    571
548    572
548    573
548    574
548    575
548    576
548    577
548    578
548    579
548    580
548    581
548    582
548    583
548    584
548    585
548    586
548    616
548    617
548    618
548    619
548    620
548    621
548    622
548    623
548    624
548    634
548    635
548    636
548    637
548    638
548    639
548    640
548    641
548    642
548    643
548    644
548    645
548    646
548    647
548    648
549    542
549    543
549    544
549    557
549    558
549    559
549    560
549    561
549    562
549    563
549    564
549    565
549    566
549    567
549    568
549    569
549    570
549    571
549    572
549    573
549    574
549    575
549    576
549    577
549    578
549    579
549    580
549    581
549    582
549    583
549    584
549    585
549    586
549    616
549    617
549    618
549    619
549    620
549    621
549    622
549    623
549    624
549    634
549    635
549    636
549    637
549    638
549    639
549    640
549    641
549    642
549    643
549    644
549    645
549    646
549    647
549    648
550    542
550    543
550    544
550    557
550    558
550    559
550    560
550    561
550    562
550    563
550    564
550    565
550    566
550    567
550    568
550    569
550    570
550    571
550    572
550    573
550    574
550    575
550    576
550    577
550    578
550    579
550    580
550    581
550    582
550    583
550    584
550    585
550    586
550    616
550    617
550    618
550    619
550    620
550    621
550    622
550    623
550    624
550    634
550    635
550    636
550    637
550    638
550    639
550    640
550    641
550    642
550    643
550    644
550    645
550    646
550    647
550    648
551    539
551    540
551    541
551    557
551    558
551    559
551    560
551    561
551    562
551    563
551    564
551    565
551    566
551    567
551    568
551    569
551    570
551    571
551    572
551    573
551    574
551    575
551    576
551    577
551    578
551    579
551    580
551    581
551    582
551    583
551    584
551    585
551    586
551    616
551    617
551    618
551    619
551    620
551    621
551    622
551    623
551    624
551    634
551    635
551    636
551    637
551    638
551    639
551    640
551    641
551    642
551    643
551    644
551    645
551    646
551    647
551    648
552    539
552    540
552    541
552    557
552    558
552    559
552    560
552    561
552    562
552    563
552    564
552    565
552    566
552    567
552    568
552    569
552    570
552    571
552    572
552    573
552    574
552    575
552    576
552    577
552    578
552    579
552    580
552    581
552    582
552    583
552    584
552    585
552    586
552    616
552    617
552    618
552    619
552    620
552    621
552    622
552    623
552    624
552    634
552    635
552    636
552    637
552    638
552    639
552    640
552    641
552    642
552    643
552    644
552    645
552    646
552    647
552    648
553    539
553    540
553    541
553    557
553    558
553    559
553    560
553    561
553    562
553    563
553    564
553    565
553    566
553    567
553    568
553    569
553    570
553    571
553    572
553    573
553    574
553    575
553    576
553    577
553    578
553    579
553    580
553    581
553    582
553    583
553    584
553    585
553    586
553    616
553    617
553    618
553    619
553    620
553    621
553    622
553    623
553    624
553    634
553    635
553    636
553    637
553    638
553    639
553    640
553    641
553    642
553    643
553    644
553    645
553    646
553    647
553    648
554    625
554    626
554    627
554    628
554    629
554    630
554    631
554    632
554    633
555    625
555    626
555    627
555    628
555    629
555    630
555    631
555    632
555    633
556    625
556    626
556    627
556    628
556    629
556    630
556    631
556    632
556    633
557    558
557    559
557    560
557    561
557    562
557    563
557    564
557    565
557    566
557    567
557    568
557    569
557    570
557    571
557    572
557    573
557    574
557    575
557    576
557    577
557    578
557    579
557    580
557    581
557    582
557    583
557    584
557    585
557    586
557    634
557    635
557    636
557    637
557    638
557    639
557    640
557    641
557    642
557    643
557    644
557    645
557    679
558    557
558    559
558    560
558    561
558    562
558    563
558    564
558    565
558    566
558    567
558    568
558    569
558    570
558    571
558    572
558    573
558    574
558    575
558    576
558    577
558    578
558    579
558    580
558    581
558    582
558    583
558    584
558    585
558    586
558    634
558    635
558    636
558    637
558    638
558    639
558    640
558    641
558    642
558    643
558    644
558    645
558    679
559    557
559    558
559    560
559    561
559    562
559    563
559    564
559    565
559    566
559    567
559    568
559    569
559    570
559    571
559    572
559    573
559    574
559    575
559    576
559    577
559    578
559    579
559    580
559    581
559    582
559    583
559    584
559    585
559    586
559    634
559    635
559    636
559    637
559    638
559    639
559    640
559    641
559    642
559    643
559    644
559    645
559    679
560    557
560    558
560    559
560    561
560    562
560    563
560    564
560    565
560    566
560    567
560    568
560    569
560    570
560    571
560    572
560    573
560    574
560    575
560    576
560    577
560    578
560    579
560    580
560    581
560    582
560    583
560    584
560    585
560    586
560    634
560    635
560    636
560    637
560    638
560    639
560    640
560    641
560    642
560    643
560    644
560    645
560    679
561    557
561    558
561    559
561    560
561    562
561    563
561    564
561    565
561    566
561    567
561    568
561    569
561    570
561    571
561    572
561    573
561    574
561    575
561    576
561    577
561    578
561    579
561    580
561    581
561    582
561    583
561    584
561    585
561    586
561    634
561    635
561    636
561    637
561    638
561    639
561    640
561    641
561    642
561    643
561    644
561    645
561    679
562    557
562    558
562    559
562    560
562    561
562    563
562    564
562    565
562    566
562    567
562    568
562    569
562    570
562    571
562    572
562    573
562    574
562    575
562    576
562    577
562    578
562    579
562    580
562    581
562    582
562    583
562    584
562    585
562    586
562    634
562    635
562    636
562    637
562    638
562    639
562    640
562    641
562    642
562    643
562    644
562    645
562    679
563    557
563    558
563    559
563    560
563    561
563    562
563    564
563    565
563    566
563    567
563    568
563    569
563    570
563    571
563    572
563    573
563    574
563    575
563    576
563    577
563    578
563    579
563    580
563    581
563    582
563    583
563    584
563    585
563    586
563    634
563    635
563    636
563    637
563    638
563    639
563    640
563    641
563    642
563    643
563    644
563    645
563    679
564    557
564    558
564    559
564    560
564    561
564    562
564    563
564    565
564    566
564    567
564    568
564    569
564    570
564    571
564    572
564    573
564    574
564    575
564    576
564    577
564    578
564    579
564    580
564    581
564    582
564    583
564    584
564    585
564    586
564    634
564    635
564    636
564    637
564    638
564    639
564    640
564    641
564    642
564    643
564    644
564    645
564    679
565    557
565    558
565    559
565    560
565    561
565    562
565    563
565    564
565    566
565    567
565    568
565    569
565    570
565    571
565    572
565    573
565    574
565    575
565    576
565    577
565    578
565    579
565    580
565    581
565    582
565    583
565    584
565    585
565    586
565    634
565    635
565    636
565    637
565    638
565    639
565    640
565    641
565    642
565    643
565    644
565    645
565    679
566    557
566    558
566    559
566    560
566    561
566    562
566    563
566    564
566    565
566    567
566    568
566    569
566    570
566    571
566    572
566    573
566    574
566    575
566    576
566    577
566    578
566    579
566    580
566    581
566    582
566    583
566    584
566    585
566    586
566    634
566    635
566    636
566    637
566    638
566    639
566    640
566    641
566    642
566    643
566    644
566    645
566    679
567    557
567    558
567    559
567    560
567    561
567    562
567    563
567    564
567    565
567    566
567    568
567    569
567    570
567    571
567    572
567    573
567    574
567    575
567    576
567    577
567    578
567    579
567    580
567    581
567    582
567    583
567    584
567    585
567    586
567    634
567    635
567    636
567    637
567    638
567    639
567    640
567    641
567    642
567    643
567    644
567    645
567    679
568    557
568    558
568    559
568    560
568    561
568    562
568    563
568    564
568    565
568    566
568    567
568    569
568    570
568    571
568    572
568    573
568    574
568    575
568    576
568    577
568    578
568    579
568    580
568    581
568    582
568    583
568    584
568    585
568    586
568    634
568    635
568    636
568    637
568    638
568    639
568    640
568    641
568    642
568    643
568    644
568    645
568    679
569    557
569    558
569    559
569    560
569    561
569    562
569    563
569    564
569    565
569    566
569    567
569    568
569    570
569    571
569    572
569    573
569    574
569    575
569    576
569    577
569    578
569    579
569    580
569    581
569    582
569    583
569    584
569    585
569    586
569    634
569    635
569    636
569    637
569    638
569    639
569    640
569    641
569    642
569    643
569    644
569    645
569    679
570    557
570    558
570    559
570    560
570    561
570    562
570    563
570    564
570    565
570    566
570    567
570    568
570    569
570    571
570    572
570    573
570    574
570    575
570    576
570    577
570    578
570    579
570    580
570    581
570    582
570    583
570    584
570    585
570    586
570    634
570    635
570    636
570    637
570    638
570    639
570    640
570    641
570    642
570    643
570    644
570    645
570    679
571    557
571    558
571    559
571    560
571    561
571    562
571    563
571    564
571    565
571    566
571    567
571    568
571    569
571    570
571    572
571    573
571    574
571    575
571    576
571    577
571    578
571    579
571    580
571    581
571    582
571    583
571    584
571    585
571    586
571    634
571    635
571    636
571    637
571    638
571    639
571    640
571    641
571    642
571    643
571    644
571    645
571    679
572    557
572    558
572    559
572    560
572    561
572    562
572    563
572    564
572    565
572    566
572    567
572    568
572    569
572    570
572    571
572    573
572    574
572    575
572    576
572    577
572    578
572    579
572    580
572    581
572    582
572    583
572    584
572    585
572    586
572    634
572    635
572    636
572    637
572    638
572    639
572    640
572    641
572    642
572    643
572    644
572    645
572    679
573    557
573    558
573    559
573    560
573    561
573    562
573    563
573    564
573    565
573    566
573    567
573    568
573    569
573    570
573    571
573    572
573    574
573    575
573    576
573    577
573    578
573    579
573    580
573    581
573    582
573    583
573    584
573    585
573    586
573    634
573    635
573    636
573    637
573    638
573    639
573    640
573    641
573    642
573    643
573    644
573    645
573    679
574    557
574    558
574    559
574    560
574    561
574    562
574    563
574    564
574    565
574    566
574    567
574    568
574    569
574    570
574    571
574    572
574    573
574    575
574    576
574    577
574    578
574    579
574    580
574    581
574    582
574    583
574    584
574    585
574    586
574    634
574    635
574    636
574    637
574    638
574    639
574    640
574    641
574    642
574    643
574    644
574    645
574    679
575    557
575    558
575    559
575    560
575    561
575    562
575    563
575    564
575    565
575    566
575    567
575    568
575    569
575    570
575    571
575    572
575    573
575    574
575    576
575    577
575    578
575    579
575    580
575    581
575    582
575    583
575    584
575    585
575    586
575    634
575    635
575    636
575    637
575    638
575    639
575    640
575    641
575    642
575    643
575    644
575    645
575    679
576    557
576    558
576    559
576    560
576    561
576    562
576    563
576    564
576    565
576    566
576    567
576    568
576    569
576    570
576    571
576    572
576    573
576    574
576    575
576    577
576    578
576    579
576    580
576    581
576    582
576    583
576    584
576    585
576    586
576    634
576    635
576    636
576    637
576    638
576    639
576    640
576    641
576    642
576    643
576    644
576    645
576    679
577    557
577    558
577    559
577    560
577    561
577    562
577    563
577    564
577    565
577    566
577    567
577    568
577    569
577    570
577    571
577    572
577    573
577    574
577    575
577    576
577    578
577    579
577    580
577    581
577    582
577    583
577    584
577    585
577    586
577    634
577    635
577    636
577    637
577    638
577    639
577    640
577    641
577    642
577    643
577    644
577    645
577    679
578    557
578    558
578    559
578    560
578    561
578    562
578    563
578    564
578    565
578    566
578    567
578    568
578    569
578    570
578    571
578    572
578    573
578    574
578    575
578    576
578    577
578    579
578    580
578    581
578    582
578    583
578    584
578    585
578    586
578    634
578    635
578    636
578    637
578    638
578    639
578    640
578    641
578    642
578    643
578    644
578    645
578    679
579    557
579    558
579    559
579    560
579    561
579    562
579    563
579    564
579    565
579    566
579    567
579    568
579    569
579    570
579    571
579    572
579    573
579    574
579    575
579    576
579    577
579    578
579    580
579    581
579    582
579    583
579    584
579    585
579    586
579    634
579    635
579    636
579    637
579    638
579    639
579    640
579    641
579    642
579    643
579    644
579    645
579    679
580    557
580    558
580    559
580    560
580    561
580    562
580    563
580    564
580    565
580    566
580    567
580    568
580    569
580    570
580    571
580    572
580    573
580    574
580    575
580    576
580    577
580    578
580    579
580    581
580    582
580    583
580    584
580    585
580    586
580    634
580    635
580    636
580    637
580    638
580    639
580    640
580    641
580    642
580    643
580    644
580    645
580    679
581    557
581    558
581    559
581    560
581    561
581    562
581    563
581    564
581    565
581    566
581    567
581    568
581    569
581    570
581    571
581    572
581    573
581    574
581    575
581    576
581    577
581    578
581    579
581    580
581    582
581    583
581    584
581    585
581    586
581    634
581    635
581    636
581    637
581    638
581    639
581    640
581    641
581    642
581    643
581    644
581    645
581    679
582    557
582    558
582    559
582    560
582    561
582    562
582    563
582    564
582    565
582    566
582    567
582    568
582    569
582    570
582    571
582    572
582    573
582    574
582    575
582    576
582    577
582    578
582    579
582    580
582    581
582    583
582    584
582    585
582    586
582    634
582    635
582    636
582    637
582    638
582    639
582    640
582    641
582    642
582    643
582    644
582    645
582    679
583    557
583    558
583    559
583    560
583    561
583    562
583    563
583    564
583    565
583    566
583    567
583    568
583    569
583    570
583    571
583    572
583    573
583    574
583    575
583    576
583    577
583    578
583    579
583    580
583    581
583    582
583    584
583    585
583    586
583    634
583    635
583    636
583    637
583    638
583    639
583    640
583    641
583    642
583    643
583    644
583    645
583    679
584    557
584    558
584    559
584    560
584    561
584    562
584    563
584    564
584    565
584    566
584    567
584    568
584    569
584    570
584    571
584    572
584    573
584    574
584    575
584    576
584    577
584    578
584    579
584    580
584    581
584    582
584    583
584    585
584    586
584    634
584    635
584    636
584    637
584    638
584    639
584    640
584    641
584    642
584    643
584    644
584    645
584    679
585    557
585    558
585    559
585    560
585    561
585    562
585    563
585    564
585    565
585    566
585    567
585    568
585    569
585    570
585    571
585    572
585    573
585    574
585    575
585    576
585    577
585    578
585    579
585    580
585    581
585    582
585    583
585    584
585    586
585    634
585    635
585    636
585    637
585    638
585    639
585    640
585    641
585    642
585    643
585    644
585    645
585    679
586    557
586    558
586    559
586    560
586    561
586    562
586    563
586    564
586    565
586    566
586    567
586    568
586    569
586    570
586    571
586    572
586    573
586    574
586    575
586    576
586    577
586    578
586    579
586    580
586    581
586    582
586    583
586    584
586    585
586    634
586    635
586    636
586    637
586    638
586    639
586    640
586    641
586    642
586    643
586    644
586    645
586    679
587    588
587    589
587    590
587    591
587    592
587    593
587    594
587    595
587    596
587    679
588    589
588    590
588    591
588    592
588    593
588    594
588    595
588    596
588    679
589    590
589    591
589    592
589    593
589    594
589    595
589    596
589    679
590    591
590    592
590    593
590    594
590    595
590    596
590    679
591    592
591    593
591    594
591    595
591    596
591    679
592    593
592    594
592    595
592    596
592    679
593    594
593    595
593    596
593    679
594    595
594    596
594    679
595    596
595    679
596    679
597    598
598    599
598    603
599    515
599    516
599    517
599    518
599    519
599    520
599    521
599    522
599    523
599    524
599    525
599    526
599    527
599    528
599    529
599    530
599    531
599    532
599    533
599    534
599    535
599    536
599    537
599    538
599    539
599    540
599    541
599    542
599    543
599    544
599    557
599    558
599    559
599    560
599    561
599    562
599    563
599    564
599    565
599    566
599    567
599    568
599    569
599    570
599    571
599    572
599    573
599    574
599    575
599    576
599    577
599    578
599    579
599    580
599    581
599    582
599    583
599    584
599    585
599    586
599    587
599    588
599    589
599    590
599    591
599    592
599    593
599    594
599    595
599    596
599    616
599    617
599    618
599    619
599    620
599    621
599    622
599    623
599    624
599    634
599    635
599    636
599    637
599    638
599    639
599    640
599    641
599    642
599    643
599    644
599    645
599    646
599    647
599    648
600    557
600    558
600    559
600    560
600    561
600    562
600    563
600    564
600    565
600    566
600    567
600    568
600    569
600    570
600    571
600    572
600    573
600    574
600    575
600    576
600    577
600    578
600    579
600    580
600    581
600    582
600    583
600    584
600    585
600    586
600    601
600    604
600    605
600    606
600    607
600    608
600    609
600    610
600    611
600    612
600    613
600    614
600    615
600    616
600    617
600    618
600    619
600    620
600    621
600    622
600    623
600    624
600    625
600    626
600    627
600    628
600    629
600    630
600    631
600    632
600    633
600    634
600    635
600    636
600    637
600    638
600    639
600    640
600    641
600    642
600    643
600    644
600    645
600    646
600    647
600    648
600    667
600    674
600    675
600    676
600    677
600    678
600    679
600    731
600    732
600    733
600    734
600    735
600    736
600    737
600    738
600    739
600    740
600    741
600    742
600    743
600    744
600    745
601    557
601    558
601    559
601    560
601    561
601    562
601    563
601    564
601    565
601    566
601    567
601    568
601    569
601    570
601    571
601    572
601    573
601    574
601    575
601    576
601    577
601    578
601    579
601    580
601    581
601    582
601    583
601    584
601    585
601    586
601    602
601    604
601    605
601    606
601    607
601    608
601    609
601    610
601    611
601    612
601    613
601    614
601    615
601    616
601    617
601    618
601    619
601    620
601    621
601    622
601    623
601    624
601    625
601    626
601    627
601    628
601    629
601    630
601    631
601    632
601    633
601    634
601    635
601    636
601    637
601    638
601    639
601    640
601    641
601    642
601    643
601    644
601    645
601    646
601    647
601    648
601    667
601    668
601    669
601    670
601    671
601    672
601    673
601    674
601    675
601    676
601    677
601    678
601    679
601    731
601    732
601    733
601    734
601    735
601    736
601    737
601    738
601    739
601    740
601    741
601    742
601    743
601    744
601    745
601    1018
601    1019
601    1020
601    1021
601    1022
601    1023
601    1368
601    1369
601    1370
601    1371
601    1372
601    1373
602    557
602    558
602    559
602    560
602    561
602    562
602    563
602    564
602    565
602    566
602    567
602    568
602    569
602    570
602    571
602    572
602    573
602    574
602    575
602    576
602    577
602    578
602    579
602    580
602    581
602    582
602    583
602    584
602    585
602    586
602    604
602    605
602    606
602    607
602    608
602    609
602    610
602    611
602    612
602    613
602    614
602    615
602    616
602    617
602    618
602    619
602    620
602    621
602    622
602    623
602    624
602    625
602    626
602    627
602    628
602    629
602    630
602    631
602    632
602    633
602    634
602    635
602    636
602    637
602    638
602    639
602    640
602    641
602    642
602    643
602    644
602    645
602    646
602    647
602    648
602    667
602    674
602    675
602    676
602    677
602    678
602    679
602    731
602    732
602    733
602    734
602    735
602    736
602    737
602    738
602    739
602    740
602    741
602    742
602    743
602    744
602    745
603    616
603    617
603    618
603    619
603    620
603    621
603    622
603    623
603    624
603    625
603    626
603    627
603    628
603    629
603    630
603    631
603    632
603    633
603    640
603    641
603    642
603    643
603    644
603    645
603    646
603    647
603    648
604    605
604    606
604    607
604    608
604    609
604    610
604    611
604    612
604    613
604    614
604    615
604    674
604    680
605    604
605    606
605    607
605    608
605    609
605    610
605    611
605    612
605    613
605    614
605    615
605    674
605    682
606    604
606    605
606    607
606    608
606    609
606    610
606    611
606    612
606    613
606    614
606    615
606    674
606    684
607    604
607    605
607    606
607    608
607    609
607    610
607    611
607    612
607    613
607    614
607    615
607    675
607    686
608    604
608    605
608    606
608    607
608    609
608    610
608    611
608    612
608    613
608    614
608    615
608    675
608    688
609    604
609    605
609    606
609    607
609    608
609    610
609    611
609    612
609    613
609    614
609    615
609    675
609    690
610    604
610    605
610    606
610    607
610    608
610    609
610    613
610    614
610    615
610    676
610    692
611    604
611    605
611    606
611    607
611    608
611    609
611    613
611    614
611    615
611    676
611    694
612    604
612    605
612    606
612    607
612    608
612    609
612    613
612    614
612    615
612    676
612    696
613    604
613    605
613    606
613    610
613    611
613    612
613    677
613    698
614    604
614    605
614    606
614    610
614    611
614    612
614    677
614    700
615    604
615    605
615    606
615    610
615    611
615    612
615    677
615    702
616    617
616    618
616    619
616    620
616    621
616    622
616    623
616    624
617    616
617    618
617    619
617    620
617    621
617    622
617    623
617    624
618    616
618    617
618    619
618    620
618    621
618    622
618    623
618    624
619    616
619    617
619    618
619    620
619    621
619    622
619    623
619    624
619    667
619    740
619    741
619    742
620    616
620    617
620    618
620    619
620    621
620    622
620    623
620    624
620    667
620    740
620    741
620    742
621    616
621    617
621    618
621    619
621    620
621    622
621    623
621    624
621    667
621    740
621    741
621    742
622    616
622    617
622    618
622    619
622    620
622    621
622    623
622    624
623    616
623    617
623    618
623    619
623    620
623    621
623    622
623    624
624    616
624    617
624    618
624    619
624    620
624    621
624    622
624    623
625    626
625    627
625    628
625    629
625    630
625    631
625    632
625    633
626    625
626    627
626    628
626    629
626    630
626    631
626    632
626    633
627    625
627    626
627    628
627    629
627    630
627    631
627    632
627    633
628    629
628    630
628    631
628    632
628    633
628    731
628    732
628    733
629    628
629    630
629    631
629    632
629    633
629    731
629    732
629    733
630    628
630    629
630    631
630    632
630    633
630    731
630    732
630    733
631    628
631    629
631    630
631    632
631    633
632    628
632    629
632    630
632    631
632    633
633    628
633    629
633    630
633    631
633    632
634    557
634    558
634    559
634    560
634    561
634    562
634    563
634    564
634    565
634    566
634    567
634    568
634    569
634    570
634    571
634    572
634    573
634    574
634    575
634    576
634    577
634    578
634    579
634    580
634    581
634    582
634    583
634    584
634    585
634    586
634    604
634    605
634    606
634    607
634    608
634    609
634    610
634    611
634    612
634    613
634    614
634    615
634    635
634    636
634    637
634    638
634    639
634    640
634    641
634    642
634    643
634    644
634    645
634    678
634    679
634    734
634    735
634    736
634    737
634    738
634    739
634    743
634    744
634    745
635    557
635    558
635    559
635    560
635    561
635    562
635    563
635    564
635    565
635    566
635    567
635    568
635    569
635    570
635    571
635    572
635    573
635    574
635    575
635    576
635    577
635    578
635    579
635    580
635    581
635    582
635    583
635    584
635    585
635    586
635    604
635    605
635    606
635    607
635    608
635    609
635    610
635    611
635    612
635    613
635    614
635    615
635    634
635    636
635    637
635    638
635    639
635    640
635    641
635    642
635    643
635    644
635    645
635    678
635    679
635    734
635    735
635    736
635    737
635    738
635    739
635    743
635    744
635    745
636    557
636    558
636    559
636    560
636    561
636    562
636    563
636    564
636    565
636    566
636    567
636    568
636    569
636    570
636    571
636    572
636    573
636    574
636    575
636    576
636    577
636    578
636    579
636    580
636    581
636    582
636    583
636    584
636    585
636    586
636    604
636    605
636    606
636    607
636    608
636    609
636    610
636    611
636    612
636    613
636    614
636    615
636    634
636    635
636    637
636    638
636    639
636    640
636    641
636    642
636    643
636    644
636    645
636    678
636    679
636    734
636    735
636    736
636    737
636    738
636    739
636    743
636    744
636    745
637    557
637    558
637    559
637    560
637    561
637    562
637    563
637    564
637    565
637    566
637    567
637    568
637    569
637    570
637    571
637    572
637    573
637    574
637    575
637    576
637    577
637    578
637    579
637    580
637    581
637    582
637    583
637    584
637    585
637    586
637    604
637    605
637    606
637    607
637    608
637    609
637    610
637    611
637    612
637    613
637    614
637    615
637    634
637    635
637    636
637    638
637    639
637    640
637    641
637    642
637    643
637    644
637    645
637    678
637    679
637    734
637    735
637    736
637    737
637    738
637    739
637    743
637    744
637    745
638    557
638    558
638    559
638    560
638    561
638    562
638    563
638    564
638    565
638    566
638    567
638    568
638    569
638    570
638    571
638    572
638    573
638    574
638    575
638    576
638    577
638    578
638    579
638    580
638    581
638    582
638    583
638    584
638    585
638    586
638    604
638    605
638    606
638    607
638    608
638    609
638    610
638    611
638    612
638    613
638    614
638    615
638    634
638    635
638    636
638    637
638    639
638    640
638    641
638    642
638    643
638    644
638    645
638    678
638    679
638    734
638    735
638    736
638    737
638    738
638    739
638    743
638    744
638    745
639    557
639    558
639    559
639    560
639    561
639    562
639    563
639    564
639    565
639    566
639    567
639    568
639    569
639    570
639    571
639    572
639    573
639    574
639    575
639    576
639    577
639    578
639    579
639    580
639    581
639    582
639    583
639    584
639    585
639    586
639    604
639    605
639    606
639    607
639    608
639    609
639    610
639    611
639    612
639    613
639    614
639    615
639    634
639    635
639    636
639    637
639    638
639    640
639    641
639    642
639    643
639    644
639    645
639    678
639    679
639    734
639    735
639    736
639    737
639    738
639    739
639    743
639    744
639    745
640    557
640    558
640    559
640    560
640    561
640    562
640    563
640    564
640    565
640    566
640    567
640    568
640    569
640    570
640    571
640    572
640    573
640    574
640    575
640    576
640    577
640    578
640    579
640    580
640    581
640    582
640    583
640    584
640    585
640    586
640    604
640    605
640    606
640    607
640    608
640    609
640    610
640    611
640    612
640    613
640    614
640    615
640    634
640    635
640    636
640    637
640    638
640    639
640    641
640    642
640    643
640    644
640    645
640    678
640    679
640    734
640    735
640    736
640    737
640    738
640    739
640    743
640    744
640    745
641    557
641    558
641    559
641    560
641    561
641    562
641    563
641    564
641    565
641    566
641    567
641    568
641    569
641    570
641    571
641    572
641    573
641    574
641    575
641    576
641    577
641    578
641    579
641    580
641    581
641    582
641    583
641    584
641    585
641    586
641    604
641    605
641    606
641    607
641    608
641    609
641    610
641    611
641    612
641    613
641    614
641    615
641    634
641    635
641    636
641    637
641    638
641    639
641    640
641    642
641    643
641    644
641    645
641    678
641    679
641    734
641    735
641    736
641    737
641    738
641    739
641    743
641    744
641    745
642    557
642    558
642    559
642    560
642    561
642    562
642    563
642    564
642    565
642    566
642    567
642    568
642    569
642    570
642    571
642    572
642    573
642    574
642    575
642    576
642    577
642    578
642    579
642    580
642    581
642    582
642    583
642    584
642    585
642    586
642    604
642    605
642    606
642    607
642    608
642    609
642    610
642    611
642    612
642    613
642    614
642    615
642    634
642    635
642    636
642    637
642    638
642    639
642    640
642    641
642    643
642    644
642    645
642    678
642    679
642    734
642    735
642    736
642    737
642    738
642    739
642    743
642    744
642    745
643    557
643    558
643    559
643    560
643    561
643    562
643    563
643    564
643    565
643    566
643    567
643    568
643    569
643    570
643    571
643    572
643    573
643    574
643    575
643    576
643    577
643    578
643    579
643    580
643    581
643    582
643    583
643    584
643    585
643    586
643    637
643    638
643    639
644    557
644    558
644    559
644    560
644    561
644    562
644    563
644    564
644    565
644    566
644    567
644    568
644    569
644    570
644    571
644    572
644    573
644    574
644    575
644    576
644    577
644    578
644    579
644    580
644    581
644    582
644    583
644    584
644    585
644    586
644    637
644    638
644    639
645    557
645    558
645    559
645    560
645    561
645    562
645    563
645    564
645    565
645    566
645    567
645    568
645    569
645    570
645    571
645    572
645    573
645    574
645    575
645    576
645    577
645    578
645    579
645    580
645    581
645    582
645    583
645    584
645    585
645    586
645    637
645    638
645    639
646    557
646    558
646    559
646    560
646    561
646    562
646    563
646    564
646    565
646    566
646    567
646    568
646    569
646    570
646    571
646    572
646    573
646    574
646    575
646    576
646    577
646    578
646    579
646    580
646    581
646    582
646    583
646    584
646    585
646    586
646    634
646    635
646    636
646    637
646    638
646    639
646    640
646    641
646    642
646    647
646    648
647    557
647    558
647    559
647    560
647    561
647    562
647    563
647    564
647    565
647    566
647    567
647    568
647    569
647    570
647    571
647    572
647    573
647    574
647    575
647    576
647    577
647    578
647    579
647    580
647    581
647    582
647    583
647    584
647    585
647    586
647    634
647    635
647    636
647    637
647    638
647    639
647    640
647    641
647    642
647    646
647    648
648    557
648    558
648    559
648    560
648    561
648    562
648    563
648    564
648    565
648    566
648    567
648    568
648    569
648    570
648    571
648    572
648    573
648    574
648    575
648    576
648    577
648    578
648    579
648    580
648    581
648    582
648    583
648    584
648    585
648    586
648    634
648    635
648    636
648    637
648    638
648    639
648    640
648    641
648    642
648    646
648    647
649    650
650    795
651    652
652    796
653    654
654    797
655    656
656    798
657    658
658    799
659    660
660    800
661    662
662    801
663    664
664    802
665    666
666    803
666    804
667    668
667    669
667    670
667    671
667    672
667    673
667    1018
667    1019
667    1020
667    1021
667    1022
667    1023
667    1368
667    1369
667    1370
667    1371
667    1372
667    1373
668    803
668    1018
668    1368
669    1019
669    1369
670    1020
670    1370
671    1021
671    1371
672    1022
672    1372
673    1023
673    1373
674    673
674    1023
674    1373
675    672
675    1022
675    1372
676    671
676    1021
676    1371
677    670
677    1020
677    1370
678    669
678    1019
678    1369
679    668
679    1018
679    1368
680    681
681    774
681    775
681    776
681    777
681    778
681    779
682    683
683    774
683    775
683    776
683    777
683    778
683    779
684    685
685    774
685    775
685    776
685    777
685    778
685    779
686    687
687    774
687    775
687    776
687    777
687    778
687    779
688    689
689    774
689    775
689    776
689    777
689    778
689    779
690    691
691    774
691    775
691    776
691    777
691    778
691    779
692    693
693    774
693    775
693    776
693    777
693    778
693    779
694    695
695    774
695    775
695    776
695    777
695    778
695    779
696    697
697    774
697    775
697    776
697    777
697    778
697    779
698    699
699    774
699    775
699    776
699    777
699    778
699    779
700    701
701    774
701    775
701    776
701    777
701    778
701    779
702    703
703    774
703    775
703    776
703    777
703    778
703    779
704    705
704    774
704    775
704    776
704    777
704    778
704    779
705    706
705    774
705    775
705    776
705    777
705    778
705    779
706    774
706    775
706    776
706    777
706    778
706    779
707    111
707    112
707    113
707    114
707    115
707    116
707    117
707    118
707    119
707    708
707    713
707    746
707    749
707    751
707    752
707    754
707    756
707    757
707    758
707    759
707    760
707    761
707    762
707    763
707    764
707    765
707    766
707    767
707    768
707    769
707    770
707    771
707    772
707    773
707    774
707    775
707    776
707    777
707    778
707    779
707    780
707    781
707    782
707    784
707    785
707    786
707    787
707    788
707    850
707    851
707    852
707    853
707    854
707    855
707    1101
707    1451
707    1574
707    1575
707    1576
707    1577
707    1578
707    1579
707    1580
707    1581
707    1582
707    1583
707    1584
707    1585
707    1586
707    1587
707    1588
707    1589
707    1590
707    1591
707    1592
707    1593
707    1594
707    1595
707    1596
707    1597
707    1598
707    1599
707    1600
708    709
708    713
708    746
708    749
708    752
708    754
708    756
708    757
708    758
708    759
708    760
708    761
708    762
708    763
708    764
708    765
708    766
708    767
708    768
708    769
708    770
708    771
708    772
708    773
708    774
708    775
708    776
708    777
708    778
708    779
708    780
708    781
708    782
708    784
708    785
708    786
708    787
708    788
708    789
708    790
708    791
708    792
708    793
708    850
708    851
708    852
708    853
708    854
708    855
708    1139
708    1140
708    1141
708    1142
708    1143
708    1489
708    1490
708    1491
708    1492
708    1493
708    1574
708    1575
708    1576
708    1577
708    1578
708    1579
708    1580
708    1581
708    1582
709    710
709    711
709    712
709    713
709    746
709    749
709    752
709    754
709    756
709    757
709    758
709    759
709    760
709    761
709    762
709    763
709    764
709    765
709    766
709    767
709    768
709    769
709    770
709    771
709    772
709    773
709    774
709    775
709    776
709    777
709    778
709    779
709    780
709    781
709    782
709    784
709    785
709    786
709    787
709    788
709    850
709    851
709    852
709    853
709    854
709    855
709    1574
709    1575
709    1576
709    1577
709    1578
709    1579
709    1580
709    1581
709    1582
710    711
711    712
711    1574
711    1575
711    1576
711    1577
711    1578
711    1579
711    1580
711    1581
711    1582
712    756
712    757
712    758
712    759
712    760
712    761
712    762
712    763
712    764
712    765
712    766
712    767
712    780
712    781
712    782
712    784
712    808
712    1574
712    1575
712    1576
712    1577
712    1578
712    1579
712    1580
712    1581
712    1582
713    714
714    715
715    768
715    769
715    770
715    774
715    775
715    776
715    777
715    778
715    779
716    717
717    713
717    768
717    769
717    770
717    774
717    775
717    776
717    777
717    778
717    779
718    719
719    713
719    768
719    769
719    770
719    774
719    775
719    776
719    777
719    778
719    779
720    721
721    713
721    768
721    769
721    770
721    774
721    775
721    776
721    777
721    778
721    779
722    723
723    746
723    771
723    772
723    773
723    774
723    775
723    776
723    777
723    778
723    779
724    725
725    746
725    771
725    772
725    773
725    774
725    775
725    776
725    777
725    778
725    779
726    727
727    746
727    771
727    772
727    773
727    774
727    775
727    776
727    777
727    778
727    779
728    729
728    731
728    734
728    737
728    740
728    743
729    730
729    732
729    735
729    738
729    741
729    744
730    733
730    736
730    739
730    742
730    745
731    754
732    754
733    754
734    716
735    718
736    720
737    749
738    749
739    749
740    752
741    752
742    752
743    722
744    724
745    726
746    747
747    748
748    771
748    772
748    773
748    774
748    775
748    776
748    777
748    778
748    779
749    750
750    111
750    112
750    113
750    114
750    115
750    116
750    117
750    118
750    119
750    751
750    1101
750    1451
750    1574
750    1575
750    1576
750    1577
750    1578
750    1579
750    1580
750    1581
750    1582
750    1583
750    1584
750    1585
750    1586
750    1587
750    1588
750    1589
750    1590
750    1591
750    1592
750    1593
750    1594
750    1595
750    1596
750    1597
750    1598
750    1599
750    1600
751    111
751    112
751    113
751    114
751    115
751    116
751    117
751    118
751    119
751    1101
751    1451
751    1574
751    1575
751    1576
751    1577
751    1578
751    1579
751    1580
751    1581
751    1582
751    1583
751    1584
751    1585
751    1586
751    1587
751    1588
751    1589
751    1590
751    1591
751    1592
751    1593
751    1594
751    1595
751    1596
751    1597
751    1598
751    1599
751    1600
752    753
753    111
753    112
753    113
753    114
753    115
753    116
753    117
753    118
753    119
753    123
753    124
753    125
753    751
753    783
753    1101
753    1451
753    1574
753    1575
753    1576
753    1577
753    1578
753    1579
753    1580
753    1581
753    1582
753    1583
753    1584
753    1585
753    1586
753    1587
753    1588
753    1589
753    1590
753    1591
753    1592
753    1593
753    1594
753    1595
753    1596
753    1597
753    1598
753    1599
753    1600
754    755
755    99
755    100
755    101
755    1574
755    1575
755    1576
755    1577
755    1578
755    1579
755    1580
755    1581
755    1582
756    757
756    758
756    759
756    760
756    761
756    762
756    763
756    764
756    765
756    766
756    767
756    774
756    775
756    776
756    777
756    778
756    779
756    788
757    756
757    758
757    759
757    760
757    761
757    762
757    763
757    764
757    765
757    766
757    767
757    774
757    775
757    776
757    777
757    778
757    779
757    788
758    756
758    757
758    759
758    760
758    761
758    762
758    763
758    764
758    765
758    766
758    767
758    774
758    775
758    776
758    777
758    778
758    779
758    788
759    756
759    757
759    758
759    760
759    761
759    762
759    763
759    764
759    765
759    766
759    767
759    774
759    775
759    776
759    777
759    778
759    779
759    787
760    756
760    757
760    758
760    759
760    761
760    762
760    763
760    764
760    765
760    766
760    767
760    774
760    775
760    776
760    777
760    778
760    779
760    787
761    756
761    757
761    758
761    759
761    760
761    762
761    763
761    764
761    765
761    766
761    767
761    774
761    775
761    776
761    777
761    778
761    779
761    787
762    756
762    757
762    758
762    759
762    760
762    761
762    765
762    766
762    767
762    774
762    775
762    776
762    777
762    778
762    779
762    786
763    756
763    757
763    758
763    759
763    760
763    761
763    765
763    766
763    767
763    774
763    775
763    776
763    777
763    778
763    779
763    786
764    756
764    757
764    758
764    759
764    760
764    761
764    765
764    766
764    767
764    774
764    775
764    776
764    777
764    778
764    779
764    786
765    756
765    757
765    758
765    762
765    763
765    764
765    774
765    775
765    776
765    777
765    778
765    779
765    785
766    756
766    757
766    758
766    762
766    763
766    764
766    774
766    775
766    776
766    777
766    778
766    779
766    785
767    756
767    757
767    758
767    762
767    763
767    764
767    774
767    775
767    776
767    777
767    778
767    779
767    785
768    769
768    770
768    774
768    775
768    776
768    777
768    778
768    779
769    768
769    770
769    774
769    775
769    776
769    777
769    778
769    779
770    768
770    769
770    774
770    775
770    776
770    777
770    778
770    779
771    772
771    773
771    774
771    775
771    776
771    777
771    778
771    779
772    771
772    773
772    774
772    775
772    776
772    777
772    778
772    779
773    771
773    772
773    774
773    775
773    776
773    777
773    778
773    779
774    756
774    757
774    758
774    759
774    760
774    761
774    762
774    763
774    764
774    765
774    766
774    767
774    775
774    776
774    780
774    781
774    782
774    784
774    850
774    851
774    852
774    1575
774    1577
774    1579
774    1581
774    1582
775    756
775    757
775    758
775    759
775    760
775    761
775    762
775    763
775    764
775    765
775    766
775    767
775    774
775    776
775    780
775    781
775    782
775    784
775    850
775    851
775    852
775    1575
775    1577
775    1579
775    1581
775    1582
776    756
776    757
776    758
776    759
776    760
776    761
776    762
776    763
776    764
776    765
776    766
776    767
776    774
776    775
776    780
776    781
776    782
776    784
776    850
776    851
776    852
776    1575
776    1577
776    1579
776    1581
776    1582
777    756
777    757
777    758
777    759
777    760
777    761
777    762
777    763
777    764
777    765
777    766
777    767
777    778
777    779
777    784
777    853
777    854
777    855
777    1574
777    1576
777    1578
777    1580
777    1582
778    756
778    757
778    758
778    759
778    760
778    761
778    762
778    763
778    764
778    765
778    766
778    767
778    777
778    779
778    784
778    853
778    854
778    855
778    1574
778    1576
778    1578
778    1580
778    1582
779    756
779    757
779    758
779    759
779    760
779    761
779    762
779    763
779    764
779    765
779    766
779    767
779    777
779    778
779    784
779    853
779    854
779    855
779    1574
779    1576
779    1578
779    1580
779    1582
780    756
780    757
780    758
780    759
780    760
780    761
780    762
780    763
780    764
780    765
780    766
780    767
780    781
780    782
780    784
781    756
781    757
781    758
781    759
781    760
781    761
781    762
781    763
781    764
781    765
781    766
781    767
781    780
781    782
781    784
782    756
782    757
782    758
782    759
782    760
782    761
782    762
782    763
782    764
782    765
782    766
782    767
782    780
782    781
782    784
783    789
783    790
783    791
783    792
783    793
783    1139
783    1140
783    1141
783    1142
783    1143
783    1489
783    1490
783    1491
783    1492
783    1493
784    793
784    1143
784    1493
785    792
785    1142
785    1492
786    791
786    1141
786    1491
787    790
787    1140
787    1490
788    789
788    1139
788    1489
789    1139
789    1489
790    1140
790    1490
791    1141
791    1491
792    1142
792    1492
793    794
793    1143
793    1493
794    820
794    821
794    822
794    823
794    824
794    825
794    826
794    827
794    828
794    829
794    830
794    831
794    832
794    833
794    834
794    835
794    836
794    837
794    838
794    839
794    840
794    841
794    842
794    843
794    844
794    845
794    846
794    847
794    848
794    849
794    856
794    857
794    858
794    859
794    860
794    861
794    1574
794    1575
794    1576
794    1577
794    1578
794    1579
794    1580
794    1581
794    1582
795    1574
796    1575
797    1576
798    1577
799    1578
800    1579
801    1580
802    1581
803    820
803    821
803    822
803    823
803    824
803    825
803    826
803    827
803    828
803    829
803    830
803    831
803    832
803    833
803    834
803    835
803    836
803    837
803    838
803    839
803    840
803    841
803    842
803    843
803    844
803    845
803    846
803    847
803    848
803    849
803    856
803    857
803    858
803    859
803    860
803    861
803    1582
804    1582
805    806
805    820
805    823
805    826
805    829
805    832
805    835
805    838
805    841
805    844
805    847
805    850
805    853
805    856
805    857
805    858
805    859
805    1574
805    1575
805    1576
805    1577
805    1578
805    1579
805    1580
805    1581
805    1582
806    807
806    810
806    811
806    812
806    813
806    814
806    815
806    816
806    817
806    818
806    819
806    821
806    824
806    827
806    830
806    833
806    836
806    839
806    842
806    845
806    848
806    851
806    854
806    856
806    857
806    858
806    860
806    1574
806    1575
806    1576
806    1577
806    1578
806    1579
806    1580
806    1581
806    1582
807    808
807    809
807    810
807    811
807    812
807    813
807    814
807    815
807    816
807    817
807    818
807    819
807    822
807    825
807    828
807    831
807    834
807    837
807    840
807    843
807    846
807    849
807    852
807    855
807    856
807    857
807    858
807    861
807    1574
807    1575
807    1576
807    1577
807    1578
807    1579
807    1580
807    1581
807    1582
808    810
808    811
808    812
808    813
808    814
808    815
808    816
808    817
808    818
808    819
808    850
808    851
808    852
808    853
808    854
808    855
808    859
808    860
808    861
809    810
809    811
809    812
809    813
809    814
809    815
809    816
809    817
809    818
809    819
809    820
809    821
809    822
809    823
809    824
809    825
809    826
809    827
809    828
809    829
809    830
809    831
809    832
809    833
809    834
809    835
809    836
809    837
809    838
809    839
809    840
809    841
809    842
809    843
809    844
809    845
809    846
809    847
809    848
809    849
809    856
809    857
809    858
809    859
809    860
809    861
810    811
810    812
810    813
810    814
810    815
810    816
810    817
810    818
810    819
810    820
810    821
810    822
810    856
810    857
810    858
811    812
811    813
811    814
811    815
811    816
811    817
811    818
811    819
811    823
811    824
811    825
811    856
811    857
811    858
812    813
812    814
812    815
812    816
812    817
812    818
812    819
812    826
812    827
812    828
812    856
812    857
812    858
813    814
813    815
813    816
813    817
813    818
813    819
813    829
813    830
813    831
813    856
813    857
813    858
814    815
814    816
814    817
814    818
814    819
814    832
814    833
814    834
814    856
814    857
814    858
815    816
815    817
815    818
815    819
815    835
815    836
815    837
815    856
815    857
815    858
816    817
816    818
816    819
816    838
816    839
816    840
816    856
816    857
816    858
817    818
817    819
817    841
817    842
817    843
817    856
817    857
817    858
818    819
818    844
818    845
818    846
818    856
818    857
818    858
819    847
819    848
819    849
819    856
819    857
819    858
820    856
820    857
820    858
820    1574
820    1575
820    1576
820    1577
820    1578
820    1579
820    1580
820    1581
820    1582
821    856
821    857
821    858
821    1574
821    1575
821    1576
821    1577
821    1578
821    1579
821    1580
821    1581
821    1582
822    856
822    857
822    858
822    1574
822    1575
822    1576
822    1577
822    1578
822    1579
822    1580
822    1581
822    1582
823    856
823    857
823    858
823    1574
823    1575
823    1576
823    1577
823    1578
823    1579
823    1580
823    1581
823    1582
824    856
824    857
824    858
824    1574
824    1575
824    1576
824    1577
824    1578
824    1579
824    1580
824    1581
824    1582
825    856
825    857
825    858
825    1574
825    1575
825    1576
825    1577
825    1578
825    1579
825    1580
825    1581
825    1582
826    856
826    857
826    858
826    1574
826    1575
826    1576
826    1577
826    1578
826    1579
826    1580
826    1581
826    1582
827    856
827    857
827    858
827    1574
827    1575
827    1576
827    1577
827    1578
827    1579
827    1580
827    1581
827    1582
828    856
828    857
828    858
828    1574
828    1575
828    1576
828    1577
828    1578
828    1579
828    1580
828    1581
828    1582
829    856
829    857
829    858
829    1574
829    1575
829    1576
829    1577
829    1578
829    1579
829    1580
829    1581
829    1582
830    856
830    857
830    858
830    1574
830    1575
830    1576
830    1577
830    1578
830    1579
830    1580
830    1581
830    1582
831    856
831    857
831    858
831    1574
831    1575
831    1576
831    1577
831    1578
831    1579
831    1580
831    1581
831    1582
832    856
832    857
832    858
832    1574
832    1575
832    1576
832    1577
832    1578
832    1579
832    1580
832    1581
832    1582
833    856
833    857
833    858
833    1574
833    1575
833    1576
833    1577
833    1578
833    1579
833    1580
833    1581
833    1582
834    856
834    857
834    858
834    1574
834    1575
834    1576
834    1577
834    1578
834    1579
834    1580
834    1581
834    1582
835    856
835    857
835    858
835    1574
835    1575
835    1576
835    1577
835    1578
835    1579
835    1580
835    1581
835    1582
836    856
836    857
836    858
836    1574
836    1575
836    1576
836    1577
836    1578
836    1579
836    1580
836    1581
836    1582
837    856
837    857
837    858
837    1574
837    1575
837    1576
837    1577
837    1578
837    1579
837    1580
837    1581
837    1582
838    856
838    857
838    858
838    1574
838    1575
838    1576
838    1577
838    1578
838    1579
838    1580
838    1581
838    1582
839    856
839    857
839    858
839    1574
839    1575
839    1576
839    1577
839    1578
839    1579
839    1580
839    1581
839    1582
840    856
840    857
840    858
840    1574
840    1575
840    1576
840    1577
840    1578
840    1579
840    1580
840    1581
840    1582
841    856
841    857
841    858
841    1574
841    1575
841    1576
841    1577
841    1578
841    1579
841    1580
841    1581
841    1582
842    856
842    857
842    858
842    1574
842    1575
842    1576
842    1577
842    1578
842    1579
842    1580
842    1581
842    1582
843    856
843    857
843    858
843    1574
843    1575
843    1576
843    1577
843    1578
843    1579
843    1580
843    1581
843    1582
844    856
844    857
844    858
844    1574
844    1575
844    1576
844    1577
844    1578
844    1579
844    1580
844    1581
844    1582
845    856
845    857
845    858
845    1574
845    1575
845    1576
845    1577
845    1578
845    1579
845    1580
845    1581
845    1582
846    856
846    857
846    858
846    1574
846    1575
846    1576
846    1577
846    1578
846    1579
846    1580
846    1581
846    1582
847    856
847    857
847    858
847    1574
847    1575
847    1576
847    1577
847    1578
847    1579
847    1580
847    1581
847    1582
848    856
848    857
848    858
848    1574
848    1575
848    1576
848    1577
848    1578
848    1579
848    1580
848    1581
848    1582
849    856
849    857
849    858
849    1574
849    1575
849    1576
849    1577
849    1578
849    1579
849    1580
849    1581
849    1582
850    856
850    857
850    858
851    856
851    857
851    858
852    856
852    857
852    858
853    856
853    857
853    858
853    1574
853    1575
853    1576
853    1577
853    1578
853    1579
853    1580
853    1581
853    1582
854    856
854    857
854    858
854    1574
854    1575
854    1576
854    1577
854    1578
854    1579
854    1580
854    1581
854    1582
855    856
855    857
855    858
855    1574
855    1575
855    1576
855    1577
855    1578
855    1579
855    1580
855    1581
855    1582
856    1574
856    1575
856    1576
856    1577
857    1574
857    1575
857    1576
857    1577
858    1574
858    1575
858    1576
858    1577
859    1574
859    1575
859    1576
859    1577
859    1578
859    1579
859    1580
859    1581
859    1582
860    1574
860    1575
860    1576
860    1577
860    1578
860    1579
860    1580
860    1581
860    1582
861    1574
861    1575
861    1576
861    1577
861    1578
861    1579
861    1580
861    1581
861    1582
862    863
862    865
862    868
862    871
862    874
862    877
862    880
862    883
862    886
862    889
862    890
862    891
862    892
862    893
862    894
862    895
862    898
862    901
862    904
862    907
862    908
862    909
862    910
862    911
862    912
862    913
862    914
862    915
862    916
862    917
862    918
862    919
862    920
862    921
862    922
862    923
862    924
862    925
862    926
862    927
862    928
862    929
862    930
862    931
862    932
862    933
862    934
862    935
862    936
862    966
862    967
862    968
862    969
862    970
862    971
862    972
862    973
862    974
862    975
862    976
862    977
862    978
862    979
862    980
862    981
862    982
862    983
862    984
862    985
862    986
862    987
862    988
862    989
862    990
862    991
862    992
862    993
862    994
862    995
862    996
862    997
862    998
862    1029
863    864
863    866
863    869
863    872
863    875
863    878
863    881
863    884
863    887
863    889
863    890
863    891
863    892
863    893
863    894
863    896
863    899
863    902
863    905
863    907
863    908
863    909
863    910
863    911
863    912
863    913
863    914
863    915
863    916
863    917
863    918
863    919
863    920
863    921
863    922
863    923
863    924
863    925
863    926
863    927
863    928
863    929
863    930
863    931
863    932
863    933
863    934
863    935
863    936
863    966
863    967
863    968
863    969
863    970
863    971
863    972
863    973
863    974
863    975
863    976
863    977
863    978
863    979
863    980
863    981
863    982
863    983
863    984
863    985
863    986
863    987
863    988
863    989
863    990
863    991
863    992
863    993
863    994
863    995
863    996
863    997
863    998
863    1029
864    867
864    870
864    873
864    876
864    879
864    882
864    885
864    888
864    889
864    890
864    891
864    892
864    893
864    894
864    897
864    900
864    903
864    906
864    907
864    908
864    909
864    910
864    911
864    912
864    913
864    914
864    915
864    916
864    917
864    918
864    919
864    920
864    921
864    922
864    923
864    924
864    925
864    926
864    927
864    928
864    929
864    930
864    931
864    932
864    933
864    934
864    935
864    936
864    937
864    938
864    939
864    940
864    941
864    942
864    943
864    944
864    945
864    946
864    966
864    967
864    968
864    969
864    970
864    971
864    972
864    973
864    974
864    975
864    976
864    977
864    978
864    979
864    980
864    981
864    982
864    983
864    984
864    985
864    986
864    987
864    988
864    989
864    990
864    991
864    992
864    993
864    994
864    995
864    996
864    997
864    998
864    1029
865    907
865    908
865    909
865    910
865    911
865    912
865    913
865    914
865    915
865    916
865    917
865    918
865    919
865    920
865    921
865    922
865    923
865    924
865    925
865    926
865    927
865    928
865    929
865    930
865    931
865    932
865    933
865    934
865    935
865    936
865    984
865    985
865    986
865    987
865    988
865    989
865    990
865    991
865    992
865    993
865    994
865    995
865    996
865    997
865    998
866    907
866    908
866    909
866    910
866    911
866    912
866    913
866    914
866    915
866    916
866    917
866    918
866    919
866    920
866    921
866    922
866    923
866    924
866    925
866    926
866    927
866    928
866    929
866    930
866    931
866    932
866    933
866    934
866    935
866    936
866    984
866    985
866    986
866    987
866    988
866    989
866    990
866    991
866    992
866    993
866    994
866    995
866    996
866    997
866    998
867    907
867    908
867    909
867    910
867    911
867    912
867    913
867    914
867    915
867    916
867    917
867    918
867    919
867    920
867    921
867    922
867    923
867    924
867    925
867    926
867    927
867    928
867    929
867    930
867    931
867    932
867    933
867    934
867    935
867    936
867    984
867    985
867    986
867    987
867    988
867    989
867    990
867    991
867    992
867    993
867    994
867    995
867    996
867    997
867    998
868    907
868    908
868    909
868    910
868    911
868    912
868    913
868    914
868    915
868    916
868    917
868    918
868    919
868    920
868    921
868    922
868    923
868    924
868    925
868    926
868    927
868    928
868    929
868    930
868    931
868    932
868    933
868    934
868    935
868    936
868    984
868    985
868    986
868    987
868    988
868    989
868    990
868    991
868    992
868    993
868    994
868    995
868    996
868    997
868    998
869    907
869    908
869    909
869    910
869    911
869    912
869    913
869    914
869    915
869    916
869    917
869    918
869    919
869    920
869    921
869    922
869    923
869    924
869    925
869    926
869    927
869    928
869    929
869    930
869    931
869    932
869    933
869    934
869    935
869    936
869    984
869    985
869    986
869    987
869    988
869    989
869    990
869    991
869    992
869    993
869    994
869    995
869    996
869    997
869    998
870    907
870    908
870    909
870    910
870    911
870    912
870    913
870    914
870    915
870    916
870    917
870    918
870    919
870    920
870    921
870    922
870    923
870    924
870    925
870    926
870    927
870    928
870    929
870    930
870    931
870    932
870    933
870    934
870    935
870    936
870    984
870    985
870    986
870    987
870    988
870    989
870    990
870    991
870    992
870    993
870    994
870    995
870    996
870    997
870    998
871    907
871    908
871    909
871    910
871    911
871    912
871    913
871    914
871    915
871    916
871    917
871    918
871    919
871    920
871    921
871    922
871    923
871    924
871    925
871    926
871    927
871    928
871    929
871    930
871    931
871    932
871    933
871    934
871    935
871    936
871    984
871    985
871    986
871    987
871    988
871    989
871    990
871    991
871    992
871    993
871    994
871    995
871    996
871    997
871    998
872    907
872    908
872    909
872    910
872    911
872    912
872    913
872    914
872    915
872    916
872    917
872    918
872    919
872    920
872    921
872    922
872    923
872    924
872    925
872    926
872    927
872    928
872    929
872    930
872    931
872    932
872    933
872    934
872    935
872    936
872    984
872    985
872    986
872    987
872    988
872    989
872    990
872    991
872    992
872    993
872    994
872    995
872    996
872    997
872    998
873    907
873    908
873    909
873    910
873    911
873    912
873    913
873    914
873    915
873    916
873    917
873    918
873    919
873    920
873    921
873    922
873    923
873    924
873    925
873    926
873    927
873    928
873    929
873    930
873    931
873    932
873    933
873    934
873    935
873    936
873    984
873    985
873    986
873    987
873    988
873    989
873    990
873    991
873    992
873    993
873    994
873    995
873    996
873    997
873    998
874    907
874    908
874    909
874    910
874    911
874    912
874    913
874    914
874    915
874    916
874    917
874    918
874    919
874    920
874    921
874    922
874    923
874    924
874    925
874    926
874    927
874    928
874    929
874    930
874    931
874    932
874    933
874    934
874    935
874    936
874    984
874    985
874    986
874    987
874    988
874    989
874    990
874    991
874    992
874    993
874    994
874    995
874    996
874    997
874    998
875    907
875    908
875    909
875    910
875    911
875    912
875    913
875    914
875    915
875    916
875    917
875    918
875    919
875    920
875    921
875    922
875    923
875    924
875    925
875    926
875    927
875    928
875    929
875    930
875    931
875    932
875    933
875    934
875    935
875    936
875    984
875    985
875    986
875    987
875    988
875    989
875    990
875    991
875    992
875    993
875    994
875    995
875    996
875    997
875    998
876    907
876    908
876    909
876    910
876    911
876    912
876    913
876    914
876    915
876    916
876    917
876    918
876    919
876    920
876    921
876    922
876    923
876    924
876    925
876    926
876    927
876    928
876    929
876    930
876    931
876    932
876    933
876    934
876    935
876    936
876    984
876    985
876    986
876    987
876    988
876    989
876    990
876    991
876    992
876    993
876    994
876    995
876    996
876    997
876    998
877    907
877    908
877    909
877    910
877    911
877    912
877    913
877    914
877    915
877    916
877    917
877    918
877    919
877    920
877    921
877    922
877    923
877    924
877    925
877    926
877    927
877    928
877    929
877    930
877    931
877    932
877    933
877    934
877    935
877    936
877    984
877    985
877    986
877    987
877    988
877    989
877    990
877    991
877    992
877    993
877    994
877    995
877    996
877    997
877    998
878    907
878    908
878    909
878    910
878    911
878    912
878    913
878    914
878    915
878    916
878    917
878    918
878    919
878    920
878    921
878    922
878    923
878    924
878    925
878    926
878    927
878    928
878    929
878    930
878    931
878    932
878    933
878    934
878    935
878    936
878    984
878    985
878    986
878    987
878    988
878    989
878    990
878    991
878    992
878    993
878    994
878    995
878    996
878    997
878    998
879    907
879    908
879    909
879    910
879    911
879    912
879    913
879    914
879    915
879    916
879    917
879    918
879    919
879    920
879    921
879    922
879    923
879    924
879    925
879    926
879    927
879    928
879    929
879    930
879    931
879    932
879    933
879    934
879    935
879    936
879    984
879    985
879    986
879    987
879    988
879    989
879    990
879    991
879    992
879    993
879    994
879    995
879    996
879    997
879    998
880    907
880    908
880    909
880    910
880    911
880    912
880    913
880    914
880    915
880    916
880    917
880    918
880    919
880    920
880    921
880    922
880    923
880    924
880    925
880    926
880    927
880    928
880    929
880    930
880    931
880    932
880    933
880    934
880    935
880    936
880    984
880    985
880    986
880    987
880    988
880    989
880    990
880    991
880    992
880    993
880    994
880    995
880    996
880    997
880    998
881    907
881    908
881    909
881    910
881    911
881    912
881    913
881    914
881    915
881    916
881    917
881    918
881    919
881    920
881    921
881    922
881    923
881    924
881    925
881    926
881    927
881    928
881    929
881    930
881    931
881    932
881    933
881    934
881    935
881    936
881    984
881    985
881    986
881    987
881    988
881    989
881    990
881    991
881    992
881    993
881    994
881    995
881    996
881    997
881    998
882    907
882    908
882    909
882    910
882    911
882    912
882    913
882    914
882    915
882    916
882    917
882    918
882    919
882    920
882    921
882    922
882    923
882    924
882    925
882    926
882    927
882    928
882    929
882    930
882    931
882    932
882    933
882    934
882    935
882    936
882    984
882    985
882    986
882    987
882    988
882    989
882    990
882    991
882    992
882    993
882    994
882    995
882    996
882    997
882    998
883    907
883    908
883    909
883    910
883    911
883    912
883    913
883    914
883    915
883    916
883    917
883    918
883    919
883    920
883    921
883    922
883    923
883    924
883    925
883    926
883    927
883    928
883    929
883    930
883    931
883    932
883    933
883    934
883    935
883    936
883    984
883    985
883    986
883    987
883    988
883    989
883    990
883    991
883    992
883    993
883    994
883    995
883    996
883    997
883    998
884    907
884    908
884    909
884    910
884    911
884    912
884    913
884    914
884    915
884    916
884    917
884    918
884    919
884    920
884    921
884    922
884    923
884    924
884    925
884    926
884    927
884    928
884    929
884    930
884    931
884    932
884    933
884    934
884    935
884    936
884    984
884    985
884    986
884    987
884    988
884    989
884    990
884    991
884    992
884    993
884    994
884    995
884    996
884    997
884    998
885    907
885    908
885    909
885    910
885    911
885    912
885    913
885    914
885    915
885    916
885    917
885    918
885    919
885    920
885    921
885    922
885    923
885    924
885    925
885    926
885    927
885    928
885    929
885    930
885    931
885    932
885    933
885    934
885    935
885    936
885    984
885    985
885    986
885    987
885    988
885    989
885    990
885    991
885    992
885    993
885    994
885    995
885    996
885    997
885    998
886    907
886    908
886    909
886    910
886    911
886    912
886    913
886    914
886    915
886    916
886    917
886    918
886    919
886    920
886    921
886    922
886    923
886    924
886    925
886    926
886    927
886    928
886    929
886    930
886    931
886    932
886    933
886    934
886    935
886    936
886    984
886    985
886    986
886    987
886    988
886    989
886    990
886    991
886    992
886    993
886    994
886    995
886    996
886    997
886    998
887    907
887    908
887    909
887    910
887    911
887    912
887    913
887    914
887    915
887    916
887    917
887    918
887    919
887    920
887    921
887    922
887    923
887    924
887    925
887    926
887    927
887    928
887    929
887    930
887    931
887    932
887    933
887    934
887    935
887    936
887    984
887    985
887    986
887    987
887    988
887    989
887    990
887    991
887    992
887    993
887    994
887    995
887    996
887    997
887    998
888    907
888    908
888    909
888    910
888    911
888    912
888    913
888    914
888    915
888    916
888    917
888    918
888    919
888    920
888    921
888    922
888    923
888    924
888    925
888    926
888    927
888    928
888    929
888    930
888    931
888    932
888    933
888    934
888    935
888    936
888    984
888    985
888    986
888    987
888    988
888    989
888    990
888    991
888    992
888    993
888    994
888    995
888    996
888    997
888    998
889    907
889    908
889    909
889    910
889    911
889    912
889    913
889    914
889    915
889    916
889    917
889    918
889    919
889    920
889    921
889    922
889    923
889    924
889    925
889    926
889    927
889    928
889    929
889    930
889    931
889    932
889    933
889    934
889    935
889    936
889    984
889    985
889    986
889    987
889    988
889    989
889    990
889    991
889    992
889    993
889    994
889    995
889    996
889    997
889    998
890    907
890    908
890    909
890    910
890    911
890    912
890    913
890    914
890    915
890    916
890    917
890    918
890    919
890    920
890    921
890    922
890    923
890    924
890    925
890    926
890    927
890    928
890    929
890    930
890    931
890    932
890    933
890    934
890    935
890    936
890    984
890    985
890    986
890    987
890    988
890    989
890    990
890    991
890    992
890    993
890    994
890    995
890    996
890    997
890    998
891    907
891    908
891    909
891    910
891    911
891    912
891    913
891    914
891    915
891    916
891    917
891    918
891    919
891    920
891    921
891    922
891    923
891    924
891    925
891    926
891    927
891    928
891    929
891    930
891    931
891    932
891    933
891    934
891    935
891    936
891    984
891    985
891    986
891    987
891    988
891    989
891    990
891    991
891    992
891    993
891    994
891    995
891    996
891    997
891    998
892    907
892    908
892    909
892    910
892    911
892    912
892    913
892    914
892    915
892    916
892    917
892    918
892    919
892    920
892    921
892    922
892    923
892    924
892    925
892    926
892    927
892    928
892    929
892    930
892    931
892    932
892    933
892    934
892    935
892    936
892    984
892    985
892    986
892    987
892    988
892    989
892    990
892    991
892    992
892    993
892    994
892    995
892    996
892    997
892    998
893    907
893    908
893    909
893    910
893    911
893    912
893    913
893    914
893    915
893    916
893    917
893    918
893    919
893    920
893    921
893    922
893    923
893    924
893    925
893    926
893    927
893    928
893    929
893    930
893    931
893    932
893    933
893    934
893    935
893    936
893    984
893    985
893    986
893    987
893    988
893    989
893    990
893    991
893    992
893    993
893    994
893    995
893    996
893    997
893    998
894    907
894    908
894    909
894    910
894    911
894    912
894    913
894    914
894    915
894    916
894    917
894    918
894    919
894    920
894    921
894    922
894    923
894    924
894    925
894    926
894    927
894    928
894    929
894    930
894    931
894    932
894    933
894    934
894    935
894    936
894    984
894    985
894    986
894    987
894    988
894    989
894    990
894    991
894    992
894    993
894    994
894    995
894    996
894    997
894    998
895    907
895    908
895    909
895    910
895    911
895    912
895    913
895    914
895    915
895    916
895    917
895    918
895    919
895    920
895    921
895    922
895    923
895    924
895    925
895    926
895    927
895    928
895    929
895    930
895    931
895    932
895    933
895    934
895    935
895    936
895    966
895    967
895    968
895    969
895    970
895    971
895    972
895    973
895    974
895    984
895    985
895    986
895    987
895    988
895    989
895    990
895    991
895    992
895    993
895    994
895    995
895    996
895    997
895    998
896    907
896    908
896    909
896    910
896    911
896    912
896    913
896    914
896    915
896    916
896    917
896    918
896    919
896    920
896    921
896    922
896    923
896    924
896    925
896    926
896    927
896    928
896    929
896    930
896    931
896    932
896    933
896    934
896    935
896    936
896    966
896    967
896    968
896    969
896    970
896    971
896    972
896    973
896    974
896    984
896    985
896    986
896    987
896    988
896    989
896    990
896    991
896    992
896    993
896    994
896    995
896    996
896    997
896    998
897    907
897    908
897    909
897    910
897    911
897    912
897    913
897    914
897    915
897    916
897    917
897    918
897    919
897    920
897    921
897    922
897    923
897    924
897    925
897    926
897    927
897    928
897    929
897    930
897    931
897    932
897    933
897    934
897    935
897    936
897    966
897    967
897    968
897    969
897    970
897    971
897    972
897    973
897    974
897    984
897    985
897    986
897    987
897    988
897    989
897    990
897    991
897    992
897    993
897    994
897    995
897    996
897    997
897    998
898    892
898    893
898    894
898    907
898    908
898    909
898    910
898    911
898    912
898    913
898    914
898    915
898    916
898    917
898    918
898    919
898    920
898    921
898    922
898    923
898    924
898    925
898    926
898    927
898    928
898    929
898    930
898    931
898    932
898    933
898    934
898    935
898    936
898    966
898    967
898    968
898    969
898    970
898    971
898    972
898    973
898    974
898    984
898    985
898    986
898    987
898    988
898    989
898    990
898    991
898    992
898    993
898    994
898    995
898    996
898    997
898    998
899    892
899    893
899    894
899    907
899    908
899    909
899    910
899    911
899    912
899    913
899    914
899    915
899    916
899    917
899    918
899    919
899    920
899    921
899    922
899    923
899    924
899    925
899    926
899    927
899    928
899    929
899    930
899    931
899    932
899    933
899    934
899    935
899    936
899    966
899    967
899    968
899    969
899    970
899    971
899    972
899    973
899    974
899    984
899    985
899    986
899    987
899    988
899    989
899    990
899    991
899    992
899    993
899    994
899    995
899    996
899    997
899    998
900    892
900    893
900    894
900    907
900    908
900    909
900    910
900    911
900    912
900    913
900    914
900    915
900    916
900    917
900    918
900    919
900    920
900    921
900    922
900    923
900    924
900    925
900    926
900    927
900    928
900    929
900    930
900    931
900    932
900    933
900    934
900    935
900    936
900    966
900    967
900    968
900    969
900    970
900    971
900    972
900    973
900    974
900    984
900    985
900    986
900    987
900    988
900    989
900    990
900    991
900    992
900    993
900    994
900    995
900    996
900    997
900    998
901    889
901    890
901    891
901    907
901    908
901    909
901    910
901    911
901    912
901    913
901    914
901    915
901    916
901    917
901    918
901    919
901    920
901    921
901    922
901    923
901    924
901    925
901    926
901    927
901    928
901    929
901    930
901    931
901    932
901    933
901    934
901    935
901    936
901    966
901    967
901    968
901    969
901    970
901    971
901    972
901    973
901    974
901    984
901    985
901    986
901    987
901    988
901    989
901    990
901    991
901    992
901    993
901    994
901    995
901    996
901    997
901    998
902    889
902    890
902    891
902    907
902    908
902    909
902    910
902    911
902    912
902    913
902    914
902    915
902    916
902    917
902    918
902    919
902    920
902    921
902    922
902    923
902    924
902    925
902    926
902    927
902    928
902    929
902    930
902    931
902    932
902    933
902    934
902    935
902    936
902    966
902    967
902    968
902    969
902    970
902    971
902    972
902    973
902    974
902    984
902    985
902    986
902    987
902    988
902    989
902    990
902    991
902    992
902    993
902    994
902    995
902    996
902    997
902    998
903    889
903    890
903    891
903    907
903    908
903    909
903    910
903    911
903    912
903    913
903    914
903    915
903    916
903    917
903    918
903    919
903    920
903    921
903    922
903    923
903    924
903    925
903    926
903    927
903    928
903    929
903    930
903    931
903    932
903    933
903    934
903    935
903    936
903    966
903    967
903    968
903    969
903    970
903    971
903    972
903    973
903    974
903    984
903    985
903    986
903    987
903    988
903    989
903    990
903    991
903    992
903    993
903    994
903    995
903    996
903    997
903    998
904    975
904    976
904    977
904    978
904    979
904    980
904    981
904    982
904    983
905    975
905    976
905    977
905    978
905    979
905    980
905    981
905    982
905    983
906    975
906    976
906    977
906    978
906    979
906    980
906    981
906    982
906    983
907    908
907    909
907    910
907    911
907    912
907    913
907    914
907    915
907    916
907    917
907    918
907    919
907    920
907    921
907    922
907    923
907    924
907    925
907    926
907    927
907    928
907    929
907    930
907    931
907    932
907    933
907    934
907    935
907    936
907    984
907    985
907    986
907    987
907    988
907    989
907    990
907    991
907    992
907    993
907    994
907    995
907    1029
908    907
908    909
908    910
908    911
908    912
908    913
908    914
908    915
908    916
908    917
908    918
908    919
908    920
908    921
908    922
908    923
908    924
908    925
908    926
908    927
908    928
908    929
908    930
908    931
908    932
908    933
908    934
908    935
908    936
908    984
908    985
908    986
908    987
908    988
908    989
908    990
908    991
908    992
908    993
908    994
908    995
908    1029
909    907
909    908
909    910
909    911
909    912
909    913
909    914
909    915
909    916
909    917
909    918
909    919
909    920
909    921
909    922
909    923
909    924
909    925
909    926
909    927
909    928
909    929
909    930
909    931
909    932
909    933
909    934
909    935
909    936
909    984
909    985
909    986
909    987
909    988
909    989
909    990
909    991
909    992
909    993
909    994
909    995
909    1029
910    907
910    908
910    909
910    911
910    912
910    913
910    914
910    915
910    916
910    917
910    918
910    919
910    920
910    921
910    922
910    923
910    924
910    925
910    926
910    927
910    928
910    929
910    930
910    931
910    932
910    933
910    934
910    935
910    936
910    984
910    985
910    986
910    987
910    988
910    989
910    990
910    991
910    992
910    993
910    994
910    995
910    1029
911    907
911    908
911    909
911    910
911    912
911    913
911    914
911    915
911    916
911    917
911    918
911    919
911    920
911    921
911    922
911    923
911    924
911    925
911    926
911    927
911    928
911    929
911    930
911    931
911    932
911    933
911    934
911    935
911    936
911    984
911    985
911    986
911    987
911    988
911    989
911    990
911    991
911    992
911    993
911    994
911    995
911    1029
912    907
912    908
912    909
912    910
912    911
912    913
912    914
912    915
912    916
912    917
912    918
912    919
912    920
912    921
912    922
912    923
912    924
912    925
912    926
912    927
912    928
912    929
912    930
912    931
912    932
912    933
912    934
912    935
912    936
912    984
912    985
912    986
912    987
912    988
912    989
912    990
912    991
912    992
912    993
912    994
912    995
912    1029
913    907
913    908
913    909
913    910
913    911
913    912
913    914
913    915
913    916
913    917
913    918
913    919
913    920
913    921
913    922
913    923
913    924
913    925
913    926
913    927
913    928
913    929
913    930
913    931
913    932
913    933
913    934
913    935
913    936
913    984
913    985
913    986
913    987
913    988
913    989
913    990
913    991
913    992
913    993
913    994
913    995
913    1029
914    907
914    908
914    909
914    910
914    911
914    912
914    913
914    915
914    916
914    917
914    918
914    919
914    920
914    921
914    922
914    923
914    924
914    925
914    926
914    927
914    928
914    929
914    930
914    931
914    932
914    933
914    934
914    935
914    936
914    984
914    985
914    986
914    987
914    988
914    989
914    990
914    991
914    992
914    993
914    994
914    995
914    1029
915    907
915    908
915    909
915    910
915    911
915    912
915    913
915    914
915    916
915    917
915    918
915    919
915    920
915    921
915    922
915    923
915    924
915    925
915    926
915    927
915    928
915    929
915    930
915    931
915    932
915    933
915    934
915    935
915    936
915    984
915    985
915    986
915    987
915    988
915    989
915    990
915    991
915    992
915    993
915    994
915    995
915    1029
916    907
916    908
916    909
916    910
916    911
916    912
916    913
916    914
916    915
916    917
916    918
916    919
916    920
916    921
916    922
916    923
916    924
916    925
916    926
916    927
916    928
916    929
916    930
916    931
916    932
916    933
916    934
916    935
916    936
916    984
916    985
916    986
916    987
916    988
916    989
916    990
916    991
916    992
916    993
916    994
916    995
916    1029
917    907
917    908
917    909
917    910
917    911
917    912
917    913
917    914
917    915
917    916
917    918
917    919
917    920
917    921
917    922
917    923
917    924
917    925
917    926
917    927
917    928
917    929
917    930
917    931
917    932
917    933
917    934
917    935
917    936
917    984
917    985
917    986
917    987
917    988
917    989
917    990
917    991
917    992
917    993
917    994
917    995
917    1029
918    907
918    908
918    909
918    910
918    911
918    912
918    913
918    914
918    915
918    916
918    917
918    919
918    920
918    921
918    922
918    923
918    924
918    925
918    926
918    927
918    928
918    929
918    930
918    931
918    932
918    933
918    934
918    935
918    936
918    984
918    985
918    986
918    987
918    988
918    989
918    990
918    991
918    992
918    993
918    994
918    995
918    1029
919    907
919    908
919    909
919    910
919    911
919    912
919    913
919    914
919    915
919    916
919    917
919    918
919    920
919    921
919    922
919    923
919    924
919    925
919    926
919    927
919    928
919    929
919    930
919    931
919    932
919    933
919    934
919    935
919    936
919    984
919    985
919    986
919    987
919    988
919    989
919    990
919    991
919    992
919    993
919    994
919    995
919    1029
920    907
920    908
920    909
920    910
920    911
920    912
920    913
920    914
920    915
920    916
920    917
920    918
920    919
920    921
920    922
920    923
920    924
920    925
920    926
920    927
920    928
920    929
920    930
920    931
920    932
920    933
920    934
920    935
920    936
920    984
920    985
920    986
920    987
920    988
920    989
920    990
920    991
920    992
920    993
920    994
920    995
920    1029
921    907
921    908
921    909
921    910
921    911
921    912
921    913
921    914
921    915
921    916
921    917
921    918
921    919
921    920
921    922
921    923
921    924
921    925
921    926
921    927
921    928
921    929
921    930
921    931
921    932
921    933
921    934
921    935
921    936
921    984
921    985
921    986
921    987
921    988
921    989
921    990
921    991
921    992
921    993
921    994
921    995
921    1029
922    907
922    908
922    909
922    910
922    911
922    912
922    913
922    914
922    915
922    916
922    917
922    918
922    919
922    920
922    921
922    923
922    924
922    925
922    926
922    927
922    928
922    929
922    930
922    931
922    932
922    933
922    934
922    935
922    936
922    984
922    985
922    986
922    987
922    988
922    989
922    990
922    991
922    992
922    993
922    994
922    995
922    1029
923    907
923    908
923    909
923    910
923    911
923    912
923    913
923    914
923    915
923    916
923    917
923    918
923    919
923    920
923    921
923    922
923    924
923    925
923    926
923    927
923    928
923    929
923    930
923    931
923    932
923    933
923    934
923    935
923    936
923    984
923    985
923    986
923    987
923    988
923    989
923    990
923    991
923    992
923    993
923    994
923    995
923    1029
924    907
924    908
924    909
924    910
924    911
924    912
924    913
924    914
924    915
924    916
924    917
924    918
924    919
924    920
924    921
924    922
924    923
924    925
924    926
924    927
924    928
924    929
924    930
924    931
924    932
924    933
924    934
924    935
924    936
924    984
924    985
924    986
924    987
924    988
924    989
924    990
924    991
924    992
924    993
924    994
924    995
924    1029
925    907
925    908
925    909
925    910
925    911
925    912
925    913
925    914
925    915
925    916
925    917
925    918
925    919
925    920
925    921
925    922
925    923
925    924
925    926
925    927
925    928
925    929
925    930
925    931
925    932
925    933
925    934
925    935
925    936
925    984
925    985
925    986
925    987
925    988
925    989
925    990
925    991
925    992
925    993
925    994
925    995
925    1029
926    907
926    908
926    909
926    910
926    911
926    912
926    913
926    914
926    915
926    916
926    917
926    918
926    919
926    920
926    921
926    922
926    923
926    924
926    925
926    927
926    928
926    929
926    930
926    931
926    932
926    933
926    934
926    935
926    936
926    984
926    985
926    986
926    987
926    988
926    989
926    990
926    991
926    992
926    993
926    994
926    995
926    1029
927    907
927    908
927    909
927    910
927    911
927    912
927    913
927    914
927    915
927    916
927    917
927    918
927    919
927    920
927    921
927    922
927    923
927    924
927    925
927    926
927    928
927    929
927    930
927    931
927    932
927    933
927    934
927    935
927    936
927    984
927    985
927    986
927    987
927    988
927    989
927    990
927    991
927    992
927    993
927    994
927    995
927    1029
928    907
928    908
928    909
928    910
928    911
928    912
928    913
928    914
928    915
928    916
928    917
928    918
928    919
928    920
928    921
928    922
928    923
928    924
928    925
928    926
928    927
928    929
928    930
928    931
928    932
928    933
928    934
928    935
928    936
928    984
928    985
928    986
928    987
928    988
928    989
928    990
928    991
928    992
928    993
928    994
928    995
928    1029
929    907
929    908
929    909
929    910
929    911
929    912
929    913
929    914
929    915
929    916
929    917
929    918
929    919
929    920
929    921
929    922
929    923
929    924
929    925
929    926
929    927
929    928
929    930
929    931
929    932
929    933
929    934
929    935
929    936
929    984
929    985
929    986
929    987
929    988
929    989
929    990
929    991
929    992
929    993
929    994
929    995
929    1029
930    907
930    908
930    909
930    910
930    911
930    912
930    913
930    914
930    915
930    916
930    917
930    918
930    919
930    920
930    921
930    922
930    923
930    924
930    925
930    926
930    927
930    928
930    929
930    931
930    932
930    933
930    934
930    935
930    936
930    984
930    985
930    986
930    987
930    988
930    989
930    990
930    991
930    992
930    993
930    994
930    995
930    1029
931    907
931    908
931    909
931    910
931    911
931    912
931    913
931    914
931    915
931    916
931    917
931    918
931    919
931    920
931    921
931    922
931    923
931    924
931    925
931    926
931    927
931    928
931    929
931    930
931    932
931    933
931    934
931    935
931    936
931    984
931    985
931    986
931    987
931    988
931    989
931    990
931    991
931    992
931    993
931    994
931    995
931    1029
932    907
932    908
932    909
932    910
932    911
932    912
932    913
932    914
932    915
932    916
932    917
932    918
932    919
932    920
932    921
932    922
932    923
932    924
932    925
932    926
932    927
932    928
932    929
932    930
932    931
932    933
932    934
932    935
932    936
932    984
932    985
932    986
932    987
932    988
932    989
932    990
932    991
932    992
932    993
932    994
932    995
932    1029
933    907
933    908
933    909
933    910
933    911
933    912
933    913
933    914
933    915
933    916
933    917
933    918
933    919
933    920
933    921
933    922
933    923
933    924
933    925
933    926
933    927
933    928
933    929
933    930
933    931
933    932
933    934
933    935
933    936
933    984
933    985
933    986
933    987
933    988
933    989
933    990
933    991
933    992
933    993
933    994
933    995
933    1029
934    907
934    908
934    909
934    910
934    911
934    912
934    913
934    914
934    915
934    916
934    917
934    918
934    919
934    920
934    921
934    922
934    923
934    924
934    925
934    926
934    927
934    928
934    929
934    930
934    931
934    932
934    933
934    935
934    936
934    984
934    985
934    986
934    987
934    988
934    989
934    990
934    991
934    992
934    993
934    994
934    995
934    1029
935    907
935    908
935    909
935    910
935    911
935    912
935    913
935    914
935    915
935    916
935    917
935    918
935    919
935    920
935    921
935    922
935    923
935    924
935    925
935    926
935    927
935    928
935    929
935    930
935    931
935    932
935    933
935    934
935    936
935    984
935    985
935    986
935    987
935    988
935    989
935    990
935    991
935    992
935    993
935    994
935    995
935    1029
936    907
936    908
936    909
936    910
936    911
936    912
936    913
936    914
936    915
936    916
936    917
936    918
936    919
936    920
936    921
936    922
936    923
936    924
936    925
936    926
936    927
936    928
936    929
936    930
936    931
936    932
936    933
936    934
936    935
936    984
936    985
936    986
936    987
936    988
936    989
936    990
936    991
936    992
936    993
936    994
936    995
936    1029
937    938
937    939
937    940
937    941
937    942
937    943
937    944
937    945
937    946
937    1029
938    939
938    940
938    941
938    942
938    943
938    944
938    945
938    946
938    1029
939    940
939    941
939    942
939    943
939    944
939    945
939    946
939    1029
940    941
940    942
940    943
940    944
940    945
940    946
940    1029
941    942
941    943
941    944
941    945
941    946
941    1029
942    943
942    944
942    945
942    946
942    1029
943    944
943    945
943    946
943    1029
944    945
944    946
944    1029
945    946
945    1029
946    1029
947    948
948    949
948    953
949    865
949    866
949    867
949    868
949    869
949    870
949    871
949    872
949    873
949    874
949    875
949    876
949    877
949    878
949    879
949    880
949    881
949    882
949    883
949    884
949    885
949    886
949    887
949    888
949    889
949    890
949    891
949    892
949    893
949    894
949    907
949    908
949    909
949    910
949    911
949    912
949    913
949    914
949    915
949    916
949    917
949    918
949    919
949    920
949    921
949    922
949    923
949    924
949    925
949    926
949    927
949    928
949    929
949    930
949    931
949    932
949    933
949    934
949    935
949    936
949    937
949    938
949    939
949    940
949    941
949    942
949    943
949    944
949    945
949    946
949    966
949    967
949    968
949    969
949    970
949    971
949    972
949    973
949    974
949    984
949    985
949    986
949    987
949    988
949    989
949    990
949    991
949    992
949    993
949    994
949    995
949    996
949    997
949    998
950    907
950    908
950    909
950    910
950    911
950    912
950    913
950    914
950    915
950    916
950    917
950    918
950    919
950    920
950    921
950    922
950    923
950    924
950    925
950    926
950    927
950    928
950    929
950    930
950    931
950    932
950    933
950    934
950    935
950    936
950    951
950    954
950    955
950    956
950    957
950    958
950    959
950    960
950    961
950    962
950    963
950    964
950    965
950    966
950    967
950    968
950    969
950    970
950    971
950    972
950    973
950    974
950    975
950    976
950    977
950    978
950    979
950    980
950    981
950    982
950    983
950    984
950    985
950    986
950    987
950    988
950    989
950    990
950    991
950    992
950    993
950    994
950    995
950    996
950    997
950    998
950    1017
950    1024
950    1025
950    1026
950    1027
950    1028
950    1029
950    1081
950    1082
950    1083
950    1084
950    1085
950    1086
950    1087
950    1088
950    1089
950    1090
950    1091
950    1092
950    1093
950    1094
950    1095
951    907
951    908
951    909
951    910
951    911
951    912
951    913
951    914
951    915
951    916
951    917
951    918
951    919
951    920
951    921
951    922
951    923
951    924
951    925
951    926
951    927
951    928
951    929
951    930
951    931
951    932
951    933
951    934
951    935
951    936
951    952
951    954
951    955
951    956
951    957
951    958
951    959
951    960
951    961
951    962
951    963
951    964
951    965
951    966
951    967
951    968
951    969
951    970
951    971
951    972
951    973
951    974
951    975
951    976
951    977
951    978
951    979
951    980
951    981
951    982
951    983
951    984
951    985
951    986
951    987
951    988
951    989
951    990
951    991
951    992
951    993
951    994
951    995
951    996
951    997
951    998
951    1017
951    1018
951    1019
951    1020
951    1021
951    1022
951    1023
951    1024
951    1025
951    1026
951    1027
951    1028
951    1029
951    1081
951    1082
951    1083
951    1084
951    1085
951    1086
951    1087
951    1088
951    1089
951    1090
951    1091
951    1092
951    1093
951    1094
951    1095
951    1368
951    1369
951    1370
951    1371
951    1372
951    1373
952    907
952    908
952    909
952    910
952    911
952    912
952    913
952    914
952    915
952    916
952    917
952    918
952    919
952    920
952    921
952    922
952    923
952    924
952    925
952    926
952    927
952    928
952    929
952    930
952    931
952    932
952    933
952    934
952    935
952    936
952    954
952    955
952    956
952    957
952    958
952    959
952    960
952    961
952    962
952    963
952    964
952    965
952    966
952    967
952    968
952    969
952    970
952    971
952    972
952    973
952    974
952    975
952    976
952    977
952    978
952    979
952    980
952    981
952    982
952    983
952    984
952    985
952    986
952    987
952    988
952    989
952    990
952    991
952    992
952    993
952    994
952    995
952    996
952    997
952    998
952    1017
952    1024
952    1025
952    1026
952    1027
952    1028
952    1029
952    1081
952    1082
952    1083
952    1084
952    1085
952    1086
952    1087
952    1088
952    1089
952    1090
952    1091
952    1092
952    1093
952    1094
952    1095
953    966
953    967
953    968
953    969
953    970
953    971
953    972
953    973
953    974
953    975
953    976
953    977
953    978
953    979
953    980
953    981
953    982
953    983
953    990
953    991
953    992
953    993
953    994
953    995
953    996
953    997
953    998
954    955
954    956
954    957
954    958
954    959
954    960
954    961
954    962
954    963
954    964
954    965
954    1024
954    1030
955    954
955    956
955    957
955    958
955    959
955    960
955    961
955    962
955    963
955    964
955    965
955    1024
955    1032
956    954
956    955
956    957
956    958
956    959
956    960
956    961
956    962
956    963
956    964
956    965
956    1024
956    1034
957    954
957    955
957    956
957    958
957    959
957    960
957    961
957    962
957    963
957    964
957    965
957    1025
957    1036
958    954
958    955
958    956
958    957
958    959
958    960
958    961
958    962
958    963
958    964
958    965
958    1025
958    1038
959    954
959    955
959    956
959    957
959    958
959    960
959    961
959    962
959    963
959    964
959    965
959    1025
959    1040
960    954
960    955
960    956
960    957
960    958
960    959
960    963
960    964
960    965
960    1026
960    1042
961    954
961    955
961    956
961    957
961    958
961    959
961    963
961    964
961    965
961    1026
961    1044
962    954
962    955
962    956
962    957
962    958
962    959
962    963
962    964
962    965
962    1026
962    1046
963    954
963    955
963    956
963    960
963    961
963    962
963    1027
963    1048
964    954
964    955
964    956
964    960
964    961
964    962
964    1027
964    1050
965    954
965    955
965    956
965    960
965    961
965    962
965    1027
965    1052
966    967
966    968
966    969
966    970
966    971
966    972
966    973
966    974
967    966
967    968
967    969
967    970
967    971
967    972
967    973
967    974
968    966
968    967
968    969
968    970
968    971
968    972
968    973
968    974
969    966
969    967
969    968
969    970
969    971
969    972
969    973
969    974
969    1017
969    1090
969    1091
969    1092
970    966
970    967
970    968
970    969
970    971
970    972
970    973
970    974
970    1017
970    1090
970    1091
970    1092
971    966
971    967
971    968
971    969
971    970
971    972
971    973
971    974
971    1017
971    1090
971    1091
971    1092
972    966
972    967
972    968
972    969
972    970
972    971
972    973
972    974
973    966
973    967
973    968
973    969
973    970
973    971
973    972
973    974
974    966
974    967
974    968
974    969
974    970
974    971
974    972
974    973
975    976
975    977
975    978
975    979
975    980
975    981
975    982
975    983
976    975
976    977
976    978
976    979
976    980
976    981
976    982
976    983
977    975
977    976
977    978
977    979
977    980
977    981
977    982
977    983
978    979
978    980
978    981
978    982
978    983
978    1081
978    1082
978    1083
979    978
979    980
979    981
979    982
979    983
979    1081
979    1082
979    1083
980    978
980    979
980    981
980    982
980    983
980    1081
980    1082
980    1083
981    978
981    979
981    980
981    982
981    983
982    978
982    979
982    980
982    981
982    983
983    978
983    979
983    980
983    981
983    982
984    907
984    908
984    909
984    910
984    911
984    912
984    913
984    914
984    915
984    916
984    917
984    918
984    919
984    920
984    921
984    922
984    923
984    924
984    925
984    926
984    927
984    928
984    929
984    930
984    931
984    932
984    933
984    934
984    935
984    936
984    954
984    955
984    956
984    957
984    958
984    959
984    960
984    961
984    962
984    963
984    964
984    965
984    985
984    986
984    987
984    988
984    989
984    990
984    991
984    992
984    993
984    994
984    995
984    1028
984    1029
984    1084
984    1085
984    1086
984    1087
984    1088
984    1089
984    1093
984    1094
984    1095
985    907
985    908
985    909
985    910
985    911
985    912
985    913
985    914
985    915
985    916
985    917
985    918
985    919
985    920
985    921
985    922
985    923
985    924
985    925
985    926
985    927
985    928
985    929
985    930
985    931
985    932
985    933
985    934
985    935
985    936
985    954
985    955
985    956
985    957
985    958
985    959
985    960
985    961
985    962
985    963
985    964
985    965
985    984
985    986
985    987
985    988
985    989
985    990
985    991
985    992
985    993
985    994
985    995
985    1028
985    1029
985    1084
985    1085
985    1086
985    1087
985    1088
985    1089
985    1093
985    1094
985    1095
986    907
986    908
986    909
986    910
986    911
986    912
986    913
986    914
986    915
986    916
986    917
986    918
986    919
986    920
986    921
986    922
986    923
986    924
986    925
986    926
986    927
986    928
986    929
986    930
986    931
986    932
986    933
986    934
986    935
986    936
986    954
986    955
986    956
986    957
986    958
986    959
986    960
986    961
986    962
986    963
986    964
986    965
986    984
986    985
986    987
986    988
986    989
986    990
986    991
986    992
986    993
986    994
986    995
986    1028
986    1029
986    1084
986    1085
986    1086
986    1087
986    1088
986    1089
986    1093
986    1094
986    1095
987    907
987    908
987    909
987    910
987    911
987    912
987    913
987    914
987    915
987    916
987    917
987    918
987    919
987    920
987    921
987    922
987    923
987    924
987    925
987    926
987    927
987    928
987    929
987    930
987    931
987    932
987    933
987    934
987    935
987    936
987    954
987    955
987    956
987    957
987    958
987    959
987    960
987    961
987    962
987    963
987    964
987    965
987    984
987    985
987    986
987    988
987    989
987    990
987    991
987    992
987    993
987    994
987    995
987    1028
987    1029
987    1084
987    1085
987    1086
987    1087
987    1088
987    1089
987    1093
987    1094
987    1095
988    907
988    908
988    909
988    910
988    911
988    912
988    913
988    914
988    915
988    916
988    917
988    918
988    919
988    920
988    921
988    922
988    923
988    924
988    925
988    926
988    927
988    928
988    929
988    930
988    931
988    932
988    933
988    934
988    935
988    936
988    954
988    955
988    956
988    957
988    958
988    959
988    960
988    961
988    962
988    963
988    964
988    965
988    984
988    985
988    986
988    987
988    989
988    990
988    991
988    992
988    993
988    994
988    995
988    1028
988    1029
988    1084
988    1085
988    1086
988    1087
988    1088
988    1089
988    1093
988    1094
988    1095
989    907
989    908
989    909
989    910
989    911
989    912
989    913
989    914
989    915
989    916
989    917
989    918
989    919
989    920
989    921
989    922
989    923
989    924
989    925
989    926
989    927
989    928
989    929
989    930
989    931
989    932
989    933
989    934
989    935
989    936
989    954
989    955
989    956
989    957
989    958
989    959
989    960
989    961
989    962
989    963
989    964
989    965
989    984
989    985
989    986
989    987
989    988
989    990
989    991
989    992
989    993
989    994
989    995
989    1028
989    1029
989    1084
989    1085
989    1086
989    1087
989    1088
989    1089
989    1093
989    1094
989    1095
990    907
990    908
990    909
990    910
990    911
990    912
990    913
990    914
990    915
990    916
990    917
990    918
990    919
990    920
990    921
990    922
990    923
990    924
990    925
990    926
990    927
990    928
990    929
990    930
990    931
990    932
990    933
990    934
990    935
990    936
990    954
990    955
990    956
990    957
990    958
990    959
990    960
990    961
990    962
990    963
990    964
990    965
990    984
990    985
990    986
990    987
990    988
990    989
990    991
990    992
990    993
990    994
990    995
990    1028
990    1029
990    1084
990    1085
990    1086
990    1087
990    1088
990    1089
990    1093
990    1094
990    1095
991    907
991    908
991    909
991    910
991    911
991    912
991    913
991    914
991    915
991    916
991    917
991    918
991    919
991    920
991    921
991    922
991    923
991    924
991    925
991    926
991    927
991    928
991    929
991    930
991    931
991    932
991    933
991    934
991    935
991    936
991    954
991    955
991    956
991    957
991    958
991    959
991    960
991    961
991    962
991    963
991    964
991    965
991    984
991    985
991    986
991    987
991    988
991    989
991    990
991    992
991    993
991    994
991    995
991    1028
991    1029
991    1084
991    1085
991    1086
991    1087
991    1088
991    1089
991    1093
991    1094
991    1095
992    907
992    908
992    909
992    910
992    911
992    912
992    913
992    914
992    915
992    916
992    917
992    918
992    919
992    920
992    921
992    922
992    923
992    924
992    925
992    926
992    927
992    928
992    929
992    930
992    931
992    932
992    933
992    934
992    935
992    936
992    954
992    955
992    956
992    957
992    958
992    959
992    960
992    961
992    962
992    963
992    964
992    965
992    984
992    985
992    986
992    987
992    988
992    989
992    990
992    991
992    993
992    994
992    995
992    1028
992    1029
992    1084
992    1085
992    1086
992    1087
992    1088
992    1089
992    1093
992    1094
992    1095
993    907
993    908
993    909
993    910
993    911
993    912
993    913
993    914
993    915
993    916
993    917
993    918
993    919
993    920
993    921
993    922
993    923
993    924
993    925
993    926
993    927
993    928
993    929
993    930
993    931
993    932
993    933
993    934
993    935
993    936
993    987
993    988
993    989
994    907
994    908
994    909
994    910
994    911
994    912
994    913
994    914
994    915
994    916
994    917
994    918
994    919
994    920
994    921
994    922
994    923
994    924
994    925
994    926
994    927
994    928
994    929
994    930
994    931
994    932
994    933
994    934
994    935
994    936
994    987
994    988
994    989
995    907
995    908
995    909
995    910
995    911
995    912
995    913
995    914
995    915
995    916
995    917
995    918
995    919
995    920
995    921
995    922
995    923
995    924
995    925
995    926
995    927
995    928
995    929
995    930
995    931
995    932
995    933
995    934
995    935
995    936
995    987
995    988
995    989
996    907
996    908
996    909
996    910
996    911
996    912
996    913
996    914
996    915
996    916
996    917
996    918
996    919
996    920
996    921
996    922
996    923
996    924
996    925
996    926
996    927
996    928
996    929
996    930
996    931
996    932
996    933
996    934
996    935
996    936
996    984
996    985
996    986
996    987
996    988
996    989
996    990
996    991
996    992
996    997
996    998
997    907
997    908
997    909
997    910
997    911
997    912
997    913
997    914
997    915
997    916
997    917
997    918
997    919
997    920
997    921
997    922
997    923
997    924
997    925
997    926
997    927
997    928
997    929
997    930
997    931
997    932
997    933
997    934
997    935
997    936
997    984
997    985
997    986
997    987
997    988
997    989
997    990
997    991
997    992
997    996
997    998
998    907
998    908
998    909
998    910
998    911
998    912
998    913
998    914
998    915
998    916
998    917
998    918
998    919
998    920
998    921
998    922
998    923
998    924
998    925
998    926
998    927
998    928
998    929
998    930
998    931
998    932
998    933
998    934
998    935
998    936
998    984
998    985
998    986
998    987
998    988
998    989
998    990
998    991
998    992
998    996
998    997
999    1000
1000    1145
1001    1002
1002    1146
1003    1004
1004    1147
1005    1006
1006    1148
1007    1008
1008    1149
1009    1010
1010    1150
1011    1012
1012    1151
1013    1014
1014    1152
1015    1016
1016    1153
1016    1154
1017    1018
1017    1019
1017    1020
1017    1021
1017    1022
1017    1023
1017    1368
1017    1369
1017    1370
1017    1371
1017    1372
1017    1373
1018    1153
1018    1368
1019    1369
1020    1370
1021    1371
1022    1372
1023    1373
1024    1023
1024    1373
1025    1022
1025    1372
1026    1021
1026    1371
1027    1020
1027    1370
1028    1019
1028    1369
1029    1018
1029    1368
1030    1031
1031    1124
1031    1125
1031    1126
1031    1127
1031    1128
1031    1129
1032    1033
1033    1124
1033    1125
1033    1126
1033    1127
1033    1128
1033    1129
1034    1035
1035    1124
1035    1125
1035    1126
1035    1127
1035    1128
1035    1129
1036    1037
1037    1124
1037    1125
1037    1126
1037    1127
1037    1128
1037    1129
1038    1039
1039    1124
1039    1125
1039    1126
1039    1127
1039    1128
1039    1129
1040    1041
1041    1124
1041    1125
1041    1126
1041    1127
1041    1128
1041    1129
1042    1043
1043    1124
1043    1125
1043    1126
1043    1127
1043    1128
1043    1129
1044    1045
1045    1124
1045    1125
1045    1126
1045    1127
1045    1128
1045    1129
1046    1047
1047    1124
1047    1125
1047    1126
1047    1127
1047    1128
1047    1129
1048    1049
1049    1124
1049    1125
1049    1126
1049    1127
1049    1128
1049    1129
1050    1051
1051    1124
1051    1125
1051    1126
1051    1127
1051    1128
1051    1129
1052    1053
1053    1124
1053    1125
1053    1126
1053    1127
1053    1128
1053    1129
1054    1055
1054    1124
1054    1125
1054    1126
1054    1127
1054    1128
1054    1129
1055    1056
1055    1124
1055    1125
1055    1126
1055    1127
1055    1128
1055    1129
1056    1124
1056    1125
1056    1126
1056    1127
1056    1128
1056    1129
1057    114
1057    115
1057    116
1057    117
1057    118
1057    119
1057    1058
1057    1063
1057    1096
1057    1099
1057    1101
1057    1102
1057    1104
1057    1106
1057    1107
1057    1108
1057    1109
1057    1110
1057    1111
1057    1112
1057    1113
1057    1114
1057    1115
1057    1116
1057    1117
1057    1118
1057    1119
1057    1120
1057    1121
1057    1122
1057    1123
1057    1124
1057    1125
1057    1126
1057    1127
1057    1128
1057    1129
1057    1130
1057    1131
1057    1132
1057    1134
1057    1135
1057    1136
1057    1137
1057    1138
1057    1200
1057    1201
1057    1202
1057    1203
1057    1204
1057    1205
1057    1451
1057    1583
1057    1584
1057    1585
1057    1586
1057    1587
1057    1588
1057    1589
1057    1590
1057    1591
1057    1592
1057    1593
1057    1594
1057    1595
1057    1596
1057    1597
1057    1598
1057    1599
1057    1600
1058    1059
1058    1063
1058    1096
1058    1099
1058    1102
1058    1104
1058    1106
1058    1107
1058    1108
1058    1109
1058    1110
1058    1111
1058    1112
1058    1113
1058    1114
1058    1115
1058    1116
1058    1117
1058    1118
1058    1119
1058    1120
1058    1121
1058    1122
1058    1123
1058    1124
1058    1125
1058    1126
1058    1127
1058    1128
1058    1129
1058    1130
1058    1131
1058    1132
1058    1134
1058    1135
1058    1136
1058    1137
1058    1138
1058    1139
1058    1140
1058    1141
1058    1142
1058    1143
1058    1200
1058    1201
1058    1202
1058    1203
1058    1204
1058    1205
1058    1489
1058    1490
1058    1491
1058    1492
1058    1493
1058    1583
1058    1584
1058    1585
1058    1586
1058    1587
1058    1588
1058    1589
1058    1590
1058    1591
1059    1060
1059    1061
1059    1062
1059    1063
1059    1096
1059    1099
1059    1102
1059    1104
1059    1106
1059    1107
1059    1108
1059    1109
1059    1110
1059    1111
1059    1112
1059    1113
1059    1114
1059    1115
1059    1116
1059    1117
1059    1118
1059    1119
1059    1120
1059    1121
1059    1122
1059    1123
1059    1124
1059    1125
1059    1126
1059    1127
1059    1128
1059    1129
1059    1130
1059    1131
1059    1132
1059    1134
1059    1135
1059    1136
1059    1137
1059    1138
1059    1200
1059    1201
1059    1202
1059    1203
1059    1204
1059    1205
1059    1583
1059    1584
1059    1585
1059    1586
1059    1587
1059    1588
1059    1589
1059    1590
1059    1591
1060    1061
1061    1062
1061    1583
1061    1584
1061    1585
1061    1586
1061    1587
1061    1588
1061    1589
1061    1590
1061    1591
1062    1106
1062    1107
1062    1108
1062    1109
1062    1110
1062    1111
1062    1112
1062    1113
1062    1114
1062    1115
1062    1116
1062    1117
1062    1130
1062    1131
1062    1132
1062    1134
1062    1158
1062    1583
1062    1584
1062    1585
1062    1586
1062    1587
1062    1588
1062    1589
1062    1590
1062    1591
1063    1064
1064    1065
1065    1118
1065    1119
1065    1120
1065    1124
1065    1125
1065    1126
1065    1127
1065    1128
1065    1129
1066    1067
1067    1063
1067    1118
1067    1119
1067    1120
1067    1124
1067    1125
1067    1126
1067    1127
1067    1128
1067    1129
1068    1069
1069    1063
1069    1118
1069    1119
1069    1120
1069    1124
1069    1125
1069    1126
1069    1127
1069    1128
1069    1129
1070    1071
1071    1063
1071    1118
1071    1119
1071    1120
1071    1124
1071    1125
1071    1126
1071    1127
1071    1128
1071    1129
1072    1073
1073    1096
1073    1121
1073    1122
1073    1123
1073    1124
1073    1125
1073    1126
1073    1127
1073    1128
1073    1129
1074    1075
1075    1096
1075    1121
1075    1122
1075    1123
1075    1124
1075    1125
1075    1126
1075    1127
1075    1128
1075    1129
1076    1077
1077    1096
1077    1121
1077    1122
1077    1123
1077    1124
1077    1125
1077    1126
1077    1127
1077    1128
1077    1129
1078    1079
1078    1081
1078    1084
1078    1087
1078    1090
1078    1093
1079    1080
1079    1082
1079    1085
1079    1088
1079    1091
1079    1094
1080    1083
1080    1086
1080    1089
1080    1092
1080    1095
1081    1104
1082    1104
1083    1104
1084    1066
1085    1068
1086    1070
1087    1099
1088    1099
1089    1099
1090    1102
1091    1102
1092    1102
1093    1072
1094    1074
1095    1076
1096    1097
1097    1098
1098    1121
1098    1122
1098    1123
1098    1124
1098    1125
1098    1126
1098    1127
1098    1128
1098    1129
1099    1100
1100    114
1100    115
1100    116
1100    117
1100    118
1100    119
1100    1101
1100    1451
1100    1583
1100    1584
1100    1585
1100    1586
1100    1587
1100    1588
1100    1589
1100    1590
1100    1591
1100    1592
1100    1593
1100    1594
1100    1595
1100    1596
1100    1597
1100    1598
1100    1599
1100    1600
1101    114
1101    115
1101    116
1101    117
1101    118
1101    119
1101    1451
1101    1583
1101    1584
1101    1585
1101    1586
1101    1587
1101    1588
1101    1589
1101    1590
1101    1591
1101    1592
1101    1593
1101    1594
1101    1595
1101    1596
1101    1597
1101    1598
1101    1599
1101    1600
1102    1103
1103    114
1103    115
1103    116
1103    117
1103    118
1103    119
1103    126
1103    127
1103    128
1103    1101
1103    1133
1103    1451
1103    1583
1103    1584
1103    1585
1103    1586
1103    1587
1103    1588
1103    1589
1103    1590
1103    1591
1103    1592
1103    1593
1103    1594
1103    1595
1103    1596
1103    1597
1103    1598
1103    1599
1103    1600
1104    1105
1105    102
1105    103
1105    104
1105    1583
1105    1584
1105    1585
1105    1586
1105    1587
1105    1588
1105    1589
1105    1590
1105    1591
1106    1107
1106    1108
1106    1109
1106    1110
1106    1111
1106    1112
1106    1113
1106    1114
1106    1115
1106    1116
1106    1117
1106    1124
1106    1125
1106    1126
1106    1127
1106    1128
1106    1129
1106    1138
1107    1106
1107    1108
1107    1109
1107    1110
1107    1111
1107    1112
1107    1113
1107    1114
1107    1115
1107    1116
1107    1117
1107    1124
1107    1125
1107    1126
1107    1127
1107    1128
1107    1129
1107    1138
1108    1106
1108    1107
1108    1109
1108    1110
1108    1111
1108    1112
1108    1113
1108    1114
1108    1115
1108    1116
1108    1117
1108    1124
1108    1125
1108    1126
1108    1127
1108    1128
1108    1129
1108    1138
1109    1106
1109    1107
1109    1108
1109    1110
1109    1111
1109    1112
1109    1113
1109    1114
1109    1115
1109    1116
1109    1117
1109    1124
1109    1125
1109    1126
1109    1127
1109    1128
1109    1129
1109    1137
1110    1106
1110    1107
1110    1108
1110    1109
1110    1111
1110    1112
1110    1113
1110    1114
1110    1115
1110    1116
1110    1117
1110    1124
1110    1125
1110    1126
1110    1127
1110    1128
1110    1129
1110    1137
1111    1106
1111    1107
1111    1108
1111    1109
1111    1110
1111    1112
1111    1113
1111    1114
1111    1115
1111    1116
1111    1117
1111    1124
1111    1125
1111    1126
1111    1127
1111    1128
1111    1129
1111    1137
1112    1106
1112    1107
1112    1108
1112    1109
1112    1110
1112    1111
1112    1115
1112    1116
1112    1117
1112    1124
1112    1125
1112    1126
1112    1127
1112    1128
1112    1129
1112    1136
1113    1106
1113    1107
1113    1108
1113    1109
1113    1110
1113    1111
1113    1115
1113    1116
1113    1117
1113    1124
1113    1125
1113    1126
1113    1127
1113    1128
1113    1129
1113    1136
1114    1106
1114    1107
1114    1108
1114    1109
1114    1110
1114    1111
1114    1115
1114    1116
1114    1117
1114    1124
1114    1125
1114    1126
1114    1127
1114    1128
1114    1129
1114    1136
1115    1106
1115    1107
1115    1108
1115    1112
1115    1113
1115    1114
1115    1124
1115    1125
1115    1126
1115    1127
1115    1128
1115    1129
1115    1135
1116    1106
1116    1107
1116    1108
1116    1112
1116    1113
1116    1114
1116    1124
1116    1125
1116    1126
1116    1127
1116    1128
1116    1129
1116    1135
1117    1106
1117    1107
1117    1108
1117    1112
1117    1113
1117    1114
1117    1124
1117    1125
1117    1126
1117    1127
1117    1128
1117    1129
1117    1135
1118    1119
1118    1120
1118    1124
1118    1125
1118    1126
1118    1127
1118    1128
1118    1129
1119    1118
1119    1120
1119    1124
1119    1125
1119    1126
1119    1127
1119    1128
1119    1129
1120    1118
1120    1119
1120    1124
1120    1125
1120    1126
1120    1127
1120    1128
1120    1129
1121    1122
1121    1123
1121    1124
1121    1125
1121    1126
1121    1127
1121    1128
1121    1129
1122    1121
1122    1123
1122    1124
1122    1125
1122    1126
1122    1127
1122    1128
1122    1129
1123    1121
1123    1122
1123    1124
1123    1125
1123    1126
1123    1127
1123    1128
1123    1129
1124    1106
1124    1107
1124    1108
1124    1109
1124    1110
1124    1111
1124    1112
1124    1113
1124    1114
1124    1115
1124    1116
1124    1117
1124    1125
1124    1126
1124    1130
1124    1131
1124    1132
1124    1134
1124    1200
1124    1201
1124    1202
1124    1584
1124    1586
1124    1588
1124    1590
1124    1591
1125    1106
1125    1107
1125    1108
1125    1109
1125    1110
1125    1111
1125    1112
1125    1113
1125    1114
1125    1115
1125    1116
1125    1117
1125    1124
1125    1126
1125    1130
1125    1131
1125    1132
1125    1134
1125    1200
1125    1201
1125    1202
1125    1584
1125    1586
1125    1588
1125    1590
1125    1591
1126    1106
1126    1107
1126    1108
1126    1109
1126    1110
1126    1111
1126    1112
1126    1113
1126    1114
1126    1115
1126    1116
1126    1117
1126    1124
1126    1125
1126    1130
1126    1131
1126    1132
1126    1134
1126    1200
1126    1201
1126    1202
1126    1584
1126    1586
1126    1588
1126    1590
1126    1591
1127    1106
1127    1107
1127    1108
1127    1109
1127    1110
1127    1111
1127    1112
1127    1113
1127    1114
1127    1115
1127    1116
1127    1117
1127    1128
1127    1129
1127    1134
1127    1203
1127    1204
1127    1205
1127    1583
1127    1585
1127    1587
1127    1589
1127    1591
1128    1106
1128    1107
1128    1108
1128    1109
1128    1110
1128    1111
1128    1112
1128    1113
1128    1114
1128    1115
1128    1116
1128    1117
1128    1127
1128    1129
1128    1134
1128    1203
1128    1204
1128    1205
1128    1583
1128    1585
1128    1587
1128    1589
1128    1591
1129    1106
1129    1107
1129    1108
1129    1109
1129    1110
1129    1111
1129    1112
1129    1113
1129    1114
1129    1115
1129    1116
1129    1117
1129    1127
1129    1128
1129    1134
1129    1203
1129    1204
1129    1205
1129    1583
1129    1585
1129    1587
1129    1589
1129    1591
1130    1106
1130    1107
1130    1108
1130    1109
1130    1110
1130    1111
1130    1112
1130    1113
1130    1114
1130    1115
1130    1116
1130    1117
1130    1131
1130    1132
1130    1134
1131    1106
1131    1107
1131    1108
1131    1109
1131    1110
1131    1111
1131    1112
1131    1113
1131    1114
1131    1115
1131    1116
1131    1117
1131    1130
1131    1132
1131    1134
1132    1106
1132    1107
1132    1108
1132    1109
1132    1110
1132    1111
1132    1112
1132    1113
1132    1114
1132    1115
1132    1116
1132    1117
1132    1130
1132    1131
1132    1134
1133    1139
1133    1140
1133    1141
1133    1142
1133    1143
1133    1489
1133    1490
1133    1491
1133    1492
1133    1493
1134    1143
1134    1493
1135    1142
1135    1492
1136    1141
1136    1491
1137    1140
1137    1490
1138    1139
1138    1489
1139    1489
1140    1490
1141    1491
1142    1492
1143    1144
1143    1493
1144    1170
1144    1171
1144    1172
1144    1173
1144    1174
1144    1175
1144    1176
1144    1177
1144    1178
1144    1179
1144    1180
1144    1181
1144    1182
1144    1183
1144    1184
1144    1185
1144    1186
1144    1187
1144    1188
1144    1189
1144    1190
1144    1191
1144    1192
1144    1193
1144    1194
1144    1195
1144    1196
1144    1197
1144    1198
1144    1199
1144    1206
1144    1207
1144    1208
1144    1209
1144    1210
1144    1211
1144    1583
1144    1584
1144    1585
1144    1586
1144    1587
1144    1588
1144    1589
1144    1590
1144    1591
1145    1583
1146    1584
1147    1585
1148    1586
1149    1587
1150    1588
1151    1589
1152    1590
1153    1170
1153    1171
1153    1172
1153    1173
1153    1174
1153    1175
1153    1176
1153    1177
1153    1178
1153    1179
1153    1180
1153    1181
1153    1182
1153    1183
1153    1184
1153    1185
1153    1186
1153    1187
1153    1188
1153    1189
1153    1190
1153    1191
1153    1192
1153    1193
1153    1194
1153    1195
1153    1196
1153    1197
1153    1198
1153    1199
1153    1206
1153    1207
1153    1208
1153    1209
1153    1210
1153    1211
1153    1591
1154    1591
1155    1156
1155    1170
1155    1173
1155    1176
1155    1179
1155    1182
1155    1185
1155    1188
1155    1191
1155    1194
1155    1197
1155    1200
1155    1203
1155    1206
1155    1207
1155    1208
1155    1209
1155    1583
1155    1584
1155    1585
1155    1586
1155    1587
1155    1588
1155    1589
1155    1590
1155    1591
1156    1157
1156    1160
1156    1161
1156    1162
1156    1163
1156    1164
1156    1165
1156    1166
1156    1167
1156    1168
1156    1169
1156    1171
1156    1174
1156    1177
1156    1180
1156    1183
1156    1186
1156    1189
1156    1192
1156    1195
1156    1198
1156    1201
1156    1204
1156    1206
1156    1207
1156    1208
1156    1210
1156    1583
1156    1584
1156    1585
1156    1586
1156    1587
1156    1588
1156    1589
1156    1590
1156    1591
1157    1158
1157    1159
1157    1160
1157    1161
1157    1162
1157    1163
1157    1164
1157    1165
1157    1166
1157    1167
1157    1168
1157    1169
1157    1172
1157    1175
1157    1178
1157    1181
1157    1184
1157    1187
1157    1190
1157    1193
1157    1196
1157    1199
1157    1202
1157    1205
1157    1206
1157    1207
1157    1208
1157    1211
1157    1583
1157    1584
1157    1585
1157    1586
1157    1587
1157    1588
1157    1589
1157    1590
1157    1591
1158    1160
1158    1161
1158    1162
1158    1163
1158    1164
1158    1165
1158    1166
1158    1167
1158    1168
1158    1169
1158    1200
1158    1201
1158    1202
1158    1203
1158    1204
1158    1205
1158    1209
1158    1210
1158    1211
1159    1160
1159    1161
1159    1162
1159    1163
1159    1164
1159    1165
1159    1166
1159    1167
1159    1168
1159    1169
1159    1170
1159    1171
1159    1172
1159    1173
1159    1174
1159    1175
1159    1176
1159    1177
1159    1178
1159    1179
1159    1180
1159    1181
1159    1182
1159    1183
1159    1184
1159    1185
1159    1186
1159    1187
1159    1188
1159    1189
1159    1190
1159    1191
1159    1192
1159    1193
1159    1194
1159    1195
1159    1196
1159    1197
1159    1198
1159    1199
1159    1206
1159    1207
1159    1208
1159    1209
1159    1210
1159    1211
1160    1161
1160    1162
1160    1163
1160    1164
1160    1165
1160    1166
1160    1167
1160    1168
1160    1169
1160    1170
1160    1171
1160    1172
1160    1206
1160    1207
1160    1208
1161    1162
1161    1163
1161    1164
1161    1165
1161    1166
1161    1167
1161    1168
1161    1169
1161    1173
1161    1174
1161    1175
1161    1206
1161    1207
1161    1208
1162    1163
1162    1164
1162    1165
1162    1166
1162    1167
1162    1168
1162    1169
1162    1176
1162    1177
1162    1178
1162    1206
1162    1207
1162    1208
1163    1164
1163    1165
1163    1166
1163    1167
1163    1168
1163    1169
1163    1179
1163    1180
1163    1181
1163    1206
1163    1207
1163    1208
1164    1165
1164    1166
1164    1167
1164    1168
1164    1169
1164    1182
1164    1183
1164    1184
1164    1206
1164    1207
1164    1208
1165    1166
1165    1167
1165    1168
1165    1169
1165    1185
1165    1186
1165    1187
1165    1206
1165    1207
1165    1208
1166    1167
1166    1168
1166    1169
1166    1188
1166    1189
1166    1190
1166    1206
1166    1207
1166    1208
1167    1168
1167    1169
1167    1191
1167    1192
1167    1193
1167    1206
1167    1207
1167    1208
1168    1169
1168    1194
1168    1195
1168    1196
1168    1206
1168    1207
1168    1208
1169    1197
1169    1198
1169    1199
1169    1206
1169    1207
1169    1208
1170    1206
1170    1207
1170    1208
1170    1583
1170    1584
1170    1585
1170    1586
1170    1587
1170    1588
1170    1589
1170    1590
1170    1591
1171    1206
1171    1207
1171    1208
1171    1583
1171    1584
1171    1585
1171    1586
1171    1587
1171    1588
1171    1589
1171    1590
1171    1591
1172    1206
1172    1207
1172    1208
1172    1583
1172    1584
1172    1585
1172    1586
1172    1587
1172    1588
1172    1589
1172    1590
1172    1591
1173    1206
1173    1207
1173    1208
1173    1583
1173    1584
1173    1585
1173    1586
1173    1587
1173    1588
1173    1589
1173    1590
1173    1591
1174    1206
1174    1207
1174    1208
1174    1583
1174    1584
1174    1585
1174    1586
1174    1587
1174    1588
1174    1589
1174    1590
1174    1591
1175    1206
1175    1207
1175    1208
1175    1583
1175    1584
1175    1585
1175    1586
1175    1587
1175    1588
1175    1589
1175    1590
1175    1591
1176    1206
1176    1207
1176    1208
1176    1583
1176    1584
1176    1585
1176    1586
1176    1587
1176    1588
1176    1589
1176    1590
1176    1591
1177    1206
1177    1207
1177    1208
1177    1583
1177    1584
1177    1585
1177    1586
1177    1587
1177    1588
1177    1589
1177    1590
1177    1591
1178    1206
1178    1207
1178    1208
1178    1583
1178    1584
1178    1585
1178    1586
1178    1587
1178    1588
1178    1589
1178    1590
1178    1591
1179    1206
1179    1207
1179    1208
1179    1583
1179    1584
1179    1585
1179    1586
1179    1587
1179    1588
1179    1589
1179    1590
1179    1591
1180    1206
1180    1207
1180    1208
1180    1583
1180    1584
1180    1585
1180    1586
1180    1587
1180    1588
1180    1589
1180    1590
1180    1591
1181    1206
1181    1207
1181    1208
1181    1583
1181    1584
1181    1585
1181    1586
1181    1587
1181    1588
1181    1589
1181    1590
1181    1591
1182    1206
1182    1207
1182    1208
1182    1583
1182    1584
1182    1585
1182    1586
1182    1587
1182    1588
1182    1589
1182    1590
1182    1591
1183    1206
1183    1207
1183    1208
1183    1583
1183    1584
1183    1585
1183    1586
1183    1587
1183    1588
1183    1589
1183    1590
1183    1591
1184    1206
1184    1207
1184    1208
1184    1583
1184    1584
1184    1585
1184    1586
1184    1587
1184    1588
1184    1589
1184    1590
1184    1591
1185    1206
1185    1207
1185    1208
1185    1583
1185    1584
1185    1585
1185    1586
1185    1587
1185    1588
1185    1589
1185    1590
1185    1591
1186    1206
1186    1207
1186    1208
1186    1583
1186    1584
1186    1585
1186    1586
1186    1587
1186    1588
1186    1589
1186    1590
1186    1591
1187    1206
1187    1207
1187    1208
1187    1583
1187    1584
1187    1585
1187    1586
1187    1587
1187    1588
1187    1589
1187    1590
1187    1591
1188    1206
1188    1207
1188    1208
1188    1583
1188    1584
1188    1585
1188    1586
1188    1587
1188    1588
1188    1589
1188    1590
1188    1591
1189    1206
1189    1207
1189    1208
1189    1583
1189    1584
1189    1585
1189    1586
1189    1587
1189    1588
1189    1589
1189    1590
1189    1591
1190    1206
1190    1207
1190    1208
1190    1583
1190    1584
1190    1585
1190    1586
1190    1587
1190    1588
1190    1589
1190    1590
1190    1591
1191    1206
1191    1207
1191    1208
1191    1583
1191    1584
1191    1585
1191    1586
1191    1587
1191    1588
1191    1589
1191    1590
1191    1591
1192    1206
1192    1207
1192    1208
1192    1583
1192    1584
1192    1585
1192    1586
1192    1587
1192    1588
1192    1589
1192    1590
1192    1591
1193    1206
1193    1207
1193    1208
1193    1583
1193    1584
1193    1585
1193    1586
1193    1587
1193    1588
1193    1589
1193    1590
1193    1591
1194    1206
1194    1207
1194    1208
1194    1583
1194    1584
1194    1585
1194    1586
1194    1587
1194    1588
1194    1589
1194    1590
1194    1591
1195    1206
1195    1207
1195    1208
1195    1583
1195    1584
1195    1585
1195    1586
1195    1587
1195    1588
1195    1589
1195    1590
1195    1591
1196    1206
1196    1207
1196    1208
1196    1583
1196    1584
1196    1585
1196    1586
1196    1587
1196    1588
1196    1589
1196    1590
1196    1591
1197    1206
1197    1207
1197    1208
1197    1583
1197    1584
1197    1585
1197    1586
1197    1587
1197    1588
1197    1589
1197    1590
1197    1591
1198    1206
1198    1207
1198    1208
1198    1583
1198    1584
1198    1585
1198    1586
1198    1587
1198    1588
1198    1589
1198    1590
1198    1591
1199    1206
1199    1207
1199    1208
1199    1583
1199    1584
1199    1585
1199    1586
1199    1587
1199    1588
1199    1589
1199    1590
1199    1591
1200    1206
1200    1207
1200    1208
1201    1206
1201    1207
1201    1208
1202    1206
1202    1207
1202    1208
1203    1206
1203    1207
1203    1208
1203    1583
1203    1584
1203    1585
1203    1586
1203    1587
1203    1588
1203    1589
1203    1590
1203    1591
1204    1206
1204    1207
1204    1208
1204    1583
1204    1584
1204    1585
1204    1586
1204    1587
1204    1588
1204    1589
1204    1590
1204    1591
1205    1206
1205    1207
1205    1208
1205    1583
1205    1584
1205    1585
1205    1586
1205    1587
1205    1588
1205    1589
1205    1590
1205    1591
1206    1583
1206    1584
1206    1585
1206    1586
1207    1583
1207    1584
1207    1585
1207    1586
1208    1583
1208    1584
1208    1585
1208    1586
1209    1583
1209    1584
1209    1585
1209    1586
1209    1587
1209    1588
1209    1589
1209    1590
1209    1591
1210    1583
1210    1584
1210    1585
1210    1586
1210    1587
1210    1588
1210    1589
1210    1590
1210    1591
1211    1583
1211    1584
1211    1585
1211    1586
1211    1587
1211    1588
1211    1589
1211    1590
1211    1591
1212    1213
1212    1215
1212    1218
1212    1221
1212    1224
1212    1227
1212    1230
1212    1233
1212    1236
1212    1239
1212    1240
1212    1241
1212    1242
1212    1243
1212    1244
1212    1245
1212    1248
1212    1251
1212    1254
1212    1257
1212    1258
1212    1259
1212    1260
1212    1261
1212    1262
1212    1263
1212    1264
1212    1265
1212    1266
1212    1267
1212    1268
1212    1269
1212    1270
1212    1271
1212    1272
1212    1273
1212    1274
1212    1275
1212    1276
1212    1277
1212    1278
1212    1279
1212    1280
1212    1281
1212    1282
1212    1283
1212    1284
1212    1285
1212    1286
1212    1316
1212    1317
1212    1318
1212    1319
1212    1320
1212    1321
1212    1322
1212    1323
1212    1324
1212    1325
1212    1326
1212    1327
1212    1328
1212    1329
1212    1330
1212    1331
1212    1332
1212    1333
1212    1334
1212    1335
1212    1336
1212    1337
1212    1338
1212    1339
1212    1340
1212    1341
1212    1342
1212    1343
1212    1344
1212    1345
1212    1346
1212    1347
1212    1348
1212    1379
1213    1214
1213    1216
1213    1219
1213    1222
1213    1225
1213    1228
1213    1231
1213    1234
1213    1237
1213    1239
1213    1240
1213    1241
1213    1242
1213    1243
1213    1244
1213    1246
1213    1249
1213    1252
1213    1255
1213    1257
1213    1258
1213    1259
1213    1260
1213    1261
1213    1262
1213    1263
1213    1264
1213    1265
1213    1266
1213    1267
1213    1268
1213    1269
1213    1270
1213    1271
1213    1272
1213    1273
1213    1274
1213    1275
1213    1276
1213    1277
1213    1278
1213    1279
1213    1280
1213    1281
1213    1282
1213    1283
1213    1284
1213    1285
1213    1286
1213    1316
1213    1317
1213    1318
1213    1319
1213    1320
1213    1321
1213    1322
1213    1323
1213    1324
1213    1325
1213    1326
1213    1327
1213    1328
1213    1329
1213    1330
1213    1331
1213    1332
1213    1333
1213    1334
1213    1335
1213    1336
1213    1337
1213    1338
1213    1339
1213    1340
1213    1341
1213    1342
1213    1343
1213    1344
1213    1345
1213    1346
1213    1347
1213    1348
1213    1379
1214    1217
1214    1220
1214    1223
1214    1226
1214    1229
1214    1232
1214    1235
1214    1238
1214    1239
1214    1240
1214    1241
1214    1242
1214    1243
1214    1244
1214    1247
1214    1250
1214    1253
1214    1256
1214    1257
1214    1258
1214    1259
1214    1260
1214    1261
1214    1262
1214    1263
1214    1264
1214    1265
1214    1266
1214    1267
1214    1268
1214    1269
1214    1270
1214    1271
1214    1272
1214    1273
1214    1274
1214    1275
1214    1276
1214    1277
1214    1278
1214    1279
1214    1280
1214    1281
1214    1282
1214    1283
1214    1284
1214    1285
1214    1286
1214    1287
1214    1288
1214    1289
1214    1290
1214    1291
1214    1292
1214    1293
1214    1294
1214    1295
1214    1296
1214    1316
1214    1317
1214    1318
1214    1319
1214    1320
1214    1321
1214    1322
1214    1323
1214    1324
1214    1325
1214    1326
1214    1327
1214    1328
1214    1329
1214    1330
1214    1331
1214    1332
1214    1333
1214    1334
1214    1335
1214    1336
1214    1337
1214    1338
1214    1339
1214    1340
1214    1341
1214    1342
1214    1343
1214    1344
1214    1345
1214    1346
1214    1347
1214    1348
1214    1379
1215    1257
1215    1258
1215    1259
1215    1260
1215    1261
1215    1262
1215    1263
1215    1264
1215    1265
1215    1266
1215    1267
1215    1268
1215    1269
1215    1270
1215    1271
1215    1272
1215    1273
1215    1274
1215    1275
1215    1276
1215    1277
1215    1278
1215    1279
1215    1280
1215    1281
1215    1282
1215    1283
1215    1284
1215    1285
1215    1286
1215    1334
1215    1335
1215    1336
1215    1337
1215    1338
1215    1339
1215    1340
1215    1341
1215    1342
1215    1343
1215    1344
1215    1345
1215    1346
1215    1347
1215    1348
1216    1257
1216    1258
1216    1259
1216    1260
1216    1261
1216    1262
1216    1263
1216    1264
1216    1265
1216    1266
1216    1267
1216    1268
1216    1269
1216    1270
1216    1271
1216    1272
1216    1273
1216    1274
1216    1275
1216    1276
1216    1277
1216    1278
1216    1279
1216    1280
1216    1281
1216    1282
1216    1283
1216    1284
1216    1285
1216    1286
1216    1334
1216    1335
1216    1336
1216    1337
1216    1338
1216    1339
1216    1340
1216    1341
1216    1342
1216    1343
1216    1344
1216    1345
1216    1346
1216    1347
1216    1348
1217    1257
1217    1258
1217    1259
1217    1260
1217    1261
1217    1262
1217    1263
1217    1264
1217    1265
1217    1266
1217    1267
1217    1268
1217    1269
1217    1270
1217    1271
1217    1272
1217    1273
1217    1274
1217    1275
1217    1276
1217    1277
1217    1278
1217    1279
1217    1280
1217    1281
1217    1282
1217    1283
1217    1284
1217    1285
1217    1286
1217    1334
1217    1335
1217    1336
1217    1337
1217    1338
1217    1339
1217    1340
1217    1341
1217    1342
1217    1343
1217    1344
1217    1345
1217    1346
1217    1347
1217    1348
1218    1257
1218    1258
1218    1259
1218    1260
1218    1261
1218    1262
1218    1263
1218    1264
1218    1265
1218    1266
1218    1267
1218    1268
1218    1269
1218    1270
1218    1271
1218    1272
1218    1273
1218    1274
1218    1275
1218    1276
1218    1277
1218    1278
1218    1279
1218    1280
1218    1281
1218    1282
1218    1283
1218    1284
1218    1285
1218    1286
1218    1334
1218    1335
1218    1336
1218    1337
1218    1338
1218    1339
1218    1340
1218    1341
1218    1342
1218    1343
1218    1344
1218    1345
1218    1346
1218    1347
1218    1348
1219    1257
1219    1258
1219    1259
1219    1260
1219    1261
1219    1262
1219    1263
1219    1264
1219    1265
1219    1266
1219    1267
1219    1268
1219    1269
1219    1270
1219    1271
1219    1272
1219    1273
1219    1274
1219    1275
1219    1276
1219    1277
1219    1278
1219    1279
1219    1280
1219    1281
1219    1282
1219    1283
1219    1284
1219    1285
1219    1286
1219    1334
1219    1335
1219    1336
1219    1337
1219    1338
1219    1339
1219    1340
1219    1341
1219    1342
1219    1343
1219    1344
1219    1345
1219    1346
1219    1347
1219    1348
1220    1257
1220    1258
1220    1259
1220    1260
1220    1261
1220    1262
1220    1263
1220    1264
1220    1265
1220    1266
1220    1267
1220    1268
1220    1269
1220    1270
1220    1271
1220    1272
1220    1273
1220    1274
1220    1275
1220    1276
1220    1277
1220    1278
1220    1279
1220    1280
1220    1281
1220    1282
1220    1283
1220    1284
1220    1285
1220    1286
1220    1334
1220    1335
1220    1336
1220    1337
1220    1338
1220    1339
1220    1340
1220    1341
1220    1342
1220    1343
1220    1344
1220    1345
1220    1346
1220    1347
1220    1348
1221    1257
1221    1258
1221    1259
1221    1260
1221    1261
1221    1262
1221    1263
1221    1264
1221    1265
1221    1266
1221    1267
1221    1268
1221    1269
1221    1270
1221    1271
1221    1272
1221    1273
1221    1274
1221    1275
1221    1276
1221    1277
1221    1278
1221    1279
1221    1280
1221    1281
1221    1282
1221    1283
1221    1284
1221    1285
1221    1286
1221    1334
1221    1335
1221    1336
1221    1337
1221    1338
1221    1339
1221    1340
1221    1341
1221    1342
1221    1343
1221    1344
1221    1345
1221    1346
1221    1347
1221    1348
1222    1257
1222    1258
1222    1259
1222    1260
1222    1261
1222    1262
1222    1263
1222    1264
1222    1265
1222    1266
1222    1267
1222    1268
1222    1269
1222    1270
1222    1271
1222    1272
1222    1273
1222    1274
1222    1275
1222    1276
1222    1277
1222    1278
1222    1279
1222    1280
1222    1281
1222    1282
1222    1283
1222    1284
1222    1285
1222    1286
1222    1334
1222    1335
1222    1336
1222    1337
1222    1338
1222    1339
1222    1340
1222    1341
1222    1342
1222    1343
1222    1344
1222    1345
1222    1346
1222    1347
1222    1348
1223    1257
1223    1258
1223    1259
1223    1260
1223    1261
1223    1262
1223    1263
1223    1264
1223    1265
1223    1266
1223    1267
1223    1268
1223    1269
1223    1270
1223    1271
1223    1272
1223    1273
1223    1274
1223    1275
1223    1276
1223    1277
1223    1278
1223    1279
1223    1280
1223    1281
1223    1282
1223    1283
1223    1284
1223    1285
1223    1286
1223    1334
1223    1335
1223    1336
1223    1337
1223    1338
1223    1339
1223    1340
1223    1341
1223    1342
1223    1343
1223    1344
1223    1345
1223    1346
1223    1347
1223    1348
1224    1257
1224    1258
1224    1259
1224    1260
1224    1261
1224    1262
1224    1263
1224    1264
1224    1265
1224    1266
1224    1267
1224    1268
1224    1269
1224    1270
1224    1271
1224    1272
1224    1273
1224    1274
1224    1275
1224    1276
1224    1277
1224    1278
1224    1279
1224    1280
1224    1281
1224    1282
1224    1283
1224    1284
1224    1285
1224    1286
1224    1334
1224    1335
1224    1336
1224    1337
1224    1338
1224    1339
1224    1340
1224    1341
1224    1342
1224    1343
1224    1344
1224    1345
1224    1346
1224    1347
1224    1348
1225    1257
1225    1258
1225    1259
1225    1260
1225    1261
1225    1262
1225    1263
1225    1264
1225    1265
1225    1266
1225    1267
1225    1268
1225    1269
1225    1270
1225    1271
1225    1272
1225    1273
1225    1274
1225    1275
1225    1276
1225    1277
1225    1278
1225    1279
1225    1280
1225    1281
1225    1282
1225    1283
1225    1284
1225    1285
1225    1286
1225    1334
1225    1335
1225    1336
1225    1337
1225    1338
1225    1339
1225    1340
1225    1341
1225    1342
1225    1343
1225    1344
1225    1345
1225    1346
1225    1347
1225    1348
1226    1257
1226    1258
1226    1259
1226    1260
1226    1261
1226    1262
1226    1263
1226    1264
1226    1265
1226    1266
1226    1267
1226    1268
1226    1269
1226    1270
1226    1271
1226    1272
1226    1273
1226    1274
1226    1275
1226    1276
1226    1277
1226    1278
1226    1279
1226    1280
1226    1281
1226    1282
1226    1283
1226    1284
1226    1285
1226    1286
1226    1334
1226    1335
1226    1336
1226    1337
1226    1338
1226    1339
1226    1340
1226    1341
1226    1342
1226    1343
1226    1344
1226    1345
1226    1346
1226    1347
1226    1348
1227    1257
1227    1258
1227    1259
1227    1260
1227    1261
1227    1262
1227    1263
1227    1264
1227    1265
1227    1266
1227    1267
1227    1268
1227    1269
1227    1270
1227    1271
1227    1272
1227    1273
1227    1274
1227    1275
1227    1276
1227    1277
1227    1278
1227    1279
1227    1280
1227    1281
1227    1282
1227    1283
1227    1284
1227    1285
1227    1286
1227    1334
1227    1335
1227    1336
1227    1337
1227    1338
1227    1339
1227    1340
1227    1341
1227    1342
1227    1343
1227    1344
1227    1345
1227    1346
1227    1347
1227    1348
1228    1257
1228    1258
1228    1259
1228    1260
1228    1261
1228    1262
1228    1263
1228    1264
1228    1265
1228    1266
1228    1267
1228    1268
1228    1269
1228    1270
1228    1271
1228    1272
1228    1273
1228    1274
1228    1275
1228    1276
1228    1277
1228    1278
1228    1279
1228    1280
1228    1281
1228    1282
1228    1283
1228    1284
1228    1285
1228    1286
1228    1334
1228    1335
1228    1336
1228    1337
1228    1338
1228    1339
1228    1340
1228    1341
1228    1342
1228    1343
1228    1344
1228    1345
1228    1346
1228    1347
1228    1348
1229    1257
1229    1258
1229    1259
1229    1260
1229    1261
1229    1262
1229    1263
1229    1264
1229    1265
1229    1266
1229    1267
1229    1268
1229    1269
1229    1270
1229    1271
1229    1272
1229    1273
1229    1274
1229    1275
1229    1276
1229    1277
1229    1278
1229    1279
1229    1280
1229    1281
1229    1282
1229    1283
1229    1284
1229    1285
1229    1286
1229    1334
1229    1335
1229    1336
1229    1337
1229    1338
1229    1339
1229    1340
1229    1341
1229    1342
1229    1343
1229    1344
1229    1345
1229    1346
1229    1347
1229    1348
1230    1257
1230    1258
1230    1259
1230    1260
1230    1261
1230    1262
1230    1263
1230    1264
1230    1265
1230    1266
1230    1267
1230    1268
1230    1269
1230    1270
1230    1271
1230    1272
1230    1273
1230    1274
1230    1275
1230    1276
1230    1277
1230    1278
1230    1279
1230    1280
1230    1281
1230    1282
1230    1283
1230    1284
1230    1285
1230    1286
1230    1334
1230    1335
1230    1336
1230    1337
1230    1338
1230    1339
1230    1340
1230    1341
1230    1342
1230    1343
1230    1344
1230    1345
1230    1346
1230    1347
1230    1348
1231    1257
1231    1258
1231    1259
1231    1260
1231    1261
1231    1262
1231    1263
1231    1264
1231    1265
1231    1266
1231    1267
1231    1268
1231    1269
1231    1270
1231    1271
1231    1272
1231    1273
1231    1274
1231    1275
1231    1276
1231    1277
1231    1278
1231    1279
1231    1280
1231    1281
1231    1282
1231    1283
1231    1284
1231    1285
1231    1286
1231    1334
1231    1335
1231    1336
1231    1337
1231    1338
1231    1339
1231    1340
1231    1341
1231    1342
1231    1343
1231    1344
1231    1345
1231    1346
1231    1347
1231    1348
1232    1257
1232    1258
1232    1259
1232    1260
1232    1261
1232    1262
1232    1263
1232    1264
1232    1265
1232    1266
1232    1267
1232    1268
1232    1269
1232    1270
1232    1271
1232    1272
1232    1273
1232    1274
1232    1275
1232    1276
1232    1277
1232    1278
1232    1279
1232    1280
1232    1281
1232    1282
1232    1283
1232    1284
1232    1285
1232    1286
1232    1334
1232    1335
1232    1336
1232    1337
1232    1338
1232    1339
1232    1340
1232    1341
1232    1342
1232    1343
1232    1344
1232    1345
1232    1346
1232    1347
1232    1348
1233    1257
1233    1258
1233    1259
1233    1260
1233    1261
1233    1262
1233    1263
1233    1264
1233    1265
1233    1266
1233    1267
1233    1268
1233    1269
1233    1270
1233    1271
1233    1272
1233    1273
1233    1274
1233    1275
1233    1276
1233    1277
1233    1278
1233    1279
1233    1280
1233    1281
1233    1282
1233    1283
1233    1284
1233    1285
1233    1286
1233    1334
1233    1335
1233    1336
1233    1337
1233    1338
1233    1339
1233    1340
1233    1341
1233    1342
1233    1343
1233    1344
1233    1345
1233    1346
1233    1347
1233    1348
1234    1257
1234    1258
1234    1259
1234    1260
1234    1261
1234    1262
1234    1263
1234    1264
1234    1265
1234    1266
1234    1267
1234    1268
1234    1269
1234    1270
1234    1271
1234    1272
1234    1273
1234    1274
1234    1275
1234    1276
1234    1277
1234    1278
1234    1279
1234    1280
1234    1281
1234    1282
1234    1283
1234    1284
1234    1285
1234    1286
1234    1334
1234    1335
1234    1336
1234    1337
1234    1338
1234    1339
1234    1340
1234    1341
1234    1342
1234    1343
1234    1344
1234    1345
1234    1346
1234    1347
1234    1348
1235    1257
1235    1258
1235    1259
1235    1260
1235    1261
1235    1262
1235    1263
1235    1264
1235    1265
1235    1266
1235    1267
1235    1268
1235    1269
1235    1270
1235    1271
1235    1272
1235    1273
1235    1274
1235    1275
1235    1276
1235    1277
1235    1278
1235    1279
1235    1280
1235    1281
1235    1282
1235    1283
1235    1284
1235    1285
1235    1286
1235    1334
1235    1335
1235    1336
1235    1337
1235    1338
1235    1339
1235    1340
1235    1341
1235    1342
1235    1343
1235    1344
1235    1345
1235    1346
1235    1347
1235    1348
1236    1257
1236    1258
1236    1259
1236    1260
1236    1261
1236    1262
1236    1263
1236    1264
1236    1265
1236    1266
1236    1267
1236    1268
1236    1269
1236    1270
1236    1271
1236    1272
1236    1273
1236    1274
1236    1275
1236    1276
1236    1277
1236    1278
1236    1279
1236    1280
1236    1281
1236    1282
1236    1283
1236    1284
1236    1285
1236    1286
1236    1334
1236    1335
1236    1336
1236    1337
1236    1338
1236    1339
1236    1340
1236    1341
1236    1342
1236    1343
1236    1344
1236    1345
1236    1346
1236    1347
1236    1348
1237    1257
1237    1258
1237    1259
1237    1260
1237    1261
1237    1262
1237    1263
1237    1264
1237    1265
1237    1266
1237    1267
1237    1268
1237    1269
1237    1270
1237    1271
1237    1272
1237    1273
1237    1274
1237    1275
1237    1276
1237    1277
1237    1278
1237    1279
1237    1280
1237    1281
1237    1282
1237    1283
1237    1284
1237    1285
1237    1286
1237    1334
1237    1335
1237    1336
1237    1337
1237    1338
1237    1339
1237    1340
1237    1341
1237    1342
1237    1343
1237    1344
1237    1345
1237    1346
1237    1347
1237    1348
1238    1257
1238    1258
1238    1259
1238    1260
1238    1261
1238    1262
1238    1263
1238    1264
1238    1265
1238    1266
1238    1267
1238    1268
1238    1269
1238    1270
1238    1271
1238    1272
1238    1273
1238    1274
1238    1275
1238    1276
1238    1277
1238    1278
1238    1279
1238    1280
1238    1281
1238    1282
1238    1283
1238    1284
1238    1285
1238    1286
1238    1334
1238    1335
1238    1336
1238    1337
1238    1338
1238    1339
1238    1340
1238    1341
1238    1342
1238    1343
1238    1344
1238    1345
1238    1346
1238    1347
1238    1348
1239    1257
1239    1258
1239    1259
1239    1260
1239    1261
1239    1262
1239    1263
1239    1264
1239    1265
1239    1266
1239    1267
1239    1268
1239    1269
1239    1270
1239    1271
1239    1272
1239    1273
1239    1274
1239    1275
1239    1276
1239    1277
1239    1278
1239    1279
1239    1280
1239    1281
1239    1282
1239    1283
1239    1284
1239    1285
1239    1286
1239    1334
1239    1335
1239    1336
1239    1337
1239    1338
1239    1339
1239    1340
1239    1341
1239    1342
1239    1343
1239    1344
1239    1345
1239    1346
1239    1347
1239    1348
1240    1257
1240    1258
1240    1259
1240    1260
1240    1261
1240    1262
1240    1263
1240    1264
1240    1265
1240    1266
1240    1267
1240    1268
1240    1269
1240    1270
1240    1271
1240    1272
1240    1273
1240    1274
1240    1275
1240    1276
1240    1277
1240    1278
1240    1279
1240    1280
1240    1281
1240    1282
1240    1283
1240    1284
1240    1285
1240    1286
1240    1334
1240    1335
1240    1336
1240    1337
1240    1338
1240    1339
1240    1340
1240    1341
1240    1342
1240    1343
1240    1344
1240    1345
1240    1346
1240    1347
1240    1348
1241    1257
1241    1258
1241    1259
1241    1260
1241    1261
1241    1262
1241    1263
1241    1264
1241    1265
1241    1266
1241    1267
1241    1268
1241    1269
1241    1270
1241    1271
1241    1272
1241    1273
1241    1274
1241    1275
1241    1276
1241    1277
1241    1278
1241    1279
1241    1280
1241    1281
1241    1282
1241    1283
1241    1284
1241    1285
1241    1286
1241    1334
1241    1335
1241    1336
1241    1337
1241    1338
1241    1339
1241    1340
1241    1341
1241    1342
1241    1343
1241    1344
1241    1345
1241    1346
1241    1347
1241    1348
1242    1257
1242    1258
1242    1259
1242    1260
1242    1261
1242    1262
1242    1263
1242    1264
1242    1265
1242    1266
1242    1267
1242    1268
1242    1269
1242    1270
1242    1271
1242    1272
1242    1273
1242    1274
1242    1275
1242    1276
1242    1277
1242    1278
1242    1279
1242    1280
1242    1281
1242    1282
1242    1283
1242    1284
1242    1285
1242    1286
1242    1334
1242    1335
1242    1336
1242    1337
1242    1338
1242    1339
1242    1340
1242    1341
1242    1342
1242    1343
1242    1344
1242    1345
1242    1346
1242    1347
1242    1348
1243    1257
1243    1258
1243    1259
1243    1260
1243    1261
1243    1262
1243    1263
1243    1264
1243    1265
1243    1266
1243    1267
1243    1268
1243    1269
1243    1270
1243    1271
1243    1272
1243    1273
1243    1274
1243    1275
1243    1276
1243    1277
1243    1278
1243    1279
1243    1280
1243    1281
1243    1282
1243    1283
1243    1284
1243    1285
1243    1286
1243    1334
1243    1335
1243    1336
1243    1337
1243    1338
1243    1339
1243    1340
1243    1341
1243    1342
1243    1343
1243    1344
1243    1345
1243    1346
1243    1347
1243    1348
1244    1257
1244    1258
1244    1259
1244    1260
1244    1261
1244    1262
1244    1263
1244    1264
1244    1265
1244    1266
1244    1267
1244    1268
1244    1269
1244    1270
1244    1271
1244    1272
1244    1273
1244    1274
1244    1275
1244    1276
1244    1277
1244    1278
1244    1279
1244    1280
1244    1281
1244    1282
1244    1283
1244    1284
1244    1285
1244    1286
1244    1334
1244    1335
1244    1336
1244    1337
1244    1338
1244    1339
1244    1340
1244    1341
1244    1342
1244    1343
1244    1344
1244    1345
1244    1346
1244    1347
1244    1348
1245    1257
1245    1258
1245    1259
1245    1260
1245    1261
1245    1262
1245    1263
1245    1264
1245    1265
1245    1266
1245    1267
1245    1268
1245    1269
1245    1270
1245    1271
1245    1272
1245    1273
1245    1274
1245    1275
1245    1276
1245    1277
1245    1278
1245    1279
1245    1280
1245    1281
1245    1282
1245    1283
1245    1284
1245    1285
1245    1286
1245    1316
1245    1317
1245    1318
1245    1319
1245    1320
1245    1321
1245    1322
1245    1323
1245    1324
1245    1334
1245    1335
1245    1336
1245    1337
1245    1338
1245    1339
1245    1340
1245    1341
1245    1342
1245    1343
1245    1344
1245    1345
1245    1346
1245    1347
1245    1348
1246    1257
1246    1258
1246    1259
1246    1260
1246    1261
1246    1262
1246    1263
1246    1264
1246    1265
1246    1266
1246    1267
1246    1268
1246    1269
1246    1270
1246    1271
1246    1272
1246    1273
1246    1274
1246    1275
1246    1276
1246    1277
1246    1278
1246    1279
1246    1280
1246    1281
1246    1282
1246    1283
1246    1284
1246    1285
1246    1286
1246    1316
1246    1317
1246    1318
1246    1319
1246    1320
1246    1321
1246    1322
1246    1323
1246    1324
1246    1334
1246    1335
1246    1336
1246    1337
1246    1338
1246    1339
1246    1340
1246    1341
1246    1342
1246    1343
1246    1344
1246    1345
1246    1346
1246    1347
1246    1348
1247    1257
1247    1258
1247    1259
1247    1260
1247    1261
1247    1262
1247    1263
1247    1264
1247    1265
1247    1266
1247    1267
1247    1268
1247    1269
1247    1270
1247    1271
1247    1272
1247    1273
1247    1274
1247    1275
1247    1276
1247    1277
1247    1278
1247    1279
1247    1280
1247    1281
1247    1282
1247    1283
1247    1284
1247    1285
1247    1286
1247    1316
1247    1317
1247    1318
1247    1319
1247    1320
1247    1321
1247    1322
1247    1323
1247    1324
1247    1334
1247    1335
1247    1336
1247    1337
1247    1338
1247    1339
1247    1340
1247    1341
1247    1342
1247    1343
1247    1344
1247    1345
1247    1346
1247    1347
1247    1348
1248    1242
1248    1243
1248    1244
1248    1257
1248    1258
1248    1259
1248    1260
1248    1261
1248    1262
1248    1263
1248    1264
1248    1265
1248    1266
1248    1267
1248    1268
1248    1269
1248    1270
1248    1271
1248    1272
1248    1273
1248    1274
1248    1275
1248    1276
1248    1277
1248    1278
1248    1279
1248    1280
1248    1281
1248    1282
1248    1283
1248    1284
1248    1285
1248    1286
1248    1316
1248    1317
1248    1318
1248    1319
1248    1320
1248    1321
1248    1322
1248    1323
1248    1324
1248    1334
1248    1335
1248    1336
1248    1337
1248    1338
1248    1339
1248    1340
1248    1341
1248    1342
1248    1343
1248    1344
1248    1345
1248    1346
1248    1347
1248    1348
1249    1242
1249    1243
1249    1244
1249    1257
1249    1258
1249    1259
1249    1260
1249    1261
1249    1262
1249    1263
1249    1264
1249    1265
1249    1266
1249    1267
1249    1268
1249    1269
1249    1270
1249    1271
1249    1272
1249    1273
1249    1274
1249    1275
1249    1276
1249    1277
1249    1278
1249    1279
1249    1280
1249    1281
1249    1282
1249    1283
1249    1284
1249    1285
1249    1286
1249    1316
1249    1317
1249    1318
1249    1319
1249    1320
1249    1321
1249    1322
1249    1323
1249    1324
1249    1334
1249    1335
1249    1336
1249    1337
1249    1338
1249    1339
1249    1340
1249    1341
1249    1342
1249    1343
1249    1344
1249    1345
1249    1346
1249    1347
1249    1348
1250    1242
1250    1243
1250    1244
1250    1257
1250    1258
1250    1259
1250    1260
1250    1261
1250    1262
1250    1263
1250    1264
1250    1265
1250    1266
1250    1267
1250    1268
1250    1269
1250    1270
1250    1271
1250    1272
1250    1273
1250    1274
1250    1275
1250    1276
1250    1277
1250    1278
1250    1279
1250    1280
1250    1281
1250    1282
1250    1283
1250    1284
1250    1285
1250    1286
1250    1316
1250    1317
1250    1318
1250    1319
1250    1320
1250    1321
1250    1322
1250    1323
1250    1324
1250    1334
1250    1335
1250    1336
1250    1337
1250    1338
1250    1339
1250    1340
1250    1341
1250    1342
1250    1343
1250    1344
1250    1345
1250    1346
1250    1347
1250    1348
1251    1239
1251    1240
1251    1241
1251    1257
1251    1258
1251    1259
1251    1260
1251    1261
1251    1262
1251    1263
1251    1264
1251    1265
1251    1266
1251    1267
1251    1268
1251    1269
1251    1270
1251    1271
1251    1272
1251    1273
1251    1274
1251    1275
1251    1276
1251    1277
1251    1278
1251    1279
1251    1280
1251    1281
1251    1282
1251    1283
1251    1284
1251    1285
1251    1286
1251    1316
1251    1317
1251    1318
1251    1319
1251    1320
1251    1321
1251    1322
1251    1323
1251    1324
1251    1334
1251    1335
1251    1336
1251    1337
1251    1338
1251    1339
1251    1340
1251    1341
1251    1342
1251    1343
1251    1344
1251    1345
1251    1346
1251    1347
1251    1348
1252    1239
1252    1240
1252    1241
1252    1257
1252    1258
1252    1259
1252    1260
1252    1261
1252    1262
1252    1263
1252    1264
1252    1265
1252    1266
1252    1267
1252    1268
1252    1269
1252    1270
1252    1271
1252    1272
1252    1273
1252    1274
1252    1275
1252    1276
1252    1277
1252    1278
1252    1279
1252    1280
1252    1281
1252    1282
1252    1283
1252    1284
1252    1285
1252    1286
1252    1316
1252    1317
1252    1318
1252    1319
1252    1320
1252    1321
1252    1322
1252    1323
1252    1324
1252    1334
1252    1335
1252    1336
1252    1337
1252    1338
1252    1339
1252    1340
1252    1341
1252    1342
1252    1343
1252    1344
1252    1345
1252    1346
1252    1347
1252    1348
1253    1239
1253    1240
1253    1241
1253    1257
1253    1258
1253    1259
1253    1260
1253    1261
1253    1262
1253    1263
1253    1264
1253    1265
1253    1266
1253    1267
1253    1268
1253    1269
1253    1270
1253    1271
1253    1272
1253    1273
1253    1274
1253    1275
1253    1276
1253    1277
1253    1278
1253    1279
1253    1280
1253    1281
1253    1282
1253    1283
1253    1284
1253    1285
1253    1286
1253    1316
1253    1317
1253    1318
1253    1319
1253    1320
1253    1321
1253    1322
1253    1323
1253    1324
1253    1334
1253    1335
1253    1336
1253    1337
1253    1338
1253    1339
1253    1340
1253    1341
1253    1342
1253    1343
1253    1344
1253    1345
1253    1346
1253    1347
1253    1348
1254    1325
1254    1326
1254    1327
1254    1328
1254    1329
1254    1330
1254    1331
1254    1332
1254    1333
1255    1325
1255    1326
1255    1327
1255    1328
1255    1329
1255    1330
1255    1331
1255    1332
1255    1333
1256    1325
1256    1326
1256    1327
1256    1328
1256    1329
1256    1330
1256    1331
1256    1332
1256    1333
1257    1258
1257    1259
1257    1260
1257    1261
1257    1262
1257    1263
1257    1264
1257    1265
1257    1266
1257    1267
1257    1268
1257    1269
1257    1270
1257    1271
1257    1272
1257    1273
1257    1274
1257    1275
1257    1276
1257    1277
1257    1278
1257    1279
1257    1280
1257    1281
1257    1282
1257    1283
1257    1284
1257    1285
1257    1286
1257    1334
1257    1335
1257    1336
1257    1337
1257    1338
1257    1339
1257    1340
1257    1341
1257    1342
1257    1343
1257    1344
1257    1345
1257    1379
1258    1257
1258    1259
1258    1260
1258    1261
1258    1262
1258    1263
1258    1264
1258    1265
1258    1266
1258    1267
1258    1268
1258    1269
1258    1270
1258    1271
1258    1272
1258    1273
1258    1274
1258    1275
1258    1276
1258    1277
1258    1278
1258    1279
1258    1280
1258    1281
1258    1282
1258    1283
1258    1284
1258    1285
1258    1286
1258    1334
1258    1335
1258    1336
1258    1337
1258    1338
1258    1339
1258    1340
1258    1341
1258    1342
1258    1343
1258    1344
1258    1345
1258    1379
1259    1257
1259    1258
1259    1260
1259    1261
1259    1262
1259    1263
1259    1264
1259    1265
1259    1266
1259    1267
1259    1268
1259    1269
1259    1270
1259    1271
1259    1272
1259    1273
1259    1274
1259    1275
1259    1276
1259    1277
1259    1278
1259    1279
1259    1280
1259    1281
1259    1282
1259    1283
1259    1284
1259    1285
1259    1286
1259    1334
1259    1335
1259    1336
1259    1337
1259    1338
1259    1339
1259    1340
1259    1341
1259    1342
1259    1343
1259    1344
1259    1345
1259    1379
1260    1257
1260    1258
1260    1259
1260    1261
1260    1262
1260    1263
1260    1264
1260    1265
1260    1266
1260    1267
1260    1268
1260    1269
1260    1270
1260    1271
1260    1272
1260    1273
1260    1274
1260    1275
1260    1276
1260    1277
1260    1278
1260    1279
1260    1280
1260    1281
1260    1282
1260    1283
1260    1284
1260    1285
1260    1286
1260    1334
1260    1335
1260    1336
1260    1337
1260    1338
1260    1339
1260    1340
1260    1341
1260    1342
1260    1343
1260    1344
1260    1345
1260    1379
1261    1257
1261    1258
1261    1259
1261    1260
1261    1262
1261    1263
1261    1264
1261    1265
1261    1266
1261    1267
1261    1268
1261    1269
1261    1270
1261    1271
1261    1272
1261    1273
1261    1274
1261    1275
1261    1276
1261    1277
1261    1278
1261    1279
1261    1280
1261    1281
1261    1282
1261    1283
1261    1284
1261    1285
1261    1286
1261    1334
1261    1335
1261    1336
1261    1337
1261    1338
1261    1339
1261    1340
1261    1341
1261    1342
1261    1343
1261    1344
1261    1345
1261    1379
1262    1257
1262    1258
1262    1259
1262    1260
1262    1261
1262    1263
1262    1264
1262    1265
1262    1266
1262    1267
1262    1268
1262    1269
1262    1270
1262    1271
1262    1272
1262    1273
1262    1274
1262    1275
1262    1276
1262    1277
1262    1278
1262    1279
1262    1280
1262    1281
1262    1282
1262    1283
1262    1284
1262    1285
1262    1286
1262    1334
1262    1335
1262    1336
1262    1337
1262    1338
1262    1339
1262    1340
1262    1341
1262    1342
1262    1343
1262    1344
1262    1345
1262    1379
1263    1257
1263    1258
1263    1259
1263    1260
1263    1261
1263    1262
1263    1264
1263    1265
1263    1266
1263    1267
1263    1268
1263    1269
1263    1270
1263    1271
1263    1272
1263    1273
1263    1274
1263    1275
1263    1276
1263    1277
1263    1278
1263    1279
1263    1280
1263    1281
1263    1282
1263    1283
1263    1284
1263    1285
1263    1286
1263    1334
1263    1335
1263    1336
1263    1337
1263    1338
1263    1339
1263    1340
1263    1341
1263    1342
1263    1343
1263    1344
1263    1345
1263    1379
1264    1257
1264    1258
1264    1259
1264    1260
1264    1261
1264    1262
1264    1263
1264    1265
1264    1266
1264    1267
1264    1268
1264    1269
1264    1270
1264    1271
1264    1272
1264    1273
1264    1274
1264    1275
1264    1276
1264    1277
1264    1278
1264    1279
1264    1280
1264    1281
1264    1282
1264    1283
1264    1284
1264    1285
1264    1286
1264    1334
1264    1335
1264    1336
1264    1337
1264    1338
1264    1339
1264    1340
1264    1341
1264    1342
1264    1343
1264    1344
1264    1345
1264    1379
1265    1257
1265    1258
1265    1259
1265    1260
1265    1261
1265    1262
1265    1263
1265    1264
1265    1266
1265    1267
1265    1268
1265    1269
1265    1270
1265    1271
1265    1272
1265    1273
1265    1274
1265    1275
1265    1276
1265    1277
1265    1278
1265    1279
1265    1280
1265    1281
1265    1282
1265    1283
1265    1284
1265    1285
1265    1286
1265    1334
1265    1335
1265    1336
1265    1337
1265    1338
1265    1339
1265    1340
1265    1341
1265    1342
1265    1343
1265    1344
1265    1345
1265    1379
1266    1257
1266    1258
1266    1259
1266    1260
1266    1261
1266    1262
1266    1263
1266    1264
1266    1265
1266    1267
1266    1268
1266    1269
1266    1270
1266    1271
1266    1272
1266    1273
1266    1274
1266    1275
1266    1276
1266    1277
1266    1278
1266    1279
1266    1280
1266    1281
1266    1282
1266    1283
1266    1284
1266    1285
1266    1286
1266    1334
1266    1335
1266    1336
1266    1337
1266    1338
1266    1339
1266    1340
1266    1341
1266    1342
1266    1343
1266    1344
1266    1345
1266    1379
1267    1257
1267    1258
1267    1259
1267    1260
1267    1261
1267    1262
1267    1263
1267    1264
1267    1265
1267    1266
1267    1268
1267    1269
1267    1270
1267    1271
1267    1272
1267    1273
1267    1274
1267    1275
1267    1276
1267    1277
1267    1278
1267    1279
1267    1280
1267    1281
1267    1282
1267    1283
1267    1284
1267    1285
1267    1286
1267    1334
1267    1335
1267    1336
1267    1337
1267    1338
1267    1339
1267    1340
1267    1341
1267    1342
1267    1343
1267    1344
1267    1345
1267    1379
1268    1257
1268    1258
1268    1259
1268    1260
1268    1261
1268    1262
1268    1263
1268    1264
1268    1265
1268    1266
1268    1267
1268    1269
1268    1270
1268    1271
1268    1272
1268    1273
1268    1274
1268    1275
1268    1276
1268    1277
1268    1278
1268    1279
1268    1280
1268    1281
1268    1282
1268    1283
1268    1284
1268    1285
1268    1286
1268    1334
1268    1335
1268    1336
1268    1337
1268    1338
1268    1339
1268    1340
1268    1341
1268    1342
1268    1343
1268    1344
1268    1345
1268    1379
1269    1257
1269    1258
1269    1259
1269    1260
1269    1261
1269    1262
1269    1263
1269    1264
1269    1265
1269    1266
1269    1267
1269    1268
1269    1270
1269    1271
1269    1272
1269    1273
1269    1274
1269    1275
1269    1276
1269    1277
1269    1278
1269    1279
1269    1280
1269    1281
1269    1282
1269    1283
1269    1284
1269    1285
1269    1286
1269    1334
1269    1335
1269    1336
1269    1337
1269    1338
1269    1339
1269    1340
1269    1341
1269    1342
1269    1343
1269    1344
1269    1345
1269    1379
1270    1257
1270    1258
1270    1259
1270    1260
1270    1261
1270    1262
1270    1263
1270    1264
1270    1265
1270    1266
1270    1267
1270    1268
1270    1269
1270    1271
1270    1272
1270    1273
1270    1274
1270    1275
1270    1276
1270    1277
1270    1278
1270    1279
1270    1280
1270    1281
1270    1282
1270    1283
1270    1284
1270    1285
1270    1286
1270    1334
1270    1335
1270    1336
1270    1337
1270    1338
1270    1339
1270    1340
1270    1341
1270    1342
1270    1343
1270    1344
1270    1345
1270    1379
1271    1257
1271    1258
1271    1259
1271    1260
1271    1261
1271    1262
1271    1263
1271    1264
1271    1265
1271    1266
1271    1267
1271    1268
1271    1269
1271    1270
1271    1272
1271    1273
1271    1274
1271    1275
1271    1276
1271    1277
1271    1278
1271    1279
1271    1280
1271    1281
1271    1282
1271    1283
1271    1284
1271    1285
1271    1286
1271    1334
1271    1335
1271    1336
1271    1337
1271    1338
1271    1339
1271    1340
1271    1341
1271    1342
1271    1343
1271    1344
1271    1345
1271    1379
1272    1257
1272    1258
1272    1259
1272    1260
1272    1261
1272    1262
1272    1263
1272    1264
1272    1265
1272    1266
1272    1267
1272    1268
1272    1269
1272    1270
1272    1271
1272    1273
1272    1274
1272    1275
1272    1276
1272    1277
1272    1278
1272    1279
1272    1280
1272    1281
1272    1282
1272    1283
1272    1284
1272    1285
1272    1286
1272    1334
1272    1335
1272    1336
1272    1337
1272    1338
1272    1339
1272    1340
1272    1341
1272    1342
1272    1343
1272    1344
1272    1345
1272    1379
1273    1257
1273    1258
1273    1259
1273    1260
1273    1261
1273    1262
1273    1263
1273    1264
1273    1265
1273    1266
1273    1267
1273    1268
1273    1269
1273    1270
1273    1271
1273    1272
1273    1274
1273    1275
1273    1276
1273    1277
1273    1278
1273    1279
1273    1280
1273    1281
1273    1282
1273    1283
1273    1284
1273    1285
1273    1286
1273    1334
1273    1335
1273    1336
1273    1337
1273    1338
1273    1339
1273    1340
1273    1341
1273    1342
1273    1343
1273    1344
1273    1345
1273    1379
1274    1257
1274    1258
1274    1259
1274    1260
1274    1261
1274    1262
1274    1263
1274    1264
1274    1265
1274    1266
1274    1267
1274    1268
1274    1269
1274    1270
1274    1271
1274    1272
1274    1273
1274    1275
1274    1276
1274    1277
1274    1278
1274    1279
1274    1280
1274    1281
1274    1282
1274    1283
1274    1284
1274    1285
1274    1286
1274    1334
1274    1335
1274    1336
1274    1337
1274    1338
1274    1339
1274    1340
1274    1341
1274    1342
1274    1343
1274    1344
1274    1345
1274    1379
1275    1257
1275    1258
1275    1259
1275    1260
1275    1261
1275    1262
1275    1263
1275    1264
1275    1265
1275    1266
1275    1267
1275    1268
1275    1269
1275    1270
1275    1271
1275    1272
1275    1273
1275    1274
1275    1276
1275    1277
1275    1278
1275    1279
1275    1280
1275    1281
1275    1282
1275    1283
1275    1284
1275    1285
1275    1286
1275    1334
1275    1335
1275    1336
1275    1337
1275    1338
1275    1339
1275    1340
1275    1341
1275    1342
1275    1343
1275    1344
1275    1345
1275    1379
1276    1257
1276    1258
1276    1259
1276    1260
1276    1261
1276    1262
1276    1263
1276    1264
1276    1265
1276    1266
1276    1267
1276    1268
1276    1269
1276    1270
1276    1271
1276    1272
1276    1273
1276    1274
1276    1275
1276    1277
1276    1278
1276    1279
1276    1280
1276    1281
1276    1282
1276    1283
1276    1284
1276    1285
1276    1286
1276    1334
1276    1335
1276    1336
1276    1337
1276    1338
1276    1339
1276    1340
1276    1341
1276    1342
1276    1343
1276    1344
1276    1345
1276    1379
1277    1257
1277    1258
1277    1259
1277    1260
1277    1261
1277    1262
1277    1263
1277    1264
1277    1265
1277    1266
1277    1267
1277    1268
1277    1269
1277    1270
1277    1271
1277    1272
1277    1273
1277    1274
1277    1275
1277    1276
1277    1278
1277    1279
1277    1280
1277    1281
1277    1282
1277    1283
1277    1284
1277    1285
1277    1286
1277    1334
1277    1335
1277    1336
1277    1337
1277    1338
1277    1339
1277    1340
1277    1341
1277    1342
1277    1343
1277    1344
1277    1345
1277    1379
1278    1257
1278    1258
1278    1259
1278    1260
1278    1261
1278    1262
1278    1263
1278    1264
1278    1265
1278    1266
1278    1267
1278    1268
1278    1269
1278    1270
1278    1271
1278    1272
1278    1273
1278    1274
1278    1275
1278    1276
1278    1277
1278    1279
1278    1280
1278    1281
1278    1282
1278    1283
1278    1284
1278    1285
1278    1286
1278    1334
1278    1335
1278    1336
1278    1337
1278    1338
1278    1339
1278    1340
1278    1341
1278    1342
1278    1343
1278    1344
1278    1345
1278    1379
1279    1257
1279    1258
1279    1259
1279    1260
1279    1261
1279    1262
1279    1263
1279    1264
1279    1265
1279    1266
1279    1267
1279    1268
1279    1269
1279    1270
1279    1271
1279    1272
1279    1273
1279    1274
1279    1275
1279    1276
1279    1277
1279    1278
1279    1280
1279    1281
1279    1282
1279    1283
1279    1284
1279    1285
1279    1286
1279    1334
1279    1335
1279    1336
1279    1337
1279    1338
1279    1339
1279    1340
1279    1341
1279    1342
1279    1343
1279    1344
1279    1345
1279    1379
1280    1257
1280    1258
1280    1259
1280    1260
1280    1261
1280    1262
1280    1263
1280    1264
1280    1265
1280    1266
1280    1267
1280    1268
1280    1269
1280    1270
1280    1271
1280    1272
1280    1273
1280    1274
1280    1275
1280    1276
1280    1277
1280    1278
1280    1279
1280    1281
1280    1282
1280    1283
1280    1284
1280    1285
1280    1286
1280    1334
1280    1335
1280    1336
1280    1337
1280    1338
1280    1339
1280    1340
1280    1341
1280    1342
1280    1343
1280    1344
1280    1345
1280    1379
1281    1257
1281    1258
1281    1259
1281    1260
1281    1261
1281    1262
1281    1263
1281    1264
1281    1265
1281    1266
1281    1267
1281    1268
1281    1269
1281    1270
1281    1271
1281    1272
1281    1273
1281    1274
1281    1275
1281    1276
1281    1277
1281    1278
1281    1279
1281    1280
1281    1282
1281    1283
1281    1284
1281    1285
1281    1286
1281    1334
1281    1335
1281    1336
1281    1337
1281    1338
1281    1339
1281    1340
1281    1341
1281    1342
1281    1343
1281    1344
1281    1345
1281    1379
1282    1257
1282    1258
1282    1259
1282    1260
1282    1261
1282    1262
1282    1263
1282    1264
1282    1265
1282    1266
1282    1267
1282    1268
1282    1269
1282    1270
1282    1271
1282    1272
1282    1273
1282    1274
1282    1275
1282    1276
1282    1277
1282    1278
1282    1279
1282    1280
1282    1281
1282    1283
1282    1284
1282    1285
1282    1286
1282    1334
1282    1335
1282    1336
1282    1337
1282    1338
1282    1339
1282    1340
1282    1341
1282    1342
1282    1343
1282    1344
1282    1345
1282    1379
1283    1257
1283    1258
1283    1259
1283    1260
1283    1261
1283    1262
1283    1263
1283    1264
1283    1265
1283    1266
1283    1267
1283    1268
1283    1269
1283    1270
1283    1271
1283    1272
1283    1273
1283    1274
1283    1275
1283    1276
1283    1277
1283    1278
1283    1279
1283    1280
1283    1281
1283    1282
1283    1284
1283    1285
1283    1286
1283    1334
1283    1335
1283    1336
1283    1337
1283    1338
1283    1339
1283    1340
1283    1341
1283    1342
1283    1343
1283    1344
1283    1345
1283    1379
1284    1257
1284    1258
1284    1259
1284    1260
1284    1261
1284    1262
1284    1263
1284    1264
1284    1265
1284    1266
1284    1267
1284    1268
1284    1269
1284    1270
1284    1271
1284    1272
1284    1273
1284    1274
1284    1275
1284    1276
1284    1277
1284    1278
1284    1279
1284    1280
1284    1281
1284    1282
1284    1283
1284    1285
1284    1286
1284    1334
1284    1335
1284    1336
1284    1337
1284    1338
1284    1339
1284    1340
1284    1341
1284    1342
1284    1343
1284    1344
1284    1345
1284    1379
1285    1257
1285    1258
1285    1259
1285    1260
1285    1261
1285    1262
1285    1263
1285    1264
1285    1265
1285    1266
1285    1267
1285    1268
1285    1269
1285    1270
1285    1271
1285    1272
1285    1273
1285    1274
1285    1275
1285    1276
1285    1277
1285    1278
1285    1279
1285    1280
1285    1281
1285    1282
1285    1283
1285    1284
1285    1286
1285    1334
1285    1335
1285    1336
1285    1337
1285    1338
1285    1339
1285    1340
1285    1341
1285    1342
1285    1343
1285    1344
1285    1345
1285    1379
1286    1257
1286    1258
1286    1259
1286    1260
1286    1261
1286    1262
1286    1263
1286    1264
1286    1265
1286    1266
1286    1267
1286    1268
1286    1269
1286    1270
1286    1271
1286    1272
1286    1273
1286    1274
1286    1275
1286    1276
1286    1277
1286    1278
1286    1279
1286    1280
1286    1281
1286    1282
1286    1283
1286    1284
1286    1285
1286    1334
1286    1335
1286    1336
1286    1337
1286    1338
1286    1339
1286    1340
1286    1341
1286    1342
1286    1343
1286    1344
1286    1345
1286    1379
1287    1288
1287    1289
1287    1290
1287    1291
1287    1292
1287    1293
1287    1294
1287    1295
1287    1296
1287    1379
1288    1289
1288    1290
1288    1291
1288    1292
1288    1293
1288    1294
1288    1295
1288    1296
1288    1379
1289    1290
1289    1291
1289    1292
1289    1293
1289    1294
1289    1295
1289    1296
1289    1379
1290    1291
1290    1292
1290    1293
1290    1294
1290    1295
1290    1296
1290    1379
1291    1292
1291    1293
1291    1294
1291    1295
1291    1296
1291    1379
1292    1293
1292    1294
1292    1295
1292    1296
1292    1379
1293    1294
1293    1295
1293    1296
1293    1379
1294    1295
1294    1296
1294    1379
1295    1296
1295    1379
1296    1379
1297    1298
1298    1299
1298    1303
1299    1215
1299    1216
1299    1217
1299    1218
1299    1219
1299    1220
1299    1221
1299    1222
1299    1223
1299    1224
1299    1225
1299    1226
1299    1227
1299    1228
1299    1229
1299    1230
1299    1231
1299    1232
1299    1233
1299    1234
1299    1235
1299    1236
1299    1237
1299    1238
1299    1239
1299    1240
1299    1241
1299    1242
1299    1243
1299    1244
1299    1257
1299    1258
1299    1259
1299    1260
1299    1261
1299    1262
1299    1263
1299    1264
1299    1265
1299    1266
1299    1267
1299    1268
1299    1269
1299    1270
1299    1271
1299    1272
1299    1273
1299    1274
1299    1275
1299    1276
1299    1277
1299    1278
1299    1279
1299    1280
1299    1281
1299    1282
1299    1283
1299    1284
1299    1285
1299    1286
1299    1287
1299    1288
1299    1289
1299    1290
1299    1291
1299    1292
1299    1293
1299    1294
1299    1295
1299    1296
1299    1316
1299    1317
1299    1318
1299    1319
1299    1320
1299    1321
1299    1322
1299    1323
1299    1324
1299    1334
1299    1335
1299    1336
1299    1337
1299    1338
1299    1339
1299    1340
1299    1341
1299    1342
1299    1343
1299    1344
1299    1345
1299    1346
1299    1347
1299    1348
1300    1257
1300    1258
1300    1259
1300    1260
1300    1261
1300    1262
1300    1263
1300    1264
1300    1265
1300    1266
1300    1267
1300    1268
1300    1269
1300    1270
1300    1271
1300    1272
1300    1273
1300    1274
1300    1275
1300    1276
1300    1277
1300    1278
1300    1279
1300    1280
1300    1281
1300    1282
1300    1283
1300    1284
1300    1285
1300    1286
1300    1301
1300    1304
1300    1305
1300    1306
1300    1307
1300    1308
1300    1309
1300    1310
1300    1311
1300    1312
1300    1313
1300    1314
1300    1315
1300    1316
1300    1317
1300    1318
1300    1319
1300    1320
1300    1321
1300    1322
1300    1323
1300    1324
1300    1325
1300    1326
1300    1327
1300    1328
1300    1329
1300    1330
1300    1331
1300    1332
1300    1333
1300    1334
1300    1335
1300    1336
1300    1337
1300    1338
1300    1339
1300    1340
1300    1341
1300    1342
1300    1343
1300    1344
1300    1345
1300    1346
1300    1347
1300    1348
1300    1367
1300    1374
1300    1375
1300    1376
1300    1377
1300    1378
1300    1379
1300    1431
1300    1432
1300    1433
1300    1434
1300    1435
1300    1436
1300    1437
1300    1438
1300    1439
1300    1440
1300    1441
1300    1442
1300    1443
1300    1444
1300    1445
1301    1257
1301    1258
1301    1259
1301    1260
1301    1261
1301    1262
1301    1263
1301    1264
1301    1265
1301    1266
1301    1267
1301    1268
1301    1269
1301    1270
1301    1271
1301    1272
1301    1273
1301    1274
1301    1275
1301    1276
1301    1277
1301    1278
1301    1279
1301    1280
1301    1281
1301    1282
1301    1283
1301    1284
1301    1285
1301    1286
1301    1302
1301    1304
1301    1305
1301    1306
1301    1307
1301    1308
1301    1309
1301    1310
1301    1311
1301    1312
1301    1313
1301    1314
1301    1315
1301    1316
1301    1317
1301    1318
1301    1319
1301    1320
1301    1321
1301    1322
1301    1323
1301    1324
1301    1325
1301    1326
1301    1327
1301    1328
1301    1329
1301    1330
1301    1331
1301    1332
1301    1333
1301    1334
1301    1335
1301    1336
1301    1337
1301    1338
1301    1339
1301    1340
1301    1341
1301    1342
1301    1343
1301    1344
1301    1345
1301    1346
1301    1347
1301    1348
1301    1367
1301    1368
1301    1369
1301    1370
1301    1371
1301    1372
1301    1373
1301    1374
1301    1375
1301    1376
1301    1377
1301    1378
1301    1379
1301    1431
1301    1432
1301    1433
1301    1434
1301    1435
1301    1436
1301    1437
1301    1438
1301    1439
1301    1440
1301    1441
1301    1442
1301    1443
1301    1444
1301    1445
1302    1257
1302    1258
1302    1259
1302    1260
1302    1261
1302    1262
1302    1263
1302    1264
1302    1265
1302    1266
1302    1267
1302    1268
1302    1269
1302    1270
1302    1271
1302    1272
1302    1273
1302    1274
1302    1275
1302    1276
1302    1277
1302    1278
1302    1279
1302    1280
1302    1281
1302    1282
1302    1283
1302    1284
1302    1285
1302    1286
1302    1304
1302    1305
1302    1306
1302    1307
1302    1308
1302    1309
1302    1310
1302    1311
1302    1312
1302    1313
1302    1314
1302    1315
1302    1316
1302    1317
1302    1318
1302    1319
1302    1320
1302    1321
1302    1322
1302    1323
1302    1324
1302    1325
1302    1326
1302    1327
1302    1328
1302    1329
1302    1330
1302    1331
1302    1332
1302    1333
1302    1334
1302    1335
1302    1336
1302    1337
1302    1338
1302    1339
1302    1340
1302    1341
1302    1342
1302    1343
1302    1344
1302    1345
1302    1346
1302    1347
1302    1348
1302    1367
1302    1374
1302    1375
1302    1376
1302    1377
1302    1378
1302    1379
1302    1431
1302    1432
1302    1433
1302    1434
1302    1435
1302    1436
1302    1437
1302    1438
1302    1439
1302    1440
1302    1441
1302    1442
1302    1443
1302    1444
1302    1445
1303    1316
1303    1317
1303    1318
1303    1319
1303    1320
1303    1321
1303    1322
1303    1323
1303    1324
1303    1325
1303    1326
1303    1327
1303    1328
1303    1329
1303    1330
1303    1331
1303    1332
1303    1333
1303    1340
1303    1341
1303    1342
1303    1343
1303    1344
1303    1345
1303    1346
1303    1347
1303    1348
1304    1305
1304    1306
1304    1307
1304    1308
1304    1309
1304    1310
1304    1311
1304    1312
1304    1313
1304    1314
1304    1315
1304    1374
1304    1380
1305    1304
1305    1306
1305    1307
1305    1308
1305    1309
1305    1310
1305    1311
1305    1312
1305    1313
1305    1314
1305    1315
1305    1374
1305    1382
1306    1304
1306    1305
1306    1307
1306    1308
1306    1309
1306    1310
1306    1311
1306    1312
1306    1313
1306    1314
1306    1315
1306    1374
1306    1384
1307    1304
1307    1305
1307    1306
1307    1308
1307    1309
1307    1310
1307    1311
1307    1312
1307    1313
1307    1314
1307    1315
1307    1375
1307    1386
1308    1304
1308    1305
1308    1306
1308    1307
1308    1309
1308    1310
1308    1311
1308    1312
1308    1313
1308    1314
1308    1315
1308    1375
1308    1388
1309    1304
1309    1305
1309    1306
1309    1307
1309    1308
1309    1310
1309    1311
1309    1312
1309    1313
1309    1314
1309    1315
1309    1375
1309    1390
1310    1304
1310    1305
1310    1306
1310    1307
1310    1308
1310    1309
1310    1313
1310    1314
1310    1315
1310    1376
1310    1392
1311    1304
1311    1305
1311    1306
1311    1307
1311    1308
1311    1309
1311    1313
1311    1314
1311    1315
1311    1376
1311    1394
1312    1304
1312    1305
1312    1306
1312    1307
1312    1308
1312    1309
1312    1313
1312    1314
1312    1315
1312    1376
1312    1396
1313    1304
1313    1305
1313    1306
1313    1310
1313    1311
1313    1312
1313    1377
1313    1398
1314    1304
1314    1305
1314    1306
1314    1310
1314    1311
1314    1312
1314    1377
1314    1400
1315    1304
1315    1305
1315    1306
1315    1310
1315    1311
1315    1312
1315    1377
1315    1402
1316    1317
1316    1318
1316    1319
1316    1320
1316    1321
1316    1322
1316    1323
1316    1324
1317    1316
1317    1318
1317    1319
1317    1320
1317    1321
1317    1322
1317    1323
1317    1324
1318    1316
1318    1317
1318    1319
1318    1320
1318    1321
1318    1322
1318    1323
1318    1324
1319    1316
1319    1317
1319    1318
1319    1320
1319    1321
1319    1322
1319    1323
1319    1324
1319    1367
1319    1440
1319    1441
1319    1442
1320    1316
1320    1317
1320    1318
1320    1319
1320    1321
1320    1322
1320    1323
1320    1324
1320    1367
1320    1440
1320    1441
1320    1442
1321    1316
1321    1317
1321    1318
1321    1319
1321    1320
1321    1322
1321    1323
1321    1324
1321    1367
1321    1440
1321    1441
1321    1442
1322    1316
1322    1317
1322    1318
1322    1319
1322    1320
1322    1321
1322    1323
1322    1324
1323    1316
1323    1317
1323    1318
1323    1319
1323    1320
1323    1321
1323    1322
1323    1324
1324    1316
1324    1317
1324    1318
1324    1319
1324    1320
1324    1321
1324    1322
1324    1323
1325    1326
1325    1327
1325    1328
1325    1329
1325    1330
1325    1331
1325    1332
1325    1333
1326    1325
1326    1327
1326    1328
1326    1329
1326    1330
1326    1331
1326    1332
1326    1333
1327    1325
1327    1326
1327    1328
1327    1329
1327    1330
1327    1331
1327    1332
1327    1333
1328    1329
1328    1330
1328    1331
1328    1332
1328    1333
1328    1431
1328    1432
1328    1433
1329    1328
1329    1330
1329    1331
1329    1332
1329    1333
1329    1431
1329    1432
1329    1433
1330    1328
1330    1329
1330    1331
1330    1332
1330    1333
1330    1431
1330    1432
1330    1433
1331    1328
1331    1329
1331    1330
1331    1332
1331    1333
1332    1328
1332    1329
1332    1330
1332    1331
1332    1333
1333    1328
1333    1329
1333    1330
1333    1331
1333    1332
1334    1257
1334    1258
1334    1259
1334    1260
1334    1261
1334    1262
1334    1263
1334    1264
1334    1265
1334    1266
1334    1267
1334    1268
1334    1269
1334    1270
1334    1271
1334    1272
1334    1273
1334    1274
1334    1275
1334    1276
1334    1277
1334    1278
1334    1279
1334    1280
1334    1281
1334    1282
1334    1283
1334    1284
1334    1285
1334    1286
1334    1304
1334    1305
1334    1306
1334    1307
1334    1308
1334    1309
1334    1310
1334    1311
1334    1312
1334    1313
1334    1314
1334    1315
1334    1335
1334    1336
1334    1337
1334    1338
1334    1339
1334    1340
1334    1341
1334    1342
1334    1343
1334    1344
1334    1345
1334    1378
1334    1379
1334    1434
1334    1435
1334    1436
1334    1437
1334    1438
1334    1439
1334    1443
1334    1444
1334    1445
1335    1257
1335    1258
1335    1259
1335    1260
1335    1261
1335    1262
1335    1263
1335    1264
1335    1265
1335    1266
1335    1267
1335    1268
1335    1269
1335    1270
1335    1271
1335    1272
1335    1273
1335    1274
1335    1275
1335    1276
1335    1277
1335    1278
1335    1279
1335    1280
1335    1281
1335    1282
1335    1283
1335    1284
1335    1285
1335    1286
1335    1304
1335    1305
1335    1306
1335    1307
1335    1308
1335    1309
1335    1310
1335    1311
1335    1312
1335    1313
1335    1314
1335    1315
1335    1334
1335    1336
1335    1337
1335    1338
1335    1339
1335    1340
1335    1341
1335    1342
1335    1343
1335    1344
1335    1345
1335    1378
1335    1379
1335    1434
1335    1435
1335    1436
1335    1437
1335    1438
1335    1439
1335    1443
1335    1444
1335    1445
1336    1257
1336    1258
1336    1259
1336    1260
1336    1261
1336    1262
1336    1263
1336    1264
1336    1265
1336    1266
1336    1267
1336    1268
1336    1269
1336    1270
1336    1271
1336    1272
1336    1273
1336    1274
1336    1275
1336    1276
1336    1277
1336    1278
1336    1279
1336    1280
1336    1281
1336    1282
1336    1283
1336    1284
1336    1285
1336    1286
1336    1304
1336    1305
1336    1306
1336    1307
1336    1308
1336    1309
1336    1310
1336    1311
1336    1312
1336    1313
1336    1314
1336    1315
1336    1334
1336    1335
1336    1337
1336    1338
1336    1339
1336    1340
1336    1341
1336    1342
1336    1343
1336    1344
1336    1345
1336    1378
1336    1379
1336    1434
1336    1435
1336    1436
1336    1437
1336    1438
1336    1439
1336    1443
1336    1444
1336    1445
1337    1257
1337    1258
1337    1259
1337    1260
1337    1261
1337    1262
1337    1263
1337    1264
1337    1265
1337    1266
1337    1267
1337    1268
1337    1269
1337    1270
1337    1271
1337    1272
1337    1273
1337    1274
1337    1275
1337    1276
1337    1277
1337    1278
1337    1279
1337    1280
1337    1281
1337    1282
1337    1283
1337    1284
1337    1285
1337    1286
1337    1304
1337    1305
1337    1306
1337    1307
1337    1308
1337    1309
1337    1310
1337    1311
1337    1312
1337    1313
1337    1314
1337    1315
1337    1334
1337    1335
1337    1336
1337    1338
1337    1339
1337    1340
1337    1341
1337    1342
1337    1343
1337    1344
1337    1345
1337    1378
1337    1379
1337    1434
1337    1435
1337    1436
1337    1437
1337    1438
1337    1439
1337    1443
1337    1444
1337    1445
1338    1257
1338    1258
1338    1259
1338    1260
1338    1261
1338    1262
1338    1263
1338    1264
1338    1265
1338    1266
1338    1267
1338    1268
1338    1269
1338    1270
1338    1271
1338    1272
1338    1273
1338    1274
1338    1275
1338    1276
1338    1277
1338    1278
1338    1279
1338    1280
1338    1281
1338    1282
1338    1283
1338    1284
1338    1285
1338    1286
1338    1304
1338    1305
1338    1306
1338    1307
1338    1308
1338    1309
1338    1310
1338    1311
1338    1312
1338    1313
1338    1314
1338    1315
1338    1334
1338    1335
1338    1336
1338    1337
1338    1339
1338    1340
1338    1341
1338    1342
1338    1343
1338    1344
1338    1345
1338    1378
1338    1379
1338    1434
1338    1435
1338    1436
1338    1437
1338    1438
1338    1439
1338    1443
1338    1444
1338    1445
1339    1257
1339    1258
1339    1259
1339    1260
1339    1261
1339    1262
1339    1263
1339    1264
1339    1265
1339    1266
1339    1267
1339    1268
1339    1269
1339    1270
1339    1271
1339    1272
1339    1273
1339    1274
1339    1275
1339    1276
1339    1277
1339    1278
1339    1279
1339    1280
1339    1281
1339    1282
1339    1283
1339    1284
1339    1285
1339    1286
1339    1304
1339    1305
1339    1306
1339    1307
1339    1308
1339    1309
1339    1310
1339    1311
1339    1312
1339    1313
1339    1314
1339    1315
1339    1334
1339    1335
1339    1336
1339    1337
1339    1338
1339    1340
1339    1341
1339    1342
1339    1343
1339    1344
1339    1345
1339    1378
1339    1379
1339    1434
1339    1435
1339    1436
1339    1437
1339    1438
1339    1439
1339    1443
1339    1444
1339    1445
1340    1257
1340    1258
1340    1259
1340    1260
1340    1261
1340    1262
1340    1263
1340    1264
1340    1265
1340    1266
1340    1267
1340    1268
1340    1269
1340    1270
1340    1271
1340    1272
1340    1273
1340    1274
1340    1275
1340    1276
1340    1277
1340    1278
1340    1279
1340    1280
1340    1281
1340    1282
1340    1283
1340    1284
1340    1285
1340    1286
1340    1304
1340    1305
1340    1306
1340    1307
1340    1308
1340    1309
1340    1310
1340    1311
1340    1312
1340    1313
1340    1314
1340    1315
1340    1334
1340    1335
1340    1336
1340    1337
1340    1338
1340    1339
1340    1341
1340    1342
1340    1343
1340    1344
1340    1345
1340    1378
1340    1379
1340    1434
1340    1435
1340    1436
1340    1437
1340    1438
1340    1439
1340    1443
1340    1444
1340    1445
1341    1257
1341    1258
1341    1259
1341    1260
1341    1261
1341    1262
1341    1263
1341    1264
1341    1265
1341    1266
1341    1267
1341    1268
1341    1269
1341    1270
1341    1271
1341    1272
1341    1273
1341    1274
1341    1275
1341    1276
1341    1277
1341    1278
1341    1279
1341    1280
1341    1281
1341    1282
1341    1283
1341    1284
1341    1285
1341    1286
1341    1304
1341    1305
1341    1306
1341    1307
1341    1308
1341    1309
1341    1310
1341    1311
1341    1312
1341    1313
1341    1314
1341    1315
1341    1334
1341    1335
1341    1336
1341    1337
1341    1338
1341    1339
1341    1340
1341    1342
1341    1343
1341    1344
1341    1345
1341    1378
1341    1379
1341    1434
1341    1435
1341    1436
1341    1437
1341    1438
1341    1439
1341    1443
1341    1444
1341    1445
1342    1257
1342    1258
1342    1259
1342    1260
1342    1261
1342    1262
1342    1263
1342    1264
1342    1265
1342    1266
1342    1267
1342    1268
1342    1269
1342    1270
1342    1271
1342    1272
1342    1273
1342    1274
1342    1275
1342    1276
1342    1277
1342    1278
1342    1279
1342    1280
1342    1281
1342    1282
1342    1283
1342    1284
1342    1285
1342    1286
1342    1304
1342    1305
1342    1306
1342    1307
1342    1308
1342    1309
1342    1310
1342    1311
1342    1312
1342    1313
1342    1314
1342    1315
1342    1334
1342    1335
1342    1336
1342    1337
1342    1338
1342    1339
1342    1340
1342    1341
1342    1343
1342    1344
1342    1345
1342    1378
1342    1379
1342    1434
1342    1435
1342    1436
1342    1437
1342    1438
1342    1439
1342    1443
1342    1444
1342    1445
1343    1257
1343    1258
1343    1259
1343    1260
1343    1261
1343    1262
1343    1263
1343    1264
1343    1265
1343    1266
1343    1267
1343    1268
1343    1269
1343    1270
1343    1271
1343    1272
1343    1273
1343    1274
1343    1275
1343    1276
1343    1277
1343    1278
1343    1279
1343    1280
1343    1281
1343    1282
1343    1283
1343    1284
1343    1285
1343    1286
1343    1337
1343    1338
1343    1339
1344    1257
1344    1258
1344    1259
1344    1260
1344    1261
1344    1262
1344    1263
1344    1264
1344    1265
1344    1266
1344    1267
1344    1268
1344    1269
1344    1270
1344    1271
1344    1272
1344    1273
1344    1274
1344    1275
1344    1276
1344    1277
1344    1278
1344    1279
1344    1280
1344    1281
1344    1282
1344    1283
1344    1284
1344    1285
1344    1286
1344    1337
1344    1338
1344    1339
1345    1257
1345    1258
1345    1259
1345    1260
1345    1261
1345    1262
1345    1263
1345    1264
1345    1265
1345    1266
1345    1267
1345    1268
1345    1269
1345    1270
1345    1271
1345    1272
1345    1273
1345    1274
1345    1275
1345    1276
1345    1277
1345    1278
1345    1279
1345    1280
1345    1281
1345    1282
1345    1283
1345    1284
1345    1285
1345    1286
1345    1337
1345    1338
1345    1339
1346    1257
1346    1258
1346    1259
1346    1260
1346    1261
1346    1262
1346    1263
1346    1264
1346    1265
1346    1266
1346    1267
1346    1268
1346    1269
1346    1270
1346    1271
1346    1272
1346    1273
1346    1274
1346    1275
1346    1276
1346    1277
1346    1278
1346    1279
1346    1280
1346    1281
1346    1282
1346    1283
1346    1284
1346    1285
1346    1286
1346    1334
1346    1335
1346    1336
1346    1337
1346    1338
1346    1339
1346    1340
1346    1341
1346    1342
1346    1347
1346    1348
1347    1257
1347    1258
1347    1259
1347    1260
1347    1261
1347    1262
1347    1263
1347    1264
1347    1265
1347    1266
1347    1267
1347    1268
1347    1269
1347    1270
1347    1271
1347    1272
1347    1273
1347    1274
1347    1275
1347    1276
1347    1277
1347    1278
1347    1279
1347    1280
1347    1281
1347    1282
1347    1283
1347    1284
1347    1285
1347    1286
1347    1334
1347    1335
1347    1336
1347    1337
1347    1338
1347    1339
1347    1340
1347    1341
1347    1342
1347    1346
1347    1348
1348    1257
1348    1258
1348    1259
1348    1260
1348    1261
1348    1262
1348    1263
1348    1264
1348    1265
1348    1266
1348    1267
1348    1268
1348    1269
1348    1270
1348    1271
1348    1272
1348    1273
1348    1274
1348    1275
1348    1276
1348    1277
1348    1278
1348    1279
1348    1280
1348    1281
1348    1282
1348    1283
1348    1284
1348    1285
1348    1286
1348    1334
1348    1335
1348    1336
1348    1337
1348    1338
1348    1339
1348    1340
1348    1341
1348    1342
1348    1346
1348    1347
1349    1350
1350    1495
1351    1352
1352    1496
1353    1354
1354    1497
1355    1356
1356    1498
1357    1358
1358    1499
1359    1360
1360    1500
1361    1362
1362    1501
1363    1364
1364    1502
1365    1366
1366    1503
1366    1504
1367    1368
1367    1369
1367    1370
1367    1371
1367    1372
1367    1373
1368    1503
1374    1373
1375    1372
1376    1371
1377    1370
1378    1369
1379    1368
1380    1381
1381    1474
1381    1475
1381    1476
1381    1477
1381    1478
1381    1479
1382    1383
1383    1474
1383    1475
1383    1476
1383    1477
1383    1478
1383    1479
1384    1385
1385    1474
1385    1475
1385    1476
1385    1477
1385    1478
1385    1479
1386    1387
1387    1474
1387    1475
1387    1476
1387    1477
1387    1478
1387    1479
1388    1389
1389    1474
1389    1475
1389    1476
1389    1477
1389    1478
1389    1479
1390    1391
1391    1474
1391    1475
1391    1476
1391    1477
1391    1478
1391    1479
1392    1393
1393    1474
1393    1475
1393    1476
1393    1477
1393    1478
1393    1479
1394    1395
1395    1474
1395    1475
1395    1476
1395    1477
1395    1478
1395    1479
1396    1397
1397    1474
1397    1475
1397    1476
1397    1477
1397    1478
1397    1479
1398    1399
1399    1474
1399    1475
1399    1476
1399    1477
1399    1478
1399    1479
1400    1401
1401    1474
1401    1475
1401    1476
1401    1477
1401    1478
1401    1479
1402    1403
1403    1474
1403    1475
1403    1476
1403    1477
1403    1478
1403    1479
1404    1405
1404    1474
1404    1475
1404    1476
1404    1477
1404    1478
1404    1479
1405    1406
1405    1474
1405    1475
1405    1476
1405    1477
1405    1478
1405    1479
1406    1474
1406    1475
1406    1476
1406    1477
1406    1478
1406    1479
1407    117
1407    118
1407    119
1407    1408
1407    1413
1407    1446
1407    1449
1407    1451
1407    1452
1407    1454
1407    1456
1407    1457
1407    1458
1407    1459
1407    1460
1407    1461
1407    1462
1407    1463
1407    1464
1407    1465
1407    1466
1407    1467
1407    1468
1407    1469
1407    1470
1407    1471
1407    1472
1407    1473
1407    1474
1407    1475
1407    1476
1407    1477
1407    1478
1407    1479
1407    1480
1407    1481
1407    1482
1407    1484
1407    1485
1407    1486
1407    1487
1407    1488
1407    1550
1407    1551
1407    1552
1407    1553
1407    1554
1407    1555
1407    1592
1407    1593
1407    1594
1407    1595
1407    1596
1407    1597
1407    1598
1407    1599
1407    1600
1408    1409
1408    1413
1408    1446
1408    1449
1408    1452
1408    1454
1408    1456
1408    1457
1408    1458
1408    1459
1408    1460
1408    1461
1408    1462
1408    1463
1408    1464
1408    1465
1408    1466
1408    1467
1408    1468
1408    1469
1408    1470
1408    1471
1408    1472
1408    1473
1408    1474
1408    1475
1408    1476
1408    1477
1408    1478
1408    1479
1408    1480
1408    1481
1408    1482
1408    1484
1408    1485
1408    1486
1408    1487
1408    1488
1408    1489
1408    1490
1408    1491
1408    1492
1408    1493
1408    1550
1408    1551
1408    1552
1408    1553
1408    1554
1408    1555
1408    1592
1408    1593
1408    1594
1408    1595
1408    1596
1408    1597
1408    1598
1408    1599
1408    1600
1409    1410
1409    1411
1409    1412
1409    1413
1409    1446
1409    1449
1409    1452
1409    1454
1409    1456
1409    1457
1409    1458
1409    1459
1409    1460
1409    1461
1409    1462
1409    1463
1409    1464
1409    1465
1409    1466
1409    1467
1409    1468
1409    1469
1409    1470
1409    1471
1409    1472
1409    1473
1409    1474
1409    1475
1409    1476
1409    1477
1409    1478
1409    1479
1409    1480
1409    1481
1409    1482
1409    1484
1409    1485
1409    1486
1409    1487
1409    1488
1409    1550
1409    1551
1409    1552
1409    1553
1409    1554
1409    1555
1409    1592
1409    1593
1409    1594
1409    1595
1409    1596
1409    1597
1409    1598
1409    1599
1409    1600
1410    1411
1411    1412
1411    1592
1411    1593
1411    1594
1411    1595
1411    1596
1411    1597
1411    1598
1411    1599
1411    1600
1412    1456
1412    1457
1412    1458
1412    1459
1412    1460
1412    1461
1412    1462
1412    1463
1412    1464
1412    1465
1412    1466
1412    1467
1412    1480
1412    1481
1412    1482
1412    1484
1412    1508
1412    1592
1412    1593
1412    1594
1412    1595
1412    1596
1412    1597
1412    1598
1412    1599
1412    1600
1413    1414
1414    1415
1415    1468
1415    1469
1415    1470
1415    1474
1415    1475
1415    1476
1415    1477
1415    1478
1415    1479
1416    1417
1417    1413
1417    1468
1417    1469
1417    1470
1417    1474
1417    1475
1417    1476
1417    1477
1417    1478
1417    1479
1418    1419
1419    1413
1419    1468
1419    1469
1419    1470
1419    1474
1419    1475
1419    1476
1419    1477
1419    1478
1419    1479
1420    1421
1421    1413
1421    1468
1421    1469
1421    1470
1421    1474
1421    1475
1421    1476
1421    1477
1421    1478
1421    1479
1422    1423
1423    1446
1423    1471
1423    1472
1423    1473
1423    1474
1423    1475
1423    1476
1423    1477
1423    1478
1423    1479
1424    1425
1425    1446
1425    1471
1425    1472
1425    1473
1425    1474
1425    1475
1425    1476
1425    1477
1425    1478
1425    1479
1426    1427
1427    1446
1427    1471
1427    1472
1427    1473
1427    1474
1427    1475
1427    1476
1427    1477
1427    1478
1427    1479
1428    1429
1428    1431
1428    1434
1428    1437
1428    1440
1428    1443
1429    1430
1429    1432
1429    1435
1429    1438
1429    1441
1429    1444
1430    1433
1430    1436
1430    1439
1430    1442
1430    1445
1431    1454
1432    1454
1433    1454
1434    1416
1435    1418
1436    1420
1437    1449
1438    1449
1439    1449
1440    1452
1441    1452
1442    1452
1443    1422
1444    1424
1445    1426
1446    1447
1447    1448
1448    1471
1448    1472
1448    1473
1448    1474
1448    1475
1448    1476
1448    1477
1448    1478
1448    1479
1449    1450
1450    117
1450    118
1450    119
1450    1451
1450    1592
1450    1593
1450    1594
1450    1595
1450    1596
1450    1597
1450    1598
1450    1599
1450    1600
1451    117
1451    118
1451    119
1451    1592
1451    1593
1451    1594
1451    1595
1451    1596
1451    1597
1451    1598
1451    1599
1451    1600
1452    1453
1453    117
1453    118
1453    119
1453    129
1453    130
1453    131
1453    1451
1453    1483
1453    1592
1453    1593
1453    1594
1453    1595
1453    1596
1453    1597
1453    1598
1453    1599
1453    1600
1454    1455
1455    105
1455    106
1455    107
1455    1592
1455    1593
1455    1594
1455    1595
1455    1596
1455    1597
1455    1598
1455    1599
1455    1600
1456    1457
1456    1458
1456    1459
1456    1460
1456    1461
1456    1462
1456    1463
1456    1464
1456    1465
1456    1466
1456    1467
1456    1474
1456    1475
1456    1476
1456    1477
1456    1478
1456    1479
1456    1488
1457    1456
1457    1458
1457    1459
1457    1460
1457    1461
1457    1462
1457    1463
1457    1464
1457    1465
1457    1466
1457    1467
1457    1474
1457    1475
1457    1476
1457    1477
1457    1478
1457    1479
1457    1488
1458    1456
1458    1457
1458    1459
1458    1460
1458    1461
1458    1462
1458    1463
1458    1464
1458    1465
1458    1466
1458    1467
1458    1474
1458    1475
1458    1476
1458    1477
1458    1478
1458    1479
1458    1488
1459    1456
1459    1457
1459    1458
1459    1460
1459    1461
1459    1462
1459    1463
1459    1464
1459    1465
1459    1466
1459    1467
1459    1474
1459    1475
1459    1476
1459    1477
1459    1478
1459    1479
1459    1487
1460    1456
1460    1457
1460    1458
1460    1459
1460    1461
1460    1462
1460    1463
1460    1464
1460    1465
1460    1466
1460    1467
1460    1474
1460    1475
1460    1476
1460    1477
1460    1478
1460    1479
1460    1487
1461    1456
1461    1457
1461    1458
1461    1459
1461    1460
1461    1462
1461    1463
1461    1464
1461    1465
1461    1466
1461    1467
1461    1474
1461    1475
1461    1476
1461    1477
1461    1478
1461    1479
1461    1487
1462    1456
1462    1457
1462    1458
1462    1459
1462    1460
1462    1461
1462    1465
1462    1466
1462    1467
1462    1474
1462    1475
1462    1476
1462    1477
1462    1478
1462    1479
1462    1486
1463    1456
1463    1457
1463    1458
1463    1459
1463    1460
1463    1461
1463    1465
1463    1466
1463    1467
1463    1474
1463    1475
1463    1476
1463    1477
1463    1478
1463    1479
1463    1486
1464    1456
1464    1457
1464    1458
1464    1459
1464    1460
1464    1461
1464    1465
1464    1466
1464    1467
1464    1474
1464    1475
1464    1476
1464    1477
1464    1478
1464    1479
1464    1486
1465    1456
1465    1457
1465    1458
1465    1462
1465    1463
1465    1464
1465    1474
1465    1475
1465    1476
1465    1477
1465    1478
1465    1479
1465    1485
1466    1456
1466    1457
1466    1458
1466    1462
1466    1463
1466    1464
1466    1474
1466    1475
1466    1476
1466    1477
1466    1478
1466    1479
1466    1485
1467    1456
1467    1457
1467    1458
1467    1462
1467    1463
1467    1464
1467    1474
1467    1475
1467    1476
1467    1477
1467    1478
1467    1479
1467    1485
1468    1469
1468    1470
1468    1474
1468    1475
1468    1476
1468    1477
1468    1478
1468    1479
1469    1468
1469    1470
1469    1474
1469    1475
1469    1476
1469    1477
1469    1478
1469    1479
1470    1468
1470    1469
1470    1474
1470    1475
1470    1476
1470    1477
1470    1478
1470    1479
1471    1472
1471    1473
1471    1474
1471    1475
1471    1476
1471    1477
1471    1478
1471    1479
1472    1471
1472    1473
1472    1474
1472    1475
1472    1476
1472    1477
1472    1478
1472    1479
1473    1471
1473    1472
1473    1474
1473    1475
1473    1476
1473    1477
1473    1478
1473    1479
1474    1456
1474    1457
1474    1458
1474    1459
1474    1460
1474    1461
1474    1462
1474    1463
1474    1464
1474    1465
1474    1466
1474    1467
1474    1475
1474    1476
1474    1480
1474    1481
1474    1482
1474    1484
1474    1550
1474    1551
1474    1552
1474    1593
1474    1595
1474    1597
1474    1599
1474    1600
1475    1456
1475    1457
1475    1458
1475    1459
1475    1460
1475    1461
1475    1462
1475    1463
1475    1464
1475    1465
1475    1466
1475    1467
1475    1474
1475    1476
1475    1480
1475    1481
1475    1482
1475    1484
1475    1550
1475    1551
1475    1552
1475    1593
1475    1595
1475    1597
1475    1599
1475    1600
1476    1456
1476    1457
1476    1458
1476    1459
1476    1460
1476    1461
1476    1462
1476    1463
1476    1464
1476    1465
1476    1466
1476    1467
1476    1474
1476    1475
1476    1480
1476    1481
1476    1482
1476    1484
1476    1550
1476    1551
1476    1552
1476    1593
1476    1595
1476    1597
1476    1599
1476    1600
1477    1456
1477    1457
1477    1458
1477    1459
1477    1460
1477    1461
1477    1462
1477    1463
1477    1464
1477    1465
1477    1466
1477    1467
1477    1478
1477    1479
1477    1484
1477    1553
1477    1554
1477    1555
1477    1592
1477    1594
1477    1596
1477    1598
1477    1600
1478    1456
1478    1457
1478    1458
1478    1459
1478    1460
1478    1461
1478    1462
1478    1463
1478    1464
1478    1465
1478    1466
1478    1467
1478    1477
1478    1479
1478    1484
1478    1553
1478    1554
1478    1555
1478    1592
1478    1594
1478    1596
1478    1598
1478    1600
1479    1456
1479    1457
1479    1458
1479    1459
1479    1460
1479    1461
1479    1462
1479    1463
1479    1464
1479    1465
1479    1466
1479    1467
1479    1477
1479    1478
1479    1484
1479    1553
1479    1554
1479    1555
1479    1592
1479    1594
1479    1596
1479    1598
1479    1600
1480    1456
1480    1457
1480    1458
1480    1459
1480    1460
1480    1461
1480    1462
1480    1463
1480    1464
1480    1465
1480    1466
1480    1467
1480    1481
1480    1482
1480    1484
1481    1456
1481    1457
1481    1458
1481    1459
1481    1460
1481    1461
1481    1462
1481    1463
1481    1464
1481    1465
1481    1466
1481    1467
1481    1480
1481    1482
1481    1484
1482    1456
1482    1457
1482    1458
1482    1459
1482    1460
1482    1461
1482    1462
1482    1463
1482    1464
1482    1465
1482    1466
1482    1467
1482    1480
1482    1481
1482    1484
1483    1489
1483    1490
1483    1491
1483    1492
1483    1493
1484    1493
1485    1492
1486    1491
1487    1490
1488    1489
1493    1494
1494    1520
1494    1521
1494    1522
1494    1523
1494    1524
1494    1525
1494    1526
1494    1527
1494    1528
1494    1529
1494    1530
1494    1531
1494    1532
1494    1533
1494    1534
1494    1535
1494    1536
1494    1537
1494    1538
1494    1539
1494    1540
1494    1541
1494    1542
1494    1543
1494    1544
1494    1545
1494    1546
1494    1547
1494    1548
1494    1549
1494    1556
1494    1557
1494    1558
1494    1559
1494    1560
1494    1561
1494    1592
1494    1593
1494    1594
1494    1595
1494    1596
1494    1597
1494    1598
1494    1599
1494    1600
1495    1592
1496    1593
1497    1594
1498    1595
1499    1596
1500    1597
1501    1598
1502    1599
1503    1520
1503    1521
1503    1522
1503    1523
1503    1524
1503    1525
1503    1526
1503    1527
1503    1528
1503    1529
1503    1530
1503    1531
1503    1532
1503    1533
1503    1534
1503    1535
1503    1536
1503    1537
1503    1538
1503    1539
1503    1540
1503    1541
1503    1542
1503    1543
1503    1544
1503    1545
1503    1546
1503    1547
1503    1548
1503    1549
1503    1556
1503    1557
1503    1558
1503    1559
1503    1560
1503    1561
1503    1600
1504    1600
1505    1506
1505    1520
1505    1523
1505    1526
1505    1529
1505    1532
1505    1535
1505    1538
1505    1541
1505    1544
1505    1547
1505    1550
1505    1553
1505    1556
1505    1557
1505    1558
1505    1559
1505    1592
1505    1593
1505    1594
1505    1595
1505    1596
1505    1597
1505    1598
1505    1599
1505    1600
1506    1507
1506    1510
1506    1511
1506    1512
1506    1513
1506    1514
1506    1515
1506    1516
1506    1517
1506    1518
1506    1519
1506    1521
1506    1524
1506    1527
1506    1530
1506    1533
1506    1536
1506    1539
1506    1542
1506    1545
1506    1548
1506    1551
1506    1554
1506    1556
1506    1557
1506    1558
1506    1560
1506    1592
1506    1593
1506    1594
1506    1595
1506    1596
1506    1597
1506    1598
1506    1599
1506    1600
1507    1508
1507    1509
1507    1510
1507    1511
1507    1512
1507    1513
1507    1514
1507    1515
1507    1516
1507    1517
1507    1518
1507    1519
1507    1522
1507    1525
1507    1528
1507    1531
1507    1534
1507    1537
1507    1540
1507    1543
1507    1546
1507    1549
1507    1552
1507    1555
1507    1556
1507    1557
1507    1558
1507    1561
1507    1592
1507    1593
1507    1594
1507    1595
1507    1596
1507    1597
1507    1598
1507    1599
1507    1600
1508    1510
1508    1511
1508    1512
1508    1513
1508    1514
1508    1515
1508    1516
1508    1517
1508    1518
1508    1519
1508    1550
1508    1551
1508    1552
1508    1553
1508    1554
1508    1555
1508    1559
1508    1560
1508    1561
1509    1510
1509    1511
1509    1512
1509    1513
1509    1514
1509    1515
1509    1516
1509    1517
1509    1518
1509    1519
1509    1520
1509    1521
1509    1522
1509    1523
1509    1524
1509    1525
1509    1526
1509    1527
1509    1528
1509    1529
1509    1530
1509    1531
1509    1532
1509    1533
1509    1534
1509    1535
1509    1536
1509    1537
1509    1538
1509    1539
1509    1540
1509    1541
1509    1542
1509    1543
1509    1544
1509    1545
1509    1546
1509    1547
1509    1548
1509    1549
1509    1556
1509    1557
1509    1558
1509    1559
1509    1560
1509    1561
1510    1511
1510    1512
1510    1513
1510    1514
1510    1515
1510    1516
1510    1517
1510    1518
1510    1519
1510    1520
1510    1521
1510    1522
1510    1556
1510    1557
1510    1558
1511    1512
1511    1513
1511    1514
1511    1515
1511    1516
1511    1517
1511    1518
1511    1519
1511    1523
1511    1524
1511    1525
1511    1556
1511    1557
1511    1558
1512    1513
1512    1514
1512    1515
1512    1516
1512    1517
1512    1518
1512    1519
1512    1526
1512    1527
1512    1528
1512    1556
1512    1557
1512    1558
1513    1514
1513    1515
1513    1516
1513    1517
1513    1518
1513    1519
1513    1529
1513    1530
1513    1531
1513    1556
1513    1557
1513    1558
1514    1515
1514    1516
1514    1517
1514    1518
1514    1519
1514    1532
1514    1533
1514    1534
1514    1556
1514    1557
1514    1558
1515    1516
1515    1517
1515    1518
1515    1519
1515    1535
1515    1536
1515    1537
1515    1556
1515    1557
1515    1558
1516    1517
1516    1518
1516    1519
1516    1538
1516    1539
1516    1540
1516    1556
1516    1557
1516    1558
1517    1518
1517    1519
1517    1541
1517    1542
1517    1543
1517    1556
1517    1557
1517    1558
1518    1519
1518    1544
1518    1545
1518    1546
1518    1556
1518    1557
1518    1558
1519    1547
1519    1548
1519    1549
1519    1556
1519    1557
1519    1558
1520    1556
1520    1557
1520    1558
1520    1592
1520    1593
1520    1594
1520    1595
1520    1596
1520    1597
1520    1598
1520    1599
1520    1600
1521    1556
1521    1557
1521    1558
1521    1592
1521    1593
1521    1594
1521    1595
1521    1596
1521    1597
1521    1598
1521    1599
1521    1600
1522    1556
1522    1557
1522    1558
1522    1592
1522    1593
1522    1594
1522    1595
1522    1596
1522    1597
1522    1598
1522    1599
1522    1600
1523    1556
1523    1557
1523    1558
1523    1592
1523    1593
1523    1594
1523    1595
1523    1596
1523    1597
1523    1598
1523    1599
1523    1600
1524    1556
1524    1557
1524    1558
1524    1592
1524    1593
1524    1594
1524    1595
1524    1596
1524    1597
1524    1598
1524    1599
1524    1600
1525    1556
1525    1557
1525    1558
1525    1592
1525    1593
1525    1594
1525    1595
1525    1596
1525    1597
1525    1598
1525    1599
1525    1600
1526    1556
1526    1557
1526    1558
1526    1592
1526    1593
1526    1594
1526    1595
1526    1596
1526    1597
1526    1598
1526    1599
1526    1600
1527    1556
1527    1557
1527    1558
1527    1592
1527    1593
1527    1594
1527    1595
1527    1596
1527    1597
1527    1598
1527    1599
1527    1600
1528    1556
1528    1557
1528    1558
1528    1592
1528    1593
1528    1594
1528    1595
1528    1596
1528    1597
1528    1598
1528    1599
1528    1600
1529    1556
1529    1557
1529    1558
1529    1592
1529    1593
1529    1594
1529    1595
1529    1596
1529    1597
1529    1598
1529    1599
1529    1600
1530    1556
1530    1557
1530    1558
1530    1592
1530    1593
1530    1594
1530    1595
1530    1596
1530    1597
1530    1598
1530    1599
1530    1600
1531    1556
1531    1557
1531    1558
1531    1592
1531    1593
1531    1594
1531    1595
1531    1596
1531    1597
1531    1598
1531    1599
1531    1600
1532    1556
1532    1557
1532    1558
1532    1592
1532    1593
1532    1594
1532    1595
1532    1596
1532    1597
1532    1598
1532    1599
1532    1600
1533    1556
1533    1557
1533    1558
1533    1592
1533    1593
1533    1594
1533    1595
1533    1596
1533    1597
1533    1598
1533    1599
1533    1600
1534    1556
1534    1557
1534    1558
1534    1592
1534    1593
1534    1594
1534    1595
1534    1596
1534    1597
1534    1598
1534    1599
1534    1600
1535    1556
1535    1557
1535    1558
1535    1592
1535    1593
1535    1594
1535    1595
1535    1596
1535    1597
1535    1598
1535    1599
1535    1600
1536    1556
1536    1557
1536    1558
1536    1592
1536    1593
1536    1594
1536    1595
1536    1596
1536    1597
1536    1598
1536    1599
1536    1600
1537    1556
1537    1557
1537    1558
1537    1592
1537    1593
1537    1594
1537    1595
1537    1596
1537    1597
1537    1598
1537    1599
1537    1600
1538    1556
1538    1557
1538    1558
1538    1592
1538    1593
1538    1594
1538    1595
1538    1596
1538    1597
1538    1598
1538    1599
1538    1600
1539    1556
1539    1557
1539    1558
1539    1592
1539    1593
1539    1594
1539    1595
1539    1596
1539    1597
1539    1598
1539    1599
1539    1600
1540    1556
1540    1557
1540    1558
1540    1592
1540    1593
1540    1594
1540    1595
1540    1596
1540    1597
1540    1598
1540    1599
1540    1600
1541    1556
1541    1557
1541    1558
1541    1592
1541    1593
1541    1594
1541    1595
1541    1596
1541    1597
1541    1598
1541    1599
1541    1600
1542    1556
1542    1557
1542    1558
1542    1592
1542    1593
1542    1594
1542    1595
1542    1596
1542    1597
1542    1598
1542    1599
1542    1600
1543    1556
1543    1557
1543    1558
1543    1592
1543    1593
1543    1594
1543    1595
1543    1596
1543    1597
1543    1598
1543    1599
1543    1600
1544    1556
1544    1557
1544    1558
1544    1592
1544    1593
1544    1594
1544    1595
1544    1596
1544    1597
1544    1598
1544    1599
1544    1600
1545    1556
1545    1557
1545    1558
1545    1592
1545    1593
1545    1594
1545    1595
1545    1596
1545    1597
1545    1598
1545    1599
1545    1600
1546    1556
1546    1557
1546    1558
1546    1592
1546    1593
1546    1594
1546    1595
1546    1596
1546    1597
1546    1598
1546    1599
1546    1600
1547    1556
1547    1557
1547    1558
1547    1592
1547    1593
1547    1594
1547    1595
1547    1596
1547    1597
1547    1598
1547    1599
1547    1600
1548    1556
1548    1557
1548    1558
1548    1592
1548    1593
1548    1594
1548    1595
1548    1596
1548    1597
1548    1598
1548    1599
1548    1600
1549    1556
1549    1557
1549    1558
1549    1592
1549    1593
1549    1594
1549    1595
1549    1596
1549    1597
1549    1598
1549    1599
1549    1600
1550    1556
1550    1557
1550    1558
1551    1556
1551    1557
1551    1558
1552    1556
1552    1557
1552    1558
1553    1556
1553    1557
1553    1558
1553    1592
1553    1593
1553    1594
1553    1595
1553    1596
1553    1597
1553    1598
1553    1599
1553    1600
1554    1556
1554    1557
1554    1558
1554    1592
1554    1593
1554    1594
1554    1595
1554    1596
1554    1597
1554    1598
1554    1599
1554    1600
1555    1556
1555    1557
1555    1558
1555    1592
1555    1593
1555    1594
1555    1595
1555    1596
1555    1597
1555    1598
1555    1599
1555    1600
1556    1592
1556    1593
1556    1594
1556    1595
1557    1592
1557    1593
1557    1594
1557    1595
1558    1592
1558    1593
1558    1594
1558    1595
1559    1592
1559    1593
1559    1594
1559    1595
1559    1596
1559    1597
1559    1598
1559    1599
1559    1600
1560    1592
1560    1593
1560    1594
1560    1595
1560    1596
1560    1597
1560    1598
1560    1599
1560    1600
1561    1592
1561    1593
1561    1594
1561    1595
1561    1596
1561    1597
1561    1598
1561    1599
1561    1600
1562    1563
1563    1564
1564    93
1564    354
1564    357
1564    455
1564    704
1564    707
1564    805
1564    1054
1564    1057
1564    1155
1564    1404
1564    1407
1564    1505
1564    1562
1564    1601
1564    1602
1564    1603
1564    1604
1564    1605
1564    1606
1564    1607
1564    1608
1564    1609
1564    1610
1564    1611
1565    1615
1566    1616
1567    1617
1568    1618
1569    1619
1570    1620
1571    1621
1572    1622
1573    1623
1574    1626
1575    1627
1576    1628
1577    1629
1578    1630
1579    1631
1580    1632
1581    1633
1582    1634
1583    1615
1584    1616
1585    1617
1586    1618
1587    1619
1588    1620
1589    1621
1590    1622
1591    1623
1592    1626
1593    1627
1594    1628
1595    1629
1596    1630
1597    1631
1598    1632
1599    1633
1600    1634
1601    360
1601    418
1601    419
1601    420
1601    421
1601    422
1601    423
1601    424
1601    425
1601    426
1601    427
1601    428
1601    429
1601    710
1601    768
1601    769
1601    770
1601    771
1601    772
1601    773
1601    774
1601    775
1601    776
1601    777
1601    778
1601    779
1601    1060
1601    1118
1601    1119
1601    1120
1601    1121
1601    1122
1601    1123
1601    1124
1601    1125
1601    1126
1601    1127
1601    1128
1601    1129
1601    1410
1601    1468
1601    1469
1601    1470
1601    1471
1601    1472
1601    1473
1601    1474
1601    1475
1601    1476
1601    1477
1601    1478
1601    1479
1601    1602
1601    1603
1601    1604
1601    1605
1601    1606
1601    1607
1601    1608
1601    1609
1601    1610
1601    1611
1602    360
1602    418
1602    419
1602    420
1602    421
1602    422
1602    423
1602    424
1602    425
1602    426
1602    427
1602    428
1602    429
1602    710
1602    768
1602    769
1602    770
1602    771
1602    772
1602    773
1602    774
1602    775
1602    776
1602    777
1602    778
1602    779
1602    1060
1602    1118
1602    1119
1602    1120
1602    1121
1602    1122
1602    1123
1602    1124
1602    1125
1602    1126
1602    1127
1602    1128
1602    1129
1602    1410
1602    1468
1602    1469
1602    1470
1602    1471
1602    1472
1602    1473
1602    1474
1602    1475
1602    1476
1602    1477
1602    1478
1602    1479
1602    1601
1602    1603
1602    1604
1602    1605
1602    1606
1602    1607
1602    1608
1602    1609
1602    1610
1602    1611
1603    360
1603    406
1603    407
1603    408
1603    409
1603    410
1603    411
1603    412
1603    413
1603    414
1603    415
1603    416
1603    417
1603    418
1603    419
1603    420
1603    421
1603    422
1603    423
1603    424
1603    425
1603    426
1603    427
1603    428
1603    429
1603    434
1603    459
1603    710
1603    756
1603    757
1603    758
1603    759
1603    760
1603    761
1603    762
1603    763
1603    764
1603    765
1603    766
1603    767
1603    768
1603    769
1603    770
1603    771
1603    772
1603    773
1603    774
1603    775
1603    776
1603    777
1603    778
1603    779
1603    784
1603    809
1603    1060
1603    1106
1603    1107
1603    1108
1603    1109
1603    1110
1603    1111
1603    1112
1603    1113
1603    1114
1603    1115
1603    1116
1603    1117
1603    1118
1603    1119
1603    1120
1603    1121
1603    1122
1603    1123
1603    1124
1603    1125
1603    1126
1603    1127
1603    1128
1603    1129
1603    1134
1603    1159
1603    1410
1603    1456
1603    1457
1603    1458
1603    1459
1603    1460
1603    1461
1603    1462
1603    1463
1603    1464
1603    1465
1603    1466
1603    1467
1603    1468
1603    1469
1603    1470
1603    1471
1603    1472
1603    1473
1603    1474
1603    1475
1603    1476
1603    1477
1603    1478
1603    1479
1603    1484
1603    1509
1603    1601
1603    1602
1603    1604
1603    1605
1603    1606
1603    1607
1603    1608
1603    1609
1603    1610
1603    1611
1604    360
1604    406
1604    407
1604    408
1604    409
1604    410
1604    411
1604    412
1604    413
1604    414
1604    415
1604    416
1604    417
1604    418
1604    419
1604    420
1604    421
1604    422
1604    423
1604    424
1604    425
1604    426
1604    427
1604    428
1604    429
1604    434
1604    459
1604    710
1604    756
1604    757
1604    758
1604    759
1604    760
1604    761
1604    762
1604    763
1604    764
1604    765
1604    766
1604    767
1604    768
1604    769
1604    770
1604    771
1604    772
1604    773
1604    774
1604    775
1604    776
1604    777
1604    778
1604    779
1604    784
1604    809
1604    1060
1604    1106
1604    1107
1604    1108
1604    1109
1604    1110
1604    1111
1604    1112
1604    1113
1604    1114
1604    1115
1604    1116
1604    1117
1604    1118
1604    1119
1604    1120
1604    1121
1604    1122
1604    1123
1604    1124
1604    1125
1604    1126
1604    1127
1604    1128
1604    1129
1604    1134
1604    1159
1604    1410
1604    1456
1604    1457
1604    1458
1604    1459
1604    1460
1604    1461
1604    1462
1604    1463
1604    1464
1604    1465
1604    1466
1604    1467
1604    1468
1604    1469
1604    1470
1604    1471
1604    1472
1604    1473
1604    1474
1604    1475
1604    1476
1604    1477
1604    1478
1604    1479
1604    1484
1604    1509
1604    1601
1604    1602
1604    1603
1604    1605
1604    1606
1604    1607
1604    1608
1604    1609
1604    1610
1604    1611
1605    360
1605    406
1605    407
1605    408
1605    409
1605    410
1605    411
1605    412
1605    413
1605    414
1605    415
1605    416
1605    417
1605    418
1605    419
1605    420
1605    421
1605    422
1605    423
1605    424
1605    425
1605    426
1605    427
1605    428
1605    429
1605    434
1605    459
1605    710
1605    756
1605    757
1605    758
1605    759
1605    760
1605    761
1605    762
1605    763
1605    764
1605    765
1605    766
1605    767
1605    768
1605    769
1605    770
1605    771
1605    772
1605    773
1605    774
1605    775
1605    776
1605    777
1605    778
1605    779
1605    784
1605    809
1605    1060
1605    1106
1605    1107
1605    1108
1605    1109
1605    1110
1605    1111
1605    1112
1605    1113
1605    1114
1605    1115
1605    1116
1605    1117
1605    1118
1605    1119
1605    1120
1605    1121
1605    1122
1605    1123
1605    1124
1605    1125
1605    1126
1605    1127
1605    1128
1605    1129
1605    1134
1605    1159
1605    1410
1605    1456
1605    1457
1605    1458
1605    1459
1605    1460
1605    1461
1605    1462
1605    1463
1605    1464
1605    1465
1605    1466
1605    1467
1605    1468
1605    1469
1605    1470
1605    1471
1605    1472
1605    1473
1605    1474
1605    1475
1605    1476
1605    1477
1605    1478
1605    1479
1605    1484
1605    1509
1605    1601
1605    1602
1605    1603
1605    1604
1605    1606
1605    1607
1605    1608
1605    1609
1605    1610
1605    1611
1606    360
1606    406
1606    407
1606    408
1606    409
1606    410
1606    411
1606    412
1606    413
1606    414
1606    415
1606    416
1606    417
1606    418
1606    419
1606    420
1606    421
1606    422
1606    423
1606    424
1606    425
1606    426
1606    427
1606    428
1606    429
1606    434
1606    459
1606    710
1606    756
1606    757
1606    758
1606    759
1606    760
1606    761
1606    762
1606    763
1606    764
1606    765
1606    766
1606    767
1606    768
1606    769
1606    770
1606    771
1606    772
1606    773
1606    774
1606    775
1606    776
1606    777
1606    778
1606    779
1606    784
1606    809
1606    1060
1606    1106
1606    1107
1606    1108
1606    1109
1606    1110
1606    1111
1606    1112
1606    1113
1606    1114
1606    1115
1606    1116
1606    1117
1606    1118
1606    1119
1606    1120
1606    1121
1606    1122
1606    1123
1606    1124
1606    1125
1606    1126
1606    1127
1606    1128
1606    1129
1606    1134
1606    1159
1606    1410
1606    1456
1606    1457
1606    1458
1606    1459
1606    1460
1606    1461
1606    1462
1606    1463
1606    1464
1606    1465
1606    1466
1606    1467
1606    1468
1606    1469
1606    1470
1606    1471
1606    1472
1606    1473
1606    1474
1606    1475
1606    1476
1606    1477
1606    1478
1606    1479
1606    1484
1606    1509
1606    1601
1606    1602
1606    1603
1606    1604
1606    1605
1606    1607
1606    1608
1606    1609
1606    1610
1606    1611
1607    360
1607    406
1607    407
1607    408
1607    409
1607    410
1607    411
1607    412
1607    413
1607    414
1607    415
1607    416
1607    417
1607    418
1607    419
1607    420
1607    421
1607    422
1607    423
1607    424
1607    425
1607    426
1607    427
1607    428
1607    429
1607    434
1607    459
1607    710
1607    756
1607    757
1607    758
1607    759
1607    760
1607    761
1607    762
1607    763
1607    764
1607    765
1607    766
1607    767
1607    768
1607    769
1607    770
1607    771
1607    772
1607    773
1607    774
1607    775
1607    776
1607    777
1607    778
1607    779
1607    784
1607    809
1607    1060
1607    1106
1607    1107
1607    1108
1607    1109
1607    1110
1607    1111
1607    1112
1607    1113
1607    1114
1607    1115
1607    1116
1607    1117
1607    1118
1607    1119
1607    1120
1607    1121
1607    1122
1607    1123
1607    1124
1607    1125
1607    1126
1607    1127
1607    1128
1607    1129
1607    1134
1607    1159
1607    1410
1607    1456
1607    1457
1607    1458
1607    1459
1607    1460
1607    1461
1607    1462
1607    1463
1607    1464
1607    1465
1607    1466
1607    1467
1607    1468
1607    1469
1607    1470
1607    1471
1607    1472
1607    1473
1607    1474
1607    1475
1607    1476
1607    1477
1607    1478
1607    1479
1607    1484
1607    1509
1607    1601
1607    1602
1607    1603
1607    1604
1607    1605
1607    1606
1607    1608
1607    1609
1607    1610
1607    1611
1608    360
1608    418
1608    419
1608    420
1608    421
1608    422
1608    423
1608    424
1608    425
1608    426
1608    427
1608    428
1608    429
1608    710
1608    768
1608    769
1608    770
1608    771
1608    772
1608    773
1608    774
1608    775
1608    776
1608    777
1608    778
1608    779
1608    1060
1608    1118
1608    1119
1608    1120
1608    1121
1608    1122
1608    1123
1608    1124
1608    1125
1608    1126
1608    1127
1608    1128
1608    1129
1608    1410
1608    1468
1608    1469
1608    1470
1608    1471
1608    1472
1608    1473
1608    1474
1608    1475
1608    1476
1608    1477
1608    1478
1608    1479
1608    1609
1608    1610
1608    1611
1609    360
1609    418
1609    419
1609    420
1609    421
1609    422
1609    423
1609    424
1609    425
1609    426
1609    427
1609    428
1609    429
1609    710
1609    768
1609    769
1609    770
1609    771
1609    772
1609    773
1609    774
1609    775
1609    776
1609    777
1609    778
1609    779
1609    1060
1609    1118
1609    1119
1609    1120
1609    1121
1609    1122
1609    1123
1609    1124
1609    1125
1609    1126
1609    1127
1609    1128
1609    1129
1609    1410
1609    1468
1609    1469
1609    1470
1609    1471
1609    1472
1609    1473
1609    1474
1609    1475
1609    1476
1609    1477
1609    1478
1609    1479
1609    1608
1609    1610
1609    1611
1610    360
1610    418
1610    419
1610    420
1610    421
1610    422
1610    423
1610    424
1610    425
1610    426
1610    427
1610    428
1610    429
1610    710
1610    768
1610    769
1610    770
1610    771
1610    772
1610    773
1610    774
1610    775
1610    776
1610    777
1610    778
1610    779
1610    1060
1610    1118
1610    1119
1610    1120
1610    1121
1610    1122
1610    1123
1610    1124
1610    1125
1610    1126
1610    1127
1610    1128
1610    1129
1610    1410
1610    1468
1610    1469
1610    1470
1610    1471
1610    1472
1610    1473
1610    1474
1610    1475
1610    1476
1610    1477
1610    1478
1610    1479
1610    1608
1610    1609
1610    1611
1611    360
1611    418
1611    419
1611    420
1611    421
1611    422
1611    423
1611    424
1611    425
1611    426
1611    427
1611    428
1611    429
1611    710
1611    768
1611    769
1611    770
1611    771
1611    772
1611    773
1611    774
1611    775
1611    776
1611    777
1611    778
1611    779
1611    1060
1611    1118
1611    1119
1611    1120
1611    1121
1611    1122
1611    1123
1611    1124
1611    1125
1611    1126
1611    1127
1611    1128
1611    1129
1611    1410
1611    1468
1611    1469
1611    1470
1611    1471
1611    1472
1611    1473
1611    1474
1611    1475
1611    1476
1611    1477
1611    1478
1611    1479
1611    1608
1611    1609
1611    1610
1612    1613
1612    1614
1613    1614
1614    1615
1614    1616
1614    1617
1614    1618
1614    1619
1614    1620
1614    1621
1614    1622
1614    1623
1614    1626
1614    1627
1614    1628
1614    1629
1614    1630
1614    1631
1614    1632
1614    1633
1614    1634
1615    1624
1615    1625
1616    1624
1616    1625
1617    1624
1617    1625
1618    1624
1618    1625
1619    1624
1619    1625
1620    1624
1620    1625
1621    1624
1621    1625
1622    1624
1622    1625
1623    1625
1625    137
1625    139
1625    140
1625    142
1625    149
1625    154
1625    156
1625    158
1625    160
1625    161
1626    1635
1626    1636
1627    1635
1627    1636
1628    1635
1628    1636
1629    1635
1629    1636
1630    1635
1630    1636
1631    1635
1631    1636
1632    1635
1632    1636
1633    1635
1633    1636
1634    1635
1635    137
1635    139
1635    140
1635    142
1635    149
1635    154
1635    156
1635    158
1635    160
1635    161
