# Supplementary material for: Dynamic thresholding search for the feedback vertex set problem
Source: PeerJ Comput Sci. 2023 Feb 10;9:e1245. doi: 10.7717/peerj-cs.1245 (PMC10280643; doi:10.7717/peerj-cs.1245)
Supplement: Supplemental Information 1 — These 101 benchmark instances are classified into five categories. No optimal solutions are known for the instances of the first to forth categories, while optimal solutions are known for the instances of the fifth category. [file peerj-cs-09-1245-s001.zip › FifthCategory/s38584.bench.dat]

1452    16880
1    9
1    10
1    37
1    40
1    43
1    48
1    50
1    51
1    53
1    56
1    57
1    58
1    59
1    60
1    61
1    65
1    71
1    73
1    74
1    75
1    76
1    77
1    78
1    79
1    85
1    111
1    112
1    113
1    114
1    115
1    116
1    117
1    118
1    121
1    122
1    123
1    124
1    125
1    126
1    127
1    128
1    130
1    131
1    132
1    133
1    134
1    135
1    136
1    137
1    138
1    152
1    153
1    154
1    155
1    156
1    165
1    166
1    167
1    168
1    169
1    170
1    171
1    172
1    186
1    187
1    188
1    189
1    190
1    212
1    213
1    236
1    237
1    238
1    239
1    240
1    286
1    287
1    310
1    311
1    312
1    313
1    314
1    360
1    361
1    384
1    385
1    386
1    387
1    388
1    434
1    435
1    458
1    459
1    460
1    461
1    462
1    508
1    509
1    532
1    533
1    534
1    535
1    536
1    582
1    583
1    606
1    607
1    608
1    609
1    610
1    656
1    657
1    680
1    681
1    682
1    683
1    684
1    730
1    731
1    754
1    755
1    756
1    757
1    758
1    971
1    972
1    1153
1    1154
1    1155
1    1156
1    1166
1    1167
1    1168
1    1169
1    1179
1    1180
1    1181
1    1182
1    1192
1    1193
1    1194
1    1195
1    1205
1    1206
1    1207
1    1208
1    1218
1    1219
1    1220
1    1221
1    1231
1    1232
1    1233
1    1234
1    1244
1    1245
1    1246
1    1247
1    1262
1    1263
1    1264
1    1265
1    1275
1    1276
1    1277
1    1278
1    1288
1    1289
1    1290
1    1291
1    1301
1    1302
1    1303
1    1304
1    1314
1    1315
1    1316
1    1317
1    1327
1    1328
1    1329
1    1330
1    1340
1    1341
1    1342
1    1343
1    1353
1    1354
1    1355
1    1356
2    9
2    10
2    37
2    40
2    43
2    48
2    50
2    51
2    53
2    56
2    57
2    58
2    59
2    60
2    61
2    65
2    71
2    73
2    74
2    75
2    76
2    77
2    78
2    79
2    85
2    111
2    112
2    113
2    114
2    115
2    116
2    117
2    118
2    121
2    122
2    123
2    124
2    125
2    126
2    127
2    128
2    130
2    131
2    132
2    133
2    134
2    135
2    136
2    137
2    138
2    152
2    153
2    154
2    155
2    156
2    165
2    166
2    167
2    168
2    169
2    170
2    171
2    172
2    186
2    187
2    188
2    189
2    190
2    212
2    213
2    236
2    237
2    238
2    239
2    240
2    286
2    287
2    310
2    311
2    312
2    313
2    314
2    360
2    361
2    384
2    385
2    386
2    387
2    388
2    434
2    435
2    458
2    459
2    460
2    461
2    462
2    508
2    509
2    532
2    533
2    534
2    535
2    536
2    582
2    583
2    606
2    607
2    608
2    609
2    610
2    656
2    657
2    680
2    681
2    682
2    683
2    684
2    730
2    731
2    754
2    755
2    756
2    757
2    758
2    971
2    972
2    1153
2    1154
2    1155
2    1156
2    1166
2    1167
2    1168
2    1169
2    1179
2    1180
2    1181
2    1182
2    1192
2    1193
2    1194
2    1195
2    1205
2    1206
2    1207
2    1208
2    1218
2    1219
2    1220
2    1221
2    1231
2    1232
2    1233
2    1234
2    1244
2    1245
2    1246
2    1247
2    1262
2    1263
2    1264
2    1265
2    1275
2    1276
2    1277
2    1278
2    1288
2    1289
2    1290
2    1291
2    1301
2    1302
2    1303
2    1304
2    1314
2    1315
2    1316
2    1317
2    1327
2    1328
2    1329
2    1330
2    1340
2    1341
2    1342
2    1343
2    1353
2    1354
2    1355
2    1356
3    220
3    221
3    222
3    223
3    224
3    225
3    226
3    227
3    228
3    229
3    294
3    295
3    296
3    297
3    298
3    299
3    300
3    301
3    302
3    303
3    368
3    369
3    370
3    371
3    372
3    373
3    374
3    375
3    376
3    377
3    442
3    443
3    444
3    445
3    446
3    447
3    448
3    449
3    450
3    451
3    516
3    517
3    518
3    519
3    520
3    521
3    522
3    523
3    524
3    525
3    590
3    591
3    592
3    593
3    594
3    595
3    596
3    597
3    598
3    599
3    664
3    665
3    666
3    667
3    668
3    669
3    670
3    671
3    672
3    673
3    738
3    739
3    740
3    741
3    742
3    743
3    744
3    745
3    746
3    747
4    130
5    1421
5    1437
6    29
6    33
6    818
6    829
6    997
6    1082
6    1149
6    1258
6    1367
6    1422
6    1423
6    1424
6    1431
6    1438
6    1447
6    1449
7    9
7    10
7    37
7    38
7    40
7    41
7    43
7    45
7    48
7    50
7    51
7    53
7    103
7    111
7    112
7    113
7    114
7    115
7    116
7    117
7    118
7    121
7    122
7    123
7    124
7    125
7    126
7    127
7    128
7    131
7    132
7    133
7    134
7    135
7    136
7    137
7    138
7    152
7    153
7    154
7    155
7    156
7    158
7    160
7    162
7    164
7    165
7    166
7    167
7    168
7    169
7    170
7    171
7    172
7    186
7    187
7    188
7    189
7    190
7    192
7    194
7    196
7    198
7    212
7    213
7    236
7    237
7    238
7    239
7    240
7    286
7    287
7    310
7    311
7    312
7    313
7    314
7    360
7    361
7    384
7    385
7    386
7    387
7    388
7    434
7    435
7    458
7    459
7    460
7    461
7    462
7    508
7    509
7    532
7    533
7    534
7    535
7    536
7    582
7    583
7    606
7    607
7    608
7    609
7    610
7    656
7    657
7    680
7    681
7    682
7    683
7    684
7    730
7    731
7    754
7    755
7    756
7    757
7    758
7    1153
7    1154
7    1155
7    1156
7    1166
7    1167
7    1168
7    1169
7    1179
7    1180
7    1181
7    1182
7    1192
7    1193
7    1194
7    1195
7    1205
7    1206
7    1207
7    1208
7    1218
7    1219
7    1220
7    1221
7    1231
7    1232
7    1233
7    1234
7    1244
7    1245
7    1246
7    1247
7    1262
7    1263
7    1264
7    1265
7    1275
7    1276
7    1277
7    1278
7    1288
7    1289
7    1290
7    1291
7    1301
7    1302
7    1303
7    1304
7    1314
7    1315
7    1316
7    1317
7    1327
7    1328
7    1329
7    1330
7    1340
7    1341
7    1342
7    1343
7    1353
7    1354
7    1355
7    1356
7    1388
7    1389
7    1390
7    1391
7    1398
7    1399
7    1400
7    1401
8    30
8    33
8    819
8    830
8    998
8    1083
8    1150
8    1259
8    1368
8    1409
8    1424
8    1448
8    1449
9    1166
9    1167
9    1168
9    1169
9    1192
9    1193
9    1194
9    1195
9    1218
9    1219
9    1220
9    1221
9    1244
9    1245
9    1246
9    1247
9    1275
9    1276
9    1277
9    1278
9    1301
9    1302
9    1303
9    1304
9    1327
9    1328
9    1329
9    1330
9    1353
9    1354
9    1355
9    1356
10    1153
10    1154
10    1155
10    1156
10    1179
10    1180
10    1181
10    1182
10    1205
10    1206
10    1207
10    1208
10    1231
10    1232
10    1233
10    1234
10    1262
10    1263
10    1264
10    1265
10    1288
10    1289
10    1290
10    1291
10    1314
10    1315
10    1316
10    1317
10    1340
10    1341
10    1342
10    1343
11    9
11    10
11    37
11    40
11    43
11    47
11    103
11    111
11    112
11    113
11    114
11    115
11    116
11    117
11    118
11    121
11    122
11    123
11    124
11    125
11    126
11    127
11    128
11    131
11    132
11    133
11    134
11    135
11    136
11    137
11    138
11    148
11    152
11    153
11    154
11    155
11    156
11    165
11    166
11    167
11    168
11    169
11    170
11    171
11    172
11    182
11    186
11    187
11    188
11    189
11    190
11    212
11    213
11    236
11    237
11    238
11    239
11    240
11    286
11    287
11    310
11    311
11    312
11    313
11    314
11    360
11    361
11    384
11    385
11    386
11    387
11    388
11    434
11    435
11    458
11    459
11    460
11    461
11    462
11    508
11    509
11    532
11    533
11    534
11    535
11    536
11    582
11    583
11    606
11    607
11    608
11    609
11    610
11    656
11    657
11    680
11    681
11    682
11    683
11    684
11    730
11    731
11    754
11    755
11    756
11    757
11    758
11    1153
11    1154
11    1155
11    1156
11    1166
11    1167
11    1168
11    1169
11    1179
11    1180
11    1181
11    1182
11    1192
11    1193
11    1194
11    1195
11    1205
11    1206
11    1207
11    1208
11    1218
11    1219
11    1220
11    1221
11    1231
11    1232
11    1233
11    1234
11    1244
11    1245
11    1246
11    1247
11    1262
11    1263
11    1264
11    1265
11    1275
11    1276
11    1277
11    1278
11    1288
11    1289
11    1290
11    1291
11    1301
11    1302
11    1303
11    1304
11    1314
11    1315
11    1316
11    1317
11    1327
11    1328
11    1329
11    1330
11    1340
11    1341
11    1342
11    1343
11    1353
11    1354
11    1355
11    1356
11    1388
11    1389
11    1390
11    1391
11    1398
11    1399
11    1400
11    1401
12    810
12    811
13    810
14    810
14    811
15    805
15    810
16    805
16    810
17    791
17    1371
18    810
19    29
19    33
19    818
19    829
19    997
19    1082
19    1149
19    1258
19    1367
19    1422
19    1423
19    1424
19    1431
19    1438
19    1447
19    1449
20    9
20    10
20    37
20    38
20    40
20    41
20    43
20    45
20    48
20    50
20    51
20    53
20    103
20    111
20    112
20    113
20    114
20    115
20    116
20    117
20    118
20    121
20    122
20    123
20    124
20    125
20    126
20    127
20    128
20    131
20    132
20    133
20    134
20    135
20    136
20    137
20    138
20    152
20    153
20    154
20    155
20    156
20    158
20    160
20    162
20    164
20    165
20    166
20    167
20    168
20    169
20    170
20    171
20    172
20    186
20    187
20    188
20    189
20    190
20    192
20    194
20    196
20    198
20    212
20    213
20    236
20    237
20    238
20    239
20    240
20    286
20    287
20    310
20    311
20    312
20    313
20    314
20    360
20    361
20    384
20    385
20    386
20    387
20    388
20    434
20    435
20    458
20    459
20    460
20    461
20    462
20    508
20    509
20    532
20    533
20    534
20    535
20    536
20    582
20    583
20    606
20    607
20    608
20    609
20    610
20    656
20    657
20    680
20    681
20    682
20    683
20    684
20    730
20    731
20    754
20    755
20    756
20    757
20    758
20    1153
20    1154
20    1155
20    1156
20    1157
20    1158
20    1159
20    1160
20    1161
20    1162
20    1163
20    1164
20    1166
20    1167
20    1168
20    1169
20    1174
20    1175
20    1176
20    1179
20    1180
20    1181
20    1182
20    1183
20    1184
20    1185
20    1186
20    1187
20    1188
20    1189
20    1190
20    1192
20    1193
20    1194
20    1195
20    1200
20    1201
20    1202
20    1205
20    1206
20    1207
20    1208
20    1209
20    1210
20    1211
20    1212
20    1213
20    1214
20    1215
20    1216
20    1218
20    1219
20    1220
20    1221
20    1226
20    1227
20    1228
20    1231
20    1232
20    1233
20    1234
20    1235
20    1236
20    1237
20    1238
20    1239
20    1240
20    1241
20    1242
20    1244
20    1245
20    1246
20    1247
20    1252
20    1253
20    1254
20    1262
20    1263
20    1264
20    1265
20    1266
20    1267
20    1268
20    1269
20    1270
20    1271
20    1272
20    1273
20    1275
20    1276
20    1277
20    1278
20    1283
20    1284
20    1285
20    1288
20    1289
20    1290
20    1291
20    1292
20    1293
20    1294
20    1295
20    1296
20    1297
20    1298
20    1299
20    1301
20    1302
20    1303
20    1304
20    1309
20    1310
20    1311
20    1314
20    1315
20    1316
20    1317
20    1318
20    1319
20    1320
20    1321
20    1322
20    1323
20    1324
20    1325
20    1327
20    1328
20    1329
20    1330
20    1335
20    1336
20    1337
20    1340
20    1341
20    1342
20    1343
20    1344
20    1345
20    1346
20    1347
20    1348
20    1349
20    1350
20    1351
20    1353
20    1354
20    1355
20    1356
20    1361
20    1362
20    1363
20    1388
20    1389
20    1390
20    1391
20    1398
20    1399
20    1400
20    1401
21    63
21    129
21    130
22    1409
22    1434
23    33
23    139
23    173
23    494
23    790
23    992
23    1410
23    1416
23    1424
23    1425
23    1432
23    1441
23    1449
24    33
24    140
24    174
24    420
24    716
24    1404
24    1411
24    1417
24    1424
24    1426
24    1433
24    1442
24    1449
25    33
25    141
25    175
25    346
25    642
25    993
25    1405
25    1412
25    1418
25    1424
25    1427
25    1434
25    1443
25    1449
26    33
26    142
26    176
26    272
26    568
26    1406
26    1413
26    1419
26    1424
26    1428
26    1435
26    1444
26    1449
27    33
27    143
27    177
27    816
27    827
27    995
27    1080
27    1147
27    1407
27    1414
27    1420
27    1424
27    1429
27    1436
27    1445
27    1449
28    33
28    817
28    828
28    996
28    1081
28    1148
28    1257
28    1366
28    1408
28    1415
28    1421
28    1424
28    1430
28    1437
28    1446
28    1449
29    33
29    818
29    829
29    997
29    1082
29    1149
29    1258
29    1367
29    1422
29    1423
29    1424
29    1431
29    1438
29    1447
29    1449
30    33
30    819
30    830
30    998
30    1083
30    1150
30    1259
30    1368
30    1409
30    1424
30    1448
30    1449
31    23
31    24
31    25
31    26
31    27
31    28
31    29
31    30
31    33
31    139
31    140
31    141
31    142
31    143
31    173
31    174
31    175
31    176
31    177
31    272
31    346
31    420
31    494
31    568
31    642
31    716
31    790
31    816
31    817
31    818
31    819
31    827
31    828
31    829
31    830
31    992
31    993
31    995
31    996
31    997
31    998
31    1080
31    1081
31    1082
31    1083
31    1147
31    1148
31    1149
31    1150
31    1257
31    1258
31    1259
31    1366
31    1367
31    1368
31    1404
31    1405
31    1406
31    1407
31    1408
31    1409
31    1410
31    1411
31    1412
31    1413
31    1414
31    1415
31    1416
31    1417
31    1418
31    1419
31    1420
31    1421
31    1422
31    1423
31    1424
31    1425
31    1426
31    1427
31    1428
31    1429
31    1430
31    1431
31    1432
31    1433
31    1434
31    1435
31    1436
31    1437
31    1438
31    1441
31    1442
31    1443
31    1444
31    1445
31    1446
31    1447
31    1448
31    1449
31    1450
31    1451
32    23
32    24
32    25
32    26
32    27
32    28
32    29
32    30
32    33
32    139
32    140
32    141
32    142
32    143
32    173
32    174
32    175
32    176
32    177
32    272
32    346
32    420
32    494
32    568
32    642
32    716
32    790
32    816
32    817
32    818
32    819
32    827
32    828
32    829
32    830
32    992
32    993
32    995
32    996
32    997
32    998
32    1080
32    1081
32    1082
32    1083
32    1147
32    1148
32    1149
32    1150
32    1257
32    1258
32    1259
32    1366
32    1367
32    1368
32    1404
32    1405
32    1406
32    1407
32    1408
32    1409
32    1410
32    1411
32    1412
32    1413
32    1414
32    1415
32    1416
32    1417
32    1418
32    1419
32    1420
32    1421
32    1422
32    1423
32    1424
32    1425
32    1426
32    1427
32    1428
32    1429
32    1430
32    1431
32    1432
32    1433
32    1434
32    1435
32    1436
32    1437
32    1438
32    1441
32    1442
32    1443
32    1444
32    1445
32    1446
32    1447
32    1448
32    1449
32    1450
32    1451
33    1424
33    1449
34    23
34    24
34    25
34    26
34    27
34    28
34    29
34    30
34    33
34    139
34    140
34    141
34    142
34    143
34    173
34    174
34    175
34    176
34    177
34    272
34    346
34    420
34    494
34    568
34    642
34    716
34    790
34    816
34    817
34    818
34    819
34    827
34    828
34    829
34    830
34    992
34    993
34    995
34    996
34    997
34    998
34    1080
34    1081
34    1082
34    1083
34    1147
34    1148
34    1149
34    1150
34    1257
34    1258
34    1259
34    1366
34    1367
34    1368
34    1404
34    1405
34    1406
34    1407
34    1408
34    1409
34    1410
34    1411
34    1412
34    1413
34    1414
34    1415
34    1416
34    1417
34    1418
34    1419
34    1420
34    1421
34    1422
34    1423
34    1424
34    1425
34    1426
34    1427
34    1428
34    1429
34    1430
34    1431
34    1432
34    1433
34    1434
34    1435
34    1436
34    1437
34    1438
34    1441
34    1442
34    1443
34    1444
34    1445
34    1446
34    1447
34    1448
34    1449
34    1450
34    1451
35    23
35    24
35    25
35    26
35    27
35    28
35    29
35    30
35    33
35    139
35    140
35    141
35    142
35    143
35    173
35    174
35    175
35    176
35    177
35    272
35    346
35    420
35    494
35    568
35    642
35    716
35    790
35    816
35    817
35    818
35    819
35    827
35    828
35    829
35    830
35    992
35    993
35    995
35    996
35    997
35    998
35    1080
35    1081
35    1082
35    1083
35    1147
35    1148
35    1149
35    1150
35    1257
35    1258
35    1259
35    1366
35    1367
35    1368
35    1404
35    1405
35    1406
35    1407
35    1408
35    1409
35    1410
35    1411
35    1412
35    1413
35    1414
35    1415
35    1416
35    1417
35    1418
35    1419
35    1420
35    1421
35    1422
35    1423
35    1424
35    1425
35    1426
35    1427
35    1428
35    1429
35    1430
35    1431
35    1432
35    1433
35    1434
35    1435
35    1436
35    1437
35    1438
35    1441
35    1442
35    1443
35    1444
35    1445
35    1446
35    1447
35    1448
35    1449
35    1450
35    1451
36    1450
37    131
37    132
37    133
37    134
37    135
37    136
37    137
37    138
37    152
37    153
37    154
37    155
37    156
37    165
37    166
37    167
37    168
37    169
37    170
37    171
37    172
37    186
37    187
37    188
37    189
37    190
38    158
38    160
38    162
38    164
39    1388
39    1389
39    1390
39    1391
40    212
40    213
40    286
40    287
40    360
40    361
40    434
40    435
40    508
40    509
40    582
40    583
40    656
40    657
40    730
40    731
41    192
41    194
41    196
41    198
42    1398
42    1399
42    1400
42    1401
43    236
43    237
43    238
43    239
43    240
43    310
43    311
43    312
43    313
43    314
43    384
43    385
43    386
43    387
43    388
43    458
43    459
43    460
43    461
43    462
43    532
43    533
43    534
43    535
43    536
43    606
43    607
43    608
43    609
43    610
43    680
43    681
43    682
43    683
43    684
43    754
43    755
43    756
43    757
43    758
44    871
44    975
45    111
45    112
45    113
45    114
45    115
45    116
45    117
45    118
45    121
45    122
45    123
45    124
45    125
45    126
45    127
45    128
46    47
47    45
47    48
47    50
47    51
47    53
48    47
48    49
48    50
49    50
50    47
50    49
50    51
50    52
50    53
51    48
51    50
51    52
51    53
52    53
52    56
52    57
52    58
52    59
52    60
52    61
52    62
52    65
52    71
52    73
52    74
52    75
52    76
52    77
52    78
52    79
52    85
53    48
53    51
53    52
53    54
54    48
54    50
54    51
54    53
54    55
55    48
55    50
55    51
55    53
55    56
56    57
57    58
58    59
59    60
60    61
61    62
61    65
61    71
62    63
62    64
63    64
64    65
64    130
65    66
66    67
67    63
67    64
67    68
67    71
68    63
68    64
68    69
68    71
69    63
69    64
69    70
69    71
70    63
70    64
70    71
71    72
71    86
72    73
72    87
72    95
73    74
74    75
75    76
76    77
77    78
78    79
78    85
79    80
80    81
81    82
81    85
82    83
82    85
83    84
83    85
84    85
85    86
86    87
86    1418
86    1436
87    88
87    90
87    92
87    93
88    89
88    90
88    92
88    93
89    88
89    90
89    92
89    93
90    88
90    91
90    92
90    93
91    88
91    90
91    92
91    93
92    93
92    94
93    92
93    94
94    95
94    1418
94    1436
95    96
95    98
95    100
95    101
95    102
95    104
95    107
96    97
96    98
96    100
96    101
96    102
96    104
96    107
97    96
97    98
97    100
97    101
97    102
97    104
97    107
98    96
98    99
98    100
98    101
98    102
98    104
98    107
99    96
99    98
99    100
99    101
99    102
99    104
99    107
100    94
100    101
101    94
101    100
101    102
102    88
102    90
102    96
102    98
102    103
103    102
103    104
103    107
104    88
104    90
104    92
104    93
104    96
104    98
104    100
104    101
104    102
104    105
104    107
105    106
106    107
107    108
108    109
108    110
109    108
109    110
110    111
110    1404
110    1434
111    112
111    113
111    114
111    115
111    116
111    117
111    118
111    119
111    121
111    122
111    123
111    124
111    125
111    126
111    127
111    128
111    129
112    113
112    114
112    115
112    116
112    117
112    118
112    119
112    121
112    122
112    123
112    124
112    125
112    126
112    127
112    128
112    129
113    114
113    116
113    117
113    118
113    121
113    122
113    123
113    124
113    125
113    126
113    127
113    128
114    115
114    119
114    129
115    51
115    111
115    112
115    113
115    114
115    116
115    120
116    117
116    118
116    119
116    120
116    121
116    122
116    123
116    124
116    125
116    126
116    127
116    128
116    129
116    130
117    40
117    118
117    119
117    120
117    121
117    122
117    123
117    124
117    125
117    126
117    127
117    128
117    129
117    130
117    212
117    213
117    286
117    287
117    360
117    361
117    434
117    435
117    508
117    509
117    582
117    583
117    656
117    657
117    730
117    731
118    40
118    119
118    120
118    121
118    122
118    123
118    124
118    125
118    126
118    127
118    128
118    129
118    130
118    212
118    213
118    286
118    287
118    360
118    361
118    434
118    435
118    508
118    509
118    582
118    583
118    656
118    657
118    730
118    731
119    45
119    120
120    62
120    121
121    37
121    40
121    119
121    120
121    122
121    123
121    130
121    131
121    132
121    133
121    134
121    135
121    136
121    137
121    138
121    152
121    153
121    154
121    155
121    156
121    165
121    166
121    167
121    168
121    169
121    170
121    171
121    172
121    186
121    187
121    188
121    189
121    190
121    212
121    213
121    286
121    287
121    360
121    361
121    434
121    435
121    508
121    509
121    582
121    583
121    656
121    657
121    730
121    731
122    37
122    40
122    119
122    120
122    121
122    123
122    124
122    125
122    126
122    127
122    128
122    130
122    131
122    132
122    133
122    134
122    135
122    136
122    137
122    138
122    152
122    153
122    154
122    155
122    156
122    165
122    166
122    167
122    168
122    169
122    170
122    171
122    172
122    186
122    187
122    188
122    189
122    190
122    212
122    213
122    286
122    287
122    360
122    361
122    434
122    435
122    508
122    509
122    582
122    583
122    656
122    657
122    730
122    731
123    37
123    40
123    119
123    120
123    121
123    122
123    124
123    125
123    126
123    127
123    128
123    130
123    131
123    132
123    133
123    134
123    135
123    136
123    137
123    138
123    152
123    153
123    154
123    155
123    156
123    165
123    166
123    167
123    168
123    169
123    170
123    171
123    172
123    186
123    187
123    188
123    189
123    190
123    212
123    213
123    286
123    287
123    360
123    361
123    434
123    435
123    508
123    509
123    582
123    583
123    656
123    657
123    730
123    731
124    63
124    119
124    125
124    126
124    127
124    128
124    129
124    130
125    63
125    119
125    126
125    127
125    128
125    129
125    130
126    63
126    119
126    127
126    128
126    129
126    130
127    63
127    119
127    128
127    129
127    130
128    63
128    119
128    124
128    125
128    126
128    127
128    129
128    130
129    130
130    56
130    73
130    131
131    132
131    146
131    147
131    157
131    508
131    509
131    557
131    560
131    561
131    563
131    564
131    565
132    131
132    133
132    146
132    147
132    159
132    582
132    583
132    631
132    634
132    635
132    637
132    638
132    639
133    131
133    134
133    146
133    147
133    161
133    656
133    657
133    705
133    708
133    709
133    711
133    712
133    713
134    37
134    131
134    135
134    136
134    137
134    138
134    146
134    147
134    152
134    153
134    154
134    155
134    156
134    163
134    730
134    731
134    779
134    782
134    783
134    785
134    786
134    787
135    37
135    131
135    136
135    137
135    138
135    152
135    153
135    154
135    155
135    156
135    157
135    159
135    161
135    163
135    508
135    509
135    557
135    560
135    561
135    563
135    564
135    565
135    582
135    583
135    631
135    634
135    635
135    637
135    638
135    639
135    656
135    657
135    705
135    708
135    709
135    711
135    712
135    713
135    730
135    731
135    779
135    782
135    783
135    785
135    786
135    787
136    37
136    131
136    135
136    137
136    138
136    152
136    153
136    154
136    155
136    156
136    157
136    159
136    161
136    163
136    508
136    509
136    557
136    560
136    561
136    563
136    564
136    565
136    582
136    583
136    631
136    634
136    635
136    637
136    638
136    639
136    656
136    657
136    705
136    708
136    709
136    711
136    712
136    713
136    730
136    731
136    779
136    782
136    783
136    785
136    786
136    787
137    138
138    37
138    131
138    135
138    136
138    137
138    139
138    152
138    153
138    154
138    155
138    156
138    157
138    159
138    161
138    163
138    508
138    509
138    557
138    560
138    561
138    563
138    564
138    565
138    582
138    583
138    631
138    634
138    635
138    637
138    638
138    639
138    656
138    657
138    705
138    708
138    709
138    711
138    712
138    713
138    730
138    731
138    779
138    782
138    783
138    785
138    786
138    787
139    23
139    33
139    140
139    146
139    147
139    173
139    494
139    790
139    992
139    1410
139    1416
139    1424
139    1425
139    1432
139    1441
139    1449
140    24
140    33
140    141
140    146
140    147
140    174
140    420
140    716
140    1404
140    1411
140    1417
140    1424
140    1426
140    1433
140    1442
140    1449
141    25
141    33
141    142
141    146
141    147
141    175
141    346
141    642
141    993
141    1405
141    1412
141    1418
141    1424
141    1427
141    1434
141    1443
141    1449
142    26
142    33
142    143
142    146
142    147
142    176
142    272
142    568
142    1406
142    1413
142    1419
142    1424
142    1428
142    1435
142    1444
142    1449
143    27
143    33
143    144
143    146
143    147
143    177
143    816
143    827
143    995
143    1080
143    1147
143    1407
143    1414
143    1420
143    1424
143    1429
143    1436
143    1445
143    1449
144    145
145    146
146    57
146    59
146    61
146    147
147    74
147    76
147    78
147    148
148    149
148    158
148    160
148    162
148    164
149    38
149    150
150    38
150    151
151    152
151    158
151    160
151    162
151    164
152    37
152    146
152    147
152    153
152    154
152    155
152    156
152    157
152    158
152    159
152    160
152    161
152    162
152    163
152    164
152    508
152    509
152    557
152    560
152    561
152    563
152    564
152    565
152    582
152    583
152    631
152    634
152    635
152    637
152    638
152    639
152    656
152    657
152    705
152    708
152    709
152    711
152    712
152    713
152    730
152    731
152    779
152    782
152    783
152    785
152    786
152    787
153    37
153    146
153    147
153    154
153    157
153    158
153    159
153    160
153    161
153    162
153    163
153    164
153    508
153    509
153    557
153    560
153    561
153    563
153    564
153    565
153    582
153    583
153    631
153    634
153    635
153    637
153    638
153    639
153    656
153    657
153    705
153    708
153    709
153    711
153    712
153    713
153    730
153    731
153    779
153    782
153    783
153    785
153    786
153    787
154    37
154    146
154    147
154    152
154    153
154    155
154    156
154    157
154    158
154    159
154    160
154    161
154    162
154    163
154    164
154    508
154    509
154    557
154    560
154    561
154    563
154    564
154    565
154    582
154    583
154    631
154    634
154    635
154    637
154    638
154    639
154    656
154    657
154    705
154    708
154    709
154    711
154    712
154    713
154    730
154    731
154    779
154    782
154    783
154    785
154    786
154    787
155    37
155    38
155    146
155    147
155    156
155    157
155    158
155    159
155    160
155    161
155    162
155    163
155    164
155    508
155    509
155    557
155    560
155    561
155    563
155    564
155    565
155    582
155    583
155    631
155    634
155    635
155    637
155    638
155    639
155    656
155    657
155    705
155    708
155    709
155    711
155    712
155    713
155    730
155    731
155    779
155    782
155    783
155    785
155    786
155    787
156    37
156    38
156    146
156    147
156    157
156    158
156    159
156    160
156    161
156    162
156    163
156    164
156    508
156    509
156    557
156    560
156    561
156    563
156    564
156    565
156    582
156    583
156    631
156    634
156    635
156    637
156    638
156    639
156    656
156    657
156    705
156    708
156    709
156    711
156    712
156    713
156    730
156    731
156    779
156    782
156    783
156    785
156    786
156    787
157    158
158    38
158    146
158    147
158    157
158    159
158    508
158    509
158    557
158    560
158    561
158    563
158    564
158    565
159    160
160    38
160    146
160    147
160    159
160    161
160    582
160    583
160    631
160    634
160    635
160    637
160    638
160    639
161    162
162    38
162    146
162    147
162    161
162    163
162    656
162    657
162    705
162    708
162    709
162    711
162    712
162    713
163    164
164    38
164    146
164    147
164    163
164    165
164    730
164    731
164    779
164    782
164    783
164    785
164    786
164    787
165    166
165    180
165    181
165    191
165    212
165    213
165    261
165    264
165    265
165    267
165    268
165    269
166    165
166    167
166    180
166    181
166    193
166    286
166    287
166    335
166    338
166    339
166    341
166    342
166    343
167    165
167    168
167    180
167    181
167    195
167    360
167    361
167    409
167    412
167    413
167    415
167    416
167    417
168    37
168    165
168    169
168    170
168    171
168    172
168    180
168    181
168    186
168    187
168    188
168    189
168    190
168    197
168    434
168    435
168    483
168    486
168    487
168    489
168    490
168    491
169    37
169    165
169    170
169    171
169    172
169    186
169    187
169    188
169    189
169    190
169    191
169    193
169    195
169    197
169    212
169    213
169    261
169    264
169    265
169    267
169    268
169    269
169    286
169    287
169    335
169    338
169    339
169    341
169    342
169    343
169    360
169    361
169    409
169    412
169    413
169    415
169    416
169    417
169    434
169    435
169    483
169    486
169    487
169    489
169    490
169    491
170    37
170    165
170    169
170    171
170    172
170    186
170    187
170    188
170    189
170    190
170    191
170    193
170    195
170    197
170    212
170    213
170    261
170    264
170    265
170    267
170    268
170    269
170    286
170    287
170    335
170    338
170    339
170    341
170    342
170    343
170    360
170    361
170    409
170    412
170    413
170    415
170    416
170    417
170    434
170    435
170    483
170    486
170    487
170    489
170    490
170    491
171    172
172    37
172    165
172    169
172    170
172    171
172    173
172    186
172    187
172    188
172    189
172    190
172    191
172    193
172    195
172    197
172    212
172    213
172    261
172    264
172    265
172    267
172    268
172    269
172    286
172    287
172    335
172    338
172    339
172    341
172    342
172    343
172    360
172    361
172    409
172    412
172    413
172    415
172    416
172    417
172    434
172    435
172    483
172    486
172    487
172    489
172    490
172    491
173    23
173    33
173    139
173    174
173    180
173    181
173    494
173    790
173    992
173    1410
173    1416
173    1424
173    1425
173    1432
173    1441
173    1449
174    24
174    33
174    140
174    175
174    180
174    181
174    420
174    716
174    1404
174    1411
174    1417
174    1424
174    1426
174    1433
174    1442
174    1449
175    25
175    33
175    141
175    176
175    180
175    181
175    346
175    642
175    993
175    1405
175    1412
175    1418
175    1424
175    1427
175    1434
175    1443
175    1449
176    26
176    33
176    142
176    177
176    180
176    181
176    272
176    568
176    1406
176    1413
176    1419
176    1424
176    1428
176    1435
176    1444
176    1449
177    27
177    33
177    143
177    178
177    180
177    181
177    816
177    827
177    995
177    1080
177    1147
177    1407
177    1414
177    1420
177    1424
177    1429
177    1436
177    1445
177    1449
178    179
179    180
180    56
180    58
180    60
180    65
180    71
180    181
181    73
181    75
181    77
181    79
181    85
181    182
182    183
182    192
182    194
182    196
182    198
183    41
183    184
184    41
184    185
185    186
185    192
185    194
185    196
185    198
186    37
186    180
186    181
186    187
186    188
186    189
186    190
186    191
186    192
186    193
186    194
186    195
186    196
186    197
186    198
186    212
186    213
186    261
186    264
186    265
186    267
186    268
186    269
186    286
186    287
186    335
186    338
186    339
186    341
186    342
186    343
186    360
186    361
186    409
186    412
186    413
186    415
186    416
186    417
186    434
186    435
186    483
186    486
186    487
186    489
186    490
186    491
187    37
187    180
187    181
187    188
187    191
187    192
187    193
187    194
187    195
187    196
187    197
187    198
187    212
187    213
187    261
187    264
187    265
187    267
187    268
187    269
187    286
187    287
187    335
187    338
187    339
187    341
187    342
187    343
187    360
187    361
187    409
187    412
187    413
187    415
187    416
187    417
187    434
187    435
187    483
187    486
187    487
187    489
187    490
187    491
188    37
188    180
188    181
188    186
188    187
188    189
188    190
188    191
188    192
188    193
188    194
188    195
188    196
188    197
188    198
188    212
188    213
188    261
188    264
188    265
188    267
188    268
188    269
188    286
188    287
188    335
188    338
188    339
188    341
188    342
188    343
188    360
188    361
188    409
188    412
188    413
188    415
188    416
188    417
188    434
188    435
188    483
188    486
188    487
188    489
188    490
188    491
189    37
189    41
189    180
189    181
189    190
189    191
189    192
189    193
189    194
189    195
189    196
189    197
189    198
189    212
189    213
189    261
189    264
189    265
189    267
189    268
189    269
189    286
189    287
189    335
189    338
189    339
189    341
189    342
189    343
189    360
189    361
189    409
189    412
189    413
189    415
189    416
189    417
189    434
189    435
189    483
189    486
189    487
189    489
189    490
189    491
190    37
190    41
190    180
190    181
190    191
190    192
190    193
190    194
190    195
190    196
190    197
190    198
190    212
190    213
190    261
190    264
190    265
190    267
190    268
190    269
190    286
190    287
190    335
190    338
190    339
190    341
190    342
190    343
190    360
190    361
190    409
190    412
190    413
190    415
190    416
190    417
190    434
190    435
190    483
190    486
190    487
190    489
190    490
190    491
191    192
192    41
192    180
192    181
192    191
192    193
192    212
192    213
192    261
192    264
192    265
192    267
192    268
192    269
193    194
194    41
194    180
194    181
194    193
194    195
194    286
194    287
194    335
194    338
194    339
194    341
194    342
194    343
195    196
196    41
196    180
196    181
196    195
196    197
196    360
196    361
196    409
196    412
196    413
196    415
196    416
196    417
197    198
198    41
198    180
198    181
198    197
198    199
198    434
198    435
198    483
198    486
198    487
198    489
198    490
198    491
199    200
199    209
199    210
199    211
199    261
199    264
200    199
200    201
200    209
200    210
200    211
200    261
200    264
201    199
201    202
201    209
201    210
201    211
201    261
201    264
202    199
202    203
202    209
202    210
202    211
202    261
202    264
203    199
203    204
203    261
203    264
203    265
203    267
203    268
203    269
204    199
204    205
204    261
204    264
205    206
205    261
205    264
206    207
206    261
206    264
207    208
207    261
207    264
208    209
208    261
208    264
209    210
209    211
209    217
209    261
209    264
209    265
209    267
209    268
209    269
210    191
210    211
211    191
211    210
211    212
212    40
212    191
212    213
212    261
212    264
212    265
212    267
212    268
212    269
213    40
213    191
213    214
213    261
213    264
213    265
213    267
213    268
213    269
214    215
214    216
214    219
215    216
216    217
216    220
216    221
216    222
216    223
216    224
216    225
216    226
216    227
216    229
217    216
217    218
217    219
218    219
219    220
219    221
219    222
219    223
219    224
219    225
219    226
219    227
219    228
220    221
220    222
220    223
220    224
220    225
220    226
220    227
221    222
221    223
221    224
221    225
221    226
221    227
222    223
222    224
222    225
222    226
222    227
223    224
223    225
223    226
223    227
224    220
224    221
224    222
224    223
224    225
224    226
224    227
224    228
224    229
225    220
225    221
225    222
225    223
225    224
225    226
225    227
225    228
225    229
226    220
226    221
226    222
226    223
226    224
226    225
226    227
226    228
226    229
227    220
227    221
227    222
227    223
227    224
227    225
227    226
227    228
227    229
228    229
228    230
228    231
228    232
229    230
229    231
229    232
230    231
230    232
231    232
232    231
232    233
232    234
232    235
233    234
233    235
234    235
235    236
236    237
236    238
236    241
236    242
236    243
236    244
236    246
236    247
236    248
236    249
236    251
236    252
236    253
236    254
236    256
236    257
236    258
236    259
237    238
237    241
237    242
237    243
237    244
237    246
237    247
237    248
237    249
237    251
237    252
237    253
237    254
237    256
237    257
237    258
237    259
238    43
238    236
238    239
238    240
238    241
238    245
238    246
238    250
238    251
238    255
238    256
238    260
238    262
238    263
238    266
238    270
238    271
239    43
239    240
239    241
239    242
239    243
239    244
239    245
239    246
239    247
239    248
239    249
239    250
239    251
239    252
239    253
239    254
239    255
239    256
239    257
239    258
239    259
239    260
239    262
239    263
239    266
239    270
239    271
240    43
240    214
240    241
240    242
240    243
240    244
240    245
240    246
240    247
240    248
240    249
240    250
240    251
240    252
240    253
240    254
240    255
240    256
240    257
240    258
240    259
240    260
240    262
240    263
240    266
240    270
240    271
241    242
241    261
241    264
242    243
242    261
242    264
243    244
243    261
243    264
244    245
244    261
244    264
245    246
245    261
245    264
246    247
246    261
246    264
247    248
247    261
247    264
248    249
248    261
248    264
249    250
249    261
249    264
250    251
250    261
250    264
251    252
251    261
251    264
252    253
252    261
252    264
253    254
253    261
253    264
254    255
254    261
254    264
255    256
255    261
255    264
256    257
256    261
256    264
257    258
257    261
257    264
258    259
258    261
258    264
259    260
259    261
259    264
260    261
260    264
261    180
261    181
261    262
262    263
263    264
263    265
264    265
265    266
265    1418
265    1436
266    267
266    268
267    268
268    269
268    1419
268    1436
269    270
269    271
270    271
271    272
271    1419
271    1436
272    26
272    33
272    142
272    176
272    273
272    568
272    1406
272    1413
272    1419
272    1424
272    1428
272    1435
272    1444
272    1449
273    274
273    283
273    284
273    285
273    335
273    338
274    273
274    275
274    283
274    284
274    285
274    335
274    338
275    273
275    276
275    283
275    284
275    285
275    335
275    338
276    273
276    277
276    283
276    284
276    285
276    335
276    338
277    273
277    278
277    335
277    338
277    339
277    341
277    342
277    343
278    273
278    279
278    335
278    338
279    280
279    335
279    338
280    281
280    335
280    338
281    282
281    335
281    338
282    283
282    335
282    338
283    284
283    285
283    291
283    335
283    338
283    339
283    341
283    342
283    343
284    193
284    285
285    193
285    284
285    286
286    40
286    193
286    287
286    335
286    338
286    339
286    341
286    342
286    343
287    40
287    193
287    288
287    335
287    338
287    339
287    341
287    342
287    343
288    289
288    290
288    293
289    290
290    291
290    294
290    295
290    296
290    297
290    298
290    299
290    300
290    301
290    303
291    290
291    292
291    293
292    293
293    294
293    295
293    296
293    297
293    298
293    299
293    300
293    301
293    302
294    295
294    296
294    297
294    298
294    299
294    300
294    301
295    296
295    297
295    298
295    299
295    300
295    301
296    297
296    298
296    299
296    300
296    301
297    298
297    299
297    300
297    301
298    294
298    295
298    296
298    297
298    299
298    300
298    301
298    302
298    303
299    294
299    295
299    296
299    297
299    298
299    300
299    301
299    302
299    303
300    294
300    295
300    296
300    297
300    298
300    299
300    301
300    302
300    303
301    294
301    295
301    296
301    297
301    298
301    299
301    300
301    302
301    303
302    303
302    304
302    305
302    306
303    304
303    305
303    306
304    305
304    306
305    306
306    305
306    307
306    308
306    309
307    308
307    309
308    309
309    310
310    311
310    312
310    315
310    316
310    317
310    318
310    320
310    321
310    322
310    323
310    325
310    326
310    327
310    328
310    330
310    331
310    332
310    333
311    312
311    315
311    316
311    317
311    318
311    320
311    321
311    322
311    323
311    325
311    326
311    327
311    328
311    330
311    331
311    332
311    333
312    43
312    310
312    313
312    314
312    315
312    319
312    320
312    324
312    325
312    329
312    330
312    334
312    336
312    337
312    340
312    344
312    345
313    43
313    314
313    315
313    316
313    317
313    318
313    319
313    320
313    321
313    322
313    323
313    324
313    325
313    326
313    327
313    328
313    329
313    330
313    331
313    332
313    333
313    334
313    336
313    337
313    340
313    344
313    345
314    43
314    288
314    315
314    316
314    317
314    318
314    319
314    320
314    321
314    322
314    323
314    324
314    325
314    326
314    327
314    328
314    329
314    330
314    331
314    332
314    333
314    334
314    336
314    337
314    340
314    344
314    345
315    316
315    335
315    338
316    317
316    335
316    338
317    318
317    335
317    338
318    319
318    335
318    338
319    320
319    335
319    338
320    321
320    335
320    338
321    322
321    335
321    338
322    323
322    335
322    338
323    324
323    335
323    338
324    325
324    335
324    338
325    326
325    335
325    338
326    327
326    335
326    338
327    328
327    335
327    338
328    329
328    335
328    338
329    330
329    335
329    338
330    331
330    335
330    338
331    332
331    335
331    338
332    333
332    335
332    338
333    334
333    335
333    338
334    335
334    338
335    180
335    181
335    336
336    337
337    338
337    339
338    339
339    340
339    1418
339    1436
340    341
340    342
341    342
342    343
342    1419
342    1436
343    344
343    345
344    345
345    346
345    1419
345    1436
346    25
346    33
346    141
346    175
346    347
346    642
346    993
346    1405
346    1412
346    1418
346    1424
346    1427
346    1434
346    1443
346    1449
347    348
347    357
347    358
347    359
347    409
347    412
348    347
348    349
348    357
348    358
348    359
348    409
348    412
349    347
349    350
349    357
349    358
349    359
349    409
349    412
350    347
350    351
350    357
350    358
350    359
350    409
350    412
351    347
351    352
351    409
351    412
351    413
351    415
351    416
351    417
352    347
352    353
352    409
352    412
353    354
353    409
353    412
354    355
354    409
354    412
355    356
355    409
355    412
356    357
356    409
356    412
357    358
357    359
357    365
357    409
357    412
357    413
357    415
357    416
357    417
358    195
358    359
359    195
359    358
359    360
360    40
360    195
360    361
360    409
360    412
360    413
360    415
360    416
360    417
361    40
361    195
361    362
361    409
361    412
361    413
361    415
361    416
361    417
362    363
362    364
362    367
363    364
364    365
364    368
364    369
364    370
364    371
364    372
364    373
364    374
364    375
364    377
365    364
365    366
365    367
366    367
367    368
367    369
367    370
367    371
367    372
367    373
367    374
367    375
367    376
368    369
368    370
368    371
368    372
368    373
368    374
368    375
369    370
369    371
369    372
369    373
369    374
369    375
370    371
370    372
370    373
370    374
370    375
371    372
371    373
371    374
371    375
372    368
372    369
372    370
372    371
372    373
372    374
372    375
372    376
372    377
373    368
373    369
373    370
373    371
373    372
373    374
373    375
373    376
373    377
374    368
374    369
374    370
374    371
374    372
374    373
374    375
374    376
374    377
375    368
375    369
375    370
375    371
375    372
375    373
375    374
375    376
375    377
376    377
376    378
376    379
376    380
377    378
377    379
377    380
378    379
378    380
379    380
380    379
380    381
380    382
380    383
381    382
381    383
382    383
383    384
384    385
384    386
384    389
384    390
384    391
384    392
384    394
384    395
384    396
384    397
384    399
384    400
384    401
384    402
384    404
384    405
384    406
384    407
385    386
385    389
385    390
385    391
385    392
385    394
385    395
385    396
385    397
385    399
385    400
385    401
385    402
385    404
385    405
385    406
385    407
386    43
386    384
386    387
386    388
386    389
386    393
386    394
386    398
386    399
386    403
386    404
386    408
386    410
386    411
386    414
386    418
386    419
387    43
387    388
387    389
387    390
387    391
387    392
387    393
387    394
387    395
387    396
387    397
387    398
387    399
387    400
387    401
387    402
387    403
387    404
387    405
387    406
387    407
387    408
387    410
387    411
387    414
387    418
387    419
388    43
388    362
388    389
388    390
388    391
388    392
388    393
388    394
388    395
388    396
388    397
388    398
388    399
388    400
388    401
388    402
388    403
388    404
388    405
388    406
388    407
388    408
388    410
388    411
388    414
388    418
388    419
389    390
389    409
389    412
390    391
390    409
390    412
391    392
391    409
391    412
392    393
392    409
392    412
393    394
393    409
393    412
394    395
394    409
394    412
395    396
395    409
395    412
396    397
396    409
396    412
397    398
397    409
397    412
398    399
398    409
398    412
399    400
399    409
399    412
400    401
400    409
400    412
401    402
401    409
401    412
402    403
402    409
402    412
403    404
403    409
403    412
404    405
404    409
404    412
405    406
405    409
405    412
406    407
406    409
406    412
407    408
407    409
407    412
408    409
408    412
409    180
409    181
409    410
410    411
411    412
411    413
412    413
413    414
413    1418
413    1436
414    415
414    416
415    416
416    417
416    1419
416    1436
417    418
417    419
418    419
419    420
419    1419
419    1436
420    24
420    33
420    140
420    174
420    421
420    716
420    1404
420    1411
420    1417
420    1424
420    1426
420    1433
420    1442
420    1449
421    422
421    431
421    432
421    433
421    483
421    486
422    421
422    423
422    431
422    432
422    433
422    483
422    486
423    421
423    424
423    431
423    432
423    433
423    483
423    486
424    421
424    425
424    431
424    432
424    433
424    483
424    486
425    421
425    426
425    483
425    486
425    487
425    489
425    490
425    491
426    421
426    427
426    483
426    486
427    428
427    483
427    486
428    429
428    483
428    486
429    430
429    483
429    486
430    431
430    483
430    486
431    432
431    433
431    439
431    483
431    486
431    487
431    489
431    490
431    491
432    197
432    433
433    197
433    432
433    434
434    40
434    197
434    435
434    483
434    486
434    487
434    489
434    490
434    491
435    40
435    197
435    436
435    483
435    486
435    487
435    489
435    490
435    491
436    437
436    438
436    441
437    438
438    439
438    442
438    443
438    444
438    445
438    446
438    447
438    448
438    449
438    451
439    438
439    440
439    441
440    441
441    442
441    443
441    444
441    445
441    446
441    447
441    448
441    449
441    450
442    443
442    444
442    445
442    446
442    447
442    448
442    449
443    444
443    445
443    446
443    447
443    448
443    449
444    445
444    446
444    447
444    448
444    449
445    446
445    447
445    448
445    449
446    442
446    443
446    444
446    445
446    447
446    448
446    449
446    450
446    451
447    442
447    443
447    444
447    445
447    446
447    448
447    449
447    450
447    451
448    442
448    443
448    444
448    445
448    446
448    447
448    449
448    450
448    451
449    442
449    443
449    444
449    445
449    446
449    447
449    448
449    450
449    451
450    451
450    452
450    453
450    454
451    452
451    453
451    454
452    453
452    454
453    454
454    453
454    455
454    456
454    457
455    456
455    457
456    457
457    458
458    459
458    460
458    463
458    464
458    465
458    466
458    468
458    469
458    470
458    471
458    473
458    474
458    475
458    476
458    478
458    479
458    480
458    481
459    460
459    463
459    464
459    465
459    466
459    468
459    469
459    470
459    471
459    473
459    474
459    475
459    476
459    478
459    479
459    480
459    481
460    43
460    458
460    461
460    462
460    463
460    467
460    468
460    472
460    473
460    477
460    478
460    482
460    484
460    485
460    488
460    492
460    493
461    43
461    462
461    463
461    464
461    465
461    466
461    467
461    468
461    469
461    470
461    471
461    472
461    473
461    474
461    475
461    476
461    477
461    478
461    479
461    480
461    481
461    482
461    484
461    485
461    488
461    492
461    493
462    43
462    436
462    463
462    464
462    465
462    466
462    467
462    468
462    469
462    470
462    471
462    472
462    473
462    474
462    475
462    476
462    477
462    478
462    479
462    480
462    481
462    482
462    484
462    485
462    488
462    492
462    493
463    464
463    483
463    486
464    465
464    483
464    486
465    466
465    483
465    486
466    467
466    483
466    486
467    468
467    483
467    486
468    469
468    483
468    486
469    470
469    483
469    486
470    471
470    483
470    486
471    472
471    483
471    486
472    473
472    483
472    486
473    474
473    483
473    486
474    475
474    483
474    486
475    476
475    483
475    486
476    477
476    483
476    486
477    478
477    483
477    486
478    479
478    483
478    486
479    480
479    483
479    486
480    481
480    483
480    486
481    482
481    483
481    486
482    483
482    486
483    180
483    181
483    484
484    485
485    486
485    487
486    487
487    488
487    1418
487    1436
488    489
488    490
489    490
490    491
490    1419
490    1436
491    492
491    493
492    493
493    494
493    1419
493    1436
494    23
494    33
494    139
494    173
494    495
494    790
494    992
494    1410
494    1416
494    1424
494    1425
494    1432
494    1441
494    1449
495    496
495    505
495    506
495    507
495    557
495    560
496    495
496    497
496    505
496    506
496    507
496    557
496    560
497    495
497    498
497    505
497    506
497    507
497    557
497    560
498    495
498    499
498    505
498    506
498    507
498    557
498    560
499    495
499    500
499    557
499    560
499    561
499    563
499    564
499    565
500    495
500    501
500    557
500    560
501    502
501    557
501    560
502    503
502    557
502    560
503    504
503    557
503    560
504    505
504    557
504    560
505    506
505    507
505    513
505    557
505    560
505    561
505    563
505    564
505    565
506    157
506    507
507    157
507    506
507    508
508    40
508    157
508    509
508    557
508    560
508    561
508    563
508    564
508    565
509    40
509    157
509    510
509    557
509    560
509    561
509    563
509    564
509    565
510    511
510    512
510    515
511    512
512    513
512    516
512    517
512    518
512    519
512    520
512    521
512    522
512    523
512    525
513    512
513    514
513    515
514    515
515    516
515    517
515    518
515    519
515    520
515    521
515    522
515    523
515    524
516    517
516    518
516    519
516    520
516    521
516    522
516    523
517    518
517    519
517    520
517    521
517    522
517    523
518    519
518    520
518    521
518    522
518    523
519    520
519    521
519    522
519    523
520    516
520    517
520    518
520    519
520    521
520    522
520    523
520    524
520    525
521    516
521    517
521    518
521    519
521    520
521    522
521    523
521    524
521    525
522    516
522    517
522    518
522    519
522    520
522    521
522    523
522    524
522    525
523    516
523    517
523    518
523    519
523    520
523    521
523    522
523    524
523    525
524    525
524    526
524    527
524    528
525    526
525    527
525    528
526    527
526    528
527    528
528    527
528    529
528    530
528    531
529    530
529    531
530    531
531    532
532    533
532    534
532    537
532    538
532    539
532    540
532    542
532    543
532    544
532    545
532    547
532    548
532    549
532    550
532    552
532    553
532    554
532    555
533    534
533    537
533    538
533    539
533    540
533    542
533    543
533    544
533    545
533    547
533    548
533    549
533    550
533    552
533    553
533    554
533    555
534    43
534    532
534    535
534    536
534    537
534    541
534    542
534    546
534    547
534    551
534    552
534    556
534    558
534    559
534    562
534    566
534    567
535    43
535    536
535    537
535    538
535    539
535    540
535    541
535    542
535    543
535    544
535    545
535    546
535    547
535    548
535    549
535    550
535    551
535    552
535    553
535    554
535    555
535    556
535    558
535    559
535    562
535    566
535    567
536    43
536    510
536    537
536    538
536    539
536    540
536    541
536    542
536    543
536    544
536    545
536    546
536    547
536    548
536    549
536    550
536    551
536    552
536    553
536    554
536    555
536    556
536    558
536    559
536    562
536    566
536    567
537    538
537    557
537    560
538    539
538    557
538    560
539    540
539    557
539    560
540    541
540    557
540    560
541    542
541    557
541    560
542    543
542    557
542    560
543    544
543    557
543    560
544    545
544    557
544    560
545    546
545    557
545    560
546    547
546    557
546    560
547    548
547    557
547    560
548    549
548    557
548    560
549    550
549    557
549    560
550    551
550    557
550    560
551    552
551    557
551    560
552    553
552    557
552    560
553    554
553    557
553    560
554    555
554    557
554    560
555    556
555    557
555    560
556    557
556    560
557    146
557    147
557    558
558    559
559    560
559    561
560    561
561    562
561    1418
561    1436
562    563
562    564
563    564
564    565
564    1419
564    1436
565    566
565    567
566    567
567    568
567    1419
567    1436
568    26
568    33
568    142
568    176
568    272
568    569
568    1406
568    1413
568    1419
568    1424
568    1428
568    1435
568    1444
568    1449
569    570
569    579
569    580
569    581
569    631
569    634
570    569
570    571
570    579
570    580
570    581
570    631
570    634
571    569
571    572
571    579
571    580
571    581
571    631
571    634
572    569
572    573
572    579
572    580
572    581
572    631
572    634
573    569
573    574
573    631
573    634
573    635
573    637
573    638
573    639
574    569
574    575
574    631
574    634
575    576
575    631
575    634
576    577
576    631
576    634
577    578
577    631
577    634
578    579
578    631
578    634
579    580
579    581
579    587
579    631
579    634
579    635
579    637
579    638
579    639
580    159
580    581
581    159
581    580
581    582
582    40
582    159
582    583
582    631
582    634
582    635
582    637
582    638
582    639
583    40
583    159
583    584
583    631
583    634
583    635
583    637
583    638
583    639
584    585
584    586
584    589
585    586
586    587
586    590
586    591
586    592
586    593
586    594
586    595
586    596
586    597
586    599
587    586
587    588
587    589
588    589
589    590
589    591
589    592
589    593
589    594
589    595
589    596
589    597
589    598
590    591
590    592
590    593
590    594
590    595
590    596
590    597
591    592
591    593
591    594
591    595
591    596
591    597
592    593
592    594
592    595
592    596
592    597
593    594
593    595
593    596
593    597
594    590
594    591
594    592
594    593
594    595
594    596
594    597
594    598
594    599
595    590
595    591
595    592
595    593
595    594
595    596
595    597
595    598
595    599
596    590
596    591
596    592
596    593
596    594
596    595
596    597
596    598
596    599
597    590
597    591
597    592
597    593
597    594
597    595
597    596
597    598
597    599
598    599
598    600
598    601
598    602
599    600
599    601
599    602
600    601
600    602
601    602
602    601
602    603
602    604
602    605
603    604
603    605
604    605
605    606
606    607
606    608
606    611
606    612
606    613
606    614
606    616
606    617
606    618
606    619
606    621
606    622
606    623
606    624
606    626
606    627
606    628
606    629
607    608
607    611
607    612
607    613
607    614
607    616
607    617
607    618
607    619
607    621
607    622
607    623
607    624
607    626
607    627
607    628
607    629
608    43
608    606
608    609
608    610
608    611
608    615
608    616
608    620
608    621
608    625
608    626
608    630
608    632
608    633
608    636
608    640
608    641
609    43
609    610
609    611
609    612
609    613
609    614
609    615
609    616
609    617
609    618
609    619
609    620
609    621
609    622
609    623
609    624
609    625
609    626
609    627
609    628
609    629
609    630
609    632
609    633
609    636
609    640
609    641
610    43
610    584
610    611
610    612
610    613
610    614
610    615
610    616
610    617
610    618
610    619
610    620
610    621
610    622
610    623
610    624
610    625
610    626
610    627
610    628
610    629
610    630
610    632
610    633
610    636
610    640
610    641
611    612
611    631
611    634
612    613
612    631
612    634
613    614
613    631
613    634
614    615
614    631
614    634
615    616
615    631
615    634
616    617
616    631
616    634
617    618
617    631
617    634
618    619
618    631
618    634
619    620
619    631
619    634
620    621
620    631
620    634
621    622
621    631
621    634
622    623
622    631
622    634
623    624
623    631
623    634
624    625
624    631
624    634
625    626
625    631
625    634
626    627
626    631
626    634
627    628
627    631
627    634
628    629
628    631
628    634
629    630
629    631
629    634
630    631
630    634
631    146
631    147
631    632
632    633
633    634
633    635
634    635
635    636
635    1418
635    1436
636    637
636    638
637    638
638    639
638    1419
638    1436
639    640
639    641
640    641
641    642
641    1419
641    1436
642    25
642    33
642    141
642    175
642    346
642    643
642    993
642    1405
642    1412
642    1418
642    1424
642    1427
642    1434
642    1443
642    1449
643    644
643    653
643    654
643    655
643    705
643    708
644    643
644    645
644    653
644    654
644    655
644    705
644    708
645    643
645    646
645    653
645    654
645    655
645    705
645    708
646    643
646    647
646    653
646    654
646    655
646    705
646    708
647    643
647    648
647    705
647    708
647    709
647    711
647    712
647    713
648    643
648    649
648    705
648    708
649    650
649    705
649    708
650    651
650    705
650    708
651    652
651    705
651    708
652    653
652    705
652    708
653    654
653    655
653    661
653    705
653    708
653    709
653    711
653    712
653    713
654    161
654    655
655    161
655    654
655    656
656    40
656    161
656    657
656    705
656    708
656    709
656    711
656    712
656    713
657    40
657    161
657    658
657    705
657    708
657    709
657    711
657    712
657    713
658    659
658    660
658    663
659    660
660    661
660    664
660    665
660    666
660    667
660    668
660    669
660    670
660    671
660    673
661    660
661    662
661    663
662    663
663    664
663    665
663    666
663    667
663    668
663    669
663    670
663    671
663    672
664    665
664    666
664    667
664    668
664    669
664    670
664    671
665    666
665    667
665    668
665    669
665    670
665    671
666    667
666    668
666    669
666    670
666    671
667    668
667    669
667    670
667    671
668    664
668    665
668    666
668    667
668    669
668    670
668    671
668    672
668    673
669    664
669    665
669    666
669    667
669    668
669    670
669    671
669    672
669    673
670    664
670    665
670    666
670    667
670    668
670    669
670    671
670    672
670    673
671    664
671    665
671    666
671    667
671    668
671    669
671    670
671    672
671    673
672    673
672    674
672    675
672    676
673    674
673    675
673    676
674    675
674    676
675    676
676    675
676    677
676    678
676    679
677    678
677    679
678    679
679    680
680    681
680    682
680    685
680    686
680    687
680    688
680    690
680    691
680    692
680    693
680    695
680    696
680    697
680    698
680    700
680    701
680    702
680    703
681    682
681    685
681    686
681    687
681    688
681    690
681    691
681    692
681    693
681    695
681    696
681    697
681    698
681    700
681    701
681    702
681    703
682    43
682    680
682    683
682    684
682    685
682    689
682    690
682    694
682    695
682    699
682    700
682    704
682    706
682    707
682    710
682    714
682    715
683    43
683    684
683    685
683    686
683    687
683    688
683    689
683    690
683    691
683    692
683    693
683    694
683    695
683    696
683    697
683    698
683    699
683    700
683    701
683    702
683    703
683    704
683    706
683    707
683    710
683    714
683    715
684    43
684    658
684    685
684    686
684    687
684    688
684    689
684    690
684    691
684    692
684    693
684    694
684    695
684    696
684    697
684    698
684    699
684    700
684    701
684    702
684    703
684    704
684    706
684    707
684    710
684    714
684    715
685    686
685    705
685    708
686    687
686    705
686    708
687    688
687    705
687    708
688    689
688    705
688    708
689    690
689    705
689    708
690    691
690    705
690    708
691    692
691    705
691    708
692    693
692    705
692    708
693    694
693    705
693    708
694    695
694    705
694    708
695    696
695    705
695    708
696    697
696    705
696    708
697    698
697    705
697    708
698    699
698    705
698    708
699    700
699    705
699    708
700    701
700    705
700    708
701    702
701    705
701    708
702    703
702    705
702    708
703    704
703    705
703    708
704    705
704    708
705    146
705    147
705    706
706    707
707    708
707    709
708    709
709    710
709    1418
709    1436
710    711
710    712
711    712
712    713
712    1419
712    1436
713    714
713    715
714    715
715    716
715    1419
715    1436
716    24
716    33
716    140
716    174
716    420
716    717
716    1404
716    1411
716    1417
716    1424
716    1426
716    1433
716    1442
716    1449
717    718
717    727
717    728
717    729
717    779
717    782
718    717
718    719
718    727
718    728
718    729
718    779
718    782
719    717
719    720
719    727
719    728
719    729
719    779
719    782
720    717
720    721
720    727
720    728
720    729
720    779
720    782
721    717
721    722
721    779
721    782
721    783
721    785
721    786
721    787
722    717
722    723
722    779
722    782
723    724
723    779
723    782
724    725
724    779
724    782
725    726
725    779
725    782
726    727
726    779
726    782
727    728
727    729
727    735
727    779
727    782
727    783
727    785
727    786
727    787
728    163
728    729
729    163
729    728
729    730
730    40
730    163
730    731
730    779
730    782
730    783
730    785
730    786
730    787
731    40
731    163
731    732
731    779
731    782
731    783
731    785
731    786
731    787
732    733
732    734
732    737
733    734
734    735
734    738
734    739
734    740
734    741
734    742
734    743
734    744
734    745
734    747
735    734
735    736
735    737
736    737
737    738
737    739
737    740
737    741
737    742
737    743
737    744
737    745
737    746
738    739
738    740
738    741
738    742
738    743
738    744
738    745
739    740
739    741
739    742
739    743
739    744
739    745
740    741
740    742
740    743
740    744
740    745
741    742
741    743
741    744
741    745
742    738
742    739
742    740
742    741
742    743
742    744
742    745
742    746
742    747
743    738
743    739
743    740
743    741
743    742
743    744
743    745
743    746
743    747
744    738
744    739
744    740
744    741
744    742
744    743
744    745
744    746
744    747
745    738
745    739
745    740
745    741
745    742
745    743
745    744
745    746
745    747
746    747
746    748
746    749
746    750
747    748
747    749
747    750
748    749
748    750
749    750
750    749
750    751
750    752
750    753
751    752
751    753
752    753
753    754
754    755
754    756
754    759
754    760
754    761
754    762
754    764
754    765
754    766
754    767
754    769
754    770
754    771
754    772
754    774
754    775
754    776
754    777
755    756
755    759
755    760
755    761
755    762
755    764
755    765
755    766
755    767
755    769
755    770
755    771
755    772
755    774
755    775
755    776
755    777
756    43
756    754
756    757
756    758
756    759
756    763
756    764
756    768
756    769
756    773
756    774
756    778
756    780
756    781
756    784
756    788
756    789
757    43
757    758
757    759
757    760
757    761
757    762
757    763
757    764
757    765
757    766
757    767
757    768
757    769
757    770
757    771
757    772
757    773
757    774
757    775
757    776
757    777
757    778
757    780
757    781
757    784
757    788
757    789
758    43
758    732
758    759
758    760
758    761
758    762
758    763
758    764
758    765
758    766
758    767
758    768
758    769
758    770
758    771
758    772
758    773
758    774
758    775
758    776
758    777
758    778
758    780
758    781
758    784
758    788
758    789
759    760
759    779
759    782
760    761
760    779
760    782
761    762
761    779
761    782
762    763
762    779
762    782
763    764
763    779
763    782
764    765
764    779
764    782
765    766
765    779
765    782
766    767
766    779
766    782
767    768
767    779
767    782
768    769
768    779
768    782
769    770
769    779
769    782
770    771
770    779
770    782
771    772
771    779
771    782
772    773
772    779
772    782
773    774
773    779
773    782
774    775
774    779
774    782
775    776
775    779
775    782
776    777
776    779
776    782
777    778
777    779
777    782
778    779
778    782
779    146
779    147
779    780
780    781
781    782
781    783
782    783
783    784
783    1418
783    1436
784    785
784    786
785    786
786    787
786    1419
786    1436
787    788
787    789
788    789
789    790
789    1419
789    1436
790    23
790    33
790    139
790    173
790    494
790    791
790    992
790    1410
790    1416
790    1424
790    1425
790    1432
790    1441
790    1449
791    792
791    793
792    793
792    794
792    795
792    796
792    797
792    798
792    799
792    800
792    801
792    802
792    803
792    804
793    794
794    795
794    817
794    1435
795    794
795    796
795    797
795    798
795    799
795    800
795    801
795    802
795    803
795    804
795    806
795    807
795    808
795    809
795    812
795    813
795    814
795    815
796    794
796    797
796    798
796    799
796    800
796    801
796    802
796    803
796    804
796    806
796    807
796    808
796    809
796    812
796    813
796    814
796    815
797    794
797    798
797    799
797    800
797    801
797    802
797    803
797    804
797    806
797    807
797    808
797    809
797    812
797    813
797    814
797    815
798    794
798    799
798    800
798    801
798    802
798    803
798    804
798    806
798    807
798    808
798    809
798    812
798    813
798    814
798    815
799    794
799    800
799    801
799    802
799    803
799    804
799    806
799    807
799    808
799    809
799    812
799    813
799    814
799    815
800    43
800    236
800    237
800    238
800    239
800    240
800    310
800    311
800    312
800    313
800    314
800    384
800    385
800    386
800    387
800    388
800    458
800    459
800    460
800    461
800    462
800    532
800    533
800    534
800    535
800    536
800    606
800    607
800    608
800    609
800    610
800    680
800    681
800    682
800    683
800    684
800    754
800    755
800    756
800    757
800    758
800    794
800    801
800    802
800    803
800    804
800    806
800    807
800    808
800    809
800    812
800    813
800    814
800    815
801    43
801    236
801    237
801    238
801    239
801    240
801    310
801    311
801    312
801    313
801    314
801    384
801    385
801    386
801    387
801    388
801    458
801    459
801    460
801    461
801    462
801    532
801    533
801    534
801    535
801    536
801    606
801    607
801    608
801    609
801    610
801    680
801    681
801    682
801    683
801    684
801    754
801    755
801    756
801    757
801    758
801    794
801    802
801    803
801    804
801    806
801    807
801    808
801    809
801    812
801    813
801    814
801    815
802    43
802    236
802    237
802    238
802    239
802    240
802    310
802    311
802    312
802    313
802    314
802    384
802    385
802    386
802    387
802    388
802    458
802    459
802    460
802    461
802    462
802    532
802    533
802    534
802    535
802    536
802    606
802    607
802    608
802    609
802    610
802    680
802    681
802    682
802    683
802    684
802    754
802    755
802    756
802    757
802    758
802    794
802    803
802    804
802    806
802    807
802    808
802    809
802    812
802    813
802    814
802    815
803    43
803    236
803    237
803    238
803    239
803    240
803    310
803    311
803    312
803    313
803    314
803    384
803    385
803    386
803    387
803    388
803    458
803    459
803    460
803    461
803    462
803    532
803    533
803    534
803    535
803    536
803    606
803    607
803    608
803    609
803    610
803    680
803    681
803    682
803    683
803    684
803    754
803    755
803    756
803    757
803    758
803    804
804    43
804    236
804    237
804    238
804    239
804    240
804    310
804    311
804    312
804    313
804    314
804    384
804    385
804    386
804    387
804    388
804    458
804    459
804    460
804    461
804    462
804    532
804    533
804    534
804    535
804    536
804    606
804    607
804    608
804    609
804    610
804    680
804    681
804    682
804    683
804    684
804    754
804    755
804    756
804    757
804    758
804    805
805    806
805    807
805    808
805    809
805    846
805    855
806    807
807    808
808    809
809    810
810    811
810    816
810    1435
811    812
811    813
811    814
811    815
811    846
811    855
812    813
813    814
814    815
815    816
816    27
816    33
816    143
816    177
816    817
816    827
816    995
816    1080
816    1147
816    1407
816    1414
816    1420
816    1424
816    1429
816    1436
816    1445
816    1449
817    28
817    33
817    818
817    828
817    996
817    1081
817    1148
817    1257
817    1366
817    1408
817    1415
817    1421
817    1424
817    1430
817    1437
817    1446
817    1449
818    29
818    33
818    805
818    810
818    819
818    829
818    997
818    1082
818    1149
818    1258
818    1367
818    1422
818    1423
818    1424
818    1431
818    1438
818    1447
818    1449
819    30
819    33
819    810
819    811
819    820
819    830
819    998
819    1083
819    1150
819    1259
819    1368
819    1409
819    1424
819    1448
819    1449
820    821
820    822
820    823
821    822
821    823
822    823
823    824
824    825
825    826
826    825
826    827
827    27
827    33
827    143
827    177
827    816
827    828
827    995
827    1080
827    1147
827    1407
827    1414
827    1420
827    1424
827    1429
827    1436
827    1445
827    1449
828    28
828    33
828    817
828    829
828    846
828    855
828    996
828    1081
828    1148
828    1257
828    1366
828    1408
828    1415
828    1421
828    1424
828    1430
828    1437
828    1446
828    1449
829    29
829    33
829    818
829    830
829    997
829    1082
829    1149
829    1258
829    1367
829    1422
829    1423
829    1424
829    1431
829    1438
829    1447
829    1449
830    30
830    33
830    819
830    831
830    998
830    1083
830    1150
830    1259
830    1368
830    1409
830    1424
830    1448
830    1449
831    832
831    833
832    831
832    833
833    241
833    242
833    243
833    244
833    245
833    246
833    247
833    248
833    249
833    250
833    251
833    252
833    253
833    254
833    255
833    256
833    257
833    258
833    259
833    260
833    262
833    315
833    316
833    317
833    318
833    319
833    320
833    321
833    322
833    323
833    324
833    325
833    326
833    327
833    328
833    329
833    330
833    331
833    332
833    333
833    334
833    336
833    389
833    390
833    391
833    392
833    393
833    394
833    395
833    396
833    397
833    398
833    399
833    400
833    401
833    402
833    403
833    404
833    405
833    406
833    407
833    408
833    410
833    463
833    464
833    465
833    466
833    467
833    468
833    469
833    470
833    471
833    472
833    473
833    474
833    475
833    476
833    477
833    478
833    479
833    480
833    481
833    482
833    484
833    537
833    538
833    539
833    540
833    541
833    542
833    543
833    544
833    545
833    546
833    547
833    548
833    549
833    550
833    551
833    552
833    553
833    554
833    555
833    556
833    558
833    611
833    612
833    613
833    614
833    615
833    616
833    617
833    618
833    619
833    620
833    621
833    622
833    623
833    624
833    625
833    626
833    627
833    628
833    629
833    630
833    632
833    685
833    686
833    687
833    688
833    689
833    690
833    691
833    692
833    693
833    694
833    695
833    696
833    697
833    698
833    699
833    700
833    701
833    702
833    703
833    704
833    706
833    759
833    760
833    761
833    762
833    763
833    764
833    765
833    766
833    767
833    768
833    769
833    770
833    771
833    772
833    773
833    774
833    775
833    776
833    777
833    778
833    780
833    834
834    835
834    836
835    834
835    836
836    837
836    1422
836    1436
837    838
838    837
838    839
839    837
839    840
840    837
840    841
841    837
841    842
842    837
842    843
843    837
843    844
844    837
844    845
845    241
845    242
845    243
845    244
845    245
845    246
845    247
845    248
845    249
845    250
845    251
845    252
845    253
845    254
845    255
845    256
845    257
845    258
845    259
845    260
845    262
845    315
845    316
845    317
845    318
845    319
845    320
845    321
845    322
845    323
845    324
845    325
845    326
845    327
845    328
845    329
845    330
845    331
845    332
845    333
845    334
845    336
845    389
845    390
845    391
845    392
845    393
845    394
845    395
845    396
845    397
845    398
845    399
845    400
845    401
845    402
845    403
845    404
845    405
845    406
845    407
845    408
845    410
845    463
845    464
845    465
845    466
845    467
845    468
845    469
845    470
845    471
845    472
845    473
845    474
845    475
845    476
845    477
845    478
845    479
845    480
845    481
845    482
845    484
845    537
845    538
845    539
845    540
845    541
845    542
845    543
845    544
845    545
845    546
845    547
845    548
845    549
845    550
845    551
845    552
845    553
845    554
845    555
845    556
845    558
845    611
845    612
845    613
845    614
845    615
845    616
845    617
845    618
845    619
845    620
845    621
845    622
845    623
845    624
845    625
845    626
845    627
845    628
845    629
845    630
845    632
845    685
845    686
845    687
845    688
845    689
845    690
845    691
845    692
845    693
845    694
845    695
845    696
845    697
845    698
845    699
845    700
845    701
845    702
845    703
845    704
845    706
845    759
845    760
845    761
845    762
845    763
845    764
845    765
845    766
845    767
845    768
845    769
845    770
845    771
845    772
845    773
845    774
845    775
845    776
845    777
845    778
845    780
845    837
845    846
845    1157
845    1159
845    1160
845    1161
845    1162
845    1163
845    1164
845    1183
845    1185
845    1186
845    1187
845    1188
845    1189
845    1190
845    1209
845    1211
845    1212
845    1213
845    1214
845    1215
845    1216
845    1235
845    1237
845    1238
845    1239
845    1240
845    1241
845    1242
845    1266
845    1268
845    1269
845    1270
845    1271
845    1272
845    1273
845    1292
845    1294
845    1295
845    1296
845    1297
845    1298
845    1299
845    1318
845    1320
845    1321
845    1322
845    1323
845    1324
845    1325
845    1344
845    1346
845    1347
845    1348
845    1349
845    1350
845    1351
846    847
846    855
847    848
847    855
848    849
848    855
849    850
849    855
850    851
850    855
851    852
851    855
852    853
852    855
853    854
853    855
854    855
855    827
855    856
856    857
856    858
856    859
856    860
856    861
856    863
856    869
857    858
857    859
857    860
857    861
857    863
857    869
858    859
858    863
859    858
859    860
859    863
859    869
860    861
860    870
861    862
861    863
862    863
862    869
863    864
863    867
863    868
864    865
864    866
865    864
865    866
866    867
866    868
867    868
868    869
868    874
868    875
868    876
868    877
868    878
868    879
868    880
868    881
868    882
868    883
868    884
868    885
868    886
868    887
868    888
868    889
869    870
869    890
870    869
870    871
871    872
871    874
871    875
871    876
871    877
871    878
871    879
871    880
871    881
871    882
871    883
871    884
871    885
871    886
871    887
871    888
871    889
872    873
872    874
872    875
872    876
872    877
872    878
872    879
872    880
872    881
872    882
872    883
872    884
872    885
872    886
872    887
872    888
872    889
873    874
873    875
873    876
873    877
873    878
873    879
873    880
873    881
873    882
873    883
873    884
873    885
873    886
873    887
873    888
873    889
874    30
874    33
874    819
874    830
874    875
874    876
874    877
874    878
874    879
874    880
874    881
874    882
874    883
874    884
874    885
874    886
874    887
874    888
874    889
874    998
874    1083
874    1150
874    1259
874    1368
874    1409
874    1424
874    1448
874    1449
875    29
875    33
875    818
875    829
875    876
875    877
875    878
875    879
875    880
875    881
875    882
875    883
875    884
875    885
875    886
875    887
875    888
875    889
875    997
875    1082
875    1149
875    1258
875    1367
875    1422
875    1423
875    1424
875    1431
875    1438
875    1447
875    1449
876    28
876    33
876    817
876    828
876    877
876    878
876    879
876    880
876    881
876    882
876    883
876    884
876    885
876    886
876    887
876    888
876    889
876    996
876    1081
876    1148
876    1257
876    1366
876    1408
876    1415
876    1421
876    1424
876    1430
876    1437
876    1446
876    1449
877    27
877    33
877    143
877    177
877    816
877    827
877    878
877    879
877    880
877    881
877    882
877    883
877    884
877    885
877    886
877    887
877    888
877    889
877    995
877    1080
877    1147
877    1407
877    1414
877    1420
877    1424
877    1429
877    1436
877    1445
877    1449
878    26
878    33
878    142
878    176
878    272
878    568
878    879
878    880
878    881
878    882
878    883
878    884
878    885
878    886
878    887
878    888
878    889
878    1406
878    1413
878    1419
878    1424
878    1428
878    1435
878    1444
878    1449
879    25
879    33
879    141
879    175
879    346
879    642
879    880
879    881
879    882
879    883
879    884
879    885
879    886
879    887
879    888
879    889
879    993
879    1405
879    1412
879    1418
879    1424
879    1427
879    1434
879    1443
879    1449
880    24
880    33
880    140
880    174
880    420
880    716
880    881
880    882
880    883
880    884
880    885
880    886
880    887
880    888
880    889
880    1404
880    1411
880    1417
880    1424
880    1426
880    1433
880    1442
880    1449
881    23
881    33
881    139
881    173
881    494
881    790
881    882
881    883
881    884
881    885
881    886
881    887
881    888
881    889
881    992
881    1410
881    1416
881    1424
881    1425
881    1432
881    1441
881    1449
882    30
882    33
882    819
882    830
882    883
882    884
882    885
882    886
882    887
882    888
882    889
882    998
882    1083
882    1150
882    1259
882    1368
882    1409
882    1424
882    1448
882    1449
883    29
883    33
883    818
883    829
883    884
883    885
883    886
883    887
883    888
883    889
883    997
883    1082
883    1149
883    1258
883    1367
883    1422
883    1423
883    1424
883    1431
883    1438
883    1447
883    1449
884    28
884    33
884    817
884    828
884    885
884    886
884    887
884    888
884    889
884    996
884    1081
884    1148
884    1257
884    1366
884    1408
884    1415
884    1421
884    1424
884    1430
884    1437
884    1446
884    1449
885    27
885    33
885    143
885    177
885    816
885    827
885    886
885    887
885    888
885    889
885    995
885    1080
885    1147
885    1407
885    1414
885    1420
885    1424
885    1429
885    1436
885    1445
885    1449
886    26
886    33
886    142
886    176
886    272
886    568
886    887
886    888
886    889
886    1406
886    1413
886    1419
886    1424
886    1428
886    1435
886    1444
886    1449
887    25
887    33
887    141
887    175
887    346
887    642
887    888
887    889
887    993
887    1405
887    1412
887    1418
887    1424
887    1427
887    1434
887    1443
887    1449
888    24
888    33
888    140
888    174
888    420
888    716
888    874
888    889
888    1404
888    1411
888    1417
888    1424
888    1426
888    1433
888    1442
888    1449
889    23
889    33
889    139
889    173
889    494
889    790
889    874
889    890
889    992
889    1410
889    1416
889    1424
889    1425
889    1432
889    1441
889    1449
890    891
890    898
891    892
891    899
892    893
892    900
893    894
893    901
894    895
894    902
895    896
895    903
896    897
896    904
897    898
897    905
898    899
898    971
898    973
898    999
898    1000
898    1001
898    1002
898    1003
898    1004
898    1005
898    1013
899    900
899    972
899    973
899    999
899    1000
899    1001
899    1002
899    1003
899    1004
899    1005
899    1013
900    901
900    971
900    973
900    999
900    1000
900    1001
900    1002
900    1003
900    1004
900    1005
900    1013
901    902
901    972
901    973
901    999
901    1000
901    1001
901    1002
901    1003
901    1004
901    1005
901    1013
902    903
902    971
902    973
902    999
902    1000
902    1001
902    1002
902    1003
902    1004
902    1005
902    1013
903    904
903    956
903    967
903    972
903    973
903    999
903    1000
903    1001
903    1002
903    1003
903    1004
903    1005
903    1013
904    905
904    953
904    964
904    971
904    973
904    999
904    1000
904    1001
904    1002
904    1003
904    1004
904    1005
904    1013
905    906
905    928
905    950
905    961
906    898
906    899
906    900
906    901
906    902
906    903
906    904
906    905
906    907
906    908
907    898
907    899
907    900
907    901
907    902
907    903
907    904
907    905
907    906
907    908
908    898
908    899
908    900
908    901
908    902
908    903
908    904
908    905
908    906
908    907
908    909
909    910
910    911
911    906
911    912
911    913
911    916
911    917
912    911
912    913
912    914
912    915
912    918
912    919
912    920
912    921
912    922
912    923
912    924
912    925
912    926
912    927
912    928
912    929
912    930
912    931
912    932
912    933
912    934
912    935
912    936
912    937
912    938
912    939
912    940
912    941
912    942
912    943
912    944
912    945
912    946
912    947
912    948
912    949
912    950
912    951
912    952
912    953
912    954
912    955
912    956
912    957
912    958
912    959
912    960
912    961
912    962
912    963
912    964
912    965
912    966
912    967
912    968
912    969
912    973
912    974
912    978
912    979
912    980
912    981
912    982
912    983
912    984
912    985
912    986
912    987
912    988
912    989
912    990
912    991
912    1000
912    1001
912    1002
912    1003
912    1004
912    1005
912    1006
912    1007
912    1008
912    1009
912    1010
912    1011
912    1012
912    1013
913    906
913    914
913    917
913    918
913    919
913    920
913    921
913    922
913    923
913    924
913    925
913    926
913    927
913    928
913    929
913    930
913    931
913    932
913    933
913    934
913    935
913    936
913    940
913    941
913    942
913    950
913    951
913    952
913    953
913    954
913    955
913    956
913    957
913    958
913    959
913    960
913    961
913    962
913    963
913    964
913    965
913    966
913    967
913    968
913    969
913    973
913    974
913    978
913    979
913    980
913    981
913    982
913    983
913    984
913    985
913    986
913    987
913    988
913    989
913    990
913    991
913    1000
913    1001
913    1002
913    1003
913    1004
913    1005
913    1006
913    1007
913    1008
913    1009
913    1010
913    1011
913    1012
913    1013
914    906
914    913
914    915
914    916
914    917
914    918
914    919
914    920
914    921
914    922
914    923
914    924
914    925
914    926
914    927
914    928
914    929
914    930
914    931
914    932
914    933
914    934
914    935
914    936
914    937
914    938
914    939
914    940
914    941
914    942
914    943
914    944
914    945
914    946
914    947
914    948
914    949
914    950
914    951
914    952
914    953
914    954
914    955
914    956
914    957
914    958
914    959
914    960
914    961
914    962
914    963
914    964
914    965
914    966
914    967
914    968
914    969
914    973
914    974
914    978
914    979
914    980
914    981
914    982
914    983
914    984
914    985
914    986
914    987
914    988
914    989
914    990
914    991
914    1000
914    1001
914    1002
914    1003
914    1004
914    1005
914    1006
914    1007
914    1008
914    1009
914    1010
914    1011
914    1012
914    1013
915    906
915    913
915    916
915    917
915    918
915    919
915    920
915    921
915    922
915    923
915    924
915    925
915    926
915    927
915    928
915    929
915    930
915    931
915    932
915    933
915    934
915    935
915    936
915    937
915    938
915    939
915    940
915    941
915    942
915    943
915    944
915    945
915    946
915    947
915    948
915    949
915    950
915    951
915    952
915    953
915    954
915    955
915    956
915    957
915    958
915    959
915    960
915    961
915    962
915    963
915    964
915    965
915    966
915    967
915    968
915    969
915    973
915    974
915    978
915    979
915    980
915    981
915    982
915    983
915    984
915    985
915    986
915    987
915    988
915    989
915    990
915    991
915    1000
915    1001
915    1002
915    1003
915    1004
915    1005
915    1006
915    1007
915    1008
915    1009
915    1010
915    1011
915    1012
915    1013
916    917
916    970
916    1006
916    1007
916    1008
916    1009
916    1010
916    1011
916    1012
917    918
917    959
918    919
918    920
918    921
918    922
918    923
918    924
918    925
918    926
918    927
919    906
919    920
919    937
919    938
919    940
919    941
919    942
919    959
920    919
920    921
920    922
920    923
920    924
920    925
920    926
920    927
921    922
922    919
922    920
922    923
922    924
922    925
922    926
922    927
923    919
923    924
923    925
923    926
923    927
924    920
924    925
924    926
924    927
925    919
925    926
925    927
926    920
926    927
927    919
927    928
928    929
928    937
928    938
928    940
928    941
928    942
929    930
929    931
929    937
929    938
929    940
929    941
929    942
930    931
930    937
930    938
930    940
930    941
930    942
931    932
931    937
931    938
931    940
931    941
931    942
932    933
932    937
932    938
932    940
932    941
932    942
932    978
932    979
932    980
932    981
932    982
932    983
932    984
932    985
932    986
932    987
932    988
932    989
932    990
932    991
932    1000
932    1001
932    1002
932    1003
932    1004
932    1005
932    1006
932    1007
932    1008
932    1009
932    1010
932    1011
932    1012
932    1013
933    934
933    937
933    938
933    940
933    941
933    942
933    978
933    979
933    980
933    981
933    982
933    983
933    984
933    985
933    986
933    987
933    988
933    989
933    990
933    991
933    1000
933    1001
933    1002
933    1003
933    1004
933    1005
933    1006
933    1007
933    1008
933    1009
933    1010
933    1011
933    1012
933    1013
934    935
934    936
934    937
934    938
934    940
934    941
934    942
935    936
935    937
935    938
935    940
935    941
935    942
936    937
936    996
937    906
937    917
937    928
937    929
937    930
937    931
937    932
937    933
937    934
937    935
937    938
937    993
937    994
937    1000
937    1001
937    1002
937    1003
937    1004
937    1005
937    1006
937    1007
937    1008
937    1009
937    1010
937    1011
937    1012
937    1013
937    1153
937    1155
937    1156
937    1157
937    1158
937    1159
937    1160
937    1161
937    1162
937    1163
937    1164
937    1174
937    1175
937    1176
937    1179
937    1181
937    1182
937    1183
937    1184
937    1185
937    1186
937    1187
937    1188
937    1189
937    1190
937    1200
937    1201
937    1202
937    1205
937    1207
937    1208
937    1209
937    1210
937    1211
937    1212
937    1213
937    1214
937    1215
937    1216
937    1226
937    1227
937    1228
937    1231
937    1233
937    1234
937    1235
937    1236
937    1237
937    1238
937    1239
937    1240
937    1241
937    1242
937    1252
937    1253
937    1254
937    1262
937    1264
937    1265
937    1266
937    1267
937    1268
937    1269
937    1270
937    1271
937    1272
937    1273
937    1283
937    1284
937    1285
937    1288
937    1290
937    1291
937    1292
937    1293
937    1294
937    1295
937    1296
937    1297
937    1298
937    1299
937    1309
937    1310
937    1311
937    1314
937    1316
937    1317
937    1318
937    1319
937    1320
937    1321
937    1322
937    1323
937    1324
937    1325
937    1335
937    1336
937    1337
937    1340
937    1342
937    1343
937    1344
937    1345
937    1346
937    1347
937    1348
937    1349
937    1350
937    1351
937    1361
937    1362
937    1363
937    1432
938    939
938    943
938    944
938    945
938    946
938    947
938    948
938    949
939    940
939    943
939    944
939    945
939    946
939    947
939    948
939    949
940    941
940    942
941    942
942    937
942    943
943    928
943    929
943    930
943    931
943    932
943    933
943    934
943    935
943    936
943    940
943    941
943    942
943    944
943    973
943    974
943    978
943    979
943    980
943    981
943    982
943    983
943    984
943    985
943    986
943    987
943    988
943    989
943    990
943    991
943    1000
943    1001
943    1002
943    1003
943    1004
943    1005
943    1006
943    1007
943    1008
943    1009
943    1010
943    1011
943    1012
943    1013
944    10
944    936
944    940
944    941
944    942
944    945
944    1153
944    1154
944    1155
944    1156
944    1179
944    1180
944    1181
944    1182
944    1205
944    1206
944    1207
944    1208
944    1231
944    1232
944    1233
944    1234
944    1262
944    1263
944    1264
944    1265
944    1288
944    1289
944    1290
944    1291
944    1314
944    1315
944    1316
944    1317
944    1340
944    1341
944    1342
944    1343
945    943
945    946
945    947
945    948
945    949
945    970
945    1006
945    1007
945    1008
945    1009
945    1010
945    1011
945    1012
946    10
946    928
946    929
946    930
946    931
946    932
946    933
946    934
946    935
946    943
946    947
946    948
946    949
946    970
946    973
946    974
946    978
946    979
946    980
946    981
946    982
946    983
946    984
946    985
946    986
946    987
946    988
946    989
946    990
946    991
946    1000
946    1001
946    1002
946    1003
946    1004
946    1005
946    1006
946    1007
946    1008
946    1009
946    1010
946    1011
946    1012
946    1013
946    1153
946    1154
946    1155
946    1156
946    1179
946    1180
946    1181
946    1182
946    1205
946    1206
946    1207
946    1208
946    1231
946    1232
946    1233
946    1234
946    1262
946    1263
946    1264
946    1265
946    1288
946    1289
946    1290
946    1291
946    1314
946    1315
946    1316
946    1317
946    1340
946    1341
946    1342
946    1343
947    10
947    936
947    940
947    941
947    942
947    948
947    949
947    973
947    974
947    978
947    979
947    980
947    981
947    982
947    983
947    984
947    985
947    986
947    987
947    988
947    989
947    990
947    991
947    1000
947    1001
947    1002
947    1003
947    1004
947    1005
947    1006
947    1007
947    1008
947    1009
947    1010
947    1011
947    1012
947    1013
947    1153
947    1154
947    1155
947    1156
947    1179
947    1180
947    1181
947    1182
947    1205
947    1206
947    1207
947    1208
947    1231
947    1232
947    1233
947    1234
947    1262
947    1263
947    1264
947    1265
947    1288
947    1289
947    1290
947    1291
947    1314
947    1315
947    1316
947    1317
947    1340
947    1341
947    1342
947    1343
948    10
948    936
948    940
948    941
948    942
948    947
948    949
948    973
948    974
948    978
948    979
948    980
948    981
948    982
948    983
948    984
948    985
948    986
948    987
948    988
948    989
948    990
948    991
948    1000
948    1001
948    1002
948    1003
948    1004
948    1005
948    1006
948    1007
948    1008
948    1009
948    1010
948    1011
948    1012
948    1013
948    1153
948    1154
948    1155
948    1156
948    1179
948    1180
948    1181
948    1182
948    1205
948    1206
948    1207
948    1208
948    1231
948    1232
948    1233
948    1234
948    1262
948    1263
948    1264
948    1265
948    1288
948    1289
948    1290
948    1291
948    1314
948    1315
948    1316
948    1317
948    1340
948    1341
948    1342
948    1343
949    10
949    936
949    940
949    941
949    942
949    947
949    948
949    950
949    973
949    974
949    978
949    979
949    980
949    981
949    982
949    983
949    984
949    985
949    986
949    987
949    988
949    989
949    990
949    991
949    1000
949    1001
949    1002
949    1003
949    1004
949    1005
949    1006
949    1007
949    1008
949    1009
949    1010
949    1011
949    1012
949    1013
949    1153
949    1154
949    1155
949    1156
949    1179
949    1180
949    1181
949    1182
949    1205
949    1206
949    1207
949    1208
949    1231
949    1232
949    1233
949    1234
949    1262
949    1263
949    1264
949    1265
949    1288
949    1289
949    1290
949    1291
949    1314
949    1315
949    1316
949    1317
949    1340
949    1341
949    1342
949    1343
950    906
950    917
950    928
950    929
950    930
950    931
950    932
950    933
950    934
950    935
950    951
951    906
951    917
951    928
951    929
951    930
951    931
951    932
951    933
951    934
951    935
951    952
952    906
952    917
952    928
952    929
952    930
952    931
952    932
952    933
952    934
952    935
952    951
952    953
953    954
954    906
954    917
954    955
955    906
955    917
955    951
955    956
956    957
957    958
958    906
958    917
958    951
958    959
959    906
959    917
959    951
959    960
960    906
960    917
960    951
960    961
961    906
961    917
961    962
961    970
961    1006
961    1007
961    1008
961    1009
961    1010
961    1011
961    1012
962    906
962    917
962    963
962    970
962    1006
962    1007
962    1008
962    1009
962    1010
962    1011
962    1012
963    964
963    970
963    1006
963    1007
963    1008
963    1009
963    1010
963    1011
963    1012
964    965
965    906
965    917
965    966
966    967
967    968
968    969
969    970
970    971
971    972
971    1104
972    973
972    1037
973    974
974    975
974    978
974    979
974    980
974    981
974    982
974    983
974    984
974    985
974    986
974    987
974    988
974    989
974    990
974    991
974    1000
974    1001
974    1002
974    1003
974    1004
974    1005
974    1006
974    1007
974    1008
974    1009
974    1010
974    1011
974    1012
974    1013
975    976
975    978
975    979
975    980
975    981
975    982
975    983
975    984
975    985
975    986
975    987
975    988
975    989
975    990
975    991
976    977
976    978
976    979
976    980
976    981
976    982
976    983
976    984
976    985
976    986
976    987
976    988
976    989
976    990
976    991
976    994
977    978
977    979
977    980
977    981
977    982
977    983
977    984
977    985
977    986
977    987
977    988
977    989
977    990
977    991
977    994
978    30
978    33
978    819
978    830
978    979
978    980
978    981
978    982
978    983
978    984
978    985
978    986
978    987
978    988
978    989
978    990
978    991
978    998
978    1083
978    1150
978    1259
978    1368
978    1409
978    1424
978    1448
978    1449
979    29
979    33
979    818
979    829
979    980
979    981
979    982
979    983
979    984
979    985
979    986
979    987
979    988
979    989
979    990
979    991
979    997
979    1082
979    1149
979    1258
979    1367
979    1422
979    1423
979    1424
979    1431
979    1438
979    1447
979    1449
980    28
980    33
980    817
980    828
980    981
980    982
980    983
980    984
980    985
980    986
980    987
980    988
980    989
980    990
980    991
980    996
980    1081
980    1148
980    1257
980    1366
980    1408
980    1415
980    1421
980    1424
980    1430
980    1437
980    1446
980    1449
981    27
981    33
981    143
981    177
981    816
981    827
981    982
981    983
981    984
981    985
981    986
981    987
981    988
981    989
981    990
981    991
981    995
981    1080
981    1147
981    1407
981    1414
981    1420
981    1424
981    1429
981    1436
981    1445
981    1449
982    26
982    33
982    142
982    176
982    272
982    568
982    983
982    984
982    985
982    986
982    987
982    988
982    989
982    990
982    991
982    1406
982    1413
982    1419
982    1424
982    1428
982    1435
982    1444
982    1449
983    25
983    33
983    141
983    175
983    346
983    642
983    984
983    985
983    986
983    987
983    988
983    989
983    990
983    991
983    993
983    1405
983    1412
983    1418
983    1424
983    1427
983    1434
983    1443
983    1449
984    24
984    33
984    140
984    174
984    420
984    716
984    985
984    986
984    987
984    988
984    989
984    990
984    991
984    1404
984    1411
984    1417
984    1424
984    1426
984    1433
984    1442
984    1449
985    23
985    33
985    139
985    173
985    494
985    790
985    986
985    987
985    988
985    989
985    990
985    991
985    992
985    1410
985    1416
985    1424
985    1425
985    1432
985    1441
985    1449
986    30
986    33
986    819
986    830
986    987
986    988
986    989
986    990
986    991
986    998
986    1083
986    1150
986    1259
986    1368
986    1409
986    1424
986    1448
986    1449
987    29
987    33
987    818
987    829
987    988
987    989
987    990
987    991
987    997
987    1082
987    1149
987    1258
987    1367
987    1422
987    1423
987    1424
987    1431
987    1438
987    1447
987    1449
988    28
988    33
988    817
988    828
988    989
988    990
988    991
988    996
988    1081
988    1148
988    1257
988    1366
988    1408
988    1415
988    1421
988    1424
988    1430
988    1437
988    1446
988    1449
989    27
989    33
989    143
989    177
989    816
989    827
989    990
989    991
989    995
989    1080
989    1147
989    1407
989    1414
989    1420
989    1424
989    1429
989    1436
989    1445
989    1449
990    26
990    33
990    142
990    176
990    272
990    568
990    978
990    979
990    980
990    981
990    982
990    983
990    984
990    985
990    986
990    987
990    988
990    989
990    991
990    1000
990    1001
990    1002
990    1003
990    1004
990    1005
990    1006
990    1007
990    1008
990    1009
990    1010
990    1011
990    1012
990    1013
990    1406
990    1413
990    1419
990    1424
990    1428
990    1435
990    1444
990    1449
991    25
991    33
991    141
991    175
991    346
991    642
991    978
991    979
991    980
991    981
991    982
991    983
991    984
991    985
991    986
991    987
991    988
991    989
991    990
991    992
991    993
991    1000
991    1001
991    1002
991    1003
991    1004
991    1005
991    1006
991    1007
991    1008
991    1009
991    1010
991    1011
991    1012
991    1013
991    1405
991    1412
991    1418
991    1424
991    1427
991    1434
991    1443
991    1449
992    23
992    33
992    139
992    173
992    494
992    790
992    993
992    1410
992    1416
992    1424
992    1425
992    1432
992    1441
992    1449
993    25
993    33
993    141
993    175
993    346
993    642
993    994
993    1405
993    1412
993    1418
993    1424
993    1427
993    1434
993    1443
993    1449
994    26
994    33
994    142
994    176
994    272
994    568
994    995
994    1406
994    1413
994    1419
994    1424
994    1428
994    1435
994    1444
994    1449
995    27
995    33
995    143
995    177
995    816
995    827
995    996
995    1080
995    1147
995    1407
995    1414
995    1420
995    1424
995    1429
995    1436
995    1445
995    1449
996    28
996    33
996    817
996    828
996    997
996    1081
996    1148
996    1257
996    1366
996    1408
996    1415
996    1421
996    1424
996    1430
996    1437
996    1446
996    1449
997    29
997    33
997    818
997    829
997    998
997    1082
997    1149
997    1258
997    1367
997    1422
997    1423
997    1424
997    1431
997    1438
997    1447
997    1449
998    30
998    33
998    819
998    830
998    999
998    1083
998    1150
998    1259
998    1368
998    1409
998    1424
998    1448
998    1449
999    1000
999    1001
999    1002
999    1003
999    1004
999    1005
999    1013
1000    1001
1000    1002
1000    1003
1000    1004
1000    1005
1000    1013
1001    1002
1001    1003
1001    1004
1001    1005
1001    1013
1002    1003
1002    1004
1002    1005
1002    1013
1003    1004
1003    1005
1003    1013
1004    1005
1004    1013
1005    1006
1005    1013
1006    1007
1006    1008
1006    1009
1006    1010
1006    1011
1006    1012
1007    1008
1007    1009
1007    1010
1007    1011
1007    1012
1008    1009
1008    1010
1008    1011
1008    1012
1009    1010
1009    1011
1009    1012
1010    1011
1010    1012
1011    1012
1012    995
1012    1013
1012    1432
1013    998
1013    1014
1014    1015
1014    1016
1015    1014
1015    1016
1016    992
1016    1017
1016    1153
1016    1155
1016    1156
1016    1157
1016    1158
1016    1159
1016    1160
1016    1161
1016    1162
1016    1163
1016    1164
1016    1174
1016    1175
1016    1176
1016    1179
1016    1181
1016    1182
1016    1183
1016    1184
1016    1185
1016    1186
1016    1187
1016    1188
1016    1189
1016    1190
1016    1200
1016    1201
1016    1202
1016    1205
1016    1207
1016    1208
1016    1209
1016    1210
1016    1211
1016    1212
1016    1213
1016    1214
1016    1215
1016    1216
1016    1226
1016    1227
1016    1228
1016    1231
1016    1233
1016    1234
1016    1235
1016    1236
1016    1237
1016    1238
1016    1239
1016    1240
1016    1241
1016    1242
1016    1252
1016    1253
1016    1254
1016    1262
1016    1264
1016    1265
1016    1266
1016    1267
1016    1268
1016    1269
1016    1270
1016    1271
1016    1272
1016    1273
1016    1283
1016    1284
1016    1285
1016    1288
1016    1290
1016    1291
1016    1292
1016    1293
1016    1294
1016    1295
1016    1296
1016    1297
1016    1298
1016    1299
1016    1309
1016    1310
1016    1311
1016    1314
1016    1316
1016    1317
1016    1318
1016    1319
1016    1320
1016    1321
1016    1322
1016    1323
1016    1324
1016    1325
1016    1335
1016    1336
1016    1337
1016    1340
1016    1342
1016    1343
1016    1344
1016    1345
1016    1346
1016    1347
1016    1348
1016    1349
1016    1350
1016    1351
1016    1361
1016    1362
1016    1363
1016    1432
1017    1014
1017    1016
1017    1018
1018    1014
1018    1016
1018    1017
1018    1019
1019    1020
1019    1021
1019    1022
1019    1023
1019    1024
1019    1025
1019    1026
1019    1027
1019    1028
1020    1021
1020    1022
1020    1023
1020    1024
1020    1025
1020    1026
1020    1027
1020    1028
1021    1022
1021    1023
1021    1024
1021    1025
1021    1026
1021    1027
1021    1028
1022    1023
1022    1024
1022    1025
1022    1026
1022    1027
1022    1028
1023    1024
1023    1025
1023    1026
1023    1027
1023    1028
1024    1025
1024    1026
1024    1027
1024    1028
1025    1026
1025    1027
1025    1028
1026    1027
1026    1028
1027    1028
1028    1029
1028    1082
1029    1030
1029    1262
1029    1263
1029    1264
1029    1265
1029    1266
1029    1267
1029    1268
1029    1269
1029    1270
1029    1271
1029    1272
1029    1273
1029    1283
1029    1284
1029    1285
1030    1029
1030    1031
1030    1288
1030    1289
1030    1290
1030    1291
1030    1292
1030    1293
1030    1294
1030    1295
1030    1296
1030    1297
1030    1298
1030    1299
1030    1309
1030    1310
1030    1311
1031    1029
1031    1032
1031    1040
1031    1314
1031    1315
1031    1316
1031    1317
1031    1318
1031    1319
1031    1320
1031    1321
1031    1322
1031    1323
1031    1324
1031    1325
1031    1335
1031    1336
1031    1337
1032    1029
1032    1033
1032    1034
1032    1035
1032    1036
1032    1340
1032    1341
1032    1342
1032    1343
1032    1344
1032    1345
1032    1346
1032    1347
1032    1348
1032    1349
1032    1350
1032    1351
1032    1361
1032    1362
1032    1363
1033    1029
1033    1034
1033    1035
1033    1036
1033    1262
1033    1263
1033    1264
1033    1265
1033    1266
1033    1267
1033    1268
1033    1269
1033    1270
1033    1271
1033    1272
1033    1273
1033    1283
1033    1284
1033    1285
1033    1288
1033    1289
1033    1290
1033    1291
1033    1292
1033    1293
1033    1294
1033    1295
1033    1296
1033    1297
1033    1298
1033    1299
1033    1309
1033    1310
1033    1311
1033    1314
1033    1315
1033    1316
1033    1317
1033    1318
1033    1319
1033    1320
1033    1321
1033    1322
1033    1323
1033    1324
1033    1325
1033    1335
1033    1336
1033    1337
1033    1340
1033    1341
1033    1342
1033    1343
1033    1344
1033    1345
1033    1346
1033    1347
1033    1348
1033    1349
1033    1350
1033    1351
1033    1361
1033    1362
1033    1363
1034    1029
1034    1035
1034    1036
1034    1262
1034    1263
1034    1264
1034    1265
1034    1266
1034    1267
1034    1268
1034    1269
1034    1270
1034    1271
1034    1272
1034    1273
1034    1283
1034    1284
1034    1285
1034    1288
1034    1289
1034    1290
1034    1291
1034    1292
1034    1293
1034    1294
1034    1295
1034    1296
1034    1297
1034    1298
1034    1299
1034    1309
1034    1310
1034    1311
1034    1314
1034    1315
1034    1316
1034    1317
1034    1318
1034    1319
1034    1320
1034    1321
1034    1322
1034    1323
1034    1324
1034    1325
1034    1335
1034    1336
1034    1337
1034    1340
1034    1341
1034    1342
1034    1343
1034    1344
1034    1345
1034    1346
1034    1347
1034    1348
1034    1349
1034    1350
1034    1351
1034    1361
1034    1362
1034    1363
1035    1036
1035    1262
1035    1263
1035    1264
1035    1265
1035    1266
1035    1267
1035    1268
1035    1269
1035    1270
1035    1271
1035    1272
1035    1273
1035    1283
1035    1284
1035    1285
1035    1288
1035    1289
1035    1290
1035    1291
1035    1292
1035    1293
1035    1294
1035    1295
1035    1296
1035    1297
1035    1298
1035    1299
1035    1309
1035    1310
1035    1311
1035    1314
1035    1315
1035    1316
1035    1317
1035    1318
1035    1319
1035    1320
1035    1321
1035    1322
1035    1323
1035    1324
1035    1325
1035    1335
1035    1336
1035    1337
1035    1340
1035    1341
1035    1342
1035    1343
1035    1344
1035    1345
1035    1346
1035    1347
1035    1348
1035    1349
1035    1350
1035    1351
1035    1361
1035    1362
1035    1363
1036    1029
1036    1035
1036    1037
1036    1262
1036    1263
1036    1264
1036    1265
1036    1266
1036    1267
1036    1268
1036    1269
1036    1270
1036    1271
1036    1272
1036    1273
1036    1283
1036    1284
1036    1285
1036    1288
1036    1289
1036    1290
1036    1291
1036    1292
1036    1293
1036    1294
1036    1295
1036    1296
1036    1297
1036    1298
1036    1299
1036    1309
1036    1310
1036    1311
1036    1314
1036    1315
1036    1316
1036    1317
1036    1318
1036    1319
1036    1320
1036    1321
1036    1322
1036    1323
1036    1324
1036    1325
1036    1335
1036    1336
1036    1337
1036    1340
1036    1341
1036    1342
1036    1343
1036    1344
1036    1345
1036    1346
1036    1347
1036    1348
1036    1349
1036    1350
1036    1351
1036    1361
1036    1362
1036    1363
1037    1019
1037    1020
1037    1021
1037    1022
1037    1023
1037    1024
1037    1025
1037    1026
1037    1027
1037    1028
1037    1038
1037    1039
1037    1040
1037    1042
1037    1057
1037    1058
1037    1059
1038    1039
1038    1268
1038    1269
1038    1270
1038    1271
1038    1272
1038    1273
1038    1294
1038    1295
1038    1296
1038    1297
1038    1298
1038    1299
1038    1320
1038    1321
1038    1322
1038    1323
1038    1324
1038    1325
1038    1346
1038    1347
1038    1348
1038    1349
1038    1350
1038    1351
1039    1040
1039    1266
1039    1292
1039    1318
1039    1344
1040    1041
1041    1042
1041    1043
1041    1046
1042    1029
1042    1043
1042    1046
1042    1049
1042    1050
1042    1051
1042    1052
1042    1054
1042    1055
1042    1056
1042    1060
1042    1061
1042    1062
1042    1063
1042    1064
1042    1065
1042    1066
1042    1067
1042    1068
1043    1044
1043    1049
1043    1050
1043    1051
1043    1052
1043    1053
1043    1054
1043    1055
1043    1056
1043    1057
1043    1058
1044    1043
1044    1045
1045    1029
1045    1043
1045    1046
1045    1049
1045    1050
1045    1054
1045    1055
1045    1056
1045    1057
1045    1058
1045    1060
1045    1061
1045    1062
1045    1063
1045    1064
1045    1065
1045    1066
1045    1067
1045    1068
1046    1043
1046    1047
1046    1057
1046    1058
1046    1059
1047    1043
1047    1048
1047    1069
1047    1070
1047    1071
1047    1072
1047    1073
1047    1074
1047    1075
1047    1076
1047    1077
1047    1078
1047    1079
1048    1029
1048    1043
1048    1046
1048    1049
1048    1050
1048    1054
1048    1055
1048    1056
1048    1057
1048    1058
1048    1060
1048    1061
1048    1062
1048    1063
1048    1064
1048    1065
1048    1066
1048    1067
1048    1068
1048    1262
1048    1263
1048    1264
1048    1265
1048    1266
1048    1267
1048    1268
1048    1269
1048    1270
1048    1271
1048    1272
1048    1273
1048    1283
1048    1284
1048    1285
1048    1288
1048    1289
1048    1290
1048    1291
1048    1292
1048    1293
1048    1294
1048    1295
1048    1296
1048    1297
1048    1298
1048    1299
1048    1309
1048    1310
1048    1311
1048    1314
1048    1315
1048    1316
1048    1317
1048    1318
1048    1319
1048    1320
1048    1321
1048    1322
1048    1323
1048    1324
1048    1325
1048    1335
1048    1336
1048    1337
1048    1340
1048    1341
1048    1342
1048    1343
1048    1344
1048    1345
1048    1346
1048    1347
1048    1348
1048    1349
1048    1350
1048    1351
1048    1361
1048    1362
1048    1363
1049    1050
1049    1052
1049    1054
1049    1055
1049    1056
1049    1069
1049    1070
1049    1071
1049    1072
1049    1073
1049    1074
1049    1075
1049    1076
1049    1077
1049    1078
1049    1079
1049    1262
1049    1263
1049    1264
1049    1265
1049    1266
1049    1267
1049    1268
1049    1269
1049    1270
1049    1271
1049    1272
1049    1273
1049    1283
1049    1284
1049    1285
1049    1288
1049    1289
1049    1290
1049    1291
1049    1292
1049    1293
1049    1294
1049    1295
1049    1296
1049    1297
1049    1298
1049    1299
1049    1309
1049    1310
1049    1311
1049    1314
1049    1315
1049    1316
1049    1317
1049    1318
1049    1319
1049    1320
1049    1321
1049    1322
1049    1323
1049    1324
1049    1325
1049    1335
1049    1336
1049    1337
1049    1340
1049    1341
1049    1342
1049    1343
1049    1344
1049    1345
1049    1346
1049    1347
1049    1348
1049    1349
1049    1350
1049    1351
1049    1361
1049    1362
1049    1363
1050    1049
1050    1051
1050    1052
1050    1054
1050    1055
1050    1056
1050    1069
1050    1070
1050    1071
1050    1072
1050    1073
1050    1074
1050    1075
1050    1076
1050    1077
1050    1078
1050    1079
1050    1262
1050    1263
1050    1264
1050    1265
1050    1266
1050    1267
1050    1268
1050    1269
1050    1270
1050    1271
1050    1272
1050    1273
1050    1283
1050    1284
1050    1285
1050    1288
1050    1289
1050    1290
1050    1291
1050    1292
1050    1293
1050    1294
1050    1295
1050    1296
1050    1297
1050    1298
1050    1299
1050    1309
1050    1310
1050    1311
1050    1314
1050    1315
1050    1316
1050    1317
1050    1318
1050    1319
1050    1320
1050    1321
1050    1322
1050    1323
1050    1324
1050    1325
1050    1335
1050    1336
1050    1337
1050    1340
1050    1341
1050    1342
1050    1343
1050    1344
1050    1345
1050    1346
1050    1347
1050    1348
1050    1349
1050    1350
1050    1351
1050    1361
1050    1362
1050    1363
1051    1049
1051    1050
1051    1052
1051    1053
1051    1054
1051    1055
1051    1056
1052    1053
1052    1081
1052    1438
1053    1049
1053    1050
1053    1054
1053    1055
1053    1056
1054    1028
1054    1049
1054    1050
1054    1055
1054    1056
1054    1072
1054    1074
1054    1076
1054    1078
1054    1083
1054    1262
1054    1264
1054    1265
1054    1266
1054    1267
1054    1268
1054    1269
1054    1270
1054    1271
1054    1272
1054    1273
1054    1283
1054    1284
1054    1285
1054    1288
1054    1290
1054    1291
1054    1292
1054    1293
1054    1294
1054    1295
1054    1296
1054    1297
1054    1298
1054    1299
1054    1309
1054    1310
1054    1311
1054    1314
1054    1316
1054    1317
1054    1318
1054    1319
1054    1320
1054    1321
1054    1322
1054    1323
1054    1324
1054    1325
1054    1335
1054    1336
1054    1337
1054    1340
1054    1342
1054    1343
1054    1344
1054    1345
1054    1346
1054    1347
1054    1348
1054    1349
1054    1350
1054    1351
1054    1361
1054    1362
1054    1363
1054    1433
1055    1054
1055    1056
1056    1054
1056    1057
1057    1058
1057    1059
1058    1059
1058    1262
1058    1263
1058    1264
1058    1265
1058    1266
1058    1267
1058    1268
1058    1269
1058    1270
1058    1271
1058    1272
1058    1273
1058    1283
1058    1284
1058    1285
1058    1288
1058    1289
1058    1290
1058    1291
1058    1292
1058    1293
1058    1294
1058    1295
1058    1296
1058    1297
1058    1298
1058    1299
1058    1309
1058    1310
1058    1311
1058    1314
1058    1315
1058    1316
1058    1317
1058    1318
1058    1319
1058    1320
1058    1321
1058    1322
1058    1323
1058    1324
1058    1325
1058    1335
1058    1336
1058    1337
1058    1340
1058    1341
1058    1342
1058    1343
1058    1344
1058    1345
1058    1346
1058    1347
1058    1348
1058    1349
1058    1350
1058    1351
1058    1361
1058    1362
1058    1363
1059    1060
1059    1072
1059    1074
1059    1076
1059    1078
1060    1028
1060    1029
1060    1043
1060    1046
1060    1049
1060    1050
1060    1054
1060    1055
1060    1056
1060    1061
1060    1062
1060    1063
1060    1064
1060    1065
1060    1066
1060    1072
1060    1074
1060    1076
1060    1078
1060    1083
1060    1262
1060    1264
1060    1265
1060    1266
1060    1267
1060    1268
1060    1269
1060    1270
1060    1271
1060    1272
1060    1273
1060    1283
1060    1284
1060    1285
1060    1288
1060    1290
1060    1291
1060    1292
1060    1293
1060    1294
1060    1295
1060    1296
1060    1297
1060    1298
1060    1299
1060    1309
1060    1310
1060    1311
1060    1314
1060    1316
1060    1317
1060    1318
1060    1319
1060    1320
1060    1321
1060    1322
1060    1323
1060    1324
1060    1325
1060    1335
1060    1336
1060    1337
1060    1340
1060    1342
1060    1343
1060    1344
1060    1345
1060    1346
1060    1347
1060    1348
1060    1349
1060    1350
1060    1351
1060    1361
1060    1362
1060    1363
1060    1433
1061    1028
1061    1029
1061    1043
1061    1046
1061    1049
1061    1050
1061    1054
1061    1055
1061    1056
1061    1060
1061    1062
1061    1063
1061    1064
1061    1065
1061    1066
1061    1067
1061    1068
1061    1072
1061    1074
1061    1076
1061    1078
1061    1083
1061    1262
1061    1264
1061    1265
1061    1266
1061    1267
1061    1268
1061    1269
1061    1270
1061    1271
1061    1272
1061    1273
1061    1283
1061    1284
1061    1285
1061    1288
1061    1290
1061    1291
1061    1292
1061    1293
1061    1294
1061    1295
1061    1296
1061    1297
1061    1298
1061    1299
1061    1309
1061    1310
1061    1311
1061    1314
1061    1316
1061    1317
1061    1318
1061    1319
1061    1320
1061    1321
1061    1322
1061    1323
1061    1324
1061    1325
1061    1335
1061    1336
1061    1337
1061    1340
1061    1342
1061    1343
1061    1344
1061    1345
1061    1346
1061    1347
1061    1348
1061    1349
1061    1350
1061    1351
1061    1361
1061    1362
1061    1363
1061    1433
1062    1049
1062    1050
1062    1054
1062    1055
1062    1056
1062    1060
1062    1063
1062    1064
1062    1065
1062    1066
1063    1060
1063    1061
1063    1062
1063    1064
1063    1065
1063    1066
1064    1049
1064    1050
1064    1054
1064    1055
1064    1056
1064    1060
1064    1065
1064    1066
1065    1060
1065    1061
1065    1062
1065    1063
1065    1064
1065    1066
1066    1049
1066    1050
1066    1054
1066    1055
1066    1056
1066    1060
1066    1067
1067    1068
1068    1060
1068    1061
1068    1062
1068    1063
1068    1064
1068    1065
1068    1066
1068    1069
1069    1070
1069    1072
1069    1074
1069    1076
1069    1078
1070    1069
1070    1071
1070    1073
1070    1075
1070    1077
1070    1079
1071    1069
1071    1072
1071    1073
1071    1074
1071    1075
1071    1076
1071    1077
1071    1078
1071    1079
1072    1073
1073    26
1073    33
1073    142
1073    176
1073    272
1073    568
1073    1072
1073    1074
1073    1262
1073    1264
1073    1265
1073    1266
1073    1267
1073    1268
1073    1269
1073    1270
1073    1271
1073    1272
1073    1273
1073    1283
1073    1284
1073    1285
1073    1406
1073    1413
1073    1419
1073    1424
1073    1428
1073    1435
1073    1444
1073    1449
1074    1075
1075    25
1075    33
1075    141
1075    175
1075    346
1075    642
1075    993
1075    1074
1075    1076
1075    1288
1075    1290
1075    1291
1075    1292
1075    1293
1075    1294
1075    1295
1075    1296
1075    1297
1075    1298
1075    1299
1075    1309
1075    1310
1075    1311
1075    1405
1075    1412
1075    1418
1075    1424
1075    1427
1075    1434
1075    1443
1075    1449
1076    1077
1077    24
1077    33
1077    140
1077    174
1077    420
1077    716
1077    1076
1077    1078
1077    1314
1077    1316
1077    1317
1077    1318
1077    1319
1077    1320
1077    1321
1077    1322
1077    1323
1077    1324
1077    1325
1077    1335
1077    1336
1077    1337
1077    1404
1077    1411
1077    1417
1077    1424
1077    1426
1077    1433
1077    1442
1077    1449
1078    1079
1079    23
1079    33
1079    139
1079    173
1079    494
1079    790
1079    992
1079    1078
1079    1080
1079    1340
1079    1342
1079    1343
1079    1344
1079    1345
1079    1346
1079    1347
1079    1348
1079    1349
1079    1350
1079    1351
1079    1361
1079    1362
1079    1363
1079    1410
1079    1416
1079    1424
1079    1425
1079    1432
1079    1441
1079    1449
1080    23
1080    24
1080    25
1080    26
1080    27
1080    33
1080    139
1080    140
1080    141
1080    142
1080    143
1080    173
1080    174
1080    175
1080    176
1080    177
1080    272
1080    346
1080    420
1080    494
1080    568
1080    642
1080    716
1080    790
1080    816
1080    827
1080    992
1080    993
1080    995
1080    1081
1080    1147
1080    1262
1080    1264
1080    1265
1080    1266
1080    1267
1080    1268
1080    1269
1080    1270
1080    1271
1080    1272
1080    1273
1080    1283
1080    1284
1080    1285
1080    1288
1080    1290
1080    1291
1080    1292
1080    1293
1080    1294
1080    1295
1080    1296
1080    1297
1080    1298
1080    1299
1080    1309
1080    1310
1080    1311
1080    1314
1080    1316
1080    1317
1080    1318
1080    1319
1080    1320
1080    1321
1080    1322
1080    1323
1080    1324
1080    1325
1080    1335
1080    1336
1080    1337
1080    1340
1080    1342
1080    1343
1080    1344
1080    1345
1080    1346
1080    1347
1080    1348
1080    1349
1080    1350
1080    1351
1080    1361
1080    1362
1080    1363
1080    1404
1080    1405
1080    1406
1080    1407
1080    1410
1080    1411
1080    1412
1080    1413
1080    1414
1080    1416
1080    1417
1080    1418
1080    1419
1080    1420
1080    1424
1080    1425
1080    1426
1080    1427
1080    1428
1080    1429
1080    1432
1080    1433
1080    1434
1080    1435
1080    1436
1080    1441
1080    1442
1080    1443
1080    1444
1080    1445
1080    1449
1081    28
1081    33
1081    817
1081    828
1081    996
1081    1082
1081    1148
1081    1257
1081    1366
1081    1408
1081    1415
1081    1421
1081    1424
1081    1430
1081    1437
1081    1446
1081    1449
1082    29
1082    33
1082    818
1082    829
1082    997
1082    1083
1082    1149
1082    1258
1082    1367
1082    1422
1082    1423
1082    1424
1082    1431
1082    1438
1082    1447
1082    1449
1083    30
1083    33
1083    819
1083    830
1083    998
1083    1084
1083    1150
1083    1259
1083    1368
1083    1409
1083    1424
1083    1448
1083    1449
1084    1085
1085    1086
1086    1087
1086    1088
1086    1089
1086    1090
1086    1091
1086    1092
1086    1093
1086    1094
1086    1095
1087    1088
1087    1089
1087    1090
1087    1091
1087    1092
1087    1093
1087    1094
1087    1095
1088    1089
1088    1090
1088    1091
1088    1092
1088    1093
1088    1094
1088    1095
1089    1090
1089    1091
1089    1092
1089    1093
1089    1094
1089    1095
1090    1091
1090    1092
1090    1093
1090    1094
1090    1095
1091    1092
1091    1093
1091    1094
1091    1095
1092    1093
1092    1094
1092    1095
1093    1094
1093    1095
1094    1095
1095    1096
1095    1149
1096    1097
1096    1153
1096    1154
1096    1155
1096    1156
1096    1157
1096    1158
1096    1159
1096    1160
1096    1161
1096    1162
1096    1163
1096    1164
1096    1174
1096    1175
1096    1176
1097    1096
1097    1098
1097    1179
1097    1180
1097    1181
1097    1182
1097    1183
1097    1184
1097    1185
1097    1186
1097    1187
1097    1188
1097    1189
1097    1190
1097    1200
1097    1201
1097    1202
1098    1096
1098    1099
1098    1107
1098    1205
1098    1206
1098    1207
1098    1208
1098    1209
1098    1210
1098    1211
1098    1212
1098    1213
1098    1214
1098    1215
1098    1216
1098    1226
1098    1227
1098    1228
1099    1096
1099    1100
1099    1101
1099    1102
1099    1103
1099    1231
1099    1232
1099    1233
1099    1234
1099    1235
1099    1236
1099    1237
1099    1238
1099    1239
1099    1240
1099    1241
1099    1242
1099    1252
1099    1253
1099    1254
1100    1096
1100    1101
1100    1102
1100    1103
1100    1153
1100    1154
1100    1155
1100    1156
1100    1157
1100    1158
1100    1159
1100    1160
1100    1161
1100    1162
1100    1163
1100    1164
1100    1174
1100    1175
1100    1176
1100    1179
1100    1180
1100    1181
1100    1182
1100    1183
1100    1184
1100    1185
1100    1186
1100    1187
1100    1188
1100    1189
1100    1190
1100    1200
1100    1201
1100    1202
1100    1205
1100    1206
1100    1207
1100    1208
1100    1209
1100    1210
1100    1211
1100    1212
1100    1213
1100    1214
1100    1215
1100    1216
1100    1226
1100    1227
1100    1228
1100    1231
1100    1232
1100    1233
1100    1234
1100    1235
1100    1236
1100    1237
1100    1238
1100    1239
1100    1240
1100    1241
1100    1242
1100    1252
1100    1253
1100    1254
1101    1096
1101    1102
1101    1103
1101    1153
1101    1154
1101    1155
1101    1156
1101    1157
1101    1158
1101    1159
1101    1160
1101    1161
1101    1162
1101    1163
1101    1164
1101    1174
1101    1175
1101    1176
1101    1179
1101    1180
1101    1181
1101    1182
1101    1183
1101    1184
1101    1185
1101    1186
1101    1187
1101    1188
1101    1189
1101    1190
1101    1200
1101    1201
1101    1202
1101    1205
1101    1206
1101    1207
1101    1208
1101    1209
1101    1210
1101    1211
1101    1212
1101    1213
1101    1214
1101    1215
1101    1216
1101    1226
1101    1227
1101    1228
1101    1231
1101    1232
1101    1233
1101    1234
1101    1235
1101    1236
1101    1237
1101    1238
1101    1239
1101    1240
1101    1241
1101    1242
1101    1252
1101    1253
1101    1254
1102    1103
1102    1153
1102    1154
1102    1155
1102    1156
1102    1157
1102    1158
1102    1159
1102    1160
1102    1161
1102    1162
1102    1163
1102    1164
1102    1174
1102    1175
1102    1176
1102    1179
1102    1180
1102    1181
1102    1182
1102    1183
1102    1184
1102    1185
1102    1186
1102    1187
1102    1188
1102    1189
1102    1190
1102    1200
1102    1201
1102    1202
1102    1205
1102    1206
1102    1207
1102    1208
1102    1209
1102    1210
1102    1211
1102    1212
1102    1213
1102    1214
1102    1215
1102    1216
1102    1226
1102    1227
1102    1228
1102    1231
1102    1232
1102    1233
1102    1234
1102    1235
1102    1236
1102    1237
1102    1238
1102    1239
1102    1240
1102    1241
1102    1242
1102    1252
1102    1253
1102    1254
1103    1096
1103    1102
1103    1104
1103    1153
1103    1154
1103    1155
1103    1156
1103    1157
1103    1158
1103    1159
1103    1160
1103    1161
1103    1162
1103    1163
1103    1164
1103    1174
1103    1175
1103    1176
1103    1179
1103    1180
1103    1181
1103    1182
1103    1183
1103    1184
1103    1185
1103    1186
1103    1187
1103    1188
1103    1189
1103    1190
1103    1200
1103    1201
1103    1202
1103    1205
1103    1206
1103    1207
1103    1208
1103    1209
1103    1210
1103    1211
1103    1212
1103    1213
1103    1214
1103    1215
1103    1216
1103    1226
1103    1227
1103    1228
1103    1231
1103    1232
1103    1233
1103    1234
1103    1235
1103    1236
1103    1237
1103    1238
1103    1239
1103    1240
1103    1241
1103    1242
1103    1252
1103    1253
1103    1254
1104    1086
1104    1087
1104    1088
1104    1089
1104    1090
1104    1091
1104    1092
1104    1093
1104    1094
1104    1095
1104    1105
1104    1106
1104    1107
1104    1109
1104    1124
1104    1125
1104    1126
1105    1106
1105    1159
1105    1160
1105    1161
1105    1162
1105    1163
1105    1164
1105    1185
1105    1186
1105    1187
1105    1188
1105    1189
1105    1190
1105    1211
1105    1212
1105    1213
1105    1214
1105    1215
1105    1216
1105    1237
1105    1238
1105    1239
1105    1240
1105    1241
1105    1242
1106    1107
1106    1157
1106    1183
1106    1209
1106    1235
1107    1108
1108    1109
1108    1110
1108    1113
1109    1096
1109    1110
1109    1113
1109    1116
1109    1117
1109    1118
1109    1119
1109    1121
1109    1122
1109    1123
1109    1127
1109    1128
1109    1129
1109    1130
1109    1131
1109    1132
1109    1133
1109    1134
1109    1135
1110    1111
1110    1116
1110    1117
1110    1118
1110    1119
1110    1120
1110    1121
1110    1122
1110    1123
1110    1124
1110    1125
1111    1110
1111    1112
1112    1096
1112    1110
1112    1113
1112    1116
1112    1117
1112    1121
1112    1122
1112    1123
1112    1124
1112    1125
1112    1127
1112    1128
1112    1129
1112    1130
1112    1131
1112    1132
1112    1133
1112    1134
1112    1135
1113    1110
1113    1114
1113    1124
1113    1125
1113    1126
1114    1110
1114    1115
1114    1136
1114    1137
1114    1138
1114    1139
1114    1140
1114    1141
1114    1142
1114    1143
1114    1144
1114    1145
1114    1146
1115    1096
1115    1110
1115    1113
1115    1116
1115    1117
1115    1121
1115    1122
1115    1123
1115    1124
1115    1125
1115    1127
1115    1128
1115    1129
1115    1130
1115    1131
1115    1132
1115    1133
1115    1134
1115    1135
1115    1153
1115    1154
1115    1155
1115    1156
1115    1157
1115    1158
1115    1159
1115    1160
1115    1161
1115    1162
1115    1163
1115    1164
1115    1174
1115    1175
1115    1176
1115    1179
1115    1180
1115    1181
1115    1182
1115    1183
1115    1184
1115    1185
1115    1186
1115    1187
1115    1188
1115    1189
1115    1190
1115    1200
1115    1201
1115    1202
1115    1205
1115    1206
1115    1207
1115    1208
1115    1209
1115    1210
1115    1211
1115    1212
1115    1213
1115    1214
1115    1215
1115    1216
1115    1226
1115    1227
1115    1228
1115    1231
1115    1232
1115    1233
1115    1234
1115    1235
1115    1236
1115    1237
1115    1238
1115    1239
1115    1240
1115    1241
1115    1242
1115    1252
1115    1253
1115    1254
1116    1117
1116    1119
1116    1121
1116    1122
1116    1123
1116    1136
1116    1137
1116    1138
1116    1139
1116    1140
1116    1141
1116    1142
1116    1143
1116    1144
1116    1145
1116    1146
1116    1153
1116    1154
1116    1155
1116    1156
1116    1157
1116    1158
1116    1159
1116    1160
1116    1161
1116    1162
1116    1163
1116    1164
1116    1174
1116    1175
1116    1176
1116    1179
1116    1180
1116    1181
1116    1182
1116    1183
1116    1184
1116    1185
1116    1186
1116    1187
1116    1188
1116    1189
1116    1190
1116    1200
1116    1201
1116    1202
1116    1205
1116    1206
1116    1207
1116    1208
1116    1209
1116    1210
1116    1211
1116    1212
1116    1213
1116    1214
1116    1215
1116    1216
1116    1226
1116    1227
1116    1228
1116    1231
1116    1232
1116    1233
1116    1234
1116    1235
1116    1236
1116    1237
1116    1238
1116    1239
1116    1240
1116    1241
1116    1242
1116    1252
1116    1253
1116    1254
1117    1116
1117    1118
1117    1119
1117    1121
1117    1122
1117    1123
1117    1136
1117    1137
1117    1138
1117    1139
1117    1140
1117    1141
1117    1142
1117    1143
1117    1144
1117    1145
1117    1146
1117    1153
1117    1154
1117    1155
1117    1156
1117    1157
1117    1158
1117    1159
1117    1160
1117    1161
1117    1162
1117    1163
1117    1164
1117    1174
1117    1175
1117    1176
1117    1179
1117    1180
1117    1181
1117    1182
1117    1183
1117    1184
1117    1185
1117    1186
1117    1187
1117    1188
1117    1189
1117    1190
1117    1200
1117    1201
1117    1202
1117    1205
1117    1206
1117    1207
1117    1208
1117    1209
1117    1210
1117    1211
1117    1212
1117    1213
1117    1214
1117    1215
1117    1216
1117    1226
1117    1227
1117    1228
1117    1231
1117    1232
1117    1233
1117    1234
1117    1235
1117    1236
1117    1237
1117    1238
1117    1239
1117    1240
1117    1241
1117    1242
1117    1252
1117    1253
1117    1254
1118    1116
1118    1117
1118    1119
1118    1120
1118    1121
1118    1122
1118    1123
1119    1120
1119    1148
1119    1438
1120    1116
1120    1117
1120    1121
1120    1122
1120    1123
1121    1095
1121    1116
1121    1117
1121    1122
1121    1123
1121    1139
1121    1141
1121    1143
1121    1145
1121    1150
1121    1153
1121    1155
1121    1156
1121    1157
1121    1158
1121    1159
1121    1160
1121    1161
1121    1162
1121    1163
1121    1164
1121    1174
1121    1175
1121    1176
1121    1179
1121    1181
1121    1182
1121    1183
1121    1184
1121    1185
1121    1186
1121    1187
1121    1188
1121    1189
1121    1190
1121    1200
1121    1201
1121    1202
1121    1205
1121    1207
1121    1208
1121    1209
1121    1210
1121    1211
1121    1212
1121    1213
1121    1214
1121    1215
1121    1216
1121    1226
1121    1227
1121    1228
1121    1231
1121    1233
1121    1234
1121    1235
1121    1236
1121    1237
1121    1238
1121    1239
1121    1240
1121    1241
1121    1242
1121    1252
1121    1253
1121    1254
1121    1433
1122    1121
1122    1123
1123    1121
1123    1124
1124    1125
1124    1126
1125    1126
1125    1153
1125    1154
1125    1155
1125    1156
1125    1157
1125    1158
1125    1159
1125    1160
1125    1161
1125    1162
1125    1163
1125    1164
1125    1174
1125    1175
1125    1176
1125    1179
1125    1180
1125    1181
1125    1182
1125    1183
1125    1184
1125    1185
1125    1186
1125    1187
1125    1188
1125    1189
1125    1190
1125    1200
1125    1201
1125    1202
1125    1205
1125    1206
1125    1207
1125    1208
1125    1209
1125    1210
1125    1211
1125    1212
1125    1213
1125    1214
1125    1215
1125    1216
1125    1226
1125    1227
1125    1228
1125    1231
1125    1232
1125    1233
1125    1234
1125    1235
1125    1236
1125    1237
1125    1238
1125    1239
1125    1240
1125    1241
1125    1242
1125    1252
1125    1253
1125    1254
1126    1127
1126    1139
1126    1141
1126    1143
1126    1145
1127    1095
1127    1096
1127    1110
1127    1113
1127    1116
1127    1117
1127    1121
1127    1122
1127    1123
1127    1128
1127    1129
1127    1130
1127    1131
1127    1132
1127    1133
1127    1139
1127    1141
1127    1143
1127    1145
1127    1150
1127    1153
1127    1155
1127    1156
1127    1157
1127    1158
1127    1159
1127    1160
1127    1161
1127    1162
1127    1163
1127    1164
1127    1174
1127    1175
1127    1176
1127    1179
1127    1181
1127    1182
1127    1183
1127    1184
1127    1185
1127    1186
1127    1187
1127    1188
1127    1189
1127    1190
1127    1200
1127    1201
1127    1202
1127    1205
1127    1207
1127    1208
1127    1209
1127    1210
1127    1211
1127    1212
1127    1213
1127    1214
1127    1215
1127    1216
1127    1226
1127    1227
1127    1228
1127    1231
1127    1233
1127    1234
1127    1235
1127    1236
1127    1237
1127    1238
1127    1239
1127    1240
1127    1241
1127    1242
1127    1252
1127    1253
1127    1254
1127    1433
1128    1095
1128    1096
1128    1110
1128    1113
1128    1116
1128    1117
1128    1121
1128    1122
1128    1123
1128    1127
1128    1129
1128    1130
1128    1131
1128    1132
1128    1133
1128    1134
1128    1135
1128    1139
1128    1141
1128    1143
1128    1145
1128    1150
1128    1153
1128    1155
1128    1156
1128    1157
1128    1158
1128    1159
1128    1160
1128    1161
1128    1162
1128    1163
1128    1164
1128    1174
1128    1175
1128    1176
1128    1179
1128    1181
1128    1182
1128    1183
1128    1184
1128    1185
1128    1186
1128    1187
1128    1188
1128    1189
1128    1190
1128    1200
1128    1201
1128    1202
1128    1205
1128    1207
1128    1208
1128    1209
1128    1210
1128    1211
1128    1212
1128    1213
1128    1214
1128    1215
1128    1216
1128    1226
1128    1227
1128    1228
1128    1231
1128    1233
1128    1234
1128    1235
1128    1236
1128    1237
1128    1238
1128    1239
1128    1240
1128    1241
1128    1242
1128    1252
1128    1253
1128    1254
1128    1433
1129    1116
1129    1117
1129    1121
1129    1122
1129    1123
1129    1127
1129    1130
1129    1131
1129    1132
1129    1133
1130    1127
1130    1128
1130    1129
1130    1131
1130    1132
1130    1133
1131    1116
1131    1117
1131    1121
1131    1122
1131    1123
1131    1127
1131    1132
1131    1133
1132    1127
1132    1128
1132    1129
1132    1130
1132    1131
1132    1133
1133    1116
1133    1117
1133    1121
1133    1122
1133    1123
1133    1127
1133    1134
1134    1135
1135    1127
1135    1128
1135    1129
1135    1130
1135    1131
1135    1132
1135    1133
1135    1136
1136    1137
1136    1139
1136    1141
1136    1143
1136    1145
1137    1136
1137    1138
1137    1140
1137    1142
1137    1144
1137    1146
1138    1136
1138    1139
1138    1140
1138    1141
1138    1142
1138    1143
1138    1144
1138    1145
1138    1146
1139    1140
1140    26
1140    33
1140    142
1140    176
1140    272
1140    568
1140    1139
1140    1141
1140    1153
1140    1155
1140    1156
1140    1157
1140    1158
1140    1159
1140    1160
1140    1161
1140    1162
1140    1163
1140    1164
1140    1174
1140    1175
1140    1176
1140    1406
1140    1413
1140    1419
1140    1424
1140    1428
1140    1435
1140    1444
1140    1449
1141    1142
1142    25
1142    33
1142    141
1142    175
1142    346
1142    642
1142    993
1142    1141
1142    1143
1142    1179
1142    1181
1142    1182
1142    1183
1142    1184
1142    1185
1142    1186
1142    1187
1142    1188
1142    1189
1142    1190
1142    1200
1142    1201
1142    1202
1142    1405
1142    1412
1142    1418
1142    1424
1142    1427
1142    1434
1142    1443
1142    1449
1143    1144
1144    24
1144    33
1144    140
1144    174
1144    420
1144    716
1144    1143
1144    1145
1144    1205
1144    1207
1144    1208
1144    1209
1144    1210
1144    1211
1144    1212
1144    1213
1144    1214
1144    1215
1144    1216
1144    1226
1144    1227
1144    1228
1144    1404
1144    1411
1144    1417
1144    1424
1144    1426
1144    1433
1144    1442
1144    1449
1145    1146
1146    23
1146    33
1146    139
1146    173
1146    494
1146    790
1146    992
1146    1145
1146    1147
1146    1231
1146    1233
1146    1234
1146    1235
1146    1236
1146    1237
1146    1238
1146    1239
1146    1240
1146    1241
1146    1242
1146    1252
1146    1253
1146    1254
1146    1410
1146    1416
1146    1424
1146    1425
1146    1432
1146    1441
1146    1449
1147    23
1147    24
1147    25
1147    26
1147    27
1147    33
1147    139
1147    140
1147    141
1147    142
1147    143
1147    173
1147    174
1147    175
1147    176
1147    177
1147    272
1147    346
1147    420
1147    494
1147    568
1147    642
1147    716
1147    790
1147    816
1147    827
1147    992
1147    993
1147    995
1147    1080
1147    1148
1147    1153
1147    1155
1147    1156
1147    1157
1147    1158
1147    1159
1147    1160
1147    1161
1147    1162
1147    1163
1147    1164
1147    1174
1147    1175
1147    1176
1147    1179
1147    1181
1147    1182
1147    1183
1147    1184
1147    1185
1147    1186
1147    1187
1147    1188
1147    1189
1147    1190
1147    1200
1147    1201
1147    1202
1147    1205
1147    1207
1147    1208
1147    1209
1147    1210
1147    1211
1147    1212
1147    1213
1147    1214
1147    1215
1147    1216
1147    1226
1147    1227
1147    1228
1147    1231
1147    1233
1147    1234
1147    1235
1147    1236
1147    1237
1147    1238
1147    1239
1147    1240
1147    1241
1147    1242
1147    1252
1147    1253
1147    1254
1147    1404
1147    1405
1147    1406
1147    1407
1147    1410
1147    1411
1147    1412
1147    1413
1147    1414
1147    1416
1147    1417
1147    1418
1147    1419
1147    1420
1147    1424
1147    1425
1147    1426
1147    1427
1147    1428
1147    1429
1147    1432
1147    1433
1147    1434
1147    1435
1147    1436
1147    1441
1147    1442
1147    1443
1147    1444
1147    1445
1147    1449
1148    28
1148    33
1148    817
1148    828
1148    996
1148    1081
1148    1149
1148    1257
1148    1366
1148    1408
1148    1415
1148    1421
1148    1424
1148    1430
1148    1437
1148    1446
1148    1449
1149    29
1149    33
1149    818
1149    829
1149    997
1149    1082
1149    1150
1149    1258
1149    1367
1149    1422
1149    1423
1149    1424
1149    1431
1149    1438
1149    1447
1149    1449
1150    30
1150    33
1150    819
1150    830
1150    998
1150    1083
1150    1151
1150    1259
1150    1368
1150    1409
1150    1424
1150    1448
1150    1449
1151    1152
1152    1153
1153    1154
1153    1155
1153    1157
1153    1158
1153    1159
1153    1160
1153    1163
1153    1164
1153    1165
1153    1174
1153    1175
1153    1176
1154    1155
1154    1420
1154    1437
1155    10
1155    1153
1155    1154
1155    1156
1155    1160
1155    1161
1155    1162
1155    1163
1155    1165
1156    10
1156    1153
1156    1154
1156    1157
1156    1158
1156    1159
1156    1161
1156    1162
1156    1164
1156    1174
1156    1175
1156    1176
1157    1158
1158    1159
1158    1172
1159    1160
1159    1170
1160    1161
1160    1170
1161    1162
1161    1170
1162    1163
1162    1170
1163    1164
1163    1170
1164    1165
1164    1170
1165    1166
1165    1384
1166    1167
1166    1170
1166    1171
1166    1172
1166    1173
1166    1177
1166    1178
1167    9
1167    1165
1167    1166
1167    1168
1167    1169
1167    1170
1167    1171
1167    1172
1168    1169
1168    1420
1168    1437
1169    9
1169    1165
1169    1166
1169    1168
1169    1170
1169    1173
1169    1177
1169    1178
1170    1171
1170    1392
1170    1393
1171    1172
1172    1173
1172    1416
1172    1436
1173    1174
1173    1175
1174    1175
1175    1176
1175    1417
1175    1436
1176    1177
1176    1178
1177    1178
1178    1179
1178    1417
1178    1436
1179    1180
1179    1181
1179    1183
1179    1184
1179    1185
1179    1186
1179    1189
1179    1190
1179    1191
1179    1200
1179    1201
1179    1202
1180    1181
1180    1420
1180    1437
1181    10
1181    1179
1181    1180
1181    1182
1181    1186
1181    1187
1181    1188
1181    1189
1181    1191
1182    10
1182    1179
1182    1180
1182    1183
1182    1184
1182    1185
1182    1187
1182    1188
1182    1190
1182    1200
1182    1201
1182    1202
1183    1184
1184    1185
1184    1198
1185    1186
1185    1196
1186    1187
1186    1196
1187    1188
1187    1196
1188    1189
1188    1196
1189    1190
1189    1196
1190    1191
1190    1196
1191    1192
1191    1385
1192    1193
1192    1196
1192    1197
1192    1198
1192    1199
1192    1203
1192    1204
1193    9
1193    1191
1193    1192
1193    1194
1193    1195
1193    1196
1193    1197
1193    1198
1194    1195
1194    1420
1194    1437
1195    9
1195    1191
1195    1192
1195    1194
1195    1196
1195    1199
1195    1203
1195    1204
1196    1197
1196    1392
1196    1393
1197    1198
1198    1199
1198    1416
1198    1436
1199    1200
1199    1201
1200    1201
1201    1202
1201    1417
1201    1436
1202    1203
1202    1204
1203    1204
1204    1205
1204    1417
1204    1436
1205    1206
1205    1207
1205    1209
1205    1210
1205    1211
1205    1212
1205    1215
1205    1216
1205    1217
1205    1226
1205    1227
1205    1228
1206    1207
1206    1420
1206    1437
1207    10
1207    1205
1207    1206
1207    1208
1207    1212
1207    1213
1207    1214
1207    1215
1207    1217
1208    10
1208    1205
1208    1206
1208    1209
1208    1210
1208    1211
1208    1213
1208    1214
1208    1216
1208    1226
1208    1227
1208    1228
1209    1210
1210    1211
1210    1224
1211    1212
1211    1222
1212    1213
1212    1222
1213    1214
1213    1222
1214    1215
1214    1222
1215    1216
1215    1222
1216    1217
1216    1222
1217    1218
1217    1386
1218    1219
1218    1222
1218    1223
1218    1224
1218    1225
1218    1229
1218    1230
1219    9
1219    1217
1219    1218
1219    1220
1219    1221
1219    1222
1219    1223
1219    1224
1220    1221
1220    1420
1220    1437
1221    9
1221    1217
1221    1218
1221    1220
1221    1222
1221    1225
1221    1229
1221    1230
1222    1223
1222    1392
1222    1393
1223    1224
1224    1225
1224    1416
1224    1436
1225    1226
1225    1227
1226    1227
1227    1228
1227    1417
1227    1436
1228    1229
1228    1230
1229    1230
1230    1231
1230    1417
1230    1436
1231    1232
1231    1233
1231    1235
1231    1236
1231    1237
1231    1238
1231    1241
1231    1242
1231    1243
1231    1252
1231    1253
1231    1254
1232    1233
1232    1420
1232    1437
1233    10
1233    1231
1233    1232
1233    1234
1233    1238
1233    1239
1233    1240
1233    1241
1233    1243
1234    10
1234    1231
1234    1232
1234    1235
1234    1236
1234    1237
1234    1239
1234    1240
1234    1242
1234    1252
1234    1253
1234    1254
1235    1236
1236    1237
1236    1250
1237    1238
1237    1248
1238    1239
1238    1248
1239    1240
1239    1248
1240    1241
1240    1248
1241    1242
1241    1248
1242    1243
1242    1248
1243    1244
1243    1387
1244    1245
1244    1248
1244    1249
1244    1250
1244    1251
1244    1255
1244    1256
1245    9
1245    1243
1245    1244
1245    1246
1245    1247
1245    1248
1245    1249
1245    1250
1246    1247
1246    1420
1246    1437
1247    9
1247    1243
1247    1244
1247    1246
1247    1248
1247    1251
1247    1255
1247    1256
1248    1249
1248    1392
1248    1393
1249    1250
1250    1251
1250    1416
1250    1436
1251    1252
1251    1253
1252    1253
1253    1254
1253    1417
1253    1436
1254    1255
1254    1256
1255    1256
1256    1257
1256    1417
1256    1436
1257    28
1257    33
1257    817
1257    828
1257    996
1257    1081
1257    1148
1257    1153
1257    1155
1257    1156
1257    1157
1257    1158
1257    1159
1257    1160
1257    1161
1257    1162
1257    1163
1257    1164
1257    1174
1257    1175
1257    1176
1257    1179
1257    1181
1257    1182
1257    1183
1257    1184
1257    1185
1257    1186
1257    1187
1257    1188
1257    1189
1257    1190
1257    1200
1257    1201
1257    1202
1257    1205
1257    1207
1257    1208
1257    1209
1257    1210
1257    1211
1257    1212
1257    1213
1257    1214
1257    1215
1257    1216
1257    1226
1257    1227
1257    1228
1257    1231
1257    1233
1257    1234
1257    1235
1257    1236
1257    1237
1257    1238
1257    1239
1257    1240
1257    1241
1257    1242
1257    1252
1257    1253
1257    1254
1257    1258
1257    1366
1257    1408
1257    1415
1257    1421
1257    1424
1257    1430
1257    1437
1257    1446
1257    1449
1258    29
1258    33
1258    818
1258    829
1258    997
1258    1082
1258    1149
1258    1153
1258    1155
1258    1156
1258    1157
1258    1158
1258    1159
1258    1160
1258    1161
1258    1162
1258    1163
1258    1164
1258    1174
1258    1175
1258    1176
1258    1179
1258    1181
1258    1182
1258    1183
1258    1184
1258    1185
1258    1186
1258    1187
1258    1188
1258    1189
1258    1190
1258    1200
1258    1201
1258    1202
1258    1205
1258    1207
1258    1208
1258    1209
1258    1210
1258    1211
1258    1212
1258    1213
1258    1214
1258    1215
1258    1216
1258    1226
1258    1227
1258    1228
1258    1231
1258    1233
1258    1234
1258    1235
1258    1236
1258    1237
1258    1238
1258    1239
1258    1240
1258    1241
1258    1242
1258    1252
1258    1253
1258    1254
1258    1259
1258    1367
1258    1422
1258    1423
1258    1424
1258    1431
1258    1438
1258    1447
1258    1449
1259    30
1259    33
1259    819
1259    830
1259    998
1259    1083
1259    1150
1259    1153
1259    1155
1259    1156
1259    1157
1259    1158
1259    1159
1259    1160
1259    1161
1259    1162
1259    1163
1259    1164
1259    1174
1259    1175
1259    1176
1259    1179
1259    1181
1259    1182
1259    1183
1259    1184
1259    1185
1259    1186
1259    1187
1259    1188
1259    1189
1259    1190
1259    1200
1259    1201
1259    1202
1259    1205
1259    1207
1259    1208
1259    1209
1259    1210
1259    1211
1259    1212
1259    1213
1259    1214
1259    1215
1259    1216
1259    1226
1259    1227
1259    1228
1259    1231
1259    1233
1259    1234
1259    1235
1259    1236
1259    1237
1259    1238
1259    1239
1259    1240
1259    1241
1259    1242
1259    1252
1259    1253
1259    1254
1259    1260
1259    1368
1259    1409
1259    1424
1259    1448
1259    1449
1260    1261
1261    1262
1262    1263
1262    1264
1262    1266
1262    1267
1262    1268
1262    1269
1262    1272
1262    1273
1262    1274
1262    1283
1262    1284
1262    1285
1263    1264
1263    1420
1263    1437
1264    10
1264    1262
1264    1263
1264    1265
1264    1269
1264    1270
1264    1271
1264    1272
1264    1274
1265    10
1265    1262
1265    1263
1265    1266
1265    1267
1265    1268
1265    1270
1265    1271
1265    1273
1265    1283
1265    1284
1265    1285
1266    1267
1267    1268
1267    1281
1268    1269
1268    1279
1269    1270
1269    1279
1270    1271
1270    1279
1271    1272
1271    1279
1272    1273
1272    1279
1273    1274
1273    1279
1274    1275
1274    1394
1275    1276
1275    1279
1275    1280
1275    1281
1275    1282
1275    1286
1275    1287
1276    9
1276    1274
1276    1275
1276    1277
1276    1278
1276    1279
1276    1280
1276    1281
1277    1278
1277    1420
1277    1437
1278    9
1278    1274
1278    1275
1278    1277
1278    1279
1278    1282
1278    1286
1278    1287
1279    1280
1279    1402
1279    1403
1280    1281
1281    1282
1281    1416
1281    1436
1282    1283
1282    1284
1283    1284
1284    1285
1284    1417
1284    1436
1285    1286
1285    1287
1286    1287
1287    1288
1287    1417
1287    1436
1288    1289
1288    1290
1288    1292
1288    1293
1288    1294
1288    1295
1288    1298
1288    1299
1288    1300
1288    1309
1288    1310
1288    1311
1289    1290
1289    1420
1289    1437
1290    10
1290    1288
1290    1289
1290    1291
1290    1295
1290    1296
1290    1297
1290    1298
1290    1300
1291    10
1291    1288
1291    1289
1291    1292
1291    1293
1291    1294
1291    1296
1291    1297
1291    1299
1291    1309
1291    1310
1291    1311
1292    1293
1293    1294
1293    1307
1294    1295
1294    1305
1295    1296
1295    1305
1296    1297
1296    1305
1297    1298
1297    1305
1298    1299
1298    1305
1299    1300
1299    1305
1300    1301
1300    1395
1301    1302
1301    1305
1301    1306
1301    1307
1301    1308
1301    1312
1301    1313
1302    9
1302    1300
1302    1301
1302    1303
1302    1304
1302    1305
1302    1306
1302    1307
1303    1304
1303    1420
1303    1437
1304    9
1304    1300
1304    1301
1304    1303
1304    1305
1304    1308
1304    1312
1304    1313
1305    1306
1305    1402
1305    1403
1306    1307
1307    1308
1307    1416
1307    1436
1308    1309
1308    1310
1309    1310
1310    1311
1310    1417
1310    1436
1311    1312
1311    1313
1312    1313
1313    1314
1313    1417
1313    1436
1314    1315
1314    1316
1314    1318
1314    1319
1314    1320
1314    1321
1314    1324
1314    1325
1314    1326
1314    1335
1314    1336
1314    1337
1315    1316
1315    1420
1315    1437
1316    10
1316    1314
1316    1315
1316    1317
1316    1321
1316    1322
1316    1323
1316    1324
1316    1326
1317    10
1317    1314
1317    1315
1317    1318
1317    1319
1317    1320
1317    1322
1317    1323
1317    1325
1317    1335
1317    1336
1317    1337
1318    1319
1319    1320
1319    1333
1320    1321
1320    1331
1321    1322
1321    1331
1322    1323
1322    1331
1323    1324
1323    1331
1324    1325
1324    1331
1325    1326
1325    1331
1326    1327
1326    1396
1327    1328
1327    1331
1327    1332
1327    1333
1327    1334
1327    1338
1327    1339
1328    9
1328    1326
1328    1327
1328    1329
1328    1330
1328    1331
1328    1332
1328    1333
1329    1330
1329    1420
1329    1437
1330    9
1330    1326
1330    1327
1330    1329
1330    1331
1330    1334
1330    1338
1330    1339
1331    1332
1331    1402
1331    1403
1332    1333
1333    1334
1333    1416
1333    1436
1334    1335
1334    1336
1335    1336
1336    1337
1336    1417
1336    1436
1337    1338
1337    1339
1338    1339
1339    1340
1339    1417
1339    1436
1340    1341
1340    1342
1340    1344
1340    1345
1340    1346
1340    1347
1340    1350
1340    1351
1340    1352
1340    1361
1340    1362
1340    1363
1341    1342
1341    1420
1341    1437
1342    10
1342    1340
1342    1341
1342    1343
1342    1347
1342    1348
1342    1349
1342    1350
1342    1352
1343    10
1343    1340
1343    1341
1343    1344
1343    1345
1343    1346
1343    1348
1343    1349
1343    1351
1343    1361
1343    1362
1343    1363
1344    1345
1345    1346
1345    1359
1346    1347
1346    1357
1347    1348
1347    1357
1348    1349
1348    1357
1349    1350
1349    1357
1350    1351
1350    1357
1351    1352
1351    1357
1352    1353
1352    1397
1353    1354
1353    1357
1353    1358
1353    1359
1353    1360
1353    1364
1353    1365
1354    9
1354    1352
1354    1353
1354    1355
1354    1356
1354    1357
1354    1358
1354    1359
1355    1356
1355    1420
1355    1437
1356    9
1356    1352
1356    1353
1356    1355
1356    1357
1356    1360
1356    1364
1356    1365
1357    1358
1357    1402
1357    1403
1358    1359
1359    1360
1359    1416
1359    1436
1360    1361
1360    1362
1361    1362
1362    1363
1362    1417
1362    1436
1363    1364
1363    1365
1364    1365
1365    1366
1365    1417
1365    1436
1366    28
1366    33
1366    817
1366    828
1366    996
1366    1081
1366    1148
1366    1257
1366    1262
1366    1264
1366    1265
1366    1266
1366    1267
1366    1268
1366    1269
1366    1270
1366    1271
1366    1272
1366    1273
1366    1283
1366    1284
1366    1285
1366    1288
1366    1290
1366    1291
1366    1292
1366    1293
1366    1294
1366    1295
1366    1296
1366    1297
1366    1298
1366    1299
1366    1309
1366    1310
1366    1311
1366    1314
1366    1316
1366    1317
1366    1318
1366    1319
1366    1320
1366    1321
1366    1322
1366    1323
1366    1324
1366    1325
1366    1335
1366    1336
1366    1337
1366    1340
1366    1342
1366    1343
1366    1344
1366    1345
1366    1346
1366    1347
1366    1348
1366    1349
1366    1350
1366    1351
1366    1361
1366    1362
1366    1363
1366    1367
1366    1408
1366    1415
1366    1421
1366    1424
1366    1430
1366    1437
1366    1446
1366    1449
1367    29
1367    33
1367    818
1367    829
1367    997
1367    1082
1367    1149
1367    1258
1367    1262
1367    1264
1367    1265
1367    1266
1367    1267
1367    1268
1367    1269
1367    1270
1367    1271
1367    1272
1367    1273
1367    1283
1367    1284
1367    1285
1367    1288
1367    1290
1367    1291
1367    1292
1367    1293
1367    1294
1367    1295
1367    1296
1367    1297
1367    1298
1367    1299
1367    1309
1367    1310
1367    1311
1367    1314
1367    1316
1367    1317
1367    1318
1367    1319
1367    1320
1367    1321
1367    1322
1367    1323
1367    1324
1367    1325
1367    1335
1367    1336
1367    1337
1367    1340
1367    1342
1367    1343
1367    1344
1367    1345
1367    1346
1367    1347
1367    1348
1367    1349
1367    1350
1367    1351
1367    1361
1367    1362
1367    1363
1367    1368
1367    1422
1367    1423
1367    1424
1367    1431
1367    1438
1367    1447
1367    1449
1368    30
1368    33
1368    819
1368    830
1368    998
1368    1083
1368    1150
1368    1259
1368    1262
1368    1264
1368    1265
1368    1266
1368    1267
1368    1268
1368    1269
1368    1270
1368    1271
1368    1272
1368    1273
1368    1283
1368    1284
1368    1285
1368    1288
1368    1290
1368    1291
1368    1292
1368    1293
1368    1294
1368    1295
1368    1296
1368    1297
1368    1298
1368    1299
1368    1309
1368    1310
1368    1311
1368    1314
1368    1316
1368    1317
1368    1318
1368    1319
1368    1320
1368    1321
1368    1322
1368    1323
1368    1324
1368    1325
1368    1335
1368    1336
1368    1337
1368    1340
1368    1342
1368    1343
1368    1344
1368    1345
1368    1346
1368    1347
1368    1348
1368    1349
1368    1350
1368    1351
1368    1361
1368    1362
1368    1363
1368    1369
1368    1409
1368    1424
1368    1448
1368    1449
1369    1370
1370    1371
1371    1372
1371    1373
1372    1373
1372    1374
1372    1375
1372    1376
1372    1377
1372    1378
1372    1379
1372    1380
1372    1381
1372    1382
1372    1383
1373    1374
1374    1165
1374    1166
1374    1167
1374    1168
1374    1169
1374    1170
1374    1171
1374    1172
1374    1173
1374    1177
1374    1178
1374    1191
1374    1192
1374    1193
1374    1194
1374    1195
1374    1196
1374    1197
1374    1198
1374    1199
1374    1203
1374    1204
1374    1217
1374    1218
1374    1219
1374    1220
1374    1221
1374    1222
1374    1223
1374    1224
1374    1225
1374    1229
1374    1230
1374    1243
1374    1244
1374    1245
1374    1246
1374    1247
1374    1248
1374    1249
1374    1250
1374    1251
1374    1255
1374    1256
1374    1274
1374    1275
1374    1276
1374    1277
1374    1278
1374    1279
1374    1280
1374    1281
1374    1282
1374    1286
1374    1287
1374    1300
1374    1301
1374    1302
1374    1303
1374    1304
1374    1305
1374    1306
1374    1307
1374    1308
1374    1312
1374    1313
1374    1326
1374    1327
1374    1328
1374    1329
1374    1330
1374    1331
1374    1332
1374    1333
1374    1334
1374    1338
1374    1339
1374    1352
1374    1353
1374    1354
1374    1355
1374    1356
1374    1357
1374    1358
1374    1359
1374    1360
1374    1364
1374    1365
1374    1375
1374    1376
1374    1377
1374    1378
1374    1379
1374    1380
1374    1381
1374    1382
1374    1383
1374    1392
1374    1393
1374    1402
1374    1403
1375    1165
1375    1166
1375    1167
1375    1168
1375    1169
1375    1170
1375    1171
1375    1172
1375    1173
1375    1177
1375    1178
1375    1191
1375    1192
1375    1193
1375    1194
1375    1195
1375    1196
1375    1197
1375    1198
1375    1199
1375    1203
1375    1204
1375    1217
1375    1218
1375    1219
1375    1220
1375    1221
1375    1222
1375    1223
1375    1224
1375    1225
1375    1229
1375    1230
1375    1243
1375    1244
1375    1245
1375    1246
1375    1247
1375    1248
1375    1249
1375    1250
1375    1251
1375    1255
1375    1256
1375    1274
1375    1275
1375    1276
1375    1277
1375    1278
1375    1279
1375    1280
1375    1281
1375    1282
1375    1286
1375    1287
1375    1300
1375    1301
1375    1302
1375    1303
1375    1304
1375    1305
1375    1306
1375    1307
1375    1308
1375    1312
1375    1313
1375    1326
1375    1327
1375    1328
1375    1329
1375    1330
1375    1331
1375    1332
1375    1333
1375    1334
1375    1338
1375    1339
1375    1352
1375    1353
1375    1354
1375    1355
1375    1356
1375    1357
1375    1358
1375    1359
1375    1360
1375    1364
1375    1365
1375    1376
1375    1377
1375    1378
1375    1379
1375    1380
1375    1381
1375    1382
1375    1383
1375    1392
1375    1393
1375    1402
1375    1403
1376    39
1376    42
1376    1165
1376    1166
1376    1167
1376    1168
1376    1169
1376    1170
1376    1171
1376    1172
1376    1173
1376    1177
1376    1178
1376    1191
1376    1192
1376    1193
1376    1194
1376    1195
1376    1196
1376    1197
1376    1198
1376    1199
1376    1203
1376    1204
1376    1217
1376    1218
1376    1219
1376    1220
1376    1221
1376    1222
1376    1223
1376    1224
1376    1225
1376    1229
1376    1230
1376    1243
1376    1244
1376    1245
1376    1246
1376    1247
1376    1248
1376    1249
1376    1250
1376    1251
1376    1255
1376    1256
1376    1274
1376    1275
1376    1276
1376    1277
1376    1278
1376    1279
1376    1280
1376    1281
1376    1282
1376    1286
1376    1287
1376    1300
1376    1301
1376    1302
1376    1303
1376    1304
1376    1305
1376    1306
1376    1307
1376    1308
1376    1312
1376    1313
1376    1326
1376    1327
1376    1328
1376    1329
1376    1330
1376    1331
1376    1332
1376    1333
1376    1334
1376    1338
1376    1339
1376    1352
1376    1353
1376    1354
1376    1355
1376    1356
1376    1357
1376    1358
1376    1359
1376    1360
1376    1364
1376    1365
1376    1377
1376    1378
1376    1379
1376    1380
1376    1381
1376    1382
1376    1383
1376    1388
1376    1389
1376    1390
1376    1391
1376    1392
1376    1393
1376    1398
1376    1399
1376    1400
1376    1401
1376    1402
1376    1403
1377    39
1377    42
1377    1165
1377    1166
1377    1167
1377    1168
1377    1169
1377    1170
1377    1171
1377    1172
1377    1173
1377    1177
1377    1178
1377    1191
1377    1192
1377    1193
1377    1194
1377    1195
1377    1196
1377    1197
1377    1198
1377    1199
1377    1203
1377    1204
1377    1217
1377    1218
1377    1219
1377    1220
1377    1221
1377    1222
1377    1223
1377    1224
1377    1225
1377    1229
1377    1230
1377    1243
1377    1244
1377    1245
1377    1246
1377    1247
1377    1248
1377    1249
1377    1250
1377    1251
1377    1255
1377    1256
1377    1274
1377    1275
1377    1276
1377    1277
1377    1278
1377    1279
1377    1280
1377    1281
1377    1282
1377    1286
1377    1287
1377    1300
1377    1301
1377    1302
1377    1303
1377    1304
1377    1305
1377    1306
1377    1307
1377    1308
1377    1312
1377    1313
1377    1326
1377    1327
1377    1328
1377    1329
1377    1330
1377    1331
1377    1332
1377    1333
1377    1334
1377    1338
1377    1339
1377    1352
1377    1353
1377    1354
1377    1355
1377    1356
1377    1357
1377    1358
1377    1359
1377    1360
1377    1364
1377    1365
1377    1378
1377    1379
1377    1380
1377    1381
1377    1382
1377    1383
1377    1388
1377    1389
1377    1390
1377    1391
1377    1392
1377    1393
1377    1398
1377    1399
1377    1400
1377    1401
1377    1402
1377    1403
1378    1165
1378    1166
1378    1167
1378    1168
1378    1169
1378    1170
1378    1171
1378    1172
1378    1173
1378    1177
1378    1178
1378    1191
1378    1192
1378    1193
1378    1194
1378    1195
1378    1196
1378    1197
1378    1198
1378    1199
1378    1203
1378    1204
1378    1217
1378    1218
1378    1219
1378    1220
1378    1221
1378    1222
1378    1223
1378    1224
1378    1225
1378    1229
1378    1230
1378    1243
1378    1244
1378    1245
1378    1246
1378    1247
1378    1248
1378    1249
1378    1250
1378    1251
1378    1255
1378    1256
1378    1274
1378    1275
1378    1276
1378    1277
1378    1278
1378    1279
1378    1280
1378    1281
1378    1282
1378    1286
1378    1287
1378    1300
1378    1301
1378    1302
1378    1303
1378    1304
1378    1305
1378    1306
1378    1307
1378    1308
1378    1312
1378    1313
1378    1326
1378    1327
1378    1328
1378    1329
1378    1330
1378    1331
1378    1332
1378    1333
1378    1334
1378    1338
1378    1339
1378    1352
1378    1353
1378    1354
1378    1355
1378    1356
1378    1357
1378    1358
1378    1359
1378    1360
1378    1364
1378    1365
1378    1379
1378    1380
1378    1381
1378    1382
1378    1383
1378    1384
1378    1385
1378    1386
1378    1387
1378    1388
1378    1389
1378    1390
1378    1391
1378    1392
1378    1393
1378    1394
1378    1395
1378    1396
1378    1397
1378    1398
1378    1399
1378    1400
1378    1401
1378    1402
1378    1403
1379    9
1379    1165
1379    1166
1379    1167
1379    1168
1379    1169
1379    1170
1379    1171
1379    1172
1379    1173
1379    1177
1379    1178
1379    1191
1379    1192
1379    1193
1379    1194
1379    1195
1379    1196
1379    1197
1379    1198
1379    1199
1379    1203
1379    1204
1379    1217
1379    1218
1379    1219
1379    1220
1379    1221
1379    1222
1379    1223
1379    1224
1379    1225
1379    1229
1379    1230
1379    1243
1379    1244
1379    1245
1379    1246
1379    1247
1379    1248
1379    1249
1379    1250
1379    1251
1379    1255
1379    1256
1379    1274
1379    1275
1379    1276
1379    1277
1379    1278
1379    1279
1379    1280
1379    1281
1379    1282
1379    1286
1379    1287
1379    1300
1379    1301
1379    1302
1379    1303
1379    1304
1379    1305
1379    1306
1379    1307
1379    1308
1379    1312
1379    1313
1379    1326
1379    1327
1379    1328
1379    1329
1379    1330
1379    1331
1379    1332
1379    1333
1379    1334
1379    1338
1379    1339
1379    1352
1379    1353
1379    1354
1379    1355
1379    1356
1379    1357
1379    1358
1379    1359
1379    1360
1379    1364
1379    1365
1379    1380
1379    1381
1379    1382
1379    1383
1379    1384
1379    1385
1379    1386
1379    1387
1379    1388
1379    1389
1379    1390
1379    1391
1379    1392
1379    1393
1379    1394
1379    1395
1379    1396
1379    1397
1379    1398
1379    1399
1379    1400
1379    1401
1379    1402
1379    1403
1380    9
1380    1165
1380    1166
1380    1167
1380    1168
1380    1169
1380    1170
1380    1171
1380    1172
1380    1173
1380    1177
1380    1178
1380    1191
1380    1192
1380    1193
1380    1194
1380    1195
1380    1196
1380    1197
1380    1198
1380    1199
1380    1203
1380    1204
1380    1217
1380    1218
1380    1219
1380    1220
1380    1221
1380    1222
1380    1223
1380    1224
1380    1225
1380    1229
1380    1230
1380    1243
1380    1244
1380    1245
1380    1246
1380    1247
1380    1248
1380    1249
1380    1250
1380    1251
1380    1255
1380    1256
1380    1274
1380    1275
1380    1276
1380    1277
1380    1278
1380    1279
1380    1280
1380    1281
1380    1282
1380    1286
1380    1287
1380    1300
1380    1301
1380    1302
1380    1303
1380    1304
1380    1305
1380    1306
1380    1307
1380    1308
1380    1312
1380    1313
1380    1326
1380    1327
1380    1328
1380    1329
1380    1330
1380    1331
1380    1332
1380    1333
1380    1334
1380    1338
1380    1339
1380    1352
1380    1353
1380    1354
1380    1355
1380    1356
1380    1357
1380    1358
1380    1359
1380    1360
1380    1364
1380    1365
1380    1381
1380    1382
1380    1383
1380    1384
1380    1385
1380    1386
1380    1387
1380    1388
1380    1389
1380    1390
1380    1391
1380    1392
1380    1393
1380    1394
1380    1395
1380    1396
1380    1397
1380    1398
1380    1399
1380    1400
1380    1401
1380    1402
1380    1403
1381    9
1381    1165
1381    1166
1381    1167
1381    1168
1381    1169
1381    1170
1381    1171
1381    1172
1381    1173
1381    1177
1381    1178
1381    1191
1381    1192
1381    1193
1381    1194
1381    1195
1381    1196
1381    1197
1381    1198
1381    1199
1381    1203
1381    1204
1381    1217
1381    1218
1381    1219
1381    1220
1381    1221
1381    1222
1381    1223
1381    1224
1381    1225
1381    1229
1381    1230
1381    1243
1381    1244
1381    1245
1381    1246
1381    1247
1381    1248
1381    1249
1381    1250
1381    1251
1381    1255
1381    1256
1381    1274
1381    1275
1381    1276
1381    1277
1381    1278
1381    1279
1381    1280
1381    1281
1381    1282
1381    1286
1381    1287
1381    1300
1381    1301
1381    1302
1381    1303
1381    1304
1381    1305
1381    1306
1381    1307
1381    1308
1381    1312
1381    1313
1381    1326
1381    1327
1381    1328
1381    1329
1381    1330
1381    1331
1381    1332
1381    1333
1381    1334
1381    1338
1381    1339
1381    1352
1381    1353
1381    1354
1381    1355
1381    1356
1381    1357
1381    1358
1381    1359
1381    1360
1381    1364
1381    1365
1381    1382
1381    1383
1381    1384
1381    1385
1381    1386
1381    1387
1381    1388
1381    1389
1381    1390
1381    1391
1381    1392
1381    1393
1381    1394
1381    1395
1381    1396
1381    1397
1381    1398
1381    1399
1381    1400
1381    1401
1381    1402
1381    1403
1382    9
1382    1166
1382    1167
1382    1168
1382    1169
1382    1192
1382    1193
1382    1194
1382    1195
1382    1218
1382    1219
1382    1220
1382    1221
1382    1244
1382    1245
1382    1246
1382    1247
1382    1275
1382    1276
1382    1277
1382    1278
1382    1301
1382    1302
1382    1303
1382    1304
1382    1327
1382    1328
1382    1329
1382    1330
1382    1353
1382    1354
1382    1355
1382    1356
1382    1383
1383    9
1383    1166
1383    1167
1383    1168
1383    1169
1383    1192
1383    1193
1383    1194
1383    1195
1383    1218
1383    1219
1383    1220
1383    1221
1383    1244
1383    1245
1383    1246
1383    1247
1383    1275
1383    1276
1383    1277
1383    1278
1383    1301
1383    1302
1383    1303
1383    1304
1383    1327
1383    1328
1383    1329
1383    1330
1383    1353
1383    1354
1383    1355
1383    1356
1383    1384
1384    1385
1384    1391
1385    1386
1385    1390
1386    1387
1386    1389
1387    1388
1388    39
1388    1243
1388    1244
1388    1245
1388    1246
1388    1247
1388    1248
1388    1249
1388    1250
1388    1251
1388    1255
1388    1256
1388    1389
1388    1392
1388    1393
1389    39
1389    1217
1389    1218
1389    1219
1389    1220
1389    1221
1389    1222
1389    1223
1389    1224
1389    1225
1389    1229
1389    1230
1389    1390
1389    1392
1389    1393
1390    39
1390    1191
1390    1192
1390    1193
1390    1194
1390    1195
1390    1196
1390    1197
1390    1198
1390    1199
1390    1203
1390    1204
1390    1391
1390    1392
1390    1393
1391    39
1391    1165
1391    1166
1391    1167
1391    1168
1391    1169
1391    1170
1391    1171
1391    1172
1391    1173
1391    1177
1391    1178
1391    1392
1391    1393
1392    1393
1393    1394
1394    1395
1394    1401
1395    1396
1395    1400
1396    1397
1396    1399
1397    1398
1398    42
1398    1352
1398    1353
1398    1354
1398    1355
1398    1356
1398    1357
1398    1358
1398    1359
1398    1360
1398    1364
1398    1365
1398    1399
1398    1402
1398    1403
1399    42
1399    1326
1399    1327
1399    1328
1399    1329
1399    1330
1399    1331
1399    1332
1399    1333
1399    1334
1399    1338
1399    1339
1399    1400
1399    1402
1399    1403
1400    42
1400    1300
1400    1301
1400    1302
1400    1303
1400    1304
1400    1305
1400    1306
1400    1307
1400    1308
1400    1312
1400    1313
1400    1401
1400    1402
1400    1403
1401    42
1401    1274
1401    1275
1401    1276
1401    1277
1401    1278
1401    1279
1401    1280
1401    1281
1401    1282
1401    1286
1401    1287
1401    1402
1401    1403
1402    1403
1403    1404
1404    24
1404    33
1404    140
1404    174
1404    420
1404    716
1404    1405
1404    1411
1404    1417
1404    1424
1404    1426
1404    1433
1404    1442
1404    1449
1405    25
1405    33
1405    130
1405    141
1405    175
1405    346
1405    642
1405    993
1405    1406
1405    1412
1405    1418
1405    1424
1405    1427
1405    1434
1405    1443
1405    1449
1406    26
1406    33
1406    71
1406    85
1406    142
1406    176
1406    272
1406    568
1406    1407
1406    1413
1406    1419
1406    1424
1406    1428
1406    1435
1406    1444
1406    1449
1407    27
1407    33
1407    143
1407    177
1407    816
1407    827
1407    995
1407    1080
1407    1147
1407    1408
1407    1414
1407    1420
1407    1424
1407    1429
1407    1436
1407    1445
1407    1449
1408    28
1408    33
1408    817
1408    828
1408    996
1408    1081
1408    1148
1408    1257
1408    1366
1408    1409
1408    1415
1408    1421
1408    1424
1408    1430
1408    1437
1408    1446
1408    1449
1409    30
1409    33
1409    819
1409    830
1409    998
1409    1083
1409    1150
1409    1259
1409    1368
1409    1410
1409    1424
1409    1448
1409    1449
1410    23
1410    33
1410    139
1410    173
1410    494
1410    790
1410    992
1410    1411
1410    1416
1410    1424
1410    1425
1410    1432
1410    1441
1410    1449
1411    24
1411    33
1411    140
1411    174
1411    420
1411    716
1411    1404
1411    1412
1411    1417
1411    1424
1411    1426
1411    1433
1411    1442
1411    1449
1412    25
1412    33
1412    141
1412    175
1412    346
1412    642
1412    993
1412    1405
1412    1413
1412    1418
1412    1424
1412    1427
1412    1434
1412    1443
1412    1449
1413    26
1413    33
1413    142
1413    176
1413    272
1413    568
1413    1406
1413    1414
1413    1419
1413    1424
1413    1428
1413    1435
1413    1444
1413    1449
1414    9
1414    10
1414    27
1414    33
1414    37
1414    38
1414    40
1414    41
1414    43
1414    45
1414    48
1414    50
1414    51
1414    53
1414    103
1414    111
1414    112
1414    113
1414    114
1414    115
1414    116
1414    117
1414    118
1414    121
1414    122
1414    123
1414    124
1414    125
1414    126
1414    127
1414    128
1414    131
1414    132
1414    133
1414    134
1414    135
1414    136
1414    137
1414    138
1414    143
1414    152
1414    153
1414    154
1414    155
1414    156
1414    158
1414    160
1414    162
1414    164
1414    165
1414    166
1414    167
1414    168
1414    169
1414    170
1414    171
1414    172
1414    177
1414    186
1414    187
1414    188
1414    189
1414    190
1414    192
1414    194
1414    196
1414    198
1414    212
1414    213
1414    236
1414    237
1414    238
1414    239
1414    240
1414    286
1414    287
1414    310
1414    311
1414    312
1414    313
1414    314
1414    360
1414    361
1414    384
1414    385
1414    386
1414    387
1414    388
1414    434
1414    435
1414    458
1414    459
1414    460
1414    461
1414    462
1414    508
1414    509
1414    532
1414    533
1414    534
1414    535
1414    536
1414    582
1414    583
1414    606
1414    607
1414    608
1414    609
1414    610
1414    656
1414    657
1414    680
1414    681
1414    682
1414    683
1414    684
1414    730
1414    731
1414    754
1414    755
1414    756
1414    757
1414    758
1414    816
1414    827
1414    995
1414    1080
1414    1147
1414    1153
1414    1154
1414    1155
1414    1156
1414    1166
1414    1167
1414    1168
1414    1169
1414    1179
1414    1180
1414    1181
1414    1182
1414    1192
1414    1193
1414    1194
1414    1195
1414    1205
1414    1206
1414    1207
1414    1208
1414    1218
1414    1219
1414    1220
1414    1221
1414    1231
1414    1232
1414    1233
1414    1234
1414    1244
1414    1245
1414    1246
1414    1247
1414    1262
1414    1263
1414    1264
1414    1265
1414    1275
1414    1276
1414    1277
1414    1278
1414    1288
1414    1289
1414    1290
1414    1291
1414    1301
1414    1302
1414    1303
1414    1304
1414    1314
1414    1315
1414    1316
1414    1317
1414    1327
1414    1328
1414    1329
1414    1330
1414    1340
1414    1341
1414    1342
1414    1343
1414    1353
1414    1354
1414    1355
1414    1356
1414    1388
1414    1389
1414    1390
1414    1391
1414    1398
1414    1399
1414    1400
1414    1401
1414    1407
1414    1415
1414    1420
1414    1424
1414    1429
1414    1436
1414    1445
1414    1449
1415    28
1415    33
1415    817
1415    828
1415    996
1415    1081
1415    1148
1415    1257
1415    1366
1415    1408
1415    1416
1415    1421
1415    1424
1415    1430
1415    1437
1415    1446
1415    1449
1416    23
1416    33
1416    139
1416    173
1416    494
1416    790
1416    992
1416    1410
1416    1417
1416    1424
1416    1425
1416    1432
1416    1441
1416    1449
1417    24
1417    33
1417    140
1417    174
1417    420
1417    716
1417    1404
1417    1411
1417    1418
1417    1424
1417    1426
1417    1433
1417    1442
1417    1449
1418    25
1418    33
1418    141
1418    175
1418    346
1418    642
1418    993
1418    1405
1418    1412
1418    1419
1418    1424
1418    1427
1418    1434
1418    1443
1418    1449
1419    26
1419    33
1419    142
1419    176
1419    272
1419    568
1419    1406
1419    1413
1419    1420
1419    1424
1419    1428
1419    1435
1419    1444
1419    1449
1420    27
1420    33
1420    143
1420    177
1420    816
1420    827
1420    995
1420    1080
1420    1147
1420    1407
1420    1414
1420    1421
1420    1424
1420    1429
1420    1436
1420    1445
1420    1449
1421    28
1421    33
1421    817
1421    828
1421    996
1421    1081
1421    1148
1421    1257
1421    1366
1421    1408
1421    1415
1421    1422
1421    1424
1421    1430
1421    1437
1421    1446
1421    1449
1422    29
1422    33
1422    818
1422    829
1422    997
1422    1082
1422    1149
1422    1258
1422    1367
1422    1423
1422    1424
1422    1431
1422    1438
1422    1447
1422    1449
1423    29
1423    33
1423    818
1423    829
1423    997
1423    1082
1423    1149
1423    1258
1423    1367
1423    1422
1423    1424
1423    1431
1423    1438
1423    1447
1423    1449
1424    30
1424    33
1424    819
1424    830
1424    998
1424    1083
1424    1150
1424    1259
1424    1368
1424    1409
1424    1425
1424    1448
1424    1449
1425    23
1425    33
1425    139
1425    173
1425    494
1425    790
1425    992
1425    1410
1425    1416
1425    1424
1425    1426
1425    1432
1425    1441
1425    1449
1426    24
1426    33
1426    140
1426    174
1426    420
1426    716
1426    1404
1426    1411
1426    1417
1426    1424
1426    1427
1426    1433
1426    1442
1426    1449
1427    25
1427    33
1427    141
1427    175
1427    346
1427    642
1427    993
1427    1405
1427    1412
1427    1418
1427    1424
1427    1428
1427    1434
1427    1443
1427    1449
1428    26
1428    33
1428    142
1428    176
1428    272
1428    568
1428    1406
1428    1413
1428    1419
1428    1424
1428    1429
1428    1435
1428    1444
1428    1449
1429    27
1429    33
1429    143
1429    177
1429    816
1429    827
1429    995
1429    1080
1429    1147
1429    1407
1429    1414
1429    1420
1429    1424
1429    1430
1429    1436
1429    1445
1429    1449
1430    28
1430    33
1430    817
1430    828
1430    996
1430    1081
1430    1148
1430    1257
1430    1366
1430    1408
1430    1415
1430    1421
1430    1424
1430    1431
1430    1437
1430    1446
1430    1449
1431    29
1431    33
1431    818
1431    829
1431    997
1431    1082
1431    1149
1431    1258
1431    1367
1431    1422
1431    1423
1431    1424
1431    1432
1431    1438
1431    1447
1431    1449
1432    23
1432    33
1432    139
1432    173
1432    494
1432    790
1432    992
1432    1410
1432    1416
1432    1424
1432    1425
1432    1433
1432    1441
1432    1449
1433    24
1433    33
1433    140
1433    174
1433    420
1433    716
1433    1404
1433    1411
1433    1417
1433    1424
1433    1426
1433    1434
1433    1442
1433    1449
1434    25
1434    33
1434    141
1434    175
1434    346
1434    642
1434    993
1434    1405
1434    1412
1434    1418
1434    1424
1434    1427
1434    1435
1434    1443
1434    1449
1435    26
1435    33
1435    142
1435    176
1435    272
1435    568
1435    1406
1435    1413
1435    1419
1435    1424
1435    1428
1435    1436
1435    1444
1435    1449
1436    27
1436    33
1436    143
1436    177
1436    816
1436    827
1436    995
1436    1080
1436    1147
1436    1407
1436    1414
1436    1420
1436    1424
1436    1429
1436    1437
1436    1445
1436    1449
1437    28
1437    33
1437    817
1437    828
1437    996
1437    1081
1437    1148
1437    1257
1437    1366
1437    1408
1437    1415
1437    1421
1437    1424
1437    1430
1437    1438
1437    1446
1437    1449
1438    29
1438    33
1438    818
1438    829
1438    997
1438    1082
1438    1149
1438    1258
1438    1367
1438    1422
1438    1423
1438    1424
1438    1431
1438    1439
1438    1447
1438    1449
1441    23
1441    24
1441    25
1441    26
1441    27
1441    28
1441    29
1441    30
1441    33
1441    139
1441    140
1441    141
1441    142
1441    143
1441    173
1441    174
1441    175
1441    176
1441    177
1441    272
1441    346
1441    420
1441    494
1441    568
1441    642
1441    716
1441    790
1441    816
1441    817
1441    818
1441    819
1441    827
1441    828
1441    829
1441    830
1441    992
1441    993
1441    995
1441    996
1441    997
1441    998
1441    1080
1441    1081
1441    1082
1441    1083
1441    1147
1441    1148
1441    1149
1441    1150
1441    1257
1441    1258
1441    1259
1441    1366
1441    1367
1441    1368
1441    1404
1441    1405
1441    1406
1441    1407
1441    1408
1441    1409
1441    1410
1441    1411
1441    1412
1441    1413
1441    1414
1441    1415
1441    1416
1441    1417
1441    1418
1441    1419
1441    1420
1441    1421
1441    1422
1441    1423
1441    1424
1441    1425
1441    1426
1441    1427
1441    1428
1441    1429
1441    1430
1441    1431
1441    1432
1441    1433
1441    1434
1441    1435
1441    1436
1441    1437
1441    1438
1441    1442
1441    1443
1441    1444
1441    1445
1441    1446
1441    1447
1441    1448
1441    1449
1442    23
1442    24
1442    25
1442    26
1442    27
1442    28
1442    29
1442    30
1442    33
1442    139
1442    140
1442    141
1442    142
1442    143
1442    173
1442    174
1442    175
1442    176
1442    177
1442    272
1442    346
1442    420
1442    494
1442    568
1442    642
1442    716
1442    790
1442    816
1442    817
1442    818
1442    819
1442    827
1442    828
1442    829
1442    830
1442    992
1442    993
1442    995
1442    996
1442    997
1442    998
1442    1080
1442    1081
1442    1082
1442    1083
1442    1147
1442    1148
1442    1149
1442    1150
1442    1257
1442    1258
1442    1259
1442    1366
1442    1367
1442    1368
1442    1404
1442    1405
1442    1406
1442    1407
1442    1408
1442    1409
1442    1410
1442    1411
1442    1412
1442    1413
1442    1414
1442    1415
1442    1416
1442    1417
1442    1418
1442    1419
1442    1420
1442    1421
1442    1422
1442    1423
1442    1424
1442    1425
1442    1426
1442    1427
1442    1428
1442    1429
1442    1430
1442    1431
1442    1432
1442    1433
1442    1434
1442    1435
1442    1436
1442    1437
1442    1438
1442    1441
1442    1443
1442    1444
1442    1445
1442    1446
1442    1447
1442    1448
1442    1449
1443    23
1443    24
1443    25
1443    26
1443    27
1443    28
1443    29
1443    30
1443    33
1443    139
1443    140
1443    141
1443    142
1443    143
1443    173
1443    174
1443    175
1443    176
1443    177
1443    272
1443    346
1443    420
1443    494
1443    568
1443    642
1443    716
1443    790
1443    816
1443    817
1443    818
1443    819
1443    827
1443    828
1443    829
1443    830
1443    992
1443    993
1443    995
1443    996
1443    997
1443    998
1443    1080
1443    1081
1443    1082
1443    1083
1443    1147
1443    1148
1443    1149
1443    1150
1443    1257
1443    1258
1443    1259
1443    1366
1443    1367
1443    1368
1443    1404
1443    1405
1443    1406
1443    1407
1443    1408
1443    1409
1443    1410
1443    1411
1443    1412
1443    1413
1443    1414
1443    1415
1443    1416
1443    1417
1443    1418
1443    1419
1443    1420
1443    1421
1443    1422
1443    1423
1443    1424
1443    1425
1443    1426
1443    1427
1443    1428
1443    1429
1443    1430
1443    1431
1443    1432
1443    1433
1443    1434
1443    1435
1443    1436
1443    1437
1443    1438
1443    1441
1443    1442
1443    1444
1443    1445
1443    1446
1443    1447
1443    1448
1443    1449
1444    23
1444    24
1444    25
1444    26
1444    27
1444    28
1444    29
1444    30
1444    33
1444    139
1444    140
1444    141
1444    142
1444    143
1444    173
1444    174
1444    175
1444    176
1444    177
1444    272
1444    346
1444    420
1444    494
1444    568
1444    642
1444    716
1444    790
1444    816
1444    817
1444    818
1444    819
1444    827
1444    828
1444    829
1444    830
1444    992
1444    993
1444    995
1444    996
1444    997
1444    998
1444    1080
1444    1081
1444    1082
1444    1083
1444    1147
1444    1148
1444    1149
1444    1150
1444    1257
1444    1258
1444    1259
1444    1366
1444    1367
1444    1368
1444    1404
1444    1405
1444    1406
1444    1407
1444    1408
1444    1409
1444    1410
1444    1411
1444    1412
1444    1413
1444    1414
1444    1415
1444    1416
1444    1417
1444    1418
1444    1419
1444    1420
1444    1421
1444    1422
1444    1423
1444    1424
1444    1425
1444    1426
1444    1427
1444    1428
1444    1429
1444    1430
1444    1431
1444    1432
1444    1433
1444    1434
1444    1435
1444    1436
1444    1437
1444    1438
1444    1441
1444    1442
1444    1443
1444    1445
1444    1446
1444    1447
1444    1448
1444    1449
1445    23
1445    24
1445    25
1445    26
1445    27
1445    28
1445    29
1445    30
1445    33
1445    139
1445    140
1445    141
1445    142
1445    143
1445    173
1445    174
1445    175
1445    176
1445    177
1445    272
1445    346
1445    420
1445    494
1445    568
1445    642
1445    716
1445    790
1445    816
1445    817
1445    818
1445    819
1445    827
1445    828
1445    829
1445    830
1445    992
1445    993
1445    995
1445    996
1445    997
1445    998
1445    1080
1445    1081
1445    1082
1445    1083
1445    1147
1445    1148
1445    1149
1445    1150
1445    1257
1445    1258
1445    1259
1445    1366
1445    1367
1445    1368
1445    1404
1445    1405
1445    1406
1445    1407
1445    1408
1445    1409
1445    1410
1445    1411
1445    1412
1445    1413
1445    1414
1445    1415
1445    1416
1445    1417
1445    1418
1445    1419
1445    1420
1445    1421
1445    1422
1445    1423
1445    1424
1445    1425
1445    1426
1445    1427
1445    1428
1445    1429
1445    1430
1445    1431
1445    1432
1445    1433
1445    1434
1445    1435
1445    1436
1445    1437
1445    1438
1445    1441
1445    1442
1445    1443
1445    1444
1445    1446
1445    1447
1445    1448
1445    1449
1446    23
1446    24
1446    25
1446    26
1446    27
1446    28
1446    29
1446    30
1446    33
1446    139
1446    140
1446    141
1446    142
1446    143
1446    173
1446    174
1446    175
1446    176
1446    177
1446    272
1446    346
1446    420
1446    494
1446    568
1446    642
1446    716
1446    790
1446    816
1446    817
1446    818
1446    819
1446    827
1446    828
1446    829
1446    830
1446    992
1446    993
1446    995
1446    996
1446    997
1446    998
1446    1080
1446    1081
1446    1082
1446    1083
1446    1147
1446    1148
1446    1149
1446    1150
1446    1257
1446    1258
1446    1259
1446    1366
1446    1367
1446    1368
1446    1404
1446    1405
1446    1406
1446    1407
1446    1408
1446    1409
1446    1410
1446    1411
1446    1412
1446    1413
1446    1414
1446    1415
1446    1416
1446    1417
1446    1418
1446    1419
1446    1420
1446    1421
1446    1422
1446    1423
1446    1424
1446    1425
1446    1426
1446    1427
1446    1428
1446    1429
1446    1430
1446    1431
1446    1432
1446    1433
1446    1434
1446    1435
1446    1436
1446    1437
1446    1438
1446    1441
1446    1442
1446    1443
1446    1444
1446    1445
1446    1447
1446    1448
1446    1449
1447    23
1447    24
1447    25
1447    26
1447    27
1447    28
1447    29
1447    30
1447    33
1447    139
1447    140
1447    141
1447    142
1447    143
1447    173
1447    174
1447    175
1447    176
1447    177
1447    272
1447    346
1447    420
1447    494
1447    568
1447    642
1447    716
1447    790
1447    816
1447    817
1447    818
1447    819
1447    827
1447    828
1447    829
1447    830
1447    992
1447    993
1447    995
1447    996
1447    997
1447    998
1447    1080
1447    1081
1447    1082
1447    1083
1447    1147
1447    1148
1447    1149
1447    1150
1447    1257
1447    1258
1447    1259
1447    1366
1447    1367
1447    1368
1447    1404
1447    1405
1447    1406
1447    1407
1447    1408
1447    1409
1447    1410
1447    1411
1447    1412
1447    1413
1447    1414
1447    1415
1447    1416
1447    1417
1447    1418
1447    1419
1447    1420
1447    1421
1447    1422
1447    1423
1447    1424
1447    1425
1447    1426
1447    1427
1447    1428
1447    1429
1447    1430
1447    1431
1447    1432
1447    1433
1447    1434
1447    1435
1447    1436
1447    1437
1447    1438
1447    1441
1447    1442
1447    1443
1447    1444
1447    1445
1447    1446
1447    1448
1447    1449
1448    23
1448    24
1448    25
1448    26
1448    27
1448    28
1448    29
1448    30
1448    33
1448    139
1448    140
1448    141
1448    142
1448    143
1448    173
1448    174
1448    175
1448    176
1448    177
1448    272
1448    346
1448    420
1448    494
1448    568
1448    642
1448    716
1448    790
1448    816
1448    817
1448    818
1448    819
1448    827
1448    828
1448    829
1448    830
1448    992
1448    993
1448    995
1448    996
1448    997
1448    998
1448    1080
1448    1081
1448    1082
1448    1083
1448    1147
1448    1148
1448    1149
1448    1150
1448    1257
1448    1258
1448    1259
1448    1366
1448    1367
1448    1368
1448    1404
1448    1405
1448    1406
1448    1407
1448    1408
1448    1409
1448    1410
1448    1411
1448    1412
1448    1413
1448    1414
1448    1415
1448    1416
1448    1417
1448    1418
1448    1419
1448    1420
1448    1421
1448    1422
1448    1423
1448    1424
1448    1425
1448    1426
1448    1427
1448    1428
1448    1429
1448    1430
1448    1431
1448    1432
1448    1433
1448    1434
1448    1435
1448    1436
1448    1437
1448    1438
1448    1441
1448    1442
1448    1443
1448    1444
1448    1445
1448    1446
1448    1447
1448    1449
1449    23
1449    24
1449    25
1449    26
1449    27
1449    28
1449    29
1449    30
1449    33
1449    139
1449    140
1449    141
1449    142
1449    143
1449    173
1449    174
1449    175
1449    176
1449    177
1449    272
1449    346
1449    420
1449    494
1449    568
1449    642
1449    716
1449    790
1449    816
1449    817
1449    818
1449    819
1449    827
1449    828
1449    829
1449    830
1449    992
1449    993
1449    995
1449    996
1449    997
1449    998
1449    1080
1449    1081
1449    1082
1449    1083
1449    1147
1449    1148
1449    1149
1449    1150
1449    1257
1449    1258
1449    1259
1449    1366
1449    1367
1449    1368
1449    1404
1449    1405
1449    1406
1449    1407
1449    1408
1449    1409
1449    1410
1449    1411
1449    1412
1449    1413
1449    1414
1449    1415
1449    1416
1449    1417
1449    1418
1449    1419
1449    1420
1449    1421
1449    1422
1449    1423
1449    1424
1449    1425
1449    1426
1449    1427
1449    1428
1449    1429
1449    1430
1449    1431
1449    1432
1449    1433
1449    1434
1449    1435
1449    1436
1449    1437
1449    1438
1449    1441
1449    1442
1449    1443
1449    1444
1449    1445
1449    1446
1449    1447
1449    1448
1449    1450
1449    1451
1450    139
1450    140
1450    141
1450    142
1450    143
1450    173
1450    174
1450    175
1450    176
1450    177
1450    272
1450    346
1450    420
1450    494
1450    568
1450    642
1450    716
1450    790
1450    816
1450    817
1450    818
1450    819
1450    827
1450    828
1450    829
1450    830
1450    992
1450    993
1450    995
1450    996
1450    997
1450    998
1450    1080
1450    1081
1450    1082
1450    1083
1450    1147
1450    1148
1450    1149
1450    1150
1450    1257
1450    1258
1450    1259
1450    1366
1450    1367
1450    1368
1450    1404
1450    1405
1450    1406
1450    1407
1450    1408
1450    1409
1450    1410
1450    1411
1450    1412
1450    1413
1450    1414
1450    1415
1450    1416
1450    1417
1450    1418
1450    1419
1450    1420
1450    1421
1450    1422
1450    1423
1450    1424
1450    1425
1450    1426
1450    1427
1450    1428
1450    1429
1450    1430
1450    1431
1450    1432
1450    1433
1450    1434
1450    1435
1450    1436
1450    1437
1450    1438
1450    1452
1451    23
1451    24
1451    25
1451    26
1451    27
1451    28
1451    29
1451    30
1451    33
1451    36
1452    36
