# Supplementary material for: Dynamic thresholding search for the feedback vertex set problem
Source: PeerJ Comput Sci. 2023 Feb 10;9:e1245. doi: 10.7717/peerj-cs.1245 (PMC10280643; doi:10.7717/peerj-cs.1245)
Supplement: Supplemental Information 1 — These 101 benchmark instances are classified into five categories. No optimal solutions are known for the instances of the first to forth categories, while optimal solutions are known for the instances of the fifth category. [file peerj-cs-09-1245-s001.zip › FifthCategory/s5378.bench.dat]

179    1200
1    137
2    28
2    133
2    143
2    147
2    171
2    175
3    28
3    133
3    143
3    147
3    171
3    175
4    28
4    133
4    143
4    147
4    171
4    175
5    28
5    133
5    143
5    147
5    171
5    175
6    16
6    17
6    43
6    44
6    45
6    46
6    47
6    52
6    53
6    54
6    56
6    57
6    73
6    74
6    75
6    76
6    77
6    78
6    79
6    80
6    81
6    83
6    84
6    85
6    86
6    87
6    88
6    89
6    90
6    91
6    103
6    104
6    117
6    120
6    123
6    127
6    132
6    137
6    144
6    169
7    16
7    17
7    43
7    44
7    45
7    46
7    47
7    52
7    53
7    54
7    56
7    57
7    73
7    74
7    75
7    76
7    77
7    78
7    79
7    80
7    81
7    83
7    84
7    85
7    86
7    87
7    88
7    89
7    90
7    91
7    103
7    104
7    117
7    120
7    123
7    127
7    132
7    137
7    144
7    169
8    16
8    17
8    43
8    44
8    45
8    46
8    47
8    52
8    53
8    54
8    56
8    57
8    73
8    74
8    75
8    76
8    77
8    78
8    79
8    80
8    81
8    83
8    84
8    85
8    86
8    87
8    88
8    89
8    90
8    91
8    103
8    104
8    117
8    120
8    123
8    127
8    132
8    137
8    144
8    169
9    16
9    17
9    43
9    44
9    45
9    46
9    47
9    52
9    53
9    54
9    56
9    57
9    73
9    74
9    75
9    76
9    77
9    78
9    79
9    80
9    81
9    83
9    84
9    85
9    86
9    87
9    88
9    89
9    90
9    91
9    103
9    104
9    117
9    120
9    123
9    127
9    132
9    137
9    144
9    169
10    59
10    60
10    61
10    62
10    63
10    64
10    65
10    66
10    67
10    68
10    94
10    96
10    97
10    98
10    99
10    101
10    133
10    139
10    143
11    16
11    69
11    71
12    16
13    16
14    16
15    16
16    93
17    18
17    71
17    132
17    169
18    19
18    20
19    21
19    71
19    132
19    169
20    21
20    71
20    132
20    169
21    22
22    71
22    132
22    169
23    28
23    137
24    28
24    137
25    28
25    137
26    28
27    28
27    137
28    93
29    38
29    137
30    38
30    137
31    38
31    137
32    38
32    137
33    38
34    38
34    137
35    38
35    137
36    38
36    137
37    38
37    137
38    93
39    48
40    48
41    48
42    48
43    48
43    137
43    166
44    48
44    137
44    158
45    48
45    137
45    164
46    48
46    165
47    48
47    137
47    157
48    93
49    58
49    137
50    58
50    137
51    58
51    137
52    58
52    137
52    159
53    58
53    161
54    58
54    137
54    160
55    58
55    137
56    58
56    137
56    162
57    58
57    137
57    163
58    93
59    73
59    74
59    75
59    76
59    77
59    78
59    79
59    80
59    81
59    83
59    84
59    85
59    86
59    87
59    88
59    89
59    90
59    91
59    95
59    111
59    137
59    170
60    73
60    74
60    75
60    76
60    77
60    78
60    79
60    80
60    81
60    83
60    84
60    85
60    86
60    87
60    88
60    89
60    90
60    91
60    95
60    112
60    137
60    170
61    73
61    74
61    75
61    76
61    77
61    78
61    79
61    80
61    81
61    83
61    84
61    85
61    86
61    87
61    88
61    89
61    90
61    91
61    95
61    115
61    137
61    170
62    73
62    74
62    75
62    76
62    77
62    78
62    79
62    80
62    81
62    83
62    84
62    85
62    86
62    87
62    88
62    89
62    90
62    91
62    95
62    113
62    137
62    170
63    73
63    74
63    75
63    76
63    77
63    78
63    79
63    80
63    81
63    83
63    84
63    85
63    86
63    87
63    88
63    89
63    90
63    91
63    95
63    114
63    137
63    170
64    73
64    74
64    75
64    76
64    77
64    78
64    79
64    80
64    81
64    83
64    84
64    85
64    86
64    87
64    88
64    89
64    90
64    91
64    102
64    109
64    170
65    73
65    74
65    75
65    76
65    77
65    78
65    79
65    80
65    81
65    83
65    84
65    85
65    86
65    87
65    88
65    89
65    90
65    91
65    102
65    108
65    170
66    73
66    74
66    75
66    76
66    77
66    78
66    79
66    80
66    81
66    83
66    84
66    85
66    86
66    87
66    88
66    89
66    90
66    91
66    102
66    107
66    170
67    73
67    74
67    75
67    76
67    77
67    78
67    79
67    80
67    81
67    83
67    84
67    85
67    86
67    87
67    88
67    89
67    90
67    91
67    102
67    110
67    170
68    73
68    74
68    75
68    76
68    77
68    78
68    79
68    80
68    81
68    83
68    84
68    85
68    86
68    87
68    88
68    89
68    90
68    91
68    102
68    106
68    170
69    59
69    60
69    61
69    62
69    63
69    64
69    65
69    66
69    67
69    68
69    72
69    94
69    101
69    116
69    128
69    133
69    135
69    137
69    143
69    147
69    171
69    175
70    59
70    60
70    61
70    62
70    63
70    64
70    65
70    66
70    67
70    68
70    72
70    94
70    96
70    97
70    98
70    99
70    101
70    105
70    116
70    128
70    133
70    135
70    137
70    143
70    147
70    171
70    175
71    59
71    60
71    61
71    62
71    63
71    64
71    65
71    66
71    67
71    68
71    72
71    94
71    101
71    116
71    128
71    133
71    135
71    137
71    143
71    147
71    171
71    175
72    73
72    74
72    75
72    76
72    77
72    78
72    79
72    80
72    81
72    83
72    84
72    85
72    86
72    87
72    88
72    89
72    90
72    91
73    82
74    82
75    82
76    82
77    82
78    82
79    82
80    82
81    82
82    93
83    92
84    92
84    137
85    92
85    137
86    92
86    137
87    92
87    137
88    92
88    137
89    92
89    137
90    92
90    137
91    92
91    137
92    93
93    59
93    60
93    61
93    62
93    63
93    64
93    65
93    66
93    67
93    68
93    94
93    96
93    97
93    98
93    99
93    101
93    133
93    139
93    143
94    95
94    156
95    59
95    60
95    61
95    62
95    63
95    64
95    65
95    66
95    67
95    68
95    94
95    96
95    97
95    98
95    99
95    101
95    133
95    139
95    143
96    100
96    149
97    100
97    126
98    100
98    124
99    100
99    125
100    59
100    60
100    61
100    62
100    63
100    64
100    65
100    66
100    67
100    68
100    94
100    96
100    97
100    98
100    99
100    101
100    133
100    139
100    143
101    102
101    155
102    59
102    60
102    61
102    62
102    63
102    64
102    65
102    66
102    67
102    68
102    94
102    96
102    97
102    98
102    99
102    101
102    133
102    139
102    143
103    105
103    133
103    137
103    143
103    147
103    171
103    175
104    105
104    133
104    137
104    143
104    147
104    171
104    175
105    137
106    64
106    65
106    66
106    67
106    68
106    101
106    116
106    118
106    121
106    128
106    133
106    135
106    136
106    143
106    147
106    171
106    172
106    173
106    174
106    175
106    176
106    177
106    178
106    179
107    64
107    65
107    66
107    67
107    68
107    101
107    116
107    118
107    121
107    128
107    133
107    135
107    136
107    143
107    147
107    171
107    172
107    173
107    174
107    175
107    176
107    177
107    178
107    179
108    64
108    65
108    66
108    67
108    68
108    101
108    116
108    118
108    121
108    128
108    133
108    135
108    136
108    143
108    147
108    171
108    172
108    173
108    174
108    175
108    176
108    177
108    178
108    179
109    64
109    65
109    66
109    67
109    68
109    101
109    116
109    118
109    121
109    128
109    133
109    135
109    136
109    143
109    147
109    171
109    172
109    173
109    174
109    175
109    176
109    177
109    178
109    179
110    64
110    65
110    66
110    67
110    68
110    101
110    116
110    118
110    121
110    128
110    133
110    135
110    136
110    143
110    147
110    171
110    172
110    173
110    174
110    175
110    176
110    177
110    178
110    179
111    59
111    60
111    61
111    62
111    63
111    94
111    116
111    118
111    121
111    128
111    133
111    143
111    147
111    171
111    174
111    175
111    177
111    178
112    59
112    60
112    61
112    62
112    63
112    94
112    116
112    118
112    121
112    128
112    133
112    143
112    147
112    171
112    174
112    175
112    177
112    178
113    59
113    60
113    61
113    62
113    63
113    94
113    116
113    118
113    121
113    128
113    133
113    143
113    147
113    171
113    174
113    175
113    177
113    178
114    59
114    60
114    61
114    62
114    63
114    94
114    116
114    118
114    121
114    128
114    133
114    143
114    147
114    171
114    174
114    175
114    177
114    178
115    59
115    60
115    61
115    62
115    63
115    94
115    116
115    118
115    121
115    128
115    133
115    143
115    147
115    171
115    174
115    175
115    177
115    178
116    137
117    59
117    60
117    61
117    62
117    63
117    64
117    65
117    66
117    67
117    68
117    94
117    96
117    97
117    98
117    99
117    101
117    133
117    147
118    119
118    137
119    64
119    65
119    66
119    67
119    68
119    101
119    128
120    64
120    65
120    66
120    67
120    68
120    101
120    128
121    122
122    64
122    65
122    66
122    67
122    68
122    101
122    128
123    128
124    96
124    98
124    99
124    128
125    99
125    128
126    96
126    97
126    98
126    99
126    128
127    128
128    129
129    130
129    145
130    131
131    133
131    143
131    179
132    133
132    134
132    145
133    43
133    44
133    45
133    46
133    47
133    49
133    50
133    51
133    52
133    53
133    54
133    55
133    56
133    57
133    73
133    74
133    75
133    76
133    77
133    78
133    79
133    80
133    81
133    137
133    140
134    137
134    167
135    137
136    137
137    59
137    60
137    61
137    62
137    63
137    64
137    65
137    66
137    67
137    68
137    94
137    96
137    97
137    98
137    99
137    101
137    133
137    138
137    143
138    70
138    71
138    132
138    169
139    70
139    71
139    132
139    169
140    59
140    60
140    61
140    62
140    63
140    64
140    65
140    66
140    67
140    68
140    94
140    96
140    97
140    98
140    99
140    101
140    141
141    142
142    143
143    43
143    44
143    45
143    46
143    47
143    52
143    53
143    54
143    56
143    57
143    69
143    71
143    73
143    74
143    75
143    76
143    77
143    78
143    79
143    80
143    81
143    83
143    84
143    85
143    86
143    87
143    88
143    89
143    90
143    91
143    103
143    104
143    117
143    120
143    123
143    127
143    132
143    137
143    144
143    169
144    145
145    146
146    59
146    60
146    61
146    62
146    63
146    64
146    65
146    66
146    67
146    68
146    94
146    96
146    97
146    98
146    99
146    101
146    150
147    148
148    59
148    60
148    61
148    62
148    63
148    64
148    65
148    66
148    67
148    68
148    94
148    96
148    97
148    98
148    99
148    101
149    96
150    151
151    152
152    70
152    153
153    154
154    70
155    101
156    94
157    43
157    44
157    45
157    46
157    47
158    43
158    44
158    45
158    46
159    52
159    53
159    56
159    57
160    52
160    53
160    54
160    56
160    57
161    53
162    53
162    56
162    57
163    57
164    43
164    45
164    46
165    46
166    43
167    168
