# Supplementary material for: Dynamic thresholding search for the feedback vertex set problem
Source: PeerJ Comput Sci. 2023 Feb 10;9:e1245. doi: 10.7717/peerj-cs.1245 (PMC10280643; doi:10.7717/peerj-cs.1245)
Supplement: Supplemental Information 1 — These 101 benchmark instances are classified into five categories. No optimal solutions are known for the instances of the first to forth categories, while optimal solutions are known for the instances of the fifth category. [file peerj-cs-09-1245-s001.zip › FifthCategory/s9234.bench.dat]

228    2680
1    142
2    139
2    140
2    141
4    144
4    147
5    154
5    155
5    186
6    154
6    155
6    185
7    154
7    155
7    184
8    154
8    155
8    183
9    154
9    155
9    182
10    154
10    155
10    181
11    12
11    13
11    14
11    15
11    16
11    17
11    18
11    19
11    62
11    63
11    86
11    88
11    154
11    155
11    156
11    157
11    158
11    159
11    160
11    161
11    162
11    163
11    164
11    172
11    180
11    209
11    210
11    211
11    212
11    213
11    214
11    215
11    216
11    217
11    218
11    219
11    220
11    221
11    222
11    223
11    224
12    11
12    13
12    14
12    15
12    16
12    17
12    18
12    19
12    62
12    63
12    86
12    88
12    154
12    155
12    156
12    157
12    158
12    159
12    160
12    161
12    162
12    163
12    164
12    171
12    179
12    209
12    210
12    211
12    212
12    213
12    214
12    215
12    216
12    217
12    218
12    219
12    220
12    221
12    222
12    223
12    224
13    11
13    12
13    14
13    15
13    16
13    17
13    18
13    19
13    62
13    63
13    86
13    88
13    154
13    155
13    156
13    157
13    158
13    159
13    160
13    161
13    162
13    163
13    164
13    170
13    178
13    209
13    210
13    211
13    212
13    213
13    214
13    215
13    216
13    217
13    218
13    219
13    220
13    221
13    222
13    223
13    224
14    11
14    12
14    13
14    15
14    16
14    17
14    18
14    19
14    62
14    63
14    86
14    88
14    154
14    155
14    156
14    157
14    158
14    159
14    160
14    161
14    162
14    163
14    164
14    169
14    177
14    209
14    210
14    211
14    212
14    213
14    214
14    215
14    216
14    217
14    218
14    219
14    220
14    221
14    222
14    223
14    224
15    11
15    12
15    13
15    14
15    16
15    17
15    18
15    19
15    62
15    63
15    86
15    88
15    154
15    155
15    156
15    157
15    158
15    159
15    160
15    161
15    162
15    163
15    164
15    168
15    176
15    209
15    210
15    211
15    212
15    213
15    214
15    215
15    216
15    217
15    218
15    219
15    220
15    221
15    222
15    223
15    224
16    11
16    12
16    13
16    14
16    15
16    17
16    18
16    19
16    62
16    63
16    86
16    88
16    154
16    155
16    156
16    157
16    158
16    159
16    160
16    161
16    162
16    163
16    164
16    167
16    175
16    209
16    210
16    211
16    212
16    213
16    214
16    215
16    216
16    217
16    218
16    219
16    220
16    221
16    222
16    223
16    224
17    11
17    12
17    13
17    14
17    15
17    16
17    18
17    19
17    62
17    63
17    86
17    88
17    154
17    155
17    156
17    157
17    158
17    159
17    160
17    161
17    162
17    163
17    164
17    166
17    174
17    209
17    210
17    211
17    212
17    213
17    214
17    215
17    216
17    217
17    218
17    219
17    220
17    221
17    222
17    223
17    224
18    11
18    12
18    13
18    14
18    15
18    16
18    17
18    19
18    62
18    63
18    86
18    88
18    154
18    155
18    156
18    157
18    158
18    159
18    160
18    161
18    162
18    163
18    164
18    165
18    173
18    209
18    210
18    211
18    212
18    213
18    214
18    215
18    216
18    217
18    218
18    219
18    220
18    221
18    222
18    223
18    224
19    11
19    12
19    13
19    14
19    15
19    16
19    17
19    18
19    62
19    63
19    86
19    88
19    154
19    155
19    156
19    157
19    158
19    159
19    160
19    161
19    162
19    163
19    164
19    209
19    210
19    211
19    212
19    213
19    214
19    215
19    216
19    217
19    218
19    219
19    220
19    221
19    222
19    223
19    224
20    151
21    11
21    12
21    13
21    14
21    15
21    16
21    17
21    18
21    19
21    62
21    63
21    86
21    88
21    156
21    157
21    158
21    159
21    160
21    161
21    162
21    163
21    164
21    209
21    210
21    211
21    212
21    213
21    214
21    215
21    216
21    217
21    218
21    219
21    220
21    221
21    222
21    223
21    224
22    11
22    12
22    13
22    14
22    15
22    16
22    17
22    18
22    19
22    154
22    156
24    86
24    88
25    86
25    88
26    86
26    88
27    86
27    88
28    86
28    88
29    86
29    88
30    86
30    88
31    86
31    88
32    86
32    88
33    34
33    35
33    36
33    37
33    38
33    39
33    40
33    41
33    42
33    43
33    44
33    45
33    46
33    47
33    48
33    49
33    50
33    51
33    52
33    53
33    54
33    55
33    56
33    62
34    33
34    35
34    36
34    37
34    38
34    39
34    40
34    41
34    42
34    43
34    44
34    45
34    46
34    47
34    48
34    49
34    50
34    51
34    52
34    53
34    54
34    55
34    56
34    62
35    33
35    34
35    36
35    37
35    38
35    39
35    40
35    41
35    42
35    43
35    44
35    45
35    46
35    47
35    48
35    49
35    50
35    51
35    52
35    53
35    54
35    55
35    56
35    62
36    33
36    34
36    35
36    37
36    38
36    39
36    40
36    41
36    42
36    43
36    44
36    45
36    46
36    47
36    48
36    49
36    50
36    51
36    52
36    53
36    54
36    55
36    56
36    62
37    33
37    34
37    35
37    36
37    38
37    39
37    40
37    41
37    42
37    43
37    44
37    45
37    46
37    47
37    48
37    49
37    50
37    51
37    52
37    53
37    54
37    55
37    56
37    62
38    33
38    34
38    35
38    36
38    37
38    39
38    40
38    41
38    42
38    43
38    44
38    45
38    46
38    47
38    48
38    49
38    50
38    51
38    52
38    53
38    54
38    55
38    56
38    62
39    40
39    41
39    42
39    43
39    44
39    45
39    46
39    47
40    39
40    41
40    42
40    43
40    44
40    45
40    46
40    47
41    39
41    40
41    42
41    43
41    44
41    45
41    46
41    47
42    39
42    40
42    41
42    43
42    44
42    45
42    46
42    47
43    39
43    40
43    41
43    42
43    44
43    45
43    46
43    47
44    39
44    40
44    41
44    42
44    43
44    45
44    46
44    47
45    39
45    40
45    41
45    42
45    43
45    44
45    46
45    47
46    39
46    40
46    41
46    42
46    43
46    44
46    45
46    47
47    39
47    40
47    41
47    42
47    43
47    44
47    45
47    46
48    39
48    49
49    40
49    50
50    41
50    51
51    42
51    52
52    43
52    53
53    44
53    54
54    45
54    55
55    46
55    56
56    47
56    48
57    58
58    59
59    60
59    63
60    61
61    33
61    34
61    35
61    36
61    37
61    38
61    39
61    40
61    41
61    42
61    43
61    44
61    45
61    46
61    47
61    48
61    49
61    50
61    51
61    52
61    53
61    54
61    55
61    56
61    57
61    62
62    39
62    40
62    41
62    42
62    43
62    44
62    45
62    46
62    47
62    63
64    62
64    63
65    66
65    67
65    68
65    69
65    70
65    71
65    72
65    73
65    74
65    75
65    76
65    77
65    78
65    79
65    80
65    86
65    87
66    65
66    67
66    68
66    69
66    70
66    71
66    72
66    73
66    74
66    75
66    76
66    77
66    78
66    79
66    80
66    86
66    87
67    65
67    66
67    68
67    69
67    70
67    71
67    72
67    73
67    74
67    75
67    76
67    77
67    78
67    79
67    80
67    86
67    87
68    65
68    66
68    67
68    69
68    70
68    71
68    72
68    73
68    74
68    75
68    76
68    77
68    78
68    79
68    80
68    86
68    87
69    70
69    71
69    72
69    73
69    74
69    87
70    69
70    71
70    72
70    73
70    74
70    87
71    69
71    70
71    72
71    73
71    74
71    87
72    69
72    70
72    71
72    73
72    74
72    87
73    69
73    70
73    71
73    72
73    74
73    87
74    69
74    70
74    71
74    72
74    73
74    87
75    69
75    76
76    70
76    77
77    71
77    78
78    72
78    79
79    73
79    80
80    74
80    75
81    82
82    83
83    84
83    88
84    85
85    65
85    66
85    67
85    68
85    69
85    70
85    71
85    72
85    73
85    74
85    75
85    76
85    77
85    78
85    79
85    80
85    81
85    86
85    87
86    69
86    70
86    71
86    72
86    73
86    74
86    87
86    88
87    88
89    63
89    86
89    90
89    91
89    92
89    93
89    94
89    95
89    96
89    157
89    158
89    159
89    160
89    161
89    162
89    163
89    164
89    188
89    207
89    208
89    223
89    224
89    228
90    63
90    86
90    89
90    91
90    92
90    93
90    94
90    95
90    96
90    157
90    158
90    159
90    160
90    161
90    162
90    163
90    164
90    188
90    207
90    208
90    223
90    224
90    228
91    63
91    86
91    89
91    90
91    92
91    93
91    94
91    95
91    96
91    157
91    158
91    159
91    160
91    161
91    162
91    163
91    164
91    188
91    207
91    208
91    223
91    224
91    228
92    63
92    86
92    89
92    90
92    91
92    93
92    94
92    95
92    96
92    157
92    158
92    159
92    160
92    161
92    162
92    163
92    164
92    188
92    207
92    208
92    223
92    224
92    228
93    63
93    86
93    89
93    90
93    91
93    92
93    94
93    95
93    96
93    157
93    158
93    159
93    160
93    161
93    162
93    163
93    164
93    188
93    207
93    208
93    223
93    224
93    228
94    63
94    86
94    89
94    90
94    91
94    92
94    93
94    95
94    96
94    157
94    158
94    159
94    160
94    161
94    162
94    163
94    164
94    188
94    207
94    208
94    223
94    224
94    228
95    63
95    86
95    89
95    90
95    91
95    92
95    93
95    94
95    96
95    157
95    158
95    159
95    160
95    161
95    162
95    163
95    164
95    188
95    207
95    208
95    228
96    63
96    86
96    89
96    90
96    91
96    92
96    93
96    94
96    95
96    157
96    158
96    159
96    160
96    161
96    162
96    163
96    164
96    188
96    207
96    208
96    228
97    88
97    98
97    99
97    100
97    101
97    102
97    103
97    104
97    157
97    158
97    159
97    160
97    161
97    162
97    163
97    164
97    187
97    205
97    206
97    223
97    224
97    227
98    88
98    97
98    99
98    100
98    101
98    102
98    103
98    104
98    157
98    158
98    159
98    160
98    161
98    162
98    163
98    164
98    187
98    205
98    206
98    223
98    224
98    227
99    88
99    97
99    98
99    100
99    101
99    102
99    103
99    104
99    157
99    158
99    159
99    160
99    161
99    162
99    163
99    164
99    187
99    205
99    206
99    223
99    224
99    227
100    88
100    97
100    98
100    99
100    101
100    102
100    103
100    104
100    157
100    158
100    159
100    160
100    161
100    162
100    163
100    164
100    187
100    205
100    206
100    223
100    224
100    227
101    88
101    97
101    98
101    99
101    100
101    102
101    103
101    104
101    157
101    158
101    159
101    160
101    161
101    162
101    163
101    164
101    187
101    205
101    206
101    223
101    224
101    227
102    88
102    97
102    98
102    99
102    100
102    101
102    103
102    104
102    157
102    158
102    159
102    160
102    161
102    162
102    163
102    164
102    187
102    205
102    206
102    223
102    224
102    227
103    88
103    97
103    98
103    99
103    100
103    101
103    102
103    104
103    157
103    158
103    159
103    160
103    161
103    162
103    163
103    164
103    187
103    205
103    206
103    227
104    88
104    97
104    98
104    99
104    100
104    101
104    102
104    103
104    157
104    158
104    159
104    160
104    161
104    162
104    163
104    164
104    187
104    205
104    206
104    227
105    63
105    86
105    88
105    189
105    190
105    191
105    192
105    193
105    194
105    195
105    196
105    197
105    198
105    199
105    200
105    201
105    202
105    203
105    204
105    205
105    206
105    207
105    208
105    223
105    224
106    63
106    86
106    88
106    189
106    190
106    191
106    192
106    193
106    194
106    195
106    196
106    197
106    198
106    199
106    200
106    201
106    202
106    203
106    204
106    205
106    206
106    207
106    208
106    223
106    224
107    63
107    86
107    88
107    189
107    190
107    191
107    192
107    193
107    194
107    195
107    196
107    197
107    198
107    199
107    200
107    201
107    202
107    203
107    204
107    205
107    206
107    207
107    208
107    223
107    224
108    63
108    86
108    88
108    189
108    190
108    191
108    192
108    193
108    194
108    195
108    196
108    197
108    198
108    199
108    200
108    201
108    202
108    203
108    204
108    205
108    206
108    207
108    208
108    223
108    224
109    63
109    86
109    88
109    189
109    190
109    191
109    192
109    193
109    194
109    195
109    196
109    197
109    198
109    199
109    200
109    201
109    202
109    203
109    204
109    205
109    206
109    207
109    208
109    223
109    224
110    63
110    86
110    88
110    189
110    190
110    191
110    192
110    193
110    194
110    195
110    196
110    197
110    198
110    199
110    200
110    201
110    202
110    203
110    204
110    205
110    206
110    207
110    208
110    223
110    224
111    63
111    86
111    88
111    189
111    190
111    191
111    192
111    193
111    194
111    195
111    196
111    197
111    198
111    199
111    200
111    201
111    202
111    203
111    204
111    205
111    206
111    207
111    208
111    223
111    224
112    63
112    86
112    88
112    189
112    190
112    191
112    192
112    193
112    194
112    195
112    196
112    197
112    198
112    199
112    200
112    201
112    202
112    203
112    204
112    205
112    206
112    207
112    208
112    223
112    224
113    63
113    86
113    88
113    189
113    190
113    191
113    192
113    193
113    194
113    195
113    196
113    197
113    198
113    199
113    200
113    201
113    202
113    203
113    204
113    205
113    206
113    207
113    208
113    223
113    224
114    24
114    63
114    86
114    88
114    105
114    115
114    116
114    117
114    118
114    119
114    120
114    121
114    122
115    25
115    63
115    86
115    88
115    106
115    116
115    117
115    118
115    119
115    120
115    121
115    122
116    26
116    63
116    86
116    88
116    107
116    117
116    118
116    119
116    120
116    121
116    122
117    27
117    63
117    86
117    88
117    108
117    118
117    119
117    120
117    121
117    122
118    28
118    63
118    86
118    88
118    109
118    119
118    120
118    121
118    122
119    29
119    63
119    86
119    88
119    110
119    120
119    121
119    122
120    30
120    63
120    86
120    88
120    111
120    121
120    122
121    31
121    63
121    86
121    88
121    112
121    122
122    32
122    63
122    86
122    88
122    113
123    124
123    125
123    126
123    127
123    128
123    138
124    123
124    125
124    126
124    127
124    128
124    138
125    123
125    124
125    126
125    127
125    128
125    138
126    123
126    124
126    125
126    127
126    128
126    138
127    123
127    124
127    125
127    126
127    128
127    138
128    123
128    124
128    125
128    126
128    127
128    138
129    123
129    124
129    125
129    126
129    127
129    128
129    130
129    131
129    132
129    133
129    134
129    135
129    136
129    137
130    123
130    124
130    125
130    126
130    127
130    128
130    131
130    132
130    133
130    134
130    135
130    136
130    137
131    123
131    124
131    125
131    126
131    127
131    128
131    132
131    133
131    134
131    135
131    136
131    137
132    123
132    124
132    125
132    126
132    127
132    128
132    133
132    134
132    135
132    136
132    137
133    123
133    124
133    125
133    126
133    127
133    128
133    134
133    135
133    136
133    137
134    123
134    124
134    125
134    126
134    127
134    128
134    135
134    136
134    137
135    123
135    124
135    125
135    126
135    127
135    128
135    136
135    137
136    123
136    124
136    125
136    126
136    127
136    128
136    137
137    123
137    124
137    125
137    126
137    127
137    128
139    143
139    157
139    158
139    159
139    160
139    161
139    162
139    163
139    164
140    62
140    63
140    86
140    88
140    157
140    158
140    159
140    160
140    161
140    162
140    163
140    164
141    149
142    150
143    62
143    63
143    86
143    88
143    157
143    158
143    159
143    160
143    161
143    162
143    163
143    164
144    145
145    146
146    88
146    97
146    98
146    99
146    100
146    101
146    102
146    103
146    104
146    157
146    158
146    159
146    160
146    161
146    162
146    163
146    164
146    187
146    189
146    205
146    206
146    227
147    148
148    63
148    86
148    89
148    90
148    91
148    92
148    93
148    94
148    95
148    96
148    157
148    158
148    159
148    160
148    161
148    162
148    163
148    164
148    188
148    189
148    207
148    208
148    228
149    114
149    115
149    116
149    117
149    118
149    119
149    120
149    121
149    122
150    123
150    124
150    125
150    126
150    127
150    128
150    129
150    130
150    131
150    132
150    133
150    134
150    135
150    136
150    137
151    62
151    63
151    86
151    88
151    152
151    157
151    158
151    159
151    160
151    161
151    162
151    163
151    164
151    209
151    210
151    211
151    212
151    213
151    214
151    215
151    216
151    217
151    218
151    219
151    220
151    221
151    222
151    223
151    224
152    62
152    63
152    86
152    88
152    153
152    157
152    158
152    159
152    160
152    161
152    162
152    163
152    164
152    209
152    210
152    211
152    212
152    213
152    214
152    215
152    216
152    217
152    218
152    219
152    220
152    221
152    222
152    223
152    224
153    11
153    12
153    13
153    14
153    15
153    16
153    17
153    18
153    19
154    157
155    11
155    12
155    13
155    14
155    15
155    16
155    17
155    18
155    19
155    62
155    63
155    86
155    88
155    157
155    158
155    159
155    160
155    161
155    162
155    163
155    164
155    209
155    210
155    211
155    212
155    213
155    214
155    215
155    216
155    217
155    218
155    219
155    220
155    221
155    222
155    223
155    224
156    158
157    18
157    19
158    17
158    19
159    16
159    19
160    15
160    19
161    14
161    19
162    13
162    19
163    12
163    19
164    11
164    19
165    63
165    86
165    88
165    89
165    95
165    96
165    97
165    103
165    104
165    138
165    157
165    163
165    164
165    187
165    188
165    205
165    206
165    207
165    208
165    209
165    213
165    221
165    225
165    227
165    228
166    63
166    86
166    88
166    90
166    95
166    96
166    98
166    103
166    104
166    138
166    158
166    163
166    164
166    187
166    188
166    205
166    206
166    207
166    208
166    210
166    214
166    222
166    226
166    227
166    228
167    63
167    86
167    88
167    91
167    95
167    96
167    99
167    103
167    104
167    138
167    159
167    163
167    164
167    187
167    188
167    205
167    206
167    207
167    208
167    211
167    215
167    223
167    227
167    228
168    63
168    86
168    88
168    92
168    95
168    96
168    100
168    103
168    104
168    138
168    160
168    163
168    164
168    187
168    188
168    205
168    206
168    207
168    208
168    212
168    216
168    224
168    227
168    228
169    63
169    86
169    88
169    93
169    95
169    96
169    101
169    103
169    104
169    138
169    161
169    163
169    164
169    187
169    188
169    205
169    206
169    207
169    208
169    217
169    227
169    228
170    63
170    86
170    88
170    94
170    95
170    96
170    102
170    103
170    104
170    138
170    162
170    163
170    164
170    187
170    188
170    205
170    206
170    207
170    208
170    218
170    227
170    228
171    63
171    86
171    88
171    95
171    96
171    103
171    104
171    138
171    163
171    164
171    187
171    188
171    205
171    206
171    207
171    208
171    219
171    227
171    228
172    63
172    86
172    88
172    95
172    96
172    103
172    104
172    138
172    163
172    164
172    187
172    188
172    205
172    206
172    207
172    208
172    220
172    227
172    228
173    62
173    157
173    158
173    159
173    160
173    161
173    162
173    163
173    164
173    213
173    214
173    215
173    216
173    217
173    218
173    219
173    220
173    221
173    222
173    223
173    224
174    63
174    86
174    88
174    157
174    158
174    159
174    160
174    161
174    162
174    163
174    164
175    63
175    86
175    88
175    157
175    158
175    159
175    160
175    161
175    162
175    163
175    164
176    63
176    86
176    88
176    157
176    158
176    159
176    160
176    161
176    162
176    163
176    164
177    63
177    86
177    88
177    157
177    158
177    159
177    160
177    161
177    162
177    163
177    164
177    213
177    214
177    215
177    216
177    217
177    218
177    219
177    220
177    221
177    222
177    223
177    224
178    63
178    86
178    88
178    157
178    158
178    159
178    160
178    161
178    162
178    163
178    164
178    213
178    214
178    215
178    216
178    217
178    218
178    219
178    220
178    221
178    222
178    223
178    224
179    63
179    86
179    88
179    157
179    158
179    159
179    160
179    161
179    162
179    163
179    164
179    209
179    210
179    211
179    212
179    213
179    214
179    215
179    216
179    217
179    218
179    219
179    220
179    221
179    222
179    223
179    224
180    63
180    86
180    88
180    157
180    158
180    159
180    160
180    161
180    162
180    163
180    164
180    209
180    210
180    211
180    212
180    213
180    214
180    215
180    216
180    217
180    218
180    219
180    220
180    221
180    222
180    223
180    224
181    63
181    86
181    88
181    157
181    158
181    159
181    160
181    161
181    162
181    163
181    164
181    209
181    210
181    211
181    212
181    213
181    214
181    215
181    216
181    217
181    218
181    219
181    220
181    221
181    222
181    223
181    224
182    63
182    86
182    88
183    62
183    63
183    86
183    88
183    157
183    158
183    159
183    160
183    161
183    162
183    163
183    164
184    63
184    86
184    88
184    157
184    158
184    159
184    160
184    161
184    162
184    163
184    164
184    209
184    210
184    211
184    212
184    213
184    214
184    215
184    216
184    217
184    218
184    219
184    220
184    221
184    222
184    223
184    224
185    62
185    63
185    86
185    88
185    157
185    158
185    159
185    160
185    161
185    162
185    163
185    164
185    209
185    210
185    211
185    212
185    213
185    214
185    215
185    216
185    217
185    218
185    219
185    220
185    221
185    222
185    223
185    224
186    62
186    63
186    86
186    88
186    157
186    158
186    159
186    160
186    161
186    162
186    163
186    164
186    209
186    210
186    211
186    212
186    213
186    214
186    215
186    216
186    217
186    218
186    219
186    220
186    221
186    222
186    223
186    224
189    157
189    190
190    158
190    191
191    159
191    192
192    160
192    193
193    161
193    194
194    162
194    195
195    163
195    196
196    164
196    197
197    157
197    198
198    158
198    199
199    159
199    200
200    160
200    201
201    161
201    202
202    162
202    203
203    163
203    204
204    164
205    157
206    158
207    159
208    160
209    63
209    97
209    98
209    99
209    100
209    101
209    102
209    103
209    104
209    157
209    158
209    159
209    160
209    161
209    162
209    163
209    164
210    63
210    89
210    90
210    91
210    92
210    93
210    94
210    95
210    96
210    157
210    158
210    159
210    160
210    161
210    162
210    163
210    164
211    88
211    159
212    86
212    160
213    157
213    189
213    190
213    191
213    192
213    193
213    194
213    195
213    196
213    197
213    198
213    199
213    200
213    201
213    202
213    203
213    204
213    205
213    206
213    207
213    208
213    223
213    224
214    158
214    189
214    190
214    191
214    192
214    193
214    194
214    195
214    196
214    197
214    198
214    199
214    200
214    201
214    202
214    203
214    204
214    205
214    206
214    207
214    208
214    223
214    224
215    159
215    189
215    190
215    191
215    192
215    193
215    194
215    195
215    196
215    197
215    198
215    199
215    200
215    201
215    202
215    203
215    204
215    205
215    206
215    207
215    208
215    223
215    224
216    160
216    189
216    190
216    191
216    192
216    193
216    194
216    195
216    196
216    197
216    198
216    199
216    200
216    201
216    202
216    203
216    204
216    205
216    206
216    207
216    208
216    223
216    224
217    161
217    189
217    190
217    191
217    192
217    193
217    194
217    195
217    196
217    197
217    198
217    199
217    200
217    201
217    202
217    203
217    204
217    205
217    206
217    207
217    208
217    223
217    224
218    162
218    189
218    190
218    191
218    192
218    193
218    194
218    195
218    196
218    197
218    198
218    199
218    200
218    201
218    202
218    203
218    204
218    205
218    206
218    207
218    208
218    223
218    224
219    163
219    189
219    190
219    191
219    192
219    193
219    194
219    195
219    196
219    197
219    198
219    199
219    200
219    201
219    202
219    203
219    204
219    205
219    206
219    207
219    208
219    223
219    224
220    164
220    189
220    190
220    191
220    192
220    193
220    194
220    195
220    196
220    197
220    198
220    199
220    200
220    201
220    202
220    203
220    204
220    205
220    206
220    207
220    208
220    223
220    224
221    157
221    189
221    190
221    191
221    192
221    193
221    194
221    195
221    196
221    197
221    198
221    199
221    200
221    201
221    202
221    203
221    204
221    205
221    206
221    207
221    208
221    223
221    224
222    158
222    189
222    223
222    224
223    159
223    189
223    190
223    191
223    192
223    193
223    194
223    195
223    196
223    197
223    198
223    199
223    200
223    201
223    202
223    203
223    204
223    224
224    160
224    189
224    190
224    191
224    192
224    193
224    194
224    195
224    196
224    197
224    198
224    199
224    200
224    201
224    202
224    203
224    204
225    157
226    158
227    157
228    158
