# Supplementary material for: Dynamic thresholding search for the feedback vertex set problem
Source: PeerJ Comput Sci. 2023 Feb 10;9:e1245. doi: 10.7717/peerj-cs.1245 (PMC10280643; doi:10.7717/peerj-cs.1245)
Supplement: Supplemental Information 1 — These 101 benchmark instances are classified into five categories. No optimal solutions are known for the instances of the first to forth categories, while optimal solutions are known for the instances of the fifth category. [file peerj-cs-09-1245-s001.zip › FirstCategory/P100-1000.dat]

          100        1000
            1           4
            1          20
            1          23
            1          40
            1          48
            1          51
            1          55
            1          57
            1          74
            1          77
            1          82
            1          91
            2           5
            2          13
            2          43
            2          51
            2          74
            2          89
            2          90
            3          17
            3          26
            3          33
            3          56
            3          61
            3          62
            3          65
            3          66
            3          85
            4          22
            4          25
            4          29
            4          41
            4          44
            4          56
            4          65
            4          74
            4          75
            4          87
            4          93
            5          14
            5          23
            5          26
            5          28
            5          31
            5          48
            5          53
            5          54
            5          59
            5          68
            5          95
            6          17
            6          31
            6          37
            6          39
            6          41
            6          49
            6          56
            6          63
            6          87
            6          91
            7           4
            7           8
            7          16
            7          24
            7          36
            7          44
            7          66
            7          68
            7          71
            7          72
            7          75
            7          99
            8          23
            8          24
            8          36
            8          59
            8          70
            8          71
            8          76
            8          78
            8          84
            8          86
            8          91
            8          92
            9          10
            9          53
            9          62
            9          79
            9          87
            9          91
            9          95
            9          97
           10           4
           10          13
           10          17
           10          27
           10          28
           10          49
           10          52
           10          53
           10          56
           10          74
           10          83
           10          99
           11          15
           11          17
           11          21
           11          26
           11          32
           11          33
           11          39
           11          60
           11          66
           11          67
           11          70
           11          86
           11          95
           12           1
           12          13
           12          21
           12          24
           12          29
           12          30
           12          34
           12          41
           12          51
           12          73
           12          74
           12          95
           13           1
           13           9
           13          22
           13          30
           13          53
           13          61
           13          65
           13          69
           13          70
           13          75
           13          76
           13          77
           13          94
           14          33
           14          35
           14          44
           14          56
           14          74
           14          82
           14          84
           14          98
           15          21
           15          26
           15          37
           15          44
           15          60
           15          64
           15          66
           15          71
           15          95
           16           4
           16          31
           16          33
           16          36
           16          43
           16          47
           16          62
           16          76
           16          86
           16          99
           17           4
           17           5
           17          14
           17          18
           17          23
           17          27
           17          87
           18           1
           18           3
           18           5
           18          27
           18          50
           18          55
           18          59
           18          65
           18          70
           18          83
           19          11
           19          18
           19          28
           19          41
           19          53
           19          54
           19          57
           19          60
           19          64
           19          66
           19          70
           19          73
           19          84
           20           7
           20          18
           20          24
           20          25
           20          26
           20          38
           20          42
           20          88
           21           1
           21           8
           21          10
           21          19
           21          31
           21          34
           21          42
           21          45
           21          53
           21          54
           21          55
           21          73
           21          84
           21          91
           22          11
           22          14
           22          38
           22          39
           22          49
           22          50
           22          56
           22          79
           22          81
           22          86
           22          89
           22          94
           22         100
           23           1
           23           3
           23          16
           23          30
           23          32
           23          46
           23          47
           23          60
           23          83
           23          84
           23          93
           24          23
           24          55
           24          79
           24          82
           24          88
           24          92
           24          96
           25          16
           25          27
           25          28
           25          30
           25          33
           25          53
           25          65
           25          70
           25          79
           25          95
           25         100
           26           3
           26           8
           26          29
           26          33
           26          39
           26          75
           26          77
           26          89
           26          92
           26         100
           27           4
           27          24
           27          36
           27          39
           27          47
           27          58
           27          63
           27          68
           27          89
           28           9
           28          25
           28          35
           28          55
           28          69
           28          82
           28          91
           29          13
           29          24
           29          61
           29          66
           29          67
           29          81
           29          83
           29          89
           29          92
           29          93
           30          23
           30          26
           30          53
           30          55
           30          61
           30          71
           30          83
           30          86
           30          87
           30          91
           31           8
           31          12
           31          15
           31          17
           31          25
           31          36
           31          39
           31          40
           31          62
           31          64
           31          73
           31          85
           31          93
           31          96
           32           3
           32           7
           32          25
           32          42
           32          47
           32          54
           32          57
           32          60
           32          69
           32          84
           32          89
           33          11
           33          47
           33          56
           33          74
           33          84
           33          97
           33          99
           34          30
           34          46
           34          48
           34          51
           34          72
           34          73
           34          76
           34          83
           34          98
           35          23
           35          24
           35          28
           35          50
           35          52
           35          53
           35          66
           35          70
           35          86
           35          94
           35          95
           36           9
           36          17
           36          31
           36          47
           36          67
           37           6
           37          19
           37          27
           37          54
           37          61
           37          67
           37          68
           38           3
           38          11
           38          16
           38          21
           38          24
           38          31
           38          50
           38          78
           38          85
           38          90
           38          91
           38          93
           38          96
           38          98
           39           5
           39          13
           39          24
           39          38
           39          44
           39          49
           39          50
           39          59
           39          64
           39          73
           39          76
           39          79
           39          84
           39          85
           40           1
           40           4
           40           7
           40          31
           40          32
           40          34
           40          58
           40          62
           40          96
           41          33
           41          36
           41          43
           41          47
           41          50
           41          52
           41          68
           41          98
           42          32
           42          52
           42          64
           42          72
           42          74
           42          77
           42          95
           43          12
           43          13
           43          23
           43          32
           43          45
           43          56
           43          58
           43          63
           43          71
           43          77
           43          90
           43          93
           43          97
           44           5
           44           7
           44          11
           44          40
           44          46
           44          56
           44          72
           44          73
           44          78
           44          90
           44          94
           45          16
           45          22
           45          29
           45          32
           45          33
           45          34
           45          41
           45          48
           45          54
           45          55
           45          57
           45          60
           45          68
           45          69
           45          92
           45          96
           45          98
           46           5
           46           9
           46          21
           46          40
           46          44
           46          52
           46          73
           46          74
           46          75
           46          78
           46          90
           47           5
           47          16
           47          24
           47          27
           47          28
           47          40
           47          43
           47          50
           47          51
           47          54
           47          75
           47          88
           48           4
           48          17
           48          22
           48          26
           48          27
           48          30
           48          43
           48          61
           48          79
           49           7
           49           9
           49          12
           49          17
           49          30
           49          37
           49          58
           49          64
           49          67
           49          77
           49          82
           49          88
           50           7
           50           9
           50          10
           50          13
           50          15
           50          17
           50          27
           50          29
           50          45
           50          47
           50          49
           50          61
           50          63
           50          65
           50          68
           50          74
           50          89
           51           9
           51          13
           51          16
           51          24
           51          60
           51          62
           51          64
           51          89
           52           1
           52           7
           52          24
           52          55
           52          56
           52          64
           52          96
           52         100
           53           1
           53           4
           53           6
           53           7
           53           9
           53          33
           53          36
           53          37
           53          85
           53          86
           53          89
           54           4
           54          66
           54          69
           54          96
           54          97
           54          98
           55          12
           55          50
           55          60
           55          61
           55          70
           55          78
           55          81
           55          82
           55          84
           55          89
           56          16
           56          23
           56          39
           56          46
           56          47
           56          57
           56          59
           56          62
           56          64
           56          73
           56          91
           57           5
           57          20
           57          46
           57          47
           57          70
           57          91
           58          34
           58          35
           58          41
           58          56
           58          91
           58          92
           59           3
           59           8
           59          10
           59          75
           59          79
           59          91
           59          96
           60           1
           60           8
           60           9
           60          38
           60          45
           60          49
           60          54
           60          73
           60          84
           60          94
           61           3
           61          10
           61          11
           61          14
           61          17
           61          33
           61          35
           61          40
           61          60
           61          62
           61          78
           61          92
           62           4
           62          11
           62          23
           62          26
           62          33
           62          36
           62          38
           62          40
           62          56
           62          70
           63          12
           63          23
           63          36
           63          40
           63          46
           63          47
           63          48
           63          69
           63          70
           63          72
           63          82
           63          88
           63          94
           64          16
           64          17
           64          23
           64          35
           64          43
           64          50
           64          81
           64          87
           65          15
           65          19
           65          20
           65          22
           65          59
           65          71
           65          80
           65          82
           66           9
           66          31
           66          46
           66          52
           66          64
           66          68
           66          71
           66          73
           66          94
           67           1
           67           5
           67          20
           67          39
           67          45
           67          50
           67          60
           67          68
           67          83
           67          86
           67          88
           68          12
           68          18
           68          74
           68          75
           68          79
           68          80
           69           6
           69           7
           69          11
           69          19
           69          53
           69          55
           69          67
           69          87
           70           1
           70           4
           70          10
           70          45
           70          47
           70          51
           70          52
           70          84
           71          17
           71          22
           71          41
           71          62
           71          66
           71          75
           71          77
           71          78
           71          88
           71          94
           71          95
           72           6
           72          13
           72          15
           72          16
           72          26
           72          37
           72          38
           72          49
           72          61
           72          62
           72          87
           72          89
           72          91
           73           8
           73          17
           73          18
           73          27
           73          37
           73          42
           73          74
           73          85
           73          91
           74           5
           74          16
           74          31
           74          44
           74          50
           74          54
           74          57
           74          73
           74          93
           74          97
           75           1
           75          19
           75          30
           75          41
           75          58
           75          73
           75          76
           75          86
           75          92
           76          13
           76          14
           76          20
           76          51
           76          60
           76          65
           76          67
           77           6
           77           7
           77          34
           77          39
           77          43
           77          54
           77          62
           77          68
           77          70
           77          85
           77          93
           78           1
           78           7
           78          15
           78          18
           78          23
           78          54
           78          61
           78          65
           78          71
           78          99
           79           4
           79          19
           79          32
           79          44
           79          53
           79          55
           79          58
           79          77
           79          89
           80          31
           80          37
           80          54
           80          67
           80          75
           80          81
           80         100
           81          11
           81          37
           81          51
           81          93
           82           8
           82          13
           82          14
           82          20
           82          24
           82          43
           82          68
           82          71
           82          77
           82          84
           82          94
           83           3
           83          10
           83          13
           83          18
           83          25
           83          53
           83          54
           83          58
           83          61
           83          63
           83          69
           83          74
           83          78
           83          91
           83          92
           84           4
           84           5
           84          22
           84          27
           84          30
           84          42
           84          49
           84          54
           84          63
           84          88
           84          93
           84          96
           84         100
           85           8
           85          10
           85          27
           85          45
           85          48
           85          66
           85          70
           85          80
           85          90
           86           1
           86          12
           86          17
           86          25
           86          28
           86          37
           86          54
           86          60
           86          68
           86          70
           87          17
           87          22
           87          37
           87          64
           87          65
           87          70
           87          74
           87          84
           87          89
           87          96
           87          97
           88           2
           88           3
           88           5
           88           8
           88          19
           88          21
           88          24
           88          27
           88          29
           88          39
           88          56
           88          71
           88          81
           88          93
           88          99
           89           9
           89          14
           89          27
           89          29
           89          41
           89          57
           89          88
           89         100
           90          15
           90          33
           90          37
           90          44
           90          46
           90          48
           90          62
           90          63
           90          71
           90          77
           90          98
           91           5
           91           9
           91          14
           91          34
           91          55
           91          82
           91          83
           91          88
           92           5
           92           9
           92          27
           92          28
           92          31
           92          47
           92          54
           92          77
           92          95
           92          97
           93          11
           93          24
           93          27
           93          29
           93          38
           93          52
           93          67
           93          77
           93          81
           93          85
           93          95
           93          96
           94          14
           94          34
           94          41
           94          44
           94          54
           94          74
           94         100
           95           1
           95          30
           95          43
           95          54
           95          59
           95          61
           95          80
           95          81
           95          87
           95          96
           96          27
           96          42
           96          74
           96          87
           96          99
           96         100
           97           5
           97          11
           97          32
           97          52
           97          55
           97          64
           97          77
           98          10
           98          25
           98          29
           98          47
           98          51
           98          60
           98          63
           98          76
           98          87
           99          12
           99          16
           99          23
           99          26
           99          27
           99          31
           99          32
           99          47
           99          54
           99          57
           99          62
           99          63
           99          67
           99          72
          100          15
          100          18
          100          21
          100          60
          100          67
          100          78
          100          83
          100          86
          100          90
          100          96
          100          99
