# Supplementary material for: Dynamic thresholding search for the feedback vertex set problem
Source: PeerJ Comput Sci. 2023 Feb 10;9:e1245. doi: 10.7717/peerj-cs.1245 (PMC10280643; doi:10.7717/peerj-cs.1245)
Supplement: Supplemental Information 1 — These 101 benchmark instances are classified into five categories. No optimal solutions are known for the instances of the first to forth categories, while optimal solutions are known for the instances of the fifth category. [file peerj-cs-09-1245-s001.zip › FirstCategory/P100-400.dat]

          100         400
            1           7
            1          35
            1         100
            2           3
            2          39
            2          54
            2          69
            3          29
            4          14
            4          17
            4          51
            4          53
            4          58
            4          93
            5          16
            5          22
            5          36
            5          49
            6           2
            6           5
            6          16
            6          26
            6          32
            6          63
            6          66
            6          99
            7          63
            7          83
            8          11
            8          51
            8          69
            8          87
            9          13
            9          16
            9          32
            9          34
            9          48
            9          52
            9          54
           10          22
           10          55
           10          68
           10          88
           10          91
           11          13
           11          47
           12          35
           12          72
           12          74
           13          22
           13          33
           13          42
           13          57
           13          70
           14           5
           15          16
           15          26
           15          42
           15          86
           16           5
           16          26
           16          43
           16          55
           16          60
           16          88
           16          89
           17          32
           17          37
           17          60
           17         100
           18           5
           18          50
           18          73
           18          92
           18          99
           19          50
           19          65
           20          33
           20          61
           21           3
           21          38
           21          44
           21          81
           21          96
           22          11
           22          32
           22          51
           22          59
           22          78
           22          81
           22          96
           23          88
           24          33
           25          49
           25          95
           26          20
           26          41
           26          54
           26          94
           26          97
           27          22
           27          55
           27          99
           28           3
           28          41
           28          44
           28          52
           29           5
           29          16
           29          30
           29          83
           29          90
           30           2
           30          11
           30          50
           30          77
           30          84
           30          94
           31           1
           31          33
           31          40
           31          43
           32          14
           32          40
           32          72
           33           5
           33           9
           33          13
           33          23
           33          64
           34          21
           34          29
           34          45
           34          86
           34          87
           35           2
           35           6
           35          26
           35          75
           36          27
           36          34
           36          41
           36          46
           36          64
           36          89
           37          29
           37          50
           38          91
           39          43
           39          60
           39          78
           39          81
           40          32
           40          35
           40          50
           40          89
           41          21
           41          38
           41          56
           41          60
           42          25
           42          64
           42          67
           42          70
           42          72
           42          85
           42          99
           43          15
           43          27
           43          32
           43          62
           43         100
           44          15
           44          52
           44          57
           44          71
           44          86
           45           7
           45          49
           45          57
           45          76
           46           1
           46          16
           47          15
           47          41
           47          45
           47          55
           47          85
           48          10
           48          16
           48          53
           48          64
           48          89
           48          93
           49          10
           49          33
           50          22
           50          37
           50          52
           50          73
           50          87
           51          11
           51          14
           51          24
           51          40
           51          92
           52          51
           53           1
           53           9
           53          28
           53          46
           53          68
           53          70
           53          72
           53          87
           54          24
           54          77
           54          79
           54          93
           55           4
           55          14
           55          22
           55          34
           55          48
           56          28
           56          31
           56          41
           56          70
           56          97
           57          38
           57          54
           58          14
           58          38
           58          50
           58          85
           59          16
           59          23
           59          25
           59          31
           59          57
           59          83
           59          91
           59          94
           60          27
           60          77
           61          10
           61          32
           61          49
           61          50
           62          20
           62          25
           63          13
           63          68
           63          79
           64          19
           64          22
           64          45
           64          87
           65          15
           65          24
           65          72
           65         100
           66          15
           66          21
           66          71
           66          78
           66          82
           67          14
           67          28
           67          57
           67          77
           68          18
           68          84
           69          21
           69          25
           69          62
           69          65
           70          11
           70          37
           70          44
           70          75
           70          97
           71           6
           71          17
           71          23
           71          36
           71          64
           71          80
           72          53
           73           6
           73           7
           73          14
           73          34
           73          69
           73          96
           74          18
           74          45
           74          69
           74          80
           74          97
           74          98
           75          19
           75          41
           75          69
           75          92
           76           6
           76          34
           76          94
           77          49
           78           3
           78          16
           78          17
           78          25
           78          26
           78          61
           78          66
           78          67
           79          18
           79          94
           79         100
           80           2
           80          43
           80          91
           81           1
           81           2
           81          16
           81          34
           82          98
           83          26
           84          37
           84          38
           84          45
           84          64
           84          65
           84          87
           84          92
           85           3
           85           8
           85          20
           85          38
           85          42
           85          71
           85          80
           85          87
           85          92
           86          50
           86          53
           86          65
           87          13
           87          14
           87          39
           87          48
           87          65
           87          75
           87          89
           88          20
           88          26
           88          63
           88          91
           88          97
           89          14
           89          43
           89          71
           89          81
           90           4
           90           6
           90          57
           91           4
           91          93
           93          11
           93          28
           93          39
           94           7
           94          14
           94          76
           94          92
           95          26
           95          32
           96           5
           96           7
           96          60
           96          92
           97          23
           97          48
           97          49
           97          73
           97          75
           97          77
           98           7
           98          21
           98          50
           98          66
           98          85
           98          88
           99          25
           99          33
           99          80
           99          95
          100          41
          100          58
