# Supplementary material for: Dynamic thresholding search for the feedback vertex set problem
Source: PeerJ Comput Sci. 2023 Feb 10;9:e1245. doi: 10.7717/peerj-cs.1245 (PMC10280643; doi:10.7717/peerj-cs.1245)
Supplement: Supplemental Information 1 — These 101 benchmark instances are classified into five categories. No optimal solutions are known for the instances of the first to forth categories, while optimal solutions are known for the instances of the fifth category. [file peerj-cs-09-1245-s001.zip › FirstCategory/P100-500.dat]

          100         500
            1          29
            1          38
            1          48
            1          72
            1          74
            1          99
            2          15
            2          62
            2          66
            2          80
            3           1
            3           7
            3          16
            3          21
            3          64
            3          77
            4          28
            4          67
            5           9
            5          40
            5          43
            5          60
            5          70
            5         100
            6          17
            6          23
            6          32
            6          47
            7          25
            7          49
            7          75
            7          85
            7          86
            7          88
            7          99
            8          37
            8          47
            8          62
            8          82
            9          35
           10          14
           10          24
           10          34
           10          41
           10          66
           10          77
           10          78
           11           9
           11          18
           11          70
           11          75
           11          76
           11          91
           12          17
           12          19
           12          32
           12          45
           12         100
           13          19
           13          24
           13          27
           13          65
           13          75
           13          81
           13          85
           13          91
           14          31
           14          50
           14          52
           14          62
           15           8
           15          27
           15          44
           15          68
           15          85
           15          89
           16          13
           16          17
           16          26
           16          32
           16          48
           16          80
           17          16
           17          28
           17          37
           17          41
           17          82
           17          83
           17          89
           18          93
           18          95
           19          12
           19          31
           19          53
           19          55
           19          72
           19          81
           20          36
           20          51
           20          87
           21          10
           21          14
           21          17
           21          27
           21          65
           21          91
           21          98
           21          99
           22           1
           22           6
           22           9
           22          41
           22          65
           22          67
           22          78
           22          96
           23           3
           23          15
           23          44
           23          51
           23          58
           23          80
           24          19
           24          61
           24          92
           25          23
           25          28
           25          37
           25          63
           26          16
           26          18
           26          34
           26          46
           26          63
           26          79
           27          45
           27          62
           27          63
           27          65
           27          91
           27          94
           28          27
           28          37
           28          48
           28          50
           28          84
           28          94
           29          13
           29          20
           29          23
           29          40
           29          72
           29          80
           30           7
           30          18
           30          43
           30          44
           30          73
           30          88
           31          15
           31          44
           31          78
           32          16
           32          51
           32          53
           32          54
           32          63
           32          64
           32          66
           32          76
           32          87
           33          17
           33          32
           33          55
           33          87
           33          99
           34          62
           34          65
           34          74
           35          12
           35          48
           35          52
           36          99
           37          20
           37          60
           38          17
           38          22
           38          44
           38          46
           38          69
           39          65
           39          70
           40           3
           40          22
           40          41
           40          69
           40          73
           41          12
           41          45
           41          68
           42          13
           42          14
           42          20
           42          43
           42          48
           42          66
           42          78
           42          80
           43           7
           43          20
           43          88
           44           2
           44          24
           44          90
           44          96
           45           6
           45          27
           45          39
           45          55
           45          80
           46          36
           46          56
           46          59
           47           4
           47           7
           47          12
           48           9
           48          18
           48          78
           48          95
           49           5
           49          20
           49          39
           49          45
           49          73
           50          37
           50          45
           50          46
           50          67
           50          74
           50          89
           50          92
           51          13
           51          25
           51          27
           51          64
           51          68
           51          72
           51          83
           51          88
           52           8
           52          43
           52          84
           53          10
           53          41
           53          44
           54          27
           54          41
           54          58
           54          66
           55          12
           55          16
           55          41
           55          43
           55          53
           55          68
           55          72
           55          75
           55          80
           55          97
           56           5
           56          34
           56          43
           56          85
           57          21
           57          36
           57          46
           57          88
           57          96
           57         100
           58          61
           58          62
           58          64
           58          94
           59          13
           59          49
           59          50
           59          53
           59          75
           59          93
           59         100
           60           4
           60           5
           60           9
           60          32
           60          39
           60          49
           60          50
           61           6
           61          10
           61          12
           61          49
           61          58
           61          60
           61          64
           61          81
           61          98
           62          51
           62          54
           62          65
           62          66
           63          29
           63          34
           63          37
           63          39
           63          49
           63          89
           64          54
           64          77
           65          53
           65          73
           65          79
           65          95
           66          18
           66          29
           66          58
           66          65
           66          94
           67           3
           67          60
           67          96
           67          97
           68          60
           69          49
           69          90
           69          94
           70          21
           70          43
           70          53
           70          60
           70          65
           70          72
           71          11
           71          19
           71          52
           72          38
           72          52
           72          66
           72          84
           72          99
           73          25
           73          32
           73          35
           73          99
           74          24
           74          37
           74          50
           74          70
           75          29
           75          65
           75          74
           76           5
           76          16
           76          22
           76          51
           76          56
           76          64
           76          68
           77           7
           77          40
           77          44
           77          54
           77          72
           77          92
           78          53
           78          68
           79           2
           79          17
           79          69
           79          76
           79          85
           80          25
           80          44
           80          72
           80         100
           81           8
           81          17
           81          38
           81          56
           81          59
           81          67
           82           1
           82          27
           82          30
           82          61
           82          62
           82          70
           82          76
           82          91
           83          15
           83          21
           83          34
           83          91
           83          97
           84          17
           84          22
           84          44
           84          54
           84          65
           84          87
           84         100
           85          18
           85          67
           85          84
           85         100
           86          16
           86          21
           86          29
           86          40
           86          56
           86          72
           87           8
           87          50
           87          55
           87          60
           88          24
           88          87
           88          96
           89          16
           89          19
           89          26
           89          38
           89          59
           89          63
           89          83
           90          13
           90          19
           90          23
           90          25
           90          33
           90          35
           90          43
           90          45
           90          48
           90          49
           91           1
           91           4
           91          19
           91          20
           91          48
           91          79
           92           4
           92           5
           92           6
           92          14
           92          34
           92          50
           92          68
           92          69
           92          75
           92          95
           93          17
           93          29
           93          42
           93          62
           93          89
           94           4
           94          46
           94          66
           94          83
           95           8
           95          33
           95          46
           95          84
           95          89
           96           3
           96          46
           96          56
           96          92
           97           2
           97           8
           97          13
           97          23
           97          63
           97          66
           97          75
           97          82
           97          92
           98          21
           98          41
           98          44
           98          73
           98          96
           99          22
           99          57
           99          83
          100           2
          100          41
          100          48
          100          71
