# Supplementary material for: Dynamic thresholding search for the feedback vertex set problem
Source: PeerJ Comput Sci. 2023 Feb 10;9:e1245. doi: 10.7717/peerj-cs.1245 (PMC10280643; doi:10.7717/peerj-cs.1245)
Supplement: Supplemental Information 1 — These 101 benchmark instances are classified into five categories. No optimal solutions are known for the instances of the first to forth categories, while optimal solutions are known for the instances of the fifth category. [file peerj-cs-09-1245-s001.zip › FirstCategory/P100-600.dat]

          100         600
            1          11
            1          17
            1          18
            1          20
            1          61
            1          66
            1          67
            1          85
            1          91
            2          18
            2          29
            2          38
            2          49
            2          55
            2          57
            2          58
            2          62
            2          72
            2          86
            2          98
            3           4
            3          15
            3          23
            3          42
            3          49
            3          53
            3          73
            4          10
            4          20
            4          21
            4          29
            4          82
            4          87
            4          88
            4          90
            5           8
            5          60
            5          71
            5          83
            5          95
            5          97
            6           2
            6          25
            6          42
            6          68
            6          79
            6          93
            6          96
            7          20
            7          46
            7          58
            7          59
            7          83
            7          92
            8          12
            8          13
            8          17
            8          34
            8          47
            8          67
            8          76
            8          80
            9          16
            9          22
            9          82
           10           7
           10          27
           10          61
           10          64
           11          12
           11          13
           11          15
           11          39
           11          51
           11          79
           11          97
           12          13
           12          28
           12          58
           12          69
           13          69
           13          78
           13          91
           14           8
           14          27
           15          21
           15          48
           15          56
           16          12
           16          19
           16          48
           16          53
           16          71
           16          79
           16          84
           16          89
           17           3
           17          11
           17          18
           17          37
           17          42
           17          73
           17          76
           17          87
           18           1
           18           3
           18           6
           18           9
           18          10
           18          54
           18          55
           18          56
           18          59
           18          63
           18          65
           18          94
           19          18
           19          28
           19          46
           19          55
           19          62
           19          67
           19          68
           19          69
           19         100
           20          12
           20          23
           20          25
           20          44
           20          68
           20          72
           20          81
           21          34
           21          52
           21          77
           22          10
           22          14
           22          16
           22          29
           22          41
           22          89
           23           7
           23          30
           23          40
           23          68
           23          83
           23          92
           23          95
           24          16
           24          17
           24          38
           24          73
           24          76
           24          84
           25          29
           25          33
           25          39
           25          64
           26          12
           26          82
           27           4
           27          22
           27          41
           27          44
           27          61
           27          69
           27          85
           27          95
           28           7
           28           8
           28          23
           28          77
           28          78
           28          97
           29          17
           29          18
           29          50
           29          97
           30          15
           30          37
           30          41
           30          50
           30          51
           30          58
           30          93
           30          94
           30          96
           31          16
           31          49
           31          52
           31          87
           32           5
           32          11
           32          17
           32          18
           32          27
           32          61
           32          82
           33           1
           33           7
           33          17
           33          34
           33          63
           33          64
           33          92
           33          93
           34           5
           34          11
           34          12
           34          18
           34          21
           34          23
           34          40
           34          80
           34          96
           35           6
           35          23
           35          49
           35          52
           35          66
           35          72
           35          80
           36           5
           36          21
           36          22
           36          40
           36          51
           37           8
           37          24
           37          36
           37          63
           37          70
           37          71
           37          82
           37          85
           37          88
           38          23
           38          52
           38          62
           38          67
           38          87
           39           1
           39           4
           39          26
           39          31
           39          33
           39          58
           39          62
           39          88
           40           7
           40          52
           40          90
           41          14
           41          21
           41          23
           41          32
           41          50
           41          55
           41          83
           42          18
           42          21
           42          31
           42          34
           42          65
           42          76
           42          94
           42         100
           43           5
           43          15
           43          18
           43          46
           43          49
           43          54
           43          61
           43          80
           44           3
           44          10
           44          18
           44          20
           44          55
           44          64
           44          80
           45           6
           45           7
           45          35
           45          66
           46           4
           46           6
           46          18
           46          31
           46          43
           46          84
           46          90
           46          94
           47          15
           47          19
           47          34
           47          49
           48          12
           48          19
           48          61
           48          92
           49           7
           49          11
           49          28
           49          48
           49          62
           49          73
           49          79
           50          12
           50          17
           50          18
           50          21
           50          23
           50          24
           50          27
           50          34
           50          69
           50          71
           50          78
           51          12
           51          33
           51          42
           51          58
           51          95
           51         100
           52          18
           52          54
           52          67
           52          86
           53          27
           53          44
           53          45
           53          48
           53          60
           53          72
           54           7
           54          15
           54          29
           54          61
           54          88
           54          91
           55          11
           55          23
           55          26
           55          28
           55          62
           55          70
           56           2
           56          10
           56          20
           56          41
           56          55
           56          60
           56          85
           57          28
           57          51
           57          60
           57          63
           57          86
           58           1
           58           9
           58          15
           58          59
           58          64
           58          76
           58          83
           58          97
           59           1
           59          45
           59          67
           59          92
           60          11
           60          45
           60          51
           60          78
           60         100
           61           2
           61          42
           62           4
           62          45
           62          57
           62          74
           62          85
           63           1
           63          12
           63          27
           63          42
           63          50
           63          75
           64           6
           64          11
           64          54
           64          55
           64          59
           64          71
           65          39
           65          40
           65          43
           65          56
           65          67
           65          77
           66          44
           66          58
           66          96
           66         100
           67          17
           67          30
           67          66
           68          22
           68          33
           68          57
           68          58
           68          59
           69          16
           69          42
           69          61
           69          66
           69          79
           70          46
           70          63
           70          69
           70          76
           70          85
           70          99
           71           4
           71           9
           71          10
           71          26
           71          30
           71          35
           71          45
           71          50
           71          62
           72          22
           72          33
           72          42
           72          54
           72          83
           72          88
           73          54
           73          69
           73          70
           73          94
           74           3
           74          31
           74          50
           74          80
           74          93
           75           3
           75           4
           75          44
           75          58
           76          11
           76          14
           76          20
           76          40
           76          59
           76          65
           77          10
           77          34
           77          37
           77          39
           77          49
           77          61
           77          63
           77          93
           78          27
           78          29
           78          49
           78          56
           78          72
           78          73
           78          74
           78          77
           78          93
           78          94
           79          11
           79          34
           79          39
           79          40
           79          41
           79          70
           79          82
           79          88
           79          98
           80          11
           80          13
           80          52
           80          72
           80          81
           80          87
           81           1
           81          28
           81          34
           81          38
           81          45
           81          54
           81          55
           81          69
           81          86
           82           1
           82          43
           82          50
           83           2
           83          10
           83          12
           83          40
           83          50
           83          73
           84          10
           84          24
           84          46
           84          61
           84          64
           85          58
           85          60
           85          90
           86          12
           86          17
           86          18
           86          38
           86          40
           86          70
           86          73
           86          75
           86          77
           86          81
           86          82
           86          93
           87           7
           87          15
           87          18
           87          48
           87          54
           87          57
           87          68
           88           7
           88          31
           88          54
           88          59
           88          75
           89           6
           89          33
           89          54
           89          56
           89          82
           89          93
           91           2
           91          20
           91          21
           91          25
           91          39
           91          76
           92           2
           92           7
           92          21
           92          39
           92          94
           93           4
           93          65
           93          85
           93          98
           94          76
           94          89
           95           7
           95          16
           95          74
           95          85
           95          89
           96           5
           96          22
           96          26
           96          30
           96          68
           96          89
           96          98
           97           3
           97           4
           97          12
           97          38
           97          67
           97          78
           98           6
           98          12
           98          15
           98          19
           98          39
           98          71
           98          94
           99           6
           99           9
           99          11
           99          51
          100          15
          100          22
          100          53
          100          56
          100          63
          100          69
