# Supplementary material for: Dynamic thresholding search for the feedback vertex set problem
Source: PeerJ Comput Sci. 2023 Feb 10;9:e1245. doi: 10.7717/peerj-cs.1245 (PMC10280643; doi:10.7717/peerj-cs.1245)
Supplement: Supplemental Information 1 — These 101 benchmark instances are classified into five categories. No optimal solutions are known for the instances of the first to forth categories, while optimal solutions are known for the instances of the fifth category. [file peerj-cs-09-1245-s001.zip › FirstCategory/P1000-10000.dat]

         1000       10000
            1          24
            1          37
            1         142
            1         190
            1         404
            1         419
            1         520
            1         529
            1         762
            1         901
            1         947
            1         956
            2         148
            2         192
            2         433
            2         455
            2         864
            3          25
            3         142
            3         145
            3         227
            3         240
            3         558
            3         765
            3         909
            4         131
            4         222
            4         237
            4         288
            4         552
            4         749
            4         772
            4         876
            5         320
            5         393
            5         643
            5         851
            5         880
            6         218
            6         367
            6         466
            6         483
            6         533
            6         742
            6         952
            6         959
            7          30
            7          64
            7         135
            7         221
            7         225
            7         238
            7         300
            7         368
            7         392
            7         574
            7         908
            7         953
            7         962
            8          20
            8          52
            8         172
            8         287
            8         422
            8         470
            8         538
            8         583
            8         899
            8         936
            9         180
            9         216
            9         277
            9         285
            9         409
            9         553
            9         636
            9         689
            9         735
            9         811
           10           5
           10          28
           10         184
           10         586
           10         694
           10         809
           10         882
           10         896
           11         205
           11         216
           11         373
           11         424
           11         608
           11         766
           11         971
           12         113
           12         212
           12         422
           12         572
           12         573
           12         579
           12         589
           12         675
           12         926
           12         938
           13          49
           13          71
           13          89
           13          94
           13         289
           13         397
           13         529
           13         564
           13         750
           13         811
           14          84
           14         147
           14         186
           14         281
           14         517
           14         584
           14         632
           14         678
           14         969
           15          99
           15         254
           15         262
           15         520
           15         535
           15         564
           15         673
           15         728
           15         771
           15         775
           15         925
           15         937
           16         112
           16         163
           16         247
           16         328
           16         399
           16         482
           16         584
           16         821
           16         846
           16         901
           16         903
           16         939
           16         983
           17          50
           17         214
           17         233
           17         327
           17         376
           17         418
           17         638
           17         664
           17         686
           17         729
           17         883
           17         904
           18          33
           18          62
           18         108
           18         110
           18         179
           18         466
           18         528
           18         571
           18         689
           18         816
           19          83
           19         120
           19         134
           19         171
           19         260
           19         291
           19         355
           19         441
           19         496
           19         566
           19         719
           19         827
           19         914
           19         951
           19         998
           20          31
           20         128
           20         132
           20         252
           20         386
           20         494
           20         655
           20         694
           20         699
           20         787
           20         813
           20         818
           20         822
           20         920
           20         966
           21         509
           21         737
           21         913
           21         928
           21         985
           22         181
           22         624
           22         686
           22         694
           23         252
           23         384
           23         514
           23         603
           23         713
           23         892
           23         955
           23         991
           24         197
           24         291
           24         360
           24         505
           24         581
           24         633
           24         911
           25          14
           25          17
           25          62
           25          71
           25         210
           25         359
           25         870
           25         875
           26          28
           26          39
           26         321
           26         643
           26         655
           26         710
           26         715
           26         758
           26         868
           26         999
           27         156
           27         172
           27         245
           27         270
           27         434
           27         441
           27         491
           27         540
           27         619
           27         899
           27         900
           27         926
           28          95
           28         112
           28         267
           28         373
           28         470
           28         478
           28         835
           28         837
           28         907
           28         918
           29          37
           29          47
           29         132
           29         358
           29         447
           29         453
           29         708
           29         775
           29         819
           29         854
           29         858
           29         907
           30         124
           30         152
           30         224
           30         265
           30         398
           30         407
           30         555
           30         619
           30         658
           30         772
           31          68
           31          89
           31          97
           31         127
           31         508
           31         556
           31         585
           31         713
           31         869
           32         207
           32         300
           32         446
           32         526
           32         565
           32         763
           32         908
           32         932
           32         979
           33         183
           33         230
           33         289
           33         325
           33         365
           33         380
           33         486
           33         521
           33         622
           33         688
           33         827
           33         933
           33         991
           34         154
           34         270
           34         319
           34         357
           34         598
           34         662
           34         868
           34         942
           35         133
           35         210
           35         214
           35         370
           35         641
           35         722
           35         799
           35         834
           36          54
           36         219
           36         521
           36         695
           36         891
           36         969
           37          11
           37          54
           37          76
           37         186
           37         213
           37         721
           37         775
           38          53
           38         108
           38         153
           38         155
           38         214
           38         346
           38         377
           38         495
           38         499
           38         532
           38         537
           38         649
           38         693
           39         157
           39         173
           39         194
           39         272
           39         279
           39         597
           39         637
           39         716
           39         774
           39         794
           39         854
           39         928
           40         134
           40         234
           40         420
           40         635
           40         640
           40         641
           40         695
           40         778
           40         799
           40         807
           41          17
           41          95
           41         534
           41         537
           41         549
           41         839
           41         862
           41         950
           41         960
           41         964
           42           6
           42         101
           42         160
           42         214
           42         331
           42         342
           42         386
           42         605
           42         732
           42         753
           42         882
           43         332
           43         457
           43         694
           43         728
           44           5
           44          11
           44         354
           44         406
           44         414
           44         495
           44         523
           44         566
           44         584
           44         685
           44         718
           44         936
           44         976
           45          27
           45         352
           45         423
           45         462
           45         487
           45         786
           45         892
           45         982
           46          14
           46          48
           46          53
           46         136
           46         284
           46         313
           46         359
           46         635
           46         852
           46         951
           46         996
           47         182
           47         299
           47         605
           47         883
           47         904
           47         959
           48          25
           48         154
           48         181
           48         187
           48         330
           48         364
           48         458
           48         494
           48         686
           48         865
           48         923
           49          90
           49         145
           49         287
           49         306
           49         350
           49         445
           49         597
           49         628
           49         707
           49         721
           49         782
           49         788
           49         853
           49         972
           50         253
           50         303
           50         345
           50         383
           50         512
           50         588
           50         690
           50         694
           50         884
           51          30
           51          94
           51         222
           51         249
           51         364
           51         432
           51         483
           51         617
           51         711
           51         716
           51         787
           51         817
           51         882
           51         986
           51         995
           52          78
           52         245
           52         725
           52         881
           52        1000
           53          57
           53         127
           53         140
           53         142
           53         188
           53         338
           53         433
           53         505
           53         557
           53         573
           53         693
           53         753
           53         787
           53         810
           54          62
           54         112
           54         400
           54         631
           54         663
           54         802
           54         953
           55           2
           55         459
           55         510
           55         544
           55         551
           55         712
           55         948
           56         126
           56         140
           56         151
           56         326
           56         351
           56         498
           56         622
           56         729
           56         730
           56         778
           56         846
           57          33
           57          68
           57          93
           57         123
           57         152
           57         183
           57         192
           57         270
           57         278
           57         309
           57         312
           57         342
           57         485
           57         711
           57         892
           58          39
           58          99
           58         127
           58         190
           58         496
           58         524
           58         583
           58         584
           58         587
           58         605
           58         657
           58         670
           58         769
           59           8
           59         152
           59         224
           59         263
           59         392
           59         462
           59         713
           59         721
           60          27
           60          61
           60         153
           60         200
           60         281
           60         283
           60         408
           60         514
           60         584
           60         691
           60         934
           60         972
           61         206
           61         326
           61         421
           61         494
           61         515
           61         587
           61         768
           62         103
           62         125
           62         174
           62         277
           62         352
           62         518
           62         583
           62         666
           63          58
           63         134
           63         229
           63         466
           63         523
           63         549
           63         636
           63         668
           63         737
           63         751
           63         792
           63         973
           64          83
           64         298
           64         318
           64         618
           64         636
           64         680
           64         973
           65         378
           65         508
           65         522
           65         682
           65         696
           65         887
           65         934
           65         969
           66          17
           66          52
           66         333
           66         444
           66         596
           67         149
           67         528
           67         572
           67         664
           67         694
           67         766
           68         216
           68         262
           68         271
           68         272
           68         434
           68         449
           68         524
           68         623
           68         690
           68         781
           68         819
           68         850
           69          82
           69         119
           69         131
           69         165
           69         184
           69         216
           69         349
           69         358
           69         717
           69         759
           69         899
           70           7
           70          17
           70          52
           70          56
           70         124
           70         246
           70         349
           70         447
           70         455
           70         476
           70         701
           70         790
           70         846
           70         928
           70         936
           71         264
           71         333
           71         361
           71         554
           71         591
           71         659
           71         833
           71         855
           72         145
           72         196
           72         237
           72         310
           72         387
           72         478
           72         862
           72         914
           72         931
           73          92
           73         106
           73         141
           73         299
           73         347
           73         707
           73         753
           73         872
           73         961
           74         148
           74         163
           74         353
           74         391
           74         401
           74         564
           74         619
           74         696
           74         700
           74         906
           74         908
           74         920
           75          40
           75         364
           75         582
           75         583
           75         675
           75         707
           75         753
           75         766
           75         925
           76         127
           76         252
           76         281
           76         297
           76         314
           76         362
           76         496
           76         533
           76         538
           76         629
           76         759
           76         772
           76         912
           76         913
           76         994
           77          34
           77          90
           77         448
           77         727
           77         890
           78         141
           78         186
           78         454
           78         931
           78         963
           79           9
           79         114
           79         277
           79         395
           79         417
           79         422
           79         490
           79         677
           79         787
           79         797
           79         850
           80          47
           80          98
           80         239
           80         286
           80         416
           80         461
           80         509
           80         608
           80         679
           80         829
           81          45
           81         107
           81         159
           81         283
           81         596
           81         878
           81         973
           81         992
           82          95
           82         123
           82         229
           82         238
           82         254
           82         373
           82         415
           82         420
           82         431
           82         435
           82         452
           82         475
           82         702
           82         765
           82         801
           82         856
           82         878
           83          38
           83          61
           83          82
           83         175
           83         234
           83         289
           83         502
           83         525
           83         576
           83         662
           83         753
           83         955
           84          30
           84         157
           84         353
           84         377
           84         387
           84         403
           84         432
           84         675
           84         712
           84         864
           84         964
           85          87
           85         170
           85         257
           85         426
           85         520
           85         528
           85         552
           85         615
           85         618
           85         707
           85         722
           85         777
           86          27
           86         102
           86         105
           86         322
           86         458
           86         494
           86         574
           86         636
           86         800
           87          27
           87          43
           87          77
           87         147
           87         228
           87         527
           87         804
           88           7
           88         297
           88         552
           88         582
           88         632
           88         861
           88         892
           89          62
           89          66
           89         322
           89         379
           89         487
           89         502
           89         730
           89         825
           89         862
           89         938
           89         987
           90         122
           90         176
           90         265
           90         295
           90         528
           90         598
           90         668
           90         729
           90         805
           90         881
           90         943
           90         975
           91           6
           91          51
           91         216
           91         334
           91         354
           91         615
           91         655
           91         815
           91         866
           91         868
           91         913
           91         967
           92          44
           92         202
           92         220
           92         327
           92         464
           92         577
           92         611
           92         629
           92         646
           92         711
           92         747
           92         778
           92         836
           92         857
           92         933
           92         978
           92         981
           93          81
           93         467
           93         649
           93         703
           93         721
           93         836
           93         854
           93         895
           94         145
           94         172
           94         268
           94         398
           94         476
           94         532
           94         535
           94         601
           94         602
           94         796
           94         962
           95          36
           95         233
           95         574
           95         666
           95         713
           95         716
           95         744
           95         853
           95         889
           96          72
           96         108
           96         158
           96         272
           96         317
           96         510
           96         585
           96         710
           96         968
           97          82
           97          96
           97         153
           97         193
           97         403
           97         499
           97         550
           97         640
           97         672
           97         698
           97         837
           97         847
           97         928
           98         202
           98         307
           98         369
           98         599
           98         694
           98         713
           98         717
           99          54
           99          68
           99         238
           99         289
           99         410
           99         602
           99         630
           99         671
           99         775
           99         962
          100          82
          100         166
          100         216
          100         328
          100         373
          100         382
          100         563
          100         630
          100         632
          100         639
          100         681
          100         914
          100         922
          101         118
          101         265
          101         407
          101         609
          101         614
          101         619
          101         953
          102          27
          102          93
          102         115
          102         191
          102         369
          102         481
          102         590
          102         851
          103          27
          103          64
          103         174
          103         333
          103         350
          103         545
          103         590
          103         646
          103         760
          103         764
          103         849
          103         906
          104         122
          104         258
          104         276
          104         345
          104         441
          104         528
          104         561
          104         735
          104         759
          105         143
          105         167
          105         177
          105         211
          105         273
          105         375
          105         389
          105         393
          105         406
          105         496
          105         551
          105         798
          105         865
          106         135
          106         597
          106         634
          106         694
          106         775
          106         812
          106         851
          106         986
          107          11
          107          82
          107         135
          107         191
          107         197
          107         262
          107         361
          107         377
          107         385
          107         640
          107         766
          107         776
          107         856
          107         967
          108          36
          108         317
          108         342
          108         343
          108         386
          108         498
          108         607
          108         625
          108         806
          108         812
          108         830
          108         985
          109          75
          109         102
          109         143
          109         241
          109         306
          109         539
          109         611
          109         939
          109         980
          109         993
          110          85
          110         276
          110         407
          110         628
          110         723
          110         866
          110         874
          110         883
          110         896
          110         992
          111          26
          111         471
          111         479
          111         527
          111         681
          111         762
          111         769
          111         784
          111         983
          112         121
          112         125
          112         233
          112         290
          112         391
          112         401
          112         404
          112         558
          112         689
          112         932
          112         972
          113          40
          113         273
          113         382
          113         560
          113         863
          113         864
          113         915
          113         939
          114         160
          114         223
          114         313
          114         340
          114         402
          114         545
          114         653
          114         698
          114         769
          114         962
          115          30
          115          39
          115          84
          115         103
          115         292
          115         379
          115         693
          115         895
          116           5
          116          57
          116          89
          116         118
          116         266
          116         365
          116         464
          116         520
          116         574
          116         601
          116         682
          116         820
          116         927
          116         984
          117         168
          117         197
          117         525
          117         740
          117         835
          117         963
          118         209
          118         252
          118         254
          118         376
          118         551
          118         568
          118         832
          119          29
          119          35
          119          58
          119          63
          119          97
          119         115
          119         518
          119         626
          119         631
          119         750
          119         853
          119         914
          120         178
          120         240
          120         307
          120         312
          120         342
          120         365
          120         410
          120         461
          120         497
          120         702
          120         720
          120         780
          120         912
          120         941
          121          93
          121         180
          121         215
          121         293
          121         375
          121         481
          121         507
          121         540
          121         601
          121         730
          121         771
          122          96
          122         118
          122         129
          122         159
          122         301
          122         348
          122         418
          122         498
          122         563
          122         605
          122         640
          122         820
          122         939
          123          89
          123         133
          123         202
          123         323
          123         405
          123         557
          123         600
          123         873
          123         881
          123         936
          123         957
          124         229
          124         308
          124         382
          124         543
          124         727
          124         837
          124         944
          124         978
          125         105
          125         271
          125         279
          125         366
          125         381
          125         631
          125         673
          125         743
          125         906
          126          69
          126         238
          126         271
          126         308
          126         599
          126         611
          126         673
          126         871
          126         882
          127          46
          127          71
          127         104
          127         160
          127         175
          127         375
          127         699
          127         715
          127         744
          127         938
          128          86
          128          91
          128         106
          128         169
          128         203
          128         397
          128         407
          128         737
          128         864
          129          46
          129         116
          129         218
          129         246
          129         430
          129         511
          129         614
          129         630
          130          60
          130          65
          130         145
          130         165
          130         198
          130         229
          130         425
          130         524
          130         640
          130         654
          130         672
          131         162
          131         192
          131         247
          131         279
          131         506
          131         584
          131         737
          131         820
          131         845
          131         949
          132         344
          132         372
          132         530
          132         708
          132         713
          132         763
          132         909
          132         935
          132         952
          132         975
          132         977
          133         214
          133         287
          133         375
          133         760
          134          10
          134         352
          134         353
          134         355
          134         492
          134         523
          134         609
          134         902
          134         944
          135         410
          135         474
          135         548
          136         204
          136         231
          136         271
          136         352
          136         361
          136         398
          136         436
          136         524
          136         570
          136         636
          136         671
          136         748
          136         907
          136         997
          137         192
          137         221
          137         333
          137         357
          137         376
          137         399
          137         539
          137         565
          137         571
          137         625
          137         910
          137         969
          137         978
          138           7
          138         110
          138         268
          138         311
          138         383
          138         430
          138         631
          138         716
          138         740
          138         797
          138         898
          139           6
          139          13
          139         211
          139         215
          139         552
          139         623
          139         664
          139         959
          140          65
          140          89
          140         293
          140         334
          140         705
          140         748
          140         838
          141          68
          141         154
          141         239
          141         396
          141         411
          141         459
          141         599
          141         608
          141         680
          141         689
          141         993
          142          35
          142          51
          142          94
          142         295
          142         485
          142         500
          142         536
          142         567
          142         605
          142         615
          142         692
          142         773
          142         791
          142         819
          142         914
          143          40
          143          89
          143          93
          143         123
          143         134
          143         257
          143         421
          143         501
          143         754
          143         819
          143         962
          144          56
          144          92
          144         166
          144         380
          144         451
          144         489
          144         510
          144         586
          144         587
          144         637
          144         687
          144         693
          144         809
          144         920
          145         158
          145         175
          145         368
          145         556
          145         577
          145         702
          145         811
          145         921
          145         943
          145         994
          145         996
          146         142
          146         332
          146         391
          146         446
          146         490
          146         751
          146         752
          146         754
          146         879
          146         924
          147          11
          147          77
          147         185
          147         235
          147         441
          147         532
          147         803
          147         833
          147         859
          147         904
          148          11
          148         208
          148         227
          148         292
          148         387
          148         513
          148         646
          148         721
          148         729
          148         806
          148         873
          149          95
          149         237
          149         324
          149         466
          149         497
          149         501
          149         748
          149         810
          149         846
          149         936
          149         941
          149         955
          150          34
          150         119
          150         252
          150         372
          150         488
          150         530
          150         553
          150         657
          150         693
          150         728
          150         782
          150         820
          150         874
          150         919
          150         987
          151         290
          151         315
          151         534
          151         579
          151         658
          151         664
          151         669
          151         706
          151         850
          151         900
          151         913
          151         925
          151         993
          152          76
          152         138
          152         155
          152         174
          152         414
          152         423
          152         524
          152         531
          152         570
          152         593
          152         622
          152         735
          152         901
          152         997
          153         176
          153         217
          153         219
          153         273
          153         284
          153         328
          153         468
          153         766
          153         780
          153         795
          153         826
          153         835
          153         916
          153         947
          154         104
          154         216
          154         278
          154         349
          154         410
          154         433
          154         473
          154         544
          154         562
          154         633
          154         662
          154         721
          154         722
          154         810
          154         903
          154         941
          155          53
          155         117
          155         124
          155         165
          155         267
          155         680
          155         998
          156          56
          156          87
          156         220
          156         346
          156         387
          156         451
          156         472
          156         536
          156         569
          156         579
          156         655
          156         687
          156         805
          156         835
          156         867
          156         889
          156         988
          156         991
          157          38
          157         126
          157         159
          157         193
          157         287
          157         450
          157         727
          157         729
          157         736
          158         116
          158         117
          158         120
          158         155
          158         184
          158         271
          158         493
          158         561
          158         564
          159          20
          159         137
          159         212
          159         469
          159         503
          159         536
          159         585
          159         592
          160         328
          160         423
          160         460
          160         475
          160         484
          160         523
          160         643
          160         768
          160         962
          160         971
          161         114
          161         118
          161         194
          161         364
          161         381
          161         474
          161         478
          161         636
          161         750
          161         880
          162         313
          162         485
          162         715
          162         859
          163         210
          163         219
          163         267
          163         403
          163         499
          163         514
          163         658
          163         943
          163         970
          163         974
          163         982
          164         111
          164         129
          164         154
          164         271
          164         318
          164         530
          164         557
          164         621
          164         653
          164         863
          165          41
          165          64
          165         378
          165         412
          165         581
          165         668
          165         736
          165         760
          165         829
          165         963
          166          23
          166         231
          166         269
          166         394
          166         713
          166         843
          166         893
          167          58
          167          75
          167         103
          167         906
          167         988
          168          31
          168          62
          168         172
          168         246
          168         330
          168         479
          168         687
          169         206
          169         258
          169         359
          169         551
          169         679
          169         708
          169         838
          169         891
          169         898
          170         239
          170         259
          170         305
          170         825
          171          64
          171         286
          171         354
          171         473
          171         538
          171         563
          171         637
          171         737
          171         906
          171         909
          172         132
          172         149
          172         238
          172         361
          172         397
          172         632
          172         664
          172         844
          172         887
          173          47
          173          73
          173         216
          173         385
          173         489
          173         687
          173         759
          173         774
          173         915
          173         932
          173         969
          174          32
          174         213
          174         325
          174         394
          174         473
          174         744
          174         863
          174         911
          174         950
          174         979
          175          67
          175         208
          175         248
          175         353
          175         368
          175         414
          175         504
          175         595
          175         848
          175         916
          175         922
          175         978
          175         997
          176          26
          176          31
          176         134
          176         235
          176         638
          176         645
          176         795
          176         834
          177          81
          177         175
          177         275
          177         293
          177         422
          177         711
          177         790
          177         907
          178          25
          178          50
          178          54
          178         101
          178         102
          178         189
          178         291
          178         361
          178         405
          178         580
          178         604
          178         635
          178         871
          178         877
          179          15
          179          74
          179         106
          179         118
          179         165
          179         278
          179         298
          179         357
          179         461
          179         666
          179         714
          180          12
          180          48
          180         111
          180         374
          180         471
          180         473
          180         636
          180         675
          180         988
          181          46
          181          51
          181          85
          181         150
          181         155
          181         173
          181         351
          181         491
          181         516
          181         573
          181         594
          181         689
          181         748
          181         804
          181         859
          181         963
          182         101
          182         180
          182         373
          182         495
          182         535
          182         658
          182         857
          182         885
          182         901
          182         969
          183          55
          183         109
          183         242
          183         272
          183         275
          183         425
          183         429
          183         487
          183         540
          183         546
          183         642
          183         671
          183         864
          184          57
          184         125
          184         134
          184         154
          184         339
          184         678
          184         776
          184         830
          184         894
          184         920
          184         960
          184         991
          185          60
          185         150
          185         253
          185         363
          185         395
          185         444
          185         601
          185         641
          185         759
          185         856
          185         988
          186         133
          186         166
          186         263
          186         279
          186         297
          186         647
          186         959
          186        1000
          187          13
          187          56
          187         134
          187         167
          187         272
          187         274
          187         325
          187         482
          187         671
          187         710
          187         747
          187         879
          187         904
          188         432
          188         930
          188         931
          188         939
          188         945
          189          44
          189         343
          189         522
          189         546
          189         556
          189         695
          189         748
          189         776
          189         838
          189         926
          190          31
          190         200
          190         423
          190         467
          190         523
          190         529
          190         531
          190         574
          190         601
          190         673
          190         776
          190         911
          190         940
          191          48
          191         153
          191         404
          191         739
          192         178
          192         328
          192         461
          192         560
          192         813
          192         823
          192         836
          192         888
          193          73
          193         391
          193         426
          193         529
          193         779
          193         813
          193         881
          193         944
          193         949
          193         982
          194         180
          194         274
          194         304
          194         326
          194         426
          194         460
          194         472
          194         490
          194         636
          194         714
          194         775
          195          20
          195         147
          195         180
          195         240
          195         300
          195         330
          195         638
          195         644
          195         719
          195         901
          195         990
          196          43
          196         217
          196         416
          196         420
          196         436
          196         520
          196         598
          196         640
          197         105
          197         350
          197         449
          197         528
          197         691
          197         721
          197         755
          197         791
          197         976
          198          77
          198         273
          198         340
          198         353
          198         403
          198         411
          198         471
          198         708
          198         837
          198         839
          198         911
          199          76
          199         243
          199         263
          199         517
          199         916
          199         938
          200          97
          200         253
          200         267
          200         318
          200         339
          200         416
          200         555
          200         558
          200         628
          200         739
          200         900
          200         906
          201           4
          201         251
          201         285
          201         610
          201         720
          201         869
          201         876
          202         227
          202         312
          202         340
          202         382
          202         464
          202         508
          202         629
          202         721
          202         726
          202         777
          203         269
          203         366
          203         383
          203         694
          203         717
          203         731
          203         809
          203         867
          203         919
          204         103
          204         528
          204         542
          204         543
          204         617
          204         840
          204         986
          205         157
          205         197
          205         291
          205         517
          205         538
          205         648
          205         840
          205         865
          205         873
          205         882
          205         983
          205         989
          206         179
          206         181
          206         198
          206         219
          206         278
          206         303
          206         306
          206         419
          206         477
          206         686
          206         709
          206         731
          206         759
          206         831
          206         847
          206         966
          207           2
          207          35
          207          70
          207         135
          207         273
          207         331
          207         422
          207         518
          207         558
          207         605
          207         607
          207         657
          207         686
          207         708
          207         969
          208         131
          208         390
          208         470
          208         695
          208         732
          208         798
          208         802
          208         847
          208         873
          209         231
          209         272
          209         386
          209         555
          209         846
          209         946
          210         205
          210         213
          210         418
          210         425
          210         673
          210         692
          210         706
          210         745
          210         783
          210         876
          211         147
          211         181
          211         287
          211         290
          211         367
          211         519
          211         593
          211         763
          211         795
          211         816
          212          31
          212          54
          212         101
          212         116
          212         131
          212         354
          212         450
          212         471
          212         635
          212         730
          212         801
          212         830
          213          57
          213         221
          213         410
          213         493
          213         508
          213         773
          213         876
          213         878
          213         981
          213         983
          214          32
          214          38
          214          71
          214         232
          214         332
          214         343
          214         371
          214         398
          214         614
          214         737
          215          63
          215          96
          215         672
          215         711
          215         947
          216         160
          216         191
          216         220
          216         282
          216         305
          216         564
          216         608
          216         689
          216         947
          216         953
          217         295
          217         366
          217         411
          217         494
          217         643
          217         695
          217         718
          217         828
          217         843
          217         846
          217         856
          217         881
          217         910
          218          47
          218         108
          218         260
          218         323
          218         372
          218         405
          218         433
          218         477
          218         819
          218         834
          218         856
          218         911
          218         921
          219         125
          219         247
          219         273
          219         298
          219         492
          219         543
          219         711
          219         733
          219         978
          220         191
          220         201
          220         400
          220         524
          220         529
          220         800
          220         868
          220         913
          220         951
          221          25
          221         268
          221         275
          221         302
          221         325
          221         473
          221         665
          221         711
          221         830
          221         973
          222          58
          222          62
          222          69
          222         342
          222         412
          222         450
          222         477
          222         689
          222         807
          222         833
          223          52
          223         120
          223         131
          223         327
          223         503
          223         573
          223         716
          223         722
          223         748
          223        1000
          224         204
          224         250
          224         286
          224         376
          224         447
          224         520
          224         591
          224         933
          224         943
          225           1
          225         265
          225         486
          225         517
          225         559
          225         602
          225         627
          225         639
          225         686
          225         717
          225         737
          226         279
          226         436
          226         500
          226         670
          226         881
          226         973
          226         975
          227         110
          227         295
          227         307
          227         308
          227         510
          227         664
          227         820
          227         908
          227         982
          228          22
          228         133
          228         169
          228         267
          228         372
          228         411
          228         486
          228         749
          228         771
          228         791
          228         866
          228         868
          228         894
          228         918
          228         979
          229          31
          229         124
          229         301
          229         491
          229         497
          229         521
          229         555
          229         803
          229         943
          229         945
          230          14
          230         103
          230         368
          230         417
          230         656
          230         690
          230         736
          230         768
          230         821
          230         937
          230         945
          231          16
          231         151
          231         219
          231         279
          231         292
          231         346
          231         403
          231         530
          231         549
          231         557
          231         577
          231         608
          231         634
          231         653
          231         662
          231         678
          231         757
          231         892
          231         906
          232         256
          232         294
          232         332
          232         524
          232         693
          232         697
          232         819
          232         918
          232         938
          232         942
          233          17
          233          28
          233         339
          233         398
          233         523
          233         566
          233         584
          233         651
          233         717
          234         240
          234         244
          234         290
          234         296
          234         334
          234         340
          234         360
          234         547
          234         604
          234         638
          234         676
          234         953
          235          37
          235          70
          235         127
          235         136
          235         153
          235         341
          235         403
          235         420
          235         493
          235         535
          235         560
          235         582
          235         668
          235         683
          235         804
          235         841
          236          39
          236         169
          236         170
          236         211
          236         364
          236         482
          236         672
          236         821
          236         917
          237          59
          237         229
          237         238
          237         294
          237         535
          237         608
          237         634
          237         766
          237         820
          238         486
          238         875
          238         978
          239         124
          239         337
          239         364
          239         428
          239         469
          239         503
          239         544
          239         584
          239         685
          239         787
          239         817
          239         877
          239         891
          240         138
          240         190
          240         539
          240         668
          240         683
          240         841
          240         925
          241          48
          241          65
          241         118
          241         163
          241         192
          241         549
          241         616
          241         652
          241         670
          241         880
          241         904
          242         102
          242         356
          242         717
          242         872
          243          12
          243         169
          243         333
          243         453
          243         691
          243         793
          243         799
          243         838
          243         877
          244         134
          244         138
          244         239
          244         321
          244         508
          244         509
          244         874
          244         905
          245         165
          245         235
          245         279
          245         348
          245         453
          245         490
          245         552
          245         697
          245         769
          245         851
          245         857
          245         905
          246          48
          246         168
          246         199
          246         225
          246         456
          246         595
          246         768
          246         814
          246         874
          246         913
          247         230
          247         425
          247         628
          247         886
          247         972
          248          19
          248         189
          248         717
          248         811
          249          77
          249         291
          249         443
          249         577
          249         631
          249         636
          249         720
          249         834
          249         872
          250         200
          250         279
          250         326
          250         399
          250         404
          250         611
          250         757
          250         763
          250         851
          250         943
          251          54
          251         192
          251         241
          251         270
          251         322
          251         350
          251         400
          251         501
          251         616
          251         673
          251         727
          251         828
          251         952
          252          44
          252         410
          252         527
          252         566
          252         611
          252         704
          252         799
          252         836
          252         885
          253          30
          253         174
          253         224
          253         241
          253         270
          253         300
          253         385
          253         415
          253         599
          253         643
          253         700
          254          29
          254          36
          254          62
          254         147
          254         373
          254         429
          254         478
          254         668
          254         746
          254         972
          255         228
          255         262
          255         306
          255         393
          255         398
          255         436
          255         645
          255         710
          255         746
          255         855
          256          33
          256         242
          256         403
          256         473
          256         539
          256         556
          256         605
          256         636
          256         639
          256         749
          256         797
          256         909
          256         915
          257          78
          257         347
          257         432
          257         461
          257         533
          257         582
          257         584
          257         753
          257         764
          257         850
          258          75
          258         129
          258         162
          258         375
          258         400
          258         513
          258         540
          258         600
          258         608
          258         698
          258         702
          258         879
          258         963
          259         149
          259         243
          259         276
          259         337
          259         447
          259         476
          259         660
          259         802
          259         864
          259         910
          260         164
          260         197
          260         276
          260         358
          260         395
          260         494
          260         500
          260         506
          260         943
          261          28
          261         345
          261         480
          261         691
          261         852
          261         868
          261         936
          261         980
          262          85
          262          92
          262         229
          262         236
          262         270
          262         308
          262         312
          262         492
          262         628
          262         713
          262         774
          262         879
          263         363
          263         452
          263         580
          263         977
          264          34
          264         176
          264         254
          264         336
          264         442
          264         565
          264         592
          264         608
          264         624
          264         938
          264         953
          264         962
          265          55
          265         179
          265         246
          265         279
          265         300
          265         333
          265         365
          265         466
          265         514
          265         604
          265         659
          265         688
          265         707
          265         837
          265         866
          265         944
          266          99
          266         235
          266         237
          266         262
          266         275
          266         350
          266         404
          266         409
          266         450
          266         484
          266         610
          266         664
          266         854
          266         981
          267          35
          267          63
          267         251
          267         338
          267         353
          267         435
          267         814
          267         879
          267         960
          268          74
          268          93
          268          97
          268         198
          268         241
          268         332
          268         436
          268         491
          268         619
          268         633
          268         720
          268         765
          268         990
          269          55
          269          95
          269         149
          269         203
          269         498
          269         766
          269         909
          269         977
          270          68
          270         325
          270         477
          270         541
          270         628
          270         670
          271         152
          271         175
          271         195
          271         255
          271         294
          271         301
          271         400
          271         632
          271         642
          271         676
          271         700
          271         720
          271         727
          271         730
          271         770
          271         896
          272          80
          272         170
          272         209
          272         233
          272         356
          272         520
          272         623
          272         664
          272         937
          272         947
          273          90
          273         189
          273         582
          273         686
          273         815
          273         999
          274         125
          274         207
          274         493
          274         508
          274         531
          274         556
          274         674
          274         704
          274         809
          274         837
          275          53
          275         235
          275         257
          275         288
          275         315
          275         365
          275         393
          275         456
          275         730
          275         771
          275         903
          276         134
          276         186
          276         258
          276         275
          276         407
          276         645
          276         825
          277         109
          277         144
          277         235
          277         351
          277         442
          277         515
          277         651
          277         670
          277         893
          277         995
          278         154
          278         368
          278         379
          278         381
          278         646
          278         723
          278         862
          279           8
          279          10
          279          61
          279          77
          279         252
          279         330
          279         460
          279         489
          279         651
          279         658
          279         817
          279         831
          279         923
          279         931
          280          34
          280         299
          280         355
          280         487
          280         644
          280         918
          280         953
          280         988
          281         219
          281         224
          281         310
          281         350
          281         353
          281         454
          281         537
          281         602
          281         679
          281         817
          281         851
          281         997
          282          48
          282         176
          282         215
          282         353
          282         397
          282         430
          282         451
          282         538
          282         543
          282         583
          283         169
          283         205
          283         244
          283         489
          283         610
          283         711
          283         943
          284         155
          284         289
          284         297
          284         532
          284         717
          284         845
          284         848
          285          23
          285         111
          285         176
          285         189
          285         223
          285         308
          285         520
          285         613
          285         653
          285         656
          285         876
          285         889
          286          42
          286         126
          286         181
          286         362
          286         537
          286         540
          286         602
          286         967
          287         114
          287         140
          287         262
          287         309
          287         495
          287         655
          287         759
          287         772
          287         795
          287         957
          288         102
          288         159
          288         238
          288         323
          288         334
          288         386
          288         433
          288         757
          288         938
          288         941
          288         952
          288         987
          288         989
          289         123
          289         258
          289         297
          289         446
          289         627
          289         630
          289         683
          290         299
          290         594
          290         648
          290         781
          290         947
          290         982
          291          39
          291          41
          291          62
          291         115
          291         122
          291         207
          291         295
          291         302
          291         354
          291         356
          291         555
          291         768
          291         836
          291         907
          292         158
          292         174
          292         251
          292         267
          292         276
          292         355
          292         385
          292         392
          292         449
          292         675
          292         942
          292         952
          293         147
          293         267
          293         569
          293         604
          293         737
          293         905
          293         972
          294          67
          294          93
          294         170
          294         410
          294         522
          294         532
          294         672
          294         712
          294         906
          294         943
          295         293
          295         308
          295         399
          295         450
          295         451
          295         575
          295         769
          295         844
          295         886
          295         970
          296         102
          296         133
          296         417
          296         577
          296         587
          296         612
          296         708
          296         956
          296         971
          297         120
          297         122
          297         357
          297         395
          297         492
          297         556
          297         676
          297         874
          297         952
          298         125
          298         241
          298         273
          298         378
          298         469
          298         612
          298         681
          298         720
          298         762
          298         865
          298         871
          299          52
          299         139
          299         218
          299         340
          299         570
          299         815
          299         933
          300         127
          300         131
          300         409
          300         509
          300         564
          300         600
          300         626
          300         707
          300         839
          301         370
          301         394
          301         398
          301         410
          301         452
          301         486
          301         866
          302         580
          302         629
          302         835
          302         920
          302         925
          303          80
          303          82
          303          99
          303         364
          303         570
          303         614
          303         634
          303         663
          303         688
          303         728
          303         759
          303         829
          303         837
          303         942
          304          52
          304         323
          304         570
          304         899
          304         940
          305           7
          305          12
          305         115
          305         347
          305         396
          305         418
          305         502
          305         574
          305         619
          305         669
          305         776
          305         857
          306          90
          306          98
          306         116
          306         303
          306         356
          306         627
          306         977
          306         995
          307          88
          307         159
          307         327
          307         331
          307         432
          307         482
          307         537
          307         579
          307         847
          307         883
          307         995
          308         202
          308         418
          308         437
          308         716
          308         764
          308         782
          308         845
          308         918
          309          65
          309         101
          309         271
          309         453
          309         505
          309         777
          309         839
          309         847
          309         955
          309         958
          310         118
          310         135
          310         256
          310         276
          310         445
          310         566
          310         773
          310         928
          310         970
          311         181
          311         211
          311         356
          311         399
          311         605
          311         640
          311         753
          311         775
          311         903
          312         401
          312         595
          312         610
          312         761
          312         791
          312         796
          312         829
          313          12
          313          15
          313          73
          313         101
          313         366
          313         385
          313         389
          313         474
          313         838
          313         847
          313         915
          313         967
          314          40
          314          90
          314          96
          314         194
          314         208
          314         361
          314         372
          314         452
          314         466
          314         535
          314         677
          314         703
          314         738
          314         755
          314         786
          314         989
          315          45
          315          58
          315         107
          315         173
          315         332
          315         744
          315         937
          315         989
          316          60
          316          70
          316          95
          316         103
          316         165
          316         212
          316         393
          316         448
          316         502
          316         580
          316         635
          316         649
          316         947
          317           3
          317         253
          317         280
          317         346
          317         429
          317         439
          317         623
          317         670
          317         690
          317         786
          318         226
          318         255
          318         586
          318         602
          318         622
          318         695
          318         709
          319          21
          319         269
          319         408
          319         493
          319         650
          319         724
          319         810
          319         847
          320          51
          320          81
          320         169
          320         175
          320         290
          320         423
          320         503
          320         596
          320         695
          320         991
          321          55
          321         173
          321         364
          321         436
          321         591
          321         863
          322          46
          322          56
          322          89
          322         224
          322         429
          322         480
          322         552
          322         609
          322         628
          322         718
          322         815
          322         899
          322         969
          323           4
          323           8
          323          27
          323          94
          323         259
          323         272
          323         379
          323         404
          323         498
          323         563
          323         572
          323         589
          323         613
          323         772
          323         818
          324         287
          324         668
          324         796
          324         885
          324         953
          325         160
          325         164
          325         180
          325         198
          325         342
          325         346
          325         513
          325         610
          325         843
          326          27
          326         188
          326         344
          326         366
          326         450
          326         473
          326         619
          326         665
          326         695
          326         716
          326         729
          326         747
          326         788
          326         835
          326         872
          327          12
          327          28
          327         136
          327         168
          327         184
          327         201
          327         316
          327         353
          327         398
          327         405
          327         552
          327         698
          328          19
          328         251
          328         452
          328         845
          328         968
          328         972
          328         994
          329         275
          329         375
          329         539
          329         554
          329         742
          329         804
          329         883
          329         951
          329         970
          330          22
          330         231
          330         320
          330         352
          330         445
          330         475
          330         484
          330         539
          330         633
          330         673
          330         732
          330         791
          330         807
          330         892
          330         927
          331          25
          331         180
          331         261
          331         295
          331         515
          331         625
          331         749
          331         817
          331         855
          331         947
          331         954
          332          39
          332          76
          332         130
          332         244
          332         278
          332         282
          332         518
          332         676
          332         718
          332         724
          332         783
          332         881
          332         912
          333          79
          333          97
          333         173
          333         221
          333         347
          333         467
          333         522
          333         574
          333         911
          333         966
          333         978
          334          43
          334         131
          334         150
          334         197
          334         389
          334         419
          334         461
          334         600
          334         724
          334         967
          335          92
          335         128
          335         154
          335         277
          335         286
          335         292
          335         424
          335         437
          335         713
          335         782
          336          60
          336         344
          336         355
          336         399
          336         714
          336         715
          336         801
          336         830
          336         844
          336         871
          336         876
          336         920
          336         937
          337         191
          337         200
          337         483
          337         551
          337         743
          338         239
          338         257
          338         281
          338         359
          338         375
          338         429
          338         528
          338         593
          338         799
          338         899
          338         967
          339         527
          339         594
          339         742
          339         755
          339         856
          339         938
          340          81
          340         220
          340         398
          340         669
          340         787
          340         811
          340         943
          341         171
          341         210
          341         395
          341         725
          341         902
          342          17
          342          40
          342         192
          342         558
          342         694
          342         704
          342         821
          342         853
          342         898
          342         976
          342         999
          343         103
          343         121
          343         196
          343         291
          343         496
          343         553
          343         566
          343         816
          343         827
          343         847
          343         863
          343         985
          344          79
          344         178
          344         297
          344         387
          344         417
          344         484
          344         542
          344         567
          344         618
          344         639
          344         648
          344         678
          344         885
          345          30
          345          34
          345          51
          345          90
          345         215
          345         660
          345         756
          345         882
          346          16
          346          27
          346         230
          346         238
          346         413
          346         420
          346         833
          346         869
          346         955
          347          90
          347         242
          347         363
          347         499
          347         789
          348          36
          348         129
          348         137
          348         159
          348         342
          348         393
          348         401
          348         521
          348         540
          348         602
          348         645
          348         762
          348         936
          348         937
          349         222
          349         225
          349         250
          349         380
          349         512
          349         519
          349         537
          349         558
          349         563
          349         573
          349         578
          349         652
          349         753
          349         961
          349         993
          349         999
          350          26
          350         181
          350         214
          350         291
          350         312
          350         354
          350         538
          350         558
          350         694
          350         768
          350         902
          351          86
          351          99
          351         174
          351         182
          351         446
          351         476
          351         608
          351         654
          351         807
          351         857
          351         957
          352         131
          352         175
          352         235
          352         247
          352         277
          352         367
          352         449
          352         633
          352         732
          352         763
          352         984
          353          95
          353         214
          353         219
          353         302
          353         425
          353         551
          353         791
          353         826
          354         299
          354         424
          354         461
          354         615
          354         728
          354         866
          354         969
          355          47
          355         373
          355         400
          355         442
          355         554
          355         564
          355         602
          355         760
          355         781
          355         852
          355         891
          355         949
          356         142
          356         201
          356         204
          356         276
          356         426
          356         749
          356         883
          356         930
          356         931
          357          88
          357         157
          357         164
          357         194
          357         198
          357         212
          357         493
          357         574
          357         596
          357         728
          357         759
          357         811
          357         999
          358          25
          358          60
          358         306
          358         376
          358         391
          358         505
          358         547
          358         583
          359          72
          359         134
          359         202
          359         206
          359         308
          359         330
          359         364
          359         565
          359         649
          359         666
          359         815
          359         885
          359         912
          360          31
          360         424
          360         497
          360         531
          360         623
          360         837
          361          88
          361         263
          361         302
          361         408
          361         450
          361         696
          361         917
          361         988
          362         109
          362         123
          362         448
          362         662
          362         756
          363          35
          363         180
          363         201
          363         311
          363         493
          363         499
          363         612
          363         650
          363         731
          363         801
          363         872
          363         897
          363         898
          364         121
          364         144
          364         365
          364         603
          364         613
          364         687
          364         690
          364         953
          364         968
          365         146
          365         198
          365         220
          365         319
          365         392
          365         535
          365         706
          365         718
          365         763
          365         804
          365         977
          366          18
          366          62
          366         220
          366         571
          366         702
          366         775
          366         791
          366         820
          366         859
          367         188
          367         399
          367         406
          367         450
          367         519
          367         524
          367         682
          367         757
          367         822
          367         894
          367         898
          367         955
          367         965
          367         989
          367         994
          368         145
          368         391
          368         492
          368         544
          368         599
          368         681
          368         706
          368         846
          368         847
          368         891
          368         977
          369         128
          369         169
          369         191
          369         246
          369         287
          369         521
          369         533
          369         751
          369         798
          369         823
          369         936
          370         154
          370         181
          370         196
          370         260
          370         336
          370         503
          370         639
          370         675
          370         684
          370         864
          370         866
          370         900
          371          55
          371         152
          371         176
          371         227
          371         324
          371         375
          371         735
          371         753
          371         817
          372          24
          372         120
          372         223
          372         586
          372         718
          372         742
          372         783
          372         886
          372         918
          372         952
          373          52
          373         187
          373         240
          373         251
          373         302
          373         318
          373         369
          373         380
          373         401
          373         503
          373         583
          373         594
          373         630
          373         722
          373         854
          373         918
          374          71
          374         108
          374         125
          374         133
          374         213
          374         340
          374         490
          374         660
          374         773
          374         903
          374         937
          375         175
          375         224
          375         383
          375         485
          375         552
          375         604
          375         931
          375         942
          375         992
          376          12
          376         198
          376         358
          376         372
          376         396
          376         405
          376         440
          376         450
          376         558
          376         570
          376         603
          376         773
          376         862
          377          19
          377         182
          377         205
          377         341
          377         471
          377         784
          377         871
          377         895
          377         921
          377         969
          378           9
          378         291
          378         438
          378         500
          378         568
          378         861
          378         953
          379          72
          379         115
          379         237
          379         524
          379         555
          379         657
          380          94
          380         181
          380         304
          380         330
          380         409
          380         497
          380         607
          380         687
          380         800
          380         829
          381          26
          381         118
          381         214
          381         217
          381         429
          381         470
          381         579
          381         581
          381         671
          381         747
          381         859
          382          28
          382          31
          382         122
          382         333
          382         542
          382         570
          382         733
          382         757
          383          28
          383          46
          383         167
          383         357
          383         460
          383         507
          383         625
          383         655
          383         672
          383         796
          383         989
          384          52
          384         199
          384         205
          384         285
          384         327
          384         431
          384         702
          384         721
          384         834
          384         876
          384         964
          385          55
          385         127
          385         166
          385         262
          385         445
          385         523
          385         614
          385         620
          385         718
          385         865
          385         993
          386          45
          386         110
          386         187
          386         329
          386         449
          386         559
          386         597
          386         785
          387          14
          387         143
          387         410
          387         476
          387         563
          387         586
          387         696
          387         707
          387         789
          388          12
          388          14
          388          91
          388         164
          388         241
          388         378
          388         476
          388         523
          388         752
          388         913
          389          12
          389          58
          389          78
          389          95
          389         207
          389         295
          389         554
          389         559
          389         564
          389         582
          389         659
          389         680
          389         788
          389         811
          389         816
          390          31
          390         502
          390         724
          390         986
          391         197
          391         267
          391         281
          391         375
          391         476
          391         522
          391         559
          391         594
          391         712
          391         746
          391         828
          391         869
          391         877
          392           2
          392          23
          392          67
          392         237
          392         355
          392         442
          392         475
          392         593
          392         694
          392         787
          392         926
          392         965
          392         981
          393          11
          393          40
          393         149
          393         375
          393         469
          393         517
          393         569
          393         665
          393         844
          393         856
          394         241
          394         444
          394         608
          394         685
          394         786
          394         845
          394         858
          394         864
          394         917
          394         946
          395          22
          395          24
          395         110
          395         300
          395         563
          395         697
          395         705
          395         831
          396          51
          396         136
          396         296
          396         401
          396         474
          396         478
          396         490
          396         603
          396         672
          396         733
          396         988
          397          15
          397          62
          397         141
          397         402
          397         421
          397         430
          397         473
          397         524
          397         552
          397         712
          397         753
          397         761
          397         811
          397         830
          397         874
          397         940
          397         962
          398          24
          398         259
          398         419
          398         433
          398         496
          398         534
          398         581
          398         699
          398         701
          398         755
          398         780
          398         799
          399         130
          399         164
          399         165
          399         260
          399         269
          399         290
          399         352
          399         651
          399         667
          399         679
          399         787
          399         818
          399         875
          400          56
          400          95
          400         142
          400         145
          400         516
          400         621
          400         640
          400         647
          400         703
          400         738
          400         780
          400         873
          400         879
          400         941
          401          32
          401         529
          401         637
          401         695
          401         789
          401         811
          401         824
          401         894
          401         906
          402         267
          402         468
          402         570
          402         736
          402         840
          403          89
          403         172
          403         177
          403         224
          403         360
          403         973
          404         130
          404         158
          404         200
          404         220
          404         237
          404         398
          404         415
          404         458
          404         498
          404         503
          404         689
          404         830
          404         838
          404         850
          404         913
          405         149
          405         360
          405         480
          405         677
          405         935
          406          81
          406         182
          406         332
          406         461
          406         641
          406         698
          406         740
          406         805
          406         851
          407          69
          407         365
          407         381
          407         465
          407         683
          407         771
          408         156
          408         266
          408         435
          408         637
          408         787
          408         828
          409           8
          409          83
          409         109
          409         132
          409         333
          409         361
          409         376
          409         387
          409         459
          409         522
          409         669
          409         703
          409         809
          409         895
          409         953
          409         993
          410         195
          410         243
          410         497
          410         524
          410         532
          410         609
          410         848
          410         989
          410         995
          411         202
          411         337
          411         372
          411         504
          411         775
          411         805
          412         100
          412         108
          412         210
          412         310
          412         358
          412         401
          412         451
          412         456
          412         475
          412         766
          413          20
          413          50
          413         206
          413         207
          413         222
          413         283
          413         290
          413         440
          413         540
          413         687
          413         777
          413         808
          413         831
          413         917
          413         953
          413         988
          414         122
          414         153
          414         231
          414         302
          414         320
          414         432
          414         438
          414         516
          414         629
          414         733
          414         834
          414         847
          414         990
          415          99
          415         131
          415         334
          415         450
          415         457
          415         475
          415         531
          415         641
          415         699
          415         797
          415         807
          415         949
          415         958
          416          89
          416         146
          416         357
          416         623
          416         780
          416         841
          417         161
          417         431
          417         517
          417         760
          417         765
          417         980
          418         152
          418         224
          418         255
          418         327
          418         355
          418         531
          418         626
          418         675
          418         795
          418         997
          419          80
          419         427
          419         475
          419         571
          419         721
          420          77
          420         429
          420         821
          420         856
          420         896
          421         107
          421         261
          421         280
          421         281
          421         287
          421         356
          421         416
          421         498
          421         636
          421         650
          421         663
          421         678
          421         812
          421         855
          421         895
          421         979
          422          83
          422         336
          422         341
          422         480
          422         500
          422         587
          422         670
          422         726
          422         731
          422         884
          422         923
          423          22
          423         292
          423         343
          423         467
          423         617
          423         623
          423         671
          423         832
          423         874
          423         898
          424          10
          424          48
          424         255
          424         321
          424         343
          424         357
          424         558
          424         587
          424         877
          424         970
          424        1000
          425          49
          425         159
          425         211
          425         244
          425         322
          425         379
          425         391
          425         582
          425         798
          425         859
          425         991
          426         186
          426         188
          426         211
          426         332
          426         399
          426         428
          426         525
          426         587
          426         629
          426         640
          426         645
          426         665
          426         914
          426         998
          427         178
          427         533
          427         556
          427         687
          427         853
          428          39
          428          54
          428          99
          428         153
          428         172
          428         187
          428         278
          428         401
          428         543
          428         636
          428         731
          429          78
          429         216
          429         340
          429         417
          429         536
          429         583
          429         594
          429         597
          429         915
          430          32
          430         270
          430         314
          430         644
          430         800
          430         854
          430         873
          431         107
          431         442
          431         462
          431         624
          431         696
          431         767
          432         128
          432         153
          432         190
          432         276
          432         301
          432         549
          432         903
          433          17
          433          49
          433          55
          433         146
          433         417
          433         453
          433         554
          433         555
          433         579
          433         586
          433         886
          434          64
          434         245
          434         308
          434         356
          434         364
          434         488
          434         489
          434         551
          434         614
          434         744
          434         774
          434         860
          434         939
          434         940
          435         120
          435         161
          435         163
          435         280
          435         346
          435         621
          435         802
          436         153
          436         344
          436         450
          436         469
          436         556
          436         623
          436         688
          436         888
          436         942
          437           5
          437         242
          437         320
          437         837
          437         956
          437         965
          438          17
          438         382
          438         662
          439         153
          439         157
          439         237
          439         289
          439         431
          439         459
          439         583
          439         678
          439         904
          440          20
          440          73
          440         206
          440         275
          440         379
          440         713
          440         881
          440         930
          441           6
          441          80
          441         182
          441         246
          441         253
          441         349
          441         424
          441         540
          441         551
          441         591
          441         688
          441         690
          441         787
          441         876
          441         967
          442         121
          442         251
          442         260
          442         362
          442         390
          442         402
          442         427
          442         469
          442         497
          442         542
          442         721
          442         772
          442         969
          442         997
          443         470
          443         492
          443         559
          443         670
          443         684
          443         704
          443         855
          443         921
          443         934
          443         947
          443         963
          444         195
          444         264
          444         383
          444         610
          444         670
          444         693
          444         701
          444         775
          444         873
          445          46
          445          76
          445         287
          445         517
          445         577
          445         587
          445         648
          445         696
          445         779
          445         900
          445         931
          446         162
          446         167
          446         276
          446         323
          446         391
          446         395
          446         401
          446         416
          446         456
          446         513
          446         663
          446         682
          446         702
          446         790
          446         841
          446         988
          447           1
          447         120
          447         206
          447         212
          447         336
          447         675
          447         761
          447         870
          447         894
          447         895
          447         910
          447         958
          447         962
          447         964
          447         997
          448           2
          448         216
          448         542
          448         543
          448         617
          448         633
          448         710
          449         117
          449         122
          449         221
          449         275
          449         342
          449         712
          449         749
          449         758
          449         806
          450           1
          450          10
          450         106
          450         148
          450         419
          450         656
          450         731
          450         804
          450         807
          450        1000
          451         488
          451         525
          451         611
          451         695
          451         745
          452         140
          452         204
          452         216
          452         217
          452         257
          452         261
          452         289
          452         303
          452         348
          452         515
          452         535
          452         583
          452         626
          452         639
          452         920
          453           7
          453          96
          453         162
          453         289
          453         376
          453         385
          453         391
          453         492
          453         510
          453         627
          453         670
          453         978
          453         983
          454         211
          454         232
          454         286
          454         350
          454         446
          454         468
          454         583
          454         641
          454         642
          454         844
          455         715
          455         737
          455         852
          455         869
          455         908
          455         922
          456          41
          456          43
          456          67
          456         272
          456         306
          456         330
          456         369
          456         417
          456         445
          456         553
          456         597
          456         833
          456         957
          457          41
          457         124
          457         155
          457         362
          457         421
          457         481
          457         612
          457         771
          457         894
          458          78
          458          79
          458         108
          458         111
          458         268
          458         289
          458         460
          458         580
          458         628
          458         874
          458         908
          458         914
          459         127
          459         175
          459         211
          459         430
          459         461
          459         467
          459         487
          459         508
          459         561
          459         600
          459         844
          459         972
          459         975
          459         980
          460          51
          460         104
          460         177
          460         220
          460         497
          460         567
          460         598
          460         599
          460         790
          460         993
          461         223
          461         335
          461         358
          461         504
          461         824
          461         832
          462          51
          462         150
          462         227
          462         232
          462         240
          462         251
          462         373
          462         375
          462         556
          462         598
          462         640
          462         695
          462         801
          462         942
          462         962
          463          30
          463          42
          463         262
          463         408
          463         621
          463         661
          463         676
          463         694
          463         815
          463         879
          464          73
          464         119
          464         127
          464         280
          464         446
          464         451
          464         534
          464         760
          464         762
          464         791
          464         914
          465          17
          465          75
          465         225
          465         228
          465         487
          465         558
          465         598
          465         644
          465         762
          465         858
          465         946
          465         963
          466         329
          466         393
          466         718
          466         753
          466         917
          467          20
          467         217
          467         353
          467         505
          467         773
          467         891
          467         894
          467         925
          467         963
          468         106
          468         372
          468         524
          468         797
          468         847
          468         867
          469         112
          469         153
          469         164
          469         223
          469         244
          469         328
          469         375
          469         465
          469         665
          469         692
          469         887
          470           4
          470          41
          470          43
          470          82
          470         143
          470         362
          470         370
          470         482
          470         507
          470         811
          470         851
          470         996
          471          11
          471          29
          471         311
          471         677
          471         765
          471         818
          471         930
          471         964
          471         969
          472         352
          472         425
          472         476
          472         528
          472         538
          472         648
          472         681
          472         738
          472         832
          472         953
          473         263
          473         460
          473         631
          473         684
          473         786
          474          83
          474         319
          474         384
          474         401
          474         467
          474         483
          474         537
          474         590
          474         660
          474         696
          474         809
          474         880
          474         910
          474         974
          475         144
          475         228
          475         284
          475         386
          475         456
          475         680
          475         688
          475         715
          475         833
          475         971
          476           5
          476          49
          476         738
          476         853
          476         911
          477          39
          477          50
          477          57
          477         128
          477         149
          477         322
          477         326
          477         494
          477         517
          477         976
          478         108
          478         109
          478         333
          478         513
          478         699
          478         908
          479         160
          479         186
          479         343
          479         429
          479         923
          480          57
          480         123
          480         131
          480         173
          480         406
          480         600
          480         617
          480         664
          480         736
          480         761
          480         814
          480         875
          480         888
          481          80
          481         250
          481         369
          481         478
          481         615
          481         718
          481         767
          481         772
          481         847
          482          29
          482         159
          482         228
          482         235
          482         360
          482         442
          482         496
          482         526
          482         565
          482         618
          482         876
          482         881
          482         979
          483          28
          483          69
          483         163
          483         383
          483         612
          483         670
          483         747
          483         795
          483         997
          484         437
          484         458
          484         577
          484         718
          484         851
          485          17
          485         116
          485         208
          485         249
          485         255
          485         351
          485         364
          485         382
          485         397
          485         530
          485         710
          485        1000
          486          12
          486          15
          486          94
          486         253
          486         262
          486         463
          486         544
          486         599
          486         643
          486         704
          486         787
          486         953
          487         191
          487         201
          487         243
          487         272
          487         422
          487         675
          487         814
          487         827
          487         934
          488         388
          488         480
          488         495
          488         526
          488         538
          488         898
          489          89
          489         234
          489         285
          489         324
          489         478
          489         588
          489         657
          489         701
          489         901
          489         908
          489         925
          489         954
          489         964
          490         150
          490         172
          490         273
          490         279
          490         398
          490         588
          490         655
          490         723
          490         790
          490         813
          490         815
          491          54
          491          95
          491         273
          491         284
          491         403
          491         563
          491         614
          491         694
          491         778
          491         796
          491         809
          491         961
          492         272
          492         275
          492         291
          492         299
          492         321
          492         400
          492         438
          492         441
          492         450
          492         677
          492         770
          492         925
          493         193
          493         256
          493         361
          493         504
          493         542
          493         678
          493         752
          493         767
          493         818
          493         872
          494          30
          494         124
          494         152
          494         222
          494         431
          494         462
          494         470
          494         508
          494         989
          495         130
          495         311
          495         397
          495         480
          495         512
          495         578
          495         649
          495         664
          495         698
          495         772
          495         780
          496         239
          496         261
          496         536
          496         673
          496         716
          496         721
          496         766
          497         114
          497         199
          497         486
          497         498
          497         499
          497         648
          497         884
          497         887
          497         909
          497         973
          498          87
          498         148
          498         172
          498         194
          498         251
          498         256
          498         364
          498         404
          498         457
          498         494
          498         518
          498         654
          498         705
          498         843
          498         974
          499         307
          499         357
          499         584
          499         669
          499         816
          499         852
          499         866
          499         957
          500          25
          500          83
          500         404
          500         435
          500         510
          500         574
          500         901
          501          44
          501          78
          501         508
          501         783
          501         843
          501         871
          502         335
          502         414
          502         583
          502         590
          502         746
          502         781
          502         882
          502         976
          503         221
          503         239
          503         421
          503         558
          503         559
          503         564
          503         848
          503         899
          503         932
          503         984
          504         189
          504         473
          504         667
          504         713
          504         723
          504         735
          504         889
          505         132
          505         155
          505         160
          505         208
          505         319
          505         367
          505         369
          505         606
          505         770
          505         894
          505         938
          505         940
          505         973
          505         990
          506         200
          506         266
          506         302
          506         485
          506         486
          506         617
          506         845
          506         851
          506         855
          506         897
          506         961
          507          59
          507         549
          507         729
          507         811
          507         837
          508          52
          508          83
          508         108
          508         233
          508         280
          508         321
          508         367
          508         653
          508         692
          508         938
          509          39
          509          92
          509         257
          509         307
          509         318
          509         351
          509         357
          509         503
          509         519
          509         732
          509         734
          509         812
          509         867
          510         123
          510         223
          510         233
          510         553
          510         606
          510         720
          510         822
          510         854
          510         874
          510         921
          511          29
          511          39
          511          83
          511          84
          511         366
          511         376
          511         426
          511         469
          511         553
          511         710
          511         776
          511         818
          511         953
          512         137
          512         209
          512         247
          512         277
          512         336
          512         500
          512         615
          512         676
          512         720
          512         945
          513           8
          513         126
          513         397
          513         438
          513         480
          513         540
          513         605
          513         654
          513         728
          513         730
          513         897
          514          12
          514          71
          514         106
          514         148
          514         237
          514         327
          514         487
          514         713
          514         734
          514         832
          514         941
          514         980
          515          24
          515         211
          515         387
          515         410
          515         484
          515         694
          515         812
          516          29
          516         524
          516         957
          517          94
          517         115
          517         122
          517         212
          517         424
          517         524
          517         586
          517         676
          517         692
          517         883
          517         925
          517         935
          518          63
          518         195
          518         325
          518         364
          518         602
          518         616
          518         942
          518         989
          519           3
          519          48
          519          80
          519         275
          519         308
          519         337
          519         367
          519         419
          519         486
          519         646
          519         816
          519         826
          519         990
          520          32
          520         164
          520         189
          520         206
          520         256
          520         282
          520         349
          520         510
          520         567
          520         878
          520         917
          520         919
          520         921
          521          22
          521          90
          521         167
          521         429
          521         526
          521         543
          521         551
          521         556
          521         768
          521         798
          521         821
          521         854
          521         933
          521         992
          522         105
          522         130
          522         246
          522         702
          522         717
          522         913
          522         960
          523          68
          523          91
          523         157
          523         165
          523         242
          523         287
          523         293
          523         328
          523         330
          523         345
          523         461
          523         496
          523         521
          523         577
          523         742
          523         999
          524          19
          524         222
          524         339
          524         618
          524         860
          524         946
          524         964
          525          11
          525         146
          525         292
          525         372
          525         426
          525         472
          525         653
          525         879
          525         909
          525         940
          526         258
          526         385
          526         400
          526         455
          526         637
          526         681
          526         765
          526         910
          526         945
          526         992
          527          65
          527          75
          527          80
          527         184
          527         277
          527         329
          527         477
          527         525
          527         579
          527         958
          528         710
          528         758
          528         855
          528         866
          528         881
          528         915
          528         951
          528         986
          529         123
          529         161
          529         257
          529         475
          529         579
          529         725
          529         785
          529         898
          529         992
          530         125
          530         446
          530         495
          530         511
          530         622
          530         803
          530         968
          531          69
          531         135
          531         202
          531         369
          531         384
          531         563
          531         667
          531         687
          531         924
          531         998
          532          84
          532         141
          532         147
          532         202
          532         239
          532         417
          532         519
          532         589
          532         595
          532         637
          532         672
          532         694
          532         766
          532         817
          532         844
          533          14
          533          73
          533          95
          533         287
          533         360
          533         369
          533         450
          533         510
          533         612
          533         845
          533         860
          533         932
          534         152
          534         249
          534         366
          534         384
          534         451
          534         516
          534         805
          534         933
          534         943
          535          14
          535         138
          535         185
          535         239
          535         289
          535         391
          535         395
          535         606
          535         652
          535         695
          535         909
          536         704
          536         717
          536         738
          536         884
          536         893
          536         950
          537         410
          537         444
          537         724
          537         839
          537         976
          538         197
          538         244
          538         379
          538         521
          538         682
          538         945
          539          77
          539         119
          539         237
          539         240
          539         282
          539         300
          539         448
          539         693
          539         894
          540          65
          540         195
          540         526
          540         680
          540         752
          540         809
          540         816
          540         941
          541          22
          541          36
          541         167
          541         272
          541         301
          541         409
          541         474
          541         477
          541         559
          541         608
          541         639
          541         642
          541         671
          541         735
          541         754
          541         791
          541         862
          542          38
          542          77
          542         194
          542         248
          542         263
          542         334
          542         375
          542         388
          542         459
          542         499
          542         831
          543         165
          543         167
          543         377
          543         427
          543         561
          543         646
          544          36
          544         154
          544         303
          544         304
          544         428
          544         433
          544         506
          544         545
          544         634
          544         650
          544         716
          544         753
          544         761
          544         827
          544         935
          545          56
          545          66
          545         193
          545         222
          545         226
          545         584
          545         856
          546         151
          546         241
          546         288
          546         343
          546         457
          546         460
          546         465
          546         482
          546         820
          546         863
          546         907
          546         910
          546         912
          546         958
          547         283
          547         338
          547         368
          547         394
          547         397
          547         441
          547         748
          547         825
          547         951
          548         293
          548         513
          548         709
          548         765
          548         958
          548         959
          548         971
          549           8
          549         128
          549         309
          549         389
          549         544
          549         585
          549         913
          549         969
          549         973
          550         432
          550         499
          550         678
          550         740
          550         826
          551          70
          551         114
          551         253
          551         390
          551         414
          551         446
          551         553
          551         712
          551         750
          551         832
          551         847
          551         968
          551         983
          552         202
          552         276
          552         310
          552         337
          552         459
          552         465
          552         576
          552         766
          552         796
          552         921
          552         942
          553          11
          553         132
          553         154
          553         400
          553         561
          553         730
          553         847
          553         936
          553         974
          554         299
          554         336
          554         522
          554         531
          554         533
          554         561
          554         860
          554         897
          554         964
          555          65
          555         120
          555         190
          555         218
          555         273
          555         461
          555         490
          555         619
          555         875
          555         884
          555         910
          556         149
          556         209
          556         250
          556         341
          556         348
          556         369
          556         477
          556         714
          556         755
          556         827
          556         947
          556         952
          556         987
          557          72
          557         106
          557         200
          557         226
          557         243
          557         270
          557         366
          557         437
          557         804
          557         943
          558         132
          558         169
          558         170
          558         225
          558         226
          558         228
          558         438
          558         453
          558         660
          558         692
          559         111
          559         118
          559         164
          559         225
          559         239
          559         310
          559         375
          559         536
          559         596
          559         610
          559         639
          559         689
          559         706
          559         851
          559         898
          559         910
          560           6
          560          84
          560         139
          560         164
          560         166
          560         351
          560         541
          560         601
          560         603
          560         637
          560         682
          560         718
          560         761
          560         763
          560         824
          560         839
          560         872
          560         974
          561          38
          561          76
          561         293
          561         303
          561         309
          561         347
          561         392
          561         416
          562         442
          562         462
          562         517
          562         530
          562         640
          562         681
          562         895
          563          40
          563          41
          563          45
          563         203
          563         240
          563         286
          563         392
          563         444
          563         513
          563         533
          563         547
          563         966
          564          72
          564         567
          564         737
          564         849
          564         917
          565         272
          565         376
          565         662
          565         774
          565         781
          565         880
          566         195
          566         221
          566         320
          566         513
          566         663
          566         697
          566         782
          566         828
          567          72
          567         159
          567         214
          567         227
          567         484
          567         494
          567         513
          567         880
          567         972
          568          51
          568         265
          568         334
          568         661
          568         675
          568         705
          569         259
          569         464
          569         765
          569         798
          569         916
          569         926
          570         114
          570         232
          570         289
          570         547
          570         624
          570         758
          570         852
          570         901
          570         924
          570         925
          570         931
          571          73
          571          92
          571         215
          571         300
          571         320
          571         332
          571         412
          571         485
          571         490
          571         509
          571         549
          571         600
          571         713
          571         714
          571         850
          571         985
          572          71
          572          74
          572         206
          572         672
          572         713
          572         871
          572         972
          573          68
          573          73
          573         188
          573         293
          573         614
          573         628
          573         634
          573         814
          573         839
          573         863
          573         971
          574         184
          574         207
          574         253
          574         329
          574         356
          574         410
          574         596
          574         799
          574         817
          574         825
          574         883
          574         983
          575          88
          575         335
          575         346
          575         514
          575         537
          575         894
          576         118
          576         255
          576         323
          576         424
          576         582
          576         621
          576         651
          576         659
          577          22
          577         109
          577         249
          577         432
          577         559
          577         594
          577         728
          577         755
          577         821
          577         846
          577         881
          577         951
          578          34
          578         178
          578         292
          578         482
          578         495
          578         536
          578         648
          578         675
          578         730
          578         754
          579          29
          579         100
          579         142
          579         145
          579         202
          579         227
          579         228
          579         234
          579         235
          579         463
          579         587
          579         668
          579        1000
          580          16
          580          56
          580          69
          580         283
          580         294
          580         454
          580         639
          581          92
          581         167
          581         267
          581         274
          581         417
          581         747
          581         817
          581         967
          582         530
          582         626
          582         907
          583         237
          583         462
          583         568
          583         574
          583         868
          584          39
          584         298
          584         327
          584         336
          584         405
          584         478
          584         675
          584         788
          584         837
          584         879
          584         886
          584         900
          584         912
          584         921
          584         950
          585         648
          585         662
          585         671
          585         679
          586          94
          586         123
          586         155
          586         178
          586         324
          586         403
          586         405
          586         502
          586         624
          586         636
          586         645
          586         653
          586         672
          586         709
          586         736
          586         752
          586         799
          586         861
          586         880
          586         962
          587          26
          587          72
          587         154
          587         187
          587         198
          587         228
          587         267
          587         323
          587         458
          587         462
          587         469
          587         509
          587         645
          587         800
          587         876
          587         903
          588          17
          588         114
          588         189
          588         550
          588         573
          588         635
          588         712
          588         791
          588         893
          588         907
          589         533
          589         652
          589         753
          589         852
          589         970
          590          10
          590          30
          590         140
          590         198
          590         310
          590         322
          590         464
          590         495
          590         565
          590         700
          590         881
          591         115
          591         142
          591         167
          591         232
          591         237
          591         383
          591         417
          591         443
          591         468
          591         609
          591         620
          591         635
          591         663
          591         878
          591         977
          592         140
          592         183
          592         316
          592         363
          592         389
          592         400
          592         474
          592         503
          592         555
          592         771
          592         780
          592         931
          593          99
          593         191
          593         382
          593         384
          593         422
          593         468
          593         560
          593         585
          593         654
          593         933
          593         989
          594           5
          594         125
          594         155
          594         279
          594         311
          594         335
          594         384
          594         505
          594         515
          594         625
          595          19
          595          60
          595         197
          595         347
          595         350
          595         414
          595         430
          595         803
          595         814
          596          98
          596         292
          596         472
          596         540
          596         660
          596         664
          596         749
          596         773
          596         791
          597         252
          597         273
          597         339
          597         589
          597         620
          597         647
          597         743
          597         770
          597         895
          597         996
          598          43
          598         153
          598         275
          598         276
          598         309
          598         393
          598         520
          598         640
          598         647
          598         688
          598         695
          598         726
          598         853
          598         885
          598         951
          598         957
          598         962
          599          69
          599         141
          599         147
          599         230
          599         255
          599         293
          599         347
          599         479
          599         572
          599         659
          599         707
          599         712
          599         743
          599         801
          599         816
          600         306
          600         372
          600         384
          600         405
          600         468
          600         492
          600         601
          600         637
          600         641
          600         668
          600         732
          601         103
          601         252
          601         416
          601         511
          601         565
          601         758
          601         879
          601         897
          601         985
          602          11
          602         264
          602         384
          602         408
          602         448
          602         515
          602         575
          602         624
          602         640
          602         675
          602         728
          602         757
          603          87
          603         206
          603         301
          603         333
          603         352
          603         553
          603         735
          603         770
          604         109
          604         282
          604         724
          604         816
          604         878
          605          26
          605         224
          605         337
          605         404
          605         473
          605         474
          605         504
          605         555
          605         565
          605         708
          605         752
          605         767
          605         832
          606           8
          606           9
          606          22
          606         147
          606         161
          606         314
          606         318
          606         423
          606         526
          606         541
          606         877
          606         881
          606         925
          606         973
          607         135
          607         223
          607         225
          607         258
          607         305
          607         345
          607         408
          607         432
          607         467
          607         625
          607         632
          607         635
          607         983
          608          15
          608          81
          608         150
          608         203
          608         257
          608         286
          608         424
          608         471
          608         611
          608         642
          608         735
          608         738
          608         848
          608         924
          609          37
          609         215
          609         217
          609         320
          609         412
          609         453
          609         469
          609         649
          609         727
          609         736
          609         914
          610          20
          610          90
          610         176
          610         362
          610         401
          610         644
          610         650
          610         729
          610         890
          610         967
          611         248
          611         387
          611         437
          611         671
          611         846
          611         850
          612         234
          612         262
          612         291
          612         424
          612         497
          612         861
          612         866
          612         930
          612         957
          613         239
          613         307
          613         332
          613         408
          613         426
          613         487
          613         522
          613         534
          613         649
          613         691
          613         968
          614         131
          614         459
          614         612
          614         660
          614         683
          614         688
          614         692
          614         932
          615          53
          615         143
          615         164
          615         258
          615         669
          615         859
          615         889
          615         936
          615         977
          616          17
          616          87
          616         243
          616         490
          616         499
          617          26
          617         143
          617         383
          617         514
          617         633
          617         756
          617         817
          617         991
          618          69
          618          72
          618         152
          618         469
          618         658
          618         697
          618         804
          618         840
          618         992
          619          89
          619         212
          619         324
          619         325
          619         445
          619         634
          619         988
          620          43
          620          84
          620         140
          620         195
          620         326
          620         523
          620         570
          620         730
          620         840
          620         989
          621           3
          621          98
          621         103
          621         232
          621         334
          621         348
          621         358
          621         529
          621         590
          621         646
          621         652
          621         762
          621         792
          621         833
          621         927
          621         942
          621         964
          622         179
          622         317
          622         347
          622         357
          622         387
          622         615
          622         697
          622         853
          622         899
          622         900
          623         131
          623         281
          623         348
          623         372
          623         422
          623         764
          623         871
          623         895
          624          73
          624         161
          624         377
          624         451
          624         563
          624         639
          624         785
          624         837
          624         888
          624         906
          625          95
          625         151
          625         370
          625         391
          625         464
          625         492
          625         591
          625         710
          625         843
          625         859
          625         872
          625         902
          625         929
          626          49
          626          86
          626          99
          626         117
          626         329
          626         348
          626         573
          626         590
          626         606
          626         623
          626         640
          626         644
          626         709
          627         128
          627         350
          627         638
          627         783
          627         849
          627         952
          627         971
          627         987
          628         407
          628         457
          628         472
          628         852
          628         958
          629         317
          629         420
          629         446
          629         539
          629         626
          629         630
          629         739
          630           2
          630          30
          630         396
          630         504
          630         586
          630         640
          630         708
          630         746
          630         856
          631          95
          631         140
          631         170
          631         226
          631         294
          631         580
          631         745
          631         789
          632          32
          632         187
          632         256
          632         391
          632         519
          632         658
          632         730
          632         918
          632         967
          633         120
          633         175
          633         237
          633         242
          633         317
          633         400
          633         425
          633         482
          633         513
          633         514
          633         515
          633         783
          633         908
          634          59
          634         150
          634         268
          634         642
          634         654
          634         676
          634         683
          634         793
          634         849
          635          24
          635         205
          635         236
          635         272
          635         500
          635         757
          635         820
          635         856
          636           3
          636          55
          636         128
          636         264
          636         349
          636         388
          636         415
          636         429
          636         529
          636         563
          636         622
          636         644
          636         746
          636         845
          637          20
          637          30
          637         340
          637         612
          637         800
          637         853
          638          11
          638         307
          638         385
          638         444
          638         445
          638         450
          638         507
          638         563
          638         567
          638         650
          638         710
          638         984
          639          94
          639         275
          639         355
          639         732
          640          95
          640          96
          640         162
          640         197
          640         299
          640         420
          640         476
          640         505
          640         707
          640         757
          640         846
          640         855
          641         179
          641         453
          641         548
          641         623
          641         747
          641         817
          641         844
          642          36
          642         124
          642         132
          642         269
          642         298
          642         320
          642         399
          642         482
          642         537
          642         724
          642         759
          642         851
          642         882
          642         886
          643         411
          643         450
          643         662
          643         918
          644           6
          644          86
          644         170
          644         244
          644         276
          644         323
          644         536
          644         576
          644         685
          644         881
          645          96
          645         113
          645         211
          645         367
          645         391
          645         785
          645         876
          645         911
          646         150
          646         328
          646         354
          646         367
          646         536
          646         565
          646         591
          646         697
          646         811
          646         953
          647          70
          647         222
          647         262
          647         373
          647         429
          647         516
          647         634
          647         715
          647         812
          647         986
          648          40
          648          84
          648         174
          648         205
          648         389
          648         522
          648         610
          648         768
          648         831
          649          30
          649         131
          649         173
          649         185
          649         226
          649         238
          649         440
          649         448
          650         147
          650         177
          650         243
          650         349
          650         412
          650         460
          650         701
          650         715
          650         765
          651          38
          651         108
          651         112
          651         147
          651         197
          651         259
          651         283
          651         377
          651         476
          651         661
          651         682
          651         727
          651         729
          651         897
          652         116
          652         124
          652         144
          652         301
          652         314
          652         342
          652         359
          652         362
          652         416
          652         418
          652         459
          652         471
          652         504
          652         545
          652         755
          652         852
          652         888
          652         890
          652         968
          653         228
          653         234
          653         485
          653         583
          653         608
          653         615
          653         638
          653         726
          653         771
          654          60
          654         145
          654         185
          654         221
          654         268
          654         333
          654         343
          654         604
          654         701
          654         815
          655         301
          655         348
          655         380
          655         444
          655         447
          655         463
          655         731
          655         816
          655         892
          656         354
          656         546
          656         572
          656         582
          656         649
          656         676
          656         725
          656         887
          656         922
          656         943
          656         947
          656         961
          657         124
          657         135
          657         209
          657         266
          657         608
          657         660
          657         667
          657         714
          657         917
          657         928
          657         962
          657         966
          658          78
          658          81
          658         142
          658         215
          658         417
          658         517
          658         524
          658         555
          658         654
          658         655
          658         996
          659          97
          659         293
          659         324
          659         332
          659         361
          659         381
          659         496
          659         554
          659         599
          659         663
          659         740
          659         793
          659         891
          660         223
          660         294
          660         599
          660         670
          660         678
          660         687
          660         689
          660         729
          660         831
          660         921
          661          32
          661          94
          661         191
          661         207
          661         232
          661         255
          661         452
          661         487
          661         659
          661         709
          661         842
          661         947
          661         991
          662           6
          662          56
          662         208
          662         325
          662         343
          662         348
          662         382
          662         500
          662         547
          662         626
          662         714
          662         790
          662         964
          663          95
          663         130
          663         140
          663         233
          663         241
          663         372
          663         401
          663         474
          663         530
          663         593
          663         688
          663         726
          663         837
          663         908
          663         912
          664         139
          664         417
          664         559
          664         571
          664         653
          664         765
          664         889
          664         969
          664         986
          665          33
          665         176
          665         253
          665         254
          665         308
          665         463
          665         620
          665         718
          665         763
          665         811
          665         833
          665         891
          665         921
          666          30
          666         464
          666         736
          666         922
          666         947
          667          13
          667         117
          667         134
          667         651
          667         737
          667         854
          667         913
          668          38
          668          93
          668         305
          668         322
          668         390
          668         732
          668         738
          668         848
          669          83
          669         418
          669         556
          669         686
          669         882
          670          12
          670          15
          670          39
          670         119
          670         481
          670         597
          670         656
          670         750
          670         875
          670         982
          671         218
          671         282
          671         365
          671         423
          671         841
          672          15
          672         209
          672         266
          672         272
          672         309
          672         337
          672         368
          672         392
          672         490
          672         546
          672         678
          673         198
          673         235
          673         404
          673         589
          673         615
          673         616
          673         628
          673         631
          673         749
          673         842
          674          80
          674         140
          674         187
          674         655
          674         659
          674         891
          674         982
          675          74
          675         553
          675         571
          675         669
          675         670
          675         949
          676         191
          676         251
          676         337
          676         464
          676         585
          676         689
          676         859
          676         876
          677         159
          677         275
          677         390
          677         541
          677         646
          677         723
          677         912
          677         926
          678          50
          678         167
          678         264
          678         478
          678         586
          678         758
          678         778
          678         820
          678         956
          678         967
          679          12
          679         323
          679         332
          679         338
          679         363
          679         392
          679         426
          679         433
          679         452
          679         480
          679         685
          679         869
          679         873
          679         994
          680           8
          680          33
          680          92
          680          95
          680         134
          680         240
          680         261
          680         306
          680         320
          680         356
          680         395
          680         463
          680         466
          680         758
          680         926
          680         991
          681         168
          681         182
          681         223
          681         240
          681         286
          681         457
          681         495
          681         506
          681         523
          681         683
          681         732
          681         795
          681         965
          682          60
          682          95
          682         155
          682         158
          682         427
          682         882
          682         894
          683         270
          683         364
          683         396
          683         505
          683         513
          683         530
          683         761
          683         905
          684         150
          684         393
          684         443
          684         536
          684         567
          684         702
          684         929
          684         934
          685          61
          685         100
          685         187
          685         423
          685         468
          685         551
          685         600
          685         778
          685         806
          685         987
          686         125
          686         140
          686         431
          686         485
          686         491
          686         612
          686         907
          686         959
          687          41
          687         117
          687         136
          687         160
          687         163
          687         347
          687         488
          687         519
          687         523
          687         535
          687         557
          687         658
          687         689
          687         699
          687         755
          687         883
          687         901
          687         953
          688           6
          688         132
          688         186
          688         417
          688         509
          688         578
          688         641
          688         651
          688         727
          688         753
          688         804
          688         811
          688         816
          688         842
          688         897
          688         911
          689          66
          689         109
          689         145
          689         179
          689         189
          689         329
          689         342
          689         349
          689         554
          689         785
          689         824
          689         879
          689         990
          690          95
          690         111
          690         164
          690         228
          690         246
          690         293
          690         401
          690         723
          690         803
          690         900
          690         999
          691          78
          691         360
          691         381
          691         385
          691         407
          691         442
          691         507
          691         598
          691         658
          691         916
          691         994
          692         135
          692         137
          692         291
          692         446
          692         638
          692         701
          692         719
          692         791
          693         199
          693         368
          693         406
          693         412
          693         575
          693         639
          693         703
          693         749
          693         789
          693         796
          693         878
          693         993
          693         995
          694         209
          694         410
          694         953
          695         241
          695         268
          695         324
          695         385
          695         564
          695         620
          695         653
          695         657
          695         671
          695         844
          696         148
          696         430
          696         515
          696         525
          696         564
          696         614
          696         630
          696         641
          696         746
          696         792
          696         794
          696         927
          697         357
          697         364
          697         422
          697         449
          697         450
          697         506
          697         538
          697         603
          697         751
          697         985
          698         167
          698         186
          698         543
          698         607
          698         728
          698         751
          698         788
          698         792
          699          14
          699          29
          699         203
          699         268
          699         293
          699         344
          699         458
          699         549
          699         571
          699         612
          699         664
          699         837
          700          98
          700         283
          700         416
          700         459
          700         636
          700         691
          700         973
          701          28
          701          63
          701          88
          701         114
          701         179
          701         285
          701         597
          701         624
          701         630
          701         776
          701         825
          702         113
          702         160
          702         200
          702         214
          702         215
          702         561
          702         584
          702         753
          702         885
          702         916
          702         927
          702         978
          703          64
          703          97
          703         103
          703         516
          703         969
          704         133
          704         371
          704         435
          704         488
          704         493
          704         645
          704         708
          704         776
          704         865
          705          24
          705         147
          705         168
          705         343
          705         455
          705         465
          705         507
          705         520
          705         595
          705         665
          705         790
          705         986
          706          29
          706         111
          706         167
          706         472
          706         563
          706         960
          706         974
          707         260
          707         377
          707         392
          707         723
          707         738
          707         889
          707         930
          707         939
          708         161
          708         314
          708         370
          708         538
          708         668
          709          49
          709          53
          709          87
          709          91
          709         120
          709         128
          709         198
          709         229
          709         310
          709         450
          709         679
          710          10
          710          69
          710         264
          710         477
          710         599
          710         667
          710         724
          710         739
          710         776
          710         963
          711         229
          711         321
          711         372
          711         476
          711         605
          711         673
          711         728
          711         906
          712          42
          712         258
          712         448
          712         497
          712         613
          712         681
          712         889
          712         900
          712         941
          712        1000
          713           8
          713          24
          713         125
          713         165
          713         237
          713         256
          713         367
          713         620
          713         636
          713         661
          713         728
          713         963
          714          28
          714         175
          714         415
          714         444
          714         534
          714         648
          714         651
          714         833
          715          10
          715          17
          715          53
          715          77
          715         309
          715         312
          715         366
          715         372
          715         478
          715         601
          715         813
          715         872
          716          51
          716         137
          716         167
          716         506
          716         572
          717          75
          717         455
          717         481
          717         614
          717         634
          717         829
          717         843
          717         885
          717         895
          718         172
          718         313
          718         395
          718         551
          718         571
          718         731
          718         750
          718         869
          718         885
          718         954
          719         101
          719         152
          719         172
          719         187
          719         234
          719         297
          719         426
          719         600
          719         608
          719         634
          719         688
          719         872
          719         960
          720         104
          720         233
          720         365
          720         487
          720         566
          720         583
          720         670
          720         730
          721          28
          721          73
          721         243
          721         255
          721         397
          721         422
          721         479
          721         536
          721         695
          721         827
          721         904
          721         935
          722          17
          722         304
          722         353
          722         500
          722         517
          722         682
          722         850
          722         853
          722         863
          722         885
          723          74
          723         186
          723         237
          723         274
          723         387
          723         435
          723         517
          723         586
          723         675
          723         683
          723         713
          723         776
          723         829
          723         843
          723         926
          724          64
          724         252
          724         263
          724         324
          724         414
          724         423
          724         506
          724         626
          724         803
          724         838
          725         104
          725         127
          725         142
          725         196
          725         222
          725         352
          725         437
          725         602
          725         858
          725         875
          726         106
          726         155
          726         186
          726         322
          726         370
          726         646
          726         783
          726         813
          726         863
          726         934
          727          89
          727         104
          727         222
          727         345
          727         949
          728          24
          728          48
          728         206
          728         230
          728         446
          728         486
          728         497
          728         719
          728         741
          728         936
          728         941
          729         178
          729         195
          729         225
          729         318
          729         472
          729         605
          730          42
          730         129
          730         184
          730         204
          730         260
          730         467
          730         595
          730         703
          730         727
          730         768
          730         811
          730         860
          731           3
          731         119
          731         132
          731         163
          731         417
          731         598
          731         601
          731         643
          731         659
          731         708
          731         867
          731         939
          732         348
          732         376
          732         412
          732         557
          732         593
          732         674
          732         706
          732         716
          732         806
          732         842
          732         846
          732         907
          733          50
          733         136
          733         186
          733         236
          733         310
          733         465
          733         510
          733         597
          733         685
          733         880
          733         897
          733         916
          733         942
          734          87
          734          99
          734         280
          734         327
          734         395
          734         655
          734         718
          734         725
          734         890
          734         904
          734         913
          734         924
          734         973
          735          59
          735         220
          735         315
          735         356
          735         468
          735         548
          735         610
          736           1
          736          25
          736         209
          736         243
          736         253
          736         365
          736         389
          736         541
          736         622
          736         713
          736         748
          737           9
          737          83
          737          92
          737         358
          737         484
          737         646
          737         676
          737         685
          737         794
          737         827
          737         831
          737         935
          737         991
          738          55
          738         132
          738         165
          738         170
          738         251
          738         274
          738         380
          738         421
          738         498
          738         653
          738         661
          738         767
          738         768
          738         816
          738         993
          739          67
          739          91
          739         154
          739         165
          739         345
          739         348
          739         385
          739         487
          739         488
          739         641
          739         646
          739         665
          739         728
          739         741
          739         821
          739         848
          739         849
          739         870
          739         971
          740          53
          740         132
          740         242
          740         433
          740         446
          740         526
          740         667
          741         263
          741         299
          741         433
          741         435
          741         715
          741         780
          741         869
          741         998
          742           3
          742         137
          742         291
          742         341
          742         380
          742         427
          742         525
          742         654
          742         715
          742         721
          742         735
          742         748
          743          30
          743         132
          743         333
          743         434
          743         553
          743         759
          743         803
          743         845
          744         108
          744         284
          744         510
          744         583
          744         625
          744         746
          744         967
          744         971
          744         993
          745         187
          745         237
          745         298
          745         359
          745         390
          745         434
          745         522
          745         853
          746         181
          746         332
          746         434
          746         607
          746         757
          746         915
          746         978
          747          18
          747         115
          747         200
          747         241
          747         695
          747         722
          747         771
          747         932
          747         946
          748           3
          748         124
          748         150
          748         162
          748         192
          748         378
          748         406
          748         409
          748         645
          748         688
          748         864
          749         100
          749         161
          749         163
          749         212
          749         240
          749         299
          749         317
          749         399
          749         462
          749         485
          749         532
          749         672
          749         717
          749         933
          749         944
          749         990
          750          13
          750          16
          750          93
          750         159
          750         298
          750         342
          750         430
          750         481
          750         646
          750         745
          750         877
          751         131
          751         176
          751         254
          751         291
          751         299
          751         305
          751         597
          751         626
          751         637
          751         645
          751         653
          751         712
          751         723
          751         778
          751         853
          751         906
          751         922
          752          49
          752         378
          752         443
          752         465
          752         510
          752         914
          753          69
          753          70
          753          80
          753         146
          753         196
          753         326
          753         648
          753         732
          753         758
          753         847
          753         859
          754         181
          754         351
          754         427
          754         527
          754         551
          754         565
          754         874
          755          24
          755          48
          755         293
          755         339
          755         383
          755         573
          755         585
          755         641
          755         773
          755         800
          755         831
          755         868
          755         925
          756          77
          756          95
          756         128
          756         495
          756         545
          756         665
          756         718
          756         723
          756         788
          756         967
          757         142
          757         227
          757         232
          757         471
          757         520
          757         523
          757         710
          757         784
          758         316
          758         343
          758         383
          758         390
          758         391
          758         417
          758         532
          758         626
          758         635
          758         828
          758         880
          758         933
          759         105
          759         146
          759         212
          759         327
          759         357
          759         594
          759         609
          759         818
          759         837
          759         839
          759         902
          759         947
          759         987
          760          88
          760         234
          760         276
          760         393
          760         408
          760         474
          760         564
          760         590
          760         728
          760         824
          760         842
          761          69
          761         161
          761         170
          761         175
          761         302
          761         306
          761         393
          761         708
          761         743
          761         970
          762          74
          762         439
          762         441
          762         443
          762         485
          762         520
          762         561
          762         653
          762         658
          762         685
          762         826
          762         832
          762         991
          763          26
          763          29
          763         145
          763         514
          763         548
          763         666
          763         672
          763         864
          764          51
          764         105
          764         136
          764         254
          764         256
          764         346
          764         395
          764         483
          764         521
          764         553
          764         600
          764         672
          764         673
          764         690
          764         787
          764         858
          764         968
          764         981
          765          94
          765         369
          765         386
          765         469
          765         725
          765         871
          765         940
          766           8
          766          57
          766         133
          766         252
          766         373
          766         495
          766         527
          766         531
          766         587
          766         669
          766         678
          766         679
          767         167
          767         186
          767         304
          767         669
          767         675
          767         740
          767         961
          768          57
          768         167
          768         254
          768         265
          768         537
          768         632
          768         775
          768         986
          769         213
          769         230
          769         239
          769         351
          769         371
          769         399
          769         491
          769         583
          769         854
          770         201
          770         298
          770         303
          770         500
          770         538
          770         595
          770         706
          770         928
          770         950
          770         968
          771          27
          771          94
          771         125
          771         212
          771         305
          771         484
          771         498
          771         564
          771         585
          771         686
          771         876
          771         973
          771         985
          771         988
          772          81
          772          93
          772         143
          772         171
          772         188
          772         258
          772         448
          772         514
          772         687
          772         715
          772         824
          772         952
          773           6
          773          12
          773          18
          773          32
          773         125
          773         177
          773         180
          773         315
          773         361
          773         419
          773         470
          773         572
          773         622
          773         672
          773         692
          773         774
          773         786
          773         789
          773         916
          774         166
          774         274
          774         392
          774         541
          775          29
          775          92
          775         245
          775         441
          775         444
          775         532
          775         770
          775         777
          775         903
          776          39
          776         238
          776         291
          776         305
          776         342
          776         389
          776         467
          776         508
          776         521
          776         543
          777          40
          777         223
          777         677
          777         680
          777         698
          777         725
          777         954
          777         974
          777         983
          777         986
          778          47
          778          64
          778          66
          778         107
          778         267
          778         346
          778         552
          778         620
          778         668
          778         701
          778         767
          778         785
          778         843
          778         858
          778         882
          779          43
          779         100
          779         204
          779         305
          779         329
          779         354
          779         370
          779         441
          779         448
          779         601
          779         625
          779         895
          779         977
          780         190
          780         198
          780         209
          780         301
          780         337
          780         489
          780         531
          780         614
          780         680
          780         687
          780         953
          781          29
          781          50
          781         153
          781         399
          781         489
          781         513
          781         529
          781         727
          781         762
          781         834
          781         953
          782          62
          782         111
          782         161
          782         358
          782         423
          782         768
          782         946
          783         148
          783         158
          783         381
          783         441
          783         462
          783         515
          783         616
          783         751
          783         818
          784          25
          784         240
          784         329
          784         369
          784         374
          784         403
          784         596
          784         679
          784         726
          784         792
          784         795
          784         927
          785          45
          785         144
          785         177
          785         418
          785         507
          785         609
          786         254
          786         282
          786         316
          786         346
          786         490
          786         517
          786         570
          786         635
          786         741
          786         893
          787          77
          787         181
          787         289
          787         336
          787         404
          787         408
          787         547
          787         561
          787         646
          787         679
          787         700
          787         922
          787         957
          788         244
          788         308
          788         362
          788         464
          788         542
          788         569
          788         622
          788         642
          788         749
          788         818
          788         846
          789         106
          789         112
          789         158
          789         176
          789         257
          789         446
          789         599
          789         700
          789         816
          789         868
          789         905
          789         906
          790           3
          790         159
          790         246
          790         584
          790         599
          790         623
          790         893
          791         118
          791         125
          791         166
          791         217
          791         260
          791         300
          791         376
          791         701
          791         853
          791         992
          792          70
          792         139
          792         179
          792         241
          792         336
          792         618
          792         672
          792         744
          792         777
          792         831
          792         938
          793         352
          793         470
          793         738
          794          58
          794         131
          794         216
          794         296
          794         317
          794         550
          794         594
          794         700
          794         848
          795         137
          795         173
          795         193
          795         250
          795         303
          795         389
          795         397
          795         440
          795         598
          795         976
          796         234
          796         256
          796         403
          796         551
          796         756
          796         847
          796         857
          797           1
          797           5
          797           7
          797          26
          797          30
          797          45
          797          86
          797         355
          797         385
          797         413
          797         496
          797         850
          797         905
          798          64
          798         105
          798         230
          798         265
          798         296
          798         348
          798         377
          798         423
          798         533
          798         673
          798         786
          799          83
          799         123
          799         176
          799         220
          799         327
          799         382
          799         383
          799         548
          799         556
          799         632
          799         683
          799         695
          799         812
          799         813
          799         870
          799         909
          799         944
          800         293
          800         307
          800         321
          800         367
          800         408
          800         562
          800         628
          800         894
          801          77
          801         150
          801         191
          801         194
          801         214
          801         218
          801         255
          801         279
          801         469
          801         512
          801         664
          801         904
          802         202
          802         227
          802         304
          802         379
          802         940
          803          11
          803          35
          803         212
          803         360
          803         414
          803         460
          803         524
          803         571
          803         603
          803         851
          803         990
          804           1
          804          22
          804          85
          804         321
          804         390
          804         428
          804         505
          804         547
          804         771
          804         910
          804         978
          804         982
          805          95
          805         133
          805         143
          805         149
          805         201
          805         343
          805         484
          805         512
          805         522
          805         599
          805         614
          805         633
          805         665
          805         735
          805         907
          806           2
          806          63
          806         124
          806         137
          806         276
          806         332
          806         622
          806         675
          806         725
          806         745
          806         894
          806         905
          806         933
          806         992
          807          28
          807         110
          807         320
          807         549
          807         560
          807         587
          807         690
          807         909
          807         934
          807         967
          807         969
          808          64
          808         100
          808         295
          808         317
          808         477
          808         669
          808         743
          808         902
          808         991
          808         997
          809         398
          809         698
          809         724
          809         903
          810          83
          810         165
          810         209
          810         366
          810         482
          810         486
          810         489
          810         545
          810         599
          811         168
          811         370
          811         494
          811         545
          811         646
          811         851
          811         861
          811         922
          812          15
          812         247
          812         356
          812         369
          812         380
          812         493
          812         495
          812         602
          812         872
          812         891
          812         938
          812         999
          813         134
          813         140
          813         180
          813         305
          813         382
          813         384
          813         422
          813         526
          813         530
          813         836
          813         842
          813         878
          813         897
          813         936
          814         427
          814         451
          814         499
          814         524
          814         553
          814         614
          814         684
          814         743
          814         821
          814         844
          814         869
          814         920
          814         959
          814         986
          815          77
          815         101
          815         396
          815         519
          815         583
          815         641
          815         689
          815         697
          815         765
          815         830
          815         887
          815         966
          816          27
          816          42
          816          61
          816         157
          816         296
          816         373
          816         603
          816         617
          816         676
          816         746
          816         784
          816         902
          816         906
          817          60
          817          71
          817         184
          817         266
          817         416
          817         518
          817         743
          817         793
          818         132
          818         149
          818         316
          818         434
          818         455
          818         617
          818         622
          818         684
          818         903
          819          13
          819         292
          819         321
          819         391
          819         581
          820         203
          820         216
          820         248
          820         284
          820         383
          820         389
          820         405
          820         406
          820         657
          820         795
          820         903
          820         952
          821          23
          821         124
          821         138
          821         145
          821         592
          821         623
          821         628
          821         632
          821         809
          821         951
          821         965
          822          34
          822          67
          822          93
          822         112
          822         265
          822         323
          822         387
          822         603
          822         820
          822         921
          822         988
          823          45
          823         110
          823         130
          823         181
          823         325
          823         425
          823         441
          823         510
          823         549
          823         636
          823         738
          823         816
          823         922
          824          56
          824         109
          824         485
          824         531
          824         610
          824         681
          824         735
          824         985
          825          92
          825         342
          825         392
          825         413
          825         581
          825         691
          825         778
          825         796
          825         840
          825         888
          825         943
          826          13
          826          29
          826          50
          826         242
          826         301
          826         494
          826         550
          826         583
          826         638
          826         726
          826         774
          826         802
          827          13
          827          38
          827         355
          827         358
          827         476
          827         512
          827         782
          828          75
          828         132
          828         486
          828         501
          828         508
          828         603
          828         662
          828         707
          828         753
          828         827
          828         883
          829          96
          829         208
          829         238
          829         359
          829         461
          829         483
          829         537
          829         761
          829         971
          830          12
          830         143
          830         206
          830         335
          830         492
          830         991
          831          44
          831         248
          831         261
          831         299
          831         455
          831         536
          831         539
          831         586
          831         780
          831         839
          831         860
          831         866
          831         971
          832          35
          832         306
          832         418
          832         475
          832         561
          832         672
          832         802
          832         810
          832         872
          832         934
          833         109
          833         189
          833         194
          833         269
          833         331
          833         535
          833         553
          833         558
          833         688
          833         691
          833         726
          834          51
          834         122
          834         151
          834         387
          834         584
          834         656
          834         773
          834         869
          835         117
          835         288
          835         465
          835         598
          835         602
          835         702
          835         735
          835         801
          835         865
          836          16
          836          74
          836         140
          836         158
          836         295
          836         651
          836         731
          836         820
          837         178
          837         476
          837         691
          837         800
          837         894
          837         970
          837         982
          838          24
          838          40
          838          43
          838         106
          838         286
          838         422
          838         448
          838         454
          838         463
          838         504
          838         648
          838         654
          838         724
          839         200
          839         297
          839         483
          839         673
          839         691
          839         823
          839         851
          839         859
          840         235
          840         375
          840         489
          840         810
          841          10
          841          90
          841         118
          841         156
          841         200
          841         232
          841         353
          841         399
          841         428
          841         475
          841         543
          841         582
          841         586
          841         592
          841         640
          841         986
          842          83
          842         119
          842         227
          842         405
          842         552
          842         554
          842         558
          842         667
          842         777
          842         789
          842         867
          842         947
          843         234
          843         260
          843         515
          843         678
          843         764
          843         876
          844          99
          844         162
          844         264
          844         306
          844         348
          844         352
          844         509
          844         552
          844         598
          844         710
          844         769
          844         872
          844         882
          845         138
          845         163
          845         176
          845         390
          845         431
          845         558
          845         865
          845         909
          846          19
          846         216
          846         281
          846         390
          846         426
          846         447
          846         713
          846         753
          846         799
          847         204
          847         246
          847         400
          847         479
          847         597
          847         655
          847         889
          847         961
          848          21
          848          39
          848         188
          848         260
          848         292
          848         293
          848         446
          848         458
          848         493
          848         635
          848         861
          848         876
          848         889
          848         938
          848         939
          849         141
          849         189
          849         202
          849         210
          849         303
          849         345
          849         396
          849         507
          849         529
          849         639
          849         657
          849         709
          850          99
          850         131
          850         274
          850         346
          850         368
          850         466
          850         593
          850         626
          850         737
          850         827
          850         944
          851          36
          851          42
          851         236
          851         465
          851         501
          851         615
          851         679
          851         699
          851         926
          851         962
          851         982
          852         350
          852         413
          852         481
          852         750
          852         766
          852         917
          853         290
          853         433
          853         442
          853         523
          853         540
          853         549
          853         716
          853         756
          853         921
          854          11
          854          31
          854         251
          854         341
          854         355
          854         507
          854         510
          854         728
          854         781
          854         782
          854         815
          854         974
          855         372
          855         420
          855         466
          855         611
          855         636
          855         703
          855         793
          855         878
          856          11
          856         154
          856         307
          856         318
          856         535
          856         553
          856         610
          856         782
          856         823
          856         999
          857         108
          857         239
          857         543
          857         614
          857         727
          857         961
          858          18
          858         275
          858         283
          858         398
          858         529
          858         596
          858         643
          858         703
          858         759
          858         841
          858         961
          858         964
          859          27
          859          98
          859         281
          859         335
          859         478
          859         490
          859         502
          859         593
          859         732
          859         830
          860          12
          860         242
          860         271
          860         406
          860         480
          860         561
          860         576
          860         644
          860         697
          860         698
          860         942
          861         102
          861         292
          861         339
          861         668
          861         771
          861         775
          861         941
          862         116
          862         148
          862         276
          862         328
          862         367
          862         486
          862         506
          862         701
          862         769
          862         956
          863         228
          863         593
          863         616
          863         678
          863         830
          863         975
          864           1
          864          21
          864         176
          864         195
          864         223
          864         299
          864         795
          864         798
          864         953
          864         992
          865         110
          865         253
          865         361
          865         557
          865         570
          865         689
          865         707
          865         803
          866          93
          866         102
          866         165
          866         453
          866         615
          866         670
          866         914
          867          37
          867          48
          867          62
          867         268
          867         350
          867         420
          867         597
          867         953
          867         957
          868          61
          868         126
          868         160
          868         299
          868         647
          868         784
          868         920
          869          98
          869         101
          869         195
          869         224
          869         249
          869         250
          869         300
          869         372
          869         406
          869         457
          869         714
          869         788
          869         899
          869         937
          869         949
          870          81
          870         144
          870         278
          870         389
          870         411
          870         515
          870         547
          870         698
          870         891
          870         977
          871         174
          871         179
          871         280
          871         432
          871         571
          871         678
          871         736
          872          14
          872         144
          872         481
          872         609
          872         625
          872         703
          872         745
          872         781
          872         792
          872         801
          872         835
          872         877
          873          50
          873          55
          873         196
          873         204
          873         327
          873         412
          873         440
          873         511
          873         587
          873         749
          873         903
          873         923
          874         257
          874         265
          874         399
          874         434
          874         648
          874         676
          874         677
          874         739
          874         805
          874         961
          875           1
          875         103
          875         133
          875         290
          875         365
          875         453
          875         499
          875         805
          875         855
          875         860
          876          58
          876         206
          876         268
          876         274
          876         365
          876         418
          876         584
          876         668
          876         852
          877         191
          877         229
          877         245
          877         299
          877         335
          877         673
          877         676
          877         740
          877         940
          877         970
          877         973
          878          69
          878         103
          878         350
          878         424
          878         482
          878         483
          878         766
          879          12
          879         136
          879         301
          879         345
          879         399
          879         699
          879         717
          879         760
          879         861
          880          90
          880         102
          880         332
          880         502
          880         590
          881         132
          881         155
          881         213
          881         253
          881         268
          881         328
          881         714
          881         747
          881         776
          881         820
          881         903
          881         915
          882         118
          882         149
          882         161
          882         196
          882         390
          882         469
          882         534
          882         558
          882         614
          882         697
          882         716
          882         720
          882         788
          882         865
          883          57
          883         157
          883         248
          883         305
          883         319
          883         381
          883         403
          883         587
          883         591
          883         630
          883         636
          883         680
          883         726
          883         767
          883         779
          883         796
          883         919
          883         928
          883         939
          884         236
          884         539
          884         602
          884         608
          884         858
          884         925
          884         956
          885          28
          885          42
          885         149
          885         247
          885         346
          885         350
          885         415
          885         585
          885         600
          885         787
          885         819
          885         854
          885         926
          885         936
          885         946
          886          99
          886         124
          886         237
          886         266
          886         277
          886         321
          886         382
          886         496
          886         678
          886         781
          886         898
          886         927
          886         956
          887          30
          887         212
          887         308
          887         500
          887         709
          887         720
          887         931
          887         991
          888           4
          888          22
          888          28
          888         282
          888         392
          888         462
          888         559
          888         651
          888         707
          888         734
          888         822
          888         873
          888         959
          889          32
          889          85
          889          91
          889         109
          889         151
          889         303
          889         411
          889         413
          889         437
          889         551
          889         652
          889         802
          889         808
          889         817
          890          60
          890         647
          890         766
          890         802
          891         117
          891         148
          891         149
          891         281
          891         485
          891         551
          891         588
          891         632
          891         697
          891         791
          891         793
          891         830
          891         839
          892         311
          892         326
          892         488
          892         631
          892         720
          892         796
          892         847
          893          50
          893          88
          893         153
          893         197
          893         209
          893         276
          893         480
          893         492
          893         731
          893         865
          893         899
          893         904
          893         914
          893         942
          893         975
          894           9
          894          15
          894         277
          894         352
          894         390
          894         604
          894         687
          894         856
          894         919
          895          42
          895          53
          895         135
          895         307
          895         358
          895         379
          895         409
          895         542
          895         603
          895         611
          895         689
          895         735
          895         936
          896           5
          896          44
          896         161
          896         297
          896         408
          896         439
          896         767
          896         893
          897          63
          897         101
          897         118
          897         303
          897         310
          897         355
          897         412
          897         465
          897         532
          897         632
          897         719
          897         839
          897         920
          897         948
          898          27
          898         144
          898         186
          898         194
          898         363
          898         512
          898         584
          898         630
          898         681
          898         715
          898         782
          898         840
          899          15
          899         707
          899         756
          899         975
          900          76
          900         124
          900         272
          900         490
          900         816
          900         843
          900         913
          900         948
          901          23
          901         136
          901         287
          901         381
          901         532
          901         567
          901         604
          901         716
          901         828
          901         868
          901         896
          902          31
          902          62
          902         137
          902         400
          902         419
          902         489
          902         648
          902         697
          902         705
          902         743
          902         773
          902         895
          903         205
          903         331
          903         347
          903         365
          903         444
          903         487
          903         494
          903         570
          903         641
          903         855
          903         890
          903         929
          903         942
          904          62
          904          88
          904         154
          904         201
          904         212
          904         231
          904         243
          904         299
          904         373
          904         399
          904         485
          904         601
          905         234
          905         271
          905         724
          905         784
          905         870
          905         934
          906          66
          906         330
          906         331
          906         360
          906         382
          906         547
          906         749
          906         819
          906         873
          906         994
          907         399
          907         402
          907         666
          907         873
          908           8
          908         149
          908         277
          908         339
          908         627
          908         682
          908         796
          908         823
          908         996
          909         137
          909         143
          909         225
          909         305
          909         413
          909         556
          909         672
          909         696
          909         715
          909         741
          909         793
          909         795
          909         932
          909         964
          910          10
          910          68
          910         251
          910         407
          910         440
          910         540
          910         760
          910         831
          911         249
          911         290
          911         447
          911         578
          911         614
          911         616
          911         665
          911         676
          911         718
          911         750
          911         754
          911         782
          911         808
          911         889
          912         113
          912         181
          912         413
          912         763
          912         823
          912         903
          913         423
          913         610
          913         648
          913         684
          913         872
          913         891
          913         962
          914           1
          914          18
          914         117
          914         249
          914         375
          914         424
          914         433
          914         521
          914         627
          914         880
          915          86
          915          92
          915         165
          915         188
          915         261
          915         337
          915         389
          915         659
          915         712
          915         721
          915         857
          916          27
          916         157
          916         449
          916         614
          916         881
          917           7
          917           9
          917          16
          917          19
          917         122
          917         134
          917         254
          917         319
          917         473
          917         500
          917         612
          917         642
          917         673
          917         700
          917         853
          917         859
          918           2
          918          20
          918         231
          918         341
          918         876
          918         977
          919          68
          919         150
          919         198
          919         236
          919         300
          919         373
          919         497
          919         611
          919         756
          919         867
          919         868
          919         887
          919         916
          920          61
          920         257
          920         398
          920         584
          920         589
          920         594
          920         608
          920         886
          920         919
          920         949
          920         988
          921           6
          921         128
          921         309
          921         316
          921         374
          921         388
          921         622
          921         835
          921         856
          922         119
          922         157
          922         224
          922         368
          922         486
          922         565
          922         669
          922         710
          922         792
          922         856
          922         982
          923         137
          923         156
          923         356
          923         452
          923         482
          923         552
          923         759
          923         761
          923         800
          923         844
          923         870
          923         912
          923         921
          924         174
          924         236
          924         243
          924         296
          924         298
          924         304
          924         405
          924         452
          924         481
          924         647
          924         829
          924         894
          925          38
          925         377
          925         465
          925         569
          925         792
          925         793
          925         848
          926          51
          926         174
          926         593
          926         595
          926         610
          926         622
          926         817
          926         868
          926         900
          927         124
          927         169
          927         321
          927         483
          927         547
          927         609
          927         655
          927         657
          927         732
          927         742
          927         746
          927         869
          928         102
          928         109
          928         173
          928         182
          928         205
          928         234
          928         372
          928         395
          928         509
          928         538
          928         649
          928         757
          928         818
          928         939
          928         965
          929          96
          929         151
          929         160
          929         224
          929         231
          929         294
          929         342
          929         393
          929         399
          929         459
          929         880
          930         106
          930         194
          930         200
          930         245
          930         324
          930         553
          930         623
          930         791
          930         841
          930         847
          930         942
          931          13
          931          15
          931          99
          931         139
          931         465
          931         545
          931         637
          931         652
          931         947
          931         975
          932          71
          932         108
          932         166
          932         209
          932         268
          932         386
          932         527
          932         691
          932         779
          932         822
          933         113
          933         245
          933         292
          933         390
          933         554
          933         590
          933         622
          933         639
          933         899
          933         997
          933        1000
          934          35
          934          50
          934         216
          934         266
          934         742
          935           9
          935          71
          935         163
          935         314
          935         348
          935         366
          935         466
          935         526
          935         627
          935         652
          935         761
          935         806
          935         903
          936          15
          936         278
          936         303
          936         315
          936         373
          936         431
          936         451
          936         511
          936         573
          936         659
          936         686
          936         782
          936         879
          936         902
          937          53
          937         381
          937         397
          937         449
          937         530
          937         753
          937         783
          937         919
          938          87
          938         211
          938         222
          938         234
          938         310
          938         320
          938         374
          938         385
          938         401
          938         426
          938         470
          938         525
          938         585
          938         621
          938         708
          938         717
          938         815
          938         876
          938         888
          938         959
          939         240
          939         250
          939         367
          939         574
          939         612
          939         647
          939         693
          939         743
          939         864
          939         878
          940         158
          940         220
          940         306
          940         349
          940         515
          940         562
          940         670
          940         709
          940         847
          940         916
          940         926
          940         973
          941         137
          941         373
          941         444
          941         470
          941         473
          941         484
          941         499
          941         686
          941         689
          941         764
          941         772
          941         778
          941         996
          942          46
          942          88
          942         105
          942         638
          942         696
          942         831
          942         917
          943          49
          943          75
          943         175
          943         257
          943         414
          943         740
          943         885
          943         920
          943         956
          943         982
          943         986
          944          72
          944          87
          944         142
          944         236
          944         256
          944         319
          944         445
          944         473
          944         733
          944         782
          944         906
          945          37
          945          64
          945          93
          945         150
          945         319
          945         322
          945         339
          945         398
          945         565
          945         568
          945         569
          945         600
          945         719
          945         804
          945         819
          945         914
          946         143
          946         207
          946         326
          946         338
          946         345
          946         457
          946         576
          946         701
          946         711
          946         738
          946         767
          946         770
          947          17
          947          92
          947         244
          947         250
          947         320
          947         339
          947         370
          947         424
          947         536
          947         758
          948          52
          948         102
          948         374
          948         387
          948         675
          949          56
          949          62
          949         299
          949         416
          949         435
          949         467
          949         849
          949         957
          949         966
          950         237
          950         398
          950         707
          950         743
          951          17
          951         124
          951         406
          951         414
          951         463
          951         591
          951         645
          951         651
          951         807
          951         930
          951         945
          951         950
          951         986
          952         189
          952         693
          952         725
          952         848
          953         208
          953         277
          953         283
          953         342
          953         394
          953         439
          953         479
          953         604
          953         640
          953         793
          953         845
          953         940
          954         366
          954         499
          954         506
          954         539
          954         561
          954         623
          954         663
          954         706
          954         715
          954         890
          955          36
          955          58
          955         161
          955         241
          955         390
          955         580
          955         669
          955         851
          955         858
          956          12
          956          85
          956         204
          956         256
          956         284
          956         336
          956         345
          956         450
          956         553
          956         586
          956         596
          956         619
          956         649
          956         743
          956         815
          956         876
          956         897
          957          28
          957         169
          957         247
          957         301
          957         343
          957         486
          957         531
          957         903
          957         922
          958         342
          958         414
          958         586
          958         638
          958         645
          958         785
          958         794
          958         856
          959         487
          959         579
          959         605
          959         912
          959         985
          960         168
          960         173
          960         238
          960         438
          960         446
          960         548
          960         568
          960         587
          960         650
          960         724
          960         858
          960         900
          961         109
          961         260
          961         503
          962          73
          962         204
          962         235
          962         558
          962         619
          962         683
          962         809
          962         952
          963         268
          963         568
          963         750
          963         900
          963         912
          963         981
          964          96
          964         403
          964         462
          964         516
          964         801
          964         829
          964         864
          965         177
          965         334
          965         393
          965         394
          965         562
          965         579
          965         596
          965         733
          965         749
          965         858
          965         901
          965         910
          965         933
          966          68
          966         114
          966         182
          966         264
          966         700
          966         771
          966         772
          966         790
          966         871
          967          43
          967          59
          967         203
          967         250
          967         289
          967         409
          967         431
          967         440
          967         459
          967         477
          967         630
          967         869
          967         896
          967         907
          967         962
          968          38
          968         129
          968         187
          968         254
          968         276
          968         278
          968         373
          968         428
          968         607
          968         608
          968         680
          968         716
          968         739
          968         954
          968         962
          968         996
          969          27
          969          98
          969         176
          969         224
          969         397
          969         490
          969         569
          969         747
          969         757
          969         821
          969         983
          969         997
          970          30
          970          98
          970         203
          970         298
          970         322
          970         424
          970         533
          970         702
          970         964
          971          17
          971          57
          971         143
          971         178
          971         180
          971         240
          971         468
          971         556
          971         608
          971         941
          972          39
          972         197
          972         480
          972         633
          972         817
          972         942
          972         944
          972         953
          972         954
          973           5
          973         139
          973         162
          973         172
          973         381
          973         419
          973         571
          973         755
          973         818
          973         865
          973         921
          974          22
          974         169
          974         175
          974         303
          974         321
          974         439
          974         688
          974         723
          974         799
          974         970
          974         981
          975          10
          975         239
          975         259
          975         264
          975         291
          975         362
          975         442
          975         555
          975         621
          975         629
          975         761
          975         869
          975         970
          976          74
          976         260
          976         272
          976         425
          976         434
          976         533
          976         604
          976         779
          976         812
          976         864
          977          68
          977          88
          977          91
          977         166
          977         224
          977         422
          977         488
          977         503
          977         509
          977         559
          977         681
          977         856
          977         865
          977         986
          978         119
          978         536
          978         633
          978         761
          978         957
          979         135
          979         251
          979         260
          979         377
          979         403
          979         451
          979         456
          979         637
          979         689
          980         122
          980         134
          980         434
          980         734
          980         999
          981          23
          981         246
          981         458
          981         654
          981         932
          981         955
          982          63
          982         152
          982         188
          982         425
          982         464
          982         472
          982         522
          982         620
          982         731
          982         935
          982         950
          983          96
          983         352
          983         436
          983         437
          983         469
          983         825
          984          44
          984         116
          984         140
          984         158
          984         442
          984         537
          984         570
          984         705
          984         831
          985          15
          985         298
          985         509
          985         595
          985         833
          985         837
          985         967
          985         984
          986          78
          986         147
          986         341
          986         386
          986         388
          986         463
          986         509
          986         543
          986         774
          986         973
          987         125
          987         370
          987         462
          987         582
          987         604
          987         620
          987         670
          987         709
          987         803
          987         804
          987         825
          987         862
          987         958
          988         211
          988         363
          988         598
          988         678
          988         683
          989         176
          989         212
          989         338
          989         385
          989         643
          989         814
          989         875
          989         892
          989         938
          990          17
          990          42
          990         110
          990         356
          990         445
          990         613
          990         795
          990         864
          990         993
          991          23
          991          34
          991         334
          991         337
          991         366
          991         669
          991         919
          992         114
          992         171
          992         291
          992         519
          992         572
          992         661
          992         886
          993         118
          993         121
          993         168
          993         212
          993         363
          993         380
          993         449
          993         618
          993         684
          993         731
          994          53
          994          70
          994         477
          994         712
          994         767
          995          88
          995         152
          995         217
          995         371
          995         405
          995         443
          995         473
          995         505
          995         638
          995         655
          995         879
          995         957
          996          21
          996          82
          996         177
          996         362
          996         375
          996         557
          996         709
          996         719
          996         732
          996         914
          996         918
          997          76
          997          98
          997         215
          997         227
          997         262
          997         280
          997         302
          997         324
          997         397
          997         790
          997         877
          997         917
          998          53
          998         186
          998         202
          998         203
          998         251
          998         294
          998         337
          998         418
          998         576
          998         654
          998         672
          998         878
          998         884
          999          63
          999          67
          999         668
          999         739
          999         761
          999         798
          999         929
         1000         138
         1000         231
         1000         241
         1000         335
         1000         399
         1000         497
         1000         697
         1000         743
         1000         856
         1000         945
         1000         964
