# Supplementary material for: Dynamic thresholding search for the feedback vertex set problem
Source: PeerJ Comput Sci. 2023 Feb 10;9:e1245. doi: 10.7717/peerj-cs.1245 (PMC10280643; doi:10.7717/peerj-cs.1245)
Supplement: Supplemental Information 1 — These 101 benchmark instances are classified into five categories. No optimal solutions are known for the instances of the first to forth categories, while optimal solutions are known for the instances of the fifth category. [file peerj-cs-09-1245-s001.zip › FirstCategory/P1000-15000.dat]

         1000       15000
            1           6
            1          50
            1          52
            1         156
            1         268
            1         272
            1         372
            1         458
            1         955
            2           7
            2          11
            2          53
            2          70
            2          93
            2         227
            2         289
            2         327
            2         402
            2         518
            2         670
            2         724
            2         865
            2         903
            2         997
            3         117
            3         139
            3         261
            3         340
            3         357
            3         358
            3         415
            3         477
            3         516
            3         573
            3         726
            3         744
            3         801
            3         917
            3         967
            3         984
            4          41
            4          56
            4         115
            4         210
            4         357
            4         422
            4         462
            4         499
            4         541
            4         546
            4         572
            4         718
            4         722
            4         837
            4         896
            4         996
            4         999
            5          94
            5         163
            5         204
            5         273
            5         293
            5         376
            5         395
            5         405
            5         446
            5         494
            5         500
            5         546
            5         551
            5         555
            5         657
            5         671
            5         717
            5         790
            5         855
            5         883
            5         884
            5         938
            6          82
            6         154
            6         197
            6         201
            6         237
            6         238
            6         342
            6         373
            6         701
            6         702
            6         725
            6         731
            6         863
            6         881
            6         897
            6         940
            7          88
            7          92
            7         237
            7         242
            7         356
            7         475
            7         476
            7         559
            7         596
            7         644
            7         678
            7         795
            7         801
            7         826
            7         879
            7         930
            8           6
            8          60
            8         113
            8         121
            8         138
            8         172
            8         188
            8         265
            8         330
            8         358
            8         425
            8         446
            8         503
            8         585
            8         698
            8         705
            8         767
            8         890
            8         971
            9          23
            9         214
            9         269
            9         361
            9         381
            9         392
            9         407
            9         418
            9         591
            9         631
            9         634
            9         819
            9         876
           10          38
           10          77
           10         135
           10         291
           10         344
           10         375
           10         395
           10         396
           10         445
           10         459
           10         580
           10         640
           10         642
           10         673
           10         686
           10         831
           10         845
           11          33
           11         107
           11         114
           11         324
           11         405
           11         469
           11         639
           11         640
           11         702
           11         714
           11         781
           11         909
           12          14
           12          97
           12         118
           12         128
           12         356
           12         466
           12         528
           12         594
           12         597
           12         675
           12         725
           12         794
           12         927
           12         977
           13         152
           13         275
           13         356
           13         432
           13         450
           13         595
           13         660
           13         681
           13         873
           13         905
           13         911
           13         931
           13         961
           13         975
           13         984
           14           3
           14         160
           14         194
           14         196
           14         231
           14         274
           14         332
           14         395
           14         447
           14         532
           14         534
           14         545
           14         603
           14         620
           14         643
           14         840
           14         935
           14         943
           15         133
           15         235
           15         405
           15         469
           15         605
           15         657
           15         661
           15         680
           15         684
           15         711
           15         742
           15         749
           15         756
           15         789
           15         808
           15         927
           16         228
           16         241
           16         356
           16         365
           16         375
           16         503
           16         520
           16         622
           16         659
           16         682
           16         718
           16         725
           16         813
           16         828
           16         854
           16         932
           16         971
           16         978
           17         157
           17         198
           17         206
           17         357
           17         417
           17         473
           17         534
           17         661
           17         863
           17         897
           17         946
           18           6
           18          12
           18          86
           18         289
           18         575
           18         743
           18         758
           18         803
           18         821
           18         843
           18         895
           18         910
           18         959
           19         128
           19         159
           19         205
           19         269
           19         345
           19         352
           19         360
           19         362
           19         426
           19         429
           19         450
           19         626
           19         752
           19         897
           19         907
           19         914
           19         915
           20         173
           20         329
           20         393
           20         399
           20         408
           20         434
           20         438
           20         477
           20         482
           20         505
           20         622
           20         664
           20         671
           20         716
           20         800
           20         901
           21          49
           21         469
           21         736
           21         757
           21         779
           21         877
           22          69
           22         129
           22         137
           22         173
           22         308
           22         356
           22         414
           22         479
           22         696
           22         835
           23          40
           23          93
           23         169
           23         202
           23         219
           23         223
           23         282
           23         295
           23         337
           23         370
           23         384
           23         470
           23         506
           23         522
           23         570
           23         598
           23         748
           23         783
           23         988
           24          14
           24          37
           24         321
           24         391
           24         638
           24         673
           24         760
           24         828
           24         862
           24         863
           24         881
           24         926
           24         954
           24         999
           25          70
           25         280
           25         340
           25         360
           25         381
           25         523
           25         528
           25         569
           25         728
           25         743
           25         835
           25         851
           25         889
           26         108
           26         206
           26         323
           26         335
           26         467
           26         501
           26         511
           26         605
           26         692
           26         693
           26         702
           26         784
           26         998
           27           3
           27          19
           27          43
           27          50
           27          55
           27          88
           27         146
           27         272
           27         426
           27         486
           27         514
           27         526
           27         553
           27         562
           27         746
           27         792
           27         850
           27         874
           27         979
           28          55
           28         172
           28         203
           28         216
           28         289
           28         356
           28         366
           28         411
           28         457
           28         470
           28         481
           28         501
           28         502
           28         512
           28         531
           28         639
           28         691
           28         725
           28         792
           28         836
           28         950
           29          10
           29          37
           29         103
           29         150
           29         259
           29         316
           29         321
           29         467
           29         482
           29         493
           29         512
           29         617
           29         835
           29         913
           30          55
           30         257
           30         262
           30         292
           30         326
           30         334
           30         369
           30         653
           30         855
           30         883
           30         917
           31          96
           31         129
           31         166
           31         267
           31         296
           31         371
           31         391
           31         474
           31         551
           31         595
           31         613
           31         713
           31         796
           31         888
           32         201
           32         438
           32         491
           32         549
           32         576
           32         667
           32         762
           32         764
           32         814
           32         845
           32         852
           32         945
           33         210
           33         223
           33         225
           33         578
           33         587
           33         628
           33         652
           33         656
           33         848
           33         898
           33         920
           33         950
           34          38
           34          51
           34          58
           34          83
           34          97
           34         200
           34         242
           34         322
           34         647
           34         648
           34         689
           34         748
           34         765
           34         916
           35           1
           35         326
           35         481
           35         684
           35         930
           35         943
           35         981
           36           8
           36          17
           36          37
           36          43
           36         119
           36         124
           36         235
           36         289
           36         298
           36         536
           36         731
           36         827
           36         839
           36         953
           37          55
           37          78
           37         137
           37         164
           37         183
           37         191
           37         219
           37         237
           37         367
           37         436
           37         477
           37         621
           37         839
           37         850
           37         879
           37         912
           38         109
           38         198
           38         352
           38         417
           38         439
           38         446
           38         463
           38         486
           38         519
           38         587
           38         652
           38         667
           38         743
           38         755
           38         777
           38         831
           38         917
           38         941
           38         962
           38         973
           39          63
           39          77
           39         221
           39         273
           39         297
           39         424
           39         435
           39         462
           39         643
           39         760
           39         781
           39         797
           39         812
           39         883
           39         884
           40         188
           40         232
           40         337
           40         350
           40         425
           40         719
           40         833
           40         852
           40         918
           40         983
           41          22
           41          83
           41         122
           41         342
           41         361
           41         508
           41         533
           41         707
           41         853
           41         856
           41         988
           41         995
           42          83
           42         106
           42         213
           42         266
           42         299
           42         318
           42         472
           42         665
           42         687
           42         813
           42         887
           43          68
           43         197
           43         232
           43         259
           43         325
           43         346
           43         507
           43         598
           43         693
           43         735
           43         793
           43         850
           43         952
           43         963
           43         984
           44          13
           44          82
           44         135
           44         219
           44         325
           44         335
           44         415
           44         425
           44         563
           44         689
           44         791
           44         817
           44         879
           44         882
           44         970
           44         993
           45         110
           45         215
           45         229
           45         276
           45         317
           45         500
           45         535
           45         602
           45         616
           45         718
           45         758
           45         793
           45         794
           45         805
           45         855
           45         899
           45         910
           45         976
           45         998
           46          60
           46         170
           46         230
           46         272
           46         280
           46         314
           46         415
           46         484
           46         497
           46         514
           46         536
           46         561
           46         733
           46         804
           46         814
           46         898
           46         970
           47          39
           47          74
           47         156
           47         258
           47         285
           47         395
           47         402
           47         509
           47         556
           47         573
           47         607
           47         703
           47         723
           47         728
           47         746
           47         781
           47         830
           47         838
           47         842
           47         952
           48          52
           48         103
           48         131
           48         134
           48         152
           48         325
           48         547
           48         604
           48         630
           48         631
           48         698
           48         877
           48         913
           49         135
           49         368
           49         371
           49         545
           49         553
           49         582
           49         643
           49         648
           49         675
           49         677
           49         719
           49         774
           49         821
           49         830
           49         848
           49         872
           49         899
           49         955
           50         177
           50         225
           50         263
           50         310
           50         355
           50         437
           50         472
           50         556
           50         655
           50         656
           50         727
           50         729
           50         751
           50         757
           50         818
           50         853
           50         889
           50         917
           50         983
           50         990
           51          40
           51          47
           51          87
           51         150
           51         171
           51         319
           51         397
           51         413
           51         586
           51         618
           51         620
           51         669
           51         884
           51         914
           52          14
           52         224
           52         294
           52         359
           52         363
           52         380
           52         553
           52         586
           52         674
           52         708
           52         738
           52         812
           52         863
           52         882
           52         952
           52         953
           53          46
           53         139
           53         169
           53         175
           53         205
           53         234
           53         295
           53         301
           53         512
           53         517
           53         628
           53         721
           53         784
           53         854
           53         864
           53         910
           53         961
           54          22
           54          27
           54         298
           54         322
           54         348
           54         356
           54         374
           54         513
           54         522
           54         571
           54         649
           54         692
           54         710
           54         796
           54         819
           54         847
           54         880
           54         915
           54         930
           55         140
           55         144
           55         168
           55         176
           55         237
           55         471
           55         528
           55         700
           55         716
           55         882
           55         933
           55         970
           56         107
           56         441
           56         524
           56         602
           56         631
           56         661
           56         770
           56         798
           56         938
           56         966
           56         976
           56         999
           57          12
           57          75
           57         255
           57         307
           57         309
           57         327
           57         339
           57         394
           57         487
           57         563
           57         644
           57         668
           57         676
           57         741
           57         830
           57         894
           58          71
           58         145
           58         154
           58         221
           58         281
           58         308
           58         343
           58         507
           58         510
           58         585
           58         631
           58         665
           58         700
           58         727
           58         745
           58         776
           58         820
           58         892
           58         975
           59           3
           59          19
           59          75
           59          94
           59         183
           59         274
           59         298
           59         331
           59         394
           59         399
           59         400
           59         402
           59         481
           59         706
           59         943
           59         965
           60          40
           60          42
           60         100
           60         118
           60         169
           60         234
           60         312
           60         581
           60         595
           60         651
           60         746
           60         749
           60         919
           61          10
           61          72
           61          79
           61         318
           61         326
           61         388
           61         531
           61         551
           61         654
           61         850
           61         953
           62           5
           62          83
           62         342
           62         365
           62         378
           62         475
           62         509
           62         511
           62         596
           62         675
           62         843
           62         953
           63          34
           63          72
           63          83
           63         277
           63         296
           63         307
           63         359
           63         419
           63         505
           63         611
           63         680
           63         851
           63         897
           63         902
           63         994
           64           5
           64         105
           64         205
           64         213
           64         216
           64         286
           64         295
           64         386
           64         418
           64         443
           64         454
           64         569
           64         583
           64         602
           64         638
           64         786
           64         905
           64         925
           64         945
           64         973
           65          18
           65         196
           65         326
           65         344
           65         360
           65         405
           65         511
           65         616
           65         699
           65         790
           65         855
           65         883
           65         930
           66         163
           66         232
           66         284
           66         287
           66         295
           66         394
           66         396
           66         533
           66         548
           66         613
           66         617
           66         618
           66         678
           66         713
           67         267
           67         285
           67         316
           67         382
           67         407
           67         493
           67         581
           67         654
           67         693
           67         861
           67         936
           67         944
           68          82
           68         218
           68         240
           68         356
           68         397
           68         403
           68         451
           68         486
           68         515
           68         603
           68         681
           68         731
           68         760
           68         821
           68         959
           69         143
           69         371
           69         414
           69         455
           69         548
           69         555
           69         563
           69         618
           69         656
           69         752
           70          14
           70          52
           70         107
           70         154
           70         217
           70         316
           70         357
           70         583
           70         585
           70         717
           70         775
           70         926
           70         997
           71           1
           71          30
           71         166
           71         194
           71         207
           71         241
           71         322
           71         384
           71         387
           71         392
           71         431
           71         606
           71         644
           71         710
           71         731
           71         863
           71         908
           71         921
           71         927
           72          97
           72         244
           72         267
           72         322
           72         359
           72         492
           72         573
           72         616
           72         641
           72         777
           73         120
           73         138
           73         228
           73         426
           73         511
           73         583
           73         764
           73         826
           73         844
           73         856
           74          41
           74          54
           74          97
           74         107
           74         157
           74         205
           74         340
           74         431
           74         505
           74         548
           74         558
           74         574
           74         603
           74         725
           74         825
           74         897
           74         975
           74         995
           75          51
           75          88
           75         230
           75         232
           75         324
           75         346
           75         462
           75         528
           75         544
           75         628
           75         765
           75         828
           75         855
           75         916
           76          47
           76         122
           76         246
           76         382
           76         404
           76         448
           76         449
           76         469
           76         479
           76         493
           76         599
           76         654
           76         864
           76         949
           77         110
           77         149
           77         170
           77         262
           77         296
           77         369
           77         371
           77         432
           77         445
           77         566
           77         590
           77         614
           77         690
           77         694
           77         725
           77         864
           77         867
           77         940
           78         106
           78         128
           78         278
           78         323
           78         328
           78         346
           78         444
           78         491
           78         498
           78         506
           78         560
           78         596
           78         714
           78         772
           78         774
           78         780
           78         877
           78         889
           78         934
           78         998
           79          81
           79         279
           79         305
           79         378
           79         391
           79         395
           79         399
           79         400
           79         454
           79         507
           79         538
           79         642
           79         654
           79         780
           79         804
           79         831
           79         938
           79         995
           80         102
           80         133
           80         136
           80         163
           80         263
           80         781
           80         835
           80         985
           81          26
           81         314
           81         384
           81         485
           81         541
           81         573
           81         695
           81         738
           81         778
           81         828
           81         878
           81         983
           82          15
           82          62
           82          72
           82          80
           82         185
           82         221
           82         358
           82         400
           82         430
           82         485
           82         491
           82         654
           82         663
           82         673
           82         717
           83         190
           83         229
           83         281
           83         427
           83         469
           83         579
           83         626
           83         762
           83         880
           83         905
           83         930
           84          69
           84          97
           84         111
           84         264
           84         269
           84         380
           84         416
           84         689
           84         693
           84         699
           84         782
           84         821
           84         986
           85           8
           85          42
           85         204
           85         214
           85         359
           85         425
           85         537
           85         569
           85         604
           85         652
           85         715
           85         839
           86           2
           86          89
           86          98
           86         126
           86         166
           86         443
           86         454
           86         532
           86         613
           87          15
           87          95
           87         257
           87         326
           87         332
           87         587
           87         596
           87         702
           87         744
           88          81
           88          95
           88         198
           88         275
           88         411
           88         498
           88         554
           88         716
           88         722
           88         734
           88         813
           89           6
           89         166
           89         207
           89         227
           89         235
           89         265
           89         281
           89         352
           89         407
           89         471
           89         520
           89         596
           89         617
           89         760
           89         782
           89         800
           89         860
           89         907
           90          26
           90          99
           90         131
           90         196
           90         213
           90         228
           90         303
           90         434
           90         441
           90         549
           90         666
           90         706
           90         901
           90         968
           91         133
           91         147
           91         167
           91         214
           91         314
           91         334
           91         403
           91         428
           91         442
           91         482
           91         529
           91         672
           91         686
           91         713
           91         807
           91         833
           91         902
           92          63
           92          70
           92         119
           92         147
           92         446
           92         499
           92         606
           92         655
           92         925
           92         987
           93          66
           93         114
           93         156
           93         272
           93         386
           93         389
           93         446
           93         454
           93         511
           93         570
           93         620
           93         648
           93         657
           93         846
           93         901
           93         967
           94          31
           94          47
           94          51
           94         223
           94         270
           94         300
           94         327
           94         411
           94         436
           94         525
           94         529
           94         700
           94         736
           94         789
           94         929
           94         976
           95          22
           95          23
           95          68
           95         178
           95         210
           95         277
           95         317
           95         393
           95         412
           95         427
           95         472
           95         474
           95         673
           95         674
           95         701
           95         720
           95         755
           95         769
           95         807
           95         829
           95         926
           95         929
           96          44
           96          57
           96         136
           96         379
           96         413
           96         564
           96         652
           96         678
           96         681
           96         743
           96         789
           96         892
           96         915
           96         941
           96         964
           96         969
           96         990
           97          66
           97          87
           97         133
           97         193
           97         263
           97         372
           97         397
           97         468
           97         486
           97         496
           97         520
           97         640
           97         855
           97         884
           97         914
           97         963
           98          25
           98         206
           98         301
           98         359
           98         406
           98         407
           98         410
           98         412
           98         460
           98         522
           98         559
           98         566
           98         608
           98         660
           98         717
           98         729
           98         735
           98         765
           98         969
           98         974
           98         984
           98         991
           99         184
           99         238
           99         248
           99         255
           99         293
           99         348
           99         467
           99         585
           99         675
           99         843
           99         862
           99         974
          100          81
          100         211
          100         310
          100         353
          100         424
          100         587
          100         634
          100         646
          100         756
          100         946
          101           4
          101          62
          101         128
          101         186
          101         219
          101         220
          101         254
          101         274
          101         282
          101         287
          101         295
          101         357
          101         393
          101         461
          101         474
          101         576
          101         641
          101         692
          101         792
          101         828
          101         890
          102          15
          102          76
          102          98
          102         124
          102         129
          102         271
          102         298
          102         300
          102         403
          102         432
          102         551
          102         645
          102         689
          102         818
          102         948
          103           1
          103         122
          103         264
          103         422
          103         469
          103         572
          103         576
          103         579
          103         645
          103         677
          103         691
          103         729
          103         736
          103         835
          103         879
          103         922
          103         941
          103         965
          103         971
          104         112
          104         139
          104         175
          104         180
          104         217
          104         505
          104         548
          104         577
          104         626
          104         717
          104         732
          104         761
          104         789
          104         832
          104         867
          104         960
          105          22
          105         126
          105         151
          105         188
          105         219
          105         339
          105         346
          105         358
          105         389
          105         447
          105         483
          105         514
          105         534
          105         651
          105         698
          105         733
          105         799
          105         835
          105         870
          105         961
          106          25
          106         179
          106         229
          106         240
          106         302
          106         314
          106         378
          106         486
          106         491
          106         534
          106         547
          106         583
          106         676
          106         727
          106         730
          106         942
          107          22
          107          55
          107         166
          107         257
          107         290
          107         370
          107         383
          107         462
          107         500
          107         560
          107         592
          107         593
          107         609
          107         638
          107         718
          107         823
          107         869
          107         891
          108          79
          108         134
          108         145
          108         159
          108         219
          108         241
          108         302
          108         554
          108         712
          108         852
          108         976
          108         993
          109          78
          109          95
          109         107
          109         153
          109         234
          109         378
          109         423
          109         532
          109         613
          109         696
          109         786
          109         792
          109         836
          109         863
          110          53
          110         145
          110         172
          110         198
          110         300
          110         368
          110         432
          110         485
          110         511
          110         560
          110         594
          110         669
          110         725
          110         743
          110         764
          110         834
          110         941
          111           3
          111         147
          111         176
          111         277
          111         342
          111         350
          111         351
          111         409
          111         605
          111         607
          111         702
          111         744
          111         782
          111         847
          112           5
          112          88
          112         173
          112         325
          112         391
          112         669
          112         678
          112         750
          112         807
          112         822
          112         859
          112         888
          113          16
          113          83
          113         117
          113         184
          113         226
          113         241
          113         244
          113         316
          113         331
          113         478
          113         514
          113         523
          113         567
          113         621
          113         701
          113         743
          113         754
          113         861
          113         968
          114         294
          114         352
          114         472
          115          51
          115         117
          115         150
          115         161
          115         271
          115         332
          115         381
          115         646
          115         712
          115         741
          115         771
          115         799
          115         802
          115         808
          115         847
          115         907
          115         935
          115         984
          116          42
          116          43
          116         133
          116         211
          116         416
          116         433
          116         503
          116         617
          116         620
          116         647
          116         693
          116         801
          116         888
          116         995
          117          30
          117          88
          117         116
          117         245
          117         260
          117         300
          117         333
          117         451
          117         455
          117         457
          117         537
          117         657
          117         727
          117         729
          117         876
          117         951
          118         115
          118         249
          118         267
          118         312
          118         321
          118         384
          118         436
          118         459
          118         497
          118         544
          118         574
          118         624
          118         693
          118         815
          118         822
          118         984
          119          28
          119          49
          119         223
          119         249
          119         319
          119         329
          119         429
          119         656
          119         722
          119         730
          119         742
          119         804
          119         894
          119         978
          120           5
          120          30
          120          69
          120          88
          120         126
          120         177
          120         256
          120         288
          120         296
          120         306
          120         371
          120         400
          120         410
          120         505
          120         523
          120         690
          120         699
          120         976
          120         997
          121          56
          121         153
          121         163
          121         185
          121         211
          121         510
          121         526
          121         755
          121         771
          122           1
          122          86
          122         143
          122         270
          122         328
          122         336
          122         544
          122         687
          122         713
          122         796
          122         847
          122         849
          122         935
          122         939
          122         985
          123          12
          123         286
          123         386
          123         494
          123         519
          123         561
          123         576
          123         679
          123         689
          123         979
          123         983
          124          89
          124         303
          124         337
          124         390
          124         423
          124         431
          124         465
          124         484
          124         492
          124         581
          124         692
          124         818
          125          73
          125          81
          125         144
          125         164
          125         182
          125         311
          125         339
          125         391
          125         499
          125         524
          125         664
          125         985
          126          67
          126         219
          126         243
          126         340
          126         356
          126         374
          126         378
          126         435
          126         603
          126         606
          126         627
          126         704
          126         760
          126         842
          126         911
          126         921
          127         106
          127         115
          127         201
          127         233
          127         315
          127         568
          127         584
          127         617
          127         707
          127         855
          127         915
          128          21
          128         119
          128         333
          128         338
          128         349
          128         500
          128         532
          128         545
          128         560
          128         573
          128         686
          128         842
          128         859
          128         974
          129          89
          129         180
          129         212
          129         320
          129         338
          129         398
          129         446
          129         497
          129         642
          129         822
          129         946
          130          45
          130         105
          130         413
          130         582
          130         606
          130         661
          130         679
          130         690
          130         823
          130         843
          130         927
          130         941
          130         963
          130         968
          131           1
          131         172
          131         185
          131         213
          131         270
          131         328
          131         383
          131         396
          131         529
          131         535
          131         541
          131         556
          131         615
          131         638
          131         698
          131         841
          131         848
          131         894
          131         905
          131         913
          131         978
          132           8
          132          18
          132          48
          132          58
          132          59
          132          71
          132         169
          132         200
          132         219
          132         236
          132         248
          132         325
          132         432
          132         495
          132         503
          132         625
          132         816
          132         824
          132         838
          132         977
          133          15
          133         188
          133         207
          133         626
          133         707
          133         720
          134          11
          134          25
          134          78
          134          87
          134         180
          134         207
          134         303
          134         413
          134         444
          134         497
          134         582
          134         599
          134         657
          134         658
          134         755
          134         797
          134         811
          134         904
          134         911
          135         108
          135         198
          135         221
          135         268
          135         329
          135         354
          135         369
          135         445
          135         602
          135         640
          135         643
          135         723
          135         758
          135         821
          135         848
          135         905
          135         915
          135         937
          135         946
          136          72
          136         135
          136         194
          136         195
          136         241
          136         344
          136         367
          136         415
          136         435
          136         453
          136         559
          136         607
          136         647
          136         906
          136         963
          137          10
          137          29
          137         286
          137         341
          137         378
          137         492
          137         496
          137         612
          137         806
          137         928
          138         105
          138         243
          138         255
          138         269
          138         369
          138         436
          138         472
          138         528
          138         571
          138         602
          138         624
          138         674
          138         693
          138         730
          138         814
          138         824
          138         887
          138         948
          139          36
          139          56
          139          86
          139         382
          139         723
          139         724
          139         757
          139         778
          139         815
          139         831
          139         924
          140           9
          140         127
          140         160
          140         220
          140         244
          140         407
          140         516
          140         541
          140         559
          140         799
          140         878
          140         977
          141           5
          141          32
          141         121
          141         187
          141         257
          141         299
          141         355
          141         361
          141         506
          141         548
          141         553
          141         617
          141         774
          141         825
          141         999
          142          67
          142         171
          142         196
          142         255
          142         293
          142         436
          142         542
          142         569
          142         647
          142         847
          142         936
          143          63
          143         149
          143         170
          143         180
          143         258
          143         366
          143         388
          143         461
          143         626
          143         671
          143         702
          143         713
          143         784
          143         925
          144         125
          144         136
          144         202
          144         236
          144         274
          144         278
          144         313
          144         480
          144         484
          144         549
          144         606
          144         628
          144         681
          144         703
          144         823
          144         825
          144         846
          144         911
          144         933
          144         944
          144         996
          145          24
          145          95
          145         112
          145         197
          145         477
          145         478
          145         698
          145         730
          145         751
          145         864
          145         898
          145         899
          145         957
          145         969
          145         992
          146         344
          146         379
          146         462
          146         475
          146         506
          146         580
          146         612
          146         712
          146         733
          146         734
          146         753
          146         957
          147         148
          147         188
          147         370
          147         435
          147         564
          147         598
          147         599
          147         707
          147         726
          147         742
          147         786
          148         119
          148         123
          148         156
          148         174
          148         254
          148         455
          148         466
          148         472
          148         520
          148         694
          148         763
          148         795
          148         812
          148         897
          149           3
          149          18
          149          81
          149         182
          149         256
          149         308
          149         312
          149         417
          149         577
          149         703
          149         716
          149         717
          149         915
          149         927
          150           4
          150          33
          150          68
          150         215
          150         267
          150         287
          150         526
          150         644
          150         668
          150         669
          150         687
          150         689
          150         728
          150         803
          150         822
          150         875
          150         882
          150         945
          151         172
          151         314
          151         378
          151         384
          151         491
          151         556
          151         563
          151         634
          151         803
          151         816
          151         931
          151         939
          152          43
          152          56
          152         121
          152         138
          152         155
          152         270
          152         303
          152         455
          152         497
          152         513
          152         689
          152         701
          152         835
          152         876
          152         945
          152         955
          153           1
          153         101
          153         103
          153         149
          153         276
          153         360
          153         399
          153         469
          153         485
          153         505
          153         573
          153         582
          153         657
          153         707
          153         713
          153         757
          153         779
          153         859
          154          60
          154         110
          154         112
          154         184
          154         246
          154         267
          154         280
          154         450
          154         567
          154         575
          154         608
          154         613
          154         746
          154         817
          154         846
          154         852
          154         872
          154         887
          154         927
          154         929
          154         961
          154         988
          155          94
          155         212
          155         276
          155         283
          155         337
          155         363
          155         416
          155         428
          155         527
          155         541
          155         572
          155         628
          155         737
          155         764
          155         768
          155         862
          155         908
          155         972
          156         181
          156         232
          156         241
          156         307
          156         316
          156         346
          156         448
          156         467
          156         506
          156         519
          156         535
          156         588
          156         595
          156         739
          156         777
          156         825
          156         841
          156         883
          156         888
          157          56
          157          92
          157          95
          157          96
          157         114
          157         214
          157         278
          157         382
          157         474
          157         783
          157         984
          158          30
          158          48
          158         120
          158         125
          158         226
          158         272
          158         290
          158         329
          158         382
          158         452
          158         458
          158         476
          158         502
          158         524
          158         553
          158         662
          158         691
          158         726
          158         813
          158         961
          158         979
          158         988
          159          50
          159         117
          159         121
          159         130
          159         163
          159         608
          159         645
          159         646
          159         652
          159         711
          159         725
          159         755
          159         854
          159         864
          159         953
          159         976
          159         986
          160           2
          160         253
          160         373
          160         386
          160         387
          160         425
          160         505
          160         603
          160         702
          160         854
          160         965
          161          25
          161          51
          161          55
          161         242
          161         254
          161         447
          161         449
          161         469
          161         554
          161         617
          161         710
          161         779
          161         805
          161         875
          162         113
          162         130
          162         145
          162         150
          162         318
          162         494
          162         515
          162         554
          162         609
          162         624
          162         644
          162         742
          162         785
          162         790
          162         801
          162         852
          162         881
          162         888
          162         905
          162         913
          162         948
          162        1000
          163         224
          163         243
          163         267
          163         335
          163         427
          163         454
          163         459
          163         462
          163         504
          163         519
          163         548
          163         609
          163         760
          163         816
          163         869
          163         907
          163         955
          164          14
          164          40
          164          48
          164          67
          164         158
          164         160
          164         267
          164         325
          164         349
          164         382
          164         390
          164         517
          164         559
          164         615
          164         759
          164         948
          165          34
          165         159
          165         169
          165         228
          165         240
          165         271
          165         295
          165         298
          165         369
          165         397
          165         437
          165         518
          165         546
          165         560
          165         595
          165         631
          165         633
          165         655
          165         671
          165         759
          165         791
          165         886
          165         904
          165         963
          165         970
          166         133
          166         262
          166         341
          166         350
          166         475
          166         521
          166         540
          166         600
          166         677
          166         689
          166         808
          166         958
          166         969
          166         980
          166         990
          167          26
          167          62
          167         117
          167         166
          167         174
          167         214
          167         404
          167         416
          167         453
          167         457
          167         527
          167         557
          167         573
          167         657
          167         825
          168          48
          168          84
          168         104
          168         199
          168         265
          168         281
          168         383
          168         386
          168         610
          168         632
          168         655
          168         683
          168         758
          168         833
          168         996
          169         168
          169         179
          169         184
          169         285
          169         298
          169         309
          169         328
          169         353
          169         516
          169         572
          169         614
          169         659
          169         683
          169         712
          169         717
          169         789
          169         863
          169         935
          170          14
          170          25
          170          54
          170          91
          170         291
          170         411
          170         487
          170         536
          170         792
          170         924
          170         980
          170         986
          171          22
          171          97
          171         121
          171         146
          171         174
          171         198
          171         205
          171         222
          171         282
          171         283
          171         329
          171         419
          171         453
          171         496
          171         526
          171         692
          171         888
          171         995
          172           8
          172          11
          172         105
          172         170
          172         503
          172         535
          172         555
          172         593
          172         595
          172         627
          172         656
          172         691
          172         711
          172         819
          172         832
          172         957
          173          72
          173          93
          173         212
          173         366
          173         410
          173         414
          173         447
          173         552
          173         653
          173         740
          173         762
          173         883
          174           6
          174          50
          174          69
          174         197
          174         337
          174         476
          174         483
          174         503
          174         604
          174         675
          174         686
          174         736
          174         756
          174         776
          174         794
          175           6
          175          24
          175         169
          175         220
          175         321
          175         366
          175         375
          175         440
          175         490
          175         561
          175         588
          175         628
          175         655
          175         675
          175         744
          175         777
          175         811
          175         889
          175         890
          175         894
          176          93
          176          96
          176         210
          176         219
          176         226
          176         405
          176         412
          176         431
          176         445
          176         483
          176         491
          176         502
          176         604
          176         723
          176         975
          176         992
          177          78
          177          82
          177         169
          177         179
          177         337
          177         373
          177         400
          177         432
          177         555
          177         559
          177         606
          177         632
          177         664
          177         705
          177         789
          178          30
          178          53
          178         159
          178         184
          178         208
          178         238
          178         491
          178         609
          178         712
          178         718
          178         743
          178         770
          178         851
          178         907
          178         980
          179          75
          179         237
          179         289
          179         292
          179         296
          179         604
          179         749
          179         756
          179         806
          179         904
          180           9
          180          20
          180          48
          180          86
          180         174
          180         207
          180         223
          180         226
          180         260
          180         322
          180         463
          180         483
          180         595
          180         657
          180         667
          180         733
          180         799
          180         931
          180         972
          180         977
          180         986
          181          19
          181          26
          181         178
          181         300
          181         708
          181         761
          181         787
          181         791
          181         834
          181         843
          181         849
          181         983
          182          36
          182         145
          182         245
          182         349
          182         408
          182         491
          182         656
          182         667
          182         741
          182         827
          182         847
          182         855
          182         868
          182         981
          183           3
          183          38
          183          81
          183          89
          183         250
          183         269
          183         517
          183         610
          183         724
          183         806
          183         830
          183         849
          183         858
          183         919
          183         922
          183         975
          183         981
          184          40
          184         131
          184         157
          184         209
          184         315
          184         324
          184         607
          184         748
          184         768
          184         775
          184         864
          184         986
          185          11
          185          18
          185          19
          185          54
          185         206
          185         230
          185         423
          185         553
          185         684
          185         717
          185         772
          185         828
          185         908
          185         925
          185         994
          186          54
          186          81
          186         104
          186         146
          186         161
          186         211
          186         280
          186         377
          186         420
          186         460
          186         673
          186         682
          186         687
          186         754
          186         786
          187         510
          187         572
          187         670
          187         748
          187         751
          187         769
          187         831
          187         984
          188          18
          188         109
          188         253
          188         273
          188         400
          188         429
          188         570
          188         652
          188         706
          188         748
          188         775
          188         809
          188         987
          189           4
          189          20
          189         141
          189         153
          189         159
          189         221
          189         227
          189         297
          189         330
          189         363
          189         439
          189         441
          189         576
          189         608
          189         883
          190          57
          190         204
          190         349
          190         426
          190         499
          190         583
          190         638
          190         707
          190         735
          190         775
          190         817
          190         840
          191          10
          191         114
          191         416
          191         435
          191         572
          191         723
          191         770
          191         804
          191         835
          191         901
          191         936
          192           8
          192          17
          192         137
          192         180
          192         251
          192         367
          192         369
          192         501
          192         557
          192         559
          192         729
          192         763
          192         810
          192         843
          192         875
          192         882
          192         996
          193         189
          193         355
          193         359
          193         443
          193         494
          193         508
          193         571
          193         575
          193         732
          193         742
          193         878
          194         140
          194         172
          194         235
          194         322
          194         339
          194         388
          194         471
          194         509
          194         510
          194         555
          194         573
          194         702
          194         862
          194         879
          194         937
          195         117
          195         301
          195         337
          195         411
          195         431
          195         460
          195         505
          195         540
          195         605
          195         779
          195         795
          195         876
          195         889
          195         942
          196          60
          196         136
          196         145
          196         228
          196         353
          196         465
          196         542
          196         622
          196         643
          196         656
          196         660
          196         800
          196         838
          196         840
          196         857
          196         883
          196         885
          196         886
          196         950
          197         107
          197         113
          197         201
          197         202
          197         425
          197         428
          197         494
          197         810
          197         834
          197         881
          197         995
          198           9
          198          63
          198          71
          198          99
          198         443
          198         458
          198         523
          198         565
          198         742
          199          52
          199         104
          199         111
          199         162
          199         181
          199         195
          199         306
          199         344
          199         370
          199         472
          199         479
          199         593
          199         620
          199         646
          199         781
          199         909
          200          49
          200          53
          200         253
          200         418
          200         419
          200         455
          200         459
          200         484
          200         552
          200         566
          200         611
          200         625
          200         631
          200         806
          200         870
          200         922
          200         944
          201          21
          201          59
          201         111
          201         126
          201         274
          201         349
          201         368
          201         409
          201         552
          201         682
          201         705
          201         750
          201         779
          201         826
          201         936
          202         166
          202         292
          202         310
          202         381
          202         407
          202         432
          202         500
          202         534
          202         541
          202         567
          202         654
          202         729
          202         815
          202         827
          202         990
          203         131
          203         254
          203         523
          203         527
          203         636
          203         655
          203         690
          203         756
          203         777
          203         816
          203         831
          203         870
          203         877
          203         939
          204         134
          204         149
          204         174
          204         181
          204         210
          204         301
          204         413
          204         421
          204         708
          204         866
          204         897
          204         986
          205         202
          205         212
          205         224
          205         225
          205         382
          205         398
          205         488
          205         549
          205         594
          205         658
          205         682
          205         715
          205         718
          205         725
          205         763
          205         779
          205         893
          205         965
          205         983
          206          80
          206         155
          206         184
          206         519
          206         523
          206         579
          206         616
          206         693
          206         701
          207         240
          207         319
          207         378
          207         453
          207         596
          207         597
          207         713
          207         738
          207         778
          207         874
          207         886
          207         898
          207         975
          207         989
          207         991
          208          57
          208         102
          208         226
          208         300
          208         334
          208         366
          208         367
          208         373
          208         397
          208         508
          208         647
          208         669
          208         694
          208         702
          208         792
          208         849
          208         939
          209          32
          209          89
          209          93
          209         141
          209         206
          209         244
          209         245
          209         342
          209         363
          209         411
          209         471
          209         527
          209         545
          209         584
          209         670
          209         714
          209         721
          209         739
          209         806
          209         886
          209         901
          209         995
          210          59
          210         109
          210         112
          210         171
          210         261
          210         273
          210         380
          210         495
          210         696
          210         796
          210         883
          210         892
          210         911
          210         930
          211         101
          211         104
          211         121
          211         186
          211         193
          211         205
          211         271
          211         468
          211         531
          211         600
          211         719
          211         731
          211         874
          211         881
          211         883
          211         957
          211         976
          212          43
          212          55
          212         258
          212         301
          212         323
          212         331
          212         335
          212         427
          212         452
          212         484
          212         499
          212         517
          212         906
          212         925
          213          36
          213          96
          213         127
          213         148
          213         207
          213         222
          213         223
          213         243
          213         254
          213         277
          213         302
          213         363
          213         505
          213         563
          213         599
          213         612
          213         627
          213         628
          213         680
          213         719
          213         769
          213         788
          213         838
          213         850
          213         879
          213         952
          214          87
          214         118
          214         212
          214         326
          214         423
          214         430
          214         445
          214         471
          214         507
          214         588
          214         724
          214         726
          214         753
          215         147
          215         158
          215         225
          215         255
          215         273
          215         382
          215         487
          215         597
          215         629
          215         657
          215         672
          215         817
          215         860
          215         949
          216          67
          216          73
          216          77
          216          79
          216         113
          216         195
          216         228
          216         366
          216         519
          216         532
          216         623
          216         688
          216         784
          216         820
          216         917
          216         937
          216         968
          217           5
          217          12
          217         112
          217         165
          217         202
          217         228
          217         314
          217         524
          217         557
          217         562
          217         787
          217         829
          217         853
          217         864
          217         870
          217         937
          218         227
          218         290
          218         416
          218         460
          218         463
          218         531
          218         623
          218         730
          218         835
          218         861
          218         904
          218         963
          219          29
          219         200
          219         267
          219         359
          219         370
          219         409
          219         453
          219         518
          219         639
          219         644
          219         716
          219         790
          219         824
          219         846
          219         900
          219         907
          219         950
          220          48
          220          82
          220         175
          220         392
          220         579
          220         668
          220         803
          220         853
          220         882
          221           6
          221          69
          221         200
          221         255
          221         357
          221         495
          221         504
          221         541
          221         551
          221         569
          221         712
          221         782
          221         788
          221         818
          221         882
          221         903
          221         956
          222         104
          222         182
          222         217
          222         226
          222         331
          222         378
          222         379
          222         388
          222         506
          222         588
          222         599
          222         654
          222         785
          222         794
          222         844
          223          39
          223          99
          223         104
          223         142
          223         179
          223         198
          223         298
          223         364
          223         447
          223         460
          223         484
          223         686
          223         763
          223         772
          223         775
          223         831
          223         847
          223         858
          223         885
          223         931
          223         972
          224          76
          224          85
          224         158
          224         405
          224         548
          224         592
          224         681
          224         697
          224         898
          224         915
          224         926
          224         953
          225          41
          225          52
          225         172
          225         186
          225         332
          225         392
          225         438
          225         442
          225         572
          225         657
          225         689
          225         728
          225         750
          225         856
          225         906
          225         986
          225         988
          225         997
          226          36
          226          60
          226          98
          226         181
          226         232
          226         247
          226         328
          226         492
          226         558
          226         727
          226         920
          226         930
          226         962
          226         994
          227          34
          227          76
          227         147
          227         366
          227         508
          227         604
          227         933
          227         942
          227         983
          227         999
          228           1
          228          66
          228          93
          228         257
          228         434
          228         438
          228         507
          228         515
          228         620
          228         668
          228         731
          228         867
          228         906
          228         948
          228         993
          229         157
          229         176
          229         221
          229         247
          229         390
          229         393
          229         548
          229         602
          229         658
          229         666
          229         797
          229         886
          229         895
          230          31
          230          33
          230          94
          230         134
          230         169
          230         175
          230         319
          230         405
          230         502
          230         535
          230         722
          230         929
          231          99
          231         178
          231         209
          231         265
          231         277
          231         324
          231         340
          231         366
          231         397
          231         472
          231         474
          231         695
          231         767
          231         804
          231         895
          231         985
          232         163
          232         253
          232         307
          232         308
          232         406
          232         509
          232         555
          232         714
          232         729
          232         802
          232         852
          232         921
          232         981
          233          39
          233          67
          233         110
          233         154
          233         171
          233         177
          233         217
          233         301
          233         315
          233         362
          233         369
          233         391
          233         395
          233         398
          233         403
          233         440
          233         444
          233         533
          233         569
          233         698
          233         949
          233         962
          234          74
          234          88
          234         103
          234         162
          234         348
          234         430
          234         510
          234         551
          234         887
          234         900
          234         918
          234         980
          235          46
          235          94
          235         147
          235         167
          235         224
          235         349
          235         408
          235         410
          235         427
          235         466
          235         479
          235         569
          235         600
          235         769
          235         854
          236          76
          236         133
          236         150
          236         222
          236         228
          236         419
          236         427
          236         507
          236         730
          236         750
          236         814
          236         855
          236         976
          237          90
          237         155
          237         173
          237         355
          237         423
          237         542
          237         623
          237         903
          237         959
          238           2
          238          50
          238          54
          238          95
          238         100
          238         122
          238         137
          238         214
          238         222
          238         311
          238         470
          238         567
          238         654
          238         781
          238         835
          238         985
          239         132
          239         160
          239         289
          239         341
          239         344
          239         588
          239         601
          239         602
          239         607
          239         624
          239         653
          239         659
          239         757
          239         819
          239         898
          239         958
          240          73
          240          76
          240         106
          240         469
          240         505
          240         511
          240         603
          240         608
          240         609
          240         650
          240         687
          240         730
          240         761
          240         811
          240         818
          240         906
          240         948
          240         950
          241         295
          241         603
          241         607
          241         660
          241         665
          241         723
          241         774
          241         943
          241         958
          241         971
          242          39
          242         227
          242         256
          242         318
          242         338
          242         448
          242         636
          242         664
          242         772
          242         788
          242         816
          242         904
          243           3
          243          32
          243          52
          243         118
          243         165
          243         220
          243         446
          243         470
          243         479
          243         486
          243         523
          243         528
          243         572
          243         606
          243         847
          243         918
          244         284
          244         285
          244         311
          244         316
          244         348
          244         351
          244         372
          244         452
          244         484
          244         563
          244         698
          244         757
          244         771
          244         858
          245         262
          245         605
          245         625
          245         753
          245         759
          245         911
          245         953
          245         999
          246          12
          246          36
          246          48
          246         178
          246         328
          246         435
          246         449
          246         606
          246         625
          246         656
          246         664
          246         706
          246         861
          246         954
          247         121
          247         208
          247         333
          247         405
          247         461
          247         471
          247         492
          247         606
          247         621
          247         638
          247         684
          247         719
          247         886
          247         901
          247         939
          248         171
          248         253
          248         292
          248         314
          248         425
          248         450
          248         642
          248         664
          248         710
          248         737
          248         751
          248         797
          248         924
          248         943
          249          47
          249         121
          249         222
          249         337
          249         366
          249         438
          249         512
          249         612
          249         677
          249         707
          249         832
          249         926
          249         976
          249         989
          250          34
          250          58
          250          78
          250         214
          250         228
          250         263
          250         319
          250         352
          250         449
          250         471
          250         477
          250         507
          250         670
          250         710
          250         762
          250         775
          250         795
          250         816
          250         913
          250         926
          251           6
          251          47
          251         156
          251         182
          251         308
          251         346
          251         414
          251         451
          251         552
          251         595
          251         704
          251         797
          251         849
          251         874
          251         886
          251         959
          251         965
          251         979
          252          73
          252          88
          252         222
          252         231
          252         314
          252         748
          252         749
          252         776
          252         780
          252         819
          252         831
          252         844
          252         970
          253          24
          253         121
          253         142
          253         156
          253         202
          253         205
          253         232
          253         233
          253         242
          253         342
          253         657
          253         742
          253         771
          253         800
          253         826
          253         913
          253         945
          253         949
          254          35
          254          51
          254          86
          254         103
          254         132
          254         193
          254         199
          254         270
          254         361
          254         401
          254         551
          254         604
          254         674
          254         700
          254         744
          254         832
          254         978
          255          35
          255          48
          255         109
          255         147
          255         294
          255         322
          255         399
          255         437
          255         468
          255         598
          255         647
          255         752
          255         860
          256          22
          256          54
          256         116
          256         163
          256         164
          256         174
          256         239
          256         343
          256         427
          256         454
          256         513
          256         517
          256         672
          256         712
          256         764
          256         792
          256         798
          256         830
          256         940
          256         985
          257          15
          257          79
          257          96
          257         142
          257         146
          257         165
          257         177
          257         284
          257         348
          257         432
          257         532
          257         662
          257         723
          257         733
          257         748
          257         840
          257         953
          257         993
          257         994
          258         179
          258         205
          258         277
          258         455
          258         467
          258         532
          258         663
          258         775
          258         799
          258         986
          259         121
          259         143
          259         229
          259         240
          259         282
          259         310
          259         318
          259         428
          259         510
          259         557
          259         598
          259         670
          259         706
          259         717
          259         723
          259         830
          259         897
          260          86
          260         124
          260         376
          260         390
          260         463
          260         528
          260         628
          260         867
          260         945
          261           6
          261         106
          261         108
          261         117
          261         162
          261         302
          261         340
          261         352
          261         377
          261         469
          261         542
          261         622
          261         676
          261         696
          261         813
          261         814
          261         817
          261         828
          261         931
          262         167
          262         179
          262         246
          262         288
          262         292
          262         380
          262         470
          262         511
          262         517
          262         629
          262         676
          262         698
          262         814
          262         854
          262         877
          262         958
          263          85
          263          86
          263         167
          263         335
          263         338
          263         355
          263         397
          263         472
          263         489
          263         503
          263         603
          263         665
          263         675
          263         703
          263         737
          263         752
          263         800
          263         967
          264           2
          264          12
          264         188
          264         214
          264         239
          264         419
          264         424
          264         439
          264         447
          264         454
          264         477
          264         591
          264         606
          264         688
          265          21
          265          32
          265          86
          265         153
          265         255
          265         454
          265         546
          265         665
          265         773
          265         919
          266          31
          266         204
          266         219
          266         311
          266         416
          266         464
          266         533
          266         797
          266         811
          266         985
          267         109
          267         136
          267         588
          267         710
          267         762
          267         794
          267         836
          267         947
          268          43
          268          46
          268          72
          268          81
          268         185
          268         230
          268         264
          268         290
          268         325
          268         331
          268         386
          268         390
          268         415
          268         433
          268         546
          268         574
          268         609
          268         635
          268         722
          268         734
          268         770
          268         777
          268         878
          268         971
          268         991
          269          28
          269         128
          269         230
          269         292
          269         327
          269         347
          269         380
          269         403
          269         474
          269         477
          269         658
          269         690
          269         743
          269         746
          269         774
          269         828
          269         843
          269         856
          269         859
          270          14
          270          17
          270          85
          270         211
          270         228
          270         458
          270         550
          270         557
          270         642
          270         736
          270         765
          270         785
          270         791
          270         822
          270         845
          270         910
          271          26
          271          93
          271         114
          271         219
          271         228
          271         251
          271         339
          271         346
          271         359
          271         381
          271         401
          271         441
          271         645
          271         662
          271         710
          271         715
          271         816
          271         857
          271         880
          271         931
          271         962
          271         994
          272           2
          272          54
          272          97
          272         179
          272         184
          272         220
          272         229
          272         246
          272         257
          272         281
          272         340
          272         436
          272         439
          272         447
          272         516
          272         523
          272         593
          272         634
          273          60
          273         129
          273         167
          273         182
          273         218
          273         268
          273         296
          273         349
          273         472
          273         528
          273         603
          273         670
          273         693
          273         751
          273         763
          273         770
          273         804
          273         915
          273         925
          273         938
          273         943
          274          37
          274          53
          274          67
          274         135
          274         143
          274         149
          274         338
          274         431
          274         463
          274         558
          274         583
          274         605
          274         953
          275         128
          275         231
          275         324
          275         619
          275         875
          275         904
          276           7
          276          19
          276          46
          276         118
          276         283
          276         345
          276         517
          276         589
          276         651
          276         684
          276         691
          276         698
          276         817
          277          20
          277         222
          277         227
          277         241
          277         429
          277         529
          277         553
          277         587
          277         593
          277         673
          277         824
          277         961
          277         965
          278          47
          278          77
          278         150
          278         154
          278         237
          278         367
          278         758
          278         799
          278         812
          278         955
          279          47
          279         127
          279         148
          279         202
          279         217
          279         242
          279         262
          279         347
          279         485
          279         534
          279         585
          279         630
          279         760
          279         832
          279         858
          279         879
          279         880
          280         109
          280         255
          280         433
          280         520
          280         579
          280         588
          280         620
          280         791
          280         840
          280         998
          281         135
          281         164
          281         174
          281         225
          281         273
          281         349
          281         506
          281         522
          281         684
          281         770
          281         801
          281         893
          281         970
          282           7
          282          26
          282          68
          282         289
          282         335
          282         462
          282         470
          282         505
          282         571
          282         597
          282         602
          282         627
          282         634
          282         639
          282         930
          282         951
          282         993
          283          20
          283         107
          283         132
          283         144
          283         214
          283         232
          283         245
          283         260
          283         453
          283         506
          283         562
          283         648
          283         880
          283         937
          284          59
          284         275
          284         493
          284         514
          284         524
          284         561
          284         924
          284         961
          285         265
          285         293
          285         294
          285         308
          285         339
          285         347
          285         370
          285         578
          285         580
          285         602
          285         835
          285         868
          285         895
          286          44
          286          76
          286         130
          286         211
          286         231
          286         238
          286         476
          286         478
          286         510
          286         564
          286         628
          286         680
          286         717
          286         724
          286         974
          287          60
          287         132
          287         213
          287         270
          287         280
          287         394
          287         439
          287         469
          287         555
          287         568
          287         625
          287         678
          287         693
          288           2
          288          51
          288         236
          288         244
          288         283
          288         373
          288         383
          288         407
          288         453
          288         461
          288         476
          288         513
          288         636
          288         669
          288         714
          288         751
          288         785
          288         792
          288         807
          288         813
          288         868
          288         874
          288         888
          288         919
          288         966
          288         975
          288         976
          289          26
          289          58
          289          76
          289          95
          289         110
          289         131
          289         323
          289         369
          289         380
          289         510
          289         535
          289         552
          289         624
          289         635
          289         636
          289         702
          289         889
          289         922
          289         972
          289         988
          289         993
          290         121
          290         138
          290         358
          290         388
          290         460
          290         509
          290         611
          290         657
          290         788
          290         796
          290         800
          290         817
          290         840
          290         854
          290         966
          291           5
          291          22
          291         127
          291         226
          291         375
          291         403
          291         468
          291         541
          291         547
          291         609
          291         663
          291         783
          292           3
          292          58
          292         197
          292         312
          292         354
          292         376
          292         407
          292         455
          292         623
          292         698
          292         779
          292         816
          292         836
          292         887
          292         915
          293          82
          293         394
          293         409
          293         465
          293         532
          293         702
          293         767
          293         836
          293         921
          293         945
          293         955
          293         988
          294          32
          294          51
          294         175
          294         240
          294         273
          294         308
          294         346
          294         464
          294         465
          294         466
          294         470
          294         504
          294         527
          294         539
          294         563
          294         633
          294         674
          294         811
          294         821
          294         882
          294         897
          294         980
          295         109
          295         142
          295         209
          295         238
          295         366
          295         396
          295         469
          295         498
          295         532
          295         722
          295         726
          295         753
          295         861
          295         873
          295         890
          295         928
          295         964
          295         966
          295         992
          296          12
          296          23
          296          85
          296         150
          296         162
          296         164
          296         211
          296         255
          296         273
          296         292
          296         358
          296         377
          296         380
          296         428
          296         522
          296         701
          296         744
          296         750
          297         108
          297         114
          297         222
          297         240
          297         279
          297         312
          297         321
          297         596
          297         687
          297         708
          297         717
          297         730
          297         866
          297         919
          297         936
          297         962
          297         970
          298         113
          298         128
          298         327
          298         334
          298         486
          298         561
          298         568
          298         734
          298         768
          298         799
          298         800
          298         855
          298         857
          298         866
          298         941
          298         955
          299          29
          299          54
          299         238
          299         313
          299         367
          299         376
          299         519
          299         596
          299         611
          299         679
          299         686
          299         750
          299         756
          299         806
          299         878
          299         946
          299         980
          300         105
          300         192
          300         435
          300         450
          300         482
          300         523
          300         583
          300         633
          300         783
          300         913
          300         937
          301          42
          301         145
          301         185
          301         292
          301         320
          301         339
          301         368
          301         496
          301         533
          301         658
          301         837
          301         960
          301         980
          301         985
          302         112
          302         129
          302         380
          302         448
          302         559
          302         605
          302         662
          302         701
          302         758
          302         794
          302         829
          302         841
          302         910
          302         998
          303         107
          303         116
          303         147
          303         154
          303         184
          303         274
          303         392
          303         484
          303         615
          303         797
          303         815
          303         857
          303         911
          303         978
          304          54
          304          85
          304         110
          304         190
          304         260
          304         389
          304         476
          304         487
          304         605
          304         607
          304         619
          304         645
          304         669
          304         729
          304         743
          304         989
          305          16
          305         302
          305         381
          305         422
          305         468
          305         485
          305         506
          305         591
          305         605
          305         606
          305         609
          305         717
          305         745
          305         748
          305         761
          305         789
          305         808
          305         810
          305         816
          305         853
          305         916
          305         947
          305         962
          305         993
          306         152
          306         178
          306         181
          306         287
          306         406
          306         564
          306         721
          306         787
          306         802
          307         156
          307         230
          307         241
          307         271
          307         334
          307         403
          307         446
          307         468
          307         659
          307         684
          307         695
          307         743
          307         846
          307         857
          307         895
          307         949
          308          25
          308          89
          308         145
          308         214
          308         224
          308         226
          308         254
          308         296
          308         343
          308         366
          308         367
          308         379
          308         488
          308         510
          308         533
          308         688
          308         706
          308         850
          308         884
          308         946
          308         953
          309          26
          309          34
          309          72
          309         134
          309         192
          309         219
          309         351
          309         506
          309         512
          309         598
          309         867
          310           5
          310          89
          310         120
          310         285
          310         336
          310         366
          310         426
          310         466
          310         598
          310         616
          310         692
          310         786
          310         804
          310         849
          310         888
          310         976
          310        1000
          311          55
          311          80
          311         111
          311         184
          311         358
          311         567
          311         587
          311         687
          311         720
          311         731
          311         743
          311         756
          311         855
          311         942
          312          98
          312         109
          312         127
          312         197
          312         230
          312         355
          312         377
          312         447
          312         459
          312         477
          312         520
          312         559
          312         563
          312         781
          312         820
          312         951
          313          11
          313          16
          313          74
          313          87
          313         142
          313         168
          313         225
          313         260
          313         350
          313         367
          313         515
          313         539
          313         570
          313         652
          313         655
          313         801
          313         963
          314          77
          314         267
          314         359
          314         488
          314         493
          314         602
          314         635
          314         680
          314         681
          314         853
          314         872
          314         968
          315          21
          315         105
          315         156
          315         195
          315         526
          315         540
          315         585
          315         713
          315         715
          315         783
          315         820
          315         842
          315         859
          315         960
          315         970
          316          73
          316         104
          316         376
          316         383
          316         529
          316         550
          316         613
          316         630
          316         734
          316         793
          316         943
          317          95
          317          97
          317         158
          317         231
          317         280
          317         307
          317         327
          317         382
          317         396
          317         561
          317         589
          317         670
          317         692
          317         700
          317         768
          317         769
          317         853
          317         861
          317         877
          317         919
          317         925
          317         946
          318          75
          318         185
          318         190
          318         194
          318         308
          318         313
          318         459
          318         512
          318         663
          318         792
          318         870
          318         884
          318         970
          318         986
          319          23
          319          96
          319         130
          319         226
          319         243
          319         339
          319         417
          319         456
          319         489
          319         675
          319         906
          320          29
          320          91
          320          96
          320         149
          320         153
          320         201
          320         339
          320         462
          320         642
          320         679
          320         766
          320         785
          320         811
          320         889
          320         922
          320         924
          320         941
          321          22
          321          72
          321          90
          321         136
          321         183
          321         221
          321         236
          321         244
          321         307
          321         646
          321         715
          321         726
          321         783
          321         795
          321         807
          321         873
          321         895
          321         912
          321         945
          322          50
          322          79
          322         131
          322         157
          322         430
          322         665
          322         776
          322         910
          322         965
          322         985
          323          14
          323         142
          323         300
          323         317
          323         359
          323         375
          323         394
          323         517
          323         615
          323         637
          323         753
          323         942
          324          74
          324         379
          324         427
          324         454
          324         725
          324         803
          324         849
          324         893
          324         897
          324         900
          324         931
          324         950
          324         951
          324         984
          325          50
          325         105
          325         162
          325         196
          325         269
          325         289
          325         477
          325         699
          325         725
          325         753
          325         773
          325         864
          325         884
          326          72
          326         210
          326         292
          326         554
          326         605
          326         637
          326         662
          326         722
          326         820
          326         836
          326         880
          326         891
          326         901
          326         931
          326         997
          327          20
          327          30
          327          75
          327         384
          327         463
          327         585
          327         749
          327         773
          327         801
          327         829
          327         946
          328         168
          328         214
          328         262
          328         263
          328         326
          328         406
          328         457
          328         503
          328         606
          328         609
          328         616
          328         658
          328         748
          328         764
          328         787
          328         829
          328         830
          328         858
          328         883
          328         938
          329          65
          329          74
          329          90
          329         176
          329         260
          329         292
          329         540
          329         589
          329         607
          329         677
          329         732
          329         760
          329         918
          329         964
          329         969
          330           8
          330          83
          330         280
          330         282
          330         341
          330         370
          330         439
          330         524
          330         634
          330         665
          330         740
          330         761
          330         885
          330         975
          330         996
          331          44
          331          56
          331          69
          331         239
          331         271
          331         272
          331         275
          331         306
          331         312
          331         360
          331         372
          331         412
          331         445
          331         487
          331         652
          331         671
          331         693
          331         705
          331         753
          331         799
          331         834
          331         865
          332         159
          332         203
          332         205
          332         258
          332         327
          332         486
          332         487
          332         509
          332         531
          332         541
          332         577
          332         580
          332         606
          332         669
          332         763
          332         770
          332         849
          332         930
          332         946
          333         115
          333         153
          333         275
          333         363
          333         418
          333         422
          333         439
          333         600
          333         652
          333         662
          333         669
          333         706
          333         777
          333         786
          333         789
          333         794
          333         937
          333         957
          334           5
          334         120
          334         148
          334         301
          334         320
          334         362
          334         438
          334         493
          334         520
          334         541
          334         649
          334         659
          334         855
          334         890
          334         930
          335         170
          335         171
          335         223
          335         319
          335         433
          335         464
          335         553
          335         602
          335         609
          335         634
          335         680
          335         828
          335         850
          335         863
          335         914
          335         922
          335         932
          336          70
          336          73
          336         107
          336         146
          336         201
          336         305
          336         421
          336         441
          336         542
          336         591
          336         753
          336         821
          336         843
          336         932
          337          98
          337         170
          337         497
          337         646
          337         670
          337         756
          337         824
          338          53
          338          93
          338         109
          338         126
          338         224
          338         300
          338         392
          338         455
          338         513
          338         523
          338         665
          338         680
          338         748
          338         846
          338         862
          339          55
          339         238
          339         255
          339         278
          339         469
          339         591
          339         653
          339         913
          339        1000
          340          64
          340         108
          340         211
          340         217
          340         336
          340         458
          340         475
          340         545
          340         871
          340         903
          340         955
          340         967
          340         992
          341         106
          341         205
          341         212
          341         355
          341         358
          341         380
          341         396
          341         439
          341         462
          341         513
          341         517
          341         529
          341         635
          341         668
          341         690
          341         698
          341         732
          341         821
          341         891
          341         931
          341         947
          341        1000
          342         162
          342         309
          342         333
          342         345
          342         373
          342         408
          342         536
          342         570
          342         591
          342         606
          342         631
          342         645
          342         648
          342         661
          342         687
          342         761
          342         767
          342         815
          342         831
          342         853
          342         864
          342         998
          343          41
          343          42
          343          68
          343          70
          343         123
          343         274
          343         287
          343         290
          343         368
          343         403
          343         456
          343         469
          343         474
          343         526
          343         568
          343         673
          343         719
          343         737
          343         762
          343         770
          343         839
          343         874
          343         892
          343         942
          344          68
          344         109
          344         188
          344         271
          344         290
          344         302
          344         337
          344         338
          344         398
          344         438
          344         487
          344         519
          344         521
          344         567
          344         655
          344         666
          344         689
          344         756
          344         788
          344         826
          344         828
          344         916
          344         974
          344         999
          345          25
          345          32
          345          48
          345         165
          345         240
          345         245
          345         262
          345         392
          345         393
          345         444
          345         542
          345         588
          345         629
          345         643
          345         812
          345         822
          345         883
          345         890
          345         905
          345         926
          345         963
          345         965
          346         145
          346         149
          346         150
          346         245
          346         279
          346         437
          346         624
          346         712
          346         880
          346         881
          346         944
          347          16
          347          55
          347          92
          347         155
          347         243
          347         258
          347         340
          347         351
          347         354
          347         397
          347         398
          347         437
          347         451
          347         461
          347         618
          347         649
          347         892
          347         920
          347         957
          348          36
          348          51
          348          86
          348         168
          348         179
          348         405
          348         455
          348         490
          348         562
          348         597
          348         735
          348         753
          348         769
          348         811
          348         937
          348         990
          349          17
          349          68
          349         189
          349         231
          349         241
          349         285
          349         500
          349         515
          349         590
          349         662
          349         674
          349         733
          349         786
          349         953
          350           1
          350          37
          350          92
          350          94
          350         125
          350         211
          350         245
          350         391
          350         445
          350         549
          350         642
          350         791
          350         835
          350         871
          350         879
          350         904
          350         993
          351          69
          351          81
          351          90
          351         203
          351         204
          351         241
          351         284
          351         366
          351         377
          351         403
          351         436
          351         447
          351         722
          351         791
          351         868
          351         896
          351         973
          352          98
          352         159
          352         306
          352         310
          352         336
          352         483
          352         511
          352         622
          352         635
          352         657
          352         672
          352         673
          352         679
          352         702
          352         717
          352         741
          352         755
          352         761
          352         769
          352         835
          352         853
          352         883
          352         965
          353          36
          353          75
          353         122
          353         130
          353         188
          353         264
          353         315
          353         553
          353         668
          353         762
          353         829
          353         856
          353         876
          353         900
          354           4
          354          90
          354         138
          354         169
          354         173
          354         316
          354         329
          354         346
          354         408
          354         549
          354         689
          354         694
          354         724
          354         848
          354         849
          354         884
          355          76
          355          80
          355         154
          355         445
          355         474
          355         684
          355         714
          355         780
          355         840
          355         850
          355         907
          355         917
          355         959
          356           3
          356          15
          356         127
          356         132
          356         174
          356         225
          356         427
          356         452
          356         529
          356         716
          356         866
          356         906
          356         911
          356         970
          357           2
          357          24
          357         256
          357         292
          357         377
          357         396
          357         414
          357         684
          357         751
          357         771
          357         801
          357         828
          357         939
          358          18
          358          23
          358         219
          358         289
          358         384
          358         504
          358         665
          358         698
          358         759
          358         780
          358         888
          358         956
          359          97
          359         116
          359         130
          359         173
          359         175
          359         178
          359         226
          359         247
          359         290
          359         364
          359         373
          359         541
          359         547
          359         875
          359         910
          360           3
          360          31
          360         387
          360         602
          360         637
          360         698
          360         759
          360         762
          360         839
          360         861
          360         863
          360         904
          361          33
          361         180
          361         244
          361         260
          361         284
          361         301
          361         589
          361         679
          361         830
          361         841
          361         894
          361         958
          362         146
          362         344
          362         407
          362         449
          362         569
          362         577
          362         584
          362         650
          362         678
          362         719
          362         740
          362         820
          362         840
          362         891
          362         893
          362         928
          363          81
          363         203
          363         245
          363         355
          363         442
          363         489
          363         511
          363         539
          363         541
          363         553
          363         654
          363         661
          363         665
          363         690
          363         796
          363         800
          363         828
          363         867
          363         871
          363         933
          364          25
          364          48
          364          59
          364         120
          364         175
          364         230
          364         253
          364         459
          364         520
          364         568
          364         584
          364         616
          364         704
          364         725
          364         786
          364         789
          364         812
          364         857
          364         898
          364         900
          364         963
          365          47
          365          94
          365         194
          365         226
          365         287
          365         329
          365         372
          365         395
          365         418
          365         446
          365         489
          365         726
          365         744
          365         807
          365         885
          365         981
          366          53
          366         187
          366         259
          366         262
          366         325
          366         365
          366         483
          366         507
          366         528
          366         654
          366         723
          366         732
          366         809
          366         831
          366         976
          367          76
          367         115
          367         184
          367         340
          367         423
          367         435
          367         495
          367         503
          367         539
          367         586
          367         591
          367         618
          367         753
          367         806
          367         821
          367         822
          367         875
          367         995
          368          23
          368         181
          368         186
          368         335
          368         362
          368         394
          368         422
          368         496
          368         527
          368         567
          368         625
          368         653
          368         691
          368         706
          368         955
          368         997
          369          11
          369          34
          369         276
          369         286
          369         486
          369         514
          369         692
          369         997
          370          15
          370          97
          370         129
          370         262
          370         297
          370         483
          370         514
          370         515
          370         682
          370         768
          370         826
          370         835
          370         938
          370         975
          371         100
          371         151
          371         269
          371         323
          371         342
          371         444
          371         523
          371         538
          371         561
          371         649
          371         667
          371         686
          371         699
          371         703
          371         755
          371         775
          371         804
          371         880
          371         953
          371         966
          372          43
          372          60
          372          99
          372         104
          372         148
          372         227
          372         439
          372         521
          372         577
          372         705
          372         735
          372         861
          373           2
          373          65
          373          79
          373         320
          373         418
          373         519
          373         551
          373         577
          373         784
          373         820
          373         832
          373         865
          373         880
          373         929
          374          25
          374          32
          374          37
          374          91
          374         178
          374         186
          374         200
          374         208
          374         210
          374         233
          374         245
          374         258
          374         263
          374         282
          374         283
          374         337
          374         362
          374         414
          374         470
          374         471
          374         634
          374         747
          374         770
          374         834
          374         896
          374         928
          374         930
          374         992
          375         101
          375         128
          375         188
          375         237
          375         243
          375         271
          375         313
          375         353
          375         562
          375         577
          375         683
          375         687
          375         899
          376          92
          376         142
          376         168
          376         169
          376         192
          376         454
          376         465
          376         557
          376         592
          376         626
          376         768
          376         806
          376         823
          376         918
          376         956
          376         992
          377         116
          377         129
          377         156
          377         438
          377         478
          377         513
          377         578
          377         662
          377         721
          377         752
          377         757
          377         911
          377         931
          378         273
          378         435
          378         440
          378         520
          378         524
          378         627
          378         644
          378         648
          378         671
          378         747
          378         849
          378         854
          378         905
          378         929
          379         182
          379         202
          379         325
          379         381
          379         511
          379         514
          379         536
          379         666
          379         691
          379         727
          379         736
          379         821
          380         106
          380         136
          380         214
          380         392
          380         425
          380         499
          380         518
          380         575
          380         581
          380         732
          380         840
          380         873
          380         894
          380         932
          380         937
          381          44
          381         125
          381         211
          381         369
          381         370
          381         708
          381         752
          381         800
          381         801
          381         804
          381         809
          381         823
          381         892
          381         919
          381         963
          382         158
          382         164
          382         189
          382         421
          382         690
          382         856
          382         886
          382         909
          382         944
          382         988
          383          45
          383         106
          383         181
          383         261
          383         371
          383         394
          383         398
          383         421
          383         546
          383         585
          383         645
          383         671
          383         707
          383         739
          383         995
          384          36
          384          58
          384          82
          384         631
          384         701
          384         706
          384         734
          384         833
          384         930
          384         942
          384         949
          385          66
          385         226
          385         320
          385         336
          385         366
          385         439
          385         493
          385         542
          385         600
          385         691
          385         765
          385         950
          386           2
          386         165
          386         228
          386         305
          386         308
          386         339
          386         586
          386         595
          386         650
          386         774
          386         787
          386         834
          386         845
          386         871
          386         882
          386         892
          386         964
          387          49
          387          66
          387          71
          387          80
          387         136
          387         221
          387         546
          387         681
          388          10
          388          85
          388         353
          388         600
          388         626
          388         648
          388         709
          388         868
          388         887
          389          52
          389         134
          389         256
          389         265
          389         339
          389         412
          389         419
          389         433
          389         443
          389         445
          389         463
          389         486
          389         599
          389         699
          389         725
          389         863
          389         900
          389         969
          390          14
          390          25
          390         261
          390         282
          390         335
          390         403
          390         464
          390         610
          390         668
          390         843
          390         950
          391           7
          391          44
          391          81
          391         105
          391         141
          391         211
          391         251
          391         599
          391         726
          391         746
          391         770
          391         782
          391         980
          391         984
          392         230
          392         305
          392         315
          392         340
          392         345
          392         349
          392         419
          392         451
          392         487
          392         489
          392         679
          392         711
          392         815
          392         905
          393           2
          393         242
          393         281
          393         369
          393         435
          393         437
          393         471
          393         519
          393         618
          393         691
          393         764
          393         837
          393         856
          393         907
          394          83
          394          90
          394         124
          394         280
          394         347
          394         408
          394         473
          394         589
          394         592
          394         690
          394         791
          394         815
          394         842
          394         932
          394         954
          394         974
          395         115
          395         159
          395         273
          395         380
          395         479
          395         496
          395         507
          395         545
          395         763
          395         798
          395         981
          396           2
          396          84
          396          95
          396         223
          396         294
          396         305
          396         330
          396         381
          396         460
          396         466
          396         550
          396         566
          396         579
          396         603
          396         639
          396         659
          396         821
          396         882
          396         889
          396         902
          396         952
          396         969
          397          56
          397          94
          397         105
          397         111
          397         176
          397         269
          397         288
          397         593
          397         814
          397         927
          398          11
          398         126
          398         132
          398         134
          398         137
          398         138
          398         235
          398         252
          398         362
          398         378
          398         472
          398         525
          398         641
          398         755
          399         194
          399         234
          399         342
          399         444
          399         453
          399         545
          399         579
          399         595
          399         727
          399         729
          399         757
          399         785
          399         787
          399         826
          399         875
          399         901
          399         915
          399         944
          399         965
          400          43
          400          82
          400         106
          400         109
          400         213
          400         256
          400         398
          400         523
          400         529
          400         593
          400         841
          400         988
          401          74
          401         131
          401         252
          401         399
          401         472
          401         486
          401         495
          401         508
          401         561
          401         596
          401         650
          401         713
          401         766
          401         775
          401         825
          401         832
          401         929
          402         234
          402         431
          402         438
          402         560
          402         755
          402         841
          402         919
          403           5
          403         134
          403         146
          403         173
          403         244
          403         264
          403         346
          403         369
          403         383
          403         414
          403         424
          403         506
          403         595
          403         631
          403         680
          403         689
          403         706
          403         737
          403         791
          403         813
          403         833
          403         879
          403         938
          403         942
          404          59
          404         128
          404         137
          404         282
          404         287
          404         318
          404         337
          404         444
          404         464
          404         580
          404         657
          404         687
          404         768
          404         936
          405          36
          405          60
          405         179
          405         211
          405         218
          405         250
          405         360
          405         393
          405         446
          405         493
          405         499
          405         609
          405         615
          405         706
          405         732
          405         786
          405         955
          406          24
          406          62
          406          71
          406         171
          406         221
          406         244
          406         246
          406         262
          406         426
          406         444
          406         575
          406         636
          406         652
          406         682
          406         847
          406         872
          406         940
          406         990
          407          16
          407          48
          407         127
          407         188
          407         202
          407         241
          407         246
          407         274
          407         282
          407         456
          407         544
          407         762
          407         840
          407         856
          407         877
          407         895
          407         936
          408          80
          408         125
          408         128
          408         185
          408         210
          408         218
          408         231
          408         400
          408         473
          408         535
          408         543
          408         624
          408         676
          408         807
          409         171
          409         201
          409         239
          409         243
          409         309
          409         338
          409         359
          409         402
          409         439
          409         552
          409         601
          409         671
          409         861
          410          25
          410          56
          410          78
          410         168
          410         301
          410         513
          410         536
          410         538
          410         544
          410         579
          410         720
          410         769
          410         781
          410         821
          410         848
          410         856
          410         858
          410         924
          410         966
          411         153
          411         253
          411         254
          411         256
          411         261
          411         303
          411         367
          411         370
          411         452
          411         467
          411         474
          411         563
          411         619
          411         815
          411         828
          411         838
          412          71
          412         199
          412         276
          412         398
          412         399
          412         442
          412         472
          412         482
          412         617
          412         705
          412         757
          412         767
          412         838
          412         841
          412         955
          413         124
          413         139
          413         306
          413         427
          413         535
          413         611
          413         633
          413         670
          413         699
          413         765
          413         902
          413         926
          413         927
          413         935
          414          35
          414          51
          414         158
          414         367
          414         430
          414         525
          414         660
          414         726
          414         903
          414         930
          414         996
          415           3
          415          25
          415         129
          415         278
          415         460
          415         492
          415         514
          415         515
          415         536
          415         608
          415         632
          415         679
          415         775
          415         894
          416         189
          416         256
          416         288
          416         449
          416         482
          416         662
          416         712
          416         993
          416         997
          417          37
          417          88
          417         109
          417         121
          417         131
          417         145
          417         161
          417         224
          417         337
          417         344
          417         353
          417         403
          417         416
          417         466
          417         498
          417         500
          417         695
          417         717
          417         731
          417         768
          417         777
          417         823
          417         872
          417         988
          418          17
          418          42
          418          43
          418          74
          418         108
          418         143
          418         148
          418         229
          418         315
          418         339
          418         365
          418         423
          418         459
          418         536
          418         662
          418         719
          418         736
          418         775
          418         807
          418         881
          418         973
          419          19
          419          79
          419         197
          419         230
          419         254
          419         255
          419         333
          419         344
          419         409
          419         432
          419         490
          419         574
          419         595
          419         774
          419         853
          419         894
          419         897
          419         925
          420         314
          420         348
          420         400
          420         498
          420         515
          420         537
          420         666
          420         918
          420         979
          421          37
          421          60
          421         187
          421         217
          421         221
          421         306
          421         390
          421         424
          421         505
          421         558
          421         701
          421         779
          421         849
          422          12
          422          26
          422         129
          422         469
          422         494
          422         533
          422         554
          422         572
          422         653
          422         655
          422         735
          422         861
          423          18
          423          44
          423          60
          423         241
          423         269
          423         278
          423         329
          423         436
          423         524
          423         552
          423         623
          423         641
          423         832
          423         887
          423         956
          424          36
          424         220
          424         438
          424         469
          424         524
          424         553
          424         566
          424         583
          424         610
          424         622
          424         672
          424         723
          424         750
          424         971
          425         165
          425         228
          425         394
          425         460
          425         516
          425         583
          425         623
          425         694
          425         716
          425         717
          425         898
          426         149
          426         240
          426         276
          426         357
          426         387
          426         609
          426         630
          426         654
          426         660
          426         727
          426         835
          426         955
          427          43
          427          69
          427         204
          427         230
          427         409
          427         503
          427         524
          427         561
          427         636
          427         682
          427         693
          427         714
          427         724
          427         786
          427         796
          427         962
          427         999
          428           5
          428          19
          428          57
          428         232
          428         263
          428         292
          428         326
          428         359
          428         422
          428         455
          428         485
          428         601
          428         610
          428         703
          428         750
          428        1000
          429           3
          429          96
          429         170
          429         191
          429         240
          429         273
          429         325
          429         431
          429         654
          429         737
          429         778
          429         791
          429         826
          429         873
          429         912
          429         924
          429         952
          430          27
          430          33
          430          54
          430          61
          430          93
          430         120
          430         171
          430         189
          430         199
          430         207
          430         285
          430         436
          430         733
          430         758
          430         800
          430         857
          431           9
          431          44
          431         187
          431         212
          431         213
          431         223
          431         288
          431         313
          431         367
          431         421
          431         473
          431         487
          431         516
          431         604
          431         610
          431         829
          431         872
          431         901
          431         942
          431         974
          432          80
          432          97
          432         150
          432         420
          432         538
          432         613
          432         745
          432         750
          432         774
          432         799
          432         840
          432         904
          433          12
          433          43
          433          58
          433         116
          433         308
          433         336
          433         346
          433         500
          433         539
          433         563
          433         574
          433         604
          433         622
          433         648
          433         673
          433         743
          433         768
          433         777
          433         785
          433         866
          433         896
          433         997
          434          21
          434         118
          434         476
          434         482
          434         484
          434         513
          434         718
          434         908
          434         981
          435           2
          435           4
          435          32
          435          57
          435         145
          435         182
          435         308
          435         411
          435         414
          435         444
          435         514
          435         518
          435         535
          435         563
          435         677
          435         703
          435         704
          435         753
          435         815
          435         829
          435         860
          435         882
          435         890
          435         951
          435         959
          435         995
          436           4
          436          43
          436          64
          436         190
          436         213
          436         292
          436         548
          436         562
          436         618
          436         711
          436         762
          436         791
          436         952
          437           1
          437         106
          437         177
          437         376
          437         388
          437         500
          437         570
          437         647
          437         691
          437         806
          437         844
          437         902
          437         920
          438         130
          438         136
          438         191
          438         312
          438         334
          438         336
          438         379
          438         383
          438         422
          438         436
          438         439
          438         521
          438         692
          438         709
          438         768
          438         908
          438         954
          438         967
          438         984
          439          83
          439         146
          439         253
          439         257
          439         268
          439         281
          439         286
          439         421
          439         848
          439         869
          439         874
          439         971
          439         976
          440         148
          440         217
          440         257
          440         265
          440         283
          440         333
          440         339
          440         399
          440         405
          440         422
          440         448
          440         460
          440         474
          440         511
          440         548
          440         577
          440         586
          440         714
          440         758
          440         816
          440         838
          440         898
          440         915
          440         916
          440         941
          441          93
          441         120
          441         171
          441         280
          441         468
          441         541
          441         757
          441         826
          441         893
          441         922
          442          68
          442         102
          442         111
          442         133
          442         178
          442         316
          442         434
          442         497
          442         504
          442         534
          442         669
          442         684
          442         704
          442         801
          442         824
          442         856
          442         936
          442         993
          442         994
          443         189
          443         191
          443         289
          443         335
          443         362
          443         396
          443         457
          443         572
          443         754
          443         797
          443         806
          443         939
          444          37
          444          44
          444         369
          444         393
          444         397
          444         431
          444         467
          444         499
          444         705
          444         811
          444         905
          444         955
          445          87
          445         126
          445         161
          445         443
          445         481
          445         598
          445         646
          445         651
          445         728
          445         771
          445         794
          445         869
          445         891
          445         931
          445         990
          446           9
          446         104
          446         117
          446         150
          446         234
          446         245
          446         289
          446         458
          446         486
          446         544
          446         590
          446         672
          446         679
          446         710
          446         993
          447         208
          447         273
          447         277
          447         413
          447         465
          447         609
          447         633
          447         749
          447         851
          447         892
          447         931
          447         963
          447         972
          448          54
          448          62
          448          68
          448         183
          448         215
          448         291
          448         304
          448         345
          448         381
          448         401
          448         411
          448         417
          448         452
          448         524
          448         529
          448         538
          448         701
          448         727
          448         817
          448         948
          448         981
          449          14
          449         110
          449         154
          449         200
          449         226
          449         237
          449         408
          449         521
          449         592
          449         679
          449         734
          449         762
          449         765
          449         806
          449         859
          449         921
          449         938
          449         944
          450          34
          450          69
          450         121
          450         124
          450         164
          450         215
          450         226
          450         365
          450         367
          450         436
          450         512
          450         619
          450         626
          450         680
          450         769
          450         821
          450         842
          450         865
          451          19
          451          50
          451         159
          451         276
          451         336
          451         343
          451         388
          451         520
          451         562
          451         814
          451         906
          451         982
          452          12
          452          52
          452         147
          452         252
          452         334
          452         563
          452         566
          452         792
          452         796
          452         844
          452         915
          452         923
          452         956
          452         971
          453          28
          453          39
          453          44
          453          77
          453          88
          453         161
          453         238
          453         242
          453         373
          453         412
          453         504
          453         538
          453         613
          453         729
          453         747
          453         765
          453         802
          453         804
          453         840
          453         880
          453         907
          453         937
          454          61
          454          62
          454         110
          454         175
          454         218
          454         276
          454         349
          454         462
          454         576
          454         578
          454         586
          454         610
          454         611
          454         623
          454         827
          454         907
          454         956
          454         978
          455          92
          455         105
          455         124
          455         254
          455         316
          455         320
          455         458
          455         482
          455         497
          455         623
          455         642
          456          95
          456         115
          456         121
          456         232
          456         267
          456         323
          456         367
          456         537
          456         543
          456         580
          456         599
          456         712
          456         717
          456         756
          456         802
          456         828
          456         866
          456         867
          456         915
          456         986
          457           9
          457         143
          457         242
          457         297
          457         339
          457         477
          457         487
          457         722
          457         788
          457         815
          457         882
          457         934
          457         960
          457         985
          458          86
          458         151
          458         310
          458         491
          458         629
          458         722
          458         827
          458         871
          458         894
          458         945
          459          13
          459         171
          459         321
          459         329
          459         334
          459         348
          459         451
          459         474
          459         506
          459         577
          459         634
          459         686
          459         697
          459         716
          459         825
          459         855
          459         929
          459         942
          459         959
          459         992
          459         996
          460          29
          460          84
          460         241
          460         268
          460         309
          460         365
          460         451
          460         633
          460         634
          460         728
          460         779
          460         807
          460         916
          460         961
          461          40
          461         102
          461         170
          461         458
          461         520
          461         528
          461         545
          461         553
          461         610
          461         678
          461         685
          461         709
          461         836
          461         977
          462          57
          462         125
          462         162
          462         178
          462         359
          462         397
          462         413
          462         435
          462         441
          462         522
          462         821
          462         878
          462         919
          462         975
          462         976
          463          31
          463         296
          463         354
          463         493
          463         556
          463         670
          463         681
          463         834
          463         874
          463         878
          463         908
          463         912
          463         944
          463         967
          464          91
          464         185
          464         201
          464         207
          464         265
          464         293
          464         330
          464         357
          464         459
          464         499
          464         507
          464         600
          464         604
          464         665
          464         667
          464         678
          464         767
          464         838
          464         905
          465          58
          465         227
          465         463
          465         518
          465         552
          465         559
          465         599
          465         666
          465         715
          465         810
          465         838
          465         871
          465         980
          466          24
          466          84
          466         182
          466         329
          466         371
          466         409
          466         548
          466         552
          466         562
          466         584
          466         717
          466         728
          466         731
          466         755
          466         867
          466         911
          467           6
          467         107
          467         124
          467         160
          467         175
          467         187
          467         191
          467         250
          467         411
          467         444
          467         546
          467         585
          467         630
          467         818
          467         872
          467         899
          468         111
          468         168
          468         183
          468         329
          468         446
          468         585
          468         681
          468         758
          468         847
          468         973
          468         983
          469          52
          469          69
          469         144
          469         210
          469         265
          469         274
          469         386
          469         393
          469         443
          469         597
          469         681
          469         722
          469         876
          469         911
          470          60
          470         357
          470         392
          470         407
          470         414
          470         430
          470         472
          470         537
          470         578
          470         611
          470         668
          470         740
          470         778
          470         786
          470         828
          470         831
          470         923
          470         986
          471          10
          471         197
          471         211
          471         260
          471         261
          471         302
          471         341
          471         412
          471         540
          471         551
          471         557
          471         575
          471         674
          471         787
          471         864
          471         924
          472          31
          472          65
          472          96
          472         444
          472         495
          472         591
          472         636
          472         710
          472         777
          472         799
          472         829
          472         930
          472         960
          472         984
          472         991
          473         172
          473         288
          473         327
          473         429
          473         563
          473         582
          473         752
          473         819
          473         833
          473         887
          473         972
          473         980
          474         148
          474         305
          474         392
          474         412
          474         413
          474         447
          474         481
          474         555
          474         625
          474         673
          474         723
          474         817
          474         910
          474         962
          475          26
          475          49
          475         140
          475         152
          475         155
          475         214
          475         320
          475         366
          475         480
          475         494
          475         594
          475         618
          475         620
          475         653
          475         776
          475         799
          475         899
          475         984
          476          32
          476          37
          476          83
          476          89
          476          92
          476         133
          476         418
          476         620
          476         638
          476         725
          476         763
          476         817
          476         829
          476         884
          476         924
          477          36
          477          66
          477         173
          477         199
          477         345
          477         372
          477         403
          477         486
          477         537
          477         725
          477         727
          477         755
          477         770
          477         903
          477         912
          477         945
          477         969
          478         105
          478         145
          478         280
          478         296
          478         411
          478         491
          478         542
          478         555
          478         633
          478         730
          478         807
          478         901
          478         930
          479          62
          479         101
          479         195
          479         348
          479         698
          479         751
          479         803
          479         839
          479         854
          479         998
          480          28
          480         217
          480         231
          480         269
          480         481
          480         529
          480         572
          480         636
          480         657
          480         690
          480         774
          480         805
          480         863
          481         127
          481         198
          481         313
          481         465
          481         468
          481         620
          481         655
          481         662
          481         723
          481         748
          481         758
          481         766
          481         803
          481         832
          481         849
          481         870
          481         967
          481         987
          482          12
          482         111
          482         138
          482         186
          482         252
          482         408
          482         446
          482         448
          482         610
          482         710
          482         822
          482         831
          482         854
          482         860
          482         920
          482         972
          483          36
          483         341
          483         510
          483         549
          483         893
          483         998
          484          10
          484          75
          484         151
          484         205
          484         270
          484         302
          484         537
          484         845
          484         896
          484         931
          484         964
          485          27
          485         287
          485         297
          485         303
          485         326
          485         346
          485         382
          485         406
          485         466
          485         470
          485         505
          485         542
          485         545
          485         618
          485         659
          485         751
          485         771
          485         866
          485         884
          485         937
          485         947
          485         975
          486         105
          486         139
          486         283
          486         303
          486         327
          486         368
          486         483
          486         490
          486         506
          486         536
          486         635
          486         661
          486         664
          486         775
          486         793
          486         810
          486         858
          486         886
          486         937
          486         997
          487          67
          487         219
          487         263
          487         288
          487         313
          487         407
          487         460
          487         527
          487         545
          487         701
          487         840
          488          43
          488         118
          488         120
          488         161
          488         415
          488         555
          488         587
          488         625
          488         626
          488         633
          488         657
          488         867
          488         893
          488         911
          488         975
          488         991
          489           6
          489          13
          489         202
          489         283
          489         296
          489         302
          489         315
          489         387
          489         436
          489         575
          489         605
          489         606
          489         701
          489         894
          489         985
          490          34
          490         169
          490         202
          490         206
          490         215
          490         224
          490         256
          490         368
          490         441
          490         658
          490         674
          490         725
          490         747
          490         850
          490         860
          490         892
          491          25
          491          41
          491         109
          491         229
          491         241
          491         425
          491         483
          491         577
          491         611
          491         729
          491         761
          491         913
          492          64
          492         203
          492         210
          492         242
          492         248
          492         256
          492         348
          492         394
          492         452
          492         503
          492         618
          492         627
          492         738
          492         783
          492         785
          492         786
          492         820
          492         826
          492         828
          492         836
          492         936
          492         948
          493          38
          493          41
          493         353
          493         381
          493         406
          493         794
          493         905
          493         961
          493         972
          494          27
          494          59
          494          70
          494          80
          494         169
          494         224
          494         234
          494         248
          494         260
          494         367
          494         376
          494         435
          494         473
          494         485
          494         512
          494         573
          494         655
          494         791
          495          53
          495          96
          495         162
          495         174
          495         211
          495         396
          495         402
          495         440
          495         444
          495         457
          495         499
          495         576
          495         618
          495         684
          495         703
          495         789
          495         790
          495         942
          495         991
          496          36
          496          87
          496         104
          496         125
          496         178
          496         240
          496         299
          496         594
          496         673
          496         737
          496         845
          496         860
          496         915
          496         931
          496         962
          497          32
          497          78
          497          82
          497         106
          497         319
          497         328
          497         433
          497         439
          497         491
          497         639
          497         640
          497         642
          497         711
          497         800
          497         883
          497         888
          497         912
          497         937
          497         946
          497         985
          498           6
          498          36
          498          96
          498          97
          498         125
          498         195
          498         232
          498         303
          498         320
          498         372
          498         410
          498         426
          498         488
          498         520
          498         521
          498         611
          498         682
          498         710
          498         735
          498         991
          499          35
          499         106
          499         335
          499         627
          499         791
          499         919
          500           1
          500          35
          500          69
          500          90
          500         116
          500         125
          500         195
          500         211
          500         244
          500         352
          500         403
          500         504
          500         541
          500         581
          500         601
          500         630
          500         641
          500         680
          500         712
          500         749
          500         766
          500         809
          500         848
          500         913
          500         930
          500         941
          501          15
          501         142
          501         350
          501         427
          501         585
          501         597
          501         623
          501         626
          501         722
          501         760
          501         770
          501         771
          501         899
          501         947
          502         335
          502         367
          502         384
          502         471
          502         499
          502         508
          502         557
          502         563
          502         638
          502         700
          502         866
          502         967
          503          39
          503          53
          503         192
          503         220
          503         282
          503         362
          503         371
          503         398
          503         402
          503         568
          503         609
          503         665
          503         818
          503         866
          503         868
          503         964
          503         976
          504         219
          504         342
          504         346
          504         398
          504         512
          504         517
          504         536
          504         726
          504         727
          504         740
          504         930
          504         932
          505          13
          505          58
          505         107
          505         365
          505         497
          505         564
          505         569
          505         574
          505         650
          505         683
          505         770
          505         784
          505         866
          505         894
          505         947
          505         983
          506          46
          506          55
          506         461
          506         498
          506         559
          506         639
          506         725
          506         736
          506         863
          506         966
          507          51
          507         195
          507         288
          507         315
          507         395
          507         403
          507         504
          507         625
          507         722
          507         728
          507         786
          507         801
          507         802
          507         809
          507         859
          507         876
          507         934
          508          56
          508         198
          508         249
          508         255
          508         374
          508         429
          508         476
          508         570
          508         630
          508         679
          508         715
          508         761
          508         909
          508         965
          509          29
          509          58
          509          94
          509         416
          509         446
          509         455
          509         518
          509         653
          509         656
          509         707
          509         806
          510         295
          510         312
          510         345
          510         375
          510         469
          510         503
          510         541
          510         558
          510         742
          510         783
          510         919
          510         924
          510         990
          511          67
          511         175
          511         194
          511         268
          511         273
          511         281
          511         386
          511         422
          511         428
          511         572
          511         591
          511         658
          511         729
          511         941
          511         980
          512          78
          512         207
          512         283
          512         311
          512         362
          512         548
          512         556
          512         625
          512         650
          512         686
          512         747
          512         797
          512         886
          512         946
          512         967
          513          18
          513          23
          513         210
          513         257
          513         276
          513         300
          513         356
          513         427
          513         458
          513         598
          513         599
          513         671
          513         672
          513         728
          513         761
          513         810
          513         815
          513         834
          513         855
          513         949
          514         121
          514         126
          514         152
          514         267
          514         382
          514         466
          514         526
          514         648
          514         681
          514         684
          514         873
          514         921
          514         935
          514         951
          515           6
          515          63
          515         182
          515         260
          515         522
          515         619
          515         676
          515         682
          515         729
          515         777
          515         813
          515         901
          516          12
          516          70
          516         114
          516         116
          516         258
          516         269
          516         428
          516         436
          516         479
          516         498
          516         547
          516         605
          516         614
          516         616
          516         697
          516         731
          516         943
          517         184
          517         263
          517         283
          517         316
          517         662
          517         679
          517         688
          517         824
          517         902
          518          69
          518         140
          518         194
          518         198
          518         218
          518         342
          518         364
          518         408
          518         516
          518         558
          518         714
          518         979
          519         121
          519         221
          519         386
          519         415
          519         459
          519         618
          519         642
          519         700
          519         804
          520           5
          520          53
          520         144
          520         227
          520         239
          520         361
          520         410
          520         471
          520         493
          520         573
          520         611
          520         642
          520         674
          520         696
          520         749
          520         845
          520         990
          520         991
          521          50
          521          53
          521          61
          521         164
          521         294
          521         336
          521         354
          521         367
          521         389
          521         509
          521         535
          521         559
          521         689
          521         693
          521         698
          521         886
          522         194
          522         206
          522         240
          522         310
          522         330
          522         381
          522         431
          522         448
          522         542
          522         736
          522         744
          522         762
          522         835
          522         876
          522         906
          522         938
          522         990
          523         222
          523         302
          523         333
          523         360
          523         414
          523         539
          523         566
          523         578
          523         620
          523         645
          523         766
          523         861
          523         864
          524           2
          524           4
          524         158
          524         215
          524         294
          524         302
          524         312
          524         613
          524         629
          524         666
          524         757
          524         878
          524         959
          525          98
          525         189
          525         231
          525         273
          525         299
          525         300
          525         352
          525         468
          525         593
          525         622
          525         906
          525         924
          526         146
          526         201
          526         451
          526         539
          526         551
          526         750
          526         878
          526         945
          527           1
          527           4
          527          33
          527         178
          527         214
          527         268
          527         467
          527         586
          527         608
          527         682
          527         711
          527         814
          528           7
          528          32
          528         149
          528         150
          528         430
          528         840
          528         861
          529          15
          529          19
          529         106
          529         152
          529         490
          529         556
          529         687
          529         823
          530           5
          530          26
          530          39
          530          82
          530         117
          530         240
          530         294
          530         373
          530         455
          530         548
          530         582
          530         605
          530         617
          530         640
          530         920
          530         927
          530         984
          530        1000
          531         107
          531         146
          531         218
          531         261
          531         390
          531         443
          531         749
          531         778
          531         813
          531         838
          531         953
          532          18
          532          69
          532         270
          532         312
          532         322
          532         377
          532         550
          532         586
          532         896
          532         909
          532         917
          532         919
          532         995
          533          67
          533         326
          533         417
          533         494
          533         520
          533         523
          533         574
          533         814
          533         865
          533         989
          534         188
          534         226
          534         270
          534         381
          534         399
          534         461
          534         629
          534         697
          534         736
          534         788
          534         820
          534         859
          534         870
          534         941
          534         969
          534         974
          535           9
          535          32
          535          75
          535         106
          535         134
          535         149
          535         209
          535         268
          535         297
          535         352
          535         379
          535         393
          535         416
          535         424
          535         451
          535         549
          535         566
          535         585
          535         724
          535         733
          535         766
          535         842
          535         845
          535         853
          535         854
          535         866
          535         940
          535         941
          535         947
          536          22
          536          67
          536          99
          536         125
          536         278
          536         333
          536         396
          536         441
          536         452
          536         627
          536         650
          536         712
          536         793
          536         846
          537         352
          537         432
          537         483
          537         504
          537         512
          537         532
          537         609
          537         710
          537         758
          537         774
          537         939
          538           6
          538         103
          538         212
          538         299
          538         315
          538         349
          538         431
          538         720
          538         777
          538         779
          538         853
          538         904
          538         995
          539         144
          539         147
          539         230
          539         231
          539         277
          539         307
          539         317
          539         527
          539         584
          539         596
          539         600
          539         726
          539         740
          539         962
          539         977
          539         986
          539         991
          540         106
          540         171
          540         294
          540         354
          540         434
          540         462
          540         545
          540         678
          540         969
          541          21
          541         270
          541         275
          541         416
          541         500
          541         596
          541         629
          541         953
          542         227
          542         272
          542         349
          542         589
          542         742
          542         791
          542         905
          542         940
          543          13
          543          63
          543          67
          543         109
          543         164
          543         291
          543         318
          543         430
          543         459
          543         486
          543         638
          543         697
          543         748
          543         801
          543         808
          543         815
          543         816
          543         830
          543         847
          543         883
          543         994
          544          34
          544          60
          544         240
          544         367
          544         373
          544         400
          544         506
          544         513
          544         553
          544         570
          544         610
          544         624
          544         630
          544         678
          544         883
          545          42
          545         236
          545         465
          545         470
          545         494
          545         607
          545         691
          545         699
          545         716
          545         768
          545         806
          545         870
          545         956
          546          40
          546          53
          546          64
          546         159
          546         194
          546         259
          546         295
          546         442
          546         487
          546         558
          546         637
          546         651
          546         744
          546         777
          546         830
          546         914
          547          56
          547         103
          547         241
          547         243
          547         305
          547         313
          547         317
          547         399
          547         443
          547         461
          547         507
          547         512
          547         521
          547         774
          547         778
          547         804
          547         810
          547         836
          547         867
          547         895
          547         898
          547         952
          548         167
          548         169
          548         208
          548         311
          548         375
          548         383
          548         389
          548         450
          548         554
          548         731
          548         763
          548         775
          548         975
          549         189
          549         262
          549         287
          549         361
          549         365
          549         411
          549         462
          549         484
          549         490
          549         575
          549         607
          549         701
          549         764
          549         773
          549         936
          550          62
          550          79
          550         135
          550         174
          550         228
          550         301
          550         322
          550         421
          550         519
          550         737
          550         831
          550         840
          550         851
          550         926
          550         928
          550         929
          551           3
          551          12
          551          39
          551         262
          551         316
          551         375
          551         481
          551         482
          551         524
          551         536
          551         642
          551         967
          551         970
          552         104
          552         136
          552         156
          552         320
          552         589
          552         607
          552         648
          552         716
          552         775
          552         852
          552         922
          552         935
          553          57
          553          80
          553          96
          553         185
          553         288
          553         402
          553         494
          553         554
          553         606
          553         651
          553         715
          553         733
          553         766
          553         828
          553         845
          553         901
          553         927
          553         996
          554          44
          554          71
          554          85
          554         103
          554         107
          554         229
          554         259
          554         263
          554         288
          554         326
          554         371
          554         443
          554         454
          554         512
          554         544
          554         584
          554         718
          554         874
          554         891
          554         914
          554         962
          554         969
          554         999
          555           2
          555          19
          555          69
          555         172
          555         199
          555         221
          555         236
          555         258
          555         276
          555         309
          555         333
          555         411
          555         481
          555         636
          555         783
          555         859
          555         974
          555         976
          556          39
          556          54
          556         230
          556         345
          556         451
          556         485
          556         494
          556         534
          556         842
          556         860
          556         895
          556         925
          557          39
          557          50
          557         156
          557         179
          557         210
          557         263
          557         277
          557         282
          557         295
          557         306
          557         314
          557         411
          557         592
          557         632
          557         723
          557         827
          557         843
          557         929
          558          26
          558         170
          558         292
          558         509
          558         691
          558         698
          558         711
          558         783
          559          46
          559         134
          559         135
          559         265
          559         314
          559         338
          559         437
          559         512
          559         665
          559         843
          560         329
          560         363
          560         381
          560         410
          560         423
          560         492
          560         576
          560         652
          560         724
          560         760
          560         764
          560         813
          560         816
          560         883
          560         973
          561         103
          561         124
          561         323
          561         347
          561         414
          561         454
          561         564
          561         600
          561         607
          561         652
          561         900
          562          29
          562          38
          562         152
          562         327
          562         376
          562         485
          562         534
          562         748
          562         840
          562         886
          562         997
          563         182
          563         307
          563         368
          563         433
          563         440
          563         484
          563         607
          563         761
          563         768
          563         784
          563         809
          563         810
          563         887
          563         915
          564           8
          564          15
          564         114
          564         187
          564         206
          564         291
          564         362
          564         520
          564         556
          564         609
          564         696
          564         778
          564         811
          564         855
          564         913
          564         927
          564         937
          564         960
          565          89
          565         265
          565         294
          565         419
          565         510
          565         572
          565         575
          565         620
          565         697
          565         704
          565         854
          566         236
          566         387
          566         444
          566         468
          566         493
          566         579
          566         615
          566         664
          566         823
          566         858
          567         107
          567         344
          567         459
          567         551
          567         557
          567         615
          567         798
          567         886
          567         908
          568          45
          568         120
          568         333
          568         370
          568         632
          568         663
          568         835
          568         951
          569          32
          569          52
          569         232
          569         261
          569         265
          569         267
          569         382
          569         402
          569         435
          569         492
          569         593
          569         594
          569         595
          569         665
          569         724
          569         762
          570          63
          570         120
          570         158
          570         223
          570         225
          570         239
          570         245
          570         253
          570         332
          570         358
          570         529
          570         572
          570         604
          570         725
          570         759
          570         927
          571         144
          571         168
          571         207
          571         229
          571         390
          571         510
          571         521
          571         537
          571         540
          571         632
          571         641
          571         645
          571         673
          571         709
          571         717
          571         815
          571         820
          571         960
          572          64
          572         274
          572         276
          572         362
          572         382
          572         387
          572         620
          572         639
          572         673
          572         689
          572         716
          572         817
          572         825
          572         949
          573          26
          573          31
          573          50
          573         133
          573         242
          573         279
          573         303
          573         614
          573         617
          573         802
          573         837
          573         840
          573         859
          573         884
          573         909
          574         120
          574         130
          574         153
          574         221
          574         384
          574         560
          574         618
          574         648
          574         784
          575          18
          575          43
          575          74
          575          86
          575         133
          575         171
          575         181
          575         218
          575         327
          575         451
          575         470
          575         510
          575         533
          575         563
          575         600
          575         605
          575         690
          575         766
          575         950
          575         963
          575         974
          576          27
          576         109
          576         117
          576         142
          576         515
          576         516
          576         568
          576         571
          576         608
          576         700
          576         909
          576         948
          576         988
          577           2
          577          44
          577          62
          577         164
          577         198
          577         241
          577         478
          577         510
          577         546
          577         570
          577         587
          577         603
          577         625
          577         864
          577         952
          578          29
          578          78
          578         118
          578         130
          578         133
          578         206
          578         308
          578         319
          578         320
          578         344
          578         528
          578         558
          578         576
          578         581
          578         596
          578         639
          578         705
          578         833
          578         848
          579          11
          579          97
          579         187
          579         254
          579         260
          579         362
          579         402
          579         466
          579         541
          579         597
          579         660
          579         667
          579         685
          579         728
          579         778
          579         822
          579         828
          579         839
          579         882
          579         928
          580          86
          580         106
          580         174
          580         236
          580         245
          580         336
          580         339
          580         398
          580         436
          580         512
          580         589
          580         593
          580         614
          580         616
          580         660
          580         680
          580         702
          580         858
          580         879
          580         992
          580         999
          581          64
          581          66
          581          93
          581         156
          581         169
          581         211
          581         224
          581         258
          581         272
          581         377
          581         536
          581         618
          581         650
          581         706
          581         733
          581         748
          581         911
          581         944
          581         948
          582          31
          582          88
          582         162
          582         266
          582         366
          582         449
          582         560
          582         600
          582         708
          582         831
          582         869
          583          11
          583          14
          583          54
          583         178
          583         205
          583         437
          583         597
          583         626
          583         730
          583         744
          583         781
          583         823
          583         856
          583         885
          584          27
          584          68
          584          85
          584         157
          584         306
          584         356
          584         487
          584         504
          584         689
          584         721
          584         754
          584         820
          584         979
          585         168
          585         354
          585         364
          585         415
          585         452
          585         499
          585         501
          585         534
          585         611
          585         617
          585         674
          585         676
          585         756
          585         779
          585         798
          585         914
          585         995
          585        1000
          586         169
          586         186
          586         252
          586         268
          586         273
          586         327
          586         334
          586         338
          586         388
          586         398
          586         405
          586         436
          586         613
          586         663
          586         666
          586         713
          586         934
          586         949
          586         984
          587           7
          587         105
          587         202
          587         236
          587         279
          587         348
          587         415
          587         603
          587         604
          587         611
          587         692
          587         719
          587         847
          587         919
          588          31
          588          56
          588          59
          588          70
          588         188
          588         262
          588         305
          588         334
          588         401
          588         540
          588         578
          588         652
          588         689
          588         706
          588         789
          588         806
          588         857
          588         921
          588         935
          588         961
          589         115
          589         394
          589         403
          589         436
          589         723
          589         732
          589         740
          589         800
          589         814
          589         898
          590          45
          590         111
          590         339
          590         442
          590         459
          590         583
          590         621
          590         757
          590         894
          590         902
          590         916
          590         945
          591          17
          591          95
          591         121
          591         314
          591         338
          591         377
          591         403
          591         424
          591         462
          591         481
          591         540
          591         558
          591         676
          591         878
          591         901
          591         984
          592          21
          592         106
          592         226
          592         266
          592         273
          592         354
          592         412
          592         562
          592         579
          592         588
          592         843
          592         865
          592         902
          593          64
          593         111
          593         181
          593         296
          593         569
          593         624
          593         665
          593         692
          593         762
          593         785
          593         802
          593         855
          593         859
          593         866
          594          20
          594          36
          594          47
          594         157
          594         306
          594         394
          594         406
          594         422
          594         514
          594         608
          594         638
          594         688
          594         772
          594         802
          594         904
          594         943
          595          70
          595          84
          595          88
          595         154
          595         174
          595         203
          595         273
          595         283
          595         309
          595         368
          595         438
          595         499
          595         514
          595         674
          595         714
          595         943
          596         119
          596         219
          596         284
          596         290
          596         466
          596         656
          596         694
          596         747
          596         751
          596         755
          596         788
          596         832
          596         870
          596         915
          596         932
          596         976
          596         985
          597          44
          597          49
          597          74
          597         104
          597         117
          597         147
          597         212
          597         259
          597         274
          597         382
          597         445
          597         481
          597         525
          597         580
          597         707
          597         756
          597         877
          597         915
          597         937
          597         938
          598          92
          598         134
          598         202
          598         206
          598         222
          598         262
          598         393
          598         605
          598         758
          598         902
          598         907
          598         923
          598         976
          599          22
          599          47
          599          80
          599         133
          599         172
          599         213
          599         369
          599         467
          599         587
          599         650
          599         710
          599         860
          600          46
          600          51
          600         148
          600         213
          600         276
          600         281
          600         439
          600         589
          600         639
          600         784
          600         821
          600         865
          600         877
          600         921
          600         973
          600         981
          601          58
          601         263
          601         281
          601         355
          601         538
          601         576
          601         648
          601         750
          601         811
          601         822
          601         912
          601         923
          601         930
          602          50
          602          79
          602         124
          602         171
          602         274
          602         445
          602         684
          602         725
          602         860
          602         987
          603         130
          603         177
          603         203
          603         229
          603         248
          603         315
          603         473
          603         564
          603         769
          603         814
          604          73
          604         123
          604         146
          604         157
          604         195
          604         196
          604         243
          604         296
          604         353
          604         366
          604         371
          604         410
          604         417
          604         461
          604         466
          604         490
          604         603
          604         658
          604         677
          604         693
          604         779
          604         897
          604         983
          604         989
          605         248
          605         291
          605         352
          605         408
          605         423
          605         458
          605         501
          605         538
          605         730
          605         791
          605         906
          605         948
          606           8
          606          44
          606         147
          606         197
          606         259
          606         495
          606         555
          606         556
          606         583
          606         598
          606         604
          606         676
          606         708
          606         862
          606         900
          607         219
          607         272
          607         295
          607         323
          607         336
          607         337
          607         390
          607         467
          607         535
          607         537
          607         558
          607         567
          607         576
          607         644
          607         676
          607         816
          607         884
          607         911
          607         925
          607         963
          607         996
          608          14
          608          19
          608          37
          608          65
          608          80
          608         263
          608         609
          608         640
          608         672
          608         854
          608         874
          609           6
          609          59
          609          97
          609          99
          609         336
          609         360
          609         400
          609         432
          609         559
          609         837
          609         891
          609         900
          609         916
          609         941
          609         960
          609         962
          610           1
          610         154
          610         156
          610         172
          610         383
          610         404
          610         416
          610         475
          610         495
          610         499
          610         541
          610         658
          610         698
          610         777
          610         781
          610         979
          611         127
          611         188
          611         284
          611         383
          611         404
          611         562
          611         632
          611         648
          611         728
          611         803
          611         877
          611         890
          611         908
          611         946
          612         123
          612         310
          612         338
          612         366
          612         370
          612         384
          612         392
          612         478
          612         548
          612         568
          612         573
          612         601
          612         757
          612         763
          612         803
          612         814
          612         918
          613           3
          613          14
          613          56
          613         110
          613         240
          613         243
          613         540
          613         578
          613         852
          613         890
          614          30
          614          34
          614          37
          614          89
          614         144
          614         214
          614         264
          614         323
          614         352
          614         403
          614         473
          614         490
          614         578
          614         628
          614         649
          614         685
          614         708
          614         726
          614         829
          614         879
          615          65
          615          93
          615         148
          615         198
          615         233
          615         392
          615         464
          615         552
          615         623
          615         654
          615         684
          615         714
          615         738
          615         755
          615         815
          615         839
          615         972
          615         973
          616          41
          616         120
          616         168
          616         250
          616         314
          616         323
          616         405
          616         410
          616         427
          616         466
          616         486
          616         524
          616         565
          616         667
          616         680
          616         682
          616         741
          616         841
          616         863
          616         879
          616         980
          617          42
          617         103
          617         118
          617         386
          617         452
          617         504
          617         545
          617         564
          617         568
          617         609
          617         629
          617         690
          617         772
          617         778
          617         782
          617         822
          617         843
          617         963
          617         983
          617         986
          618          13
          618          36
          618          43
          618         196
          618         201
          618         277
          618         307
          618         410
          618         419
          618         429
          618         477
          618         528
          618         566
          618         619
          618         654
          618         663
          618         756
          618         877
          619         189
          619         354
          619         426
          619         540
          619         631
          619         741
          619         743
          619         822
          619         933
          619         940
          619         953
          619         992
          619         996
          620          14
          620         154
          620         212
          620         261
          620         280
          620         390
          620         419
          620         496
          620         598
          620         613
          620         700
          620         788
          620         803
          620         916
          620         939
          620         954
          621          24
          621          26
          621          35
          621          39
          621          92
          621         299
          621         317
          621         392
          621         462
          621         586
          621         660
          621         744
          621         766
          621         807
          621         815
          621         881
          621         984
          622          83
          622          87
          622         160
          622         309
          622         379
          622         550
          622         680
          622         730
          622         766
          622         845
          622         948
          622         973
          623          49
          623         153
          623         245
          623         256
          623         332
          623         432
          623         450
          623         587
          623         638
          623         669
          623         671
          623         703
          623         711
          623         725
          623         810
          623         869
          623         909
          623         919
          624          25
          624         165
          624         192
          624         230
          624         243
          624         400
          624         411
          624         426
          624         475
          624         553
          624         582
          624         592
          624         597
          624         665
          624         676
          624         707
          624         720
          625         170
          625         211
          625         236
          625         253
          625         258
          625         300
          625         319
          625         420
          625         528
          625         555
          625         560
          625         607
          625         672
          625         695
          625         697
          625         713
          625         775
          625         910
          625         961
          626          13
          626          96
          626         128
          626         162
          626         193
          626         217
          626         220
          626         308
          626         361
          626         382
          626         451
          626         578
          626         592
          626         607
          626         628
          626         719
          626         837
          626         843
          626         858
          626         859
          626         941
          626         968
          627         141
          627         164
          627         245
          627         342
          627         385
          627         502
          627         616
          627         777
          627         788
          627         899
          627         947
          627         949
          627         965
          628          50
          628          57
          628         225
          628         358
          628         366
          628         380
          628         489
          628         641
          628         691
          628         723
          628         815
          628         823
          628         851
          628         895
          628         937
          628         967
          628         996
          629          25
          629          35
          629          40
          629          49
          629          66
          629         103
          629         149
          629         467
          629         524
          629         561
          629         599
          629         616
          629         624
          629         652
          629         665
          629         692
          629         880
          629         884
          629         918
          629         987
          630          17
          630          41
          630          79
          630         117
          630         245
          630         249
          630         280
          630         306
          630         341
          630         391
          630         567
          630         683
          630         776
          630         808
          631          14
          631         119
          631         167
          631         250
          631         384
          631         494
          631         535
          631         611
          631         643
          631         726
          631         822
          631         863
          631         884
          631         929
          632          92
          632         100
          632         113
          632         192
          632         238
          632         258
          632         274
          632         288
          632         356
          632         366
          632         494
          632         503
          632         510
          632         549
          632         607
          632         703
          632         715
          632         780
          632         804
          632         812
          632         984
          633         435
          633         495
          633         677
          633         702
          633         721
          633         731
          633         850
          633         926
          633         952
          634          41
          634          63
          634         206
          634         209
          634         219
          634         225
          634         249
          634         330
          634         398
          634         554
          634         566
          634         625
          634         680
          634         760
          634         840
          634         861
          634         956
          634         998
          635         144
          635         234
          635         255
          635         280
          635         317
          635         475
          635         549
          635         766
          635         785
          635         824
          635         841
          636          66
          636         100
          636         108
          636         366
          636         402
          636         526
          636         582
          636         691
          636         758
          636         831
          636         851
          637           9
          637          44
          637          49
          637         119
          637         206
          637         237
          637         256
          637         262
          637         553
          637         598
          637         599
          637         603
          637         676
          637         776
          637         784
          637         890
          637         995
          638         159
          638         270
          638         351
          638         361
          638         375
          638         386
          638         476
          638         510
          638         600
          638         659
          638         770
          638         872
          638         973
          638         998
          639           2
          639         125
          639         387
          639         468
          639         495
          639         653
          639         765
          639         868
          639         934
          639         947
          640          75
          640         115
          640         205
          640         224
          640         252
          640         305
          640         307
          640         344
          640         346
          640         376
          640         382
          640         411
          640         553
          640         680
          640         711
          640         919
          640         930
          640         935
          640         967
          640         990
          641          11
          641          32
          641          68
          641          75
          641          76
          641         153
          641         162
          641         189
          641         222
          641         298
          641         341
          641         358
          641         452
          641         480
          641         565
          641         593
          641         600
          641         633
          641         731
          641         772
          641         838
          641         888
          641         934
          641         985
          642          19
          642          25
          642          99
          642         248
          642         302
          642         315
          642         331
          642         335
          642         348
          642         571
          642         688
          642         847
          642         865
          642         896
          642         974
          643          65
          643          67
          643          96
          643         332
          643         498
          643         512
          643         523
          643         534
          643         551
          643         669
          643         682
          643         708
          643         877
          643         898
          643         920
          643         931
          644          76
          644          89
          644         124
          644         183
          644         191
          644         297
          644         300
          644         394
          644         402
          644         476
          644         609
          644         642
          644         653
          644         706
          644         778
          644         914
          644         934
          644         989
          645           7
          645         125
          645         155
          645         172
          645         461
          645         506
          645         679
          645         738
          645         745
          645         773
          645         798
          645         806
          645         812
          645         960
          645         997
          646         326
          646         557
          646         588
          646         696
          646         768
          646         870
          646         976
          647          48
          647          66
          647         116
          647         157
          647         184
          647         262
          647         291
          647         301
          647         535
          647         574
          647         676
          647         702
          647         706
          647         714
          647         807
          648          19
          648          30
          648          71
          648          83
          648         173
          648         248
          648         281
          648         369
          648         416
          648         471
          648         529
          648         558
          648         572
          648         575
          648         658
          648         780
          649           2
          649          88
          649         150
          649         156
          649         160
          649         188
          649         234
          649         312
          649         340
          649         468
          649         577
          649         643
          649         676
          649         694
          650          61
          650          66
          650         197
          650         211
          650         212
          650         243
          650         264
          650         283
          650         334
          650         338
          650         403
          650         451
          650         497
          650         575
          650         585
          650         597
          650         628
          650         633
          650         683
          650         699
          650         716
          650         852
          650         934
          650         967
          651          26
          651         193
          651         212
          651         253
          651         277
          651         660
          651         681
          651         802
          651         927
          651         942
          651         956
          652          44
          652          48
          652         117
          652         129
          652         224
          652         252
          652         376
          652         620
          652         644
          652         791
          652         816
          652         896
          652         921
          652         961
          652         983
          653          71
          653         103
          653         186
          653         623
          653         640
          653         774
          653         791
          653         847
          653         866
          653         880
          653         980
          654         177
          654         189
          654         263
          654         688
          654         708
          654         732
          654         806
          654         820
          654         935
          654         962
          654         980
          655         189
          655         256
          655         325
          655         380
          655         484
          655         510
          655         669
          655         673
          655         853
          655         957
          655         970
          656         108
          656         132
          656         159
          656         337
          656         355
          656         471
          656         529
          656         690
          656         714
          656         787
          656         811
          656         839
          656         855
          656         894
          656         966
          656         981
          657          21
          657          57
          657          58
          657          99
          657         106
          657         161
          657         322
          657         417
          657         438
          657         591
          657         672
          657         744
          657         829
          657         965
          658          40
          658         226
          658         366
          658         521
          658         543
          658         553
          658         646
          658         655
          658         697
          658         770
          658         863
          658         876
          658         883
          658         986
          658         990
          659          59
          659          99
          659         106
          659         178
          659         195
          659         264
          659         301
          659         491
          659         520
          659         525
          659         548
          659         739
          659         783
          659         788
          659         808
          659         820
          659         845
          659         881
          659         916
          659         982
          660         305
          660         339
          660         382
          660         643
          660         760
          660         765
          660         792
          660         865
          660         949
          660         957
          660         958
          660         981
          660        1000
          661          63
          661         123
          661         236
          661         292
          661         334
          661         370
          661         478
          661         546
          661         616
          661         940
          661         992
          662          13
          662          57
          662          74
          662         188
          662         193
          662         233
          662         246
          662         422
          662         452
          662         630
          662         715
          662         761
          662         775
          662         909
          662         912
          662         953
          662         960
          663          84
          663          86
          663          94
          663         150
          663         188
          663         222
          663         273
          663         337
          663         359
          663         662
          663         775
          663         914
          663         924
          663         959
          664         233
          664         282
          664         395
          664         521
          664         621
          664         647
          664         810
          664         858
          664         867
          665          30
          665          34
          665         351
          665         559
          665         613
          665         674
          665         679
          665         766
          665         844
          665         873
          665         946
          666          12
          666         112
          666         131
          666         159
          666         314
          666         317
          666         348
          666         363
          666         371
          666         397
          666         448
          666         514
          666         583
          666         600
          666         711
          666         797
          666         876
          666         896
          666         906
          667           3
          667           9
          667          68
          667         138
          667         187
          667         311
          667         353
          667         459
          667         483
          667         506
          667         545
          667         637
          667         655
          667         664
          667         845
          667         888
          667         942
          667         944
          668           1
          668          43
          668          64
          668         155
          668         231
          668         299
          668         517
          668         552
          668         594
          668         642
          668         704
          668         739
          668         764
          668         837
          668         848
          668         855
          668         856
          668         995
          669         152
          669         278
          669         344
          669         367
          669         434
          669         680
          669         699
          669         755
          669         816
          669         823
          669         835
          669         895
          669         929
          669         973
          670         113
          670         137
          670         173
          670         301
          670         317
          670         423
          670         436
          670         549
          670         579
          670         838
          670         863
          670         885
          670         964
          670         973
          671           4
          671          43
          671         163
          671         419
          671         476
          671         545
          671         582
          671         772
          671         889
          672          79
          672         228
          672         337
          672         339
          672         396
          672         398
          672         451
          672         468
          672         475
          672         476
          672         536
          672         538
          672         595
          672         702
          672         808
          672         822
          672         911
          672         986
          672         992
          673           2
          673         105
          673         116
          673         322
          673         585
          673         636
          673         760
          673         811
          673         828
          673         873
          673         886
          673         904
          673         912
          673         920
          673         943
          673         963
          674          26
          674         151
          674         236
          674         253
          674         300
          674         355
          674         499
          674         786
          674         790
          674         798
          674         834
          675          33
          675          82
          675         308
          675         313
          675         354
          675         440
          675         532
          675         588
          675         607
          675         783
          675         934
          676          85
          676         161
          676         171
          676         219
          676         257
          676         265
          676         281
          676         376
          676         465
          676         482
          676         654
          676         661
          676         719
          676         752
          676         776
          676         777
          676         809
          676         841
          676         880
          676         986
          677          25
          677         144
          677         329
          677         348
          677         375
          677         408
          677         482
          677         691
          677         727
          678          98
          678         230
          678         292
          678         312
          678         405
          678         616
          678         642
          678         708
          678         766
          678         787
          678         901
          679          53
          679          62
          679         109
          679         255
          679         269
          679         294
          679         308
          679         405
          679         441
          679         468
          679         551
          679         588
          679         626
          679         648
          679         777
          679         855
          679         889
          679         897
          680          45
          680         120
          680         159
          680         180
          680         298
          680         464
          680         546
          680         610
          680         634
          680         756
          680         760
          680         761
          680         783
          680         848
          680         853
          680         917
          680         934
          680         936
          680         943
          681          32
          681          95
          681         167
          681         202
          681         224
          681         237
          681         242
          681         257
          681         331
          681         355
          681         466
          681         724
          681         908
          681         938
          682          23
          682          25
          682          63
          682         223
          682         246
          682         328
          682         339
          682         405
          682         542
          682         560
          682         645
          682         650
          682         670
          682         678
          682         697
          682         815
          682         820
          682         825
          682         889
          682         948
          682         970
          682         982
          683          14
          683          16
          683          96
          683         140
          683         320
          683         357
          683         428
          683         497
          683         518
          683         535
          683         543
          683         650
          683         713
          683         781
          683         839
          683         841
          683         865
          683         871
          683         934
          683         945
          683         966
          684          43
          684          45
          684         135
          684         304
          684         474
          684         533
          684         562
          684         607
          684         628
          684         788
          684         793
          684         807
          684         963
          684         993
          685           8
          685          54
          685         182
          685         190
          685         218
          685         331
          685         413
          685         419
          685         459
          685         474
          685         633
          685         636
          685         654
          685         673
          685         717
          685         909
          685         933
          686         162
          686         223
          686         243
          686         251
          686         264
          686         328
          686         356
          686         367
          686         371
          686         402
          686         458
          686         581
          686         594
          686         684
          686         700
          686         712
          686         731
          686         852
          686         867
          687          33
          687         328
          687         336
          687         358
          687         410
          687         422
          687         463
          687         531
          687         732
          687         815
          687         859
          688         112
          688         214
          688         343
          688         521
          688         575
          688         603
          688         613
          688         665
          688         786
          689          29
          689         194
          689         261
          689         270
          689         338
          689         419
          689         549
          689         587
          689         793
          689         832
          689         854
          689         867
          690          14
          690          87
          690         100
          690         151
          690         229
          690         236
          690         309
          690         316
          690         360
          690         377
          690         394
          690         680
          690         760
          690         782
          690         855
          690         940
          690         964
          690         987
          690         989
          691          68
          691         204
          691         464
          691         573
          691         629
          691         653
          691         655
          691         703
          691         705
          691         717
          691         843
          691         885
          691         921
          692          34
          692          36
          692         145
          692         148
          692         267
          692         377
          692         405
          692         437
          692         483
          692         630
          692         668
          692         677
          692         871
          693          60
          693         118
          693         170
          693         242
          693         507
          693         580
          693         596
          693         754
          693         864
          693         996
          694         109
          694         121
          694         218
          694         267
          694         337
          694         366
          694         410
          694         414
          694         443
          694         486
          694         521
          694         611
          694         654
          694         707
          694         708
          694         802
          694         814
          694         923
          695          19
          695          27
          695          44
          695         105
          695         381
          695         382
          695         473
          695         481
          695         649
          695         682
          695         706
          695         778
          695         817
          695         845
          695         863
          695         903
          696           4
          696          24
          696         119
          696         186
          696         268
          696         298
          696         429
          696         503
          696         536
          696         565
          696         599
          696         618
          696         682
          696         701
          696         705
          696         741
          696         799
          696         840
          696         903
          696         924
          696         966
          696         967
          697          50
          697         107
          697         124
          697         135
          697         158
          697         189
          697         228
          697         244
          697         293
          697         401
          697         457
          697         532
          697         556
          697         558
          697         639
          697         679
          697         680
          697         682
          697         774
          697         775
          697         813
          697         856
          697         970
          697         983
          698         103
          698         187
          698         258
          698         297
          698         311
          698         329
          698         386
          698         390
          698         396
          698         430
          698         439
          698         447
          698         498
          698         533
          698         589
          698         642
          698         700
          698         755
          698         826
          698         836
          698         843
          698         933
          698         942
          698         956
          699          18
          699          23
          699         103
          699         155
          699         157
          699         453
          699         464
          699         473
          699         514
          699         525
          699         526
          699         992
          700          50
          700         197
          700         277
          700         291
          700         345
          700         355
          700         394
          700         417
          700         547
          700         616
          700         622
          700         656
          700         662
          700         712
          700         814
          700         858
          700         883
          700         935
          700         946
          700         967
          701         125
          701         140
          701         203
          701         243
          701         272
          701         280
          701         316
          701         501
          701         510
          701         655
          701         700
          701         736
          701         774
          701         783
          701         832
          701         967
          702           5
          702          18
          702          25
          702         294
          702         430
          702         482
          702         521
          702         543
          702         570
          702         593
          702         594
          702         618
          702         649
          702         770
          702         774
          702         816
          702         822
          702         895
          703          93
          703         124
          703         134
          703         165
          703         189
          703         195
          703         287
          703         299
          703         360
          703         381
          703         450
          703         469
          703         477
          703         655
          703         667
          703         779
          703         803
          703         850
          703         867
          703         899
          703         964
          703         968
          704          38
          704         156
          704         209
          704         243
          704         366
          704         414
          704         432
          704         486
          704         622
          704         775
          704         812
          704         815
          704         823
          704         826
          705         260
          705         305
          705         371
          705         449
          705         460
          705         488
          705         583
          705         598
          705         619
          705         669
          705         797
          705         867
          705         880
          706          16
          706         241
          706         278
          706         351
          706         473
          706         612
          706         631
          706         835
          706         889
          706         931
          707          32
          707          99
          707         112
          707         146
          707         260
          707         327
          707         431
          707         456
          707         609
          707         882
          707         904
          707         985
          708         255
          708         281
          708         407
          708         428
          708         508
          708         529
          708         588
          708         589
          708         709
          708         727
          708         759
          708         782
          708         831
          708         856
          708         881
          708         899
          708         911
          709           2
          709          17
          709          55
          709         207
          709         263
          709         288
          709         410
          709         432
          709         619
          709         636
          709         669
          709         674
          709         715
          709         734
          709         834
          709         849
          709         868
          709         886
          709         938
          710           7
          710          73
          710         105
          710         220
          710         236
          710         242
          710         249
          710         296
          710         429
          710         434
          710         506
          710         528
          710         536
          710         665
          710         694
          710         853
          710         854
          710         859
          711         146
          711         162
          711         189
          711         383
          711         448
          711         542
          711         543
          711         578
          711         709
          711         792
          711         796
          711         823
          711         885
          711         893
          711         923
          712           6
          712          41
          712         141
          712         206
          712         321
          712         333
          712         582
          712         589
          712         637
          712         653
          712         705
          712         809
          712         818
          712         858
          712         872
          712         952
          712         976
          713          24
          713          95
          713         236
          713         296
          713         301
          713         331
          713         347
          713         356
          713         374
          713         582
          713         683
          713         706
          713         856
          713         920
          713         954
          713         966
          714          43
          714         153
          714         279
          714         303
          714         319
          714         336
          714         400
          714         519
          714         524
          714         646
          714         677
          714         827
          714         913
          714         930
          715          57
          715         195
          715         199
          715         223
          715         283
          715         301
          715         341
          715         367
          715         451
          715         474
          715         530
          715         535
          715         723
          715         765
          715         889
          716          53
          716          59
          716         278
          716         325
          716         366
          716         367
          716         430
          716         456
          716         477
          716         540
          716         592
          716         613
          716         769
          716         896
          716         961
          716         973
          717          67
          717         158
          717         190
          717         313
          717         537
          717         563
          717         580
          717         795
          717         813
          717         969
          718          65
          718         100
          718         248
          718         253
          718         325
          718         344
          718         394
          718         498
          718         522
          718         569
          718         750
          718         888
          718         955
          719           2
          719          31
          719          45
          719          78
          719          93
          719         124
          719         169
          719         170
          719         227
          719         324
          719         442
          719         680
          719         720
          719         754
          719         813
          719         905
          719         948
          720         166
          720         247
          720         352
          720         583
          720         630
          720         707
          720         792
          720         968
          721          99
          721         117
          721         175
          721         276
          721         467
          721         627
          721         735
          721         793
          721         821
          722          45
          722         116
          722         147
          722         238
          722         344
          722         397
          722         424
          722         468
          722         488
          722         550
          722         695
          722         711
          722         723
          722         906
          722         960
          723          42
          723          84
          723         262
          723         276
          723         434
          723         457
          723         489
          723         565
          723         625
          723         630
          723         644
          723         654
          723         778
          723         816
          723         833
          723         976
          724           9
          724          34
          724          75
          724          82
          724         132
          724         169
          724         221
          724         339
          724         379
          724         390
          724         448
          724         531
          724         615
          724         801
          724         808
          724         854
          724         918
          724         920
          725          50
          725         158
          725         163
          725         257
          725         389
          725         397
          725         504
          725         616
          725         631
          725         770
          725         838
          725         909
          725         981
          725         998
          726          79
          726         103
          726         120
          726         123
          726         231
          726         256
          726         333
          726         350
          726         424
          726         448
          726         451
          726         459
          726         489
          726         490
          726         557
          726         702
          726         711
          726         772
          726         783
          726         842
          726         854
          726         877
          726         947
          727          14
          727          43
          727         140
          727         177
          727         181
          727         306
          727         435
          727         449
          727         458
          727         543
          727         615
          727         623
          727         662
          727         687
          727         707
          727         719
          727         748
          727         783
          727         859
          727         928
          727         940
          727         952
          727         960
          728         117
          728         181
          728         193
          728         245
          728         299
          728         352
          728         545
          728         765
          728         806
          728         810
          728         819
          728         964
          728         992
          729         111
          729         132
          729         149
          729         188
          729         198
          729         209
          729         229
          729         256
          729         258
          729         259
          729         267
          729         270
          729         275
          729         296
          729         511
          729         535
          729         578
          729         657
          729         666
          729         671
          729         689
          729         720
          729         905
          729         917
          729         933
          730           5
          730         129
          730         170
          730         234
          730         257
          730         342
          730         347
          730         351
          730         450
          730         484
          730         626
          730         663
          730         668
          730         738
          730         799
          730         882
          731          15
          731          55
          731          80
          731         137
          731         153
          731         182
          731         390
          731         443
          731         488
          731         770
          731         793
          732          47
          732         121
          732         274
          732         282
          732         300
          732         302
          732         361
          732         459
          732         502
          732         518
          732         607
          732         626
          732         706
          732         751
          732         825
          732         977
          733          37
          733         169
          733         248
          733         263
          733         639
          733         700
          733         741
          733         786
          733         815
          733         953
          733         955
          734          23
          734         281
          734         360
          734         434
          734         785
          734         842
          734         930
          735          68
          735          79
          735         235
          735         413
          735         447
          735         473
          735         496
          735         539
          735         640
          735         644
          735         647
          735         753
          735         763
          735         914
          735         924
          735         936
          735         938
          735         982
          735         986
          736           9
          736          59
          736         187
          736         244
          736         295
          736         310
          736         311
          736         317
          736         334
          736         499
          736         700
          736         864
          736         876
          736         952
          737          11
          737         151
          737         243
          737         265
          737         272
          737         291
          737         332
          737         458
          737         549
          737         595
          737         944
          737         962
          738          49
          738         179
          738         242
          738         307
          738         574
          738         581
          738         583
          738         608
          738         631
          738         651
          738         720
          738         909
          739           8
          739           9
          739          67
          739          97
          739         185
          739         266
          739         269
          739         325
          739         369
          739         407
          739         414
          739         421
          739         437
          739         441
          739         535
          739         536
          739         568
          739         679
          739         718
          739         723
          739         803
          739         847
          739         867
          739         887
          739         937
          740          30
          740         160
          740         236
          740         242
          740         275
          740         364
          740         401
          740         456
          740         582
          740         606
          740         623
          740         688
          740         692
          740         699
          740         714
          740         726
          740         776
          740         789
          740         793
          740         944
          740         979
          741           1
          741         112
          741         138
          741         188
          741         207
          741         260
          741         265
          741         337
          741         372
          741         406
          741         524
          741         597
          741         651
          741         680
          741         727
          742          76
          742          83
          742         124
          742         127
          742         224
          742         231
          742         263
          742         357
          742         398
          742         488
          742         502
          742         520
          742         598
          742         668
          742         757
          742         777
          742         813
          742         824
          742         836
          742         849
          742         861
          742         919
          742         949
          743          45
          743          49
          743          66
          743         119
          743         228
          743         287
          743         334
          743         507
          743         575
          743         590
          743         725
          743         877
          743         915
          744          63
          744          79
          744         352
          744         403
          744         483
          744         570
          744         624
          744         645
          744         762
          744         767
          744         866
          745         141
          745         214
          745         325
          745         327
          745         440
          745         536
          745         772
          745         816
          745         895
          745         923
          746         180
          746         264
          746         274
          746         331
          746         341
          746         448
          746         607
          746         708
          746         709
          746         723
          746         827
          746         841
          746         977
          747          48
          747         115
          747         207
          747         240
          747         248
          747         284
          747         316
          747         323
          747         358
          747         601
          747         625
          747         646
          747         690
          747         711
          747         848
          747         867
          747         985
          747         989
          748         236
          748         380
          748         409
          748         569
          748         604
          748         694
          748         983
          749          13
          749         161
          749         241
          749         513
          749         558
          749         618
          749         622
          749         661
          749         719
          750          10
          750          50
          750         331
          750         411
          750         532
          750         651
          750         699
          750         700
          750         982
          751          28
          751         351
          751         407
          751         415
          751         486
          751         518
          751         551
          751         567
          751         586
          751         816
          751         882
          751         909
          751         914
          751         986
          752          81
          752         151
          752         157
          752         360
          752         403
          752         464
          752         469
          752         595
          752         704
          752         719
          752         761
          752         878
          752         886
          752         913
          752         946
          753           7
          753         133
          753         335
          753         448
          753         491
          753         659
          753         668
          753         676
          753         725
          753         730
          753         969
          753         993
          754         236
          754         314
          754         341
          754         560
          754         673
          754         722
          754         728
          754         739
          754         825
          754         962
          754         986
          755          39
          755         122
          755         210
          755         314
          755         361
          755         498
          755         550
          755         591
          755         663
          755         696
          755         754
          755         759
          755         763
          755         779
          755         804
          755         841
          755         934
          756          18
          756          39
          756         186
          756         229
          756         284
          756         354
          756         443
          756         587
          756         647
          756         681
          756         763
          756         788
          756         797
          756         801
          756         811
          756         946
          757           6
          757          60
          757         138
          757         187
          757         246
          757         278
          757         280
          757         284
          757         333
          757         348
          757         438
          757         469
          757         638
          757         665
          757         725
          758          18
          758         138
          758         169
          758         317
          758         352
          758         373
          758         664
          758         691
          758         778
          758         870
          758         998
          759          61
          759          62
          759          99
          759         198
          759         221
          759         247
          759         360
          759         520
          759         709
          759         763
          759         766
          760          24
          760          76
          760         100
          760         189
          760         199
          760         203
          760         219
          760         351
          760         468
          760         481
          760         581
          760         590
          760         737
          760         779
          760         904
          760         973
          761          60
          761         119
          761         269
          761         345
          761         355
          761         399
          761         400
          761         468
          761         512
          761         529
          761         542
          761         550
          761         692
          761         729
          761         785
          761         807
          761         808
          761         938
          761         969
          761        1000
          762          68
          762         133
          762         153
          762         186
          762         456
          762         476
          762         504
          762         573
          762         607
          762         760
          762         969
          762         976
          762         977
          763         254
          763         272
          763         281
          763         433
          763         455
          763         524
          763         580
          763         604
          763         628
          763         657
          763         673
          763         813
          763         823
          764         179
          764         390
          764         513
          764         543
          764         598
          764         629
          764         680
          764         702
          764         893
          764         986
          765          28
          765         102
          765         173
          765         323
          765         465
          765         542
          765         690
          765         694
          765         708
          765         876
          765         878
          765         909
          766          23
          766         165
          766         209
          766         228
          766         229
          766         530
          766         551
          766         583
          766         670
          766         696
          766         789
          766         795
          766         820
          766         953
          766         998
          767          62
          767         155
          767         421
          767         438
          767         448
          767         463
          767         667
          767         686
          767         817
          768         120
          768         138
          768         140
          768         212
          768         238
          768         242
          768         308
          768         502
          768         563
          768         575
          768         618
          768         702
          768         722
          768         734
          768         815
          768         899
          768         924
          769          77
          769         145
          769         259
          769         267
          769         268
          769         302
          769         431
          769         504
          769         659
          769         767
          769         821
          769         966
          769         968
          769         971
          770         102
          770         147
          770         168
          770         177
          770         324
          770         527
          770         570
          770         588
          770         737
          770         784
          770         845
          770         849
          771         105
          771         286
          771         320
          771         500
          771         537
          771         538
          771         621
          771         697
          771         737
          771         775
          771         787
          771         844
          771         940
          771         964
          771         989
          771        1000
          772          39
          772         121
          772         145
          772         253
          772         860
          772         874
          772         954
          772         994
          773           7
          773         106
          773         355
          773         723
          773         744
          773         755
          773         829
          773         838
          774          44
          774          68
          774          97
          774         112
          774         128
          774         174
          774         334
          774         428
          774         453
          774         508
          774         708
          774         867
          774         933
          775         150
          775         177
          775         204
          775         239
          775         345
          775         428
          775         437
          775         502
          775         555
          775         748
          775         772
          775         841
          775         902
          775         976
          776          20
          776         319
          776         329
          776         736
          776         740
          776         772
          776         834
          777          48
          777          57
          777         204
          777         239
          777         271
          777         293
          777         299
          777         321
          777         341
          777         361
          777         456
          777         485
          777         539
          777         597
          777         622
          777         850
          777         855
          777         879
          777         891
          777         897
          777         946
          777         962
          777         968
          778         204
          778         243
          778         253
          778         254
          778         391
          778         450
          778         457
          778         522
          778         653
          778         713
          778         850
          779          43
          779          59
          779          72
          779         111
          779         145
          779         168
          779         228
          779         326
          779         582
          779         682
          779         684
          779         707
          779         723
          779         856
          779         868
          779         905
          779         938
          780          28
          780          60
          780          66
          780          76
          780         116
          780         148
          780         168
          780         173
          780         232
          780         258
          780         316
          780         652
          780         722
          780         929
          780         944
          781         155
          781         214
          781         443
          781         454
          781         507
          781         521
          781         534
          781         547
          781         651
          781         663
          781         726
          781         732
          781         753
          781         857
          781         882
          781         971
          782          76
          782          77
          782         140
          782         253
          782         281
          782         305
          782         314
          782         335
          782         439
          782         457
          782         529
          782         538
          782         625
          782         656
          782         707
          782         716
          782         729
          782         801
          782         950
          783         159
          783         200
          783         209
          783         255
          783         311
          783         334
          783         351
          783         500
          783         609
          783         614
          783         699
          783         832
          784          46
          784          53
          784         126
          784         181
          784         203
          784         246
          784         324
          784         364
          784         372
          784         406
          784         464
          784         531
          784         543
          784         594
          784         611
          784         680
          784         698
          784         949
          784         962
          784         966
          785          18
          785          22
          785         116
          785         154
          785         248
          785         460
          785         612
          785         627
          785         739
          785         823
          785         890
          785         907
          785         997
          786          62
          786         152
          786         204
          786         244
          786         395
          786         397
          786         420
          786         509
          786         727
          786         887
          786         931
          786         964
          787          16
          787          52
          787         122
          787         536
          787         553
          787         566
          787         731
          787         893
          787         915
          787         935
          788         166
          788         169
          788         446
          788         483
          788         653
          788         666
          788         675
          788         798
          788         821
          788         858
          788         930
          788         949
          788         991
          789          55
          789          71
          789          82
          789         191
          789         211
          789         330
          789         341
          789         356
          789         393
          789         465
          789         485
          789         496
          789         519
          789         572
          789         583
          789         707
          789         752
          789         780
          789         869
          789         910
          790          44
          790         189
          790         233
          790         282
          790         290
          790         297
          790         351
          790         454
          790         472
          790         490
          790         493
          790         528
          790         701
          790         725
          790         899
          790         914
          790         933
          791          25
          791         155
          791         268
          791         400
          791         443
          791         529
          791         740
          791         965
          791         979
          791         992
          792          45
          792          70
          792          98
          792         137
          792         144
          792         369
          792         468
          792         474
          792         601
          792         602
          792         606
          792         689
          792         755
          792         795
          792         796
          792         908
          792         919
          792         945
          793          24
          793         102
          793         137
          793         304
          793         404
          793         490
          793         572
          793         767
          793         856
          793         867
          794           8
          794          15
          794         115
          794         183
          794         315
          794         348
          794         433
          794         446
          794         454
          794         482
          794         542
          794         610
          794         737
          794         904
          794         940
          795          42
          795          56
          795          61
          795         255
          795         312
          795         314
          795         390
          795         452
          795         510
          795         643
          795         654
          795         690
          795         772
          795         823
          795         832
          795         852
          795         882
          795         884
          795         897
          795         937
          796          56
          796          97
          796         152
          796         190
          796         389
          796         474
          796         606
          796         740
          796         783
          796         862
          796         919
          796         944
          796         971
          797          63
          797         123
          797         282
          797         324
          797         351
          797         459
          797         506
          797         560
          797         682
          797         765
          797         782
          797         883
          798          78
          798         122
          798         172
          798         211
          798         243
          798         280
          798         447
          798         525
          798         527
          798         604
          798         675
          798         734
          798         961
          799          27
          799          40
          799         208
          799         244
          799         270
          799         297
          799         312
          799         429
          799         537
          799         584
          799         790
          799         824
          799         827
          799         861
          799         908
          799         956
          799         978
          800           2
          800          91
          800          92
          800         176
          800         260
          800         335
          800         398
          800         422
          800         725
          800         745
          800         757
          800         766
          800         862
          800         884
          800         897
          801          10
          801          91
          801         324
          801         379
          801         393
          801         430
          801         455
          801         549
          801         706
          801         814
          801         817
          801         837
          801         882
          801         913
          801         922
          802          58
          802         344
          802         433
          802         484
          802         612
          802         648
          802         662
          802         688
          802         742
          802         835
          802         852
          802         968
          803           3
          803          41
          803          85
          803         114
          803         169
          803         378
          803         438
          803         486
          803         564
          803         680
          803         690
          803         745
          803         858
          803         929
          803         958
          804           9
          804          52
          804         272
          804         362
          804         456
          804         503
          804         517
          804         587
          804         730
          804         836
          804         934
          804         959
          805          48
          805         202
          805         260
          805         336
          805         567
          805         595
          805         709
          805         834
          805         848
          805         965
          806          22
          806          27
          806         245
          806         258
          806         351
          806         457
          806         468
          806         477
          806         483
          806         515
          806         829
          806         851
          807         169
          807         176
          807         200
          807         273
          807         443
          807         449
          807         461
          807         523
          807         741
          807         834
          807         893
          807         961
          808          15
          808          57
          808         178
          808         294
          808         374
          808         458
          808         485
          808         493
          808         516
          808         554
          808         580
          808         639
          808         794
          808         836
          808         917
          808         921
          808         938
          808         978
          809           9
          809          41
          809          87
          809         292
          809         310
          809         540
          809         595
          809         639
          809         641
          809         704
          809         800
          809         828
          809         846
          809         896
          809         914
          810          24
          810         116
          810         141
          810         181
          810         278
          810         300
          810         325
          810         333
          810         359
          810         393
          810         404
          810         425
          810         430
          810         641
          810         674
          810         705
          810         823
          810         847
          811         179
          811         247
          811         314
          811         440
          811         452
          811         465
          811         498
          811         503
          811         536
          811         557
          811         603
          811         607
          811         629
          811         701
          811         773
          811         817
          811         896
          811         977
          811         986
          812          36
          812          57
          812          75
          812         123
          812         127
          812         165
          812         201
          812         238
          812         269
          812         302
          812         322
          812         332
          812         430
          812         497
          812         565
          812         569
          812         592
          812         743
          812         761
          812         855
          812         912
          812         926
          812         947
          813           4
          813          25
          813          52
          813         111
          813         282
          813         314
          813         379
          813         421
          813         502
          813         580
          813         610
          813         701
          813         743
          813         746
          813         803
          813         819
          813         927
          813         981
          814          95
          814         225
          814         301
          814         306
          814         311
          814         323
          814         332
          814         336
          814         351
          814         385
          814         407
          814         508
          814         611
          814         665
          814         709
          814         893
          814         935
          814         945
          815         114
          815         118
          815         274
          815         294
          815         309
          815         313
          815         315
          815         341
          815         364
          815         493
          815         494
          815         702
          815         756
          815         760
          815         816
          815         935
          816          75
          816         175
          816         230
          816         296
          816         368
          816         420
          816         428
          816         452
          816         472
          816         488
          816         660
          816         824
          816         904
          816         953
          817          67
          817          84
          817          96
          817         152
          817         235
          817         466
          817         480
          817         540
          817         906
          817         907
          817         951
          817         989
          818         175
          818         204
          818         286
          818         414
          818         433
          818         525
          818         564
          818         593
          818         605
          818         623
          818         768
          818         986
          819          36
          819          99
          819         106
          819         119
          819         204
          819         210
          819         239
          819         274
          819         339
          819         432
          819         532
          819         564
          819         590
          819         612
          819         638
          819         698
          819         865
          819         866
          819         875
          819         917
          819         954
          820          43
          820          48
          820         379
          820         428
          820         472
          820         494
          820         524
          820         576
          820         649
          820         785
          820         904
          820         940
          820         959
          820         975
          821         123
          821         161
          821         224
          821         273
          821         351
          821         582
          821         618
          821         622
          821         751
          821         781
          821         806
          821         808
          821         850
          821         876
          821         973
          822          11
          822          96
          822         129
          822         150
          822         151
          822         164
          822         172
          822         319
          822         406
          822         468
          822         554
          822         561
          822         880
          822         900
          822         980
          822         986
          823          81
          823         101
          823         262
          823         270
          823         278
          823         427
          823         737
          823         840
          823         896
          823         917
          823         929
          823         973
          823         993
          824          34
          824          71
          824         109
          824         246
          824         337
          824         391
          824         436
          824         478
          824         595
          824         597
          824         606
          824         630
          824         659
          824         733
          824         781
          824         850
          824         864
          824         922
          824         947
          825          34
          825          57
          825          67
          825         193
          825         256
          825         261
          825         308
          825         314
          825         448
          825         456
          825         461
          825         568
          825         614
          825         694
          825         741
          825         823
          825         854
          825         901
          825         921
          825         968
          826           7
          826          30
          826          34
          826          51
          826          75
          826         147
          826         205
          826         252
          826         279
          826         345
          826         398
          826         545
          826         601
          826         650
          826         674
          826         756
          826         759
          826         832
          826         849
          826         952
          826         954
          826         961
          827          36
          827          43
          827         132
          827         475
          827         502
          827         675
          827         757
          827         800
          827         924
          828          68
          828         197
          828         204
          828         207
          828         254
          828         349
          828         403
          828         445
          828         544
          828         556
          828         655
          828         662
          828         762
          828         785
          828         956
          829          77
          829         227
          829         228
          829         273
          829         317
          829         368
          829         409
          829         445
          829         474
          829         511
          829         563
          829         747
          829         808
          829         813
          829         927
          830          42
          830          78
          830          88
          830         105
          830         237
          830         268
          830         362
          830         421
          830         505
          830         508
          830         576
          830         648
          830         779
          830         806
          830         911
          830         922
          830         958
          831          25
          831          66
          831          76
          831         149
          831         222
          831         270
          831         419
          831         506
          831         593
          831         665
          831         807
          831         879
          831         971
          831         990
          832           2
          832          32
          832          65
          832         185
          832         481
          832         526
          832         556
          832         759
          832         776
          832         804
          832         912
          832         963
          833          74
          833          99
          833         157
          833         234
          833         239
          833         350
          833         431
          833         474
          833         574
          833         643
          833         666
          833         691
          833         745
          833         960
          834          42
          834          52
          834         171
          834         237
          834         253
          834         461
          834         546
          834         735
          834         764
          834         803
          834         865
          834         872
          834         879
          835           1
          835          14
          835          75
          835         221
          835         227
          835         387
          835         480
          835         621
          835         658
          835         681
          835         707
          835         759
          835         813
          835         859
          835         968
          836          21
          836         111
          836         145
          836         175
          836         302
          836         322
          836         445
          836         449
          836         479
          836         539
          836         598
          836         635
          836         784
          836         811
          836         826
          836         901
          836         917
          836         982
          836         984
          837         203
          837         249
          837         278
          837         288
          837         303
          837         480
          837         568
          837         688
          837         714
          837         751
          837         766
          837         800
          837         812
          837         899
          837         981
          838          28
          838          30
          838         161
          838         195
          838         346
          838         357
          838         429
          838         445
          838         455
          838         820
          838         828
          838         936
          838         973
          838         982
          839         152
          839         204
          839         309
          839         314
          839         319
          839         324
          839         438
          839         477
          839         496
          839         551
          839         639
          839         656
          839         662
          839         717
          839         727
          839         824
          839         829
          840          37
          840          95
          840         169
          840         263
          840         429
          840         517
          840         527
          840         571
          840         732
          840         740
          840         763
          840         793
          841          23
          841         171
          841         337
          841         364
          841         599
          841         672
          841         691
          841         755
          841         860
          841         937
          842          27
          842          47
          842         112
          842         125
          842         286
          842         292
          842         491
          842         573
          842         582
          842         595
          842         642
          842         643
          842         929
          842         938
          842         954
          842         980
          843           4
          843         263
          843         321
          843         332
          843         367
          843         377
          843         394
          843         638
          843         657
          843         845
          843         926
          843         941
          843         965
          844          97
          844         232
          844         379
          844         387
          844         390
          844         412
          844         433
          844         437
          844         467
          844         518
          844         522
          844         538
          844         563
          844         572
          844         600
          844         616
          844         641
          844         648
          844         662
          844         674
          844         682
          844         790
          844         803
          844         882
          844         891
          844         913
          844         945
          844         960
          845          97
          845         139
          845         259
          845         270
          845         321
          845         323
          845         397
          845         400
          845         531
          845         539
          845         568
          845         695
          845         700
          845         727
          845         768
          845         796
          845         870
          845         895
          845         945
          845         953
          846          26
          846          52
          846          69
          846         232
          846         237
          846         287
          846         309
          846         390
          846         487
          846         492
          846         564
          846         655
          846         752
          846         778
          846         835
          846         974
          846         982
          847           6
          847          47
          847         112
          847         127
          847         178
          847         203
          847         216
          847         258
          847         409
          847         507
          847         544
          847         728
          847         730
          847         850
          847         897
          847         935
          847         943
          848           8
          848          15
          848          50
          848         165
          848         222
          848         258
          848         264
          848         282
          848         398
          848         437
          848         631
          848         728
          848         788
          848         823
          848         931
          849          61
          849         238
          849         380
          849         397
          849         417
          849         495
          849         567
          849         600
          849         601
          849         643
          849         669
          849         670
          849         686
          849         866
          849         894
          849         955
          850          89
          850         145
          850         171
          850         266
          850         283
          850         323
          850         517
          850         551
          850         714
          850         838
          850         994
          851          32
          851          86
          851         176
          851         300
          851         384
          851         509
          851         618
          851         630
          851         723
          851         729
          851         829
          852          72
          852          98
          852         115
          852         127
          852         284
          852         384
          852         509
          852         512
          852         610
          852         636
          852         639
          852         651
          852         784
          852         866
          852         992
          852         994
          853         177
          853         220
          853         309
          853         407
          853         431
          853         441
          853         474
          853         508
          853         641
          853         643
          853         682
          853         685
          853         690
          853         693
          853         709
          853         808
          853         839
          853         867
          853         899
          853         937
          853         987
          854          80
          854         195
          854         198
          854         370
          854         383
          854         457
          854         582
          854         583
          854         637
          854         761
          854         846
          854         923
          855         164
          855         283
          855         376
          855         460
          855         550
          855         594
          855         644
          855         712
          855         777
          855         806
          855         936
          855         984
          855         996
          856          54
          856          71
          856          75
          856         128
          856         173
          856         264
          856         350
          856         391
          856         567
          856         586
          856         664
          856         745
          856         889
          856         973
          857          14
          857          34
          857          95
          857         103
          857         125
          857         307
          857         347
          857         378
          857         405
          857         462
          857         548
          857         655
          857         830
          857         998
          858         139
          858         155
          858         228
          858         327
          858         330
          858         341
          858         455
          858         487
          858         511
          858         562
          858         644
          858         645
          858         648
          858         690
          858         691
          858         703
          858         716
          858         750
          858         756
          858         768
          858         895
          858         898
          858         946
          859           1
          859          40
          859          55
          859         213
          859         245
          859         373
          859         407
          859         540
          859         575
          859         694
          859         826
          859         864
          859         885
          859         905
          860          16
          860          97
          860         154
          860         322
          860         339
          860         357
          860         392
          860         420
          860         536
          860         669
          860         798
          860         842
          860         986
          861          33
          861          53
          861         345
          861         474
          861         509
          861         792
          861         840
          861         907
          861         951
          861         955
          862           9
          862          29
          862          73
          862          94
          862         123
          862         189
          862         200
          862         372
          862         383
          862         464
          862         507
          862         610
          862         651
          862         654
          862         978
          863          20
          863          68
          863          94
          863         132
          863         315
          863         322
          863         382
          863         487
          863         510
          863         561
          863         590
          863         630
          863         660
          863         810
          863         849
          863         930
          863         979
          863         984
          864          84
          864          92
          864         113
          864         233
          864         291
          864         354
          864         415
          864         587
          864         683
          864         707
          864         774
          864         908
          864         923
          865          82
          865         127
          865         174
          865         220
          865         234
          865         261
          865         273
          865         276
          865         279
          865         326
          865         390
          865         395
          865         529
          865         542
          865         554
          865         703
          865         728
          865         901
          865         912
          865         965
          865         979
          865         997
          866         105
          866         106
          866         273
          866         342
          866         360
          866         414
          866         415
          866         563
          866         673
          866         875
          866         880
          866         906
          866         948
          867           1
          867          20
          867         599
          867         717
          867         892
          867         906
          868           8
          868          20
          868          27
          868          98
          868         105
          868         108
          868         131
          868         233
          868         297
          868         312
          868         320
          868         333
          868         354
          868         379
          868         397
          868         468
          868         595
          868         614
          868         633
          868         771
          868         808
          868         810
          868         842
          868         885
          868         908
          869          23
          869          25
          869          38
          869          50
          869         151
          869         215
          869         280
          869         424
          869         431
          869         492
          869         496
          869         524
          869         590
          869         746
          869         773
          869         791
          869         833
          869         860
          869         911
          869         985
          870          55
          870         121
          870         136
          870         174
          870         275
          870         364
          870         388
          870         624
          870         713
          870         736
          870         745
          870         865
          871          45
          871          90
          871         108
          871         167
          871         201
          871         333
          871         419
          871         522
          871         594
          871         633
          871         729
          871         781
          871         891
          871         949
          872          45
          872         176
          872         249
          872         538
          872         592
          872         606
          872         649
          872         698
          872         850
          873         118
          873         135
          873         216
          873         263
          873         295
          873         301
          873         417
          873         446
          873         466
          873         746
          873         950
          873         977
          874          26
          874          62
          874         134
          874         245
          874         343
          874         389
          874         416
          874         602
          874         754
          874         845
          874         875
          874         925
          874         935
          874         958
          874         971
          875          72
          875         196
          875         590
          875         609
          875         694
          875         791
          876          27
          876          44
          876          49
          876         136
          876         313
          876         365
          876         378
          876         508
          876         510
          876         511
          876         583
          876         651
          876         658
          876         705
          876         750
          876         813
          876         913
          876         921
          876         938
          876         942
          877         231
          877         286
          877         308
          877         360
          877         419
          877         473
          877         494
          877         578
          877         589
          877         590
          878         196
          878         199
          878         213
          878         262
          878         298
          878         627
          878         635
          878         677
          878         724
          878        1000
          879           9
          879          13
          879          21
          879         113
          879         139
          879         170
          879         237
          879         238
          879         334
          879         415
          879         573
          879         607
          879         681
          879         683
          879         709
          879         711
          879         723
          879         877
          879         910
          880          34
          880          46
          880         174
          880         194
          880         360
          880         397
          880         399
          880         464
          880         480
          880         532
          880         610
          880         625
          880         706
          880         711
          880         800
          880         934
          880         949
          880         982
          880         985
          881         363
          881         380
          881         401
          881         479
          881         495
          881         537
          881         572
          881         576
          881         622
          881         655
          881         698
          881         710
          881         760
          881         872
          881         953
          881         991
          882          40
          882          68
          882         178
          882         383
          882         409
          882         448
          882         463
          882         652
          882         661
          882         761
          882         773
          882         774
          882         816
          882         897
          882         971
          883          44
          883         211
          883         217
          883         222
          883         290
          883         387
          883         388
          883         412
          883         427
          883         506
          883         532
          883         540
          883         721
          883         733
          883         852
          883         889
          883         928
          883         988
          884           8
          884          26
          884          73
          884          78
          884          80
          884          92
          884         105
          884         116
          884         144
          884         158
          884         199
          884         227
          884         231
          884         241
          884         254
          884         341
          884         395
          884         483
          884         520
          884         655
          884         904
          884         944
          884         969
          884         996
          885          83
          885         218
          885         227
          885         314
          885         373
          885         374
          885         469
          885         580
          885         614
          885         651
          885         735
          885         836
          885         993
          886          22
          886          72
          886         158
          886         325
          886         393
          886         457
          886         467
          886         468
          886         548
          886         616
          886         659
          886         666
          886         699
          886         710
          886         892
          886         953
          887          40
          887          45
          887          56
          887          67
          887         130
          887         173
          887         176
          887         317
          887         353
          887         377
          887         664
          887         713
          887         801
          887         912
          888         111
          888         153
          888         195
          888         411
          888         428
          888         495
          888         536
          888         687
          888         701
          888         718
          888         769
          888         852
          888         885
          888         895
          888        1000
          889          14
          889          56
          889          88
          889         288
          889         307
          889         350
          889         480
          889         655
          889         669
          889         688
          889         723
          889         765
          889         800
          889         894
          889         899
          889         913
          889         917
          889         988
          890          25
          890          32
          890         148
          890         166
          890         207
          890         238
          890         332
          890         427
          890         487
          890         509
          890         648
          890         660
          890         667
          890         767
          890         792
          890         857
          891           7
          891          15
          891         119
          891         267
          891         268
          891         478
          891         535
          891         691
          891         703
          891         710
          891         745
          891         748
          891         854
          891         984
          892          16
          892          74
          892         104
          892         189
          892         258
          892         283
          892         550
          892         699
          892         806
          892         818
          892         995
          893           9
          893         329
          893         360
          893         431
          893         444
          893         453
          893         608
          893         617
          893         636
          893         672
          893         784
          894         263
          894         310
          894         458
          894         492
          894         528
          894         786
          894         850
          894         961
          894         962
          895           2
          895          42
          895          98
          895         178
          895         225
          895         255
          895         327
          895         370
          895         381
          895         386
          895         418
          895         424
          895         539
          895         548
          895         616
          895         699
          895         727
          895         750
          895         883
          895         893
          896         128
          896         266
          896         271
          896         275
          896         305
          896         364
          896         432
          896         443
          896         460
          896         555
          896         661
          896         672
          896         867
          896         954
          897          42
          897          59
          897         151
          897         168
          897         304
          897         366
          897         425
          897         444
          897         739
          897         744
          897         765
          897         861
          898          24
          898          53
          898         269
          898         308
          898         350
          898         385
          898         529
          898         546
          898         605
          898         615
          898         654
          898         674
          898         712
          898         762
          898         907
          898         977
          899          29
          899         142
          899         188
          899         193
          899         221
          899         236
          899         291
          899         318
          899         337
          899         393
          899         412
          899         432
          899         567
          899         629
          899         636
          899         754
          899         755
          899         779
          899         890
          900         133
          900         167
          900         168
          900         185
          900         391
          900         403
          900         438
          900         489
          900         496
          900         527
          900         598
          900         624
          900         758
          900         801
          900         897
          900         902
          900         967
          901           6
          901          40
          901          73
          901         214
          901         223
          901         363
          901         416
          901         483
          901         521
          901         524
          901         536
          901         636
          901         717
          901         752
          901         832
          901         833
          902          46
          902          54
          902          73
          902         265
          902         452
          902         733
          902         754
          902         799
          902         926
          903          15
          903         133
          903         220
          903         292
          903         381
          903         403
          903         572
          903         612
          903         656
          903         743
          903         844
          903         849
          903         855
          903         950
          903         951
          903         976
          904          14
          904          15
          904          45
          904          52
          904          67
          904         154
          904         213
          904         340
          904         358
          904         468
          904         569
          904         771
          904         804
          904         805
          904         818
          904         854
          904         911
          904         915
          904         938
          905          83
          905         246
          905         262
          905         287
          905         339
          905         369
          905         441
          905         457
          905         588
          905         678
          905         776
          905         908
          905         931
          906          70
          906          93
          906         191
          906         218
          906         236
          906         260
          906         352
          906         468
          906         499
          906         516
          906         595
          906         730
          906         760
          906         850
          906         887
          907          24
          907         189
          907         213
          907         257
          907         288
          907         311
          907         398
          907         641
          907         730
          907         848
          907         884
          907         899
          907         937
          908          41
          908          46
          908          50
          908         304
          908         386
          908         425
          908         429
          908         509
          908         543
          908         861
          908         865
          908         927
          908         956
          908         973
          909          50
          909          58
          909          73
          909         173
          909         243
          909         268
          909         284
          909         359
          909         386
          909         417
          909         546
          909         554
          909         591
          909         596
          909         597
          909         646
          909         667
          909         771
          909         840
          909         900
          909         937
          910          13
          910          34
          910          39
          910          72
          910         102
          910         200
          910         217
          910         256
          910         268
          910         310
          910         356
          910         440
          910         461
          910         480
          910         510
          910         515
          910         535
          910         547
          910         570
          910         604
          910         608
          910         631
          910         667
          910         689
          910         811
          910         848
          910         946
          911          27
          911          64
          911         224
          911         286
          911         373
          911         411
          911         474
          911         553
          911         661
          911         698
          911         710
          911         744
          911         771
          911         863
          911         870
          911         914
          911         915
          911         927
          911         997
          912          15
          912         181
          912         219
          912         300
          912         422
          912         463
          912         477
          912         499
          912         775
          912         839
          912         865
          912         930
          913          47
          913          86
          913         216
          913         245
          913         292
          913         297
          913         306
          913         418
          913         465
          913         688
          913         698
          913         723
          913         724
          913         763
          913         771
          913         831
          913         843
          914          61
          914         134
          914         154
          914         206
          914         357
          914         461
          914         487
          914         498
          914         528
          914         550
          914         648
          914         665
          914         677
          914         697
          914         763
          914         770
          914         773
          914         836
          914         843
          915          34
          915          48
          915          83
          915         115
          915         215
          915         321
          915         362
          915         429
          915         544
          915         578
          915         605
          915         608
          915         611
          915         613
          915         717
          915         739
          915         797
          915         860
          915         873
          915         956
          915         972
          916           1
          916          24
          916          29
          916         158
          916         202
          916         422
          916         542
          916         636
          916         728
          916         735
          916         857
          916         898
          916         909
          916         960
          916         975
          917          49
          917          68
          917          90
          917         146
          917         235
          917         400
          917         492
          917         540
          917         548
          917         574
          917         687
          917         963
          918         110
          918         214
          918         231
          918         264
          918         408
          918         446
          918         488
          918         558
          918         747
          918         839
          918         850
          918         866
          918         930
          918         935
          918         994
          919          70
          919         250
          919         319
          919         350
          919         353
          919         382
          919         419
          919         548
          919         575
          919         603
          919         609
          919         638
          919         735
          919         785
          919         809
          919         838
          919         872
          920          25
          920          70
          920         144
          920         255
          920         262
          920         266
          920         270
          920         374
          920         398
          920         408
          920         643
          920         721
          920         758
          920         768
          920         816
          920         832
          920         839
          920         850
          920         911
          921          39
          921         195
          921         316
          921         442
          921         450
          921         452
          921         465
          921         515
          921         532
          921         570
          921         610
          921         705
          921         843
          921         913
          921         946
          922         176
          922         299
          922         341
          922         416
          922         511
          922         589
          922         714
          922         848
          922         873
          923          47
          923          52
          923         216
          923         246
          923         249
          923         364
          923         410
          923         465
          923         490
          923         598
          923         636
          923         665
          923         697
          923         842
          923         900
          923         937
          923         984
          924          14
          924          25
          924         103
          924         121
          924         177
          924         230
          924         277
          924         285
          924         291
          924         292
          924         428
          924         479
          924         550
          924         592
          924         614
          924         669
          924         718
          924         723
          924         801
          924         820
          924         876
          924         929
          924         930
          925          35
          925          40
          925          57
          925          60
          925          69
          925         134
          925         169
          925         200
          925         214
          925         254
          925         329
          925         345
          925         367
          925         414
          925         426
          925         556
          925         744
          925         770
          925         781
          925         818
          925         874
          925         995
          926           7
          926         150
          926         298
          926         368
          926         379
          926         385
          926         405
          926         458
          926         508
          926         557
          926         628
          926         731
          926         793
          926         864
          926         866
          926         889
          926         904
          926         910
          926         952
          927          23
          927          47
          927         317
          927         403
          927         446
          927         465
          927         470
          927         631
          927         632
          927         691
          927         794
          927         864
          927         867
          927         905
          927         935
          927         963
          928         103
          928         128
          928         235
          928         341
          928         355
          928         417
          928         453
          928         459
          928         588
          928         711
          928         837
          928         877
          928         960
          929          84
          929          92
          929          96
          929         156
          929         276
          929         383
          929         669
          929         678
          929         713
          929         733
          929         971
          930          19
          930          55
          930          58
          930          91
          930         126
          930         250
          930         303
          930         336
          930         761
          930         781
          930         876
          930         889
          930         949
          931          45
          931          46
          931          72
          931         124
          931         247
          931         322
          931         408
          931         443
          931         627
          931         631
          931         710
          931         725
          931         771
          931         907
          931         938
          931         955
          932         206
          932         210
          932         256
          932         422
          932         607
          932         614
          932         655
          932         729
          932         760
          932         849
          932         882
          932         929
          932         933
          933           6
          933          57
          933         138
          933         167
          933         230
          933         256
          933         268
          933         310
          933         414
          933         521
          933         557
          933         591
          933         680
          933         694
          933         758
          933         973
          933         997
          934          12
          934         113
          934         217
          934         235
          934         236
          934         241
          934         299
          934         372
          934         499
          934         502
          934         550
          934         591
          934         663
          934         683
          934         991
          935           6
          935          14
          935         246
          935         270
          935         695
          935         707
          935         735
          935         810
          936         318
          936         386
          936         456
          936         472
          936         589
          936         601
          936         872
          936         907
          936         928
          936         937
          936         996
          937          43
          937         102
          937         108
          937         110
          937         183
          937         221
          937         306
          937         329
          937         340
          937         357
          937         397
          937         429
          937         547
          937         549
          937         638
          937         690
          937         837
          937         863
          937         865
          938          12
          938         159
          938         216
          938         218
          938         271
          938         290
          938         329
          938         345
          938         350
          938         404
          938         445
          938         489
          938         730
          938         745
          938         831
          938         870
          938         894
          938         900
          938         919
          938         988
          938         994
          939          90
          939          97
          939         160
          939         333
          939         366
          939         414
          939         475
          939         524
          939         632
          939         653
          939         764
          939         878
          939         914
          940           8
          940          49
          940          53
          940         124
          940         167
          940         180
          940         213
          940         245
          940         302
          940         450
          940         499
          940         500
          940         547
          940         553
          940         664
          940         682
          940         689
          940         699
          940         706
          940         823
          940         868
          940         885
          940         918
          941         145
          941         164
          941         198
          941         310
          941         417
          941         496
          941         507
          941         529
          941         572
          941         575
          941         631
          941         738
          941         800
          941         873
          942         149
          942         166
          942         208
          942         213
          942         235
          942         248
          942         399
          942         453
          942         608
          942         613
          942         657
          942         662
          942         706
          942         933
          942         949
          943          58
          943         130
          943         202
          943         265
          943         397
          943         462
          943         467
          943         472
          943         480
          943         622
          943         715
          943         880
          943         886
          943         900
          943         954
          943         965
          943         973
          944         122
          944         178
          944         220
          944         242
          944         257
          944         272
          944         421
          944         625
          944         626
          944         672
          944         761
          944         851
          944         867
          945          92
          945         363
          945         546
          945         553
          945         765
          945         778
          945         811
          945         886
          945         934
          945         956
          946          76
          946         145
          946         176
          946         296
          946         416
          946         524
          946         654
          946         711
          946         759
          946         808
          946         939
          946         979
          947          13
          947          66
          947         133
          947         148
          947         527
          947         613
          947         957
          948          95
          948         101
          948         142
          948         308
          948         352
          948         424
          948         462
          948         588
          948         622
          948         856
          948         875
          948         936
          949          84
          949          90
          949         116
          949         190
          949         262
          949         318
          949         379
          949         594
          949         618
          949         624
          949         640
          949         647
          949         749
          949         820
          949         838
          949         868
          949         959
          950          64
          950          76
          950          99
          950         235
          950         311
          950         330
          950         354
          950         414
          950         419
          950         484
          950         571
          950         640
          950         643
          950         916
          950         962
          951         143
          951         161
          951         199
          951         276
          951         382
          951         648
          951         654
          951         671
          951         677
          951         686
          951         768
          951         870
          951         879
          952         239
          952         329
          952         378
          952         398
          952         420
          952         428
          952         655
          952         684
          952         692
          952         750
          952         756
          952         767
          952         827
          952         875
          952         902
          952         998
          953          34
          953         176
          953         202
          953         208
          953         293
          953         383
          953         621
          953         640
          953         851
          953         906
          954          44
          954          61
          954         100
          954         131
          954         161
          954         188
          954         263
          954         272
          954         380
          954         476
          954         487
          954         490
          954         532
          954         613
          954         890
          955         107
          955         139
          955         366
          955         491
          955         585
          955         599
          955         615
          955         632
          955         944
          955         972
          955         985
          956           5
          956          27
          956          56
          956         109
          956         183
          956         194
          956         199
          956         240
          956         255
          956         506
          956         545
          956         595
          956         600
          956         607
          956         708
          956         789
          956         792
          956         887
          956         914
          956         923
          957          44
          957         317
          957         324
          957         369
          957         384
          957         427
          957         488
          957         622
          957         668
          957         754
          957         756
          957         768
          957         854
          957         996
          958          43
          958         230
          958         452
          958         566
          958         602
          958         605
          958         657
          958         673
          958         727
          958         879
          958         893
          958         940
          959          79
          959          98
          959         123
          959         179
          959         239
          959         274
          959         294
          959         376
          959         415
          959         634
          959         649
          959         733
          959         743
          959         746
          959         886
          960           8
          960         130
          960         177
          960         234
          960         404
          960         453
          960         498
          960         503
          960         544
          960         579
          960         593
          960         703
          960         706
          960         794
          960         837
          960         862
          960         965
          960         970
          960        1000
          961         111
          961         169
          961         234
          961         362
          961         595
          961         613
          961         636
          961         655
          961         673
          961         680
          961         840
          961         870
          961         970
          961         996
          962         112
          962         132
          962         157
          962         204
          962         240
          962         252
          962         505
          962         566
          962         650
          962         669
          962         735
          962         753
          962         826
          962         987
          963          69
          963         131
          963         155
          963         349
          963         527
          963         541
          963         606
          963         608
          963         657
          963         803
          963         887
          963         891
          963         899
          963         947
          964           6
          964         187
          964         194
          964         223
          964         272
          964         387
          964         403
          964         445
          964         459
          964         512
          964         515
          964         523
          964         551
          964         585
          964         655
          964         703
          964         708
          964         762
          964         801
          964         874
          964         933
          965          41
          965          51
          965          79
          965         176
          965         181
          965         217
          965         229
          965         344
          965         368
          965         387
          965         439
          965         446
          965         488
          965         501
          965         507
          965         562
          965         563
          965         665
          965         679
          965         698
          965         787
          965         823
          966          40
          966         155
          966         183
          966         216
          966         301
          966         315
          966         377
          966         433
          966         493
          966         588
          966         665
          966         820
          966         871
          967          59
          967          79
          967          92
          967         116
          967         187
          967         211
          967         263
          967         429
          967         458
          967         518
          967         669
          967         721
          967         729
          967         777
          967         789
          967         811
          967         812
          967         816
          967         831
          967         834
          967         897
          967         949
          967         951
          968         189
          968         264
          968         279
          968         598
          968         647
          968         669
          968         815
          968         970
          968         973
          969          75
          969          97
          969         206
          969         244
          969         259
          969         347
          969         397
          969         417
          969         502
          969         576
          969         656
          969         905
          969         990
          970          32
          970          72
          970         109
          970         233
          970         265
          970         311
          970         344
          970         371
          970         372
          970         407
          970         427
          970         464
          970         573
          970         586
          970         637
          970         680
          970         762
          970         894
          970         952
          971           6
          971         256
          971         385
          971         470
          971         512
          971         663
          971         684
          971         685
          971         767
          971         829
          971         837
          971         867
          971         877
          971         881
          972          67
          972         112
          972         145
          972         402
          972         549
          972         975
          973          65
          973         179
          973         181
          973         192
          973         547
          973         605
          973         680
          973         693
          973         755
          973         772
          973         817
          973         839
          973         882
          973         891
          973         976
          974          64
          974         117
          974         150
          974         177
          974         266
          974         480
          974         498
          974         581
          974         616
          974         629
          974         668
          974         674
          974         683
          974         690
          974         714
          974         790
          974         792
          974         798
          974         988
          975          85
          975         117
          975         208
          975         286
          975         351
          975         442
          975         461
          975         463
          975         473
          975         513
          975         583
          975         651
          975         837
          975         970
          976         161
          976         200
          976         205
          976         220
          976         227
          976         250
          976         319
          976         334
          976         336
          976         512
          976         632
          976         636
          976         724
          976         784
          976         894
          976         910
          976         921
          977         164
          977         246
          977         320
          977         334
          977         347
          977         389
          977         443
          977         447
          977         542
          977         608
          977         665
          977         700
          977         756
          977         841
          977         908
          977         954
          978          20
          978          48
          978         123
          978         146
          978         183
          978         236
          978         260
          978         295
          978         445
          978         450
          978         465
          978         473
          978         518
          978         577
          978         611
          978         616
          978         643
          978         687
          978         701
          978         705
          978         707
          978         710
          978         720
          978         830
          978         873
          978         883
          978         985
          979          46
          979          48
          979          64
          979         230
          979         286
          979         396
          979         405
          979         454
          979         555
          979         603
          979         733
          979         803
          979         831
          979         978
          979         982
          980          38
          980          39
          980         122
          980         305
          980         355
          980         426
          980         480
          980         484
          980         583
          980         623
          980         718
          980         732
          980         803
          980         808
          980         867
          980         967
          980         996
          981          56
          981         160
          981         218
          981         382
          981         496
          981         511
          981         542
          981         618
          981         687
          981         714
          981         737
          981         806
          981         926
          981         928
          981         937
          981         972
          981         975
          982         218
          982         315
          982         412
          982         474
          982         513
          982         896
          982         921
          982         923
          983          73
          983         158
          983         165
          983         182
          983         254
          983         260
          983         290
          983         392
          983         463
          983         473
          983         594
          983         639
          983         691
          983         830
          983         899
          984          68
          984          79
          984          99
          984         132
          984         148
          984         150
          984         235
          984         249
          984         477
          984         500
          984         541
          984         633
          984         656
          984         685
          984         771
          984         842
          984         901
          984         970
          985          59
          985          73
          985         157
          985         230
          985         290
          985         348
          985         359
          985         591
          985         619
          985         657
          985         697
          985         698
          985         749
          985         780
          985         991
          986          80
          986          90
          986          95
          986         181
          986         247
          986         307
          986         369
          986         474
          986         475
          986         506
          986         582
          986         610
          986         746
          986         770
          986         783
          986         786
          986         805
          986         823
          986         852
          986         866
          986         924
          986         939
          986         956
          986         985
          986         993
          987          13
          987          89
          987         171
          987         182
          987         184
          987         189
          987         316
          987         403
          987         507
          987         861
          988         105
          988         126
          988         277
          988         290
          988         432
          988         508
          988         554
          988         584
          988         606
          988         698
          988         704
          989          92
          989         143
          989         147
          989         165
          989         200
          989         283
          989         323
          989         335
          989         481
          989         508
          989         653
          989         724
          989         798
          989         961
          990           9
          990          36
          990          79
          990         106
          990         290
          990         335
          990         363
          990         367
          990         473
          990         481
          990         506
          990         525
          990         622
          990         737
          990         748
          990         793
          990         919
          990         998
          991         121
          991         148
          991         207
          991         217
          991         319
          991         351
          991         429
          991         434
          991         569
          991         570
          991         694
          991         815
          991         828
          991         886
          991         899
          992           9
          992          72
          992          80
          992         442
          992         488
          992         533
          992         644
          992         733
          992         744
          992         843
          992         899
          992         960
          992         977
          992         993
          993          25
          993          59
          993         169
          993         175
          993         188
          993         302
          993         363
          993         572
          993         649
          993         682
          993         731
          993         746
          993         757
          993         762
          993         851
          993         895
          993         912
          994         112
          994         139
          994         398
          994         428
          994         807
          994         913
          994         985
          995         151
          995         203
          995         353
          995         536
          995         595
          995         631
          995         643
          995         706
          995         976
          996         159
          996         283
          996         299
          996         339
          996         745
          996         776
          996         806
          996         997
          997          57
          997         446
          997         487
          997         553
          997         665
          997         866
          997         948
          997         983
          997         996
          998          26
          998          41
          998         122
          998         144
          998         291
          998         347
          998         371
          998         454
          998         519
          998         592
          998         764
          998         824
          998         833
          998         897
          998         936
          999          85
          999          90
          999         431
          999         510
          999         535
          999         570
          999         643
          999         706
          999         764
          999         797
         1000           1
         1000          45
         1000          62
         1000          87
         1000         204
         1000         299
         1000         402
         1000         447
         1000         551
         1000         604
         1000         607
         1000         920
         1000         944
