# Supplementary material for: Dynamic thresholding search for the feedback vertex set problem
Source: PeerJ Comput Sci. 2023 Feb 10;9:e1245. doi: 10.7717/peerj-cs.1245 (PMC10280643; doi:10.7717/peerj-cs.1245)
Supplement: Supplemental Information 1 — These 101 benchmark instances are classified into five categories. No optimal solutions are known for the instances of the first to forth categories, while optimal solutions are known for the instances of the fifth category. [file peerj-cs-09-1245-s001.zip › FirstCategory/P1000-20000.dat]

         1000       20000
            1         168
            1         187
            1         204
            1         237
            1         273
            1         287
            1         460
            1         531
            1         607
            1         633
            1         687
            1         697
            1         843
            1         937
            1         973
            2          23
            2          58
            2          84
            2         127
            2         133
            2         198
            2         361
            2         369
            2         514
            2         544
            2         550
            2         642
            2         668
            2         706
            2         753
            2         760
            2         776
            2         798
            2         814
            2         819
            2         839
            2         853
            2         963
            2         980
            3          77
            3         109
            3         158
            3         176
            3         194
            3         238
            3         311
            3         425
            3         459
            3         469
            3         470
            3         525
            3         593
            3         630
            3         728
            3         757
            3         762
            3         907
            3         911
            3         931
            3         957
            4           6
            4          23
            4          36
            4          63
            4          85
            4         130
            4         183
            4         259
            4         264
            4         323
            4         421
            4         451
            4         457
            4         469
            4         492
            4         506
            4         516
            4         557
            4         697
            4         727
            4         801
            4         879
            4         881
            5          17
            5          66
            5          96
            5         117
            5         141
            5         150
            5         158
            5         302
            5         307
            5         326
            5         343
            5         486
            5         530
            5         541
            5         650
            5         737
            5         738
            6           9
            6          60
            6          63
            6          89
            6          93
            6         106
            6         118
            6         122
            6         250
            6         251
            6         335
            6         340
            6         456
            6         482
            6         572
            6         600
            6         632
            6         658
            6         735
            6         775
            6         781
            6         789
            6         867
            7          27
            7         127
            7         144
            7         179
            7         212
            7         221
            7         223
            7         251
            7         294
            7         295
            7         333
            7         345
            7         403
            7         425
            7         434
            7         571
            7         572
            7         675
            7         732
            7         785
            8          89
            8          91
            8          92
            8          93
            8         148
            8         160
            8         177
            8         210
            8         217
            8         248
            8         304
            8         383
            8         437
            8         443
            8         465
            8         512
            8         556
            8         639
            8         643
            8         678
            8         696
            8         699
            8         748
            8         812
            8         899
            8         902
            8         921
            8         966
            9          55
            9          91
            9         147
            9         274
            9         301
            9         317
            9         353
            9         359
            9         506
            9         527
            9         609
            9         611
            9         749
            9         776
            9         779
            9         909
           10          25
           10          35
           10          78
           10          99
           10         191
           10         233
           10         409
           10         428
           10         569
           10         574
           10         588
           10         681
           10         776
           10         829
           10         878
           10         962
           11          95
           11         257
           11         306
           11         355
           11         401
           11         465
           11         467
           11         508
           11         573
           11         598
           11         613
           11         735
           11         852
           12          30
           12          60
           12         111
           12         134
           12         173
           12         181
           12         187
           12         203
           12         212
           12         233
           12         246
           12         268
           12         291
           12         522
           12         572
           12         596
           12         668
           12         677
           12         701
           12         705
           12         803
           12         838
           12         867
           12         927
           13          60
           13          72
           13         114
           13         115
           13         127
           13         128
           13         179
           13         184
           13         297
           13         351
           13         356
           13         370
           13         614
           13         676
           13         697
           13         738
           13         799
           13         837
           13         842
           13         888
           13         891
           13         894
           13         912
           13         941
           13         976
           13         991
           14          34
           14          51
           14         223
           14         313
           14         322
           14         353
           14         397
           14         518
           14         589
           14         671
           14         889
           14         902
           14         992
           15          34
           15          94
           15         144
           15         149
           15         177
           15         188
           15         216
           15         237
           15         357
           15         371
           15         413
           15         437
           15         522
           15         557
           15         581
           15         628
           15         629
           15         667
           15         678
           15         720
           15         887
           16          53
           16         108
           16         154
           16         169
           16         225
           16         226
           16         304
           16         381
           16         468
           16         568
           16         734
           16         736
           16         832
           16         850
           16         911
           17          37
           17          39
           17          62
           17          98
           17         174
           17         190
           17         247
           17         350
           17         382
           17         391
           17         401
           17         445
           17         636
           17         675
           17         691
           17         773
           17         825
           17         826
           17         904
           18          36
           18          39
           18          92
           18         103
           18         263
           18         277
           18         413
           18         482
           18         601
           18         608
           18         647
           18         731
           18         756
           18         781
           18         806
           19          16
           19          23
           19          60
           19          82
           19          95
           19         175
           19         181
           19         289
           19         327
           19         374
           19         494
           19         511
           19         558
           19         573
           19         713
           19         829
           19         840
           19         870
           19         886
           19         900
           19         970
           20          31
           20         106
           20         142
           20         184
           20         220
           20         308
           20         390
           20         488
           20         511
           20         606
           20         632
           20         680
           20         743
           20         777
           20         825
           20         892
           20         916
           20         927
           21          67
           21         329
           21         350
           21         367
           21         405
           21         474
           21         495
           21         505
           21         603
           21         668
           21         698
           21         765
           21         850
           21         864
           21         903
           21         918
           21         953
           21         996
           22         142
           22         148
           22         151
           22         192
           22         235
           22         380
           22         382
           22         447
           22         505
           22         507
           22         511
           22         524
           22         609
           22         610
           22         625
           22         674
           22         675
           22         777
           22         820
           22         841
           22         845
           22         866
           22         873
           22         897
           22         989
           22         999
           23          39
           23          59
           23         109
           23         166
           23         168
           23         171
           23         223
           23         225
           23         287
           23         303
           23         304
           23         336
           23         541
           23         629
           23         664
           23         677
           23         697
           23         801
           23         823
           23         855
           23         948
           23         953
           23         959
           23         986
           23         989
           24         231
           24         271
           24         355
           24         371
           24         424
           24         436
           24         474
           24         541
           24         550
           24         558
           24         623
           24         736
           24         767
           24         858
           24         882
           25          14
           25          42
           25          56
           25          61
           25          79
           25         164
           25         369
           25         454
           25         492
           25         566
           25         567
           25         578
           25         607
           25         636
           25         669
           25         738
           25         847
           25         922
           26          25
           26          28
           26          50
           26          55
           26          62
           26          74
           26         120
           26         185
           26         260
           26         398
           26         434
           26         485
           26         520
           26         544
           26         571
           26         575
           26         623
           26         636
           26         680
           26         713
           26         740
           26         744
           26         791
           26         832
           26         845
           26         846
           26         851
           26         861
           27          49
           27          86
           27          91
           27         121
           27         153
           27         166
           27         169
           27         178
           27         195
           27         198
           27         217
           27         231
           27         259
           27         343
           27         404
           27         418
           27         455
           27         457
           27         508
           27         525
           27         536
           27         627
           27         648
           27         738
           27         788
           27         954
           27         963
           27         983
           27         999
           28          76
           28          96
           28         109
           28         136
           28         149
           28         245
           28         327
           28         329
           28         564
           28         566
           28         567
           28         761
           28         772
           28         775
           28         791
           28         824
           28         828
           28         854
           28         914
           29          25
           29          54
           29          92
           29         113
           29         140
           29         326
           29         388
           29         427
           29         506
           29         520
           29         587
           29         619
           29         640
           29         672
           29         714
           29         788
           29         813
           29         872
           29         873
           29         964
           30           9
           30          16
           30          26
           30          33
           30          62
           30          96
           30         191
           30         215
           30         307
           30         344
           30         345
           30         357
           30         380
           30         398
           30         437
           30         460
           30         462
           30         497
           30         551
           30         584
           30         656
           30         701
           30         776
           30         777
           30         810
           30         836
           30         929
           30         972
           30         994
           31          54
           31          55
           31          77
           31         106
           31         143
           31         156
           31         258
           31         289
           31         410
           31         480
           31         498
           31         551
           31         556
           31         619
           31         628
           31         684
           31         876
           31         938
           31         965
           31         985
           31         994
           32          47
           32         104
           32         124
           32         126
           32         150
           32         200
           32         219
           32         335
           32         363
           32         423
           32         452
           32         467
           32         482
           32         483
           32         539
           32         581
           32         596
           32         603
           32         617
           32         619
           32         817
           32         875
           32         903
           32         966
           33          26
           33          49
           33          86
           33         247
           33         278
           33         290
           33         311
           33         315
           33         409
           33         416
           33         499
           33         542
           33         546
           33         556
           33         595
           33         611
           33         670
           33         807
           33         837
           34          24
           34         145
           34         164
           34         182
           34         189
           34         200
           34         259
           34         285
           34         437
           34         439
           34         510
           34         554
           34         602
           34         611
           34         628
           34         674
           34         702
           34         706
           34         715
           34         781
           34         992
           35          33
           35         125
           35         239
           35         270
           35         421
           35         683
           35         690
           35         717
           35         734
           35         827
           35         872
           35         904
           35         939
           35         974
           35         976
           36          26
           36          56
           36         152
           36         199
           36         239
           36         251
           36         295
           36         301
           36         322
           36         402
           36         485
           36         534
           36         545
           36         559
           36         570
           36         589
           36         623
           36         719
           36         735
           36         808
           36         838
           36         906
           36         957
           37          56
           37          97
           37         188
           37         195
           37         250
           37         376
           37         398
           37         404
           37         452
           37         467
           37         499
           37         510
           37         767
           37         805
           37         888
           37         932
           37         940
           38           3
           38          48
           38          56
           38          61
           38         207
           38         294
           38         305
           38         315
           38         334
           38         369
           38         387
           38         473
           38         510
           38         544
           38         708
           38         740
           38         751
           38         777
           38         780
           38         784
           38         848
           38         855
           38         920
           38         985
           39          30
           39          77
           39         138
           39         180
           39         394
           39         629
           39         652
           39         677
           39         735
           39         765
           39         776
           39         797
           39         855
           39         881
           39         907
           39         923
           40          56
           40          76
           40          86
           40         252
           40         307
           40         325
           40         337
           40         423
           40         453
           40         642
           40         657
           40         658
           40         697
           40         699
           40         832
           40         880
           40         932
           40         939
           41         172
           41         389
           41         516
           41         532
           41         635
           41         665
           41         735
           41         862
           42          15
           42          30
           42          77
           42          97
           42         139
           42         146
           42         176
           42         193
           42         204
           42         219
           42         225
           42         288
           42         403
           42         488
           42         512
           42         522
           42         525
           42         566
           42         621
           42         623
           42         638
           42         698
           42         758
           42         833
           42         834
           42         904
           42         905
           42         962
           42         966
           43         148
           43         165
           43         284
           43         286
           43         419
           43         447
           43         453
           43         478
           43         520
           43         521
           43         559
           43         562
           43         564
           43         570
           43         613
           43         655
           43         661
           43         671
           43         726
           43         754
           43         786
           43         860
           43         865
           43         964
           44          36
           44          97
           44         180
           44         188
           44         208
           44         251
           44         308
           44         450
           44         542
           44         583
           44         676
           44         677
           44         741
           44         786
           44         914
           45          57
           45          74
           45          79
           45          97
           45         186
           45         220
           45         255
           45         330
           45         373
           45         478
           45         513
           45         566
           45         624
           45         725
           45         748
           45         905
           45         922
           45         937
           46           7
           46          54
           46          80
           46         154
           46         180
           46         226
           46         258
           46         266
           46         285
           46         305
           46         364
           46         394
           46         406
           46         465
           46         580
           46         606
           46         666
           46         862
           46         890
           46         941
           47          54
           47         104
           47         132
           47         175
           47         241
           47         267
           47         293
           47         577
           47         627
           47         651
           47         667
           47         719
           47         861
           47         982
           48          24
           48         131
           48         186
           48         205
           48         260
           48         277
           48         318
           48         341
           48         362
           48         432
           48         526
           48         641
           48         702
           48         719
           48         733
           48         736
           48         822
           48         885
           48         935
           48         984
           49          41
           49          70
           49         149
           49         167
           49         378
           49         379
           49         489
           49         596
           49         610
           49         747
           49         805
           49         844
           49         860
           49         873
           49         987
           50          22
           50          58
           50          59
           50          95
           50         127
           50         251
           50         257
           50         299
           50         325
           50         327
           50         459
           50         545
           50         551
           50         571
           50         576
           50         650
           50         676
           50         695
           50         798
           50         835
           50         860
           50         898
           50         912
           50         914
           50         936
           50         984
           50         991
           51           5
           51          15
           51         294
           51         352
           51         378
           51         407
           51         437
           51         455
           51         462
           51         516
           51         595
           51         642
           51         655
           51         696
           51         718
           51         774
           51         793
           51         799
           51         810
           51         813
           51         847
           51         858
           51         929
           52          41
           52          79
           52         206
           52         271
           52         332
           52         364
           52         423
           52         536
           52         788
           52         822
           52         825
           52         870
           52         892
           52         952
           52         994
           52         999
           53           3
           53          71
           53         123
           53         203
           53         235
           53         265
           53         266
           53         289
           53         301
           53         486
           53         494
           53         504
           53         514
           53         529
           53         670
           53         717
           53         720
           53         737
           53         919
           53         926
           53         936
           53         961
           53         988
           54          32
           54          65
           54          91
           54          98
           54         129
           54         149
           54         152
           54         209
           54         231
           54         236
           54         329
           54         384
           54         388
           54         422
           54         510
           54         513
           54         541
           54         561
           54         590
           54         600
           54         719
           54         814
           54         853
           54         886
           54         952
           55          16
           55         125
           55         171
           55         225
           55         234
           55         253
           55         271
           55         300
           55         376
           55         434
           55         550
           55         563
           55         570
           55         596
           55         622
           55         677
           55         743
           55         861
           55         870
           56           6
           56          48
           56          93
           56         200
           56         212
           56         218
           56         273
           56         427
           56         434
           56         442
           56         505
           56         516
           56         530
           56         539
           56         540
           56         550
           56         573
           56         670
           56         673
           56         791
           56         804
           56         853
           56         854
           56         896
           56         909
           56         965
           57          27
           57          62
           57         108
           57         231
           57         289
           57         322
           57         340
           57         362
           57         370
           57         374
           57         407
           57         447
           57         489
           57         531
           57         575
           57         618
           57         649
           57         678
           57         712
           57         726
           57         812
           57         877
           58           5
           58          92
           58         134
           58         172
           58         174
           58         198
           58         401
           58         450
           58         485
           58         506
           58         595
           58         609
           58         798
           58         800
           58         814
           58         817
           58         863
           58         887
           58         922
           59         146
           59         227
           59         242
           59         339
           59         342
           59         515
           59         524
           59         553
           59         576
           59         797
           59         807
           59         883
           59         887
           59         960
           59         981
           60          33
           60          56
           60          88
           60         262
           60         392
           60         393
           60         427
           60         485
           60         507
           60         511
           60         652
           60         670
           60         749
           60         900
           60         921
           60         977
           60         993
           60         995
           61          79
           61         153
           61         175
           61         278
           61         304
           61         420
           61         435
           61         631
           61         646
           61         736
           61         793
           61         936
           62          78
           62         116
           62         172
           62         218
           62         319
           62         336
           62         378
           62         385
           62         491
           62         536
           62         587
           62         660
           62         684
           62         704
           62         727
           62         790
           62         857
           62         867
           62         931
           62         955
           62         998
           63          18
           63          33
           63         120
           63         147
           63         229
           63         285
           63         422
           63         489
           63         497
           63         499
           63         564
           63         651
           63         677
           63         688
           63         738
           63         875
           63         907
           64         129
           64         216
           64         242
           64         268
           64         284
           64         306
           64         363
           64         409
           64         424
           64         434
           64         530
           64         537
           64         542
           64         573
           64         574
           64         611
           64         729
           64         754
           64         761
           64         778
           64         814
           64         859
           64         871
           64         916
           64         951
           64         970
           64         979
           65           2
           65          43
           65         193
           65         417
           65         442
           65         477
           65         566
           65         650
           65         766
           65         881
           65         928
           66           5
           66          15
           66          72
           66          83
           66         110
           66         158
           66         161
           66         213
           66         275
           66         294
           66         327
           66         404
           66         414
           66         454
           66         548
           66         558
           66         759
           66         774
           66         802
           66         870
           66         925
           66         936
           66         970
           67          31
           67         168
           67         170
           67         196
           67         278
           67         289
           67         372
           67         633
           67         744
           67         790
           67         899
           67         922
           67         962
           67         988
           68          51
           68          83
           68         166
           68         301
           68         424
           68         575
           68         645
           68         735
           68         813
           68         857
           68         914
           68         968
           68         998
           69          25
           69          36
           69         102
           69         139
           69         167
           69         243
           69         283
           69         295
           69         430
           69         432
           69         453
           69         456
           69         481
           69         530
           69         575
           69         623
           69         712
           69         768
           69         903
           69         957
           70          16
           70          26
           70          29
           70         128
           70         175
           70         198
           70         334
           70         354
           70         423
           70         444
           70         455
           70         522
           70         549
           70         591
           70         635
           70         642
           70         651
           70         657
           70         658
           70         717
           70         724
           70         778
           70         876
           71         199
           71         243
           71         265
           71         311
           71         395
           71         397
           71         398
           71         494
           71         499
           71         539
           71         581
           71         605
           71         656
           71         694
           71         771
           71         775
           71         851
           71         894
           71         900
           71         942
           71         949
           72          86
           72         100
           72         132
           72         166
           72         551
           72         611
           72         682
           72         710
           72         848
           73          45
           73          50
           73         123
           73         291
           73         315
           73         319
           73         324
           73         510
           73         512
           73         541
           73         580
           73         606
           73         609
           73         619
           73         643
           73         689
           73         723
           73         727
           73         744
           73         763
           73         967
           74          75
           74         106
           74         116
           74         151
           74         155
           74         178
           74         200
           74         259
           74         262
           74         279
           74         375
           74         434
           74         442
           74         491
           74         498
           74         507
           74         556
           74         598
           74         651
           74         667
           74         681
           74         716
           74         751
           74         758
           74         823
           74         850
           74         993
           75          10
           75          48
           75          77
           75          94
           75         201
           75         304
           75         306
           75         410
           75         506
           75         532
           75         550
           75         562
           75         575
           75         728
           75         765
           75         781
           75         801
           75         826
           75         878
           75         888
           75         915
           75         922
           75         986
           76          56
           76          71
           76         117
           76         159
           76         197
           76         242
           76         271
           76         378
           76         409
           76         440
           76         550
           76         569
           76         571
           76         595
           76         614
           76         620
           76         675
           76         699
           76         740
           76         762
           76         795
           76         864
           76         938
           76         944
           76         980
           76         981
           76         995
           77          32
           77          51
           77          98
           77         193
           77         468
           77         502
           77         671
           77         723
           77         803
           77         857
           77         910
           77         914
           77         928
           78           5
           78          99
           78         134
           78         135
           78         199
           78         208
           78         221
           78         238
           78         301
           78         393
           78         418
           78         424
           78         464
           78         491
           78         493
           78         508
           78         596
           78         597
           78         621
           78         660
           78         772
           78         807
           78         857
           78         863
           78         940
           79           9
           79         102
           79         130
           79         167
           79         336
           79         430
           79         465
           79         593
           79         628
           79         658
           79         689
           79         768
           79         893
           80          97
           80         202
           80         243
           80         253
           80         291
           80         294
           80         320
           80         344
           80         407
           80         443
           80         469
           80         491
           80         529
           80         573
           80         642
           80         672
           80         768
           80         773
           80         880
           81          14
           81          36
           81          37
           81          77
           81         298
           81         312
           81         464
           81         508
           81         509
           81         563
           81         577
           81         608
           81         767
           81         795
           81         848
           81         942
           81         948
           81         949
           82          30
           82          44
           82          78
           82         106
           82         115
           82         148
           82         210
           82         220
           82         281
           82         399
           82         561
           82         596
           82         636
           82         770
           82         841
           82         856
           82         957
           83         118
           83         128
           83         152
           83         239
           83         261
           83         310
           83         332
           83         455
           83         465
           83         474
           83         497
           83         521
           83         524
           83         607
           83         618
           83         636
           83         652
           83         661
           83         738
           83         822
           83         828
           83         873
           83         956
           84           5
           84          35
           84         113
           84         119
           84         130
           84         268
           84         299
           84         416
           84         436
           84         548
           84         557
           84         618
           84         689
           84         700
           84         703
           84         706
           84         755
           85         170
           85         220
           85         270
           85         280
           85         362
           85         428
           85         453
           85         461
           85         515
           85         544
           85         650
           85         689
           85         869
           85         882
           85         944
           85         970
           86           3
           86          24
           86          27
           86          32
           86          95
           86         154
           86         183
           86         229
           86         247
           86         336
           86         367
           86         376
           86         411
           86         420
           86         448
           86         454
           86         468
           86         481
           86         490
           86         577
           86         589
           86         594
           86         599
           86         614
           86         809
           86         827
           86         904
           86         913
           86         984
           87          95
           87         162
           87         170
           87         172
           87         214
           87         253
           87         286
           87         294
           87         339
           87         356
           87         401
           87         443
           87         485
           87         673
           87         824
           87         875
           87         933
           87         939
           87        1000
           88          12
           88          22
           88          30
           88          89
           88          97
           88         112
           88         115
           88         244
           88         256
           88         270
           88         298
           88         387
           88         388
           88         513
           88         543
           88         549
           88         616
           88         637
           88         682
           88         724
           88         766
           88         885
           88         981
           89         105
           89         116
           89         170
           89         218
           89         260
           89         345
           89         355
           89         624
           89         663
           89         676
           89         783
           89         881
           89         885
           89         993
           90          63
           90          81
           90         169
           90         179
           90         264
           90         339
           90         399
           90         467
           90         529
           90         533
           90         551
           90         592
           90         634
           90         653
           90         661
           90         752
           90         764
           90         796
           90         884
           90         892
           91          58
           91         146
           91         161
           91         171
           91         205
           91         311
           91         367
           91         370
           91         689
           91         719
           91         772
           91         868
           91         919
           91         986
           91         993
           92          16
           92          18
           92          25
           92          29
           92         150
           92         159
           92         241
           92         446
           92         458
           92         464
           92         550
           92         642
           92         690
           92         732
           92         858
           92         895
           92         923
           92         948
           92         951
           93          38
           93          44
           93          88
           93         157
           93         203
           93         215
           93         225
           93         245
           93         292
           93         296
           93         322
           93         324
           93         340
           93         383
           93         468
           93         491
           93         502
           93         541
           93         542
           93         549
           93         576
           93         665
           93         689
           93         692
           93         846
           94           9
           94          28
           94          99
           94         155
           94         194
           94         203
           94         236
           94         265
           94         395
           94         447
           94         450
           94         525
           94         543
           94         722
           94         749
           94         779
           94         827
           94         831
           94         880
           94         911
           94         948
           95         127
           95         157
           95         168
           95         178
           95         235
           95         242
           95         250
           95         255
           95         306
           95         351
           95         415
           95         518
           95         555
           95         601
           95         655
           95         657
           95         678
           95         723
           95         751
           95         802
           95         848
           95         948
           95        1000
           96           7
           96         175
           96         217
           96         219
           96         266
           96         270
           96         370
           96         523
           96         624
           96         628
           96         654
           96         676
           96         681
           96         706
           96         770
           96         873
           96         894
           96         923
           96         928
           97          12
           97          95
           97         126
           97         255
           97         333
           97         353
           97         382
           97         442
           97         463
           97         485
           97         527
           97         628
           97         651
           97         681
           97         749
           97         986
           98         119
           98         141
           98         214
           98         239
           98         240
           98         262
           98         292
           98         373
           98         392
           98         450
           98         509
           98         522
           98         566
           98         633
           98         648
           98         695
           98         705
           98         731
           98         747
           98         792
           98         961
           99          23
           99          37
           99         123
           99         126
           99         132
           99         278
           99         282
           99         351
           99         353
           99         358
           99         360
           99         427
           99         436
           99         519
           99         712
           99         722
           99         725
           99         745
           99         767
           99         786
           99         797
           99         819
           99         825
           99         913
           99         954
           99         962
           99         994
          100          23
          100          40
          100         133
          100         134
          100         213
          100         251
          100         273
          100         304
          100         345
          100         367
          100         395
          100         483
          100         531
          100         708
          100         710
          100         768
          100         803
          100         874
          100         907
          100         936
          101          18
          101          78
          101         161
          101         278
          101         290
          101         320
          101         321
          101         338
          101         369
          101         448
          101         465
          101         619
          101         688
          101         796
          101         808
          101         823
          101         881
          101         892
          101         936
          101         940
          102          22
          102          35
          102         101
          102         137
          102         154
          102         184
          102         190
          102         196
          102         230
          102         232
          102         424
          102         467
          102         476
          102         678
          102         712
          102         916
          102         919
          102         998
          103          43
          103         171
          103         219
          103         320
          103         330
          103         380
          103         381
          103         424
          103         445
          103         565
          103         583
          103         657
          103         687
          103         700
          103         770
          103         830
          103         846
          103         859
          103         888
          103         903
          103         908
          103         969
          104           2
          104           5
          104           9
          104          13
          104          49
          104          98
          104         149
          104         214
          104         217
          104         273
          104         397
          104         433
          104         445
          104         458
          104         483
          104         488
          104         510
          104         679
          104         739
          104         747
          104         776
          104         782
          104         810
          104         848
          104         875
          104         912
          104         921
          104         928
          104         966
          105          59
          105          64
          105         107
          105         119
          105         184
          105         189
          105         201
          105         203
          105         209
          105         283
          105         297
          105         338
          105         428
          105         440
          105         535
          105         582
          105         640
          105         691
          105         704
          105         720
          105         748
          105         757
          105         774
          105         817
          105         837
          105         859
          105         868
          105         877
          105         973
          105         974
          105        1000
          106          28
          106         146
          106         153
          106         183
          106         200
          106         223
          106         248
          106         277
          106         306
          106         318
          106         390
          106         496
          106         502
          106         526
          106         618
          106         619
          106         637
          106         650
          106         732
          106         734
          106         806
          106         807
          106         812
          107          71
          107         110
          107         173
          107         185
          107         319
          107         338
          107         411
          107         496
          107         504
          107         522
          107         552
          107         631
          107         750
          107         778
          107         804
          107         808
          107         809
          107         826
          107         842
          107         893
          107         951
          107         999
          108           4
          108          12
          108          39
          108          82
          108         178
          108         224
          108         254
          108         286
          108         447
          108         527
          108         553
          108         784
          108         902
          108         924
          108         996
          109          12
          109          23
          109          47
          109          52
          109         201
          109         286
          109         317
          109         319
          109         349
          109         362
          109         485
          109         581
          109         612
          109         626
          109         631
          109         637
          109         640
          109         674
          109         688
          109         817
          109         818
          109         856
          109         872
          109         907
          109         967
          110          20
          110          54
          110          95
          110         100
          110         184
          110         209
          110         212
          110         220
          110         247
          110         315
          110         441
          110         451
          110         483
          110         610
          110         723
          110         943
          111         121
          111         154
          111         166
          111         194
          111         244
          111         284
          111         301
          111         353
          111         495
          111         539
          111         560
          111         579
          111         608
          111         638
          111         640
          111         699
          111         724
          111         767
          111         800
          111         831
          111         834
          111         854
          111         967
          111         973
          111         977
          112          75
          112          91
          112         106
          112         143
          112         154
          112         179
          112         200
          112         345
          112         425
          112         450
          112         476
          112         491
          112         498
          112         558
          112         570
          112         575
          112         607
          112         680
          112         694
          112         697
          112         709
          112         797
          112         801
          112         829
          112         894
          112         928
          112         985
          113          42
          113         105
          113         306
          113         334
          113         432
          113         455
          113         525
          113         585
          113         596
          113         599
          113         644
          113         739
          113         753
          113         793
          113         814
          113         873
          113         892
          114          42
          114          62
          114         156
          114         233
          114         262
          114         337
          114         410
          114         435
          114         442
          114         445
          114         496
          114         588
          114         606
          114         714
          114         723
          114         770
          114         790
          114         815
          114         828
          114         892
          114         905
          114         923
          115         100
          115         116
          115         285
          115         288
          115         293
          115         306
          115         439
          115         459
          115         511
          115         580
          115         581
          115         788
          115         922
          115         928
          115         948
          116          10
          116          23
          116          46
          116         113
          116         153
          116         343
          116         353
          116         376
          116         419
          116         505
          116         527
          116         627
          116         646
          116         936
          116         946
          117          87
          117         231
          117         255
          117         285
          117         313
          117         319
          117         377
          117         447
          117         658
          117         692
          117         734
          117         772
          117         799
          117         802
          117         810
          117         817
          117         884
          117         972
          118          50
          118          54
          118          68
          118         182
          118         212
          118         230
          118         264
          118         269
          118         291
          118         315
          118         417
          118         498
          118         578
          118         649
          118         711
          118         792
          118         891
          118         956
          119           1
          119          74
          119         159
          119         254
          119         310
          119         389
          119         391
          119         506
          119         662
          119         892
          119         911
          119         961
          119         989
          120         119
          120         134
          120         145
          120         153
          120         218
          120         249
          120         260
          120         263
          120         408
          120         424
          120         439
          120         483
          120         671
          120         732
          120         829
          120         866
          120         921
          120         983
          121          52
          121         113
          121         118
          121         155
          121         243
          121         294
          121         444
          121         513
          121         518
          121         548
          121         552
          121         606
          121         615
          121         760
          121         804
          121         887
          121         891
          121         893
          121         903
          121         909
          121         913
          121         945
          121        1000
          122          21
          122         111
          122         165
          122         417
          122         436
          122         482
          122         496
          122         562
          122         580
          122         705
          122         836
          122         905
          122         913
          122         994
          123          84
          123         149
          123         157
          123         162
          123         194
          123         216
          123         479
          123         563
          123         598
          123         637
          123         648
          123         714
          123         769
          123         808
          123         864
          123         867
          123         896
          124          16
          124          17
          124          51
          124          98
          124          99
          124         105
          124         181
          124         215
          124         240
          124         242
          124         345
          124         440
          124         487
          124         508
          124         625
          124         634
          124         669
          124         719
          124         725
          124         759
          124         782
          124         817
          124         874
          124         901
          124         934
          125          71
          125          77
          125         231
          125         271
          125         322
          125         362
          125         401
          125         402
          125         412
          125         445
          125         456
          125         530
          125         613
          125         627
          125         678
          125         687
          125         806
          125         837
          125         861
          125         900
          125         956
          126          26
          126          74
          126         123
          126         218
          126         392
          126         426
          126         475
          126         630
          126         692
          126         716
          126         902
          126         932
          126         969
          126         997
          127          63
          127          79
          127          81
          127         100
          127         259
          127         290
          127         310
          127         390
          127         442
          127         445
          127         468
          127         556
          127         620
          127         746
          127         759
          127         798
          127         823
          127         848
          127         877
          127         884
          127         912
          127         989
          127         995
          128          71
          128          75
          128         140
          128         281
          128         307
          128         402
          128         406
          128         411
          128         422
          128         538
          128         580
          128         667
          128         671
          128         673
          128         684
          128         763
          128         766
          128         905
          128         932
          128         934
          128         937
          128         998
          129          71
          129         230
          129         311
          129         334
          129         338
          129         354
          129         426
          129         470
          129         517
          129         615
          129         645
          129         798
          129         807
          129         871
          129         908
          129         986
          130           8
          130         113
          130         145
          130         147
          130         153
          130         167
          130         196
          130         289
          130         330
          130         336
          130         381
          130         384
          130         497
          130         555
          130         617
          130         628
          130         669
          130         678
          130         714
          130         719
          130         724
          130         764
          130         886
          130         921
          130         985
          131          40
          131          50
          131          65
          131         102
          131         138
          131         237
          131         313
          131         326
          131         480
          131         519
          131         626
          131         668
          131         681
          131         724
          131         728
          131         772
          131         811
          131         831
          131         845
          131         914
          131         923
          131         948
          131         950
          131         953
          131         967
          131         978
          131         982
          132          30
          132          89
          132          96
          132         195
          132         287
          132         294
          132         308
          132         358
          132         396
          132         425
          132         468
          132         636
          132         715
          132         815
          132         821
          132         924
          132         951
          132         985
          133           3
          133          12
          133          17
          133          49
          133         139
          133         145
          133         256
          133         287
          133         317
          133         389
          133         418
          133         453
          133         498
          133         521
          133         547
          133         664
          133         681
          133         767
          133         833
          133         840
          133         891
          133         982
          134          26
          134          52
          134          54
          134          76
          134         113
          134         187
          134         256
          134         328
          134         356
          134         363
          134         425
          134         447
          134         480
          134         481
          134         521
          134         548
          134         574
          134         592
          134         614
          134         617
          134         690
          134         784
          134         814
          134         842
          134         849
          134         854
          134         893
          134         912
          134         921
          135          48
          135         119
          135         123
          135         236
          135         244
          135         376
          135         422
          135         483
          135         503
          135         531
          135         554
          135         646
          135         863
          135         873
          135         880
          135         908
          135         994
          136          43
          136          63
          136          77
          136          91
          136          99
          136         117
          136         130
          136         244
          136         252
          136         377
          136         410
          136         429
          136         515
          136         531
          136         544
          136         568
          136         704
          136         711
          136         730
          136         894
          136         904
          136         908
          136         922
          136         936
          136         960
          137          22
          137          37
          137          86
          137         100
          137         171
          137         190
          137         193
          137         281
          137         302
          137         418
          137         526
          137         616
          137         680
          137         714
          137         751
          137         790
          137         828
          137         844
          137         868
          137         873
          137         940
          137         942
          138          99
          138         212
          138         330
          138         379
          138         411
          138         475
          138         654
          138         702
          138         766
          138         773
          138         823
          138         827
          138         831
          138         846
          138         871
          138         881
          138         940
          138         948
          139          66
          139          73
          139          92
          139         111
          139         272
          139         333
          139         490
          139         516
          139         571
          139         589
          139         591
          139         601
          139         649
          139         661
          139         760
          139         843
          139         852
          139         893
          139         908
          139         926
          140          19
          140          95
          140         169
          140         221
          140         334
          140         449
          140         454
          140         467
          140         494
          140         503
          140         507
          140         508
          140         520
          140         584
          140         643
          140         652
          140         736
          140         741
          140         976
          141          10
          141         158
          141         164
          141         176
          141         213
          141         224
          141         400
          141         517
          141         534
          141         594
          141         660
          141         695
          141         731
          141         748
          141         821
          141         842
          141         844
          141         914
          141         962
          142          25
          142         111
          142         144
          142         159
          142         237
          142         298
          142         343
          142         368
          142         371
          142         413
          142         422
          142         439
          142         487
          142         520
          142         572
          142         587
          142         603
          142         610
          142         669
          142         779
          142         861
          142         892
          142         895
          142         940
          142         950
          143         187
          143         296
          143         435
          143         570
          143         578
          143         693
          143         695
          143         748
          143         773
          143         820
          143         872
          143         967
          144           7
          144          69
          144         126
          144         168
          144         206
          144         315
          144         370
          144         438
          144         443
          144         444
          144         455
          144         457
          144         492
          144         559
          144         577
          144         587
          144         678
          144         696
          144         735
          144         737
          144         744
          144         797
          144         830
          144         847
          144         853
          144         871
          144         943
          144         965
          144        1000
          145         118
          145         203
          145         212
          145         231
          145         259
          145         266
          145         292
          145         328
          145         358
          145         382
          145         472
          145         547
          145         694
          145         832
          145         845
          145         868
          145         943
          145         951
          145         975
          146           8
          146          31
          146         126
          146         147
          146         214
          146         329
          146         376
          146         404
          146         487
          146         613
          146         647
          146         710
          146         719
          146         801
          146         810
          146         897
          147          43
          147          66
          147         127
          147         145
          147         192
          147         206
          147         220
          147         234
          147         427
          147         571
          147         593
          147         715
          147         938
          147         964
          148           5
          148          20
          148          95
          148         137
          148         138
          148         192
          148         225
          148         371
          148         376
          148         425
          148         496
          148         559
          148         571
          148         635
          148         703
          148         707
          148         753
          148         765
          148         786
          148         853
          148         899
          148         947
          149         117
          149         276
          149         283
          149         312
          149         352
          149         411
          149         548
          149         647
          149         676
          149         678
          149         681
          149         694
          149         826
          149         834
          149         894
          149         895
          149         913
          149         949
          150         225
          150         240
          150         285
          150         313
          150         379
          150         475
          150         576
          150         642
          150         699
          150         766
          150         772
          150         820
          150         853
          150         865
          150         870
          150         903
          151         123
          151         159
          151         195
          151         217
          151         267
          151         338
          151         348
          151         349
          151         416
          151         530
          151         656
          151         690
          151         699
          151         742
          151         750
          151         764
          151         766
          151         816
          151         872
          151         965
          151         990
          152           8
          152         100
          152         116
          152         130
          152         150
          152         188
          152         263
          152         314
          152         324
          152         401
          152         422
          152         481
          152         493
          152         497
          152         526
          152         563
          152         574
          152         585
          152         619
          152         657
          152         736
          152         898
          152         899
          152         903
          152         905
          152         915
          152         949
          153          53
          153          69
          153         213
          153         222
          153         298
          153         364
          153         456
          153         483
          153         499
          153         500
          153         653
          153         656
          153         662
          153         665
          153         715
          153         717
          153         746
          153         772
          153         812
          153         823
          153         899
          153         988
          154          34
          154          65
          154         132
          154         158
          154         164
          154         181
          154         228
          154         247
          154         274
          154         290
          154         303
          154         345
          154         366
          154         378
          154         457
          154         511
          154         567
          154         713
          154         860
          154         874
          154         981
          155          37
          155          81
          155         312
          155         344
          155         351
          155         356
          155         428
          155         475
          155         494
          155         562
          155         576
          155         585
          155         652
          155         671
          155         776
          155         845
          156          99
          156         100
          156         123
          156         140
          156         212
          156         222
          156         278
          156         309
          156         409
          156         439
          156         451
          156         498
          156         562
          156         576
          156         637
          156         796
          156         865
          156         965
          156         981
          157          52
          157          55
          157          68
          157         135
          157         173
          157         177
          157         281
          157         295
          157         296
          157         308
          157         582
          157         603
          157         620
          157         622
          157         645
          157         669
          157         701
          157         735
          157         768
          157         786
          157         868
          158          24
          158          27
          158         134
          158         160
          158         218
          158         237
          158         247
          158         278
          158         307
          158         312
          158         368
          158         387
          158         449
          158         495
          158         508
          158         565
          158         568
          158         666
          158         676
          158         690
          158         731
          158         781
          158         793
          158         898
          158         905
          159          31
          159         121
          159         225
          159         286
          159         307
          159         311
          159         467
          159         557
          159         578
          159         596
          159         597
          159         685
          159         728
          159         793
          159         809
          159         834
          159         900
          159         930
          159         944
          159         953
          160          20
          160          86
          160         129
          160         210
          160         241
          160         246
          160         395
          160         396
          160         405
          160         431
          160         458
          160         516
          160         631
          160         675
          160         809
          160         856
          160         907
          160         930
          160         952
          160         962
          160         990
          161           3
          161          24
          161          61
          161          73
          161         142
          161         165
          161         202
          161         218
          161         227
          161         288
          161         345
          161         426
          161         519
          161         535
          161         571
          161         593
          161         603
          161         707
          161         724
          161         864
          161         877
          161         919
          161         996
          162         103
          162         107
          162         166
          162         168
          162         192
          162         202
          162         306
          162         393
          162         401
          162         460
          162         493
          162         522
          162         533
          162         539
          162         612
          162         631
          162         649
          162         771
          162         801
          162         821
          162         870
          162         873
          162         896
          162         932
          162         980
          162         993
          163          66
          163          98
          163         121
          163         126
          163         278
          163         337
          163         345
          163         362
          163         401
          163         434
          163         461
          163         468
          163         495
          163         560
          163         573
          163         594
          163         682
          163         701
          163         723
          163         729
          163         819
          163         827
          163         974
          164          89
          164         147
          164         178
          164         212
          164         222
          164         256
          164         278
          164         292
          164         486
          164         591
          164         600
          164         628
          164         779
          164         799
          164         900
          164         910
          164         917
          164         977
          165          53
          165         103
          165         221
          165         292
          165         337
          165         409
          165         430
          165         445
          165         464
          165         497
          165         759
          165         802
          165         816
          165         967
          165         988
          166          41
          166          77
          166          86
          166         115
          166         189
          166         235
          166         243
          166         245
          166         277
          166         373
          166         416
          166         429
          166         453
          166         467
          166         514
          166         520
          166         531
          166         576
          166         594
          166         650
          166         652
          166         778
          166         786
          166         819
          166         882
          166         937
          167          85
          167          87
          167          92
          167         161
          167         234
          167         236
          167         255
          167         409
          167         446
          167         460
          167         490
          167         609
          167         630
          167         714
          167         792
          167         807
          167         812
          167         831
          168          18
          168          30
          168          44
          168         115
          168         152
          168         196
          168         305
          168         306
          168         439
          168         508
          168         645
          168         750
          168         846
          168         906
          168         914
          168         946
          169          22
          169          81
          169         132
          169         137
          169         153
          169         187
          169         296
          169         380
          169         513
          169         564
          169         612
          169         740
          169         765
          169         786
          169         813
          169         896
          170          75
          170         125
          170         168
          170         212
          170         467
          170         480
          170         493
          170         518
          170         558
          170         589
          170         612
          170         619
          170         629
          170         632
          170         671
          170         680
          170         741
          170         812
          170         842
          170         852
          170         854
          170         872
          170         898
          170         944
          170         951
          170         979
          171          68
          171         105
          171         161
          171         211
          171         212
          171         231
          171         262
          171         287
          171         337
          171         371
          171         569
          171         602
          171         609
          171         651
          171         655
          171         669
          171         683
          171         692
          171         694
          171         751
          171         800
          171         822
          171         831
          171         866
          171         885
          171         902
          171         942
          171         948
          171         956
          171         970
          172          48
          172          76
          172          81
          172         118
          172         139
          172         147
          172         317
          172         673
          172         687
          172         793
          172         800
          172         818
          173         350
          173         419
          173         428
          173         464
          173         507
          173         518
          173         588
          173         593
          173         649
          173         717
          173         775
          173         809
          173         865
          174           2
          174          40
          174          54
          174          97
          174          99
          174         100
          174         169
          174         186
          174         240
          174         306
          174         364
          174         368
          174         382
          174         392
          174         673
          174         714
          174         747
          174         755
          175          29
          175          89
          175         155
          175         220
          175         291
          175         413
          175         458
          175         484
          175         517
          175         521
          175         565
          175         568
          175         640
          175         698
          175         712
          175         848
          175         869
          175         879
          175         895
          175         913
          175         924
          175         953
          176          22
          176          24
          176          66
          176         139
          176         309
          176         493
          176         523
          176         632
          176         714
          176         715
          176         729
          176         746
          176         821
          176         872
          176         901
          176         928
          176         967
          176         993
          177          50
          177          51
          177         103
          177         191
          177         257
          177         283
          177         287
          177         358
          177         382
          177         467
          177         618
          177         683
          177         695
          177         772
          177         792
          177         795
          177         813
          177         865
          177         977
          177         998
          178         232
          178         239
          178         290
          178         294
          178         310
          178         361
          178         506
          178         512
          178         643
          178         648
          178         654
          178         732
          178         846
          178         850
          178         913
          178         958
          178         964
          178         998
          179          40
          179          67
          179          80
          179          86
          179         213
          179         349
          179         406
          179         438
          179         512
          179         681
          179         708
          179         716
          179         738
          179         776
          179         791
          179         869
          179         957
          180          10
          180         125
          180         207
          180         220
          180         317
          180         319
          180         400
          180         498
          180         524
          180         530
          180         621
          180         647
          180         787
          180         796
          180         801
          180         803
          180         850
          180         870
          180         907
          180         912
          180         914
          180         965
          180         979
          181          22
          181         143
          181         146
          181         147
          181         185
          181         199
          181         226
          181         245
          181         253
          181         328
          181         376
          181         494
          181         519
          181         571
          181         590
          181         607
          181         685
          181         720
          181         762
          181         818
          181         841
          181         872
          181         894
          181         967
          182          68
          182          72
          182         208
          182         223
          182         224
          182         237
          182         238
          182         349
          182         375
          182         408
          182         518
          182         571
          182         590
          182         597
          182         735
          182         833
          182         982
          182         988
          183          32
          183          37
          183          42
          183         149
          183         234
          183         240
          183         304
          183         398
          183         410
          183         556
          183         614
          183         776
          183         792
          184          33
          184          53
          184          89
          184         140
          184         156
          184         168
          184         199
          184         228
          184         273
          184         360
          184         391
          184         393
          184         403
          184         543
          184         549
          184         568
          184         603
          184         622
          184         676
          184         689
          184         726
          184         792
          184         956
          185           4
          185          15
          185          44
          185          81
          185         251
          185         267
          185         313
          185         421
          185         450
          185         514
          185         538
          185         615
          185         651
          185         685
          185         777
          185         853
          185         869
          185         950
          186          53
          186          63
          186          80
          186         307
          186         315
          186         372
          186         380
          186         474
          186         561
          186         749
          186         757
          186         760
          186         777
          186         843
          187         158
          187         422
          187         440
          187         498
          187         549
          187         599
          187         619
          187         665
          187         746
          187         880
          187         936
          187         938
          188          22
          188          48
          188          97
          188         102
          188         143
          188         160
          188         175
          188         233
          188         429
          188         600
          188         632
          188         644
          188         650
          188         659
          188         680
          188         780
          188         824
          188         827
          188         858
          188         884
          188         988
          188        1000
          189          56
          189         101
          189         133
          189         248
          189         269
          189         348
          189         369
          189         472
          189         530
          189         555
          189         640
          189         693
          189         719
          189         816
          189         842
          189         850
          189         860
          189         922
          189         957
          189         981
          190          14
          190          87
          190         100
          190         108
          190         152
          190         208
          190         439
          190         604
          190         629
          190         653
          190         716
          190         751
          190         768
          190         985
          191          29
          191          67
          191         129
          191         207
          191         258
          191         283
          191         309
          191         412
          191         476
          191         518
          191         524
          191         562
          191         713
          191         723
          191         848
          191         914
          191         954
          192          33
          192         136
          192         162
          192         195
          192         324
          192         472
          192         496
          192         564
          192         565
          192         588
          192         648
          192         668
          192         741
          192         763
          192         779
          192         783
          192         818
          192         853
          192         911
          192         923
          192         930
          193          10
          193          13
          193          57
          193         108
          193         119
          193         162
          193         169
          193         184
          193         304
          193         329
          193         333
          193         337
          193         378
          193         483
          193         547
          193         695
          193         741
          193         793
          193         946
          194          47
          194          62
          194         195
          194         203
          194         210
          194         266
          194         300
          194         350
          194         366
          194         517
          194         544
          194         628
          194         641
          194         663
          194         763
          194         799
          194         883
          194         932
          195           9
          195          11
          195          14
          195          59
          195         140
          195         164
          195         175
          195         217
          195         251
          195         268
          195         296
          195         428
          195         468
          195         509
          195         556
          195         584
          195         597
          195         603
          195         636
          195         656
          195         687
          195         751
          195         825
          195         881
          195         883
          195         940
          195         961
          195         964
          196          38
          196          57
          196          60
          196          96
          196         134
          196         146
          196         235
          196         339
          196         340
          196         457
          196         484
          196         500
          196         570
          196         600
          196         658
          196         705
          196         764
          196         793
          196         797
          196         851
          196         908
          196         947
          196         997
          197          45
          197          68
          197         122
          197         178
          197         188
          197         210
          197         234
          197         253
          197         278
          197         300
          197         326
          197         364
          197         368
          197         400
          197         401
          197         407
          197         431
          197         490
          197         665
          197         682
          197         719
          197         747
          197         855
          197         932
          197         961
          197         975
          198          20
          198          40
          198          90
          198         103
          198         135
          198         159
          198         160
          198         217
          198         225
          198         294
          198         299
          198         308
          198         319
          198         345
          198         348
          198         482
          198         503
          198         523
          198         633
          198         710
          198         758
          198         800
          198         893
          198         934
          198         939
          198         985
          198         990
          199          27
          199          88
          199         126
          199         146
          199         215
          199         229
          199         278
          199         281
          199         298
          199         378
          199         385
          199         432
          199         453
          199         470
          199         500
          199         501
          199         517
          199         734
          199         737
          199         763
          199         912
          199         931
          200          22
          200         232
          200         341
          200         377
          200         495
          200         539
          200         614
          200         652
          200         679
          200         714
          200         759
          200         933
          200         936
          201           1
          201         122
          201         209
          201         374
          201         387
          201         452
          201         483
          201         555
          201         706
          201         718
          201         745
          201         765
          201         785
          201         787
          201         959
          201         987
          202          85
          202         120
          202         125
          202         265
          202         354
          202         427
          202         461
          202         501
          202         574
          202         742
          202         791
          202         806
          202         862
          202         916
          202         988
          203           5
          203          76
          203         124
          203         162
          203         166
          203         271
          203         366
          203         473
          203         484
          203         523
          203         557
          203         559
          203         609
          203         622
          203         716
          203         750
          203         771
          203         784
          203         844
          203         862
          203         873
          203         917
          204          56
          204         136
          204         149
          204         209
          204         214
          204         249
          204         257
          204         279
          204         290
          204         297
          204         299
          204         388
          204         521
          204         589
          204         745
          204         778
          204         866
          204         891
          204         915
          204         958
          204         963
          204         972
          204         996
          205          21
          205          38
          205          61
          205          92
          205         183
          205         208
          205         219
          205         411
          205         433
          205         511
          205         713
          205         716
          205         732
          205         781
          205         921
          205         997
          206           4
          206          63
          206         124
          206         159
          206         276
          206         281
          206         293
          206         364
          206         424
          206         503
          206         533
          206         537
          206         550
          206         606
          206         639
          206         692
          206         694
          206         700
          206         702
          206         723
          206         826
          206         840
          206         893
          206         929
          206         946
          207          12
          207          23
          207          61
          207          75
          207         136
          207         233
          207         245
          207         325
          207         403
          207         480
          207         674
          207         696
          207         762
          207         764
          207         790
          207         878
          207         965
          208          26
          208          46
          208         108
          208         125
          208         176
          208         394
          208         447
          208         510
          208         515
          208         546
          208         558
          208         693
          208         734
          208         788
          208         859
          208         869
          208         874
          208         949
          208         993
          209           8
          209          17
          209          32
          209          94
          209         108
          209         123
          209         176
          209         191
          209         192
          209         224
          209         375
          209         398
          209         421
          209         423
          209         430
          209         476
          209         560
          209         582
          209         640
          209         681
          209         686
          209         692
          209         765
          209         792
          210          20
          210          46
          210          85
          210          90
          210         456
          210         483
          210         502
          210         545
          210         634
          210         645
          210         714
          210         794
          210         800
          210         839
          210         923
          210         995
          211          13
          211          17
          211          87
          211          95
          211         134
          211         146
          211         148
          211         168
          211         201
          211         218
          211         303
          211         359
          211         361
          211         450
          211         499
          211         659
          211         705
          211         751
          211         931
          211         937
          212          11
          212          38
          212         122
          212         146
          212         216
          212         274
          212         360
          212         384
          212         429
          212         523
          212         537
          212         544
          212         545
          212         631
          212         635
          212         647
          212         681
          212         704
          212         751
          212         760
          212         781
          212         900
          212         998
          213          58
          213         329
          213         350
          213         376
          213         405
          213         414
          213         415
          213         452
          213         486
          213         515
          213         519
          213         523
          213         546
          213         566
          213         596
          213         665
          213         706
          213         736
          213         741
          213         757
          213         793
          213         810
          213         893
          213         901
          213         903
          213         932
          213         948
          213         953
          214         101
          214         110
          214         114
          214         179
          214         183
          214         191
          214         231
          214         335
          214         377
          214         490
          214         548
          214         596
          214         632
          214         758
          214         762
          214         887
          214         906
          214         909
          215          25
          215         141
          215         186
          215         233
          215         239
          215         240
          215         244
          215         265
          215         288
          215         348
          215         392
          215         451
          215         480
          215         488
          215         566
          215         583
          215         594
          215         731
          215         835
          215         870
          215         893
          215         936
          215         945
          215         977
          215         981
          216          28
          216          85
          216         109
          216         190
          216         261
          216         334
          216         419
          216         493
          216         687
          216         692
          216         830
          216         867
          216         886
          216         942
          216         969
          216         994
          217          65
          217          75
          217         138
          217         141
          217         164
          217         278
          217         388
          217         405
          217         408
          217         411
          217         483
          217         524
          217         531
          217         541
          217         543
          217         661
          217         704
          217         785
          217         813
          217         879
          217         937
          217         959
          218          34
          218          51
          218         139
          218         171
          218         206
          218         269
          218         434
          218         484
          218         568
          218         731
          218         878
          218         887
          218         906
          218         970
          219          25
          219          54
          219         141
          219         157
          219         160
          219         164
          219         217
          219         351
          219         390
          219         424
          219         444
          219         595
          219         596
          219         630
          219         649
          219         744
          219         748
          219         845
          219         917
          219         964
          219         966
          220          19
          220          39
          220         136
          220         171
          220         193
          220         198
          220         267
          220         456
          220         462
          220         463
          220         480
          220         504
          220         587
          220         609
          220         674
          220         713
          220         731
          220         762
          220         856
          221          30
          221          33
          221          68
          221          84
          221         119
          221         142
          221         159
          221         172
          221         234
          221         268
          221         301
          221         349
          221         406
          221         565
          221         622
          221         632
          221         729
          221         739
          221         775
          221         776
          221         902
          221         909
          221         952
          221         982
          221         983
          222         233
          222         263
          222         355
          222         563
          222         689
          222         726
          222         812
          222         862
          222         879
          222         912
          222         979
          222         989
          222         993
          223          69
          223         162
          223         182
          223         187
          223         231
          223         265
          223         298
          223         444
          223         517
          223         569
          223         582
          223         711
          223         742
          223         752
          223         907
          224          19
          224         142
          224         144
          224         174
          224         207
          224         345
          224         484
          224         618
          224         641
          224         660
          224         681
          224         745
          224         778
          224         792
          224         844
          224         866
          224         867
          224         898
          225          52
          225          57
          225         332
          225         344
          225         352
          225         389
          225         427
          225         437
          225         477
          225         507
          225         509
          225         541
          225         559
          225         562
          225         572
          225         649
          225         668
          225         669
          225         734
          225         790
          225         846
          225         892
          225         932
          225         950
          225         953
          225         994
          226          20
          226          74
          226         107
          226         140
          226         152
          226         274
          226         291
          226         333
          226         396
          226         419
          226         502
          226         626
          226         665
          226         671
          226         794
          226         805
          226         828
          226         831
          226         891
          226         904
          226         922
          226         942
          226         972
          226         973
          226         981
          226         989
          227         263
          227         300
          227         317
          227         333
          227         347
          227         379
          227         441
          227         445
          227         447
          227         591
          227         597
          227         639
          227         710
          227         759
          227         818
          227         857
          227         868
          227         906
          227         914
          227         983
          228          29
          228          97
          228         152
          228         244
          228         264
          228         273
          228         290
          228         292
          228         333
          228         342
          228         381
          228         507
          228         514
          228         581
          228         689
          228         717
          228         803
          228         811
          228         856
          228         873
          228         878
          228         987
          229          35
          229          76
          229         114
          229         290
          229         329
          229         497
          229         564
          229         627
          229         663
          229         689
          229         735
          229         789
          229         900
          229         902
          229         951
          230          46
          230         118
          230         231
          230         250
          230         278
          230         351
          230         387
          230         487
          230         538
          230         652
          230         666
          230         704
          230         815
          230         822
          230         842
          230         847
          230         851
          230         853
          230         859
          230         959
          230         977
          230         983
          230         996
          231          82
          231          99
          231         125
          231         155
          231         202
          231         252
          231         278
          231         281
          231         305
          231         317
          231         322
          231         367
          231         384
          231         414
          231         452
          231         519
          231         622
          231         670
          231         681
          231         734
          231         755
          231         833
          231         860
          231         893
          231         965
          232         103
          232         112
          232         272
          232         330
          232         427
          232         488
          232         578
          232         675
          232         741
          232         811
          232         906
          232         919
          232         988
          233          15
          233          28
          233          31
          233         120
          233         204
          233         257
          233         292
          233         332
          233         408
          233         416
          233         476
          233         490
          233         494
          233         549
          233         612
          233         655
          233         714
          233         801
          233         815
          233         822
          233         885
          233         896
          233         943
          233         946
          233         959
          233         996
          234          49
          234          84
          234         205
          234         248
          234         346
          234         482
          234         500
          234         549
          234         559
          234         630
          234         702
          234         712
          234         732
          234         817
          234         834
          234         844
          234         868
          234         875
          234         976
          235          42
          235         103
          235         143
          235         204
          235         260
          235         323
          235         484
          235         548
          235         560
          235         588
          235         616
          235         705
          235         751
          235         771
          235         789
          235         954
          235         959
          236          81
          236         341
          236         432
          236         476
          236         499
          236         602
          236         639
          236         702
          236         738
          236         826
          236         843
          236         973
          237          51
          237          76
          237          99
          237         101
          237         189
          237         213
          237         234
          237         266
          237         305
          237         369
          237         396
          237         438
          237         483
          237         534
          237         576
          237         599
          237         691
          237         694
          237         773
          237         866
          237         893
          237         935
          237         956
          237         976
          238         103
          238         144
          238         172
          238         199
          238         256
          238         365
          238         366
          238         402
          238         469
          238         493
          238         586
          238         657
          238         760
          238         829
          238         894
          238         917
          239          46
          239          50
          239          63
          239         111
          239         137
          239         184
          239         212
          239         283
          239         343
          239         361
          239         409
          239         449
          239         528
          239         548
          239         610
          239         619
          239         675
          239         736
          239         775
          239         784
          239         809
          239         899
          239         914
          239         924
          239         947
          239         968
          239         987
          240           9
          240          11
          240          46
          240          62
          240          73
          240         110
          240         130
          240         182
          240         209
          240         247
          240         264
          240         266
          240         282
          240         322
          240         396
          240         415
          240         429
          240         456
          240         521
          240         537
          240         557
          240         734
          240         743
          240         744
          240         813
          240         855
          240         900
          241          20
          241          56
          241          62
          241          65
          241         154
          241         202
          241         297
          241         394
          241         432
          241         457
          241         470
          241         533
          241         557
          241         575
          241         607
          241         730
          241         793
          241         817
          241         830
          241         878
          241         910
          241         950
          241         962
          241         964
          242          24
          242         142
          242         147
          242         194
          242         198
          242         238
          242         282
          242         319
          242         493
          242         529
          242         602
          242         629
          242         685
          242         708
          242         734
          242         746
          242         784
          242         808
          242         817
          242         883
          242         893
          242         942
          242         963
          243           9
          243          93
          243         107
          243         154
          243         403
          243         426
          243         474
          243         489
          243         540
          243         592
          243         718
          243         741
          243         786
          243         886
          243         906
          243         922
          243         942
          243         957
          243         993
          244          22
          244         118
          244         343
          244         404
          244         463
          244         483
          244         552
          244         603
          244         610
          244         633
          244         642
          244         695
          244         774
          244         823
          244         825
          244         887
          244         940
          244         943
          245          19
          245          43
          245          55
          245         105
          245         271
          245         311
          245         350
          245         382
          245         448
          245         486
          245         509
          245         600
          245         630
          245         668
          245         740
          245         870
          245         906
          245         974
          246          48
          246          64
          246          98
          246         124
          246         133
          246         159
          246         214
          246         245
          246         268
          246         365
          246         370
          246         388
          246         389
          246         407
          246         427
          246         536
          246         684
          246         799
          246         808
          246         826
          246         883
          246         938
          246         944
          247         104
          247         116
          247         158
          247         390
          247         561
          247         571
          247         588
          247         664
          247         741
          247         811
          247         947
          248          10
          248         264
          248         409
          248         432
          248         442
          248         479
          248         495
          248         513
          248         565
          248         604
          248         619
          248         699
          248         706
          248         802
          248         804
          248         832
          248         970
          249          86
          249         164
          249         258
          249         318
          249         356
          249         358
          249         370
          249         415
          249         470
          249         479
          249         484
          249         493
          249         538
          249         553
          249         647
          249         754
          249         786
          249         801
          249         820
          249         821
          249         847
          249         894
          250          10
          250         127
          250         173
          250         566
          250         683
          250         729
          250         772
          250         880
          250         923
          250         938
          250         961
          251         195
          251         371
          251         374
          251         375
          251         579
          251         690
          251         710
          251         718
          251         795
          251         826
          251         954
          251        1000
          252         160
          252         231
          252         286
          252         297
          252         388
          252         461
          252         573
          252         825
          252         834
          252         846
          252         884
          252         890
          252         902
          253          22
          253          31
          253         157
          253         176
          253         180
          253         251
          253         476
          253         711
          253         766
          253         774
          253         823
          253         834
          253         848
          253         859
          253         907
          253         963
          253         991
          254          10
          254          84
          254         175
          254         181
          254         299
          254         315
          254         342
          254         426
          254         576
          254         587
          254         641
          254         695
          254         708
          254         744
          254         979
          255          76
          255          87
          255          99
          255         141
          255         257
          255         274
          255         282
          255         305
          255         345
          255         392
          255         417
          255         454
          255         496
          255         506
          255         567
          255         589
          255         600
          255         628
          255         694
          255         720
          255         776
          255         835
          255         890
          255         973
          255         983
          255         990
          256          42
          256         212
          256         268
          256         300
          256         304
          256         305
          256         308
          256         381
          256         450
          256         478
          256         483
          256         495
          256         713
          256         792
          256         901
          256         985
          256         989
          257           3
          257          49
          257         104
          257         118
          257         160
          257         249
          257         291
          257         312
          257         353
          257         358
          257         501
          257         575
          257         614
          257         630
          257         647
          257         662
          257         873
          257         914
          257         929
          257         949
          257         978
          258         145
          258         152
          258         155
          258         173
          258         191
          258         272
          258         333
          258         387
          258         466
          258         486
          258         521
          258         619
          258         715
          258         725
          258         769
          258         779
          258         793
          258         795
          258         799
          258         874
          258         927
          258         930
          259           8
          259          49
          259         257
          259         286
          259         356
          259         392
          259         449
          259         466
          259         478
          259         507
          259         525
          259         616
          259         619
          259         640
          259         698
          259         714
          259         807
          259         822
          259         876
          259         938
          259         941
          259         947
          259         994
          260         161
          260         183
          260         226
          260         229
          260         302
          260         464
          260         472
          260         594
          260         595
          260         603
          260         630
          260         638
          260         643
          260         679
          260         693
          260         701
          260         708
          260         709
          260         721
          260         732
          260         751
          260         894
          261         107
          261         277
          261         279
          261         289
          261         296
          261         315
          261         452
          261         472
          261         730
          261         735
          261         763
          261         797
          261         827
          261         835
          261         845
          261         932
          262           5
          262           9
          262          66
          262          99
          262         148
          262         163
          262         331
          262         349
          262         378
          262         404
          262         406
          262         420
          262         442
          262         510
          262         588
          262         619
          262         766
          262         790
          262         834
          262         851
          262         874
          262         940
          262         943
          263           4
          263         109
          263         163
          263         175
          263         270
          263         273
          263         340
          263         381
          263         400
          263         429
          263         464
          263         469
          263         494
          263         496
          263         539
          263         587
          263         597
          263         650
          263         715
          263         913
          263         931
          264           5
          264          47
          264         169
          264         243
          264         278
          264         316
          264         331
          264         365
          264         386
          264         510
          264         544
          264         605
          264         677
          264         728
          264         905
          264         967
          264         972
          264         974
          265          49
          265          91
          265         117
          265         147
          265         204
          265         238
          265         316
          265         363
          265         367
          265         376
          265         383
          265         421
          265         475
          265         497
          265         563
          265         574
          265         627
          265         628
          265         647
          265         653
          265         678
          265         682
          265         721
          265         734
          265         796
          265         860
          265         942
          265         957
          266          29
          266         102
          266         104
          266         141
          266         199
          266         205
          266         264
          266         293
          266         300
          266         319
          266         343
          266         401
          266         455
          266         484
          266         587
          266         595
          266         617
          266         670
          266         820
          266         908
          266         914
          267          99
          267         140
          267         166
          267         251
          267         307
          267         350
          267         351
          267         465
          267         492
          267         541
          267         603
          267         609
          267         655
          267         668
          267         696
          267         701
          267         716
          267         785
          267         793
          267         847
          267         926
          267         985
          268          58
          268          92
          268         106
          268         133
          268         308
          268         363
          268         365
          268         378
          268         501
          268         534
          268         681
          268         704
          268         707
          268         737
          268         762
          268         808
          268         813
          268         818
          268         827
          268         861
          268         991
          269          69
          269         101
          269         206
          269         209
          269         228
          269         251
          269         277
          269         379
          269         388
          269         409
          269         547
          269         587
          269         602
          269         664
          269         679
          269         764
          269         766
          269         770
          269         790
          269         836
          269         849
          269         853
          269         863
          269         941
          270         101
          270         180
          270         292
          270         326
          270         477
          270         589
          270         599
          270         653
          270         714
          270         729
          270         734
          270         744
          270         769
          270         772
          270         788
          270         844
          270         861
          270         864
          270         890
          270         908
          270         930
          271          18
          271          92
          271         115
          271         133
          271         135
          271         140
          271         157
          271         503
          271         579
          271         777
          271         820
          271         874
          271         903
          272          71
          272         197
          272         290
          272         358
          272         432
          272         477
          272         529
          272         531
          272         539
          272         594
          272         599
          272         606
          272         648
          272         665
          272         709
          272         710
          272         963
          272         979
          272        1000
          273         159
          273         160
          273         170
          273         212
          273         224
          273         236
          273         256
          273         433
          273         505
          273         525
          273         601
          273         658
          273         720
          273         755
          273         763
          273         790
          273         844
          273         895
          274          18
          274         178
          274         192
          274         226
          274         348
          274         369
          274         381
          274         385
          274         411
          274         480
          274         540
          274         550
          274         692
          274         790
          274         799
          274         834
          274         854
          274         882
          274         906
          274         920
          274         941
          274         958
          274         994
          275          17
          275          70
          275          71
          275          77
          275          79
          275         175
          275         190
          275         201
          275         376
          275         407
          275         412
          275         428
          275         444
          275         455
          275         546
          275         547
          275         596
          275         605
          275         620
          275         623
          275         638
          275         668
          275         672
          275         720
          275         765
          275         802
          275         908
          275         918
          275         980
          275         998
          276          49
          276          50
          276          65
          276         110
          276         150
          276         203
          276         210
          276         218
          276         333
          276         443
          276         508
          276         521
          276         535
          276         718
          276         725
          276         768
          276         794
          276         797
          276         830
          276         838
          276         870
          276         908
          276         944
          276         974
          277          62
          277         134
          277         210
          277         221
          277         239
          277         302
          277         303
          277         374
          277         424
          277         470
          277         474
          277         554
          277         631
          277         653
          277         654
          277         692
          277         767
          277         778
          277         795
          277         908
          277         916
          278          24
          278          34
          278         162
          278         223
          278         244
          278         286
          278         289
          278         299
          278         337
          278         359
          278         547
          278         561
          278         565
          278         571
          278         575
          278         598
          278         654
          278         814
          278         924
          278         950
          278         969
          278         974
          279          13
          279          71
          279          98
          279         100
          279         205
          279         223
          279         307
          279         338
          279         385
          279         450
          279         490
          279         536
          279         574
          279         655
          279         674
          279         690
          279         840
          279         872
          279         985
          280           9
          280          15
          280          79
          280         103
          280         115
          280         184
          280         207
          280         266
          280         295
          280         355
          280         377
          280         403
          280         426
          280         495
          280         527
          280         593
          280         599
          280         627
          280         634
          280         673
          280         720
          280         751
          280         774
          280         776
          280         797
          280         843
          280         868
          280         934
          280         936
          280         961
          281          81
          281         223
          281         290
          281         323
          281         327
          281         428
          281         521
          281         551
          281         561
          281         595
          281         608
          281         816
          281         820
          281         842
          281         859
          281         891
          281         918
          281         977
          282           2
          282          43
          282          49
          282         100
          282         156
          282         184
          282         307
          282         334
          282         343
          282         490
          282         505
          282         526
          282         528
          282         555
          282         568
          282         598
          282         696
          282         706
          282         739
          282         867
          282         929
          282         939
          282         964
          282         988
          282         997
          283          23
          283         119
          283         135
          283         201
          283         205
          283         368
          283         375
          283         405
          283         422
          283         464
          283         485
          283         497
          283         539
          283         716
          283         725
          283         741
          283         774
          283         796
          283         843
          283         856
          283         866
          283         914
          284          37
          284          82
          284         170
          284         363
          284         365
          284         396
          284         433
          284         434
          284         454
          284         462
          284         484
          284         508
          284         586
          284         605
          284         609
          284         635
          284         762
          284         799
          284         814
          284         891
          284         955
          284         984
          285           1
          285          28
          285          46
          285          91
          285         139
          285         233
          285         259
          285         383
          285         398
          285         464
          285         533
          285         556
          285         599
          285         706
          285         830
          285         881
          285         974
          286          29
          286          99
          286         246
          286         311
          286         360
          286         361
          286         365
          286         401
          286         413
          286         551
          286         689
          286         702
          286         796
          286         835
          286         949
          287           4
          287          61
          287          88
          287         130
          287         142
          287         206
          287         207
          287         295
          287         319
          287         378
          287         418
          287         497
          287         611
          287         693
          287         740
          287         747
          287         756
          287         774
          287         805
          287         880
          288          17
          288          19
          288          39
          288         165
          288         200
          288         209
          288         217
          288         296
          288         352
          288         382
          288         414
          288         459
          288         510
          288         554
          288         600
          288         633
          288         687
          288         703
          288         780
          288         796
          288         839
          288         851
          288         921
          288         972
          289          25
          289          69
          289          82
          289         143
          289         212
          289         303
          289         324
          289         344
          289         377
          289         417
          289         420
          289         459
          289         485
          289         554
          289         561
          289         588
          289         589
          289         607
          289         638
          289         644
          289         649
          289         691
          289         695
          289         781
          289         805
          289         868
          289         915
          289         950
          289         998
          290           8
          290          26
          290          51
          290          98
          290         544
          290         584
          290         737
          290         744
          290         776
          290         930
          290         934
          291          62
          291          98
          291         128
          291         137
          291         148
          291         168
          291         169
          291         202
          291         270
          291         342
          291         380
          291         417
          291         452
          291         464
          291         504
          291         508
          291         572
          291         619
          291         730
          291         759
          291         773
          291         825
          291         900
          291         901
          291         939
          291         959
          292         157
          292         196
          292         283
          292         305
          292         339
          292         374
          292         382
          292         516
          292         534
          292         612
          292         751
          292         843
          292         928
          292         945
          292         995
          293          97
          293         150
          293         153
          293         156
          293         157
          293         192
          293         194
          293         220
          293         250
          293         255
          293         268
          293         280
          293         395
          293         399
          293         525
          293         551
          293         595
          293         601
          293         631
          293         733
          293         735
          293         913
          293         977
          293         999
          294           6
          294          12
          294          41
          294          73
          294          96
          294         178
          294         206
          294         247
          294         304
          294         321
          294         352
          294         405
          294         437
          294         497
          294         500
          294         524
          294         572
          294         578
          294         677
          294         749
          294         824
          294         874
          294         889
          294         927
          294         941
          294         998
          295          18
          295          53
          295          87
          295         114
          295         176
          295         184
          295         212
          295         223
          295         275
          295         316
          295         335
          295         391
          295         396
          295         501
          295         548
          295         621
          295         718
          295         807
          295         811
          295         822
          295         831
          295         866
          295         898
          296          45
          296          92
          296         108
          296         150
          296         151
          296         177
          296         267
          296         347
          296         522
          296         547
          296         791
          296         792
          296         829
          296         860
          296         874
          296         935
          296         949
          297          74
          297         192
          297         248
          297         318
          297         360
          297         383
          297         425
          297         540
          297         651
          297         672
          297         736
          297         776
          297         837
          297         930
          297         978
          297         979
          298          73
          298         109
          298         129
          298         224
          298         227
          298         318
          298         357
          298         384
          298         389
          298         517
          298         560
          298         571
          298         582
          298         693
          298         821
          298         826
          298         874
          298         933
          298         952
          298         988
          299          22
          299          56
          299         112
          299         187
          299         229
          299         251
          299         383
          299         421
          299         555
          299         755
          299         761
          299         777
          299         807
          299         818
          299         831
          299         997
          300          55
          300         121
          300         137
          300         174
          300         352
          300         453
          300         501
          300         558
          300         574
          300         608
          300         694
          300         747
          300         754
          300         827
          300         942
          300         998
          301          43
          301         157
          301         172
          301         200
          301         236
          301         375
          301         477
          301         494
          301         512
          301         551
          301         581
          301         617
          301         756
          301         845
          301         890
          302          84
          302          91
          302         152
          302         156
          302         166
          302         225
          302         265
          302         267
          302         283
          302         299
          302         331
          302         396
          302         416
          302         501
          302         511
          302         653
          302         757
          302         810
          302         852
          302         883
          302         890
          302         953
          302         965
          302         988
          302         996
          303           3
          303          47
          303          88
          303          98
          303         111
          303         124
          303         187
          303         365
          303         427
          303         446
          303         448
          303         517
          303         593
          303         596
          303         666
          303         674
          303         704
          303         901
          303         971
          304          23
          304         143
          304         151
          304         159
          304         264
          304         351
          304         439
          304         450
          304         493
          304         552
          304         554
          304         588
          304         594
          304         677
          304         726
          304         754
          304         799
          304         807
          304         809
          304         900
          304         907
          304         964
          304         995
          305          59
          305         118
          305         172
          305         298
          305         444
          305         470
          305         604
          305         632
          305         695
          305         745
          305         787
          305         788
          305         825
          305         842
          305         974
          306          67
          306          81
          306          98
          306         211
          306         213
          306         300
          306         323
          306         359
          306         400
          306         486
          306         528
          306         735
          306         736
          306         812
          306         818
          306         824
          306         854
          306         860
          306         890
          306         929
          306         943
          306         952
          306         971
          307         148
          307         198
          307         215
          307         280
          307         282
          307         402
          307         426
          307         427
          307         476
          307         507
          307         603
          307         616
          307         627
          307         674
          307         761
          307         823
          307         859
          307         877
          307         950
          307         989
          307         994
          308          41
          308         211
          308         323
          308         325
          308         404
          308         419
          308         446
          308         625
          308         635
          308         709
          308         770
          308         792
          308         881
          309           7
          309          91
          309         193
          309         194
          309         197
          309         230
          309         246
          309         290
          309         324
          309         384
          309         483
          309         491
          309         547
          309         553
          309         572
          309         576
          309         660
          309         729
          309         730
          309         731
          309         880
          309         884
          310          48
          310          70
          310          79
          310          91
          310         132
          310         164
          310         286
          310         316
          310         400
          310         413
          310         419
          310         475
          310         477
          310         508
          310         669
          310         672
          310         741
          310         763
          310         772
          310         774
          310         777
          310         783
          310         802
          310         821
          310         844
          310         897
          310         938
          311          96
          311          97
          311         271
          311         278
          311         337
          311         357
          311         379
          311         388
          311         435
          311         502
          311         513
          311         546
          311         594
          311         657
          311         748
          311         770
          311         858
          311         866
          311         920
          311         939
          311         970
          312          11
          312          18
          312          29
          312          86
          312         177
          312         200
          312         206
          312         252
          312         345
          312         413
          312         477
          312         551
          312         556
          312         584
          312         626
          312         661
          312         721
          312         749
          312         752
          312         753
          312         828
          312         860
          312         926
          312         933
          313          21
          313          43
          313         107
          313         137
          313         152
          313         281
          313         345
          313         351
          313         421
          313         430
          313         469
          313         533
          313         539
          313         558
          313         561
          313         587
          313         726
          313         782
          313         823
          313         843
          313         897
          313         971
          313         981
          314         116
          314         147
          314         162
          314         193
          314         285
          314         336
          314         398
          314         427
          314         515
          314         565
          314         662
          314         687
          314         696
          314         728
          314         782
          314         876
          315          26
          315          63
          315         125
          315         155
          315         157
          315         159
          315         231
          315         250
          315         327
          315         330
          315         360
          315         362
          315         561
          315         697
          315         783
          315         812
          315         935
          316          33
          316          72
          316         106
          316         156
          316         261
          316         323
          316         382
          316         400
          316         429
          316         430
          316         550
          316         599
          316         638
          316         651
          316         668
          316         718
          316         752
          316         778
          316         841
          316         905
          316         976
          317          17
          317          44
          317         160
          317         234
          317         246
          317         269
          317         280
          317         311
          317         328
          317         358
          317         455
          317         495
          317         594
          317         662
          317         694
          317         702
          317         736
          317         788
          317         821
          317         850
          317         967
          317         998
          318           2
          318          12
          318          32
          318          52
          318         126
          318         208
          318         223
          318         238
          318         265
          318         289
          318         402
          318         560
          318         603
          318         718
          318         725
          318         827
          318         906
          318         960
          319          52
          319         142
          319         337
          319         351
          319         371
          319         469
          319         487
          319         695
          319         746
          319         759
          319         918
          320         108
          320         199
          320         224
          320         238
          320         253
          320         256
          320         328
          320         362
          320         374
          320         403
          320         489
          320         589
          320         665
          320         741
          320         787
          320         854
          320         927
          320         942
          321           8
          321          61
          321          76
          321         122
          321         171
          321         195
          321         330
          321         381
          321         584
          321         620
          321         651
          321         819
          321         824
          321         855
          321         891
          321         902
          321         926
          321         935
          321         983
          321         991
          322          30
          322          36
          322          47
          322          64
          322         205
          322         235
          322         248
          322         250
          322         334
          322         354
          322         367
          322         376
          322         388
          322         414
          322         513
          322         520
          322         549
          322         636
          322         712
          322         719
          322         720
          322         721
          322         862
          322         889
          322         924
          322         933
          323          17
          323          24
          323          39
          323          43
          323          72
          323          91
          323         177
          323         308
          323         310
          323         371
          323         425
          323         437
          323         450
          323         483
          323         546
          323         590
          323         603
          323         622
          323         629
          323         685
          323         768
          323         956
          324          60
          324          89
          324         137
          324         220
          324         236
          324         274
          324         305
          324         308
          324         407
          324         424
          324         475
          324         478
          324         520
          324         575
          324         718
          324         754
          324         771
          324         801
          324         835
          324         885
          324         953
          325          16
          325          29
          325          66
          325          70
          325          88
          325         141
          325         215
          325         319
          325         357
          325         381
          325         404
          325         505
          325         513
          325         535
          325         561
          325         565
          325         639
          325         821
          325         894
          325         915
          325         923
          325         927
          325         958
          325         979
          325         998
          326         113
          326         191
          326         336
          326         366
          326         421
          326         532
          326         537
          326         568
          326         584
          326         585
          326         602
          326         706
          326         802
          326         865
          326         964
          326         967
          327          23
          327          31
          327          64
          327         104
          327         200
          327         206
          327         318
          327         337
          327         470
          327         495
          327         499
          327         515
          327         529
          327         538
          327         608
          327         617
          327         693
          327         838
          327         841
          327         904
          327         925
          327         989
          327         994
          328         133
          328         284
          328         360
          328         376
          328         457
          328         469
          328         575
          328         633
          328         683
          328         712
          328         774
          328         809
          328         887
          328         940
          328         972
          329          41
          329          49
          329          56
          329         153
          329         277
          329         341
          329         361
          329         397
          329         422
          329         435
          329         464
          329         529
          329         645
          329         661
          329         669
          329         746
          329         794
          329         896
          330          39
          330          60
          330          76
          330         184
          330         210
          330         338
          330         622
          330         649
          330         657
          330         670
          330         715
          330         822
          330         856
          330         894
          330         937
          330         945
          330         976
          331           8
          331          18
          331         117
          331         130
          331         300
          331         355
          331         365
          331         401
          331         415
          331         434
          331         440
          331         455
          331         491
          331         541
          331         629
          331         637
          331         687
          331         692
          331         713
          331         800
          331         835
          331         891
          331         922
          331         993
          332          25
          332         103
          332         200
          332         273
          332         280
          332         286
          332         299
          332         475
          332         490
          332         498
          332         661
          332         690
          332         698
          332         728
          332         851
          332         889
          333          43
          333         144
          333         240
          333         243
          333         261
          333         286
          333         322
          333         357
          333         384
          333         457
          333         501
          333         520
          333         600
          333         708
          333         767
          333         795
          333         898
          333         934
          333         955
          334         205
          334         224
          334         245
          334         254
          334         276
          334         403
          334         428
          334         466
          334         560
          334         715
          334         721
          334         759
          334         760
          334         771
          334         780
          334         801
          334         811
          334         863
          334         890
          334         942
          334         961
          334         998
          335          30
          335          91
          335         107
          335         125
          335         138
          335         154
          335         166
          335         181
          335         291
          335         295
          335         591
          335         834
          335         862
          335         867
          335         941
          336          76
          336         188
          336         197
          336         202
          336         328
          336         371
          336         434
          336         468
          336         570
          336         602
          336         637
          336         776
          336         790
          337          29
          337          60
          337         136
          337         154
          337         171
          337         193
          337         289
          337         319
          337         346
          337         356
          337         367
          337         368
          337         396
          337         417
          337         470
          337         546
          337         575
          337         620
          337         628
          337         701
          337         771
          337         803
          337         811
          337         867
          337         879
          337         910
          338         180
          338         186
          338         224
          338         249
          338         295
          338         395
          338         472
          338         534
          338         568
          338         755
          338         920
          339          61
          339         312
          339         454
          339         519
          339         547
          339         553
          339         632
          339         661
          339         669
          339         685
          339         718
          340          54
          340          81
          340         123
          340         127
          340         152
          340         174
          340         186
          340         482
          340         580
          340         591
          340         684
          340         741
          340         743
          340         749
          340         773
          340         806
          340         816
          340         866
          340         886
          340         899
          340         923
          340         942
          341          12
          341         102
          341         103
          341         133
          341         158
          341         173
          341         208
          341         237
          341         287
          341         301
          341         345
          341         361
          341         403
          341         413
          341         416
          341         469
          341         560
          341         648
          341         677
          341         776
          341         793
          341         825
          341         834
          341         907
          341         950
          342          56
          342         149
          342         174
          342         210
          342         260
          342         337
          342         409
          342         413
          342         463
          342         529
          342         536
          342         574
          342         676
          342         861
          342         865
          342         909
          342         966
          343          28
          343         134
          343         169
          343         194
          343         278
          343         318
          343         407
          343         422
          343         444
          343         454
          343         530
          343         563
          343         582
          343         697
          343         700
          343         724
          343         737
          343         813
          343         937
          343         975
          343         994
          344          56
          344         107
          344         172
          344         173
          344         203
          344         240
          344         252
          344         309
          344         350
          344         363
          344         435
          344         467
          344         526
          344         541
          344         593
          344         629
          344         816
          344         834
          345          11
          345          35
          345          70
          345         147
          345         274
          345         324
          345         348
          345         370
          345         398
          345         416
          345         435
          345         492
          345         520
          345         589
          345         621
          345         643
          345         665
          345         740
          345         864
          345         875
          345         901
          345         903
          345         929
          345         982
          346          88
          346          95
          346         124
          346         312
          346         331
          346         370
          346         416
          346         458
          346         475
          346         487
          346         531
          346         644
          346         650
          346         667
          346         807
          346         828
          346         882
          346         962
          347          19
          347          37
          347          43
          347          67
          347         177
          347         197
          347         200
          347         259
          347         413
          347         429
          347         512
          347         548
          347         576
          347         579
          347         646
          347         668
          347         671
          347         817
          347         818
          347         980
          348           2
          348           7
          348          24
          348         103
          348         115
          348         181
          348         205
          348         226
          348         236
          348         253
          348         275
          348         278
          348         286
          348         303
          348         440
          348         469
          348         494
          348         550
          348         631
          348         658
          348         784
          348         829
          348         832
          348         846
          348         894
          348         928
          348         945
          348         961
          348         992
          349           7
          349           8
          349          13
          349          84
          349          87
          349         101
          349         112
          349         164
          349         173
          349         178
          349         184
          349         202
          349         223
          349         250
          349         270
          349         302
          349         335
          349         359
          349         365
          349         377
          349         400
          349         460
          349         481
          349         499
          349         550
          349         654
          349         727
          349         776
          349         859
          349         908
          349         997
          350          21
          350         135
          350         188
          350         292
          350         306
          350         355
          350         361
          350         365
          350         408
          350         417
          350         527
          350         528
          350         588
          350         643
          350         659
          350         668
          350         672
          350         728
          350         757
          350         966
          351          19
          351         179
          351         213
          351         223
          351         287
          351         293
          351         294
          351         316
          351         344
          351         354
          351         370
          351         427
          351         536
          351         577
          351         643
          351         676
          351         678
          351         851
          351         917
          351         969
          351         988
          352          87
          352          96
          352          99
          352         141
          352         152
          352         242
          352         262
          352         282
          352         457
          352         591
          352         605
          352         666
          352         724
          352         821
          352         967
          353          13
          353         269
          353         316
          353         405
          353         492
          353         498
          353         666
          353         713
          353         737
          353         776
          353         890
          353         937
          354         200
          354         232
          354         252
          354         263
          354         275
          354         285
          354         324
          354         341
          354         378
          354         534
          354         608
          354         651
          354         667
          354         895
          354         913
          354         916
          354         926
          354         999
          355           6
          355          18
          355          62
          355          98
          355         121
          355         136
          355         163
          355         195
          355         387
          355         457
          355         546
          355         584
          355         772
          355         777
          355         844
          355         876
          355         928
          355         946
          355         975
          356          18
          356          36
          356          69
          356         109
          356         123
          356         131
          356         188
          356         347
          356         425
          356         440
          356         560
          356         563
          356         566
          356         715
          356         786
          356         807
          356         848
          356         863
          356         869
          357         105
          357         317
          357         456
          357         551
          357         563
          357         602
          357         662
          357         717
          357         719
          357         729
          357         775
          357         783
          357         805
          357         819
          357         829
          357         832
          357         913
          357         989
          358          63
          358         129
          358         154
          358         227
          358         229
          358         231
          358         236
          358         280
          358         291
          358         307
          358         459
          358         486
          358         527
          358         546
          358         620
          358         692
          358         744
          358         784
          358         818
          358         922
          359           7
          359          18
          359          73
          359         118
          359         167
          359         169
          359         193
          359         194
          359         374
          359         384
          359         487
          359         544
          359         552
          359         685
          359         696
          359         771
          359         788
          359         902
          359         943
          359         979
          359        1000
          360          80
          360         329
          360         354
          360         380
          360         394
          360         523
          360         544
          360         783
          360         789
          360         855
          360         918
          360         968
          361          45
          361         100
          361         121
          361         202
          361         217
          361         218
          361         376
          361         411
          361         473
          361         637
          361         649
          361         674
          361         727
          361         753
          361         798
          361         879
          361         904
          361         935
          362          12
          362          32
          362         133
          362         178
          362         192
          362         194
          362         209
          362         303
          362         323
          362         337
          362         361
          362         402
          362         461
          362         567
          362         667
          362         785
          362         802
          362         844
          362         895
          363          16
          363          66
          363          83
          363         144
          363         159
          363         197
          363         232
          363         407
          363         427
          363         436
          363         468
          363         487
          363         529
          363         562
          363         590
          363         593
          363         621
          363         655
          363         657
          363         666
          363         670
          363         708
          363         823
          363         839
          363         868
          363         969
          363         992
          363         999
          364           2
          364          23
          364          26
          364          32
          364          35
          364          52
          364         123
          364         146
          364         200
          364         289
          364         310
          364         370
          364         420
          364         485
          364         494
          364         550
          364         578
          364         642
          364         665
          364         688
          364         810
          364         828
          365          34
          365          49
          365          91
          365         192
          365         249
          365         268
          365         288
          365         310
          365         334
          365         378
          365         394
          365         395
          365         523
          365         615
          365         656
          365         702
          365         748
          365         764
          365         785
          365         838
          365         891
          366          49
          366          57
          366          61
          366         130
          366         209
          366         271
          366         279
          366         302
          366         517
          366         524
          366         526
          366         572
          366         591
          366         621
          366         629
          366         717
          366         756
          366         757
          366         758
          366         812
          366         819
          366         897
          366         988
          366        1000
          367           9
          367          12
          367          13
          367          58
          367          63
          367          69
          367          98
          367         127
          367         134
          367         233
          367         241
          367         271
          367         281
          367         286
          367         321
          367         417
          367         470
          367         501
          367         527
          367         680
          367         963
          368         172
          368         244
          368         280
          368         345
          368         363
          368         395
          368         624
          368         643
          368         659
          368         662
          368         689
          368         792
          368         827
          369           6
          369          31
          369          92
          369         115
          369         122
          369         179
          369         196
          369         235
          369         237
          369         264
          369         268
          369         295
          369         339
          369         372
          369         389
          369         419
          369         425
          369         479
          369         498
          369         590
          369         595
          369         625
          369         645
          369         660
          369         724
          369         740
          369         799
          369         818
          369         822
          369         866
          369         910
          370           4
          370          45
          370          90
          370          98
          370          99
          370         121
          370         125
          370         255
          370         322
          370         330
          370         355
          370         369
          370         410
          370         470
          370         514
          370         549
          370         551
          370         653
          370         658
          370         699
          370         716
          370         782
          370         834
          370         862
          370         893
          370         934
          370         946
          370         993
          371          35
          371          53
          371          81
          371          86
          371         195
          371         213
          371         250
          371         486
          371         563
          371         566
          371         567
          371         593
          371         629
          371         812
          371         821
          371         867
          371         874
          371         881
          371         883
          371         909
          371         917
          371         951
          371         978
          372          49
          372         144
          372         186
          372         251
          372         255
          372         287
          372         312
          372         330
          372         394
          372         446
          372         469
          372         475
          372         489
          372         525
          372         531
          372         610
          372         671
          372         710
          372         724
          372         740
          372         778
          372         842
          372         886
          372         956
          372         998
          373           3
          373          20
          373         133
          373         148
          373         170
          373         223
          373         235
          373         283
          373         299
          373         310
          373         323
          373         355
          373         418
          373         483
          373         504
          373         563
          373         586
          373         706
          373         723
          373         741
          373         776
          373         833
          373         880
          373         922
          374          35
          374         110
          374         258
          374         266
          374         328
          374         380
          374         448
          374         619
          374         645
          374         679
          374         704
          374         773
          374         841
          374         870
          374         905
          374         984
          375          71
          375         142
          375         207
          375         235
          375         246
          375         261
          375         276
          375         277
          375         296
          375         312
          375         398
          375         417
          375         419
          375         437
          375         456
          375         458
          375         465
          375         477
          375         508
          375         557
          375         579
          375         659
          375         661
          375         669
          375         683
          375         712
          375         821
          375         835
          375         843
          375         967
          375         999
          376           5
          376          80
          376         164
          376         174
          376         216
          376         259
          376         281
          376         432
          376         458
          376         561
          376         587
          376         643
          376         742
          376         830
          376         838
          376         892
          377          43
          377          79
          377          89
          377         186
          377         194
          377         199
          377         286
          377         338
          377         363
          377         472
          377         657
          377         743
          377         748
          377         864
          377         871
          377         876
          377         975
          378          24
          378          53
          378          62
          378         122
          378         192
          378         246
          378         260
          378         318
          378         323
          378         386
          378         462
          378         498
          378         569
          378         627
          378         664
          378         706
          378         765
          378         780
          378         781
          378         828
          378         853
          378         886
          378         895
          378         903
          378         956
          378         986
          379          36
          379          95
          379         114
          379         124
          379         218
          379         253
          379         262
          379         275
          379         324
          379         439
          379         595
          379         649
          379         657
          379         813
          379         886
          379         993
          380          15
          380          18
          380         100
          380         137
          380         173
          380         202
          380         207
          380         222
          380         244
          380         308
          380         336
          380         353
          380         415
          380         444
          380         491
          380         492
          380         503
          380         505
          380         598
          380         875
          380         876
          380         946
          380         977
          381          96
          381         122
          381         166
          381         183
          381         317
          381         450
          381         556
          381         570
          381         726
          381         772
          381         775
          381         818
          381         822
          381         823
          381         848
          381         964
          382         183
          382         210
          382         279
          382         282
          382         344
          382         416
          382         550
          382         607
          382         632
          382         637
          382         655
          382         665
          382         689
          382         701
          382         741
          382         775
          382         799
          382         822
          382         833
          382         895
          382         919
          382         974
          382         975
          382         977
          383           1
          383          21
          383          55
          383         151
          383         170
          383         193
          383         242
          383         381
          383         421
          383         428
          383         432
          383         593
          383         598
          383         605
          383         633
          383         701
          383         735
          383         742
          383         866
          384          16
          384          83
          384          87
          384         133
          384         267
          384         310
          384         376
          384         419
          384         483
          384         489
          384         548
          384         593
          384         624
          384         626
          384         726
          384         752
          384         762
          384         770
          384         809
          384         811
          384         820
          384         861
          384         873
          384         897
          384         930
          384         931
          385         134
          385         192
          385         193
          385         227
          385         238
          385         329
          385         350
          385         428
          385         482
          385         551
          385         873
          386          21
          386          28
          386          40
          386          47
          386          58
          386          86
          386          89
          386         119
          386         136
          386         145
          386         158
          386         204
          386         266
          386         341
          386         396
          386         537
          386         545
          386         546
          386         556
          386         587
          386         632
          386         634
          386         641
          386         658
          386         718
          386         849
          386         930
          386         947
          386         952
          387          55
          387         124
          387         145
          387         167
          387         171
          387         244
          387         492
          387         501
          387         524
          387         542
          387         561
          387         590
          387         621
          387         794
          387         828
          387         870
          387         886
          387         892
          387         914
          387         940
          387         958
          388         108
          388         111
          388         169
          388         180
          388         183
          388         377
          388         465
          388         536
          388         580
          388         591
          388         595
          388         671
          388         768
          388         802
          388         821
          388         904
          388         922
          388         959
          389          56
          389         154
          389         166
          389         186
          389         289
          389         309
          389         328
          389         364
          389         374
          389         427
          389         471
          389         476
          389         509
          389         546
          389         552
          389         704
          389         723
          389         727
          389         785
          389         787
          389         790
          389         863
          389         875
          389         998
          390          11
          390          35
          390          67
          390         117
          390         192
          390         253
          390         336
          390         430
          390         440
          390         489
          390         523
          390         609
          390         679
          390         735
          390         921
          390         927
          390         949
          391          69
          391         127
          391         132
          391         217
          391         328
          391         357
          391         371
          391         475
          391         514
          391         557
          391         563
          391         585
          391         635
          391         695
          391         861
          391         868
          391         997
          392           7
          392           8
          392          75
          392         159
          392         167
          392         191
          392         222
          392         304
          392         314
          392         352
          392         384
          392         549
          392         591
          392         614
          392         658
          392         738
          393          38
          393          58
          393         145
          393         303
          393         364
          393         397
          393         407
          393         498
          393         518
          393         563
          393         599
          393         648
          393         669
          393         696
          393         713
          393         741
          393         833
          393         969
          394          12
          394          25
          394         102
          394         123
          394         201
          394         232
          394         313
          394         351
          394         478
          394         574
          394         633
          394         674
          394         722
          394         732
          394         733
          394         835
          394         899
          394         958
          394         996
          395           2
          395           7
          395          53
          395          62
          395          73
          395         133
          395         139
          395         178
          395         260
          395         268
          395         272
          395         284
          395         353
          395         474
          395         497
          395         519
          395         564
          395         613
          395         655
          395         679
          395         684
          395         694
          395         821
          395         837
          395         840
          396          41
          396          67
          396          74
          396         127
          396         182
          396         219
          396         261
          396         356
          396         372
          396         383
          396         384
          396         397
          396         411
          396         445
          396         546
          396         563
          396         569
          396         592
          396         596
          396         669
          396         796
          396         799
          396         937
          396         969
          396         970
          397           5
          397          28
          397          56
          397          61
          397          67
          397         195
          397         232
          397         254
          397         279
          397         291
          397         343
          397         479
          397         594
          397         648
          397         668
          397         676
          397         683
          397         691
          397         706
          397         894
          397         908
          397         964
          398          11
          398          92
          398         149
          398         198
          398         240
          398         253
          398         280
          398         345
          398         421
          398         486
          398         487
          398         491
          398         492
          398         575
          398         595
          398         616
          398         617
          398         664
          398         685
          398         702
          398         828
          398         852
          398         893
          398         916
          398         953
          399          24
          399         114
          399         126
          399         144
          399         210
          399         212
          399         220
          399         293
          399         306
          399         354
          399         412
          399         438
          399         441
          399         542
          399         580
          399         585
          399         598
          399         600
          399         602
          399         728
          399         748
          399         783
          399         840
          399         844
          399         894
          399         904
          399         912
          399         949
          400          19
          400          87
          400         127
          400         158
          400         177
          400         202
          400         282
          400         300
          400         301
          400         381
          400         502
          400         537
          400         584
          400         608
          400         633
          400         677
          400         737
          400         769
          400         837
          400         851
          400         937
          401         118
          401         278
          401         302
          401         309
          401         358
          401         413
          401         481
          401         591
          401         610
          401         621
          401         634
          401         683
          401         684
          401         721
          401         781
          401         796
          401         817
          401         854
          401         857
          401         858
          401         892
          402          62
          402          65
          402          84
          402          87
          402         132
          402         146
          402         229
          402         231
          402         290
          402         363
          402         456
          402         483
          402         512
          402         567
          402         640
          402         654
          402         760
          402         792
          402         837
          402         910
          402         991
          403         100
          403         197
          403         198
          403         199
          403         242
          403         334
          403         417
          403         428
          403         436
          403         536
          403         660
          403         677
          403         749
          403         806
          403         833
          403         854
          403         909
          403         962
          404          72
          404          89
          404         141
          404         200
          404         254
          404         265
          404         288
          404         333
          404         431
          404         502
          404         505
          404         559
          404         568
          404         645
          404         965
          405          24
          405          88
          405          90
          405         116
          405         153
          405         178
          405         202
          405         226
          405         228
          405         314
          405         326
          405         339
          405         488
          405         518
          405         550
          405         583
          405         616
          405         704
          405         742
          405         804
          405         827
          405         833
          405         880
          406          26
          406          69
          406          72
          406         113
          406         130
          406         145
          406         146
          406         164
          406         229
          406         240
          406         264
          406         272
          406         335
          406         393
          406         421
          406         452
          406         483
          406         531
          406         573
          406         582
          406         633
          406         698
          406         706
          406         878
          406         892
          406         907
          406         921
          406         974
          406         980
          407          59
          407         125
          407         161
          407         238
          407         244
          407         417
          407         424
          407         521
          407         525
          407         532
          407         541
          407         557
          407         590
          407         802
          407         825
          407         871
          407         878
          407         969
          407         983
          408          13
          408          14
          408          28
          408          98
          408         131
          408         132
          408         191
          408         265
          408         310
          408         370
          408         502
          408         523
          408         539
          408         618
          408         654
          408         743
          408         828
          408         834
          408         859
          408         949
          408         967
          409          66
          409          76
          409         101
          409         143
          409         160
          409         165
          409         214
          409         239
          409         298
          409         300
          409         369
          409         392
          409         435
          409         444
          409         450
          409         480
          409         512
          409         514
          409         520
          409         529
          409         546
          409         685
          409         719
          409         741
          409         742
          409         856
          409         919
          409         921
          409         951
          409         980
          409         983
          409         990
          410          86
          410         166
          410         178
          410         182
          410         191
          410         198
          410         318
          410         333
          410         384
          410         413
          410         504
          410         559
          410         710
          410         747
          410         777
          410         836
          410         878
          410         901
          410         919
          410         929
          410         933
          410         950
          411          27
          411          29
          411         120
          411         174
          411         181
          411         213
          411         278
          411         505
          411         542
          411         557
          411         580
          411         617
          411         811
          412         231
          412         238
          412         255
          412         273
          412         281
          412         285
          412         304
          412         306
          412         397
          412         404
          412         428
          412         481
          412         534
          412         737
          412         747
          412         780
          412         794
          412         796
          412         820
          412         865
          412         888
          413          31
          413          56
          413         156
          413         179
          413         287
          413         300
          413         332
          413         489
          413         503
          413         534
          413         558
          413         600
          413         660
          413         684
          413         690
          413         756
          413         831
          413         914
          413         930
          413         932
          413         939
          413         981
          414          21
          414          49
          414          87
          414          91
          414         114
          414         139
          414         178
          414         260
          414         321
          414         344
          414         388
          414         403
          414         484
          414         523
          414         556
          414         560
          414         569
          414         594
          414         619
          414         679
          414         688
          414         702
          414         725
          414         754
          414         755
          414         828
          414         854
          414         891
          414         903
          414         906
          415          97
          415         179
          415         308
          415         426
          415         539
          415         566
          415         644
          415         672
          415         876
          415         999
          416          28
          416          57
          416          72
          416         171
          416         173
          416         199
          416         332
          416         351
          416         379
          416         513
          416         516
          416         525
          416         544
          416         568
          416         697
          416         716
          416         743
          416         791
          416         836
          416         848
          416         942
          416         974
          417          76
          417          96
          417         149
          417         254
          417         307
          417         308
          417         314
          417         378
          417         427
          417         455
          417         622
          417         655
          417         706
          417         712
          417         757
          417         824
          417         879
          417         899
          418          66
          418         100
          418         206
          418         235
          418         247
          418         259
          418         274
          418         303
          418         320
          418         461
          418         511
          418         683
          418         694
          418         701
          418         710
          418         736
          418         787
          418         794
          418         826
          418         888
          418         934
          419           1
          419          25
          419         103
          419         206
          419         223
          419         251
          419         287
          419         312
          419         346
          419         495
          419         641
          419         650
          419         654
          419         684
          419         722
          419         724
          419         786
          419         821
          419         884
          419         943
          419         995
          420          26
          420          31
          420         130
          420         293
          420         307
          420         333
          420         354
          420         362
          420         427
          420         452
          420         477
          420         583
          420         703
          420         732
          420         767
          420         783
          420         801
          420         809
          420         831
          420         871
          420         872
          420         877
          421           6
          421          15
          421         113
          421         138
          421         203
          421         268
          421         336
          421         515
          421         525
          421         594
          421         748
          421         754
          421         758
          421         762
          421         771
          421         856
          421         865
          421         875
          421         952
          422          64
          422          91
          422          94
          422         191
          422         217
          422         318
          422         344
          422         358
          422         415
          422         552
          422         643
          422         651
          422         685
          422         873
          423          49
          423         149
          423         168
          423         250
          423         330
          423         333
          423         352
          423         469
          423         521
          423         581
          423         603
          423         696
          423         710
          423         762
          423         785
          423         826
          423         864
          423         979
          424           3
          424         165
          424         172
          424         258
          424         355
          424         387
          424         469
          424         493
          424         548
          424         729
          424         769
          424         784
          424         802
          424         809
          424         906
          425          19
          425          55
          425         111
          425         161
          425         201
          425         208
          425         228
          425         243
          425         256
          425         437
          425         516
          425         518
          425         558
          425         650
          425         718
          425         771
          425         781
          425         789
          425         897
          425         938
          425         999
          426         109
          426         211
          426         268
          426         320
          426         376
          426         451
          426         679
          426         775
          426         927
          426         998
          427          89
          427         124
          427         158
          427         188
          427         212
          427         214
          427         247
          427         252
          427         254
          427         278
          427         300
          427         340
          427         508
          427         825
          427         898
          427         935
          428           3
          428         156
          428         169
          428         179
          428         262
          428         314
          428         329
          428         349
          428         368
          428         376
          428         450
          428         536
          428         565
          428         601
          428         686
          428         846
          428         878
          428         887
          428         900
          429          32
          429          38
          429          66
          429          89
          429         118
          429         128
          429         138
          429         145
          429         151
          429         218
          429         273
          429         464
          429         546
          429         561
          429         678
          429         704
          429         709
          429         809
          429         823
          429         832
          429         860
          429         923
          429         998
          430          11
          430          47
          430          62
          430          67
          430          89
          430         112
          430         254
          430         256
          430         280
          430         316
          430         362
          430         452
          430         473
          430         513
          430         525
          430         526
          430         600
          430         620
          430         627
          430         642
          430         679
          430         726
          430         752
          430         771
          430         848
          430         896
          430         946
          430         950
          430         973
          431          77
          431          90
          431         107
          431         142
          431         196
          431         235
          431         281
          431         327
          431         374
          431         419
          431         611
          431         657
          431         668
          431         694
          431         710
          431         749
          431         839
          431         925
          432          43
          432         117
          432         514
          432         566
          432         629
          432         662
          432         666
          432         743
          432         749
          432         773
          432         781
          432         803
          432         864
          432         875
          433          84
          433         119
          433         200
          433         207
          433         251
          433         260
          433         275
          433         292
          433         338
          433         435
          433         442
          433         449
          433         510
          433         543
          433         574
          433         583
          433         592
          433         721
          433         752
          433         806
          433         807
          433         834
          433         919
          434          13
          434          35
          434          79
          434         148
          434         194
          434         311
          434         495
          434         512
          434         551
          434         599
          434         603
          434         649
          434         710
          434         718
          434         742
          434         762
          434         776
          434         888
          434         889
          434         977
          434         989
          435          12
          435          18
          435          80
          435         153
          435         233
          435         236
          435         371
          435         419
          435         464
          435         531
          435         541
          435         603
          435         684
          435         696
          435         837
          435         876
          436          17
          436          73
          436         117
          436         145
          436         235
          436         245
          436         307
          436         320
          436         335
          436         353
          436         445
          436         531
          436         543
          436         555
          436         585
          436         670
          436         718
          436         720
          436         872
          437           5
          437          19
          437          44
          437          49
          437          95
          437         110
          437         112
          437         204
          437         247
          437         276
          437         323
          437         356
          437         384
          437         443
          437         452
          437         546
          437         593
          437         659
          437         835
          437         943
          437         963
          437         996
          438           7
          438         216
          438         244
          438         273
          438         293
          438         317
          438         321
          438         334
          438         343
          438         406
          438         458
          438         468
          438         472
          438         480
          438         487
          438         494
          438         537
          438         575
          438         603
          438         691
          438         786
          438         792
          438         796
          438         933
          438         974
          438         991
          438         993
          439          66
          439         138
          439         141
          439         145
          439         187
          439         209
          439         216
          439         224
          439         229
          439         253
          439         286
          439         291
          439         337
          439         356
          439         380
          439         412
          439         510
          439         517
          439         691
          439         693
          439         809
          439         822
          439         823
          439         826
          439         847
          439         965
          440           3
          440           8
          440          18
          440          69
          440         138
          440         226
          440         243
          440         291
          440         341
          440         397
          440         435
          440         436
          440         450
          440         465
          440         467
          440         498
          440         546
          440         749
          440         797
          440         811
          440         920
          441          84
          441          86
          441         157
          441         183
          441         202
          441         215
          441         228
          441         252
          441         471
          441         485
          441         516
          441         529
          441         546
          441         668
          441         692
          441         735
          441         742
          441         825
          441         827
          441         895
          441         943
          441         975
          442          10
          442          38
          442          69
          442          74
          442          82
          442          85
          442         139
          442         146
          442         172
          442         185
          442         201
          442         274
          442         296
          442         346
          442         372
          442         392
          442         549
          442         588
          442         788
          442         842
          442         884
          442         887
          442         928
          442         998
          443           4
          443          68
          443         199
          443         231
          443         258
          443         330
          443         439
          443         505
          443         536
          443         560
          443         570
          443         642
          443         671
          443         705
          443         706
          443         794
          443         818
          443         978
          444          89
          444         116
          444         209
          444         241
          444         243
          444         389
          444         409
          444         440
          444         528
          444         537
          444         570
          444         585
          444         669
          444         753
          444         874
          444         883
          444         887
          444         920
          445          32
          445          64
          445         150
          445         222
          445         277
          445         319
          445         326
          445         495
          445         610
          445         655
          445         759
          445         772
          445         885
          445         909
          445         911
          445         956
          445         973
          446          48
          446          86
          446         139
          446         257
          446         291
          446         341
          446         364
          446         371
          446         428
          446         512
          446         519
          446         576
          446         594
          446         682
          446         744
          446         822
          446         835
          446         917
          446         947
          447          77
          447         165
          447         187
          447         230
          447         265
          447         298
          447         387
          447         407
          447         429
          447         508
          447         510
          447         587
          447         743
          447         768
          447         849
          447         852
          447         860
          447         974
          447         977
          448          55
          448          83
          448         136
          448         216
          448         259
          448         388
          448         404
          448         426
          448         727
          448         813
          448         909
          448         925
          449          65
          449          73
          449         144
          449         202
          449         216
          449         423
          449         543
          449         639
          449         677
          449         739
          449         749
          449         751
          449         766
          449         786
          449         858
          450          29
          450          30
          450          65
          450          84
          450          90
          450          98
          450         127
          450         146
          450         163
          450         182
          450         195
          450         209
          450         232
          450         253
          450         271
          450         299
          450         309
          450         331
          450         347
          450         385
          450         404
          450         420
          450         476
          450         490
          450         555
          450         577
          450         655
          450         681
          450         689
          450         738
          450         764
          450         769
          450         803
          450         824
          450         834
          450         869
          450         871
          450         887
          451          20
          451         240
          451         260
          451         269
          451         282
          451         309
          451         347
          451         355
          451         372
          451         396
          451         494
          451         510
          451         518
          451         522
          451         586
          451         638
          451         663
          451         670
          451         706
          451         818
          451         823
          451         871
          451         909
          451         916
          452         113
          452         127
          452         185
          452         260
          452         261
          452         291
          452         306
          452         364
          452         374
          452         389
          452         450
          452         520
          452         531
          452         702
          452         718
          452         762
          452         771
          452         774
          452         832
          452         927
          453         112
          453         147
          453         173
          453         196
          453         233
          453         304
          453         322
          453         354
          453         397
          453         446
          453         558
          453         575
          453         754
          453         772
          453         773
          453         824
          454           4
          454          13
          454          77
          454          90
          454         156
          454         180
          454         181
          454         348
          454         433
          454         476
          454         517
          454         612
          454         635
          454         636
          454         669
          454         761
          454         772
          454         869
          454         912
          454         947
          454         990
          454         991
          455          13
          455         115
          455         246
          455         274
          455         290
          455         304
          455         329
          455         338
          455         365
          455         403
          455         452
          455         470
          455         490
          455         595
          455         704
          455         819
          455         848
          455         866
          455         906
          455         963
          456          46
          456         109
          456         129
          456         200
          456         282
          456         310
          456         322
          456         377
          456         403
          456         483
          456         528
          456         534
          456         535
          456         582
          456         603
          456         611
          456         659
          456         869
          456         870
          456         892
          456         993
          456        1000
          457          27
          457          65
          457         169
          457         257
          457         321
          457         336
          457         449
          457         463
          457         571
          457         573
          457         580
          457         617
          457         620
          457         704
          457         718
          457         836
          457         869
          457         944
          457         960
          458         143
          458         169
          458         205
          458         337
          458         426
          458         438
          458         451
          458         463
          458         526
          458         563
          458         702
          458         729
          458         770
          458         790
          458         905
          458         939
          459          47
          459         107
          459         120
          459         306
          459         318
          459         320
          459         332
          459         359
          459         392
          459         423
          459         555
          459         582
          459         583
          459         625
          459         722
          459         817
          459         839
          459         927
          459         973
          459         993
          459        1000
          460          32
          460          52
          460          57
          460          81
          460          90
          460         132
          460         162
          460         192
          460         258
          460         297
          460         333
          460         505
          460         660
          460         700
          460         841
          460         849
          460         853
          460         963
          461         101
          461         161
          461         195
          461         216
          461         300
          461         317
          461         351
          461         385
          461         430
          461         610
          461         611
          461         628
          461         636
          461         770
          461         807
          461         870
          461         895
          461         897
          461         898
          461         905
          461         913
          461         917
          462           6
          462          34
          462         129
          462         153
          462         232
          462         265
          462         266
          462         350
          462         392
          462         419
          462         426
          462         447
          462         466
          462         521
          462         780
          463          43
          463          55
          463         129
          463         187
          463         213
          463         240
          463         348
          463         350
          463         506
          463         532
          463         567
          463         568
          463         699
          463         722
          463         772
          463         832
          463         873
          463         946
          463         979
          464          16
          464          25
          464          96
          464         180
          464         269
          464         307
          464         382
          464         402
          464         518
          464         558
          464         749
          464         766
          464         815
          464         869
          464         929
          465          28
          465         100
          465         282
          465         361
          465         445
          465         530
          465         537
          465         565
          465         603
          465         650
          465         803
          465         821
          465         823
          465         842
          465         844
          465         879
          465         910
          466         139
          466         280
          466         301
          466         355
          466         376
          466         427
          466         434
          466         485
          466         647
          466         670
          466         675
          466         723
          466         824
          466         829
          466         858
          466         867
          466         890
          466         893
          466         909
          466         948
          466         954
          466         991
          467          27
          467          92
          467         105
          467         134
          467         152
          467         164
          467         239
          467         293
          467         299
          467         301
          467         457
          467         479
          467         498
          467         509
          467         522
          467         642
          467         676
          467         713
          467         744
          467         828
          467         856
          468          40
          468          60
          468          93
          468         315
          468         340
          468         410
          468         498
          468         516
          468         571
          468         574
          468         589
          468         636
          468         731
          468         779
          468         799
          468         888
          468         934
          468         936
          469          20
          469         173
          469         203
          469         272
          469         425
          469         721
          469         832
          469         839
          469         899
          469         903
          469         942
          469         950
          470          71
          470          89
          470          91
          470         111
          470         193
          470         218
          470         269
          470         356
          470         594
          470         730
          470         891
          470         912
          470         983
          470         987
          471          42
          471         109
          471         216
          471         255
          471         323
          471         327
          471         450
          471         466
          471         608
          471         654
          471         655
          471         723
          471         781
          471         862
          471         878
          471         986
          472         225
          472         272
          472         273
          472         343
          472         349
          472         359
          472         414
          472         499
          472         610
          472         627
          472         656
          472         671
          472         679
          472         702
          472         748
          472         759
          472         798
          472         799
          472         847
          472         879
          472         925
          472         927
          472         929
          472         974
          473           4
          473          25
          473          51
          473          55
          473          73
          473         105
          473         137
          473         172
          473         199
          473         204
          473         239
          473         316
          473         454
          473         490
          473         525
          473         561
          473         575
          473         615
          473         673
          473         726
          473         735
          473         738
          473         752
          473         791
          473         885
          473         948
          473         994
          473         995
          474          12
          474         101
          474         164
          474         174
          474         270
          474         298
          474         332
          474         347
          474         351
          474         359
          474         427
          474         502
          474         555
          474         559
          474         667
          474         749
          474         825
          474         930
          474         999
          475          65
          475          81
          475         184
          475         193
          475         290
          475         294
          475         295
          475         323
          475         361
          475         473
          475         503
          475         579
          475         677
          475         811
          475         878
          475         903
          476         178
          476         237
          476         242
          476         250
          476         261
          476         291
          476         305
          476         342
          476         352
          476         381
          476         502
          476         602
          476         617
          476         703
          476         735
          476         760
          476         768
          476         833
          476         869
          476         933
          476         965
          476         981
          476         983
          477          82
          477         124
          477         198
          477         266
          477         325
          477         342
          477         345
          477         373
          477         404
          477         521
          477         527
          477         557
          477         566
          477         619
          477         626
          477         711
          477         721
          477         730
          477         765
          477         779
          477         820
          477         845
          477         856
          477         880
          477         899
          478          17
          478          52
          478          54
          478          67
          478          97
          478         102
          478         125
          478         298
          478         337
          478         384
          478         392
          478         559
          478         575
          478         675
          478         694
          478         710
          478         839
          478         967
          478         999
          479           6
          479          65
          479         171
          479         234
          479         235
          479         245
          479         293
          479         307
          479         347
          479         353
          479         419
          479         441
          479         532
          479         602
          479         682
          479         739
          479         748
          479         766
          479         823
          480          56
          480          88
          480         119
          480         431
          480         453
          480         618
          480         659
          480         715
          480         753
          480         915
          480         929
          480         981
          480         988
          480         990
          480         998
          481          21
          481          25
          481         157
          481         232
          481         233
          481         317
          481         342
          481         381
          481         451
          481         460
          481         510
          481         535
          481         548
          481         618
          481         676
          481         746
          481         812
          482          14
          482          68
          482          86
          482         111
          482         170
          482         190
          482         319
          482         337
          482         401
          482         448
          482         457
          482         574
          482         676
          482         732
          482         750
          482         758
          482         864
          482         900
          482         935
          482         970
          482         975
          483           2
          483          32
          483          51
          483         165
          483         239
          483         273
          483         292
          483         321
          483         357
          483         463
          483         486
          483         493
          483         598
          483         604
          483         664
          483         764
          483         774
          483         788
          483         793
          483         815
          483         826
          483         951
          484           7
          484          10
          484         171
          484         295
          484         317
          484         358
          484         398
          484         494
          484         524
          484         547
          484         661
          484         677
          484         727
          484         779
          484         785
          484         830
          484         839
          484         852
          484         857
          484         989
          485          30
          485          95
          485         210
          485         221
          485         253
          485         293
          485         321
          485         333
          485         358
          485         361
          485         487
          485         510
          485         551
          485         579
          485         612
          485         620
          485         646
          485         672
          485         684
          485         748
          485         759
          485         788
          485         790
          485         862
          485         871
          485         933
          485         949
          485         978
          486          66
          486         115
          486         222
          486         278
          486         343
          486         417
          486         480
          486         556
          486         584
          486         657
          486         700
          486         803
          486         853
          486         928
          486         952
          486         958
          486         964
          487          38
          487         143
          487         177
          487         221
          487         249
          487         275
          487         388
          487         402
          487         465
          487         480
          487         489
          487         502
          487         735
          487         801
          487         859
          487         868
          487         892
          487         939
          487         980
          488          14
          488         138
          488         173
          488         312
          488         363
          488         382
          488         404
          488         464
          488         543
          488         556
          488         565
          488         594
          488         635
          488         767
          488         777
          488         795
          488         947
          489          34
          489          52
          489         106
          489         177
          489         180
          489         183
          489         268
          489         270
          489         285
          489         318
          489         348
          489         456
          489         528
          489         559
          489         565
          489         606
          489         621
          489         663
          489         711
          489         820
          489         830
          489         882
          489         888
          489         890
          489         910
          489         942
          490          44
          490          49
          490          79
          490         136
          490         148
          490         255
          490         301
          490         454
          490         485
          490         630
          490         679
          490         760
          490         838
          490         865
          490         869
          490         951
          491          15
          491          43
          491          46
          491          91
          491         221
          491         223
          491         258
          491         286
          491         289
          491         307
          491         347
          491         510
          491         521
          491         555
          491         566
          491         592
          491         599
          491         602
          491         632
          491         690
          491         704
          491         772
          491         820
          491         858
          491         874
          491         903
          491         915
          491         952
          491         979
          492          27
          492         102
          492         165
          492         200
          492         236
          492         296
          492         483
          492         511
          492         523
          492         564
          492         748
          492         780
          492         926
          493          33
          493         119
          493         189
          493         220
          493         238
          493         265
          493         275
          493         292
          493         299
          493         375
          493         403
          493         429
          493         481
          493         604
          493         611
          493         791
          493         812
          493         834
          493         941
          493         960
          494          16
          494          52
          494         115
          494         130
          494         155
          494         198
          494         328
          494         347
          494         362
          494         448
          494         466
          494         506
          494         513
          494         554
          494         583
          494         610
          494         683
          494         702
          494         723
          494         839
          494         922
          494         936
          495          22
          495          86
          495         125
          495         132
          495         179
          495         264
          495         346
          495         368
          495         400
          495         401
          495         441
          495         457
          495         494
          495         530
          495         567
          495         601
          495         694
          495         697
          495         750
          495         824
          495         826
          495         836
          495         890
          495         892
          495         934
          495         943
          495         976
          496         140
          496         155
          496         159
          496         185
          496         207
          496         222
          496         422
          496         473
          496         531
          496         601
          496         772
          496         779
          496         783
          496         823
          496         883
          496         925
          497          35
          497         108
          497         140
          497         151
          497         167
          497         229
          497         320
          497         395
          497         438
          497         447
          497         548
          497         736
          497         831
          497         916
          498         102
          498         196
          498         203
          498         224
          498         241
          498         257
          498         276
          498         297
          498         311
          498         422
          498         507
          498         530
          498         613
          498         675
          498         709
          498         786
          498         792
          498         814
          498         831
          498         841
          498         893
          498         940
          498         997
          499          37
          499          43
          499         101
          499         129
          499         180
          499         215
          499         218
          499         293
          499         308
          499         373
          499         396
          499         423
          499         452
          499         455
          499         457
          499         466
          499         467
          499         614
          499         628
          499         667
          499         673
          499         729
          499         788
          499         805
          499         840
          500           4
          500          94
          500          97
          500         157
          500         227
          500         269
          500         277
          500         405
          500         537
          500         560
          500         610
          500         633
          500         674
          500         806
          501          99
          501         121
          501         130
          501         336
          501         348
          501         354
          501         383
          501         388
          501         429
          501         484
          501         513
          501         557
          501         592
          501         620
          501         627
          501         635
          501         703
          501         713
          501         771
          501         777
          501         788
          501         794
          501         835
          501         851
          501         875
          501         922
          502          11
          502         134
          502         168
          502         244
          502         276
          502         429
          502         444
          502         446
          502         497
          502         596
          502         606
          502         697
          502         712
          502         719
          502         800
          502         830
          502         837
          502         854
          502         898
          502         955
          502         972
          503          70
          503         102
          503         185
          503         186
          503         324
          503         348
          503         367
          503         382
          503         423
          503         533
          503         601
          503         629
          503         733
          503         782
          503         796
          503         819
          503         857
          503         877
          503         902
          503         907
          503         915
          503         921
          503         966
          504           2
          504         111
          504         126
          504         159
          504         334
          504         390
          504         403
          504         523
          504         577
          504         596
          504         600
          504         692
          504         869
          504         893
          504         896
          504         901
          505          11
          505         126
          505         213
          505         257
          505         267
          505         403
          505         429
          505         459
          505         479
          505         501
          505         510
          505         535
          505         559
          505         561
          505         566
          505         599
          505         613
          505         631
          505         679
          505         699
          505         717
          505         751
          505         823
          505         876
          505         882
          505         919
          505         943
          506           4
          506          11
          506         113
          506         265
          506         321
          506         404
          506         454
          506         525
          506         587
          506         606
          506         635
          506         682
          506         828
          506         833
          506         880
          506         923
          507          39
          507          55
          507          69
          507         168
          507         227
          507         244
          507         410
          507         418
          507         439
          507         534
          507         606
          507         684
          507         801
          507         813
          507         876
          507         934
          508          15
          508         121
          508         172
          508         200
          508         235
          508         254
          508         341
          508         346
          508         354
          508         567
          508         579
          508         587
          508         589
          508         620
          508         622
          508         702
          508         772
          508         782
          508         937
          508         957
          509          18
          509          20
          509          26
          509          96
          509         184
          509         215
          509         252
          509         266
          509         294
          509         313
          509         314
          509         326
          509         394
          509         406
          509         480
          509         545
          509         625
          509         647
          509         662
          509         673
          509         683
          509         798
          509         806
          509         913
          509         938
          509         992
          509         998
          510          40
          510         106
          510         132
          510         161
          510         243
          510         248
          510         305
          510         407
          510         463
          510         535
          510         601
          510         602
          510         637
          510         665
          510         686
          510         759
          510         771
          510         871
          510         876
          511          19
          511          22
          511          76
          511         141
          511         151
          511         157
          511         160
          511         217
          511         220
          511         279
          511         309
          511         392
          511         450
          511         520
          511         581
          511         628
          511         659
          511         666
          511         713
          511         728
          511         775
          511         816
          511         817
          511         837
          511         921
          511         945
          511         948
          511         984
          511         990
          511         998
          512         105
          512         144
          512         165
          512         182
          512         189
          512         218
          512         238
          512         294
          512         392
          512         439
          512         488
          512         550
          512         621
          512         683
          512         692
          512         756
          512         940
          512         975
          513          50
          513          63
          513          73
          513         216
          513         231
          513         262
          513         297
          513         334
          513         351
          513         452
          513         493
          513         500
          513         501
          513         566
          513         574
          513         578
          513         619
          513         643
          513         747
          513         753
          513         761
          513         855
          513         873
          513         940
          513         986
          514          86
          514         136
          514         262
          514         307
          514         340
          514         366
          514         510
          514         542
          514         585
          514         596
          514         647
          514         651
          514         664
          514         783
          514         849
          514         851
          514         925
          515          23
          515          80
          515         184
          515         190
          515         231
          515         263
          515         273
          515         280
          515         290
          515         313
          515         324
          515         326
          515         347
          515         362
          515         539
          515         540
          515         558
          515         590
          515         595
          515         639
          515         645
          515         662
          515         715
          515         742
          515         770
          515         771
          515         788
          515         887
          516          11
          516          14
          516          32
          516          74
          516         100
          516         173
          516         186
          516         242
          516         290
          516         330
          516         361
          516         373
          516         432
          516         485
          516         538
          516         603
          516         652
          516         667
          516         703
          516         747
          516         787
          516         798
          516         822
          516         832
          516         862
          516         947
          516         975
          517          13
          517          14
          517          37
          517          53
          517          60
          517          72
          517          84
          517         108
          517         114
          517         278
          517         289
          517         291
          517         307
          517         308
          517         313
          517         356
          517         357
          517         360
          517         365
          517         401
          517         455
          517         519
          517         536
          517         577
          517         579
          517         659
          517         684
          517         723
          517         726
          517         862
          517         920
          517         935
          517         956
          517         977
          517         979
          517         990
          518         105
          518         150
          518         275
          518         334
          518         413
          518         426
          518         440
          518         495
          518         581
          518         592
          518         640
          518         641
          518         686
          518         714
          518         736
          518         760
          518         816
          518         920
          518         935
          519          18
          519          38
          519         120
          519         244
          519         259
          519         297
          519         305
          519         341
          519         371
          519         386
          519         454
          519         459
          519         532
          519         543
          519         693
          519         866
          519         923
          519         973
          519        1000
          520          34
          520          62
          520          69
          520          73
          520         135
          520         143
          520         177
          520         249
          520         260
          520         268
          520         328
          520         378
          520         423
          520         512
          520         521
          520         663
          520         736
          520         754
          520         777
          520         794
          520         839
          520         921
          521          30
          521         115
          521         147
          521         208
          521         221
          521         276
          521         346
          521         460
          521         461
          521         616
          521         623
          521         629
          521         688
          521         704
          521         708
          521         806
          521         847
          521         896
          521         982
          522           3
          522           6
          522          93
          522         134
          522         135
          522         161
          522         184
          522         223
          522         238
          522         280
          522         362
          522         364
          522         404
          522         445
          522         589
          522         620
          522         628
          522         694
          522         873
          522         911
          523          59
          523         396
          523         433
          523         562
          523         575
          523         585
          523         698
          523         798
          523         821
          523         973
          523        1000
          524           3
          524          23
          524          78
          524          80
          524         258
          524         275
          524         278
          524         306
          524         329
          524         334
          524         337
          524         380
          524         385
          524         401
          524         422
          524         570
          524         609
          524         848
          524         955
          524         985
          525          53
          525          99
          525         174
          525         361
          525         424
          525         448
          525         523
          525         548
          525         549
          525         631
          525         731
          525         818
          525         930
          525         981
          526         116
          526         118
          526         121
          526         299
          526         393
          526         407
          526         531
          526         573
          526         592
          526         674
          526         760
          526         805
          526         887
          526         914
          526         927
          527          48
          527         100
          527         157
          527         220
          527         255
          527         343
          527         417
          527         454
          527         605
          527         611
          527         644
          527         671
          527         700
          527         783
          527         804
          527         805
          527         806
          527         909
          527         966
          528          25
          528         107
          528         144
          528         229
          528         232
          528         247
          528         354
          528         387
          528         391
          528         462
          528         466
          528         496
          528         539
          528         548
          528         579
          528         677
          528         690
          528         822
          528         846
          528         856
          528         890
          528         891
          528         952
          528         982
          528         986
          529         113
          529         212
          529         221
          529         301
          529         327
          529         349
          529         426
          529         443
          529         488
          529         493
          529         499
          529         537
          529         557
          529         684
          529         704
          529         720
          529         749
          529         957
          529         963
          530          38
          530         105
          530         154
          530         176
          530         205
          530         284
          530         390
          530         479
          530         515
          530         541
          530         564
          530         589
          530         679
          530         831
          530         844
          530         935
          530         998
          531          35
          531          36
          531         116
          531         119
          531         176
          531         247
          531         310
          531         380
          531         487
          531         526
          531         644
          531         651
          531         662
          531         686
          531         694
          531         741
          531         783
          531         818
          531         905
          531         932
          531         954
          532          18
          532          98
          532         192
          532         194
          532         228
          532         258
          532         311
          532         446
          532         466
          532         513
          532         520
          532         571
          532         612
          532         657
          532         660
          532         681
          532         702
          532         802
          532         881
          532         906
          533           8
          533          24
          533         213
          533         235
          533         240
          533         289
          533         310
          533         328
          533         382
          533         398
          533         413
          533         598
          533         630
          533         722
          533         742
          533         761
          533         802
          533         838
          533         872
          533         964
          533         999
          534          61
          534          70
          534         125
          534         143
          534         172
          534         177
          534         199
          534         275
          534         278
          534         344
          534         345
          534         405
          534         450
          534         485
          534         487
          534         549
          534         588
          534         623
          534         624
          534         638
          534         639
          534         702
          534         793
          534         804
          534         869
          534         906
          534         970
          535          12
          535         148
          535         160
          535         372
          535         427
          535         432
          535         544
          535         634
          535         649
          535         703
          535         757
          535         803
          535         909
          535         938
          535         988
          535         991
          536          44
          536          83
          536         154
          536         159
          536         174
          536         190
          536         256
          536         304
          536         397
          536         737
          536         999
          537          70
          537         230
          537         258
          537         262
          537         321
          537         330
          537         343
          537         368
          537         407
          537         421
          537         548
          537         629
          537         646
          537         698
          537         893
          537         951
          538          85
          538         143
          538         163
          538         176
          538         181
          538         210
          538         224
          538         238
          538         248
          538         250
          538         283
          538         438
          538         518
          538         561
          538         583
          538         628
          538         683
          538         696
          538         728
          538         777
          538         779
          538         798
          538         857
          538         872
          538         879
          538         898
          538         914
          538         982
          539          41
          539          52
          539          59
          539          62
          539          96
          539         100
          539         123
          539         125
          539         204
          539         282
          539         289
          539         298
          539         489
          539         614
          539         619
          539         703
          539         713
          539         732
          539         764
          539         859
          539         912
          540         257
          540         277
          540         313
          540         375
          540         391
          540         405
          540         522
          540         656
          540         681
          540         797
          540         835
          540         840
          540         849
          540         852
          540         979
          541          11
          541          28
          541          59
          541          85
          541          90
          541         123
          541         214
          541         248
          541         281
          541         398
          541         523
          541         584
          541         640
          541         650
          541         653
          541         660
          541         674
          541         721
          541         725
          541         772
          541         824
          541         920
          542          16
          542          28
          542          33
          542          57
          542         163
          542         270
          542         315
          542         463
          542         468
          542         501
          542         532
          542         587
          542         710
          542         719
          542         767
          542         885
          542         930
          542         931
          542         936
          543          11
          543          20
          543          68
          543          79
          543         123
          543         161
          543         163
          543         207
          543         362
          543         490
          543         497
          543         507
          543         565
          543         583
          543         630
          543         700
          543         887
          543         932
          543         955
          544          35
          544         166
          544         168
          544         200
          544         235
          544         255
          544         300
          544         302
          544         307
          544         309
          544         341
          544         342
          544         361
          544         428
          544         525
          544         669
          544         739
          544         810
          544         816
          544         833
          544         849
          544         897
          545          45
          545         150
          545         169
          545         171
          545         196
          545         201
          545         203
          545         237
          545         308
          545         315
          545         349
          545         470
          545         538
          545         603
          545         665
          545         674
          545         720
          545         764
          545         768
          545         774
          545         777
          545         967
          546          48
          546         121
          546         127
          546         166
          546         296
          546         312
          546         399
          546         543
          546         683
          546         700
          546         734
          546         825
          546         828
          546         919
          546         967
          547          62
          547          78
          547         148
          547         157
          547         197
          547         217
          547         293
          547         408
          547         502
          547         523
          547         575
          547         597
          547         762
          547         820
          547         887
          547         997
          548           5
          548          30
          548          69
          548          72
          548         103
          548         162
          548         164
          548         194
          548         209
          548         309
          548         531
          548         580
          548         620
          548         672
          548         746
          548         754
          548         840
          548         929
          548         946
          548         963
          548         966
          549          46
          549          49
          549          74
          549         205
          549         245
          549         366
          549         462
          549         517
          549         550
          549         577
          549         601
          549         631
          549         632
          549         679
          549         688
          549         757
          549         762
          549         794
          549         803
          549         872
          549         921
          549         960
          550          90
          550         114
          550         251
          550         350
          550         417
          550         553
          550         657
          550         697
          550         749
          550         815
          550         850
          550         931
          550         932
          550         936
          551          70
          551          72
          551         199
          551         254
          551         271
          551         350
          551         380
          551         381
          551         402
          551         430
          551         438
          551         458
          551         515
          551         523
          551         552
          551         556
          551         675
          551         676
          551         685
          551         862
          551         876
          552          42
          552          77
          552          83
          552         121
          552         266
          552         287
          552         310
          552         330
          552         410
          552         438
          552         500
          552         514
          552         551
          552         596
          552         624
          552         728
          552         770
          552         806
          552         826
          552         903
          552         963
          553          44
          553          56
          553          78
          553          79
          553          86
          553         111
          553         186
          553         313
          553         323
          553         369
          553         433
          553         434
          553         512
          553         530
          553         547
          553         603
          553         765
          554          25
          554          55
          554          72
          554         296
          554         384
          554         454
          554         474
          554         501
          554         507
          554         598
          554         626
          554         716
          554         769
          554         791
          554         936
          555          36
          555          59
          555          62
          555          73
          555         128
          555         168
          555         264
          555         319
          555         325
          555         434
          555         447
          555         519
          555         553
          555         565
          555         584
          555         604
          555         729
          555         730
          555         806
          555         816
          555         849
          556          10
          556          32
          556          45
          556         140
          556         289
          556         340
          556         420
          556         529
          556         679
          556         688
          556         698
          556         744
          556         931
          556         971
          557         207
          557         337
          557         354
          557         357
          557         377
          557         417
          557         421
          557         495
          557         528
          557         534
          557         537
          557         563
          557         621
          557         697
          557         753
          557         768
          557         806
          557         824
          557         835
          557         861
          557         877
          557         885
          557         888
          557         890
          557         909
          557         952
          557         992
          558          23
          558          63
          558         169
          558         181
          558         197
          558         217
          558         241
          558         288
          558         309
          558         362
          558         418
          558         468
          558         496
          558         719
          558         769
          558         828
          558         951
          558         988
          559         127
          559         185
          559         342
          559         493
          559         522
          559         544
          559         549
          559         617
          559         729
          559         737
          559         770
          559         799
          559         808
          559         821
          559         888
          559         890
          559         932
          560           2
          560          32
          560          65
          560          88
          560         171
          560         208
          560         226
          560         428
          560         432
          560         463
          560         511
          560         531
          560         610
          560         611
          560         626
          560         694
          560         818
          560         843
          560         895
          560         980
          561           6
          561          28
          561          36
          561          43
          561         101
          561         104
          561         199
          561         204
          561         278
          561         312
          561         342
          561         752
          561         889
          561         952
          561         961
          561         970
          562          45
          562          58
          562          93
          562         185
          562         199
          562         219
          562         234
          562         296
          562         302
          562         304
          562         367
          562         394
          562         417
          562         432
          562         692
          562         790
          562         863
          562         871
          562         889
          562         915
          562         928
          562         967
          563         202
          563         376
          563         467
          563         500
          563         527
          563         541
          563         550
          563         574
          563         627
          563         738
          563         753
          563         765
          563         807
          563         811
          563         934
          563         979
          564          41
          564          46
          564         109
          564         118
          564         217
          564         265
          564         310
          564         331
          564         360
          564         398
          564         475
          564         531
          564         542
          564         695
          564         740
          564         743
          564         788
          564         848
          564         880
          564         881
          564         901
          564         922
          565           5
          565         104
          565         138
          565         146
          565         149
          565         181
          565         186
          565         212
          565         323
          565         339
          565         348
          565         488
          565         497
          565         505
          565         636
          565         643
          565         725
          565         795
          565         830
          565         927
          565         948
          566           8
          566          11
          566          18
          566          24
          566          34
          566         142
          566         208
          566         252
          566         271
          566         298
          566         315
          566         344
          566         349
          566         380
          566         381
          566         460
          566         466
          566         496
          566         530
          566         561
          566         573
          566         604
          566         731
          566         761
          566         779
          566         782
          566         901
          566         935
          566         976
          567         153
          567         182
          567         351
          567         395
          567         408
          567         421
          567         449
          567         502
          567         506
          567         514
          567         531
          567         578
          567         610
          567         661
          567         695
          567         809
          567         894
          567         912
          567         933
          568         160
          568         233
          568         266
          568         391
          568         408
          568         622
          568         713
          568         719
          568         736
          568         760
          568         793
          568         797
          568         830
          568         831
          568         834
          568         916
          568         991
          569          19
          569          66
          569         116
          569         231
          569         377
          569         467
          569         566
          569         784
          569         845
          569         850
          569         965
          569         977
          570         191
          570         205
          570         211
          570         212
          570         227
          570         240
          570         260
          570         347
          570         359
          570         465
          570         506
          570         524
          571          78
          571          96
          571         119
          571         139
          571         157
          571         184
          571         242
          571         291
          571         307
          571         432
          571         500
          571         537
          571         596
          571         627
          571         677
          571         698
          571         738
          571         781
          571         809
          571         813
          571         816
          571         865
          571         888
          572          65
          572          66
          572         117
          572         138
          572         162
          572         172
          572         306
          572         358
          572         378
          572         404
          572         433
          572         443
          572         463
          572         473
          572         602
          572         620
          572         708
          572         718
          572         748
          572         806
          572         822
          572         843
          572         990
          573           4
          573          10
          573          22
          573         112
          573         141
          573         264
          573         436
          573         544
          573         582
          573         592
          573         618
          573         721
          573         839
          573         865
          573         869
          573         945
          574          57
          574          72
          574         125
          574         146
          574         181
          574         184
          574         205
          574         275
          574         301
          574         322
          574         384
          574         518
          574         527
          574         538
          574         583
          574         586
          574         654
          574         677
          574         703
          574         726
          574         757
          574         803
          574         926
          574         938
          575           3
          575         118
          575         157
          575         298
          575         301
          575         361
          575         416
          575         473
          575         481
          575         489
          575         506
          575         542
          575         554
          575         667
          575         746
          575         835
          575         886
          575         898
          575         905
          575         973
          575         987
          576          54
          576          62
          576          81
          576          96
          576         100
          576         161
          576         195
          576         309
          576         328
          576         349
          576         401
          576         407
          576         416
          576         491
          576         590
          576         624
          576         651
          576         677
          576         685
          576         812
          576         858
          576         881
          576         912
          576         925
          576         973
          577          50
          577          52
          577         102
          577         109
          577         113
          577         147
          577         191
          577         289
          577         344
          577         349
          577         352
          577         363
          577         446
          577         501
          577         547
          577         652
          577         689
          577         694
          577         705
          577         740
          577         756
          577         833
          577         852
          577         973
          577         981
          577         997
          577         998
          578          63
          578         115
          578         316
          578         436
          578         510
          578         524
          578         538
          578         565
          578         600
          578         637
          578         640
          578         674
          578         697
          578         732
          578         739
          578         742
          578         785
          578         882
          578         895
          578         969
          578         976
          578         997
          579          15
          579          95
          579         100
          579         147
          579         326
          579         409
          579         480
          579         512
          579         630
          579         680
          579         688
          579         711
          579         739
          579         834
          579         856
          579         912
          579         974
          580           2
          580          20
          580          45
          580          65
          580         254
          580         258
          580         304
          580         365
          580         492
          580         536
          580         587
          580         632
          580         668
          580         724
          580         788
          580         803
          580         818
          580         871
          580         880
          580         890
          580         945
          581         111
          581         188
          581         244
          581         273
          581         426
          581         475
          581         509
          581         626
          581         658
          581         666
          581         668
          581         687
          581         693
          581         759
          581         778
          581         796
          581         814
          581         823
          581         843
          581         987
          582         103
          582         217
          582         400
          582         406
          582         426
          582         437
          582         530
          582         562
          582         629
          582         671
          582         672
          582         675
          582         745
          582         752
          582         827
          582         862
          582         928
          582         955
          583          44
          583         106
          583         161
          583         177
          583         230
          583         406
          583         653
          583         720
          583         843
          584         131
          584         192
          584         241
          584         264
          584         265
          584         281
          584         337
          584         340
          584         387
          584         391
          584         399
          584         400
          584         419
          584         472
          584         654
          584         682
          584         701
          584         703
          584         760
          584         761
          584         874
          584         947
          585          59
          585         125
          585         159
          585         593
          585         616
          585         630
          585         667
          585         802
          585         827
          585         903
          585         980
          585         999
          586          20
          586          22
          586          82
          586         143
          586         162
          586         192
          586         211
          586         250
          586         257
          586         277
          586         512
          586         573
          586         591
          586         631
          586         654
          586         658
          586         736
          586         757
          586         758
          586         766
          586         788
          586         794
          586         815
          586         861
          586         886
          586         889
          586         901
          586         908
          587          13
          587          34
          587          41
          587          86
          587         160
          587         174
          587         184
          587         200
          587         201
          587         216
          587         242
          587         248
          587         262
          587         298
          587         323
          587         363
          587         366
          587         376
          587         442
          587         482
          587         497
          587         519
          587         575
          587         586
          587         688
          587         747
          587         749
          587         767
          587         821
          587         915
          587         998
          588          92
          588         126
          588         136
          588         154
          588         178
          588         222
          588         228
          588         273
          588         360
          588         377
          588         430
          588         575
          588         648
          588         686
          588         715
          588         742
          588         800
          588         818
          588         862
          588         885
          588         959
          588         987
          588         993
          589          31
          589          61
          589          76
          589         173
          589         275
          589         320
          589         351
          589         369
          589         540
          589         573
          589         578
          589         607
          589         789
          589         872
          589         879
          589         977
          589         982
          590           4
          590          25
          590          99
          590         232
          590         236
          590         289
          590         338
          590         411
          590         498
          590         614
          590         617
          590         702
          590         711
          590         723
          591          14
          591         101
          591         208
          591         233
          591         306
          591         317
          591         319
          591         326
          591         402
          591         412
          591         427
          591         598
          591         672
          591         706
          591         728
          591         747
          591         774
          591         794
          591         872
          591         934
          592          14
          592          20
          592          72
          592          88
          592         122
          592         154
          592         429
          592         482
          592         596
          592         642
          592         665
          592         801
          592         814
          592         837
          592         973
          592         984
          593         149
          593         158
          593         170
          593         231
          593         249
          593         269
          593         334
          593         338
          593         534
          593         573
          593         589
          593         639
          593         675
          593         685
          593         822
          593         823
          593         886
          593         934
          593         943
          593         970
          593         992
          593         996
          594         200
          594         234
          594         270
          594         386
          594         427
          594         484
          594         488
          594         502
          594         505
          594         509
          594         515
          594         526
          594         557
          594         565
          594         600
          594         642
          594         657
          594         660
          594         661
          594         850
          594         854
          594         877
          594         886
          594         894
          594         910
          594         967
          595          35
          595          88
          595         133
          595         137
          595         220
          595         266
          595         273
          595         277
          595         281
          595         296
          595         369
          595         514
          595         562
          595         694
          595         770
          595         825
          595         831
          595         931
          595         942
          595         986
          595         994
          596          11
          596          52
          596          60
          596          94
          596         109
          596         191
          596         208
          596         244
          596         263
          596         280
          596         304
          596         394
          596         522
          596         552
          596         558
          596         605
          596         610
          596         614
          596         668
          596         676
          596         697
          596         769
          596         770
          596         864
          596         883
          596         919
          596         931
          597          50
          597          52
          597          84
          597         143
          597         165
          597         197
          597         231
          597         306
          597         322
          597         407
          597         428
          597         525
          597         547
          597         549
          597         588
          597         621
          597         697
          597         786
          597         841
          597         851
          597         861
          597         899
          597         914
          597         980
          598          55
          598         196
          598         305
          598         444
          598         465
          598         490
          598         491
          598         713
          598         815
          598         863
          598         931
          598         978
          598         991
          599          33
          599          43
          599          83
          599         120
          599         198
          599         231
          599         320
          599         384
          599         436
          599         497
          599         699
          599         739
          599         827
          600          71
          600          94
          600         108
          600         152
          600         164
          600         167
          600         197
          600         198
          600         218
          600         253
          600         289
          600         292
          600         327
          600         347
          600         371
          600         391
          600         392
          600         431
          600         545
          600         625
          600         629
          600         659
          600         717
          600         864
          600         877
          600         901
          600         909
          600         936
          601          37
          601         151
          601         172
          601         186
          601         225
          601         243
          601         313
          601         438
          601         570
          601         742
          601         920
          601         924
          601         948
          601         975
          602          76
          602         156
          602         173
          602         190
          602         249
          602         283
          602         329
          602         354
          602         366
          602         368
          602         372
          602         399
          602         425
          602         437
          602         542
          602         549
          602         606
          602         670
          602         719
          602         812
          602         907
          602         941
          602         976
          603          10
          603          12
          603          35
          603          69
          603          73
          603         103
          603         161
          603         182
          603         197
          603         246
          603         278
          603         300
          603         318
          603         319
          603         324
          603         356
          603         391
          603         401
          603         418
          603         446
          603         469
          603         475
          603         512
          603         553
          603         774
          603         813
          603         815
          603         827
          603         899
          603         937
          603         939
          603         986
          603         990
          604          49
          604          90
          604         195
          604         305
          604         443
          604         446
          604         529
          604         571
          604         598
          604         599
          604         636
          604         750
          604         764
          604         803
          604         895
          604         958
          604         986
          605          30
          605          42
          605          70
          605         304
          605         306
          605         319
          605         416
          605         437
          605         455
          605         625
          605         672
          605         687
          605         714
          605         764
          605         781
          605         801
          605         840
          605         898
          605         973
          606          61
          606          75
          606         103
          606         191
          606         227
          606         428
          606         429
          606         439
          606         519
          606         536
          606         708
          606         765
          606         885
          606         900
          606         906
          606         932
          606         977
          606         978
          607          86
          607          90
          607         117
          607         120
          607         121
          607         141
          607         180
          607         259
          607         343
          607         460
          607         484
          607         544
          607         636
          607         792
          607         832
          607         875
          607         895
          607         953
          607         969
          607         982
          607         989
          608          49
          608          83
          608          93
          608         173
          608         194
          608         200
          608         229
          608         236
          608         503
          608         576
          608         586
          608         597
          608         600
          608         786
          608         787
          608         879
          608         892
          608         998
          608         999
          609          76
          609          82
          609         133
          609         138
          609         250
          609         308
          609         449
          609         463
          609         625
          609         640
          609         697
          609         821
          609         927
          609         945
          609         991
          610          58
          610         112
          610         133
          610         206
          610         287
          610         429
          610         491
          610         494
          610         585
          610         620
          610         629
          610         701
          610         739
          610         780
          610         818
          610         836
          610         968
          611          41
          611          48
          611          96
          611         113
          611         118
          611         180
          611         257
          611         263
          611         277
          611         293
          611         320
          611         436
          611         461
          611         474
          611         528
          611         594
          611         607
          611         624
          611         781
          611         793
          611         808
          611         820
          611         847
          611         892
          611         900
          611         978
          612          20
          612         182
          612         194
          612         314
          612         329
          612         330
          612         406
          612         416
          612         450
          612         451
          612         452
          612         482
          612         498
          612         506
          612         544
          612         562
          612         572
          612         594
          612         597
          612         637
          612         638
          612         700
          612         711
          612         722
          612         735
          612         804
          612         843
          612         856
          612         858
          612         928
          612         946
          612         976
          613          41
          613         137
          613         171
          613         240
          613         247
          613         302
          613         303
          613         357
          613         453
          613         492
          613         493
          613         531
          613         545
          613         611
          613         661
          613         707
          613         731
          613         758
          613         762
          613         916
          613         955
          614          51
          614          58
          614          65
          614          67
          614          82
          614         121
          614         147
          614         170
          614         198
          614         233
          614         278
          614         300
          614         311
          614         393
          614         398
          614         442
          614         454
          614         459
          614         491
          614         514
          614         581
          614         593
          614         633
          614         699
          614         903
          614         926
          614         976
          615          16
          615          43
          615          64
          615          82
          615         101
          615         105
          615         134
          615         150
          615         191
          615         252
          615         294
          615         450
          615         462
          615         676
          615         678
          615         689
          615         697
          615         768
          615         776
          615         986
          616          36
          616          83
          616         120
          616         257
          616         322
          616         326
          616         384
          616         445
          616         448
          616         627
          616         970
          616         990
          616         994
          617         110
          617         123
          617         143
          617         312
          617         359
          617         443
          617         497
          617         506
          617         527
          617         553
          617         576
          617         604
          617         645
          617         651
          617         662
          617         704
          617         742
          617         752
          617         792
          617         842
          617         870
          618          18
          618          59
          618          87
          618         100
          618         142
          618         160
          618         176
          618         182
          618         211
          618         242
          618         317
          618         372
          618         407
          618         513
          618         518
          618         519
          618         521
          618         579
          618         592
          618         731
          618         741
          618         777
          618         852
          618         893
          618         965
          619          80
          619         117
          619         122
          619         133
          619         173
          619         177
          619         244
          619         267
          619         358
          619         415
          619         470
          619         472
          619         505
          619         523
          619         762
          619         797
          619         799
          619         800
          619         957
          619         993
          620          18
          620          31
          620          42
          620         109
          620         120
          620         161
          620         188
          620         233
          620         316
          620         326
          620         352
          620         369
          620         510
          620         533
          620         575
          620         589
          620         650
          620         653
          620         671
          620         831
          620         841
          620         888
          620         987
          620         993
          621          30
          621          52
          621          80
          621         174
          621         307
          621         317
          621         351
          621         354
          621         383
          621         419
          621         448
          621         492
          621         587
          621         588
          621         633
          621         655
          621         717
          621         802
          621         811
          621         843
          621         888
          621         932
          621         936
          621         937
          621         981
          622          21
          622          24
          622         103
          622         123
          622         136
          622         156
          622         171
          622         289
          622         296
          622         306
          622         367
          622         402
          622         416
          622         500
          622         579
          622         607
          622         655
          622         668
          622         778
          622         798
          622         869
          622         886
          622         916
          622         936
          623           5
          623          35
          623          46
          623          62
          623         138
          623         148
          623         212
          623         231
          623         249
          623         311
          623         420
          623         427
          623         487
          623         501
          623         517
          623         531
          623         648
          623         666
          623         671
          623         692
          623         789
          623         808
          623         873
          623         900
          623         928
          623         939
          624          17
          624          36
          624          59
          624          80
          624          81
          624         143
          624         185
          624         204
          624         371
          624         378
          624         457
          624         512
          624         552
          624         574
          624         594
          624         605
          624         694
          624         890
          624         925
          624         978
          624         986
          624         991
          625         108
          625         169
          625         180
          625         210
          625         261
          625         299
          625         405
          625         409
          625         464
          625         506
          625         523
          625         584
          625         655
          625         674
          625         747
          625         794
          625         827
          625         856
          625         868
          625         874
          625         888
          625         894
          625         945
          625         988
          626         116
          626         166
          626         269
          626         328
          626         372
          626         427
          626         457
          626         459
          626         501
          626         515
          626         516
          626         532
          626         583
          626         606
          626         611
          626         661
          626         778
          626         807
          626         815
          626         850
          626         874
          626         876
          626         895
          626         903
          627           5
          627          59
          627          70
          627          71
          627         145
          627         164
          627         171
          627         240
          627         252
          627         259
          627         296
          627         360
          627         440
          627         467
          627         471
          627         505
          627         581
          627         611
          627         664
          627         701
          627         751
          627         906
          627         935
          627         993
          628          14
          628          16
          628          40
          628          79
          628         109
          628         186
          628         251
          628         367
          628         377
          628         381
          628         394
          628         496
          628         552
          628         709
          628         784
          628         810
          628         875
          628         924
          628         960
          628         973
          629           6
          629          56
          629         109
          629         125
          629         145
          629         197
          629         279
          629         282
          629         289
          629         340
          629         420
          629         586
          629         670
          629         671
          629         750
          629         761
          629         775
          629         776
          629         794
          629         800
          629         866
          630           2
          630          73
          630         118
          630         138
          630         171
          630         227
          630         237
          630         276
          630         328
          630         362
          630         379
          630         388
          630         397
          630         421
          630         446
          630         471
          630         572
          630         577
          630         631
          630         658
          630         666
          630         701
          630         745
          630         864
          630         908
          631          11
          631          36
          631          62
          631         148
          631         178
          631         253
          631         277
          631         314
          631         341
          631         345
          631         401
          631         481
          631         515
          631         517
          631         530
          631         658
          631         734
          631         829
          631         843
          631         881
          631         942
          632         181
          632         215
          632         240
          632         279
          632         313
          632         349
          632         367
          632         381
          632         396
          632         400
          632         420
          632         435
          632         452
          632         487
          632         536
          632         567
          632         588
          632         601
          632         612
          632         614
          632         890
          632         911
          633          53
          633         118
          633         175
          633         210
          633         227
          633         231
          633         301
          633         391
          633         399
          633         421
          633         526
          633         529
          633         674
          633         678
          633         709
          633         751
          633         816
          633         824
          633         949
          634          15
          634          44
          634         155
          634         417
          634         447
          634         453
          634         490
          634         572
          634         617
          634         655
          634         789
          634         950
          634         993
          635          10
          635          15
          635          25
          635          80
          635         160
          635         202
          635         256
          635         261
          635         267
          635         296
          635         330
          635         346
          635         422
          635         445
          635         459
          635         484
          635         519
          635         527
          635         533
          635         660
          635         672
          635         714
          635         765
          635         907
          636          17
          636          44
          636          46
          636          51
          636          56
          636          74
          636         182
          636         287
          636         351
          636         451
          636         536
          636         746
          636         943
          636         944
          636         958
          636         964
          636         967
          636         974
          637          20
          637          42
          637         130
          637         279
          637         288
          637         317
          637         403
          637         478
          637         488
          637         741
          637         831
          637         920
          637         928
          637         955
          638          93
          638          99
          638         160
          638         180
          638         277
          638         363
          638         384
          638         390
          638         424
          638         468
          638         573
          638         604
          638         651
          638         663
          638         687
          638         794
          638         808
          638         849
          638         889
          639          20
          639          27
          639         101
          639         293
          639         328
          639         371
          639         386
          639         393
          639         405
          639         478
          639         541
          639         545
          639         556
          639         598
          639         650
          639         710
          639         797
          639         826
          639         847
          639         940
          640          34
          640         144
          640         165
          640         229
          640         235
          640         250
          640         343
          640         489
          640         516
          640         571
          640         575
          640         583
          640         597
          640         661
          640         713
          640         811
          640         819
          640         868
          640         884
          640         900
          640         943
          640         950
          640         960
          640         975
          641          84
          641         107
          641         116
          641         163
          641         197
          641         198
          641         320
          641         348
          641         363
          641         437
          641         655
          641         661
          641         683
          641         686
          641         697
          641         700
          641         757
          641         809
          641         813
          641         911
          641         927
          641         962
          642          18
          642          21
          642          52
          642          60
          642         123
          642         167
          642         188
          642         227
          642         326
          642         329
          642         336
          642         430
          642         458
          642         483
          642         525
          642         534
          642         548
          642         635
          642         659
          642         742
          642         965
          642         987
          642         991
          642         996
          643           9
          643         104
          643         162
          643         220
          643         224
          643         230
          643         307
          643         339
          643         361
          643         383
          643         442
          643         499
          643         557
          643         565
          643         583
          643         684
          643         705
          643         804
          643         815
          643         823
          643         899
          643         900
          643         948
          643         969
          643         979
          643         998
          644           3
          644          18
          644          58
          644          83
          644         118
          644         201
          644         215
          644         218
          644         282
          644         319
          644         353
          644         713
          644         787
          644         817
          644         819
          644         851
          644         867
          644         996
          645          24
          645         186
          645         246
          645         337
          645         413
          645         432
          645         442
          645         445
          645         459
          645         583
          645         584
          645         595
          645         621
          645         640
          645         682
          645         795
          645         818
          645         849
          645         855
          645         894
          645         994
          646          52
          646          69
          646         124
          646         137
          646         154
          646         159
          646         283
          646         323
          646         465
          646         496
          646         537
          646         558
          646         633
          646         669
          646         673
          646         797
          646         824
          646         992
          646         997
          647          62
          647         173
          647         238
          647         253
          647         295
          647         370
          647         380
          647         403
          647         509
          647         538
          647         581
          647         626
          647         635
          647         655
          647         673
          647         755
          647         774
          647         816
          647         843
          647         907
          647         948
          648          40
          648          53
          648          80
          648          82
          648         173
          648         197
          648         200
          648         209
          648         250
          648         294
          648         322
          648         347
          648         369
          648         429
          648         490
          648         542
          648         554
          648         619
          648         808
          648         826
          648         881
          648         888
          648         949
          648         951
          648         956
          649          60
          649         151
          649         168
          649         256
          649         359
          649         465
          649         471
          649         559
          649         647
          649         648
          649         657
          649         709
          649         718
          649         728
          649         731
          649         801
          649         876
          649         881
          650           1
          650          22
          650          43
          650          54
          650          55
          650         207
          650         247
          650         369
          650         489
          650         495
          650         504
          650         517
          650         534
          650         554
          650         619
          650         750
          650         849
          650         863
          650         895
          650         943
          650         946
          651          72
          651         173
          651         221
          651         291
          651         363
          651         377
          651         416
          651         482
          651         553
          651         561
          651         588
          651         636
          651         653
          651         656
          651         756
          651         763
          651         809
          651         848
          651         865
          651         882
          652          15
          652         138
          652         145
          652         205
          652         286
          652         306
          652         381
          652         423
          652         463
          652         649
          652         685
          652         765
          652         808
          652         829
          652         842
          652         903
          652         918
          653           4
          653          28
          653          50
          653          97
          653         141
          653         260
          653         277
          653         283
          653         307
          653         327
          653         338
          653         419
          653         426
          653         482
          653         596
          653         668
          653         715
          653         722
          653         744
          653         787
          653         797
          653         846
          653         850
          653         917
          653         937
          654          21
          654          90
          654         108
          654         146
          654         163
          654         224
          654         228
          654         269
          654         281
          654         330
          654         390
          654         561
          654         678
          654         732
          654         754
          654         761
          654         784
          654         786
          654         799
          654         816
          654         823
          654         864
          654         886
          654         890
          654         955
          655           2
          655           5
          655          71
          655         116
          655         154
          655         186
          655         196
          655         199
          655         376
          655         402
          655         414
          655         429
          655         430
          655         447
          655         476
          655         561
          655         672
          655         673
          655         682
          655         712
          655         886
          656          78
          656          94
          656         156
          656         212
          656         218
          656         234
          656         269
          656         419
          656         655
          656         708
          656         806
          657          63
          657         143
          657         153
          657         297
          657         466
          657         743
          657         750
          657         788
          657         881
          657         903
          657         953
          657         954
          657         985
          658          12
          658          22
          658          83
          658         255
          658         363
          658         423
          658         453
          658         492
          658         719
          658         731
          658         782
          658         810
          658         874
          658         910
          658         920
          658         949
          658         952
          658         995
          659          22
          659          52
          659          65
          659          93
          659         133
          659         247
          659         326
          659         347
          659         351
          659         371
          659         455
          659         525
          659         551
          659         640
          659         682
          659         868
          659         905
          659         916
          659         937
          659         956
          660          15
          660         165
          660         227
          660         283
          660         303
          660         307
          660         337
          660         391
          660         465
          660         564
          660         566
          660         581
          660         673
          660         796
          660         883
          660         936
          661          16
          661         165
          661         231
          661         282
          661         385
          661         576
          661         610
          661         681
          661         745
          661         753
          661         859
          661         909
          661         932
          662         203
          662         209
          662         223
          662         279
          662         316
          662         334
          662         489
          662         493
          662         530
          662         601
          662         653
          662         738
          662         752
          662         879
          663         119
          663         184
          663         233
          663         247
          663         289
          663         302
          663         347
          663         385
          663         416
          663         450
          663         540
          663         559
          663         568
          663         608
          663         624
          663         639
          663         656
          663         734
          663         784
          663         903
          663         976
          664           3
          664          31
          664          72
          664          99
          664         243
          664         256
          664         303
          664         390
          664         421
          664         464
          664         504
          664         613
          664         711
          664         715
          664         756
          665          17
          665         109
          665         144
          665         293
          665         332
          665         360
          665         514
          665         558
          665         584
          665         605
          665         671
          665         703
          665         723
          665         892
          665         942
          666          32
          666          39
          666         120
          666         164
          666         216
          666         339
          666         371
          666         431
          666         469
          666         513
          666         519
          666         523
          666         556
          666         676
          666         774
          666         887
          666         916
          666         926
          666         990
          667          51
          667          56
          667         106
          667         113
          667         140
          667         145
          667         232
          667         325
          667         345
          667         444
          667         464
          667         557
          667         558
          667         632
          667         740
          667         772
          667         786
          667         829
          667         836
          667         857
          667         859
          667         887
          667         939
          667         982
          668           7
          668          67
          668         115
          668         136
          668         163
          668         195
          668         225
          668         261
          668         277
          668         370
          668         379
          668         409
          668         427
          668         461
          668         489
          668         587
          668         622
          668         706
          668         749
          668         761
          668         770
          668         836
          668         891
          668         914
          668         915
          669          17
          669          19
          669         106
          669         126
          669         169
          669         234
          669         349
          669         367
          669         391
          669         393
          669         402
          669         422
          669         501
          669         745
          669         903
          669         919
          669         972
          670         190
          670         291
          670         340
          670         341
          670         363
          670         375
          670         376
          670         408
          670         458
          670         567
          670         635
          670         668
          670         760
          670         840
          670         851
          670         865
          670         902
          670         953
          671         108
          671         155
          671         158
          671         171
          671         185
          671         188
          671         198
          671         205
          671         405
          671         469
          671         545
          671         924
          671         952
          671         992
          672          62
          672          64
          672         233
          672         262
          672         263
          672         295
          672         329
          672         339
          672         454
          672         456
          672         514
          672         555
          672         643
          672         695
          672         727
          672         781
          672         910
          672        1000
          673          83
          673         168
          673         169
          673         222
          673         254
          673         263
          673         296
          673         424
          673         431
          673         457
          673         511
          673         658
          673         720
          673         764
          673         806
          673         811
          673         832
          673         837
          673         950
          674           4
          674         125
          674         148
          674         313
          674         529
          674         561
          674         708
          674         721
          674         735
          674         750
          674         865
          674         885
          674         915
          674         971
          675          17
          675         117
          675         120
          675         131
          675         168
          675         267
          675         323
          675         346
          675         359
          675         469
          675         471
          675         479
          675         518
          675         523
          675         575
          675         642
          675         668
          675         672
          675         693
          675         807
          675         869
          675         895
          675         942
          675         960
          675         969
          675         981
          676          97
          676         124
          676         129
          676         253
          676         356
          676         446
          676         489
          676         662
          676         726
          676         802
          676         853
          677          61
          677         136
          677         167
          677         179
          677         183
          677         185
          677         238
          677         292
          677         333
          677         342
          677         393
          677         459
          677         468
          677         590
          677         623
          677         717
          677         760
          677         802
          677         842
          677         876
          678          24
          678          68
          678          70
          678          82
          678          91
          678         131
          678         134
          678         161
          678         237
          678         276
          678         355
          678         380
          678         416
          678         425
          678         474
          678         493
          678         571
          678         657
          678         663
          678         702
          678         815
          678         920
          678         956
          678         971
          679           2
          679           3
          679          56
          679         124
          679         179
          679         278
          679         311
          679         335
          679         359
          679         382
          679         451
          679         496
          679         503
          679         599
          679         671
          679         691
          679         694
          679         876
          679         927
          679         936
          680          39
          680         151
          680         181
          680         275
          680         285
          680         306
          680         411
          680         431
          680         463
          680         464
          680         575
          680         756
          680         791
          680         819
          680         836
          680         858
          680         942
          681          20
          681          61
          681          68
          681         141
          681         171
          681         326
          681         331
          681         390
          681         412
          681         457
          681         487
          681         628
          681         667
          681         777
          681         799
          681         895
          681         915
          682          88
          682         135
          682         396
          682         690
          682         701
          682         805
          682         838
          682         856
          683          33
          683          56
          683         140
          683         257
          683         314
          683         332
          683         379
          683         412
          683         579
          683         595
          683         603
          683         642
          683         684
          683         714
          683         725
          683         866
          683         914
          683         949
          683         955
          684         102
          684         125
          684         232
          684         280
          684         563
          684         584
          684         623
          684         646
          684         749
          684         852
          684         856
          684         974
          685          12
          685          15
          685          76
          685          89
          685          90
          685         150
          685         308
          685         357
          685         408
          685         432
          685         442
          685         444
          685         472
          685         498
          685         499
          685         590
          685         607
          685         667
          685         693
          685         785
          685         806
          685         909
          685         919
          685         921
          685         985
          686           3
          686          13
          686         105
          686         195
          686         305
          686         365
          686         523
          686         565
          686         624
          686         727
          686         956
          686         989
          686         996
          687           4
          687          66
          687          72
          687         148
          687         170
          687         179
          687         181
          687         195
          687         253
          687         443
          687         476
          687         543
          687         702
          687         826
          687         834
          687         912
          688          39
          688         110
          688         130
          688         193
          688         235
          688         240
          688         474
          688         497
          688         609
          688         624
          688         625
          688         636
          688         657
          688         697
          688         744
          688         757
          688         797
          688         935
          689          44
          689          94
          689         253
          689         352
          689         399
          689         457
          689         471
          689         694
          689         822
          689         825
          689         862
          689         938
          689         942
          689         953
          690           1
          690          85
          690          87
          690         173
          690         178
          690         213
          690         220
          690         287
          690         328
          690         426
          690         441
          690         460
          690         497
          690         515
          690         529
          690         591
          690         721
          690         787
          690         876
          690         909
          690         962
          690         981
          691          96
          691         116
          691         143
          691         164
          691         202
          691         228
          691         232
          691         351
          691         557
          691         655
          691         706
          691         719
          691         755
          691         822
          691         850
          691         897
          691         907
          691         928
          691         931
          692          11
          692          28
          692         110
          692         207
          692         259
          692         286
          692         299
          692         313
          692         470
          692         480
          692         524
          692         597
          692         599
          692         612
          692         655
          692         674
          692         707
          692         738
          692         767
          692         805
          692         850
          693           1
          693          12
          693          75
          693         214
          693         295
          693         330
          693         336
          693         358
          693         384
          693         475
          693         480
          693         513
          693         592
          693         598
          693         675
          693         859
          693         885
          693         887
          693         977
          694          76
          694         112
          694         133
          694         186
          694         240
          694         446
          694         476
          694         485
          694         588
          694         629
          694         631
          694         656
          694         679
          694         719
          694         746
          694         748
          694         966
          695          10
          695         121
          695         122
          695         148
          695         260
          695         275
          695         280
          695         307
          695         381
          695         585
          695         597
          695         599
          695         620
          695         699
          695         840
          695         869
          696         188
          696         263
          696         425
          696         484
          696         501
          696         533
          696         578
          696         636
          696         667
          696         698
          696         712
          696         766
          696         793
          696         829
          696         848
          696         888
          696         965
          697          56
          697          67
          697          84
          697         129
          697         190
          697         290
          697         316
          697         383
          697         473
          697         517
          697         566
          697         588
          697         600
          697         604
          697         619
          697         711
          697         857
          697         919
          697         937
          697         985
          698          29
          698         146
          698         151
          698         196
          698         211
          698         214
          698         269
          698         270
          698         282
          698         305
          698         317
          698         343
          698         357
          698         444
          698         467
          698         475
          698         525
          698         558
          698         563
          698         664
          698         713
          698         782
          698         789
          698         809
          698         827
          698         897
          698         954
          699          10
          699          46
          699          47
          699         106
          699         141
          699         153
          699         243
          699         246
          699         253
          699         297
          699         303
          699         345
          699         445
          699         653
          699         731
          699         732
          699         738
          699         761
          699         771
          699         939
          699         954
          699         955
          700         123
          700         239
          700         249
          700         260
          700         292
          700         357
          700         370
          700         376
          700         489
          700         506
          700         659
          700         662
          700         681
          700         698
          700         804
          700         918
          700         926
          700         953
          701          24
          701          87
          701         185
          701         246
          701         272
          701         285
          701         314
          701         355
          701         398
          701         470
          701         565
          701         615
          701         640
          701         641
          701         682
          701         767
          701         913
          702           9
          702         146
          702         195
          702         196
          702         218
          702         250
          702         466
          702         477
          702         564
          702         592
          702         604
          702         700
          702         777
          702         843
          703          73
          703          89
          703         100
          703         105
          703         156
          703         207
          703         254
          703         291
          703         293
          703         297
          703         305
          703         367
          703         388
          703         435
          703         436
          703         456
          703         466
          703         516
          703         532
          703         533
          703         536
          703         547
          703         701
          703         770
          703         784
          703         868
          703         896
          703         933
          703         970
          703        1000
          704          30
          704         237
          704         281
          704         337
          704         342
          704         459
          704         502
          704         539
          704         562
          704         625
          704         638
          704         688
          704         750
          704         930
          704         936
          705          33
          705          55
          705          79
          705          82
          705          89
          705         179
          705         184
          705         188
          705         242
          705         254
          705         270
          705         313
          705         378
          705         428
          705         451
          705         608
          705         674
          705         720
          705         727
          705         738
          705         805
          705         820
          705         834
          705         883
          705         950
          706          35
          706          87
          706         108
          706         125
          706         190
          706         216
          706         246
          706         263
          706         318
          706         389
          706         394
          706         457
          706         474
          706         510
          706         552
          706         616
          706         724
          706         840
          706         956
          706         959
          706         962
          707          25
          707          36
          707          53
          707         125
          707         136
          707         155
          707         191
          707         200
          707         249
          707         330
          707         331
          707         404
          707         486
          707         644
          707         774
          707         798
          707         879
          707         966
          707         997
          708          68
          708         103
          708         112
          708         146
          708         174
          708         177
          708         204
          708         218
          708         270
          708         333
          708         435
          708         454
          708         517
          708         527
          708         561
          708         572
          708         607
          708         688
          708         706
          708         753
          708         785
          708         870
          708         955
          709          40
          709          99
          709         144
          709         169
          709         171
          709         238
          709         256
          709         425
          709         605
          709         685
          709         714
          709         746
          709         773
          709         779
          709         827
          709         837
          709         841
          709         848
          709         862
          709         902
          709         916
          709         920
          709         925
          709         958
          710          76
          710         181
          710         227
          710         291
          710         356
          710         399
          710         420
          710         453
          710         465
          710         467
          710         493
          710         540
          710         589
          710         596
          710         605
          710         611
          710         647
          710         800
          710         806
          710         830
          710         874
          711           9
          711          33
          711          41
          711          66
          711         109
          711         164
          711         188
          711         211
          711         285
          711         325
          711         396
          711         484
          711         489
          711         525
          711         560
          711         585
          711         663
          711         802
          711         857
          711         867
          711         918
          711         989
          712           9
          712          20
          712          56
          712         100
          712         120
          712         209
          712         217
          712         234
          712         275
          712         376
          712         394
          712         419
          712         443
          712         452
          712         479
          712         481
          712         515
          712         522
          712         652
          712         729
          712         797
          712         798
          712         858
          712         870
          712         969
          713          23
          713         165
          713         187
          713         204
          713         210
          713         217
          713         329
          713         374
          713         505
          713         530
          713         532
          713         540
          713         543
          713         564
          713         649
          713         733
          713         763
          713         790
          713         824
          713         870
          713         918
          713         960
          714          69
          714         143
          714         156
          714         255
          714         287
          714         301
          714         351
          714         425
          714         464
          714         477
          714         534
          714         737
          714         960
          714         978
          715         133
          715         172
          715         263
          715         317
          715         331
          715         343
          715         355
          715         561
          715         573
          715         624
          715         638
          715         647
          715         696
          715         706
          715         861
          715         893
          715         954
          715         995
          716          17
          716          47
          716          69
          716          97
          716         185
          716         186
          716         220
          716         263
          716         286
          716         296
          716         307
          716         325
          716         582
          716         600
          716         606
          716         621
          716         731
          716         848
          716         857
          716         888
          716         983
          717           6
          717          40
          717          83
          717         191
          717         232
          717         252
          717         404
          717         415
          717         436
          717         456
          717         576
          717         585
          717         618
          717         647
          717         669
          717         679
          717         783
          717         868
          717         902
          717         928
          717         962
          717         972
          718          86
          718         231
          718         319
          718         395
          718         434
          718         479
          718         528
          718         641
          718         656
          718         696
          718         849
          718         857
          718         892
          718         934
          718         964
          718         971
          719           5
          719          32
          719          95
          719         154
          719         178
          719         206
          719         212
          719         266
          719         278
          719         357
          719         374
          719         407
          719         411
          719         440
          719         449
          719         661
          719         669
          719         735
          719         737
          719         738
          719         747
          719         823
          719         995
          719         997
          720           1
          720          83
          720         150
          720         154
          720         205
          720         234
          720         242
          720         423
          720         519
          720         672
          720         689
          720         711
          720         717
          720         731
          720         748
          720         780
          720         826
          721          77
          721         123
          721         184
          721         204
          721         237
          721         461
          721         528
          721         613
          721         647
          721         694
          721         758
          721         831
          721         927
          721         932
          721         935
          721         960
          722          33
          722          36
          722          37
          722          48
          722          61
          722          73
          722          89
          722         137
          722         161
          722         281
          722         298
          722         395
          722         467
          722         503
          722         697
          722         813
          722         823
          722         841
          722         850
          722         858
          723          50
          723          51
          723         120
          723         217
          723         227
          723         283
          723         296
          723         461
          723         571
          723         575
          723         662
          723         667
          723         733
          723         793
          723         805
          723         837
          723         853
          723         954
          723         975
          724          42
          724          98
          724         110
          724         167
          724         226
          724         236
          724         263
          724         426
          724         443
          724         474
          724         511
          724         538
          724         573
          724         641
          724         653
          724         672
          724         713
          724         725
          724         746
          724         762
          724         824
          724         855
          724         880
          724         978
          724         984
          725          40
          725          72
          725         210
          725         243
          725         267
          725         277
          725         286
          725         334
          725         383
          725         430
          725         432
          725         506
          725         509
          725         571
          725         614
          725         663
          725         764
          725         805
          725         895
          725         936
          725         958
          725         989
          726          12
          726         136
          726         150
          726         175
          726         202
          726         285
          726         326
          726         327
          726         338
          726         346
          726         391
          726         436
          726         461
          726         570
          726         610
          726         623
          726         702
          726         819
          726         879
          726         901
          726         914
          726         943
          726         972
          726         974
          727          10
          727          21
          727          27
          727          63
          727          78
          727         182
          727         207
          727         291
          727         331
          727         407
          727         434
          727         498
          727         507
          727         606
          727         623
          727         646
          727         669
          727         672
          727         699
          727         739
          727         787
          727         952
          728          64
          728          74
          728         202
          728         220
          728         402
          728         433
          728         482
          728         525
          728         546
          728         551
          728         613
          728         855
          728         985
          729           2
          729          20
          729          39
          729         168
          729         203
          729         300
          729         367
          729         392
          729         401
          729         412
          729         523
          729         573
          729         625
          729         638
          729         693
          729         699
          729         717
          729         790
          729         812
          729         882
          729         945
          729        1000
          730          29
          730         136
          730         146
          730         196
          730         365
          730         438
          730         542
          730         706
          730         773
          730         779
          730         897
          730         927
          731           5
          731           7
          731          50
          731          65
          731          79
          731         155
          731         159
          731         188
          731         194
          731         265
          731         286
          731         395
          731         431
          731         448
          731         481
          731         503
          731         504
          731         661
          731         664
          731         720
          732           1
          732          13
          732          34
          732          45
          732          47
          732         116
          732         144
          732         198
          732         200
          732         255
          732         282
          732         290
          732         339
          732         348
          732         361
          732         373
          732         396
          732         422
          732         458
          732         472
          732         725
          732         771
          732         808
          732         829
          732         831
          733          65
          733          66
          733          73
          733          76
          733          95
          733         112
          733         240
          733         300
          733         310
          733         437
          733         450
          733         507
          733         705
          733         712
          733         769
          733         831
          733         934
          734          52
          734          55
          734          76
          734          78
          734         130
          734         185
          734         261
          734         532
          734         557
          734         582
          734         639
          734         700
          734         737
          734         779
          734         823
          734         836
          734         838
          734         884
          734         963
          735          18
          735          35
          735         157
          735         158
          735         187
          735         350
          735         375
          735         442
          735         475
          735         525
          735         647
          735         657
          735         669
          735         738
          735         747
          735         863
          735         929
          735         970
          735         989
          736         103
          736         168
          736         187
          736         201
          736         231
          736         361
          736         399
          736         418
          736         446
          736         510
          736         581
          736         586
          736         611
          736         647
          736         839
          737         149
          737         210
          737         236
          737         255
          737         279
          737         345
          737         346
          737         401
          737         454
          737         520
          737         521
          737         524
          737         572
          737         596
          737         613
          737         616
          737         673
          737         767
          737         796
          737         898
          737         952
          737         961
          737         991
          737        1000
          738          88
          738         336
          738         338
          738         376
          738         381
          738         382
          738         420
          738         421
          738         468
          738         508
          738         630
          738         676
          738         693
          738         736
          738         755
          738         768
          738         800
          738         871
          738         905
          738         990
          739          27
          739          72
          739         130
          739         131
          739         139
          739         144
          739         146
          739         149
          739         185
          739         242
          739         310
          739         462
          739         485
          739         530
          739         568
          739         591
          739         612
          739         641
          739         657
          739         704
          739         893
          739         913
          740          20
          740          58
          740         102
          740         110
          740         132
          740         144
          740         194
          740         219
          740         397
          740         475
          740         490
          740         531
          740         586
          740         670
          740         712
          740         759
          740         820
          740         843
          740         852
          740         894
          740         929
          740         934
          740         995
          741          58
          741          86
          741         121
          741         127
          741         129
          741         140
          741         152
          741         253
          741         369
          741         380
          741         409
          741         423
          741         487
          741         554
          741         562
          741         605
          741         632
          741         657
          741         675
          741         702
          741         734
          741         801
          741         892
          741         967
          741         983
          741         995
          742          76
          742          81
          742         114
          742         122
          742         174
          742         259
          742         264
          742         312
          742         443
          742         691
          742         696
          742         701
          742         856
          742         873
          742         876
          742         940
          742         941
          742         999
          743           2
          743          36
          743          40
          743         107
          743         109
          743         111
          743         209
          743         216
          743         271
          743         308
          743         333
          743         436
          743         460
          743         469
          743         492
          743         530
          743         557
          743         601
          743         680
          743         721
          743         754
          743         807
          743         883
          743         923
          744         101
          744         200
          744         212
          744         216
          744         231
          744         289
          744         402
          744         475
          744         499
          744         531
          744         646
          744         764
          744         793
          744         826
          744         853
          744         884
          744         885
          744         896
          744         977
          745          30
          745          48
          745         101
          745         231
          745         270
          745         271
          745         297
          745         317
          745         345
          745         358
          745         422
          745         430
          745         466
          745         790
          745         792
          745         797
          745         880
          745         903
          746           7
          746          79
          746         118
          746         123
          746         163
          746         234
          746         318
          746         358
          746         359
          746         407
          746         521
          746         523
          746         604
          746         635
          746         753
          746         776
          746         782
          746         801
          746         821
          746         867
          746         871
          747          95
          747         145
          747         205
          747         214
          747         224
          747         247
          747         271
          747         330
          747         394
          747         525
          747         577
          747         604
          747         633
          747         645
          747         717
          747         801
          748         137
          748         310
          748         326
          748         330
          748         335
          748         387
          748         460
          748         551
          748         596
          748         606
          748         681
          748         740
          748         804
          748         825
          749           6
          749         299
          749         314
          749         393
          749         435
          749         439
          749         444
          749         482
          749         501
          749         558
          749         676
          749         696
          749         924
          749         967
          749         988
          750          59
          750         305
          750         353
          750         436
          750         444
          750         459
          750         508
          750         554
          750         649
          750         680
          750         684
          750         797
          750         867
          750         938
          750         954
          751           5
          751         123
          751         144
          751         205
          751         221
          751         373
          751         400
          751         427
          751         433
          751         529
          751         556
          751         566
          751         635
          751         653
          751         669
          751         689
          751         696
          751         730
          751         754
          751         780
          751         883
          751         891
          752           7
          752           8
          752           9
          752          37
          752         118
          752         173
          752         259
          752         277
          752         399
          752         428
          752         562
          752         595
          752         668
          752         709
          752         716
          752         811
          752         921
          752         953
          752         991
          752         998
          752        1000
          753          29
          753          38
          753          61
          753         193
          753         213
          753         235
          753         247
          753         271
          753         285
          753         464
          753         509
          753         553
          753         558
          753         569
          753         608
          753         619
          753         739
          753         952
          754          28
          754          58
          754          66
          754         165
          754         185
          754         292
          754         315
          754         377
          754         407
          754         524
          754         558
          754         656
          754         691
          754         692
          754         910
          754         925
          754         934
          755          28
          755          95
          755         121
          755         194
          755         349
          755         363
          755         423
          755         440
          755         441
          755         477
          755         479
          755         564
          755         584
          755         629
          755         670
          755         707
          755         843
          755         933
          755         955
          756          56
          756         152
          756         154
          756         192
          756         235
          756         257
          756         352
          756         378
          756         399
          756         453
          756         531
          756         538
          756         566
          756         598
          756         611
          756         635
          756         667
          756         717
          756         724
          756         737
          756         781
          756         840
          756         855
          756         952
          757          42
          757         109
          757         174
          757         184
          757         185
          757         325
          757         431
          757         514
          757         554
          757         630
          757         636
          757         665
          757         765
          757         794
          757         890
          757         924
          758          56
          758          77
          758          96
          758         133
          758         152
          758         226
          758         235
          758         262
          758         375
          758         378
          758         444
          758         485
          758         526
          758         687
          758         749
          758         915
          758         993
          759          23
          759          69
          759          70
          759          72
          759         129
          759         160
          759         176
          759         177
          759         184
          759         257
          759         510
          759         517
          759         549
          759         563
          759         630
          759         632
          759         654
          759         658
          759         728
          759         870
          759         942
          759         955
          759         973
          760         125
          760         211
          760         231
          760         245
          760         256
          760         452
          760         532
          760         668
          760         682
          760         766
          760         903
          760         909
          760         997
          761         153
          761         215
          761         280
          761         324
          761         348
          761         504
          761         512
          761         526
          761         559
          761         626
          761         642
          761         662
          761         721
          761         747
          761         773
          761         874
          761         909
          761         943
          762          60
          762         162
          762         170
          762         196
          762         204
          762         219
          762         224
          762         275
          762         374
          762         433
          762         495
          762         498
          762         604
          762         877
          762         878
          762         997
          763          63
          763          79
          763         139
          763         188
          763         199
          763         215
          763         324
          763         330
          763         355
          763         399
          763         454
          763         513
          763         597
          763         674
          763         726
          763         740
          763         751
          763         845
          763         854
          763         861
          763         882
          764          86
          764         113
          764         353
          764         448
          764         492
          764         691
          764         692
          764         725
          764         813
          764         832
          764         860
          764         883
          764         977
          765          33
          765          36
          765         108
          765         168
          765         169
          765         242
          765         267
          765         444
          765         547
          765         581
          765         635
          765         683
          765         694
          765         712
          765         733
          765         804
          765         895
          765         910
          765         952
          766          10
          766         140
          766         267
          766         286
          766         303
          766         358
          766         359
          766         447
          766         473
          766         490
          766         652
          766         671
          766         733
          766         755
          766         771
          766         786
          766         850
          766         876
          766         935
          766         940
          766         965
          767          17
          767          23
          767          52
          767          86
          767         110
          767         115
          767         181
          767         189
          767         203
          767         239
          767         413
          767         414
          767         474
          767         563
          767         682
          767         737
          767         827
          767         881
          767         916
          767         929
          767         959
          767         983
          767         996
          768          20
          768          48
          768         100
          768         129
          768         204
          768         241
          768         244
          768         324
[truncated: 120,043 more chars]
