# Supplementary material for: Dynamic thresholding search for the feedback vertex set problem
Source: PeerJ Comput Sci. 2023 Feb 10;9:e1245. doi: 10.7717/peerj-cs.1245 (PMC10280643; doi:10.7717/peerj-cs.1245)
Supplement: Supplemental Information 1 — These 101 benchmark instances are classified into five categories. No optimal solutions are known for the instances of the first to forth categories, while optimal solutions are known for the instances of the fifth category. [file peerj-cs-09-1245-s001.zip › FirstCategory/P1000-25000.dat]

         1000       25000
            1          37
            1         111
            1         129
            1         261
            1         309
            1         312
            1         355
            1         377
            1         379
            1         399
            1         404
            1         414
            1         419
            1         442
            1         450
            1         513
            1         537
            1         553
            1         615
            1         639
            1         751
            1         780
            1         813
            1         846
            1         847
            1         867
            1         921
            1         927
            1         945
            1         968
            2          16
            2          67
            2         285
            2         326
            2         377
            2         602
            2         605
            2         627
            2         648
            2         665
            2         803
            2         805
            2         810
            2         857
            2         893
            2         922
            2         936
            2         976
            3         104
            3         108
            3         117
            3         140
            3         145
            3         216
            3         236
            3         251
            3         269
            3         324
            3         393
            3         411
            3         482
            3         483
            3         540
            3         576
            3         578
            3         605
            3         646
            3         668
            3         671
            3         685
            3         762
            3         779
            3         788
            3         789
            3         851
            3         891
            4          41
            4          87
            4         282
            4         307
            4         378
            4         392
            4         409
            4         452
            4         491
            4         556
            4         566
            4         582
            4         780
            4         822
            4         858
            4         872
            4         998
            5          10
            5          22
            5          38
            5          43
            5          64
            5          68
            5         203
            5         235
            5         240
            5         249
            5         370
            5         443
            5         461
            5         472
            5         479
            5         625
            5         643
            5         649
            5         665
            5         704
            5         718
            5         759
            5         760
            5         816
            5         838
            5         904
            5         927
            5         995
            6          25
            6         182
            6         184
            6         276
            6         283
            6         372
            6         505
            6         566
            6         571
            6         575
            6         599
            6         619
            6         675
            6         735
            6         744
            6         755
            6         794
            6         858
            6         965
            7           6
            7          16
            7          32
            7          36
            7          53
            7          59
            7         155
            7         170
            7         204
            7         235
            7         241
            7         251
            7         267
            7         301
            7         343
            7         388
            7         390
            7         398
            7         551
            7         559
            7         612
            7         647
            7         724
            7         737
            7         759
            7         761
            7         762
            7         768
            7         935
            7         941
            7         957
            7         977
            7         990
            8          35
            8         119
            8         192
            8         254
            8         281
            8         282
            8         318
            8         344
            8         407
            8         507
            8         580
            8         587
            8         670
            8         716
            8         744
            8         785
            8         814
            8         825
            8         844
            8         853
            8         864
            8         890
            8         962
            9          96
            9         112
            9         166
            9         168
            9         184
            9         192
            9         203
            9         295
            9         298
            9         310
            9         361
            9         371
            9         374
            9         385
            9         419
            9         471
            9         525
            9         541
            9         633
            9         693
            9         713
            9         723
            9         829
            9         840
            9         856
            9         932
            9         942
            9         951
           10          55
           10         104
           10         187
           10         276
           10         283
           10         328
           10         366
           10         416
           10         459
           10         494
           10         658
           10         688
           10         708
           10         728
           10         767
           10         792
           10         793
           10         895
           10         904
           10         921
           10         979
           11         117
           11         173
           11         193
           11         296
           11         308
           11         309
           11         344
           11         394
           11         396
           11         403
           11         446
           11         448
           11         485
           11         488
           11         495
           11         541
           11         611
           11         636
           11         677
           11         679
           11         691
           11         759
           11         780
           11         782
           11         822
           11         870
           11         901
           11         935
           11         974
           11         992
           12           2
           12          99
           12         164
           12         206
           12         210
           12         217
           12         230
           12         253
           12         265
           12         311
           12         327
           12         383
           12         432
           12         435
           12         465
           12         477
           12         484
           12         606
           12         609
           12         617
           12         627
           12         651
           12         655
           12         671
           12         673
           12         742
           12         765
           12         789
           12         888
           12         916
           12         983
           12         993
           13           6
           13          73
           13         155
           13         185
           13         200
           13         224
           13         234
           13         248
           13         258
           13         304
           13         322
           13         340
           13         361
           13         363
           13         369
           13         449
           13         475
           13         488
           13         648
           13         650
           13         657
           13         773
           13         774
           13         849
           13         854
           13         861
           13         868
           13         895
           13         936
           13         964
           13         978
           14           8
           14          40
           14          47
           14          52
           14          70
           14         115
           14         117
           14         123
           14         133
           14         134
           14         158
           14         159
           14         180
           14         191
           14         304
           14         329
           14         425
           14         450
           14         455
           14         499
           14         516
           14         607
           14         656
           14         665
           14         672
           14         696
           14         761
           14         828
           14         845
           14         851
           14         934
           14         935
           15          47
           15          95
           15         165
           15         216
           15         313
           15         341
           15         464
           15         526
           15         645
           15         687
           15         735
           15         741
           15         764
           15         842
           15         857
           15         871
           15         970
           15         975
           16          33
           16          61
           16          62
           16         137
           16         227
           16         286
           16         349
           16         368
           16         387
           16         399
           16         418
           16         420
           16         445
           16         484
           16         510
           16         558
           16         570
           16         641
           16         663
           16         676
           16         684
           16         703
           16         777
           16         782
           16         807
           16         912
           16         928
           16         929
           16         942
           16         952
           17         121
           17         132
           17         153
           17         231
           17         271
           17         325
           17         354
           17         356
           17         368
           17         400
           17         494
           17         510
           17         653
           17         690
           17         993
           17         999
           18           1
           18          43
           18          51
           18          86
           18          88
           18         103
           18         132
           18         186
           18         189
           18         190
           18         194
           18         299
           18         397
           18         405
           18         425
           18         469
           18         509
           18         556
           18         565
           18         631
           18         665
           18         667
           18         722
           18         725
           18         744
           18         759
           18         762
           18         778
           18         801
           18         812
           18         937
           18         978
           19          46
           19          67
           19          82
           19          93
           19         126
           19         165
           19         186
           19         224
           19         288
           19         334
           19         348
           19         370
           19         381
           19         415
           19         444
           19         462
           19         475
           19         538
           19         540
           19         552
           19         645
           19         710
           19         712
           19         824
           19         887
           19         894
           19         967
           20          17
           20          41
           20         160
           20         204
           20         230
           20         345
           20         353
           20         367
           20         450
           20         460
           20         517
           20         518
           20         541
           20         640
           20         686
           20         694
           20         740
           20         781
           20         851
           20         872
           20         876
           20         907
           20         922
           20         930
           20         951
           20         985
           20         996
           21          78
           21         102
           21         117
           21         181
           21         184
           21         328
           21         354
           21         362
           21         427
           21         556
           21         603
           21         610
           21         664
           21         665
           21         710
           21         751
           21         758
           21         768
           21         797
           21         996
           22          79
           22         210
           22         227
           22         284
           22         385
           22         386
           22         388
           22         453
           22         457
           22         476
           22         498
           22         499
           22         537
           22         620
           22         622
           22         635
           22         640
           22         693
           22         710
           22         739
           22         857
           22         942
           22         979
           23          64
           23         172
           23         235
           23         251
           23         274
           23         306
           23         311
           23         354
           23         478
           23         533
           23         542
           23         590
           23         626
           23         650
           23         677
           23         718
           23         729
           23         740
           23         784
           23         817
           23         818
           23         982
           24           7
           24         125
           24         229
           24         231
           24         281
           24         303
           24         352
           24         360
           24         362
           24         483
           24         496
           24         538
           24         558
           24         581
           24         605
           24         614
           24         617
           24         698
           24         712
           24         749
           24         849
           24         919
           24         950
           24         960
           25         139
           25         146
           25         173
           25         190
           25         217
           25         245
           25         299
           25         304
           25         315
           25         326
           25         356
           25         468
           25         533
           25         553
           25         558
           25         744
           25         783
           25         863
           25         880
           25         885
           25         910
           25         911
           25         946
           26           3
           26          66
           26         154
           26         202
           26         223
           26         241
           26         245
           26         259
           26         296
           26         355
           26         412
           26         429
           26         440
           26         458
           26         508
           26         677
           26         712
           26         739
           26         833
           26         862
           26         918
           26         955
           27           3
           27           5
           27          19
           27          67
           27          72
           27         180
           27         352
           27         403
           27         472
           27         494
           27         497
           27         533
           27         579
           27         632
           27         670
           27         687
           27         712
           27         714
           27         736
           27         738
           27         797
           27         810
           27         816
           27         988
           28          25
           28          58
           28          66
           28          86
           28          96
           28         123
           28         145
           28         163
           28         225
           28         244
           28         301
           28         331
           28         337
           28         426
           28         535
           28         636
           28         755
           28         844
           28         846
           28         868
           28         889
           28         992
           29          63
           29          97
           29         132
           29         150
           29         229
           29         287
           29         375
           29         564
           29         614
           29         665
           29         705
           29         816
           29         829
           29         839
           29         845
           29         937
           29         950
           29         961
           29         969
           30          14
           30          67
           30          69
           30          77
           30         114
           30         121
           30         189
           30         239
           30         275
           30         314
           30         332
           30         398
           30         414
           30         440
           30         464
           30         530
           30         577
           30         618
           30         718
           30         740
           30         782
           30         872
           30         881
           30         937
           30         940
           30         996
           31          37
           31         102
           31         104
           31         131
           31         142
           31         182
           31         196
           31         203
           31         248
           31         282
           31         284
           31         435
           31         538
           31         635
           31         684
           31         729
           31         792
           31         869
           31         921
           31         951
           32          17
           32          26
           32          75
           32          76
           32          78
           32         198
           32         211
           32         264
           32         335
           32         391
           32         514
           32         515
           32         517
           32         530
           32         541
           32         583
           32         590
           32         598
           32         704
           32         753
           32         785
           32         860
           32         888
           33          50
           33          84
           33         152
           33         186
           33         288
           33         295
           33         319
           33         321
           33         342
           33         398
           33         487
           33         514
           33         541
           33         602
           33         609
           33         612
           33         653
           33         692
           33         701
           33         765
           33         851
           33         886
           33         948
           34           6
           34          24
           34          25
           34          43
           34          77
           34          85
           34         114
           34         124
           34         176
           34         223
           34         254
           34         261
           34         366
           34         367
           34         435
           34         506
           34         577
           34         659
           34         717
           34         731
           34         756
           34         784
           34         807
           34         968
           34         996
           35          89
           35         103
           35         123
           35         129
           35         186
           35         226
           35         300
           35         325
           35         331
           35         358
           35         391
           35         452
           35         474
           35         483
           35         524
           35         557
           35         572
           35         577
           35         714
           35         715
           35         734
           35         764
           35         775
           35         784
           35         786
           35         847
           35         940
           35         974
           36           5
           36           7
           36          28
           36          82
           36          91
           36         101
           36         109
           36         392
           36         414
           36         422
           36         467
           36         481
           36         504
           36         507
           36         526
           36         610
           36         710
           36         827
           36         926
           36         929
           36         933
           37          36
           37          71
           37         114
           37         187
           37         211
           37         242
           37         261
           37         345
           37         475
           37         486
           37         524
           37         593
           37         625
           37         659
           37         665
           37         674
           37         714
           37         752
           37         770
           37         891
           37         939
           37         962
           37         972
           37         991
           38          58
           38          74
           38          98
           38         154
           38         229
           38         333
           38         472
           38         567
           38         628
           38         647
           38         711
           38         856
           38         963
           38         982
           38         991
           39          55
           39          57
           39          82
           39         123
           39         145
           39         223
           39         263
           39         265
           39         334
           39         371
           39         398
           39         404
           39         414
           39         425
           39         447
           39         488
           39         651
           39         678
           39         697
           39         704
           39         711
           39         712
           39         723
           39         741
           39         742
           39         771
           39         814
           39         818
           39         828
           39         851
           39         867
           39         881
           39         892
           39         908
           39         910
           39         930
           39         935
           39         953
           39         957
           39         966
           39         988
           40           2
           40          31
           40          68
           40          80
           40          91
           40          98
           40         134
           40         135
           40         157
           40         214
           40         300
           40         306
           40         363
           40         365
           40         415
           40         431
           40         496
           40         514
           40         537
           40         611
           40         661
           40         672
           40         708
           40         717
           40         809
           40         888
           41          40
           41          62
           41          76
           41         428
           41         536
           41         537
           41         553
           41         621
           41         641
           41         644
           41         736
           41         757
           41         809
           41         843
           41         948
           41         958
           41         969
           41         988
           42         141
           42         152
           42         179
           42         229
           42         234
           42         247
           42         278
           42         300
           42         341
           42         390
           42         403
           42         487
           42         576
           42         711
           42         743
           42         801
           42         875
           42         934
           42         977
           43          20
           43          23
           43          52
           43          73
           43         101
           43         131
           43         291
           43         299
           43         341
           43         383
           43         419
           43         438
           43         448
           43         491
           43         502
           43         503
           43         545
           43         622
           43         624
           43         628
           43         631
           43         646
           43         653
           43         655
           43         693
           43         697
           43         726
           43         779
           43         909
           43         962
           44          57
           44         162
           44         203
           44         249
           44         256
           44         275
           44         293
           44         360
           44         373
           44         486
           44         564
           44         581
           44         743
           44         803
           44         821
           44         942
           45          16
           45          89
           45         172
           45         213
           45         246
           45         247
           45         258
           45         332
           45         381
           45         455
           45         490
           45         560
           45         578
           45         590
           45         592
           45         640
           45         655
           45         660
           45         785
           45         815
           45         825
           45         876
           45         916
           45         938
           45         998
           46          43
           46          55
           46          77
           46         185
           46         268
           46         283
           46         304
           46         312
           46         344
           46         358
           46         363
           46         366
           46         397
           46         408
           46         523
           46         560
           46         586
           46         587
           46         646
           46         682
           46         816
           46         868
           46         874
           46         904
           46         905
           46         955
           46         963
           46         964
           47          38
           47          49
           47         115
           47         124
           47         136
           47         219
           47         240
           47         284
           47         322
           47         341
           47         363
           47         387
           47         489
           47         498
           47         533
           47         555
           47         570
           47         610
           47         623
           47         650
           47         670
           47         674
           47         728
           47         734
           47         768
           47         800
           47         804
           47         862
           47         863
           47         876
           47         880
           47         926
           47         928
           47         992
           48          24
           48          47
           48         103
           48         152
           48         153
           48         297
           48         317
           48         341
           48         351
           48         354
           48         374
           48         382
           48         410
           48         447
           48         503
           48         508
           48         523
           48         619
           48         638
           48         644
           48         660
           48         698
           48         701
           48         705
           48         715
           48         722
           48         743
           48         904
           48         907
           48         960
           48         973
           48         993
           49           9
           49          15
           49          33
           49          66
           49          70
           49         105
           49         197
           49         209
           49         266
           49         283
           49         327
           49         354
           49         368
           49         391
           49         403
           49         452
           49         477
           49         502
           49         522
           49         545
           49         609
           49         616
           49         633
           49         662
           49         685
           49         740
           49         840
           49         849
           49         930
           50          52
           50          64
           50          81
           50         141
           50         168
           50         190
           50         235
           50         310
           50         395
           50         396
           50         449
           50         578
           50         638
           50         669
           50         785
           50         818
           50         831
           50         857
           50         859
           50         880
           50         931
           50         989
           51          46
           51          47
           51         149
           51         164
           51         184
           51         185
           51         212
           51         224
           51         245
           51         295
           51         301
           51         348
           51         354
           51         381
           51         390
           51         442
           51         601
           51         604
           51         622
           51         692
           51         713
           51         716
           51         775
           51         790
           51         800
           51         847
           51         881
           51         904
           51         913
           51         954
           51         996
           52          43
           52          58
           52          85
           52         112
           52         115
           52         228
           52         232
           52         239
           52         378
           52         384
           52         422
           52         445
           52         455
           52         497
           52         499
           52         523
           52         570
           52         633
           52         663
           52         680
           52         690
           52         694
           52         708
           52         710
           52         760
           52         761
           52         775
           52         811
           52         866
           53          18
           53          24
           53          52
           53         133
           53         168
           53         198
           53         216
           53         232
           53         243
           53         244
           53         309
           53         424
           53         449
           53         457
           53         483
           53         514
           53         612
           53         615
           53         675
           53         677
           53         695
           53         701
           53         732
           53         738
           53         786
           53         893
           53         899
           53         906
           53         938
           53         945
           53         991
           53         995
           53         998
           54           1
           54           8
           54          67
           54         152
           54         164
           54         178
           54         184
           54         203
           54         205
           54         251
           54         291
           54         323
           54         342
           54         381
           54         383
           54         445
           54         695
           54         751
           54         814
           54         906
           54         907
           54         916
           54         989
           54         991
           54         995
           55         198
           55         221
           55         241
           55         271
           55         293
           55         401
           55         478
           55         543
           55         553
           55         562
           55         569
           55         677
           55         690
           55         721
           55         732
           55         737
           55         772
           55         793
           55         832
           55         885
           55         900
           55         984
           55         990
           56          39
           56          41
           56          59
           56          96
           56         164
           56         169
           56         170
           56         178
           56         191
           56         252
           56         256
           56         321
           56         403
           56         440
           56         461
           56         464
           56         468
           56         575
           56         578
           56         580
           56         591
           56         630
           56         781
           56         817
           56         834
           56         842
           56         989
           56         994
           57          19
           57          58
           57          59
           57          70
           57          75
           57          81
           57          93
           57         112
           57         252
           57         291
           57         322
           57         345
           57         362
           57         425
           57         517
           57         534
           57         535
           57         572
           57         682
           57         717
           57         832
           57         834
           57        1000
           58          69
           58          75
           58         150
           58         157
           58         174
           58         235
           58         240
           58         244
           58         295
           58         338
           58         362
           58         452
           58         458
           58         474
           58         477
           58         489
           58         500
           58         573
           58         576
           58         642
           58         682
           58         694
           58         698
           58         728
           58         761
           58         768
           58         797
           58         911
           58         927
           58         960
           59           8
           59          60
           59         272
           59         281
           59         293
           59         309
           59         349
           59         355
           59         362
           59         426
           59         444
           59         456
           59         488
           59         511
           59         606
           59         611
           59         626
           59         642
           59         651
           59         700
           59         753
           59         766
           59         915
           59         945
           59         950
           59         959
           60         108
           60         163
           60         229
           60         271
           60         276
           60         394
           60         505
           60         544
           60         551
           60         556
           60         595
           60         718
           60         763
           60         827
           60         856
           60         898
           60         908
           60         917
           60         953
           60         959
           60         983
           61           7
           61          23
           61          37
           61          43
           61          55
           61         178
           61         179
           61         227
           61         232
           61         333
           61         349
           61         359
           61         372
           61         403
           61         443
           61         459
           61         526
           61         571
           61         643
           61         662
           61         719
           61         763
           61         793
           61         820
           61         840
           61         849
           61         857
           61         949
           61         969
           61         981
           62           3
           62          11
           62          14
           62          45
           62          74
           62          87
           62         112
           62         259
           62         283
           62         354
           62         422
           62         439
           62         477
           62         508
           62         522
           62         570
           62         577
           62         630
           62         668
           62         704
           62         719
           62         827
           62         995
           63           2
           63           7
           63          40
           63          97
           63         307
           63         408
           63         423
           63         475
           63         491
           63         534
           63         587
           63         606
           63         619
           63         689
           63         764
           63         775
           63         807
           63         909
           63         911
           63         943
           63         997
           64          86
           64         149
           64         156
           64         181
           64         232
           64         320
           64         326
           64         337
           64         433
           64         482
           64         540
           64         571
           64         588
           64         678
           64         682
           64         761
           64         776
           64         854
           64         861
           64         889
           64         987
           64         993
           65          17
           65          35
           65          48
           65          66
           65          79
           65          85
           65         110
           65         181
           65         182
           65         225
           65         236
           65         259
           65         293
           65         302
           65         337
           65         429
           65         450
           65         619
           65         668
           65         737
           65         743
           65         761
           65         836
           65         908
           66          41
           66          78
           66         100
           66         115
           66         136
           66         163
           66         176
           66         180
           66         186
           66         193
           66         197
           66         227
           66         293
           66         406
           66         446
           66         464
           66         563
           66         636
           66         653
           66         658
           66         669
           66         700
           66         785
           66         837
           66         870
           66         872
           66         877
           66         924
           66         935
           66         976
           67         122
           67         126
           67         129
           67         153
           67         163
           67         217
           67         313
           67         378
           67         415
           67         465
           67         474
           67         505
           67         622
           67         658
           67         703
           67         807
           67         836
           67         845
           67         888
           67         903
           67         904
           67         927
           67         954
           68           9
           68          10
           68          76
           68          79
           68         249
           68         296
           68         374
           68         388
           68         466
           68         497
           68         506
           68         566
           68         590
           68         663
           68         734
           68         766
           68         774
           68         791
           68         792
           68         796
           68         851
           68         901
           68         926
           68         946
           68         948
           68         960
           68         983
           69           2
           69          43
           69         195
           69         196
           69         221
           69         223
           69         237
           69         248
           69         304
           69         314
           69         315
           69         364
           69         365
           69         431
           69         455
           69         542
           69         672
           69         789
           69         852
           69         881
           69         886
           69         945
           69         984
           70          27
           70          71
           70          79
           70          86
           70         122
           70         152
           70         211
           70         223
           70         263
           70         332
           70         335
           70         337
           70         343
           70         346
           70         382
           70         456
           70         540
           70         577
           70         579
           70         590
           70         633
           70         662
           70         688
           70         760
           70         773
           70         789
           70         842
           70         848
           70         857
           70         878
           70         879
           70         938
           70         973
           71           3
           71          13
           71         103
           71         151
           71         177
           71         219
           71         247
           71         276
           71         295
           71         387
           71         425
           71         433
           71         450
           71         504
           71         505
           71         519
           71         611
           71         678
           71         706
           71         709
           71         720
           71         736
           71         750
           71         807
           71         950
           72          13
           72          90
           72         118
           72         121
           72         151
           72         154
           72         169
           72         186
           72         221
           72         241
           72         294
           72         345
           72         357
           72         453
           72         546
           72         581
           72         632
           72         637
           72         660
           72         714
           72         734
           72         795
           72         831
           72         844
           72         939
           72         957
           72         983
           73         110
           73         128
           73         160
           73         163
           73         206
           73         298
           73         371
           73         491
           73         509
           73         555
           73         561
           73         563
           73         601
           73         603
           73         655
           73         777
           73         790
           73         812
           73         822
           73         829
           73         841
           73         873
           73         987
           74          43
           74          57
           74          88
           74         182
           74         186
           74         286
           74         302
           74         335
           74         401
           74         512
           74         522
           74         523
           74         534
           74         548
           74         559
           74         618
           74         620
           74         628
           74         654
           74         655
           74         680
           74         739
           74         743
           74         754
           74         764
           74         796
           74         857
           74         874
           74         876
           74         900
           74         939
           74         985
           75           2
           75          24
           75          42
           75          63
           75          80
           75         112
           75         211
           75         240
           75         241
           75         271
           75         304
           75         305
           75         324
           75         347
           75         376
           75         473
           75         477
           75         492
           75         496
           75         530
           75         552
           75         647
           75         671
           75         677
           75         722
           75         737
           75         743
           75         969
           76          12
           76          42
           76          47
           76          61
           76          86
           76          91
           76         106
           76         116
           76         129
           76         152
           76         189
           76         214
           76         233
           76         283
           76         324
           76         328
           76         434
           76         444
           76         460
           76         556
           76         585
           76         617
           76         686
           76         807
           76         949
           76         952
           76         974
           76         994
           77          58
           77          71
           77         154
           77         189
           77         219
           77         236
           77         250
           77         254
           77         259
           77         277
           77         278
           77         327
           77         332
           77         350
           77         386
           77         401
           77         483
           77         494
           77         563
           77         604
           77         621
           77         781
           77         822
           77         984
           78           6
           78          83
           78          91
           78         207
           78         220
           78         267
           78         361
           78         362
           78         380
           78         390
           78         408
           78         440
           78         450
           78         474
           78         518
           78         543
           78         597
           78         615
           78         623
           78         649
           78         695
           78         726
           78         741
           78         769
           78         852
           78         865
           78         879
           79          69
           79         100
           79         320
           79         342
           79         377
           79         390
           79         408
           79         429
           79         599
           79         600
           79         635
           79         660
           79         664
           79         701
           79         758
           79         847
           79         862
           79         903
           79         991
           80         155
           80         260
           80         267
           80         331
           80         371
           80         416
           80         450
           80         480
           80         514
           80         598
           80         604
           80         627
           80         641
           80         823
           80         838
           80         852
           80         876
           80         879
           80         932
           80         984
           81          22
           81          72
           81         142
           81         172
           81         253
           81         302
           81         309
           81         408
           81         450
           81         481
           81         520
           81         561
           81         589
           81         658
           81         669
           81         723
           81         726
           81         829
           81         877
           81         890
           81         959
           82          38
           82         161
           82         208
           82         248
           82         269
           82         417
           82         433
           82         542
           82         543
           82         572
           82         575
           82         600
           82         724
           82         744
           82         789
           82         835
           82         867
           82         904
           82         913
           82         971
           83          69
           83          79
           83         141
           83         159
           83         170
           83         210
           83         245
           83         252
           83         310
           83         430
           83         467
           83         491
           83         502
           83         523
           83         525
           83         614
           83         632
           83         655
           83         691
           83         700
           83         743
           83         750
           83         769
           83         776
           83         811
           83         905
           84          20
           84          48
           84          78
           84         100
           84         108
           84         193
           84         240
           84         257
           84         267
           84         297
           84         337
           84         380
           84         409
           84         427
           84         509
           84         524
           84         544
           84         584
           84         604
           84         613
           84         665
           84         767
           84         829
           84         857
           84         860
           84         867
           84         922
           84         938
           84         966
           85           1
           85           3
           85          43
           85          86
           85         196
           85         293
           85         356
           85         409
           85         553
           85         603
           85         637
           85         643
           85         702
           85         725
           85         729
           85         730
           85         777
           85         828
           85         861
           85         864
           85         947
           85         964
           85         986
           86           6
           86           7
           86          66
           86         122
           86         131
           86         151
           86         214
           86         283
           86         301
           86         488
           86         560
           86         581
           86         632
           86         638
           86         651
           86         653
           86         671
           86         687
           86         702
           86         716
           86         758
           86         824
           86         854
           86         902
           86         926
           86         933
           86         972
           86         988
           87          39
           87          51
           87          92
           87         127
           87         181
           87         233
           87         271
           87         273
           87         319
           87         332
           87         346
           87         366
           87         422
           87         463
           87         509
           87         527
           87         573
           87         592
           87         660
           87         694
           87         696
           87         715
           87         717
           87         726
           87         738
           87         763
           87         764
           87         789
           87         953
           88          29
           88          52
           88          94
           88         164
           88         224
           88         239
           88         297
           88         305
           88         387
           88         417
           88         435
           88         474
           88         567
           88         705
           88         726
           88         730
           88         750
           88         752
           88         776
           88         866
           88         878
           88         899
           88         952
           88         971
           88         974
           88         981
           89          25
           89          26
           89          41
           89          75
           89          85
           89         118
           89         159
           89         181
           89         270
           89         275
           89         329
           89         382
           89         441
           89         444
           89         473
           89         534
           89         539
           89         541
           89         570
           89         578
           89         666
           89         700
           89         763
           89         776
           89         861
           89         868
           89         916
           90           1
           90          60
           90          93
           90         103
           90         153
           90         179
           90         191
           90         251
           90         257
           90         369
           90         391
           90         393
           90         395
           90         438
           90         464
           90         468
           90         473
           90         475
           90         504
           90         510
           90         534
           90         584
           90         587
           90         614
           90         629
           90         782
           90         868
           90         887
           90         910
           90         911
           90         915
           91           2
           91          44
           91         105
           91         130
           91         157
           91         204
           91         266
           91         318
           91         334
           91         402
           91         451
           91         466
           91         504
           91         577
           91         636
           91         692
           91         708
           91         769
           91         810
           91         884
           91         956
           91         985
           91         988
           92          33
           92          35
           92          93
           92         126
           92         146
           92         148
           92         202
           92         206
           92         209
           92         213
           92         248
           92         293
           92         305
           92         348
           92         350
           92         439
           92         455
           92         459
           92         510
           92         575
           92         582
           92         629
           92         665
           92         697
           92         799
           92         817
           92         856
           92         948
           93          59
           93         106
           93         176
           93         246
           93         287
           93         296
           93         318
           93         325
           93         390
           93         405
           93         440
           93         467
           93         474
           93         518
           93         548
           93         567
           93         696
           93         766
           93         841
           93         892
           93         924
           93         989
           93         998
           94          21
           94          34
           94          48
           94         151
           94         165
           94         283
           94         299
           94         368
           94         397
           94         430
           94         536
           94         544
           94         603
           94         640
           94         648
           94         652
           94         704
           94         707
           94         757
           94         795
           94         822
           94         869
           94         938
           94         941
           94         995
           95          24
           95          36
           95          44
           95          46
           95          52
           95          84
           95         115
           95         123
           95         158
           95         289
           95         293
           95         298
           95         317
           95         367
           95         368
           95         372
           95         374
           95         393
           95         397
           95         412
           95         414
           95         419
           95         424
           95         465
           95         474
           95         621
           95         641
           95         643
           95         768
           95         861
           95         889
           95         895
           95         918
           95         942
           95         950
           95         958
           96          40
           96         113
           96         185
           96         223
           96         329
           96         336
           96         368
           96         390
           96         412
           96         579
           96         586
           96         614
           96         623
           96         783
           96         882
           96         908
           97           5
           97           9
           97          33
           97          63
           97          86
           97         122
           97         169
           97         201
           97         202
           97         219
           97         221
           97         283
           97         351
           97         434
           97         491
           97         696
           97         732
           97         761
           97         793
           97         801
           97         822
           97         853
           97         880
           97         899
           97         902
           97         976
           97         980
           97         997
           98          14
           98          24
           98          50
           98         158
           98         159
           98         244
           98         246
           98         271
           98         327
           98         332
           98         436
           98         439
           98         512
           98         520
           98         538
           98         571
           98         573
           98         579
           98         581
           98         663
           98         702
           98         720
           98         731
           98         750
           98         754
           98         781
           98         807
           98         818
           98         829
           98         843
           98         863
           98         933
           99          34
           99         119
           99         143
           99         153
           99         171
           99         182
           99         246
           99         273
           99         290
           99         303
           99         336
           99         444
           99         502
           99         583
           99         598
           99         603
           99         648
           99         669
           99         708
           99         718
           99         757
           99         760
           99         809
           99         825
           99         844
           99         882
           99         992
          100          25
          100          70
          100         171
          100         185
          100         194
          100         231
          100         237
          100         258
          100         301
          100         306
          100         419
          100         489
          100         530
          100         531
          100         547
          100         573
          100         621
          100         649
          100         691
          100         706
          100         757
          100         803
          100         848
          100         856
          100         882
          100         903
          100         926
          100         927
          100         944
          100         950
          100         990
          101           5
          101          46
          101          60
          101         172
          101         348
          101         435
          101         485
          101         521
          101         600
          101         640
          101         647
          101         661
          101         843
          101         914
          101         929
          101         965
          102         116
          102         152
          102         157
          102         259
          102         305
          102         455
          102         466
          102         503
          102         537
          102         574
          102         576
          102         584
          102         594
          102         599
          102         660
          102         667
          102         720
          102         769
          102         787
          102         804
          102         980
          103          36
          103          96
          103         109
          103         132
          103         182
          103         219
          103         228
          103         277
          103         292
          103         308
          103         321
          103         375
          103         381
          103         392
          103         395
          103         420
          103         489
          103         519
          103         537
          103         582
          103         603
          103         654
          103         660
          103         666
          103         728
          103         771
          103         868
          103         876
          103         897
          103         928
          104          10
          104          11
          104          23
          104          26
          104          77
          104          92
          104         103
          104         112
          104         122
          104         138
          104         226
          104         267
          104         275
          104         331
          104         392
          104         461
          104         487
          104         495
          104         502
          104         555
          104         568
          104         591
          104         614
          104         681
          104         701
          104         711
          104         719
          104         793
          104         838
          104         879
          104         899
          104         969
          105          36
          105         181
          105         196
          105         244
          105         279
          105         289
          105         356
          105         358
          105         433
          105         459
          105         482
          105         495
          105         530
          105         596
          105         790
          105         947
          105         985
          106         181
          106         210
          106         259
          106         260
          106         275
          106         303
          106         351
          106         379
          106         382
          106         395
          106         475
          106         538
          106         539
          106         612
          106         700
          106         705
          106         715
          106         797
          106         843
          106         864
          106         925
          106         961
          106         973
          107          52
          107         112
          107         133
          107         191
          107         214
          107         317
          107         425
          107         457
          107         525
          107         561
          107         649
          107         697
          107         798
          107         804
          107         832
          108          12
          108          27
          108          45
          108         125
          108         130
          108         140
          108         168
          108         239
          108         240
          108         256
          108         345
          108         366
          108         449
          108         645
          108         654
          108         670
          108         688
          108         931
          108         934
          108         938
          109         140
          109         148
          109         165
          109         291
          109         337
          109         413
          109         539
          109         724
          109         846
          109         861
          109         871
          109         876
          109         904
          109         958
          110           7
          110          83
          110         120
          110         133
          110         448
          110         467
          110         478
          110         538
          110         542
          110         554
          110         560
          110         593
          110         608
          110         658
          110         681
          110         725
          110         827
          110         857
          110         863
          110         885
          110         952
          110         987
          110         990
          110        1000
          111          18
          111          30
          111          56
          111          93
          111         137
          111         162
          111         185
          111         194
          111         265
          111         267
          111         336
          111         351
          111         358
          111         475
          111         483
          111         502
          111         552
          111         567
          111         653
          111         756
          111         855
          111         915
          111         988
          112           5
          112          28
          112          56
          112          65
          112          72
          112          76
          112         124
          112         159
          112         166
          112         238
          112         263
          112         312
          112         318
          112         466
          112         486
          112         487
          112         555
          112         618
          112         676
          112         752
          112         755
          112         766
          112         776
          112         788
          112         812
          112         954
          112         956
          112         969
          112         993
          112         997
          113          19
          113          39
          113          47
          113          92
          113         178
          113         182
          113         220
          113         237
          113         281
          113         315
          113         347
          113         356
          113         430
          113         434
          113         543
          113         600
          113         613
          113         667
          113         753
          113         761
          113         812
          113         815
          113         857
          113         861
          113         897
          113         973
          114         102
          114         148
          114         163
          114         177
          114         198
          114         232
          114         286
          114         317
          114         396
          114         426
          114         438
          114         447
          114         468
          114         534
          114         583
          114         646
          114         653
          114         718
          114         776
          114         801
          114         875
          114         894
          114         991
          115          29
          115          60
          115          85
          115          93
          115         121
          115         127
          115         155
          115         158
          115         194
          115         206
          115         233
          115         300
          115         336
          115         374
          115         381
          115         417
          115         483
          115         488
          115         489
          115         520
          115         527
          115         558
          115         707
          115         738
          115         771
          115         898
          115         969
          116          10
          116          56
          116          66
          116          71
          116         232
          116         351
          116         352
          116         400
          116         506
          116         544
          116         590
          116         640
          116         654
          116         693
          116         698
          116         826
          116         828
          116         919
          116         953
          117          39
          117         103
          117         152
          117         155
          117         170
          117         180
          117         193
          117         204
          117         233
          117         250
          117         270
          117         315
          117         351
          117         376
          117         388
          117         477
          117         481
          117         597
          117         628
          117         687
          117         713
          117         757
          117         833
          117         865
          117         901
          117         903
          117         907
          117         913
          117         953
          117         976
          117         996
          118         117
          118         138
          118         194
          118         203
          118         335
          118         342
          118         381
          118         385
          118         392
          118         411
          118         416
          118         430
          118         442
          118         444
          118         459
          118         464
          118         502
          118         516
          118         527
          118         562
          118         564
          118         697
          118         722
          118         735
          118         781
          118         785
          118         801
          118         936
          119          42
          119          53
          119         101
          119         148
          119         250
          119         267
          119         336
          119         427
          119         441
          119         474
          119         488
          119         593
          119         605
          119         664
          119         746
          119         749
          119         765
          119         776
          119         800
          119         848
          119         953
          119         961
          119         963
          119         983
          120         100
          120         132
          120         145
          120         200
          120         203
          120         303
          120         318
          120         415
          120         422
          120         530
          120         531
          120         564
          120         585
          120         609
          120         643
          120         705
          120         726
          120         802
          120         915
          120         944
          120         973
          120         982
          120         994
          121          32
          121          42
          121          72
          121         172
          121         196
          121         223
          121         276
          121         332
          121         343
          121         400
          121         406
          121         410
          121         421
          121         488
          121         526
          121         565
          121         575
          121         637
          121         638
          121         654
          121         672
          121         685
          121         688
          121         699
          121         767
          121         843
          121         936
          122          17
          122          46
          122          67
          122          85
          122          92
          122         135
          122         140
          122         180
          122         332
          122         422
          122         507
          122         535
          122         588
          122         613
          122         629
          122         654
          122         668
          122         709
          122         748
          122         753
          122         825
          122         831
          122         916
          122         928
          122         933
          122         967
          123           5
          123          36
          123          47
          123         122
          123         145
          123         252
          123         279
          123         291
          123         302
          123         310
          123         333
          123         398
          123         418
          123         451
          123         453
          123         476
          123         489
          123         497
          123         529
          123         578
          123         698
          123         705
          123         713
          123         757
          123         764
          123         778
          123         817
          123         917
          123         939
          123         943
          124          68
          124          91
          124         115
          124         208
          124         214
          124         248
          124         364
          124         396
          124         477
          124         535
          124         538
          124         578
          124         621
          124         623
          124         634
          124         688
          124         725
          124         788
          124         796
          124         855
          124         864
          124         900
          124         917
          124         951
          124         971
          124         987
          125          31
          125         138
          125         141
          125         203
          125         238
          125         241
          125         293
          125         307
          125         342
          125         352
          125         381
          125         416
          125         423
          125         458
          125         630
          125         655
          125         678
          125         816
          125         858
          125         966
          125         969
          126          58
          126          87
          126         172
          126         232
          126         267
          126         269
          126         329
          126         337
          126         385
          126         409
          126         449
          126         473
          126         507
          126         530
          126         550
          126         568
          126         583
          126         615
          126         616
          126         804
          126         921
          126         950
          126         979
          127          49
          127          70
          127          74
          127          92
          127         111
          127         123
          127         149
          127         160
          127         186
          127         216
          127         230
          127         260
          127         282
          127         342
          127         405
          127         412
          127         472
          127         516
          127         573
          127         597
          127         627
          127         779
          127         940
          127         974
          127         977
          128          18
          128          72
          128          76
          128         134
          128         209
          128         211
          128         263
          128         386
          128         420
          128         437
          128         438
          128         454
          128         523
          128         529
          128         536
          128         572
          128         596
          128         619
          128         635
          128         718
          128         723
          128         736
          128         754
          128         767
          128         771
          128         888
          128         909
          128         961
          128         988
          129          13
          129          26
          129         136
          129         184
          129         195
          129         219
          129         231
          129         301
          129         308
          129         314
          129         372
          129         402
          129         442
          129         510
          129         546
          129         801
          129         847
          129         902
          129         943
          129         945
          130          69
          130         136
          130         154
          130         376
          130         459
          130         465
          130         575
          130         599
          130         601
          130         632
          130         656
          130         681
          130         685
          130         694
          130         712
          130         775
          130         780
          130         830
          130         837
          130         916
          131          15
          131          37
          131         106
          131         163
          131         278
          131         291
          131         462
          131         481
          131         496
          131         535
          131         555
          131         581
          131         628
          131         638
          131         737
          131         790
          131         860
          131         891
          131         926
          131         967
          132          15
          132          72
          132         114
          132         169
          132         193
          132         210
          132         258
          132         314
          132         382
          132         439
          132         470
          132         476
          132         533
          132         574
          132         591
          132         684
          132         734
          132         738
          132         761
          132         792
          132         830
          132         837
          132         898
          132         942
          132         958
          133          34
          133          45
          133         110
          133         113
          133         199
          133         223
          133         237
          133         248
          133         273
          133         306
          133         322
          133         331
          133         347
          133         349
          133         569
          133         610
          133         699
          133         778
          133         812
          133         867
          134          69
          134         122
          134         201
          134         205
          134         288
          134         414
          134         418
          134         456
          134         484
          134         497
          134         504
          134         532
          134         534
          134         565
          134         636
          134         671
          134         681
          134         687
          134         725
          134         732
          134         777
          134         787
          134         816
          134         831
          134         864
          134         899
          134         915
          134         937
          134         990
          135          50
          135          56
          135          95
          135         130
          135         174
          135         212
          135         219
          135         300
          135         310
          135         335
          135         382
          135         415
          135         441
          135         446
          135         464
          135         466
          135         483
          135         528
          135         590
          135         698
          135         850
          135         865
          135         869
          135         878
          135         914
          135         928
          135         975
          136           8
          136          71
          136          87
          136         228
          136         233
          136         254
          136         266
          136         309
          136         319
          136         336
          136         384
          136         415
          136         444
          136         454
          136         467
          136         496
          136         520
          136         527
          136         573
          136         582
          136         657
          136         667
          136         789
          136         867
          136         874
          136         949
          137          43
          137         110
          137         180
          137         198
          137         199
          137         256
          137         257
          137         265
          137         271
          137         281
          137         475
          137         487
          137         524
          137         531
          137         571
          137         626
          137         647
          137         787
          137         788
          137         806
          137         815
          137         907
          137         909
          137         924
          137         926
          138         104
          138         106
          138         109
          138         124
          138         269
          138         302
          138         321
          138         406
          138         451
          138         567
          138         591
          138         605
          138         619
          138         708
          138         740
          138         746
          138         834
          138         842
          138         851
          138         870
          138         878
          138         889
          138         917
          138         936
          138         941
          138         949
          138         951
          138         958
          138         968
          138         993
          139          30
          139          42
          139          71
          139         109
          139         169
          139         211
          139         227
          139         263
          139         277
          139         280
          139         338
          139         374
          139         383
          139         412
          139         419
          139         426
          139         479
          139         488
          139         520
          139         527
          139         549
          139         572
          139         657
          139         720
          139         748
          139         793
          139         815
          139         995
          140          28
          140         127
          140         177
          140         188
          140         218
          140         239
          140         248
          140         324
          140         326
          140         450
          140         506
          140         530
          140         596
          140         657
          140         667
          140         675
          140         698
          140         708
          140         710
          140         737
          140         743
          140         804
          140         822
          140         834
          140         839
          140         904
          140         915
          140         976
          140         978
          141          25
          141          54
          141          69
          141          80
          141         113
          141         140
          141         175
          141         186
          141         200
          141         325
          141         367
          141         400
          141         401
          141         436
          141         496
          141         523
          141         561
          141         579
          141         588
          141         608
          141         693
          141         704
          141         705
          141         708
          141         714
          141         725
          141         803
          141         933
          141         959
          142           9
          142          45
          142          65
          142         123
          142         199
          142         236
          142         340
          142         354
          142         373
          142         437
          142         526
          142         621
          142         754
          142         808
          142         829
          142         894
          142         908
          142         939
          142         940
          142         946
          142         969
          142         990
          143          13
          143          27
          143          28
          143         185
          143         192
          143         197
          143         230
          143         247
          143         248
          143         301
          143         357
          143         364
          143         368
          143         373
          143         396
          143         464
          143         467
          143         503
          143         517
          143         540
          143         589
          143         628
          143         644
          143         693
          143         704
          143         797
          143         832
          143         933
          143         968
          143         981
          144           1
          144          44
          144          79
          144         152
          144         171
          144         199
          144         206
          144         208
          144         241
          144         333
          144         391
          144         393
          144         405
          144         530
          144         544
          144         552
          144         577
          144         662
          144         728
          144         729
          144         741
          144         744
          144         807
          144         881
          144         891
          144         981
          145         110
          145         139
          145         202
          145         221
          145         262
          145         322
          145         427
          145         429
          145         432
          145         434
          145         473
          145         512
          145         537
          145         553
          145         566
          145         575
          145         602
          145         693
          145         696
          145         701
          145         742
          145         800
          145         812
          145         896
          145         974
          146          40
          146          59
          146          96
          146         120
          146         190
          146         196
          146         201
          146         209
          146         210
          146         283
          146         356
          146         358
          146         375
          146         410
          146         427
          146         467
          146         494
          146         527
          146         555
          146         558
          146         615
          146         656
          146         701
          146         719
          146         726
          146         780
          146         820
          146         842
          146         876
          146         942
          146         969
          146         974
          147         103
          147         104
          147         115
          147         130
          147         201
          147         207
          147         237
          147         302
          147         318
          147         328
          147         361
          147         366
          147         376
          147         380
          147         492
          147         644
          147         684
          147         739
          147         764
          147         860
          147         893
          147         897
          147         972
          148          54
          148          65
          148          97
          148         131
          148         156
          148         178
          148         270
          148         278
          148         310
          148         339
          148         347
          148         382
          148         409
          148         458
          148         473
          148         483
          148         494
          148         640
          148         644
          148         679
          148         689
          148         691
          148         731
          148         893
          148         919
          148         969
          148         991
          149          13
          149          69
          149         147
          149         148
          149         156
          149         210
          149         222
          149         273
          149         310
          149         370
          149         376
          149         401
          149         402
          149         494
          149         503
          149         531
          149         622
          149         675
          149         718
          149         779
          149         812
          149         816
          149         876
          149         887
          150          34
          150          60
          150          78
          150          88
          150          99
          150         187
          150         198
          150         201
          150         306
          150         322
          150         393
          150         437
          150         475
          150         538
          150         557
          150         646
          150         670
          150         707
          150         896
          150         903
          150         922
          150         933
          150         954
          150         962
          151           5
          151         132
          151         221
          151         222
          151         290
          151         340
          151         399
          151         428
          151         433
          151         445
          151         455
          151         475
          151         504
          151         550
          151         555
          151         556
          151         660
          151         751
          151         881
          151         917
          151         920
          151         922
          152          23
          152          31
          152          64
          152          85
          152          91
          152         117
          152         125
          152         138
          152         146
          152         244
          152         409
          152         454
          152         460
          152         582
          152         615
          152         636
          152         708
          152         729
          152         760
          152         797
          152         810
          152         842
          152         846
          152         879
          152         891
          153          15
          153          67
          153          83
          153          91
          153         140
          153         196
          153         233
          153         306
          153         337
          153         345
          153         369
          153         403
          153         419
          153         429
          153         562
          153         578
          153         624
          153         657
          153         670
          153         762
          153         851
          153         852
          153         865
          153         868
          153         882
          153         971
          154         129
          154         189
          154         210
          154         227
          154         230
          154         284
          154         328
          154         368
          154         408
          154         417
          154         430
          154         442
          154         457
          154         509
          154         599
          154         600
          154         615
          154         657
          154         681
          154         719
          154         740
          154         770
          154         771
          154         806
          154         827
          154         832
          154         901
          154         936
          154         978
          155          12
          155          22
          155          32
          155         108
          155         256
          155         276
          155         313
          155         345
          155         349
          155         369
          155         370
          155         420
          155         579
          155         637
          155         672
          155         724
          155         803
          155         830
          155         842
          155         859
          155         928
          156          24
          156          26
          156          81
          156         159
          156         255
          156         267
          156         296
          156         421
          156         668
          156         707
          156         710
          156         745
          156         783
          156         852
          156         985
          156        1000
          157          30
          157          36
          157         194
          157         249
          157         274
          157         275
          157         401
          157         434
          157         465
          157         503
          157         637
          157         755
          157         762
          157         772
          157         798
          157         832
          157         965
          157         998
          158          26
          158          28
          158         222
          158         233
          158         278
          158         286
          158         319
          158         426
          158         450
          158         513
          158         516
          158         575
          158         686
          158         705
          158         712
          158         736
          158         763
          158         856
          159           1
          159         221
          159         274
          159         413
          159         476
          159         489
          159         714
          159         841
          159         934
          159         958
          159         998
          159        1000
          160         155
          160         366
          160         426
          160         437
          160         451
          160         484
          160         493
          160         608
          160         624
          160         633
          160         655
          160         661
          160         694
          160         717
          160         739
          160         822
          160         999
          161          14
          161          26
          161          47
          161         122
          161         171
          161         186
          161         193
          161         206
          161         229
          161         231
          161         239
          161         240
          161         242
          161         258
          161         317
          161         382
          161         409
          161         462
          161         468
          161         485
          161         540
          161         542
          161         543
          161         646
          161         650
          161         662
          161         670
          161         689
          161         758
          161         845
          161         876
          161         983
          162          46
          162          71
          162          84
          162         113
          162         226
          162         234
          162         250
          162         294
          162         298
          162         310
          162         344
          162         345
          162         347
          162         414
          162         422
          162         434
          162         446
          162         455
          162         493
          162         546
          162         577
          162         602
          162         629
          162         649
          162         684
          162         907
          162         917
          162         934
          162         957
          162         965
          163          12
          163         128
          163         165
          163         280
          163         304
          163         317
          163         407
          163         461
          163         522
          163         579
          163         583
          163         602
          163         611
          163         658
          163         703
          163         704
          163         746
          163         768
          163         871
          163         880
          163         909
          163         944
          163         981
          164          27
          164          66
          164          68
          164         131
          164         133
          164         161
          164         197
          164         259
          164         264
          164         292
          164         305
          164         338
          164         418
          164         457
          164         480
          164         489
          164         496
          164         499
          164         514
          164         528
          164         539
          164         597
          164         618
          164         619
          164         660
          164         669
          164         670
          164         673
          164         709
          164         742
          164         749
          164         880
          164         883
          164         936
          164         992
          165           5
          165           8
          165          21
          165          37
          165          75
          165          80
          165          94
          165         119
          165         203
          165         234
          165         236
          165         300
          165         304
          165         308
          165         330
          165         336
          165         394
          165         422
          165         478
          165         521
          165         526
          165         578
          165         613
          165         622
          165         760
          165         782
          165         799
          165         827
          165         933
          165         950
          166           1
          166          42
          166          55
          166         311
          166         326
          166         382
          166         415
          166         450
          166         452
          166         506
          166         516
          166         541
          166         595
          166         625
          166         645
          166         768
          166         805
          166         814
          166         826
          166         859
          167          10
          167          16
          167          85
          167         209
          167         226
          167         235
          167         257
          167         267
          167         289
          167         468
          167         508
          167         708
          167         717
          167         787
          167         944
          167         949
          168           7
          168          63
          168          77
          168         117
          168         148
          168         172
          168         175
          168         235
          168         252
          168         258
          168         287
          168         309
          168         321
          168         324
          168         333
          168         344
          168         419
          168         609
          168         660
          168         703
          168         798
          168         840
          168         845
          168         921
          168         948
          168         966
          168         997
          169          46
          169         129
          169         174
          169         219
          169         345
          169         357
          169         538
          169         602
          169         631
          169         706
          169         714
          169         793
          169         815
          169         826
          169         839
          169         852
          169         919
          169         941
          170          26
          170          94
          170          97
          170         153
          170         219
          170         221
          170         237
          170         470
          170         592
          170         636
          170         845
          170         884
          170         911
          170         957
          171         186
          171         206
          171         242
          171         275
          171         296
          171         312
          171         403
          171         454
          171         479
          171         512
          171         525
          171         527
          171         551
          171         589
          171         610
          171         614
          171         635
          171         733
          171         737
          171         739
          171         743
          171         745
          171         747
          171         754
          171         810
          171         840
          171         859
          171         894
          172          28
          172         145
          172         150
          172         170
          172         181
          172         229
          172         236
          172         237
          172         269
          172         298
          172         307
          172         322
          172         372
          172         398
          172         409
          172         421
          172         434
          172         443
          172         497
          172         500
          172         551
          172         570
          172         593
          172         617
          172         782
          172         813
          172         845
          172         863
          172         879
          172         927
          172         936
          173          34
          173          64
          173         101
          173         124
          173         193
          173         223
          173         263
          173         284
          173         334
          173         407
          173         423
          173         458
          173         465
          173         485
          173         567
          173         609
          173         642
          173         673
          173         769
          173         797
          173         866
          173         958
          173         961
          173         980
          174         212
          174         280
          174         298
          174         335
          174         356
          174         388
          174         393
          174         459
          174         461
          174         466
          174         495
          174         505
          174         515
          174         551
          174         595
          174         603
          174         611
          174         660
          174         681
          174         718
          174         737
          174         806
          174         948
          174         949
          175          47
          175         106
          175         107
          175         153
          175         168
          175         174
          175         224
          175         228
          175         242
          175         249
          175         267
          175         323
          175         368
          175         392
          175         439
          175         472
          175         505
          175         537
          175         540
          175         591
          175         791
          175         855
          175         960
          175         986
          176          16
          176          83
          176         180
          176         206
          176         245
          176         314
          176         409
          176         447
          176         456
          176         539
          176         564
          176         568
          176         587
          176         635
          176         638
          176         650
          176         657
          176         746
          176         757
          176         763
          176         776
          176         799
          176         826
          176         875
          176         950
          176         963
          176         969
          176         997
          177          37
          177          42
          177          45
          177         139
          177         146
          177         171
          177         316
          177         387
          177         401
          177         437
          177         451
          177         473
          177         519
          177         534
          177         544
          177         545
          177         637
          177         644
          177         647
          177         686
          177         696
          177         716
          177         778
          177         792
          177         901
          177         933
          177         994
          178          31
          178          79
          178          83
          178          86
          178         180
          178         279
          178         343
          178         350
          178         386
          178         395
          178         464
          178         484
          178         491
          178         497
          178         515
          178         517
          178         525
          178         600
          178         618
          178         690
          178         694
          178         696
          178         738
          178         808
          178         816
          178         874
          178         930
          178         948
          179          63
          179          75
          179         131
          179         148
          179         150
          179         151
          179         156
          179         172
          179         216
          179         250
          179         295
          179         325
          179         326
          179         422
          179         430
          179         440
          179         626
          179         670
          179         751
          179         785
          179         798
          179         864
          179         915
          179         922
          179         939
          179         971
          180           8
          180          14
          180          28
          180          65
          180          71
          180          93
          180         200
          180         239
          180         268
          180         352
          180         364
          180         369
          180         370
          180         397
          180         399
          180         423
          180         531
          180         536
          180         571
          180         641
          180         652
          180         702
          180         763
          180         838
          180         847
          180         850
          181          84
          181         136
          181         204
          181         219
          181         247
          181         282
          181         325
          181         392
          181         427
          181         468
          181         481
          181         532
          181         599
          181         704
          181         715
          181         745
          181         774
          181         804
          181         860
          181         907
          181         929
          182          69
          182          96
          182         100
          182         101
          182         168
          182         189
          182         213
          182         231
          182         232
          182         237
          182         304
          182         329
          182         380
          182         438
          182         445
          182         655
          182         736
          182         739
          182         748
          182         815
          182         833
          182         884
          183          22
          183         104
          183         132
          183         145
          183         161
          183         197
          183         200
          183         256
          183         273
          183         305
          183         330
          183         387
          183         392
          183         450
          183         461
          183         599
          183         629
          183         636
          183         664
          183         665
          183         716
          183         768
          183         798
          183         897
          183         899
          183         914
          183         931
          183         938
          183         984
          184          32
          184         104
          184         113
          184         144
          184         191
          184         303
          184         329
          184         430
          184         442
          184         451
          184         464
          184         507
          184         570
          184         629
          184         645
          184         660
          184         681
          184         697
          184         788
          184         809
          184         850
          184         903
          184         933
          184         969
          184         971
          185          26
          185         105
          185         115
          185         157
          185         174
          185         186
          185         207
          185         214
          185         300
          185         425
          185         437
          185         465
          185         500
          185         524
          185         551
          185         567
          185         586
          185         594
          185         625
          185         626
          185         707
          185         723
          185         744
          185         867
          185         892
          185         909
          185         977
          186          21
          186         308
          186         328
          186         432
          186         447
          186         459
          186         549
          186         551
          186         556
          186         683
          186         690
          186         691
          186         719
          186         758
          186         842
          186         899
          186         925
          186         931
          186         940
          186         954
          186         981
          187          33
          187          96
          187         101
          187         181
          187         323
          187         326
          187         355
          187         432
          187         448
          187         464
          187         521
          187         590
          187         646
          187         654
          187         757
          187         778
          187         807
          187         834
          187         894
          187         967
          187         983
          187         997
          188          92
          188         103
          188         104
          188         147
          188         207
          188         247
          188         253
          188         286
          188         298
          188         313
          188         330
          188         449
          188         478
          188         517
          188         539
          188         551
          188         651
          188         703
          188         743
          188         761
          188         785
          188         799
          188         807
          188         826
          188         839
          188         842
          188         869
          188         885
          188         956
          188        1000
          189          18
          189          34
          189          86
          189         137
          189         167
          189         210
          189         287
          189         351
          189         459
          189         467
          189         495
          189         496
          189         571
          189         610
          189         651
          189         653
          189         706
          189         714
          189         819
          189         861
          189         883
          189         948
          190          13
          190          26
          190          39
          190          43
          190          48
          190          65
          190         123
          190         135
          190         148
          190         199
          190         217
          190         231
          190         283
          190         292
          190         317
          190         365
          190         388
          190         493
          190         497
          190         530
          190         634
          190         666
          190         730
          190         795
          190         866
          190         877
          190         908
          190         910
          190         925
          190         948
          190         967
          191           4
          191          55
          191         129
          191         220
          191         229
          191         310
          191         312
          191         364
          191         386
          191         440
          191         461
          191         470
          191         478
          191         581
          191         686
          191         690
          191         693
          191         747
          191         835
          191         854
          191         907
          191         919
          191         920
          191         956
          191         976
          191         978
          191         999
          192          50
          192         127
          192         149
          192         234
          192         423
          192         502
          192         515
          192         541
          192         545
          192         548
          192         556
          192         576
          192         579
          192         723
          192         864
          192         940
          192         986
          193          17
          193          20
          193          59
          193          62
          193         106
          193         107
          193         135
          193         181
          193         188
          193         214
          193         235
          193         268
          193         340
          193         380
          193         412
          193         467
          193         468
          193         512
          193         514
          193         522
          193         528
          193         576
          193         693
          193         712
          193         738
          193         745
          193         763
          193         839
          193         840
          193         921
          193         940
          193         943
          193         973
          194          27
          194          60
          194          65
          194          76
          194          88
          194         187
          194         210
          194         229
          194         247
          194         324
          194         347
          194         410
          194         414
          194         443
          194         452
          194         524
          194         584
          194         628
          194         741
          194         775
          194         814
          194         819
          194         880
          194         882
          194         959
          195           7
          195          75
          195         125
          195         129
          195         158
          195         260
          195         342
          195         354
          195         366
          195         494
          195         496
          195         518
          195         552
          195         582
          195         590
          195         645
          195         653
          195         663
          195         666
          195         671
          195         757
          195         800
          195         841
          195         844
          195         889
          195         900
          195         930
          196          10
          196         111
          196         287
          196         345
          196         347
          196         370
          196         371
          196         567
          196         570
          196         616
          196         647
          196         680
          196         681
          196         719
          196         753
          196         832
          196         844
          196         897
          196         898
          196         900
          196         908
          196         915
          196         984
          197          46
          197         147
          197         231
          197         261
          197         303
          197         324
          197         332
          197         341
          197         389
          197         450
          197         588
          197         592
          197         599
          197         638
          197         726
          197         742
          197         754
          197         809
          197         910
          197         912
          197         938
          197         983
          198           5
          198          10
          198          70
          198         140
          198         178
          198         192
          198         194
          198         311
          198         447
          198         453
          198         526
          198         541
          198         614
          198         636
          198         774
          198         786
          198         933
          198         978
          199          40
          199          87
          199         148
          199         177
          199         185
          199         197
          199         218
          199         222
          199         237
          199         396
          199         482
          199         502
          199         532
          199         592
          199         602
          199         630
          199         632
          199         652
          199         733
          199         743
          199         747
          199         751
          199         782
          199         816
          199         874
          199         908
          199         912
          199        1000
          200          15
          200          55
          200         154
          200         176
          200         265
          200         274
          200         351
          200         374
          200         412
          200         418
          200         475
          200         490
          200         527
          200         540
          200         546
          200         574
          200         709
          200         761
          200         786
          200         792
          200         839
          200         855
          200         856
          200         898
          200         916
          200         951
          200         965
          200         976
          201          38
          201          52
          201          59
          201          65
          201         119
          201         132
          201         165
          201         180
          201         261
          201         304
          201         311
          201         385
          201         414
          201         475
          201         525
          201         552
          201         633
          201         790
          201         803
          201         805
          201         838
          201         842
          201         872
          201         956
          201         978
          202          50
          202          93
          202         181
          202         294
          202         358
          202         434
          202         457
          202         469
          202         498
          202         522
          202         595
          202         624
          202         651
          202         775
          202         789
          202         833
          203          85
          203          93
          203         131
          203         150
          203         165
          203         233
          203         241
          203         250
          203         290
          203         346
          203         425
          203         469
          203         529
          203         547
          203         565
          203         571
          203         597
          203         614
          203         616
          203         641
          203         668
          203         686
          203         727
          203         731
          203         785
          203         826
          203         916
          204          29
          204         110
          204         121
          204         155
          204         160
          204         162
          204         227
          204         241
          204         265
          204         284
          204         300
          204         308
          204         315
          204         349
          204         369
          204         398
          204         453
          204         557
          204         569
          204         570
          204         642
          204         661
          204         667
          204         680
          204         779
          204         802
          204         821
          204         862
          204         955
          204         966
          204         994
          205          39
          205          50
          205         104
          205         116
          205         240
          205         288
          205         317
          205         350
          205         371
          205         397
          205         432
          205         514
          205         561
          205         590
          205         672
          205         739
          205         746
          205         766
          205         842
          205         903
          205         912
          205         946
          205         947
          205         979
          206          18
          206          45
          206          61
          206          75
          206          95
          206         207
          206         383
          206         445
          206         487
          206         556
          206         559
          206         572
          206         589
          206         671
          206         774
          206         833
          206         846
          206         887
          206         952
          206         987
          207           9
          207          37
          207          53
          207         126
          207         171
          207         173
          207         296
          207         299
          207         307
          207         337
          207         352
          207         373
          207         381
          207         485
          207         492
          207         496
          207         497
          207         514
          207         529
          207         579
          207         586
          207         615
          207         633
          207         663
          207         769
          207         828
          207         869
          207         883
          207         939
          207         963
          208          27
          208          61
          208          93
          208          98
          208         134
          208         221
          208         252
          208         267
          208         315
          208         357
          208         367
          208         390
          208         502
          208         510
          208         524
          208         546
          208         623
          208         757
          208         763
          208         767
          208         782
          208         818
          208         869
          208         920
          208         983
          208         988
          208         994
          209           3
          209         193
          209         223
          209         228
          209         320
          209         372
          209         420
          209         442
          209         468
          209         470
          209         476
          209         490
          209         511
          209         514
          209         521
          209         564
          209         567
          209         646
          209         661
          209         691
          209         701
          209         723
          209         730
          209         739
          209         946
          209         954
          209         961
          209         966
          209         993
          210          44
          210          59
          210          72
          210         108
          210         135
          210         150
          210         187
          210         298
          210         362
          210         443
          210         540
          210         549
          210         608
          210         609
          210         616
          210         685
          210         690
          210         720
          210         725
          210         751
          210         872
          210         894
          210         917
          210         953
          211         158
          211         185
          211         203
          211         247
          211         252
          211         257
          211         266
          211         297
          211         368
          211         456
          211         514
          211         533
          211         558
          211         665
          211         698
          211         709
          211         723
          211         803
          211         855
          211         930
          211         961
          211         984
          212           2
          212         123
          212         150
          212         191
          212         204
          212         234
          212         248
          212         263
          212         266
          212         273
          212         326
          212         380
          212         431
          212         500
          212         553
          212         557
          212         610
          212         616
          212         733
          212         737
          212         762
          212         763
          212         811
          212         818
          212         864
          212         890
          212         907
          212         982
          213          20
          213          42
          213          87
          213         135
          213         171
          213         180
          213         238
          213         322
          213         406
          213         458
          213         481
          213         514
          213         531
          213         547
          213         604
          213         608
          213         647
          213         789
          213         831
          213         885
          213         904
          213         957
          213         992
          214           4
          214          35
          214          37
          214          41
          214          59
          214          61
          214          82
          214         116
          214         134
          214         156
          214         172
          214         198
          214         285
          214         340
          214         424
          214         454
          214         503
          214         533
          214         634
          214         673
          214         678
          214         686
          214         779
          214         801
          214         820
          214         847
          214         894
          214         945
          214         975
          215          14
          215          37
          215         168
          215         240
          215         247
          215         440
          215         496
          215         516
          215         538
          215         564
          215         583
          215         650
          215         679
          215         706
          215         781
          215         782
          215         808
          215         815
          215         849
          215         882
          215         896
          215         900
          215         928
          215         936
          215         957
          215         973
          216          28
          216         109
          216         141
          216         150
          216         161
          216         175
          216         181
          216         284
          216         318
          216         379
          216         444
          216         460
          216         486
          216         542
          216         711
          216         767
          216         768
          216         769
          216         839
          216         892
          216         936
          216         981
          216         991
          217           6
          217          12
          217          33
          217         131
          217         138
          217         146
          217         216
          217         236
          217         250
          217         282
          217         288
          217         321
          217         338
          217         380
          217         390
          217         395
          217         494
          217         553
          217         610
          217         646
          217         688
          217         692
          217         715
          217         785
          217         793
          217         818
          217         827
          217         839
          217         870
          217         882
          217         908
          217         965
          217         995
          218          38
          218          44
          218          91
          218         176
          218         202
          218         207
          218         225
          218         274
          218         343
          218         354
          218         376
          218         386
          218         443
          218         477
          218         484
          218         490
          218         505
          218         579
          218         595
          218         648
          218         650
          218         665
          218         697
          218         702
          218         766
          218         767
          218         805
          218         827
          218         843
          218         857
          218         896
          218         919
          218         944
          218         957
          218         998
          219          17
          219          58
          219          85
          219          92
          219         112
          219         135
          219         148
          219         169
          219         173
          219         178
          219         235
          219         295
          219         297
          219         362
          219         394
          219         502
          219         514
          219         516
          219         558
          219         621
          219         687
          219         691
          219         701
          219         738
          219         812
          219         814
          219         849
          219         885
          219         958
          220          10
          220          98
          220         150
          220         163
          220         217
          220         250
          220         263
          220         292
          220         311
          220         314
          220         354
          220         387
          220         401
          220         465
          220         494
          220         638
          220         649
          220         681
          220         691
          220         745
          220         758
          220         803
          220         912
          220         933
          220         934
          220         958
          220         970
          221           6
          221         101
          221         102
          221         127
          221         145
          221         147
          221         256
          221         278
          221         323
          221         330
          221         344
          221         380
          221         395
          221         447
          221         458
          221         517
          221         535
          221         569
          221         603
          221         620
          221         652
          221         716
          221         771
          221         783
          221         807
          221         871
          221         872
          221         891
          221         893
          221         899
          221         985
          222          21
          222          51
          222          87
          222         141
          222         194
          222         206
          222         225
          222         407
          222         420
          222         513
          222         524
          222         525
          222         546
          222         548
          222         558
          222         561
          222         616
          222         640
          222         697
          222         711
          222         718
          222         776
          222         804
          222         822
          222         858
          222         875
          222         892
          222         912
          222         979
          223          80
          223         112
          223         113
          223         196
          223         206
          223         210
          223         227
          223         235
          223         326
          223         362
          223         382
          223         461
          223         472
          223         479
          223         513
          223         517
          223         530
          223         555
          223         577
          223         579
          223         608
          223         645
          223         665
          223         676
          223         703
          223         716
          223         771
          223         780
          223         810
          223         827
          223         915
          223         916
          224           4
          224          15
          224         143
          224         188
          224         220
          224         257
          224         262
          224         331
          224         378
          224         381
          224         415
          224         419
          224         428
          224         446
          224         470
          224         506
          224         580
          224         621
          224         668
          224         706
          224         838
          224         865
          224         907
          224         937
          224         972
          225           2
          225          57
          225         189
          225         244
          225         285
          225         333
          225         336
          225         423
          225         433
          225         550
          225         568
          225         574
          225         581
          225         614
          225         642
          225         652
          225         704
          225         749
          225         754
          225         761
          225         786
          225         813
          225         826
          225         857
          225         863
          225         924
          225         995
          226          10
          226          11
          226          67
          226          90
          226         110
          226         120
          226         168
          226         262
          226         336
          226         346
          226         350
          226         426
          226         444
          226         544
          226         617
          226         636
          226         644
          226         713
          226         781
          226         807
          226         933
          226         943
          227          85
          227         123
          227         239
          227         265
          227         272
          227         287
          227         385
          227         396
          227         469
          227         607
          227         636
          227         668
          227         694
          227         737
          227         761
          227         782
          227         941
          228          41
          228          85
          228         152
          228         203
          228         412
          228         447
          228         459
          228         624
          228         626
          228         722
          228         749
          228         799
          228         816
          228         833
          228         903
          228         907
          228         914
          229           8
          229          66
          229          94
          229          98
          229         202
          229         225
          229         230
          229         249
          229         336
          229         370
          229         405
          229         429
          229         518
          229         534
          229         581
          229         641
          229         679
          229         695
          229         704
          229         738
          229         758
          229         765
          229         782
          229         818
          229         915
          229         945
          229         975
          230          13
          230          15
          230          20
          230          52
          230         131
          230         143
          230         278
          230         285
          230         412
          230         419
          230         470
          230         473
          230         524
          230         537
          230         548
          230         592
          230         676
          230         731
          230         845
          230         848
          230         920
          230         956
          230         961
          230         967
          230         972
          230         984
          231          14
          231          85
          231          96
          231         165
          231         192
          231         197
          231         218
          231         224
          231         226
          231         234
          231         278
          231         282
          231         285
          231         392
          231         410
          231         500
          231         590
          231         622
          231         709
          231         735
          231         736
          231         885
          231         899
          231         928
          231         936
          231         937
          231         951
          232          50
          232         227
          232         285
          232         449
          232         495
          232         529
          232         666
          232         710
          232         770
          232         774
          232         861
          232         870
          232         874
          233           1
          233          25
          233          45
          233         109
          233         122
          233         280
          233         368
          233         383
          233         441
          233         444
          233         454
          233         472
          233         482
          233         483
          233         507
          233         546
          233         608
          233         646
          233         656
          233         791
          233         796
          233         823
          233         837
          233         864
          234           9
          234          14
          234          23
          234          32
          234          63
          234         114
          234         117
          234         182
          234         190
          234         243
          234         315
          234         361
          234         390
          234         424
          234         499
          234         502
          234         509
          234         582
          234         616
          234         633
          234         697
          234         717
          234         755
          234         804
          234         858
          234         875
          234         885
          234         926
          234         931
          234         952
          234         983
          234         984
          235          57
          235          97
          235          99
          235         100
          235         112
          235         164
          235         165
          235         201
          235         261
          235         297
          235         300
          235         313
          235         332
          235         359
          235         388
          235         454
          235         465
          235         475
          235         476
          235         493
          235         509
          235         571
          235         573
          235         611
          235         617
          235         915
          235         935
          235         941
          236         120
          236         156
          236         176
          236         276
          236         283
          236         347
          236         353
          236         380
          236         403
          236         460
          236         506
          236         555
          236         802
          236         818
          236         830
          236         856
          236         933
          236         937
          236         943
          236         994
          237           6
          237          25
          237          50
          237          65
          237         131
          237         160
          237         251
          237         398
          237         401
          237         448
          237         459
          237         536
          237         550
          237         586
          237         742
          237         755
          237         922
          237         987
          238          94
          238         112
          238         197
          238         242
          238         243
          238         301
          238         335
          238         336
          238         423
          238         426
          238         601
          238         613
          238         659
          238         690
          238         703
          238         710
          238         753
          238         760
          238         786
          238         790
          238         804
          239           6
          239          16
          239          48
          239          74
          239          76
          239         124
          239         149
          239         177
          239         186
          239         209
          239         226
          239         238
          239         284
          239         516
          239         526
          239         537
          239         544
          239         580
          239         684
          239         736
          240          41
          240          55
          240          79
          240         170
          240         287
          240         296
          240         324
          240         326
          240         347
          240         454
          240         477
          240         503
          240         588
          240         621
          240         762
          240         782
          240         784
          240         810
          240         874
          240         896
          240         909
          240         920
          240         927
          240         949
          241          23
          241          53
          241          92
          241         160
          241         244
          241         252
          241         278
          241         285
          241         325
          241         337
          241         341
          241         419
          241         424
          241         581
          241         594
          241         613
          241         628
          241         693
          241         734
          241         782
          241         789
          241         810
          241         826
          241         862
          241         864
          241         976
          241         995
          242          14
          242          45
          242          81
          242         141
          242         181
          242         268
          242         321
          242         333
          242         379
          242         385
          242         436
          242         597
          242         633
          242         672
          242         744
          242         787
          242         793
          242         829
          242         903
          242         927
          242         946
          242         984
          243           6
          243          39
          243         107
          243         117
          243         125
          243         144
          243         147
          243         195
          243         223
          243         334
          243         374
          243         399
          243         479
          243         525
          243         558
          243         577
          243         618
          243         661
          243         700
          243         789
          243         799
          243         861
          243         900
          243         906
          244          86
          244         129
          244         137
          244         175
          244         179
          244         193
          244         195
          244         264
          244         305
          244         342
          244         363
          244         390
          244         430
          244         436
          244         457
          244         493
          244         616
          244         619
          244         635
          244         643
          244         646
          244         681
          244         699
          244         706
          244         730
          244         760
          244         779
          244         833
          244         861
          244         960
          244         967
          245           5
          245         111
          245         131
          245         183
          245         190
          245         213
          245         218
          245         227
          245         289
          245         439
          245         444
          245         459
          245         493
          245         497
          245         547
          245         552
          245         553
          245         618
          245         679
          245         780
          245         804
          245         839
          245         874
          245         916
          245         940
          245         955
          245         988
          246          30
          246         156
          246         185
          246         253
          246         371
          246         400
          246         402
          246         405
          246         439
          246         557
          246         558
          246         595
          246         645
          246         738
          246         819
          246         840
          246         858
          246         865
          246         911
          246         928
          246         932
          246         942
          246         998
          246        1000
          247          22
          247          59
          247          74
          247          90
          247         106
          247         142
          247         151
          247         161
          247         216
          247         219
          247         235
          247         394
          247         444
          247         452
          247         460
          247         473
          247         515
          247         552
          247         556
          247         591
          247         605
          247         629
          247         631
          247         671
          247         760
          247         941
          247         964
          247         970
          248         161
          248         291
          248         418
          248         425
          248         472
          248         489
          248         590
          248         595
          248         607
          248         609
          248         613
          248         622
          248         682
          248         710
          248         744
          248         769
          248         923
          249          14
          249         135
          249         180
          249         209
          249         242
          249         271
          249         299
          249         378
          249         499
          249         713
          249         716
          249         728
          249         785
          249         786
          249         796
          249         830
          249         861
          249         885
          250          17
          250          20
          250          40
          250          51
          250         103
          250         163
          250         180
          250         216
          250         228
          250         231
          250         338
          250         349
          250         354
          250         388
          250         414
          250         472
          250         477
          250         489
          250         521
          250         549
          250         564
          250         567
          250         568
          250         636
          250         675
          250         690
          250         714
          250         878
          250         900
          250         949
          250         987
          250         989
          251          65
          251         103
          251         122
          251         215
          251         281
          251         311
          251         315
          251         390
          251         436
          251         454
          251         484
          251         571
          251         599
          251         694
          251         769
          251         770
          251         885
          251         905
          251         923
          251         930
          251         992
          252           8
          252          27
          252          52
          252         142
          252         191
          252         203
          252         226
          252         245
          252         258
          252         337
          252         362
          252         392
          252         453
          252         554
          252         597
          252         653
          252         729
          252         773
          252         785
          252         821
          252         845
          252         877
          252         975
          253           8
          253          27
          253          55
          253         134
          253         145
          253         162
          253         201
          253         279
          253         297
          253         298
          253         352
          253         391
          253         423
          253         431
          253         441
          253         456
          253         463
          253         561
          253         573
          253         600
          253         622
          253         659
          253         691
          253         774
          253         791
          253         954
          253         960
          253         988
          253         990
          254           9
          254          34
          254          47
          254         113
          254         200
          254         220
          254         223
          254         264
          254         301
          254         346
          254         366
          254         429
          254         437
          254         524
          254         658
          254         681
          254         736
          254         742
          254         762
          254         793
          254         800
          254         803
          254         903
          254         919
          254         947
          255          30
          255          37
          255          71
          255         111
          255         142
          255         167
          255         185
          255         189
          255         221
          255         253
          255         311
          255         334
          255         342
          255         356
          255         373
          255         434
          255         514
          255         605
          255         635
          255         642
          255         651
          255         688
          255         720
          255         793
          255         851
          255         891
          255         951
          255         959
          255         962
          256          47
          256         131
          256         146
          256         153
          256         156
          256         179
          256         195
          256         280
          256         302
          256         412
          256         472
          256         531
          256         657
          256         713
          256         768
          256         819
          256         868
          256         918
          256         923
          256         969
          257          20
          257          64
          257         101
          257         118
          257         143
          257         196
          257         197
          257         206
          257         238
          257         249
          257         253
          257         309
          257         335
          257         396
          257         455
          257         509
          257         538
          257         564
          257         635
          257         637
          257         663
          257         691
          257         726
          257         749
          257         892
          257         917
          257         978
          258           6
          258          18
          258          36
          258          42
          258          57
          258         105
          258         108
          258         176
          258         197
          258         286
          258         328
          258         335
          258         349
          258         353
          258         403
          258         436
          258         471
          258         549
          258         875
          258         882
          258         939
          258         945
          258         946
          258         984
          259           8
          259         144
          259         163
          259         174
          259         194
          259         224
          259         246
          259         280
          259         318
          259         348
          259         405
          259         442
          259         470
          259         498
          259         630
          259         643
          259         698
          259         750
          259         771
          259         775
          259         833
          259         867
          259         869
          259         877
          259         881
          259         905
          259         968
          259         970
          259         984
          259         993
          260          11
          260          81
          260         147
          260         176
          260         207
          260         228
          260         234
          260         236
          260         244
          260         264
          260         265
          260         344
          260         382
          260         400
          260         421
          260         458
          260         491
          260         543
          260         564
          260         567
          260         581
          260         644
          260         659
          260         715
          260         803
          260         930
          260         969
          260         984
          261          10
          261          18
          261          39
          261          76
          261         111
          261         234
          261         246
          261         364
          261         400
          261         451
          261         471
          261         482
          261         516
          261         525
          261         597
          261         781
          261         864
          261         926
          261         967
          262          13
          262          23
          262         102
          262         135
          262         152
          262         219
          262         297
          262         352
          262         363
          262         412
          262         540
          262         622
          262         659
          262         661
          262         675
          262         735
          262         745
          262         753
          262         787
          262         811
          262         836
          262         858
          262         863
          262         894
          263          18
          263          23
          263          31
          263          58
          263          70
          263          82
          263          84
          263         101
          263         182
          263         231
          263         323
          263         389
          263         397
          263         445
          263         447
          263         462
          263         469
          263         501
          263         588
          263         607
          263         620
          263         644
          263         662
          263         663
          263         689
          263         712
          263         751
          263         753
          263         769
          263         770
          263         838
          263         869
          263         897
          263         898
          263         990
          263         994
          264          17
          264          45
          264          84
          264          90
          264          95
          264         109
          264         115
          264         201
          264         222
          264         241
          264         564
          264         578
          264         613
          264         617
          264         791
          264         821
          264         826
          265         215
          265         228
          265         253
          265         282
          265         429
          265         450
          265         458
          265         517
          265         562
          265         605
          265         616
          265         651
          265         698
          265         741
          265         770
          265         806
          265         834
          265         923
          266         197
          266         236
          266         255
          266         271
          266         402
          266         407
          266         426
          266         437
          266         448
          266         500
          266         524
          266         529
          266         539
          266         551
          266         574
          266         581
          266         647
          266         653
          266         659
          266         668
          266         712
          266         720
          266         724
          266         744
          266         758
          266         832
          266         853
          266         920
          266         941
          266         959
          267          40
          267          45
          267          54
          267          96
          267         129
          267         191
          267         238
          267         364
          267         458
          267         559
          267         584
          267         592
          267         597
          267         664
          267         707
          267         735
          267         759
          267         800
          267         897
          267         909
          267         913
          268          20
          268          37
          268          38
          268         101
          268         115
          268         133
          268         193
          268         213
          268         242
          268         271
          268         371
          268         389
          268         424
          268         458
          268         489
          268         587
          268         631
          268         649
          268         694
          268         697
          268         721
          268         740
          268         874
          268         877
          268         879
          268         901
          268         920
          269          53
          269          65
          269          78
          269          79
          269         130
          269         181
          269         253
          269         411
          269         412
          269         424
          269         431
          269         433
          269         481
          269         499
          269         544
          269         652
          269         662
          269         666
          269         712
          269         734
          269         772
          269         781
          269         782
          269         847
          269         854
          269         889
          269         909
          269         925
          269         998
          270          11
          270          22
          270          46
          270         103
          270         123
          270         225
          270         352
          270         386
          270         414
          270         532
          270         537
          270         546
          270         547
          270         560
          270         573
          270         580
          270         642
          270         661
          270         730
          270         771
          270         846
          270         894
          270         951
          270         967
          270         995
          271          63
          271         181
          271         230
          271         236
          271         246
          271         249
          271         253
          271         291
          271         331
          271         344
          271         350
          271         354
          271         370
          271         380
          271         391
          271         409
          271         442
          271         529
          271         567
          271         645
          271         676
          271         726
          271         763
          271         782
          271         953
          271         958
          271         965
          271         994
          271         995
          272         144
          272         308
          272         463
          272         542
          272         548
          272         614
          272         632
          272         678
          272         722
          272         739
          272         782
          272         832
          272         851
          272         874
          272         972
          272         997
          273          11
          273         179
          273         241
          273         255
          273         386
          273         388
          273         504
          273         581
          273         584
          273         595
          273         604
          273         610
          273         642
          273         717
          273         751
          273         773
          273         868
          273         925
          273         978
          274          34
          274         114
          274         139
          274         182
          274         238
          274         277
          274         318
          274         328
          274         334
          274         400
          274         452
          274         671
          274         675
          274         676
          274         707
          274         721
          274         723
          274         747
          274         753
          274         773
          274         794
          274         812
          274         836
          274         838
          274         856
          274         870
          274         888
          274         945
          275          33
          275          73
          275         110
          275         113
          275         148
          275         214
          275         218
          275         322
          275         328
          275         334
          275         361
          275         401
          275         424
          275         434
          275         474
          275         494
          275         495
          275         499
          275         542
          275         560
          275         565
          275         570
          275         586
          275         631
          275         642
          275         682
          275         684
          275         706
          275         733
          275         869
          275         881
          275         886
          275         900
          275         931
          275         986
          276           6
          276           7
          276         122
          276         289
          276         292
          276         308
          276         315
          276         329
          276         412
          276         415
          276         468
          276         606
          276         618
          276         663
          276         702
          276         738
          276         743
          276         760
          276         762
          276         788
          276         872
          277          14
          277          28
          277          29
          277         120
          277         264
          277         330
          277         359
          277         400
          277         420
          277         456
          277         458
          277         465
          277         557
          277         596
          277         615
          277         721
          277         734
          277         738
          277         928
          277         955
          277         959
          278         103
          278         189
          278         274
          278         453
          278         466
          278         625
          278         677
          278         704
          278         727
          278         739
          278         815
          278         841
          278         843
          278         897
          278         905
          278         980
          278         983
          278         998
          279          52
          279         115
          279         117
          279         139
          279         231
          279         236
          279         266
          279         280
          279         375
          279         413
          279         497
          279         498
          279         514
          279         557
          279         572
          279         602
          279         632
          279         648
          279         718
          279         742
          279         756
          279         783
          279         786
          279         818
          279         892
          279         905
          279         932
          279         959
          279         971
          280           1
          280          47
          280          55
          280          56
          280         104
          280         111
          280         126
          280         176
          280         197
          280         231
          280         232
          280         326
          280         443
          280         465
          280         559
          280         560
          280         584
          280         616
          280         642
          280         732
          280         743
          280         759
          280         765
          280         873
          280         883
          280         884
          280         885
          280         961
          280         978
          281          45
          281          62
          281          86
          281         109
          281         199
          281         250
          281         263
          281         317
          281         394
          281         464
          281         465
          281         506
          281         509
          281         583
          281         722
          281         753
          281         755
          281         758
          281         768
          281         797
          281         819
          281         848
          281         939
          281         965
          281         976
          281         995
          282           9
          282          30
          282          45
          282          48
          282          52
          282          60
          282         273
          282         293
          282         369
          282         404
          282         454
          282         532
          282         631
          282         652
          282         664
          282         674
          282         681
          282         688
          282         701
          282         716
          282         776
          282         777
          282         824
          282         849
          282         886
          282         959
          283          17
          283          28
          283          69
          283          83
          283          84
          283         208
          283         213
          283         476
          283         491
          283         526
          283         559
          283         562
          283         584
          283         588
          283         714
          283         796
          283         856
          283         931
          284         147
          284         152
          284         171
          284         344
          284         402
          284         415
          284         459
          284         461
          284         483
          284         520
          284         529
          284         537
          284         560
          284         741
          284         771
          284         802
          284         894
          284         910
          285          45
          285          68
          285         133
          285         134
          285         255
          285         334
          285         354
          285         476
          285         582
          285         586
          285         603
          285         641
          285         695
          285         767
          285         813
          285         841
          285         872
          285         891
          285         913
          285         948
          286          15
          286          28
          286          34
          286         117
          286         255
          286         342
          286         382
          286         399
          286         426
          286         428
          286         439
          286         542
          286         567
          286         659
          286         821
          286         824
          286         868
          286         878
          286         952
          287          79
          287          96
          287         146
          287         218
          287         243
          287         244
          287         306
          287         336
          287         435
          287         471
          287         495
          287         519
          287         564
          287         650
          287         812
          287         856
          287         874
          287         904
          287         942
          287         954
          287         959
          287         978
          287         995
          288          48
          288         103
          288         153
          288         199
          288         245
          288         248
          288         370
          288         378
          288         384
          288         432
          288         454
          288         546
          288         785
          288         792
          288         793
          288         860
          288         949
          288         980
          289          14
          289          95
          289          96
          289         114
          289         181
          289         219
          289         249
          289         297
          289         306
          289         326
          289         370
          289         380
          289         398
          289         426
          289         489
          289         534
          289         539
          289         544
          289         553
          289         566
          289         592
          289         691
          289         699
          289         709
          289         714
          289         722
          289         762
          289         788
          289         842
          289         960
          289         979
          290          25
          290         143
          290         148
          290         211
          290         266
          290         436
          290         449
          290         455
          290         509
          290         558
          290         580
          290         593
          290         627
          290         634
          290         717
          290         721
          290         731
          290         781
          290         800
          290         848
          290         868
          290         911
          291          18
          291          42
          291          84
          291         101
          291         104
          291         161
          291         239
          291         267
          291         353
          291         394
          291         399
          291         478
          291         532
          291         576
          291         654
          291         683
          291         688
          291         774
          291         804
          291         811
          291         833
          291         834
          291         862
          291         945
          291         969
          291         981
          292          10
          292          44
          292         144
          292         357
          292         363
          292         380
          292         405
          292         488
          292         545
          292         574
          292         637
          292         651
          292         683
          292         692
          292         794
          292         828
          292         840
          292         842
          292         849
          293          16
          293          51
          293          81
          293         101
          293         150
          293         189
          293         238
          293         239
          293         241
          293         280
          293         302
          293         316
          293         350
          293         397
          293         407
          293         412
          293         436
          293         543
          293         623
          293         629
          293         678
          293         782
          293         803
          293         951
          293         958
          293         983
          294          44
          294          49
          294          51
          294          56
          294          88
          294         187
          294         247
          294         297
          294         319
          294         426
          294         464
          294         500
          294         504
          294         539
          294         591
          294         641
          294         689
          294         754
          294         810
          294         829
          294         893
          294         896
          294         914
          294        1000
          295          35
          295          36
          295          50
          295          69
          295         105
          295         138
          295         156
          295         178
          295         203
          295         211
          295         249
          295         256
          295         308
          295         382
          295         388
          295         394
          295         411
          295         414
          295         443
          295         469
          295         505
          295         518
          295         535
          295         603
          295         611
          295         629
          295         671
          295         709
          295         715
          295         754
          295         770
          295         846
          295         871
          295         936
          295         956
          296          62
          296          79
          296          90
          296         167
          296         206
          296         211
          296         225
          296         226
          296         271
          296         319
          296         354
          296         414
          296         443
          296         457
          296         464
          296         479
          296         488
          296         507
          296         620
          296         652
          296         683
          296         758
          296         764
          296         769
          296         784
          296         811
          296         868
          297          18
          297          19
          297          65
          297          73
          297         122
          297         198
          297         215
          297         287
          297         339
          297         382
          297         408
          297         496
          297         560
          297         575
          297         593
          297         610
          297         615
          297         629
          297         640
          297         682
          297         704
          297         736
          297         821
          297         861
          297         960
          298         104
          298         135
          298         194
          298         224
          298         233
          298         254
          298         275
          298         279
          298         281
          298         308
          298         319
          298         444
          298         536
          298         560
          298         633
          298         803
          298         895
          298         959
          298         960
          298         990
          299         108
          299         163
          299         171
          299         179
          299         215
          299         225
          299         228
          299         320
          299         356
          299         365
          299         384
          299         390
          299         431
          299         445
          299         460
          299         474
          299         476
          299         570
          299         675
          299         772
          299         776
          299         810
          299         857
          299         877
          299         982
          300          20
          300          51
          300          93
          300         119
          300         147
          300         173
          300         194
          300         303
          300         314
          300         345
          300         360
          300         401
          300         439
          300         463
          300         526
          300         535
          300         581
          300         586
          300         628
          300         658
          300         676
          300         835
          300         870
          301          10
          301         180
          301         187
          301         259
          301         299
          301         343
          301         356
          301         422
          301         540
          301         616
          301         618
          301         750
          301         765
          301         806
          301         847
          301         927
          301         945
          301         947
          301         953
          302         126
          302         341
          302         381
          302         467
          302         512
          302         552
          302         617
          302         677
          302         720
          302         736
          302         749
          302         875
          302         898
          302         907
          302         918
          302         927
          302         929
          302         949
          302         969
          302         973
          303          15
          303          31
          303          33
          303         168
          303         188
          303         192
          303         216
          303         227
          303         251
          303         269
          303         279
          303         392
          303         416
          303         429
          303         459
          303         522
          303         524
          303         536
          303         540
          303         543
          303         560
          303         577
          303         620
          303         633
          303         688
          303         842
          303         914
          303         981
          304           6
          304          42
          304          74
          304         152
          304         207
          304         279
          304         330
          304         359
          304         366
          304         406
          304         413
          304         487
          304         510
          304         539
          304         609
          304         648
          304         697
          304         717
          304         741
          304         828
          304         882
          304         885
          304         911
          305          15
          305          31
          305         150
          305         190
          305         218
          305         332
          305         390
          305         445
          305         560
          305         768
          305         794
          305         827
          305         837
          305         857
          305         859
          306          41
          306          56
          306          62
          306          73
          306          87
          306         104
          306         107
          306         197
          306         289
          306         344
          306         365
          306         392
          306         430
          306         482
          306         491
          306         550
          306         568
          306         603
          306         604
          306         621
          306         675
          306         724
          306         736
          306         853
          306         945
          306         951
          306         989
          306         996
          307         174
          307         189
          307         230
          307         233
          307         298
          307         434
          307         442
          307         470
          307         484
          307         485
          307         496
          307         548
          307         644
          307         701
          307         742
          307         756
          307         824
          307         919
          307         926
          307         936
          307         964
          307         968
          307        1000
          308          67
          308          99
          308         107
          308         316
          308         370
          308         389
          308         436
          308         449
          308         524
          308         592
          308         626
          308         636
          308         658
          308         678
          308         756
          308         830
          308         853
          308         995
          309          46
          309          66
          309         116
          309         180
          309         241
          309         258
          309         273
          309         297
          309         355
          309         457
          309         492
          309         503
          309         532
          309         550
          309         563
          309         622
          309         655
          309         690
          309         698
          309         757
          309         790
          309         820
          309         900
          309         918
          309         943
          309         979
          310          11
          310          67
          310         170
          310         212
          310         217
          310         220
          310         224
          310         295
          310         332
          310         335
          310         444
          310         464
          310         547
          310         557
          310         598
          310         673
          310         707
          310         718
          310         871
          310         891
          310         935
          310         984
          311         100
          311         115
          311         133
          311         175
          311         190
          311         214
          311         300
          311         366
          311         369
          311         373
          311         389
          311         439
          311         459
          311         597
          311         649
          311         703
          311         724
          311         851
          311         874
          311         888
          311         941
          311         958
          311         990
          312           7
          312         110
          312         113
          312         133
          312         359
          312         360
          312         425
          312         428
          312         438
          312         510
          312         528
          312         562
          312         588
          312         620
          312         656
          312         688
          312         700
          312         701
          312         725
          312         741
          312         748
          312         751
          312         781
          312         801
          312         831
          312         832
          312         833
          312         894
          312         989
          313         115
          313         121
          313         151
          313         177
          313         182
          313         218
          313         294
          313         319
          313         337
          313         342
          313         382
          313         404
          313         412
          313         517
          313         531
          313         538
          313         547
          313         569
          313         722
          313         733
          313         734
          313         738
          313         774
          313         779
          313         792
          313         798
          313         810
          313         821
          313         831
          313         888
          313         891
          313         993
          314          40
          314          41
          314          58
          314         103
          314         119
          314         120
          314         363
          314         369
          314         402
          314         434
          314         475
          314         566
          314         619
          314         653
          314         689
          314         737
          314         739
          314         773
          314         774
          314         790
          314         798
          314         889
          314         897
          314         912
          314         968
          314         985
          315         124
          315         153
          315         156
          315         173
          315         259
          315         305
          315         371
          315         386
          315         389
          315         406
          315         426
          315         506
          315         514
          315         560
          315         566
          315         785
          315         923
          316          15
          316          26
          316          97
          316         102
          316         114
          316         137
          316         194
          316         201
          316         242
          316         245
          316         246
          316         280
          316         308
          316         341
          316         384
          316         423
          316         432
          316         457
          316         462
          316         464
          316         503
          316         512
          316         569
          316         570
          316         695
          316         703
          316         717
          316         729
          316         765
          316         783
          316         861
          316         874
          316         924
          316         982
          316         990
          317          22
          317         131
          317         227
          317         270
          317         340
          317         356
          317         398
          317         413
          317         419
          317         439
          317         453
          317         522
          317         618
          317         681
          317         712
          317         771
          317         812
          317         874
          317         891
          317         940
          317         967
          317         992
          317         993
          318          57
          318          72
          318         106
          318         140
          318         258
          318         313
          318         325
          318         344
          318         356
          318         357
          318         423
          318         451
          318         511
          318         563
          318         567
          318         584
          318         611
          318         619
          318         660
          318         664
          318         677
          318         682
          318         710
          318         835
          318         901
          318         903
          318         982
          319          56
          319          64
          319          72
          319         129
          319         130
          319         138
          319         147
          319         166
          319         208
          319         227
          319         231
          319         285
          319         348
          319         437
          319         484
          319         495
          319         528
          319         563
          319         596
          319         657
          319         680
          319         803
          319         817
          319         834
          319         846
          319         896
          319         944
          320          29
          320          78
          320          82
          320         105
          320         119
          320         128
          320         136
          320         152
          320         154
          320         159
          320         194
          320         296
          320         311
          320         350
          320         406
          320         415
          320         426
          320         450
          320         555
          320         557
          320         643
          320         670
          320         763
          320         774
          320         873
          320         978
          321          10
          321          23
          321          93
          321          96
          321         143
          321         183
          321         226
          321         264
          321         325
          321         340
          321         345
          321         349
          321         351
          321         384
          321         438
          321         484
          321         516
          321         529
          321         600
          321         606
          321         684
          321         712
          321         782
          321         908
          322           6
          322          67
          322          77
          322          83
          322         284
          322         308
          322         331
          322         343
          322         427
          322         466
          322         569
          322         573
          322         574
          322         736
          322         933
          323          15
          323          16
          323          60
          323         100
          323         145
          323         168
          323         206
          323         225
          323         261
          323         279
          323         300
          323         353
          323         355
          323         369
          323         416
          323         439
          323         517
          323         521
          323         598
          323         670
          323         699
          323         749
          323         817
          323         981
          323        1000
          324           5
          324         186
          324         277
          324         302
          324         373
          324         430
          324         493
          324         549
          324         591
          324         619
          324         621
          324         731
          324         740
          324         831
          324         903
          324         909
          324        1000
          325          71
          325          87
          325         111
          325         155
          325         176
          325         210
          325         225
          325         239
          325         250
          325         266
          325         277
          325         331
          325         364
          325         379
          325         509
          325         545
          325         582
          325         624
          325         643
          325         648
          325         651
          325         673
          325         677
          325         761
          325         767
          325         798
          325         800
          325         892
          325         912
          325         925
          325         930
          325         974
          326          26
          326          31
          326          51
          326          59
          326          83
          326         143
          326         210
          326         238
          326         272
          326         276
          326         323
          326         453
          326         475
          326         515
          326         539
          326         555
          326         605
          326         636
          326         637
          326         655
          326         695
          326         700
          326         734
          326         949
          326         956
          326         975
          326         977
          327          20
          327          43
          327          76
          327          97
          327         104
          327         142
          327         272
          327         301
          327         346
          327         359
          327         377
          327         381
          327         472
          327         511
          327         520
          327         547
          327         552
          327         569
          327         637
          327         677
          327         727
          327         749
          327         806
          327         809
          327         811
          327         863
          327         929
          327         940
          327         954
          328           2
          328          34
          328          42
          328         120
          328         223
          328         262
          328         291
          328         340
          328         365
          328         506
          328         553
          328         629
          328         630
          328         632
          328         652
          328         660
          328         683
          328         720
          328         961
          328         966
          329          45
          329          49
          329          84
          329         107
          329         201
          329         214
          329         250
          329         269
          329         294
          329         297
          329         300
          329         313
          329         356
          329         434
          329         442
          329         491
          329         559
          329         610
          329         621
          329         691
          329         728
          329         752
          329         779
          329         780
          329         781
          329         908
          329         924
          329         956
          329         958
          329         992
          330          16
          330          37
          330          64
          330         122
          330         183
          330         232
          330         259
          330         275
          330         311
          330         358
          330         369
          330         372
          330         377
          330         399
          330         426
          330         467
          330         506
          330         668
          330         671
          330         672
          330         678
          330         686
          330         724
          330         757
          330         782
          330         784
          330         855
          330         861
          330         898
          330         901
          330         907
          330         915
          330         933
          330         971
          331          24
          331          36
          331          89
          331         120
          331         135
          331         173
          331         193
          331         286
          331         313
          331         316
          331         357
          331         384
          331         413
          331         462
          331         494
          331         514
          331         656
          331         687
          331         730
          331         732
          331         752
          331         799
          331         845
          331         876
          331         884
          331         901
          331         933
          331         972
          332         270
          332         320
          332         340
          332         473
          332         494
          332         516
          332         568
          332         717
          332         753
          332         754
          332         776
          332         802
          332         876
          332         924
          332         955
          332         968
          333          18
          333          56
          333          90
          333         154
          333         193
          333         218
          333         268
          333         420
          333         444
          333         455
          333         479
          333         503
          333         517
          333         583
          333         604
          333         629
          333         651
          333         719
          333         727
          333         746
          333         752
          333         762
          333         789
          333         855
          333         873
          333         917
          333         930
          333         932
          333         960
          334          45
          334          57
          334         174
          334         175
          334         270
          334         398
          334         427
          334         433
          334         548
          334         565
          334         572
          334         668
          334         672
          334         702
          334         774
          334         836
          334         903
          334         939
          334         973
          334         975
          335          57
          335          64
          335          96
          335         181
          335         182
          335         184
          335         231
          335         293
          335         313
          335         318
          335         320
          335         408
          335         472
          335         540
          335         546
          335         557
          335         564
          335         573
          335         615
          335         625
          335         689
          335         742
          335         743
          335         806
          335         828
          335         882
          335         902
          335         913
          335         921
          335         971
          336           6
          336         115
          336         120
          336         177
          336         191
          336         231
          336         268
          336         301
          336         331
          336         351
          336         356
          336         465
          336         478
          336         501
          336         520
          336         531
          336         615
          336         651
          336         674
          336         708
          336         830
          336         861
          336         944
          336         958
          336         959
          336         998
          336         999
          337           1
          337          94
          337         101
          337         180
          337         292
          337         298
          337         327
          337         342
          337         429
          337         499
          337         502
          337         538
          337         551
          337         565
          337         583
          337         656
          337         772
          337         867
          337         909
          337         919
          337         965
          337         991
          338           6
          338          53
          338          73
          338         218
          338         229
          338         270
          338         310
          338         323
          338         392
          338         516
          338         521
          338         522
          338         547
          338         552
          338         559
          338         562
          338         789
          338         915
          338         920
          338         925
          338         961
          339         131
          339         172
          339         223
          339         243
          339         256
          339         331
          339         461
          339         489
          339         506
          339         507
          339         540
          339         554
          339         608
          339         628
          339         691
          339         708
          339         729
          339         741
          339         757
          339         772
          339         861
          339         914
          339         929
          339         992
          340          45
          340          93
          340         240
          340         262
          340         316
          340         320
          340         408
          340         414
          340         483
          340         526
          340         579
          340         602
          340         742
          340         778
          340         785
          340         816
          340         857
          340         896
          340         908
          341          22
          341          63
          341          85
          341         124
          341         128
          341         155
          341         207
          341         254
          341         319
          341         362
          341         406
          341         417
          341         445
          341         523
          341         576
          341         602
          341         628
          341         652
          341         679
          341         681
          341         687
          341         712
          341         832
          341         844
          341         882
          341         887
          341         940
          342          51
          342         110
          342         243
          342         256
          342         324
          342         355
          342         364
          342         365
          342         394
          342         427
          342         488
          342         494
          342         512
          342         560
          342         646
          342         657
          342         667
          342         697
          342         737
          342         756
          342         797
          342         826
          342         929
          342         967
          342         978
          343         105
          343         161
          343         191
          343         256
          343         311
          343         329
          343         398
          343         569
          343         573
          343         599
          343         602
          343         622
          343         637
          343         678
          343         703
          343         723
          343         763
          343         767
          343         863
          343         893
          343         930
          343         932
          343         934
          343         959
          343         980
          344          42
          344          91
          344         175
          344         199
          344         265
          344         274
          344         278
          344         281
          344         301
          344         334
          344         373
          344         384
          344         451
          344         452
          344         468
          344         587
          344         635
          344         672
          344         681
          344         693
          344         708
          344         736
          344         767
          344         778
          344         795
          344         832
          344         870
          344         972
          344         988
          345          13
          345          34
          345          66
          345         181
          345         203
          345         243
          345         285
          345         337
          345         343
          345         531
          345         588
          345         589
          345         652
          345         659
          345         707
          345         743
          345         765
          345         841
          345         870
          345         901
          345         906
          345         933
          345         983
          345         992
          346          45
          346          66
          346         137
          346         149
          346         254
          346         285
          346         288
          346         290
          346         332
          346         370
          346         389
          346         390
          346         403
          346         434
          346         450
          346         480
          346         512
          346         552
          346         564
          346         567
          346         574
          346         591
          346         592
          346         620
          346         630
          346         672
          346         683
          346         711
          346         790
          346         820
          346         985
          347          31
          347          49
          347          95
          347         189
          347         289
          347         353
          347         409
          347         442
          347         452
          347         508
          347         537
          347         616
          347         620
          347         702
          347         782
          347         806
          347         824
          347         879
          347         909
          347         954
          347         963
          347         979
          347         998
          348          37
          348          48
          348         180
          348         196
          348         204
          348         223
          348         225
          348         247
          348         284
          348         311
          348         321
          348         331
          348         360
          348         377
          348         402
          348         501
          348         548
          348         577
          348         578
          348         616
          348         675
          348         683
          348         730
          348         732
          348         840
          348         856
          348         895
          348         901
          348         915
          348         943
          348         980
          349          28
          349          39
          349          71
          349         116
          349         121
          349         160
          349         172
          349         202
          349         286
          349         337
          349         340
          349         344
          349         346
          349         419
          349         440
          349         721
          349         739
          349         741
          349         820
          349         867
          349         871
          349         899
          349         951
          350         190
          350         234
          350         265
          350         270
          350         301
          350         333
          350         338
          350         360
          350         361
          350         405
          350         413
          350         539
          350         608
          350         618
          350         626
          350         710
          350         788
          350         819
          350         829
          350         847
          350         858
          350         910
          350         962
          351          41
          351         131
          351         135
          351         167
          351         183
          351         216
          351         266
          351         283
          351         301
          351         311
          351         371
          351         382
          351         387
          351         395
          351         415
          351         491
          351         514
          351         523
          351         622
          351         638
          351         896
          351         996
          352           4
          352          18
          352          49
          352         153
          352         160
          352         213
          352         319
          352         351
          352         403
          352         447
          352         490
          352         568
          352         614
          352         637
          352         854
          352         882
          352         942
          352         953
          352         976
          353          27
          353          45
          353          51
          353          63
          353          76
          353         149
          353         209
          353         286
          353         377
          353         529
          353         570
          353         577
          353         604
          353         645
          353         648
          353         701
          353         788
          353         789
          353         823
          353         852
          353         876
          353         888
          353         906
          353         916
          354          21
          354          78
          354         116
          354         121
          354         162
          354         234
          354         257
          354         267
          354         304
          354         316
          354         368
          354         421
          354         450
          354         486
          354         579
          354         587
          354         679
          354         689
          354         749
          354         909
          354         911
          354         959
          354         967
          354         992
          355          47
          355          54
          355          55
          355          58
          355         111
          355         135
          355         159
          355         230
          355         406
          355         416
          355         457
          355         633
          355         638
          355         733
          355         767
          355         808
          355         848
          355         871
          355         878
          356           1
          356           5
          356          31
          356          90
          356         109
          356         139
          356         166
          356         185
          356         232
          356         246
          356         372
          356         445
          356         455
          356         482
          356         498
          356         507
          356         532
          356         575
          356         600
          356         623
          356         630
          356         638
          356         648
          356         659
          356         777
          356         804
          356         840
          356         872
          356         903
          356         993
          357          29
          357          62
          357          63
          357         115
          357         268
          357         274
          357         318
          357         446
          357         482
          357         518
          357         556
          357         578
          357         617
          357         663
          357         676
          357         693
          357         713
          357         773
          357         784
          357         814
          357         832
          357         908
          357         912
          357         981
          358           8
          358          17
          358          96
          358         111
          358         135
          358         166
          358         176
          358         189
          358         198
          358         204
          358         206
          358         279
          358         304
          358         331
          358         351
          358         379
          358         408
          358         457
          358         473
          358         489
          358         527
          358         553
          358         618
          358         640
          358         673
          358         768
          358         898
          358         934
          359          45
          359          53
          359          69
          359          90
          359          96
          359         132
          359         153
          359         194
          359         203
          359         227
          359         260
          359         354
          359         431
          359         498
          359         513
          359         516
          359         526
          359         577
          359         643
          359         679
          359         682
          359         847
          359         856
          359         911
          359         912
          359         943
          359         991
          360          29
          360          43
          360          47
          360          82
          360          98
          360         147
          360         172
          360         338
          360         372
          360         377
          360         394
          360         549
          360         607
          360         708
          360         724
          360         762
          360         815
          360         830
          360         871
          360         889
          360         932
          360         984
          361          39
          361          46
          361          62
          361         147
          361         182
          361         198
          361         220
          361         259
          361         269
          361         323
          361         374
          361         409
          361         422
          361         423
          361         564
          361         615
          361         663
          361         787
          361         851
          361         856
          361         889
          361         916
          361         927
          361         978
          362          14
          362          33
          362         315
          362         335
          362         348
          362         366
          362         415
          362         429
          362         477
          362         501
          362         517
          362         518
          362         524
          362         598
          362         613
          362         620
          362         621
          362         648
          362         657
          362         779
          362         864
          362         875
          362         882
          362         903
          362         967
          363          39
          363          50
          363          68
          363          95
          363         272
          363         416
          363         500
          363         513
          363         590
          363         666
          363         693
          363         711
          363         716
          363         719
          363         766
          363         782
          363         917
          364           3
          364          38
          364          49
          364          87
          364         113
          364         125
          364         133
          364         215
          364         221
          364         227
          364         251
          364         377
          364         415
          364         491
          364         520
          364         537
          364         538
          364         634
          364         677
          364         731
          364         883
          364         902
          364         952
          364         958
          365         162
          365         237
          365         267
          365         302
          365         420
          365         445
          365         654
          365         670
          365         687
          365         689
          365         698
          365         870
          365         873
          365         883
          365         887
          365         897
          365         939
          365         978
          365         997
          366          20
          366          76
          366         101
          366         128
          366         286
          366         421
          366         476
          366         498
          366         504
          366         601
          366         624
          366         667
          366         725
          366         853
          366         910
          367          13
          367          35
          367          48
          367          71
          367         159
          367         195
          367         252
          367         256
          367         271
          367         356
          367         416
          367         499
          367         521
          367         586
          367         587
          367         608
          367         609
          367         689
          367         762
          367         835
          367         841
          367         842
          367         961
          367         999
          368          25
          368          92
          368         111
          368         120
          368         131
          368         170
          368         173
          368         185
          368         213
          368         218
          368         219
          368         226
          368         242
          368         245
          368         263
          368         333
          368         347
          368         359
          368         426
          368         428
          368         433
          368         443
          368         491
          368         529
          368         630
          368         796
          368         845
          368         878
          368         892
          368         908
          368         915
          368         929
          369         102
          369         128
          369         137
          369         157
          369         173
          369         181
          369         210
          369         212
          369         376
          369         407
          369         443
          369         449
          369         513
          369         568
          369         581
          369         587
          369         682
          369         731
          369         743
          369         757
          369         766
          369         805
          369         849
          369         859
          369         891
          369         917
          369         979
          369         983
          369         987
          370          24
          370         124
          370         135
          370         180
          370         188
          370         233
          370         266
          370         278
          370         315
          370         416
          370         426
          370         433
          370         516
          370         603
          370         706
          370         797
          370         853
          370         868
          370         948
          371          29
          371          38
          371         106
          371         138
          371         214
          371         215
          371         219
          371         249
          371         281
          371         339
          371         522
          371         538
          371         566
          371         606
          371         782
          371         794
          371         798
          371         801
          371         810
          371         816
          371         856
          371         870
          371         922
          372          64
          372          78
          372          97
          372         201
          372         244
          372         265
          372         334
          372         345
          372         385
          372         411
          372         456
          372         462
          372         591
          372         640
          372         646
          372         687
          372         712
          372         755
          372         843
          372         872
          373          65
          373         111
          373         214
          373         219
          373         320
          373         347
          373         349
          373         436
          373         446
          373         504
          373         524
          373         528
          373         631
          373         637
          373         669
          373         749
          373         831
          373         835
          373         850
          373         857
          373         920
          373         927
          374           5
          374          24
          374          67
          374         183
          374         213
          374         225
          374         233
          374         308
          374         332
          374         348
          374         421
          374         426
          374         451
          374         584
          374         625
          374         692
          374         696
          374         835
          374         857
          374         892
          374         914
          374         937
          374         955
          374         983
          375           3
          375          15
          375          84
          375         141
          375         142
          375         162
          375         163
          375         343
          375         367
          375         405
          375         446
          375         521
          375         534
          375         623
          375         656
          375         661
          375         668
          375         703
          375         852
          375         853
          375         906
          375         977
          376          40
          376         115
          376         121
          376         123
          376         137
          376         194
          376         211
          376         238
          376         252
          376         360
          376         401
          376         414
          376         420
          376         457
          376         514
          376         604
          376         606
          376         626
          376         667
          376         684
          376         694
          376         699
          376         767
          376         780
          376         861
          376         926
          376         962
          376         966
          376         971
          377          30
          377         153
          377         159
          377         167
          377         189
          377         202
          377         261
          377         262
          377         486
          377         491
          377         549
          377         552
          377         567
          377         643
          377         649
          377         707
          377         717
          377         730
          377         742
          377         751
          377         787
          377         794
          377         843
          377         852
          377         876
          377         886
          377         898
          377         900
          377         968
          377         990
          378          11
          378          15
          378          78
          378          79
          378          84
          378         121
          378         134
          378         228
          378         236
          378         314
          378         345
          378         434
          378         455
          378         527
          378         552
          378         673
          378         838
          378         867
          378         901
          378         996
          378         999
          379          26
          379          47
          379          55
          379          65
          379          73
          379          95
          379         203
          379         230
          379         286
          379         301
          379         312
          379         346
          379         425
          379         443
          379         497
          379         541
          379         564
          379         645
          379         671
          379         687
          379         692
          379         712
          379         757
          379         774
          379         785
          379         805
          379         898
          379         965
          380          78
          380          79
          380          96
          380         113
          380         126
          380         225
          380         395
          380         435
          380         548
          380         553
          380         706
          380         714
          380         739
          380         746
          380         963
          381           2
          381          12
          381          18
          381         113
          381         160
          381         174
          381         222
          381         255
          381         274
          381         322
          381         327
          381         386
          381         458
          381         461
          381         537
          381         606
          381         629
          381         646
          381         744
          381         858
          381         868
          381         921
          381         931
          381         952
          382          17
          382          38
          382          97
          382         134
          382         145
          382         176
          382         214
          382         346
          382         413
          382         456
          382         467
          382         493
          382         544
          382         690
          382         749
          382         765
          382         776
          382         872
          382         927
          383          22
          383          84
          383         141
          383         192
          383         201
          383         212
          383         218
          383         257
          383         287
          383         297
          383         499
          383         503
          383         509
          383         524
          383         633
          383         716
          383         798
          383         852
          383         879
          384          58
          384          61
          384          74
          384          91
          384          93
          384         105
          384         108
          384         156
          384         221
          384         273
          384         319
          384         369
          384         380
          384         412
          384         417
          384         466
          384         507
          384         572
          384         683
          384         686
          384         688
          384         756
          384         812
          384         828
          384         834
          384         889
          384         897
          384         941
          384         954
          384         966
          384         993
          385          21
          385         140
          385         178
          385         180
          385         195
          385         208
          385         231
          385         233
          385         240
          385         264
          385         448
          385         470
          385         473
          385         477
          385         525
          385         582
          385         617
          385         719
          385         762
          385         787
          385         875
          385         903
          385         927
          385         979
          386         123
          386         187
          386         228
          386         321
          386         331
          386         342
          386         352
          386         357
          386         420
          386         459
          386         560
          386         644
          386         660
          386         694
          386         711
          386         756
          386         856
          386         886
          386         975
          387          22
          387          81
          387          87
          387         104
          387         117
          387         194
          387         235
          387         298
          387         314
          387         366
          387         388
          387         410
          387         452
          387         469
          387         511
          387         514
          387         550
          387         572
          387         579
          387         602
          387         647
          387         695
          387         711
          387         818
          387         847
          387         886
          387         903
          387         939
          387         967
          387         995
          388          10
          388         127
          388         210
          388         313
          388         442
          388         443
          388         566
          388         581
          388         603
          388         604
          388         615
          388         631
          388         633
          388         699
          388         736
          388         790
          388         822
          388         922
          388         930
          388         947
          388         957
          389         108
          389         117
          389         125
          389         200
          389         253
          389         294
          389         407
          389         435
          389         445
          389         530
          389         532
          389         573
          389         635
          389         668
          389         721
          389         732
          389         834
          389         882
          389         913
          389         917
          389         952
          389         963
          389         965
          390          31
          390          44
          390          48
          390         179
          390         249
          390         263
          390         274
          390         319
          390         508
          390         525
          390         531
          390         631
          390         663
          390         761
          390         790
          390         807
          390         914
          390         920
          390         924
          390         928
          391          90
          391          98
          391         128
          391         136
          391         146
          391         164
          391         168
          391         172
          391         278
          391         285
          391         288
          391         330
          391         348
          391         364
          391         369
          391         382
          391         419
          391         467
          391         490
          391         496
          391         505
          391         676
          391         681
          391         697
          391         742
          391         756
          391         842
          391         896
          391         948
          391         986
          391         987
          392         184
          392         246
          392         264
          392         267
          392         278
          392         281
          392         407
          392         479
          392         557
          392         603
          392         677
          392         694
          392         718
          392         723
          392         820
          392         829
          392         831
          392         839
          392         862
          392         956
          392         972
          393          58
          393          59
          393         121
          393         138
          393         220
          393         285
          393         356
          393         400
          393         406
          393         565
          393         615
          393         637
          393         647
          393         660
          393         700
          393         886
          393         902
          393         929
          393         930
          393         977
          394          73
          394          88
          394         106
          394         123
          394         166
          394         171
          394         224
          394         278
          394         281
          394         295
          394         308
          394         309
          394         337
          394         351
          394         397
          394         418
          394         430
          394         546
          394         565
          394         577
          394         581
          394         601
          394         604
          394         692
          394         740
          394         827
          394         903
          394         973
          395          26
          395         234
          395         261
          395         316
          395         467
          395         482
          395         561
          395         597
          395         638
          395         679
          395         687
          395         748
          395         785
          395         806
          395         871
          395         967
          396          20
          396          74
          396          81
          396          91
          396         123
          396         144
          396         259
          396         279
          396         390
          396         572
          396         647
          396         688
          396         691
          396         701
          396         778
          396         801
          396         824
          396         906
          396         924
          396         956
          396         982
          396         988
          397           2
          397          75
          397         106
          397         213
          397         221
          397         240
          397         295
          397         308
          397         330
          397         335
          397         466
          397         484
          397         500
          397         506
          397         534
          397         555
          397         587
          397         596
          397         617
          397         644
          397         682
          397         685
          397         703
          397         725
          397         726
          397         741
          397         799
          397         894
          397         903
          397         969
          397         990
          398          28
          398          49
          398         100
          398         103
          398         113
          398         143
          398         147
          398         161
          398         246
          398         250
          398         317
          398         405
          398         479
          398         545
          398         554
          398         563
          398         598
          398         606
          398         658
          398         687
          398         745
          398         747
          398         804
          398         862
          398         881
          398         910
          398         926
          398         958
          399          10
          399         155
          399         165
          399         204
          399         216
          399         280
          399         306
          399         308
          399         333
          399         342
          399         366
          399         387
          399         450
          399         549
          399         799
          399         898
          399         931
          400          41
          400         139
          400         197
          400         224
          400         226
          400         228
          400         246
          400         296
          400         304
          400         311
          400         387
          400         432
          400         438
          400         492
          400         503
          400         546
          400         593
          400         647
          400         702
          400         704
          400         707
          400         714
          400         747
          400         748
          400         769
          400         833
          400         906
          400         912
          400         930
          400         936
          401           6
          401          15
          401          31
          401         104
          401         132
          401         285
          401         317
          401         366
          401         378
          401         379
          401         380
          401         468
          401         590
          401         603
          401         646
          401         659
          401         681
          401         782
          401         812
          401         814
          401         818
          401         848
          402         183
          402         312
          402         361
          402         362
          402         374
          402         395
          402         437
          402         461
          402         484
          402         614
          402         634
          402         668
          402         677
          402         679
          402         773
          402         797
          402         825
          402         862
          402         950
          402         971
          403          31
          403          70
          403         106
          403         126
          403         240
          403         290
          403         297
          403         413
          403         446
          403         460
          403         480
          403         484
          403         529
          403         539
          403         560
          403         561
          403         608
          403         686
          403         740
          403         747
          403         787
          403         875
          403         947
          403         956
          403         988
          404          53
          404          83
          404         125
          404         140
          404         196
          404         208
          404         294
          404         339
          404         374
          404         399
          404         418
          404         453
          404         456
          404         467
          404         490
          404         517
          404         557
          404         576
          404         670
          404         689
          404         692
          404         729
          404         757
          404         781
          404         805
          404         967
          404         970
          405           9
          405          30
          405          31
          405          38
          405         183
          405         203
          405         295
          405         334
          405         349
          405         362
          405         401
          405         410
          405         460
          405         462
          405         466
          405         503
          405         514
          405         543
          405         559
          405         604
          405         613
          405         625
          405         662
          405         730
          405         824
          405         828
          405         831
          405         865
          405         945
          405         970
          405         983
          406          15
          406          71
          406          82
          406         164
          406         202
          406         270
          406         312
          406         364
          406         378
          406         419
          406         433
          406         501
          406         539
          406         667
          406         704
          406         765
          406         778
          406         784
          406         791
          406         891
          406         895
          406         919
          406         952
          406         963
          406         977
          406         997
          407          27
          407          49
          407          76
          407         105
          407         172
          407         204
          407         288
          407         345
          407         381
          407         421
          407         549
          407         558
          407         583
          407         588
          407         679
          407         735
          407         858
          407         881
          407         884
          408          24
          408          55
          408          69
          408         111
          408         136
          408         139
          408         296
          408         319
          408         366
          408         391
          408         399
          408         431
          408         475
          408         477
          408         524
          408         539
          408         565
          408         571
          408         591
          408         688
          408         729
          408         731
          408         733
          408         795
          408         837
          408         850
          408         895
          408         933
          408         963
          408         971
          409         125
          409         165
          409         175
          409         222
          409         229
          409         268
          409         273
          409         296
          409         357
          409         360
          409         368
          409         393
          409         497
          409         539
          409         656
          409         668
          409         702
          409         716
          409         769
          409         776
          409         788
          409         809
          409         832
          409         835
          409         836
          409         887
          409         957
          409         981
          410          67
          410         160
          410         173
          410         238
          410         269
          410         299
          410         313
          410         325
          410         329
          410         340
          410         351
          410         352
          410         377
          410         422
          410         436
          410         450
          410         673
          410         681
          410         771
          410         788
          410         821
          410         843
          410         940
          410         995
          411           3
          411          41
          411          60
          411          74
          411          98
          411          99
          411         108
          411         190
          411         224
          411         326
          411         395
          411         418
          411         530
          411         540
          411         596
          411         653
          411         665
          411         685
          411         741
          411         799
          411         828
          411         832
          411         881
          411         910
          411         934
          412           2
          412          86
          412         114
          412         146
          412         232
          412         313
          412         361
          412         365
          412         391
          412         453
          412         528
          412         530
          412         552
          412         555
          412         559
          412         633
          412         794
          412         855
          412         879
          412         969
          413          79
          413         149
          413         225
          413         228
          413         287
          413         312
          413         331
          413         334
          413         383
          413         433
          413         435
          413         462
          413         520
          413         543
          413         553
          413         619
          413         751
          413         752
          413         913
          413         968
          414          14
          414          36
          414          52
          414          94
          414         147
          414         204
          414         218
          414         235
          414         248
          414         267
          414         436
          414         481
          414         486
          414         518
          414         575
          414         624
          414         678
          414         691
          414         698
          414         716
          414         725
          414         752
          414         829
          414         898
          414         960
          414         961
          414         989
          415          33
          415          48
          415          77
          415         108
          415         120
          415         182
          415         211
          415         214
          415         227
          415         238
          415         269
          415         279
          415         325
          415         370
          415         402
          415         416
          415         418
          415         442
          415         478
          415         489
          415         555
          415         648
          415         713
          415         761
          415         824
          415         831
          415         926
          415         932
          415         984
          416           2
          416          24
          416         142
          416         171
          416         193
          416         206
          416         238
          416         282
          416         308
          416         309
          416         319
          416         352
          416         366
          416         382
          416         399
          416         441
          416         501
          416         519
          416         598
          416         610
          416         751
          416         778
          416         827
          416         829
          416         849
          416         881
          416         889
          416         992
          417           2
          417          58
          417          88
          417         109
          417         111
          417         143
          417         335
          417         337
          417         409
          417         440
          417         459
          417         496
          417         510
          417         627
          417         639
          417         645
          417         712
          417         720
          417         790
          417         928
          417         960
          417         962
          417         985
          418          10
          418          79
          418          88
          418          98
          418         112
          418         124
          418         169
          418         232
          418         236
          418         345
          418         397
          418         411
          418         570
          418         623
          418         638
          418         647
          418         775
          418         802
          418         879
          418         901
          418         935
          418         942
          419          42
          419         280
          419         312
          419         360
          419         374
          419         408
          419         475
          419         482
          419         485
          419         516
          419         524
          419         551
          419         568
          419         570
          419         642
          419         776
          419         804
          419         813
          419         822
          419         834
          419         870
          419         886
          419         896
          419         938
          419         974
          419         990
          420          36
          420          67
          420          91
          420         101
          420         111
          420         114
          420         168
          420         189
          420         207
          420         222
          420         234
          420         235
          420         264
          420         278
          420         300
          420         306
          420         476
          420         531
          420         536
          420         544
          420         553
          420         582
          420         599
          420         608
          420         622
          420         637
          420         666
          420         709
          420         727
          420         789
          420         808
          420         809
          420         949
          421          15
          421          55
          421         131
          421         134
          421         233
          421         295
          421         373
          421         378
          421         418
          421         463
          421         556
          421         603
          421         628
          421         644
          421         647
          421         710
          421         728
          421         773
          421         779
          421         895
          421         905
          421         938
          421         988
          422          23
          422          34
          422          40
          422          87
          422          92
          422         106
          422         162
          422         206
          422         232
          422         275
          422         295
          422         317
          422         338
          422         450
          422         475
          422         690
          422         792
          422         808
          422         813
          422         836
          422         901
          422         902
          422         904
          422         991
          423           6
          423          22
          423          30
          423          36
          423          49
          423         136
          423         140
          423         167
          423         265
          423         306
          423         359
          423         389
          423         407
          423         482
          423         486
          423         619
          423         641
          423         653
          423         723
          423         737
          423         832
          423         920
          423         980
          423         983
          423         997
          424          16
          424          44
          424         152
          424         174
          424         179
          424         190
          424         240
          424         248
          424         466
          424         489
          424         491
          424         502
          424         509
          424         550
          424         575
          424         583
          424         584
          424         618
          424         687
          424         776
          424         801
          424         816
          424         824
          424         836
          424         849
          424         898
          424         910
          424         938
          424         940
          424         954
          424         966
          425           8
          425          52
          425          56
          425          95
          425          96
          425         134
          425         172
          425         248
          425         254
          425         285
          425         300
          425         316
          425         332
          425         342
          425         508
          425         552
          425         567
          425         611
          425         619
          425         622
          425         689
          425         703
          425         777
          425         944
          425         962
          426          26
          426          80
          426         102
          426         213
          426         285
          426         324
          426         349
          426         417
          426         528
          426         536
          426         567
          426         592
          426         663
          426         727
          426         801
          426         810
          426         940
          427          13
          427          38
          427          41
          427          90
          427          91
          427         149
          427         183
          427         236
          427         280
          427         300
          427         376
          427         382
          427         434
          427         444
          427         445
          427         458
          427         463
          427         471
          427         548
          427         590
          427         624
          427         642
          427         655
          427         701
          427         734
          427         740
          427         770
          427         793
          428          18
          428         101
          428         119
          428         214
          428         223
          428         306
          428         314
          428         370
          428         396
          428         477
          428         592
          428         631
          428         709
          428         735
          428         742
          428         773
          428         817
          428         830
          428         839
          428         864
          428         951
          428         959
          429          13
          429         106
          429         128
          429         156
          429         161
          429         185
          429         305
          429         351
          429         354
          429         627
          429         641
          429         707
          429         742
          429         854
          429         855
          429         882
          429         900
          429         964
          430          34
          430         102
          430         114
          430         120
          430         216
          430         230
          430         305
          430         438
          430         447
          430         501
          430         503
          430         504
          430         536
          430         637
          430         674
          430         702
          430         750
          430         770
          430         776
          430         798
          430         822
          430         834
          430         847
          430         891
          430         932
          430         945
          431          24
          431          39
          431          51
          431         108
          431         111
          431         113
          431         118
          431         120
          431         132
          431         152
          431         182
          431         262
          431         270
          431         319
          431         335
          431         348
          431         434
          431         474
          431         520
          431         521
          431         562
          431         616
          431         664
          431         785
          431         857
          431         891
          431         978
          431         989
          432          67
          432          95
          432         163
          432         230
          432         239
          432         244
          432         274
          432         277
          432         288
          432         295
          432         302
          432         346
          432         460
          432         461
          432         473
          432         503
          432         505
          432         572
          432         645
          432         702
          432         721
          432         738
          432         785
          432         894
          432         895
          432         927
          432         987
          433           3
          433           6
          433          32
          433         218
          433         262
          433         301
          433         337
          433         338
          433         378
          433         402
          433         411
          433         418
          433         565
          433         593
          433         669
          433         713
          433         872
          433         905
          434          15
          434          88
          434         106
          434         124
          434         145
          434         217
          434         224
          434         243
          434         303
          434         328
          434         385
          434         425
          434         435
          434         453
          434         456
          434         465
          434         521
          434         588
          434         605
          434         706
          434         707
          434         816
          434         826
          434         889
          434         904
          434         905
          435          86
          435         103
          435         104
          435         123
          435         140
          435         141
          435         163
          435         203
          435         225
          435         247
          435         292
          435         384
          435         496
          435         538
          435         606
          435         694
          435         741
          435         771
          435         788
          435         886
          435         905
          436          52
          436         104
          436         111
          436         174
          436         214
          436         374
          436         387
          436         389
          436         396
          436         510
          436         515
          436         516
          436         523
          436         532
          436         534
          436         604
          436         717
          436         759
          436         764
          436         778
          436         784
          437          99
          437         114
          437         127
          437         157
          437         172
          437         219
          437         240
          437         304
          437         318
          437         339
          437         357
          437         371
          437         465
          437         487
          437         517
          437         543
          437         566
          437         723
          437         869
          437         887
          437         944
          437         947
          437         965
          438          27
          438         187
          438         188
          438         206
          438         295
          438         330
          438         337
          438         569
          438         579
          438         598
          438         638
          438         670
          438         709
          438         774
          438         812
          438         864
          438         916
          438         944
          438         946
          439          34
          439          44
          439         104
          439         135
          439         205
          439         327
          439         340
          439         354
          439         364
          439         373
          439         398
          439         405
          439         503
          439         542
          439         626
          439         665
          439         687
          439         705
          439         742
          439         900
          439         954
          439         960
          439         964
          439         966
          440           2
          440           3
          440           4
          440          15
          440          38
          440          51
          440          58
          440          85
          440         118
          440         133
          440         176
          440         185
          440         231
          440         244
          440         283
          440         294
          440         454
          440         495
          440         502
          440         592
          440         707
          440         722
          440         789
          440         795
          440         801
          440         813
          440         834
          440         847
          440         849
          440         866
          440         921
          440         924
          440         953
          441          11
          441          27
          441          63
          441          65
          441         152
          441         238
          441         355
          441         479
          441         497
          441         515
          441         518
          441         529
          441         574
          441         586
          441         606
          441         626
          441         671
          441         684
          441         779
          441         806
          441         908
          442          25
          442          56
          442          59
          442          61
          442         140
          442         147
          442         181
          442         206
          442         253
          442         265
          442         313
          442         369
          442         370
          442         388
          442         395
          442         428
          442         467
          442         479
          442         483
          442         524
          442         549
          442         564
          442         604
          442         655
          442         672
          442         684
          442         785
          442         818
          442         859
          442         894
          442         928
          442         969
          442         981
          443          16
          443          31
          443          35
          443          88
          443         104
          443         107
          443         154
          443         239
          443         265
          443         306
          443         338
          443         353
          443         364
          443         382
          443         388
          443         401
          443         492
          443         496
          443         549
          443         564
          443         596
          443         603
          443         629
          443         702
          443         731
          443         850
          443         892
          443         897
          443         930
          443         956
          443         971
          443         983
          443         984
          444          24
          444          61
          444          62
          444         114
          444         126
          444         456
          444         545
          444         575
          444         587
          444         695
          444         756
          444         773
          444         800
          444         803
          444         810
          444         838
          444         850
          445          82
          445          96
          445         165
          445         175
          445         247
          445         386
          445         434
          445         449
          445         523
          445         572
          445         700
          445         726
          445         775
          445         854
          445         877
          445         934
          445         978
          445         982
          446          59
          446         137
          446         200
          446         207
          446         288
          446         291
          446         301
          446         316
          446         325
          446         347
          446         436
          446         505
          446         508
          446         515
          446         532
          446         542
          446         547
          446         607
          446         631
          446         635
          446         640
          446         673
          446         747
          446         803
          446         819
          446         861
          446         871
          446         918
          446         927
          447           6
          447          11
          447          32
          447          34
          447          61
          447         112
          447         118
          447         207
          447         322
          447         324
          447         331
          447         387
          447         419
          447         429
          447         437
          447         502
          447         532
          447         571
          447         586
          447         593
          447         635
          447         675
          447         703
          447         705
          447         736
          447         934
          448           3
          448          69
          448         150
          448         190
          448         218
          448         260
          448         273
          448         284
          448         369
          448         386
          448         400
          448         436
          448         484
          448         547
          448         562
          448         678
          448         705
          448         711
          448         722
          448         741
          448         767
          448         801
          448         832
          448         859
          448         899
          448         911
          448         940
          448         944
          448         946
          448         951
          448         955
          449           9
          449          15
          449          35
          449          38
          449          41
          449          42
          449          62
          449          79
          449          88
          449          90
          449         237
          449         286
          449         317
          449         367
          449         374
          449         467
          449         474
          449         503
          449         544
          449         598
          449         682
          449         733
          449         770
          449         925
          449         996
          450          21
          450          79
          450         192
          450         239
          450         382
          450         412
          450         487
          450         562
          450         564
          450         581
          450         590
          450         595
          450         646
          450         683
          450         714
          450         838
          450         857
          450         890
          450         904
          450         909
          450         969
          451          99
          451         120
          451         145
          451         180
          451         184
          451         205
          451         216
          451         342
          451         395
          451         436
          451         531
          451         575
          451         577
          451         632
          451         644
          451         736
          451         751
          451         774
          451         775
          451         778
          451         787
          451         797
          451         930
          452           9
          452          41
          452          42
          452          91
          452          96
          452         100
          452         150
          452         154
          452         173
          452         205
          452         242
          452         244
          452         252
          452         273
          452         277
          452         326
          452         330
          452         375
          452         391
          452         406
          452         451
          452         504
          452         527
          452         561
          452         639
          452         646
          452         674
          452         731
          452         785
          452         814
          452         841
          452         952
          452         971
          453           9
          453          57
          453         102
          453         118
          453         204
          453         247
          453         323
          453         347
          453         354
          453         376
          453         469
          453         481
          453         520
          453         607
          453         640
          453         646
          453         730
          453         776
          453         800
          453         811
          453         858
          453         931
          453         940
          453         945
          453         993
          454          20
          454          39
          454          40
          454         145
          454         150
          454         292
          454         318
          454         340
          454         408
          454         420
          454         423
          454         459
          454         484
          454         559
          454         579
          454         590
          454         697
          454         704
          454         831
          454         931
          454         932
          455           6
          455          78
          455          82
          455         126
          455         169
          455         197
          455         242
          455         250
          455         324
          455         326
          455         397
          455         430
          455         438
          455         488
          455         503
          455         618
          455         730
          455         745
          455         772
          455         776
          455         828
          455         902
          455         988
          455         990
          456           4
          456          12
          456          22
          456          48
          456         115
          456         229
          456         298
          456         330
          456         398
          456         403
          456         415
          456         423
          456         466
          456         487
          456         505
          456         577
          456         585
          456         648
          456         659
          456         725
          456         732
          456         764
          456         768
          456         774
          456         779
          456         798
          456         806
          456         829
          456         847
          456         882
          456         906
          456         912
          456         932
          456         933
          456         942
          457          36
          457          76
          457         114
          457         170
          457         195
          457         216
          457         238
          457         288
          457         444
          457         446
          457         487
          457         489
          457         540
          457         573
          457         720
          457         745
          457         884
          457         891
          457         915
          457         926
          457         947
          457         953
          457         956
          457         977
          457         978
          458           9
          458          81
          458         113
          458         114
          458         142
          458         168
          458         178
          458         209
          458         211
          458         219
          458         326
          458         445
          458         517
          458         523
          458         554
          458         731
          458         822
          458         825
          458         863
          458         877
          458         880
          458         922
          458         934
          458         940
          458         989
          458        1000
          459         111
          459         150
          459         195
          459         245
          459         301
          459         331
          459         334
          459         458
          459         524
          459         532
          459         591
          459         668
          459         677
          459         728
          459         746
          459         833
          459         843
          459         883
          459         895
          460         110
          460         228
          460         240
          460         287
          460         288
          460         303
          460         309
          460         345
          460         355
          460         390
          460         401
          460         402
          460         416
          460         503
          460         541
          460         560
          460         655
          460         684
          460         701
          460         756
          460         768
          460         813
          460         819
          460         825
          460         826
          460         844
          460         885
          460         911
          461         127
          461         136
          461         151
          461         174
          461         192
          461         242
          461         267
          461         311
          461         412
          461         449
          461         499
          461         520
          461         569
          461         591
          461         631
          461         643
          461         648
          461         700
          461         756
          461         841
          461         871
          461         895
          461         922
          461         927
          461         963
          461         965
          462          34
          462          48
          462         122
          462         178
          462         280
          462         303
          462         323
          462         363
          462         419
          462         466
          462         582
          462         618
          462         632
          462         668
          462         771
          462         785
          462         811
          462         864
          462         955
          462         962
          462         977
          463          23
          463         130
          463         153
          463         200
          463         211
          463         232
          463         235
          463         236
          463         260
          463         273
          463         291
          463         292
          463         308
          463         356
          463         366
          463         376
          463         397
          463         538
          463         570
          463         603
          463         661
          463         671
          463         730
          463         732
          463         734
          463         736
          463         820
          463         828
          463         830
          463         887
          463         946
          463         965
          463         984
          463         988
          463         993
          464          45
          464          57
          464          72
          464         119
          464         156
          464         166
          464         239
          464         387
          464         425
          464         440
          464         445
          464         471
          464         568
          464         584
          464         626
          464         646
          464         680
          464         686
          464         694
          464         733
          464         739
          464         743
          464         774
          464         784
          464         844
          464         971
          464         983
          465           6
          465          27
          465          36
          465          50
          465         129
          465         143
          465         207
          465         247
          465         321
          465         330
          465         345
          465         364
          465         435
          465         494
          465         520
          465         579
          465         589
          465         599
          465         615
          465         701
          465         749
          465         769
          465         786
          465         790
          465         807
          465         819
          465         822
          465         850
          465         875
          465         884
          465         900
          465         931
          465         944
          465         972
          465         975
          466         113
          466         194
          466         235
          466         244
          466         329
          466         371
          466         388
          466         399
          466         411
          466         550
          466         661
          466         668
          466         682
          466         705
          466         839
          466         855
          466         878
          466         901
          466         908
          466         931
          466         961
          466         976
          466         978
          467          77
          467         117
          467         143
          467         170
          467         194
          467         198
          467         265
          467         298
          467         304
          467         317
          467         427
          467         440
          467         449
          467         489
          467         511
          467         547
          467         554
          467         671
          467         727
          468          68
          468         149
          468         160
          468         193
          468         389
          468         392
          468         429
          468         442
          468         498
          468         506
          468         509
          468         514
          468         566
          468         578
          468         639
          468         650
          468         653
          468         791
          468         792
          468         838
          468         850
          468         901
          468         909
          468         947
          468         950
          469          93
          469         142
          469         147
          469         187
          469         190
          469         197
          469         203
          469         211
          469         281
          469         313
          469         344
          469         354
          469         399
          469         409
          469         460
          469         505
          469         529
          469         567
          469         591
          469         617
          469         741
          469         771
          469         820
          469         838
          469         920
          469         979
          469         993
          470          10
          470          30
          470          35
          470          38
          470          87
          470          93
          470         138
          470         153
          470         155
          470         161
          470         202
          470         220
          470         222
          470         303
          470         392
          470         512
          470         521
          470         544
          470         583
          470         616
          470         723
          470         732
          470         753
          470         824
          470         836
          470         936
          470         988
          471          56
          471          74
          471         140
          471         252
          471         304
          471         346
          471         359
          471         365
          471         415
          471         444
          471         448
          471         486
          471         518
          471         523
          471         542
          471         574
          471         676
          471         692
          471         884
          471         915
          471         919
          471         936
          471         942
          471         963
          471         964
          471         982
          472           7
          472           8
          472          21
          472          74
          472         145
          472         154
          472         195
          472         249
          472         256
          472         357
          472         370
          472         375
          472         381
          472         399
          472         439
          472         475
          472         479
          472         572
          472         614
          472         633
          472         660
          472         670
          472         674
          472         725
          472         760
          472         775
          472         824
          472         839
          472         880
          472         992
          473          20
          473          26
          473          40
          473          43
          473          63
          473          74
          473         140
          473         141
          473         144
          473         241
          473         309
          473         312
          473         328
          473         335
          473         372
          473         376
          473         421
          473         534
          473         608
          473         706
          473         764
          473         800
          473         893
          473         895
          473         905
          473         922
          473         939
          474           8
          474          16
          474         171
          474         205
          474         322
          474         341
          474         365
          474         400
          474         406
          474         410
          474         473
          474         533
          474         559
          474         647
          474         648
          474         656
          474         681
          474         751
          474         759
          474         767
          474         915
          474         926
          474         947
          474         955
          474         989
          475          28
          475          69
          475          82
          475          90
          475         123
          475         155
          475         177
          475         179
          475         180
          475         262
          475         283
          475         291
          475         399
          475         416
          475         443
          475         465
          475         529
          475         635
          475         664
          475         704
          475         715
          475         744
          475         751
          475         792
          475         797
          475         821
          475         828
          475         829
          475         887
          475         901
          475         939
          475         941
          476           8
          476          58
          476         107
          476         134
          476         136
          476         145
          476         190
          476         223
          476         269
          476         391
          476         433
          476         447
          476         567
          476         615
          476         637
          476         640
          476         648
          476         727
          476         818
          476         872
          476         899
          476         929
          476         993
          477          24
          477          62
          477          99
          477         106
          477         154
          477         175
          477         201
          477         271
          477         294
          477         314
          477         364
          477         383
          477         427
          477         503
          477         520
          477         626
          477         659
          477         669
          477         726
          477         739
          477         749
          477         771
          477         920
          477         934
          477         965
          477         980
          477         981
          477         995
          478          45
          478         115
          478         161
          478         216
          478         247
          478         254
          478         289
          478         322
          478         390
          478         400
          478         406
          478         414
          478         430
          478         442
          478         447
          478         477
          478         511
          478         537
          478         557
          478         579
          478         626
          478         636
          478         657
          478         872
          478         885
          478         956
          479          41
          479          90
          479         110
          479         137
          479         145
          479         169
          479         267
          479         296
          479         389
          479         407
          479         468
          479         496
          479         517
          479         653
          479         684
          479         691
          479         908
          479         911
          479         932
          479         943
          479         945
          479         967
          480          84
          480         189
          480         241
          480         243
          480         252
          480         287
          480         295
          480         297
          480         304
          480         344
          480         348
          480         381
          480         410
          480         526
          480         579
          480         664
          480         759
          480         942
          481           2
          481          12
          481          83
          481         124
          481         164
          481         206
          481         315
          481         343
          481         365
          481         385
          481         398
          481         442
          481         469
          481         524
          481         556
          481         615
          481         634
          481         643
          481         649
          481         781
          481         797
          481         798
          481         809
          481         814
          481         904
          482           8
          482          49
          482         109
          482         153
          482         166
          482         216
          482         233
          482         234
          482         265
          482         285
          482         323
          482         342
          482         396
          482         407
          482         448
          482         455
          482         517
          482         527
          482         625
          482         664
          482         669
          482         691
          482         706
          482         734
          482         763
          482         773
          482         846
          482         868
          482         869
          482         875
          482         990
          483           5
          483          57
          483         100
          483         161
          483         178
          483         220
          483         247
          483         256
          483         327
          483         401
          483         475
          483         491
          483         497
          483         604
          483         637
          483         675
          483         704
          483         752
          483         867
          483         875
          483         912
          483         940
          483         946
          483         972
          483         979
          484           8
          484          13
          484         185
          484         205
          484         303
          484         337
          484         399
          484         415
          484         425
          484         432
          484         516
          484         568
          484         579
          484         639
          484         660
          484         881
          484         889
          484         951
          484         965
          485          11
          485          23
          485          27
          485          59
          485          62
          485         171
          485         194
          485         218
          485         305
          485         389
          485         419
          485         428
          485         537
          485         538
          485         563
          485         599
          485         626
          485         631
          485         651
          485         657
          485         823
          485         905
          485         979
          485         980
          485         986
          486           2
          486          21
          486          81
          486          85
          486          96
          486         142
          486         156
          486         212
          486         214
          486         321
          486         414
          486         474
          486         503
          486         507
          486         559
          486         586
          486         616
          486         644
          486         645
          486         661
          486         685
          486         703
          486         711
          486         833
          486         952
          486         978
          486         986
          487          46
          487         106
          487         157
          487         263
          487         305
          487         326
          487         333
          487         506
          487         510
          487         523
          487         582
          487         585
          487         633
          487         653
          487         694
          487         721
          487         730
          487         746
          487         747
          487         751
          487         752
          487         774
          487         785
          487         859
          487         991
          488           5
          488          25
          488          32
          488          91
          488          92
          488          97
          488         182
          488         185
          488         241
          488         257
          488         262
          488         312
          488         316
          488         348
          488         386
          488         412
          488         460
          488         478
          488         524
          488         569
          488         585
          488         594
          488         705
          488         783
          488         802
          488         884
          488         897
          488         899
          488         902
          488         988
          489          12
          489          61
          489          72
          489         204
          489         260
          489         269
          489         288
          489         293
          489         310
          489         324
          489         327
          489         329
          489         411
          489         425
          489         457
          489         496
          489         501
          489         531
          489         536
          489         586
          489         590
          489         607
          489         618
          489         683
          489         713
          489         723
          489         809
          489         822
          489         873
          489         920
          490          62
          490         219
          490         226
          490         308
          490         340
          490         359
          490         365
          490         425
          490         459
          490         470
          490         550
          490         553
          490         676
          490         681
          490         722
          490         726
          490         778
          490         787
          490         929
          490         957
          491          61
          491         150
          491         169
          491         214
          491         236
          491         297
          491         329
          491         364
          491         405
          491         440
          491         492
          491         497
          491         511
          491         581
          491         624
          491         691
          491         716
          491         739
          491         776
          491         791
          491         901
          491         908
          491         909
          492         195
          492         286
          492         341
          492         346
          492         384
          492         389
          492         444
          492         488
          492         604
          492         639
          492         647
          492         727
          492         740
          492         743
          492         749
          492         767
          492         821
          492         842
          492         845
          492         964
          493          75
          493          80
          493          83
          493          84
          493         148
          493         157
          493         194
          493         231
          493         239
          493         310
          493         350
          493         353
          493         363
          493         399
          493         453
          493         589
          493         655
          493         687
          493         716
          493         745
          493         761
          493         824
          493         966
          494           8
          494         114
          494         172
          494         257
          494         278
          494         291
          494         293
          494         325
          494         343
          494         445
          494         513
          494         550
          494         624
          494         668
          494         693
          494         853
          494         876
          494         891
          494         944
          494         985
          495           2
          495          42
          495         223
          495         237
          495         313
          495         364
          495         396
          495         436
          495         443
          495         468
          495         534
          495         550
          495         584
          495         632
          495         652
          495         659
          495         789
          495         812
          495         883
          495         899
          495         921
          495         934
          496         154
          496         225
          496         308
          496         326
          496         364
          496         365
          496         393
          496         482
          496         578
          496         586
          496         641
          496         643
          496         667
          496         683
          496         702
          496         714
          496         746
          496         834
          496         880
          496         944
          496         950
          497          72
          497          95
          497         377
          497         399
          497         436
          497         447
          497         717
          497         742
          497         745
          497         780
          497         843
          497         851
          497         897
          497         913
          498          12
          498          54
          498         148
          498         149
          498         200
          498         203
          498         265
          498         452
          498         454
          498         524
          498         568
          498         690
          498         798
          498         912
          499          54
          499          84
          499          93
          499         217
          499         228
          499         251
          499         266
          499         289
          499         344
          499         364
          499         381
          499         397
          499         422
          499         429
          499         469
          499         518
          499         594
          499         756
          500          51
          500          57
          500         113
          500         160
          500         169
          500         278
          500         328
          500         403
          500         443
          500         469
          500         527
          500         538
          500         555
          500         657
          500         666
          500         720
          500         724
          500         755
          500         760
          500         763
          500         817
          500         907
          500         984
          501         101
          501         122
          501         160
          501         175
          501         286
          501         333
          501         353
          501         398
          501         401
          501         547
          501         549
          501         568
          501         573
          501         644
          501         671
          501         677
          501         678
          501         696
          501         726
          501         788
          501         837
          501         840
          501         862
          501         897
          501         964
          502          21
          502          72
          502         139
          502         209
          502         245
          502         316
          502         380
          502         408
          502         470
          502         499
          502         509
          502         635
          502         647
          502         661
          502         728
          502         744
          502         756
          502         803
          502         829
          502         927
          502         947
          502         960
          502         987
          503          26
          503          96
          503         169
          503         188
          503         269
          503         272
          503         313
          503         338
          503         345
          503         541
          503         629
          503         652
          503         666
          503         712
          503         771
          503         773
          503         836
          503         882
          503         890
          503         893
          503         897
          504          49
          504          61
          504          71
          504          79
          504          81
          504         141
          504         167
          504         207
          504         247
          504         260
          504         440
          504         489
          504         517
          504         537
          504         552
          504         593
          504         676
          504         702
          504         746
          504         773
          504         796
          504         818
          504         915
          504         954
          504         955
          504         957
          505          43
          505          54
          505         100
          505         103
          505         245
          505         251
          505         263
          505         329
          505         528
          505         543
          505         552
          505         604
          505         705
          505         712
          505         716
          505         720
          505         733
          505         756
          505         778
          505         783
          505         815
          506          27
          506          34
          506          40
          506          44
          506          45
          506          47
          506         120
          506         177
          506         277
          506         375
          506         387
          506         394
          506         435
          506         452
          506         499
          506         508
          506         568
          506         583
          506         659
          506         700
          506         717
          506         834
          506         884
          506         909
          506         937
          506         946
          506         986
          506         997
          507           3
          507          50
          507          73
          507         112
          507         113
          507         149
          507         293
          507         349
          507         402
          507         502
          507         586
          507         726
          507         756
          507         816
          507         864
          507         903
          507         912
          508          69
          508          99
          508         133
          508         136
          508         258
          508         270
          508         278
          508         332
          508         366
          508         396
          508         461
          508         478
          508         621
          508         642
          508         690
          508         780
          508         811
          508         830
          508         889
          508         926
          508         998
          509          10
          509          14
          509          66
          509         153
          509         207
          509         237
          509         250
          509         267
          509         393
          509         416
          509         472
          509         547
          509         623
          509         690
          509         757
          509         805
          509         808
          509         929
          509         957
          509         977
          510         144
          510         183
          510         186
          510         199
          510         252
          510         272
          510         293
          510         318
          510         344
          510         400
          510         442
          510         476
          510         487
          510         507
          510         556
          510         575
          510         585
          510         653
          510         730
          510         745
          510         778
          510         832
          510         858
          510         865
          510         901
          510         929
          510         946
          510         977
          510         999
          511           4
          511          48
          511          62
          511          75
          511         114
          511         139
          511         152
          511         186
          511         198
          511         224
          511         287
          511         337
          511         340
          511         346
          511         362
          511         368
          511         464
          511         518
          511         549
          511         612
          511         631
          511         673
          511         686
          511         726
          511         753
          511         762
          511         765
          511         891
          511         950
          511         994
          511         996
          512          23
          512          44
          512          61
          512         112
          512         211
          512         347
          512         404
          512         414
          512         469
          512         517
          512         538
          512         577
          512         682
          512         690
          512         754
          512         784
          512         789
          512         800
          512         836
          512         867
          512         900
          513           2
          513          14
          513          27
          513          57
          513          65
          513          78
          513         112
          513         120
          513         146
          513         329
          513         445
          513         453
          513         472
          513         497
          513         518
          513         528
          513         575
          513         632
          513         685
          513         698
          513         716
          513         814
          513         987
          513         995
          514          17
          514          29
          514          91
          514         233
          514         246
          514         270
          514         384
          514         482
          514         515
          514         564
          514         570
          514         639
          514         646
          514         675
          514         723
          514         855
          514         893
          514         897
          515          14
          515          23
          515          27
          515         125
          515         227
          515         302
          515         347
          515         471
          515         505
          515         523
          515         549
          515         650
          515         654
          515         700
          515         795
          515         814
          515         885
          515         954
          515         965
          515         970
          515         990
          515        1000
          516          23
          516          53
          516          67
          516          68
          516          71
          516         103
          516         107
          516         132
          516         180
          516         200
          516         205
          516         258
          516         268
          516         473
          516         508
          516         535
          516         595
          516         680
          516         801
          516         808
          516         888
          516         979
          517          13
          517          60
          517          85
          517         130
          517         139
          517         170
          517         248
          517         273
          517         299
          517         312
          517         315
          517         356
          517         376
          517         380
          517         392
          517         435
          517         450
          517         547
          517         553
          517         563
          517         693
          517         773
          517         789
          517         793
          517         850
          517         864
          517         865
          517         966
          517         972
          517         988
          517         999
          518          13
          518          95
          518         103
          518         125
          518         137
          518         160
          518         189
          518         414
          518         471
          518         557
          518         672
          518         732
          518         741
          518         827
          518         852
          518         883
          519          63
          519          74
          519          92
          519         107
          519         122
          519         172
          519         208
          519         211
          519         329
          519         335
          519         350
          519         364
          519         368
          519         404
          519         436
          519         457
          519         472
          519         494
          519         524
          519         525
          519         530
          519         618
          519         640
          519         715
          519         748
          519         834
          519         858
          519         874
          519         878
          519         927
          519         961
          520           4
          520          38
          520          63
          520         170
          520         190
          520         225
          520         251
          520         277
          520         354
          520         369
          520         496
          520         527
          520         528
          520         544
          520         569
          520         582
          520         588
          520         599
          520         630
          520         653
          520         669
          520         721
          520         745
          520         818
          520         847
          520         884
          520         906
          521           2
          521          45
          521         120
          521         148
          521         248
          521         258
          521         280
          521         341
          521         380
          521         426
          521         452
          521         540
          521         556
          521         562
          521         574
          521         613
          521         664
          521         682
          521         690
          521         698
          521         920
          521         936
          521         967
          521         978
          521         998
          522          25
          522          63
          522         124
          522         127
          522         191
          522         235
          522         244
          522         260
          522         285
          522         301
          522         410
          522         423
          522         470
          522         475
          522         584
          522         623
          522         625
          522         630
          522         651
          522         694
          522         701
          522         803
          522         833
          522         968
          523           2
          523          25
          523          93
          523         146
          523         183
          523         195
          523         206
          523         219
          523         276
          523         326
          523         368
          523         478
          523         568
          523         607
          523         653
          523         766
          523         791
          523         836
          523         866
          523         900
          523         953
          524          60
          524          69
          524         133
          524         142
          524         154
          524         214
          524         337
          524         357
          524         435
          524         474
          524         491
          524         504
          524         510
          524         569
          524         604
          524         606
          524         607
          524         608
          524         629
          524         641
          524         695
          524         747
          524         764
          524         856
          524         875
          524         879
          524         884
          524         910
          524         940
          525          23
          525          29
          525          30
          525          92
          525         150
          525         196
          525         246
          525         268
          525         284
          525         287
          525         323
          525         331
          525         339
          525         348
          525         401
          525         437
          525         450
          525         461
          525         482
          525         526
          525         552
          525         696
          525         704
          525         759
          525         887
          525         908
          525         959
          525         983
          526          39
          526          92
          526         129
          526         161
          526         236
          526         241
          526         303
          526         352
          526         364
          526         479
          526         514
          526         541
          526         554
          526         569
          526         597
          526         619
          526         658
          526         680
          526         720
          526         785
          526         847
          526         866
          526         953
          526         981
          527           5
          527           8
          527         149
          527         155
          527         229
          527         258
          527         346
          527         459
          527         481
          527         523
          527         549
          527         550
          527         608
          527         625
          527         733
          527         769
          527         772
          527         780
          527         815
          527         816
          527         844
          527         919
          527         921
          527         924
          527         933
          527         952
          527         980
          528          50
          528          88
          528          97
          528         146
          528         223
          528         226
          528         284
          528         294
          528         322
          528         345
          528         465
          528         471
          528         514
          528         516
          528         555
          528         568
          528         590
          528         628
          528         631
          528         676
          528         704
          528         725
          528         750
          528         782
          528         794
          528         855
          528         923
          528         955
          529         125
          529         177
          529         262
          529         305
          529         402
          529         487
          529         514
          529         542
          529         620
          529         671
          529         722
          529         732
          529         790
          529         885
          529         914
          529         928
          530          47
          530         112
          530         147
          530         220
          530         336
          530         362
          530         483
          530         504
          530         531
          530         576
          530         604
          530         783
          530         864
          530         887
          530         947
          530         955
          530         991
          531          32
          531          51
          531          53
          531          90
          531         131
          531         241
          531         251
          531         254
          531         259
          531         276
          531         312
          531         344
          531         402
          531         497
          531         540
          531         573
          531         775
          531         780
          531         990
          532           3
          532          87
          532          99
          532         100
          532         101
          532         127
          532         142
          532         143
          532         163
          532         179
          532         194
          532         203
          532         205
          532         233
          532         325
          532         362
          532         371
          532         387
          532         426
          532         446
          532         454
          532         504
          532         604
          532         605
          532         646
          532         647
          532         673
          532         763
          532         783
          532         837
          532         844
          532         852
          532         854
          532         910
          532         916
          532         937
          532         956
          532         961
          532         988
          533          19
          533          57
          533          61
          533          73
          533         188
          533         225
          533         257
          533         262
          533         311
          533         353
          533         363
          533         382
          533         426
          533         467
          533         511
          533         546
          533         572
          533         650
          533         662
          533         677
          533         759
          533         805
          533         832
          533         852
          533         855
          533         892
          533         972
          533         981
          533         994
          534         128
          534         198
          534         292
          534         317
          534         323
          534         357
          534         381
          534         421
          534         422
          534         454
          534         476
          534         496
          534         539
          534         587
          534         738
          534         797
          534         843
          534         849
          534         881
          534         894
          535          46
          535          75
          535         113
          535         168
          535         197
          535         218
          535         232
          535         254
          535         342
          535         464
          535         493
          535         582
          535         589
          535         624
          535         711
          535         713
          535         721
          535         727
          535         737
          535         791
          535         805
          535         861
          535         979
          536          38
          536          43
          536         114
          536         118
          536         201
          536         212
          536         249
          536         324
          536         337
          536         421
          536         539
          536         555
          536         606
          536         630
          536         684
          536         750
          536         810
          536         857
          536         866
          536         890
          536         921
          536         934
          537          72
          537          82
          537          86
          537          94
          537         107
          537         154
          537         180
          537         264
          537         275
          537         330
          537         364
          537         367
          537         416
          537         456
          537         521
          537         525
          537         693
          537         694
          537         701
          537         743
          537         765
          537         807
          537         819
          537         835
          537         838
          537         870
          537         892
          538          42
          538          71
          538         142
          538         150
          538         171
          538         196
          538         240
          538         269
          538         277
          538         285
          538         296
          538         320
          538         337
          538         349
          538         361
          538         373
          538         391
          538         447
          538         532
          538         535
          538         566
          538         599
          538         617
          538         657
          538         669
          538         719
          538         745
          538         770
          538         798
          538         803
          538         929
          538         966
          539          48
          539          73
          539         114
          539         157
          539         195
          539         210
          539         278
          539         294
          539         407
          539         448
          539         559
          539         562
          539         596
          539         698
          539         710
          539         812
          539         819
          539         826
          539         833
          539         865
          539         875
          539         931
          539         952
          539         979
          540         102
          540         144
          540         205
          540         322
          540         393
          540         472
          540         516
          540         525
          540         547
          540         550
          540         570
          540         644
          540         650
          540         747
          540         753
          540         762
          540         777
          540         792
          540         808
          540         818
          540         846
          540         927
          540         928
          540         950
          540         976
          540         982
          541         216
          541         227
          541         253
          541         262
          541         310
          541         323
          541         339
          541         371
          541         413
          541         420
          541         531
          541         542
          541         550
          541         599
          541         640
          541         656
          541         689
          541         700
          541         714
          541         810
          541         843
          541         878
          541         989
          542          23
          542          25
          542          62
          542         124
          542         162
          542         203
          542         226
          542         257
          542         264
          542         278
          542         345
          542         403
          542         529
          542         537
          542         541
          542         585
          542         587
          542         604
          542         637
          542         638
          542         643
          542         673
          542         868
          542         874
          543          17
          543          36
          543          52
          543          66
          543          88
          543          89
          543          93
          543         180
          543         184
          543         204
          543         253
          543         267
          543         285
          543         305
          543         316
          543         377
          543         382
          543         432
          543         499
          543         510
          543         542
          543         547
          543         565
          543         628
          543         668
          543         687
          543         751
          543         776
          543         787
          543         838
          543         872
          543         942
          543         960
          543         992
          544          32
          544          40
          544         153
          544         184
          544         236
          544         250
          544         294
          544         306
          544         341
          544         384
          544         392
          544         568
          544         588
          544         607
          544         609
          544         675
          544         681
          544         716
          544         740
          544         749
          544         895
          544         995
          545           8
          545          14
          545          15
          545          35
          545          67
          545          72
          545          90
          545         102
          545         105
          545         181
          545         243
          545         247
          545         263
          545         269
          545         298
          545         356
          545         367
          545         474
          545         525
          545         529
          545         618
          545         720
          545         778
          545         789
          545         866
          545         904
          545         911
          545         967
          546           4
          546           6
          546          28
          546          65
          546          79
          546         113
          546         117
          546         163
          546         164
          546         205
          546         214
          546         297
          546         307
          546         329
          546         332
          546         492
          546         493
          546         545
          546         585
          546         714
          546         723
          546         743
          546         763
          546         785
          546         794
          546         795
          546         872
          546         892
          546         903
          546         933
          546         959
          546         968
          546         991
          547          37
          547         211
          547         253
          547         311
          547         362
          547         440
          547         468
          547         541
          547         558
          547         592
          547         624
          547         695
          547         738
          547         793
          547         808
          547         827
          547         837
          547         897
          547         925
          547         970
          547        1000
          548          93
          548         157
          548         196
          548         304
          548         345
          548         346
          548         412
          548         464
          548         509
          548         517
          548         559
          548         577
          548         598
          548         747
          548         756
          548         800
          548         804
          548         810
          548         815
          548         846
          548         851
          548         852
          548         871
          548         880
          548         914
          548         949
          549         121
          549         166
          549         235
          549         292
          549         312
          549         343
          549         347
          549         380
          549         382
          549         385
          549         554
          549         730
          549         734
          549         760
          549         771
          549         846
          549         950
          549         982
          549         994
          550          53
          550         151
          550         214
          550         220
          550         242
          550         281
          550         327
          550         330
          550         349
          550         424
          550         560
          550         568
          550         637
          550         655
          550         656
          550         664
          550         686
          550         689
          550         707
          550         772
          550         814
          550         903
          550         904
          550         947
          550         976
          551          47
          551         100
          551         135
          551         137
          551         147
          551         195
          551         197
          551         254
          551         265
          551         313
          551         334
          551         369
          551         420
          551         449
          551         469
          551         504
          551         569
          551         646
          551         649
          551         683
          551         711
          551         845
          551         849
          551         850
          551         854
          551         896
          551         903
          551         925
          551         931
          551         944
          551         952
          551         994
          552          59
          552         179
          552         217
          552         236
          552         263
          552         324
          552         386
          552         393
          552         475
          552         508
          552         551
          552         582
          552         623
          552         830
          552         839
          552         878
          552         928
          552         982
          553          17
          553          21
          553          99
          553         183
          553         185
          553         218
          553         259
          553         261
          553         385
          553         412
          553         476
          553         493
          553         507
          553         578
          553         587
          553         591
          553         601
          553         673
          553         701
          553         702
          553         707
          553         720
          553         860
          553         899
          553         901
          553         942
          553         991
          553         993
          554          13
          554          66
          554          93
          554         174
          554         209
          554         254
          554         306
          554         440
          554         510
          554         528
          554         564
          554         602
          554         611
          554         654
          554         722
          554         739
          554         741
          554         743
          554         796
          554         861
          554         866
          554         888
          554         950
          554         961
          554         981
          555           4
          555         113
          555         129
          555         138
          555         192
          555         212
          555         217
          555         337
          555         341
          555         373
          555         411
          555         433
          555         437
          555         469
          555         509
          555         529
          555         572
          555         625
          555         650
          555         666
          555         672
          555         752
          555         778
          555         844
          555         903
          555         928
          555         964
          555         984
          556          39
          556          62
          556          98
          556         105
          556         142
          556         199
          556         217
          556         272
          556         281
          556         293
          556         298
          556         323
          556         340
          556         349
          556         364
          556         463
          556         506
          556         532
          556         535
          556         550
          556         584
          556         669
          556         675
          556         689
          556         784
          556         787
          556         822
          556         890
          556         902
          556         965
          557           8
          557           9
          557          15
          557          62
          557          93
          557         114
          557         181
          557         191
          557         289
          557         295
          557         304
          557         306
          557         317
          557         380
          557         508
          557         536
          557         545
          557         556
          557         573
          557         583
          557         597
          557         607
          557         609
          557         646
          557         661
          557         685
          557         695
          557         742
          557         773
          557         789
          557         853
          557         894
          557         933
          558          34
          558          62
          558          70
          558          86
          558          88
          558         137
          558         145
          558         155
          558         169
          558         213
          558         276
          558         404
          558         490
          558         525
          558         636
          558         656
          558         688
          558         690
          558         739
          558         745
          558         753
          558         785
          558         799
          558         832
          558         840
          558         909
          558         935
          558         970
          558         974
          558         975
          559          17
          559          57
          559          77
          559         115
          559         303
          559         464
          559         502
          559         573
          559         683
          559         684
          559         793
          559         821
          559         897
          559         916
          559         925
          559         943
          560         168
          560         189
          560         200
          560         234
          560         270
          560         324
          560         345
          560         385
          560         430
          560         441
          560         518
          560         526
          560         577
          560         584
          560         586
          560         635
          560         651
          560         716
          560         728
          560         784
          560         794
          560         829
          560         830
          560         850
          560         851
          560         977
          561          11
          561          50
          561          70
          561          87
          561          99
          561         102
          561         110
          561         168
          561         215
          561         237
          561         248
          561         259
          561         317
          561         321
          561         387
          561         443
          561         472
          561         525
          561         547
          561         564
          561         572
          561         591
          561         615
          561         677
          561         745
          561         824
          561         882
          561         950
          561         960
          561         974
          562          11
          562         187
          562         321
          562         386
          562         392
          562         523
          562         555
          562         561
          562         619
          562         716
          562         723
          562         752
          562         753
          562         843
          562         902
          562         944
          562         970
          563           1
          563           6
          563          10
          563          27
          563          30
          563          81
          563         118
          563         135
          563         336
          563         458
          563         460
          563         477
          563         499
          563         613
          563         714
          563         720
          563         750
          563         760
          563         767
          563         810
          563         819
          563         824
          563         930
          563         960
          564          55
          564          95
          564         105
          564         115
          564         289
          564         339
          564         420
          564         619
          564         621
          564         649
          564         731
          564         735
          564         751
          564         844
          564         904
          565          12
          565          20
          565          25
          565          76
          565         136
          565         160
          565         168
          565         227
          565         239
          565         247
          565         375
          565         483
          565         535
          565         544
          565         559
          565         647
          565         749
          565         784
          565         809
          565         810
          565         893
          565         947
          565         969
          566          16
          566         108
          566         222
          566         238
          566         247
          566         256
          566         285
          566         290
          566         314
          566         344
          566         364
          566         384
          566         393
          566         452
          566         502
          566         508
          566         636
          566         638
          566         695
          566         714
          566         872
          566         920
          566         944
          566         946
          566         947
          567          63
          567          80
          567         108
          567         143
          567         174
          567         202
          567         302
          567         312
          567         334
          567         350
          567         352
          567         367
          567         400
          567         438
          567         515
          567         608
          567         660
          567         661
          567         680
          567         721
          567         765
          567         890
          567         925
          567         960
          567         999
          568          34
          568          56
          568          59
          568         118
          568         141
          568         157
          568         181
          568         209
          568         291
          568         341
          568         357
          568         394
          568         417
          568         432
          568         520
          568         532
          568         538
          568         603
          568         641
          568         687
          568         723
          568         726
          568         745
          568         863
          568         969
          568         986
          569          11
          569          98
          569         187
          569         209
          569         237
          569         295
          569         362
          569         394
          569         418
          569         446
          569         552
          569         565
          569         578
          569         596
          569         607
          569         613
          569         614
          569         627
          569         633
          569         658
          569         675
          569         805
          569         841
          569         847
          569         901
          569         936
          569         969
          570           3
          570           6
          570          58
          570         104
          570         190
          570         454
          570         522
          570         526
          570         553
          570         560
          570         605
          570         697
          570         721
          570         755
          570         758
          570         790
          570         834
          570         839
          571          63
          571          65
          571          96
          571         151
          571         179
          571         217
          571         220
          571         234
          571         236
          571         253
          571         278
          571         283
          571         309
          571         329
          571         342
          571         389
          571         433
          571         553
          571         656
          571         659
          571         681
          571         750
          571         769
          571         786
          571         842
          571         897
          571         918
          571         931
          571         944
          572           8
          572          21
          572          30
          572          83
          572         107
          572         164
          572         172
          572         210
          572         217
          572         276
          572         294
          572         328
          572         423
          572         495
          572         573
          572         632
          572         653
          572         654
          572         748
          572         760
          572         930
          573          71
          573          90
          573         109
          573         155
          573         205
          573         292
          573         395
          573         413
          573         462
          573         482
          573         520
          573         525
          573         532
          573         540
          573         595
          573         607
          573         649
          573         653
          573         672
          573         748
          573         770
          573         881
          573         884
          573         928
          573         933
          574           6
          574          40
          574          56
          574          66
          574         137
          574         154
          574         156
          574         207
          574         234
          574         330
          574         412
          574         441
          574         469
          574         486
          574         519
          574         554
          574         698
          574         746
          574         769
          574         842
          574         849
          574         941
          574         950
          575          50
          575          72
          575          81
          575          94
          575         197
          575         200
          575         231
          575         288
          575         289
          575         301
          575         303
          575         316
          575         365
          575         404
          575         438
          575         461
          575         472
          575         513
          575         535
          575         611
          575         644
          575         682
          575         687
          575         800
          575         823
          575         938
          575         941
          575         959
          575         983
          575         990
          575         992
          575        1000
          576          60
          576         138
          576         142
          576         189
          576         262
          576         326
          576         507
          576         588
          576         620
          576         621
          576         784
          576         808
          576         837
          576         838
          576         874
          576         900
          576         902
          576         988
          576         998
          577         102
          577         113
          577         134
          577         253
          577         306
          577         362
          577         414
          577         457
          577         544
          577         554
          577         619
          577         735
          577         830
          577         853
          577         859
          577         890
          577         928
          577         946
          578          44
          578         105
          578         115
          578         149
          578         194
          578         212
          578         239
          578         321
          578         323
          578         398
          578         414
          578         425
          578         458
          578         515
          578         523
          578         529
          578         554
          578         584
          578         778
          578         823
          578         845
          578         877
          578         886
          578         916
          578         923
          578         956
          578         989
          578         999
          579           9
          579          20
          579          38
          579          46
          579         117
          579         128
          579         141
          579         142
          579         182
          579         203
          579         222
          579         267
          579         269
          579         282
          579         283
          579         293
          579         315
          579         349
          579         370
          579         428
          579         506
          579         524
          579         540
          579         555
          579         561
          579         566
          579         590
          579         598
          579         606
          579         611
          579         644
          579         679
          579         753
          579         757
          579         841
          579         867
          579         953
          579         964
          579         970
          579         986
          580         117
          580         179
          580         184
          580         229
          580         280
          580         287
          580         337
          580         351
          580         362
          580         379
          580         468
          580         486
          580         499
          580         564
          580         621
          580         679
          580         735
          580         763
          580         774
          580         803
          580         824
          580         871
          580         892
          581          17
          581          51
          581          65
          581          98
          581         167
          581         189
          581         196
          581         203
          581         302
          581         373
          581         379
          581         407
          581         531
          581         564
          581         566
          581         645
          581         739
          581         743
          581         865
          581         934
          581         940
          581         957
          581         980
          582          71
          582          93
          582         123
          582         125
          582         130
          582         135
          582         137
          582         153
          582         173
          582         217
          582         320
          582         324
          582         354
          582         402
          582         478
          582         479
          582         540
          582         584
          582         591
          582         692
          582         694
          582         719
          582         780
          582         801
          582         876
          583          84
          583          93
          583          99
          583         115
          583         307
          583         479
          583         589
          583         602
          583         651
          583         764
          583         782
          583         939
          584          18
          584          75
          584         139
          584         141
          584         172
          584         176
          584         245
          584         387
          584         625
          584         649
          584         665
          584         713
          584         748
          584         808
          584         847
          584         947
          584         967
          585          42
          585          66
          585         112
          585         227
          585         323
          585         357
          585         407
          585         544
          585         567
          585         615
          585         624
          585         659
          585         677
          585         687
          585         697
          585         762
          585         812
          585         929
          585         973
          586           2
          586          68
          586          94
          586         142
          586         171
          586         180
          586         183
          586         196
          586         213
          586         434
          586         463
          586         466
          586         471
          586         472
          586         478
          586         580
          586         621
          586         632
          586         744
          586         783
          586         799
          586         800
          586         822
          586         917
          586         931
          586         952
          586         963
          587         174
          587         277
          587         344
          587         348
          587         351
          587         381
          587         396
          587         409
          587         412
          587         511
          587         514
          587         616
          587         618
          587         633
          587         644
          587         663
          587         731
          587         739
          587         742
          587         794
          587         804
          587         814
          587         817
          587         889
          587         932
          587         934
          587         952
          587         982
          587         983
          588          41
          588         199
          588         203
          588         205
          588         287
          588         325
          588         337
          588         441
          588         513
          588         539
          588         582
          588         597
          588         615
          588         626
          588         734
          588         743
          588         748
          588         749
          588         793
          588         797
          588         852
          588         888
          588         896
          588         903
          588         934
          588         948
          588         957
          588         971
          589         144
          589         205
          589         212
          589         256
          589         295
          589         433
          589         435
          589         441
          589         452
          589         499
          589         513
          589         515
          589         581
          589         610
          589         632
          589         645
          589         649
          589         681
          589         763
          589         783
          589         785
          589         809
          589         859
          589         960
          589         989
          590          66
          590          67
          590         161
          590         256
          590         271
          590         343
          590         357
          590         387
          590         406
          590         413
          590         564
          590         575
          590         708
          590         746
          590         748
          590         749
          590         772
          590         808
          590         818
          590         885
          590         997
          591          10
          591          51
          591         161
          591         286
          591         288
          591         340
          591         364
          591         418
          591         438
          591         588
          591         636
          591         725
          591         758
          591         801
          591         846
          592          30
          592          36
          592          48
          592          75
          592          83
          592         123
          592         156
          592         187
          592         194
          592         269
          592         278
          592         340
          592         414
          592         480
          592         521
          592         545
          592         553
          592         555
          592         557
          592         573
          592         636
          592         689
          592         723
          592         743
          592         756
          592         758
          592         762
          592         790
          592         874
          592         899
          592         924
          592         930
          592         978
          593          40
          593          72
          593          90
          593          91
          593         158
          593         281
          593         282
          593         329
          593         337
          593         353
          593         365
          593         384
          593         470
          593         523
          593         562
          593         583
          593         683
          593         715
          593         734
          593         824
          593         828
          593         879
          593         910
          593         953
          593         978
          594          20
          594          52
          594          62
          594         130
          594         137
          594         146
          594         168
          594         188
          594         260
          594         398
          594         412
          594         448
          594         477
          594         482
          594         507
          594         615
          594         639
          594         653
          594         673
          594         694
          594         708
          594         717
          594         758
          594         801
          594         826
          594         839
          594         854
          594         858
          594         887
          594         920
          594         932
          594         962
          595           2
          595          65
          595         124
          595         161
          595         182
          595         196
          595         204
          595         281
          595         311
          595         367
          595         372
          595         396
          595         416
          595         455
          595         488
          595         489
          595         506
          595         520
          595         534
          595         583
          595         620
          595         680
          595         696
          595         723
          595         816
          595         825
          595         938
          595         947
          595         959
          595         990
          596           1
          596           3
          596         114
          596         218
          596         221
          596         250
          596         290
          596         291
          596         320
          596         371
          596         456
          596         475
          596         490
          596         496
          596         520
          596         611
          596         660
          596         717
          596         741
          596         753
          596         779
          596         795
          596         822
          596         926
          596         969
          597          56
          597          72
          597         141
          597         211
          597         348
          597         356
          597         369
          597         493
          597         501
          597         510
          597         660
          597         665
          597         720
          597         751
          597         769
          597         774
          597         776
          597         782
          597         801
          597         821
          597         823
          597         882
          597         939
          597         945
          597         954
          597         965
          598          47
          598          57
          598         159
          598         181
          598         209
          598         278
          598         288
          598         332
          598         398
          598         451
          598         466
          598         532
          598         540
          598         690
          598         701
          598         714
          598         715
          598         776
          598         785
          598         786
          598         822
          598         869
          598         948
          598         958
          599          35
          599          97
          599         112
          599         293
          599         296
          599         299
          599         341
          599         365
          599         429
          599         494
          599         546
          599         633
          599         644
          599         699
          599         714
          599         729
          599         785
          599         809
          599         838
          599         864
          599         931
          599         963
          600          20
          600          60
          600          93
          600         161
          600         223
          600         267
          600         283
          600         286
          600         304
          600         313
          600         357
          600         386
          600         400
          600         474
          600         496
          600         528
          600         537
          600         548
          600         573
          600         593
          600         685
          600         732
          600         756
          600         766
          600         802
          600         851
          600         888
          600         890
          600         922
          600         937
          600         948
          601         184
          601         253
          601         288
          601         304
          601         307
          601         354
          601         365
          601         372
          601         408
          601         465
          601         528
          601         537
          601         541
          601         546
          601         587
          601         638
          601         679
          601         749
          601         795
          602          28
          602          48
          602         101
          602         116
          602         136
          602         176
          602         233
          602         312
          602         348
          602         392
          602         463
          602         511
          602         532
          602         565
          602         583
          602         607
          602         660
          602         669
          602         697
          602         698
          602         712
          602         734
          602         821
          603          22
          603          97
          603         139
          603         221
          603         308
          603         346
          603         371
          603         429
          603         556
          603         753
          603         770
          603         776
          603         796
          603         828
          603         849
          603         921
          603         949
          603         959
          603         963
          604          39
          604          97
          604          98
          604         104
          604         156
          604         160
          604         208
          604         321
          604         332
          604         394
          604         422
          604         442
          604         471
          604         565
          604         639
          604         675
          604         694
          604         739
          604         791
          604         852
          604         945
          605          10
          605          23
          605          81
          605         146
          605         166
          605         172
          605         192
          605         206
          605         229
          605         240
          605         242
          605         293
          605         340
          605         342
          605         370
          605         480
          605         666
          605         683
          605         692
          605         722
          605         805
          605         842
          605         875
          605         926
          605         961
          605         966
          606          12
          606          23
          606         177
          606         184
          606         232
          606         257
          606         262
          606         343
          606         374
          606         445
          606         451
          606         541
          606         552
          606         567
          606         643
          606         753
          606         762
          606         806
          606         875
          606         933
          606         949
          606         980
          606         981
          606         991
          607          54
          607          90
          607         253
          607         328
          607         340
          607         528
          607         532
          607         656
          607         676
          607         702
          607         752
          607         787
          607         832
          607         852
          607         879
          607         984
          608          19
          608          22
          608          44
          608          54
          608          64
          608          81
          608          83
          608         105
          608         110
          608         167
          608         242
          608         303
          608         319
          608         341
          608         351
          608         397
          608         398
          608         425
          608         449
          608         468
          608         485
          608         489
          608         498
          608         518
          608         529
          608         553
          608         561
          608         587
          608         592
          608         627
          608         648
          608         658
          608         715
          608         776
          608         809
          608         811
          608         940
          608         983
          609          17
          609          79
          609          82
          609          94
          609          97
          609         121
          609         125
          609         128
          609         151
          609         157
          609         193
          609         210
          609         245
          609         268
          609         323
          609         365
          609         413
          609         419
          609         483
          609         536
          609         608
          609         665
          609         676
          609         700
          609         719
          609         791
          609         797
          609         848
          609         900
          609         929
          609         941
          610          30
          610         170
          610         185
          610         282
          610         308
          610         315
          610         359
          610         378
          610         381
          610         470
          610         541
          610         665
          610         694
          610         772
          610         829
          610         899
          610         940
          610         969
          611          99
          611         122
          611         135
          611         170
          611         290
          611         292
          611         377
          611         389
          611         400
          611         426
          611         433
          611         437
          611         462
          611         495
          611         564
          611         592
          611         607
          611         615
          611         675
          611         692
          611         729
          611         734
          611         867
          611         909
          611         953
          611         968
          612          23
          612          38
          612         103
          612         168
          612         198
          612         230
          612         235
          612         245
          612         275
          612         295
          612         302
          612         376
          612         477
          612         496
          612         521
          612         530
          612         544
          612         587
          612         603
          612         655
          612         659
          612         665
          612         738
          612         743
          612         766
          612         779
          612         781
          612         787
          612         876
          612         879
          612         895
          612         917
          612         922
          613          36
          613          40
          613         143
          613         168
          613         170
          613         183
          613         203
          613         280
          613         286
          613         328
          613         371
          613         393
          613         615
          613         629
          613         666
          613         697
          613         711
          613         746
          613         831
          613         851
          613         891
          613         903
          613         911
          613         951
          613         957
          613         961
          613         970
          613         974
          613         997
          614           8
          614          14
          614          24
          614         247
          614         380
          614         415
          614         564
          614         653
          614         655
          614         735
          614         742
          614         820
          614         875
          614         914
          614         985
          614         999
          615          59
          615         116
          615         168
          615         192
          615         203
          615         244
          615         249
          615         266
          615         284
          615         296
          615         348
          615         384
          615         468
          615         516
          615         568
          615         577
          615         706
          615         725
          615         730
          615         797
          615         803
          615         849
          615         873
          615         876
          615         951
          615         961
          616          45
          616         114
          616         128
          616         154
          616         192
          616         224
          616         236
          616         238
          616         243
          616         308
          616         335
          616         338
          616         415
          616         416
          616         438
          616         549
          616         556
          616         559
          616         560
          616         595
          616         636
          616         645
          616         654
          616         664
          616         708
          616         742
          616         763
          616         799
          616         835
          616         860
          616         924
          616         935
          616         971
          617          72
          617          75
          617         133
          617         177
          617         180
          617         235
          617         242
          617         251
          617         261
          617         280
          617         298
          617         337
          617         378
          617         400
          617         422
          617         458
          617         541
          617         594
          617         621
          617         666
          617         671
          617         756
          617         786
          617         796
          617         880
          617         922
          617         923
          617         961
          617         970
          618          53
          618          54
          618          66
          618          72
          618         157
          618         161
          618         162
          618         239
          618         259
          618         330
          618         427
          618         507
          618         522
          618         537
          618         548
          618         549
          618         559
          618         588
          618         687
          618         746
          618         815
          618         860
          618         883
          618         951
          618         952
          618         963
          618         965
          618        1000
          619          19
          619          25
          619          70
          619         108
          619         110
          619         218
          619         249
          619         260
          619         294
          619         362
          619         397
          619         407
          619         427
          619         443
          619         469
          619         604
          619         636
          619         652
          619         833
          619         846
          619         954
          619         976
          620           9
          620          72
          620         125
          620         167
          620         268
          620         311
          620         397
          620         433
          620         463
          620         498
          620         544
          620         553
          620         679
          620         736
          620         802
          620         850
          620         864
          620         938
          620         976
          621          13
          621          24
          621          49
          621          60
          621          71
          621          92
          621          95
          621         124
          621         148
          621         154
          621         173
          621         189
          621         217
          621         235
          621         278
          621         279
          621         336
          621         367
          621         458
          621         460
          621         524
          621         611
          621         680
          621         714
          621         775
          621         800
          621         831
          621         855
          621         877
          621         904
          621         914
          621         918
          621         966
          622          14
          622         143
          622         272
          622         281
          622         283
          622         318
          622         399
          622         493
          622         575
          622         584
          622         607
          622         667
          622         756
          622         769
          622         787
          622         868
          622         875
          622         899
          622         940
          623           2
          623          20
          623          34
[truncated: 250,043 more chars]
