# Supplementary material for: Dynamic thresholding search for the feedback vertex set problem
Source: PeerJ Comput Sci. 2023 Feb 10;9:e1245. doi: 10.7717/peerj-cs.1245 (PMC10280643; doi:10.7717/peerj-cs.1245)
Supplement: Supplemental Information 1 — These 101 benchmark instances are classified into five categories. No optimal solutions are known for the instances of the first to forth categories, while optimal solutions are known for the instances of the fifth category. [file peerj-cs-09-1245-s001.zip › FirstCategory/P1000-30000.dat]

         1000       30000
            1          35
            1          39
            1          47
            1          61
            1         124
            1         137
            1         193
            1         211
            1         251
            1         266
            1         362
            1         389
            1         422
            1         447
            1         464
            1         503
            1         550
            1         591
            1         669
            1         676
            1         681
            1         695
            1         790
            1         807
            1         816
            1         856
            1         880
            1         906
            1         907
            1         952
            1         957
            1         995
            2          23
            2          82
            2         100
            2         113
            2         153
            2         159
            2         218
            2         231
            2         233
            2         262
            2         268
            2         277
            2         317
            2         457
            2         458
            2         490
            2         491
            2         492
            2         496
            2         706
            2         737
            2         776
            2         783
            2         798
            2         815
            2         876
            2         901
            2         930
            2         994
            3           2
            3          45
            3         105
            3         108
            3         129
            3         186
            3         245
            3         250
            3         287
            3         312
            3         475
            3         495
            3         532
            3         536
            3         580
            3         610
            3         615
            3         633
            3         641
            3         659
            3         740
            3         760
            3         775
            3         899
            3         907
            3         919
            3         945
            3         950
            4          14
            4          61
            4          88
            4         179
            4         182
            4         232
            4         249
            4         283
            4         377
            4         438
            4         500
            4         508
            4         576
            4         621
            4         632
            4         693
            4         771
            4         821
            4         828
            4         833
            4         834
            4         835
            4         864
            4         879
            4         888
            4         893
            4         917
            4         920
            4         926
            4         957
            4         959
            5          49
            5         131
            5         169
            5         176
            5         220
            5         226
            5         299
            5         329
            5         346
            5         394
            5         427
            5         486
            5         511
            5         630
            5         681
            5         709
            5         746
            5         748
            5         754
            5         775
            5         862
            6          18
            6          64
            6          77
            6         117
            6         143
            6         157
            6         173
            6         191
            6         207
            6         229
            6         252
            6         320
            6         342
            6         357
            6         364
            6         390
            6         396
            6         397
            6         405
            6         453
            6         495
            6         519
            6         536
            6         537
            6         550
            6         565
            6         609
            6         655
            6         731
            6         755
            6         781
            6         798
            6         812
            6         830
            6         873
            6         894
            6         951
            6         967
            7          43
            7          55
            7          86
            7          87
            7         114
            7         119
            7         130
            7         131
            7         173
            7         181
            7         199
            7         205
            7         217
            7         235
            7         272
            7         322
            7         353
            7         374
            7         427
            7         431
            7         468
            7         478
            7         486
            7         586
            7         606
            7         624
            7         724
            7         765
            7         798
            7         820
            7         882
            7         907
            7         908
            8           4
            8          46
            8          52
            8          57
            8          79
            8         100
            8         101
            8         105
            8         106
            8         117
            8         259
            8         262
            8         268
            8         288
            8         310
            8         313
            8         337
            8         365
            8         431
            8         454
            8         481
            8         579
            8         612
            8         623
            8         650
            8         655
            8         690
            8         708
            8         731
            8         735
            8         736
            8         784
            8         837
            8         899
            8         953
            9          84
            9         104
            9         157
            9         237
            9         271
            9         274
            9         382
            9         471
            9         534
            9         535
            9         595
            9         621
            9         631
            9         656
            9         669
            9         721
            9         750
            9         833
            9         866
            9         874
            9         876
            9         898
            9         905
            9         964
            9         998
           10          72
           10         135
           10         156
           10         246
           10         257
           10         267
           10         292
           10         348
           10         402
           10         406
           10         424
           10         443
           10         485
           10         495
           10         530
           10         537
           10         637
           10         684
           10         703
           10         724
           10         816
           10         824
           10         852
           10         858
           10         865
           10         923
           10         992
           11          44
           11          59
           11         101
           11         114
           11         128
           11         129
           11         218
           11         259
           11         264
           11         280
           11         283
           11         316
           11         343
           11         356
           11         399
           11         403
           11         435
           11         448
           11         544
           11         547
           11         555
           11         564
           11         585
           11         596
           11         621
           11         680
           11         714
           11         788
           11         815
           11         864
           11         894
           11         941
           12          15
           12         110
           12         238
           12         285
           12         291
           12         329
           12         331
           12         362
           12         380
           12         393
           12         394
           12         410
           12         423
           12         427
           12         460
           12         468
           12         474
           12         505
           12         525
           12         527
           12         536
           12         658
           12         672
           12         696
           12         702
           12         720
           12         728
           12         835
           12         837
           12         840
           12         852
           12         881
           12         894
           12         904
           12         980
           12         994
           13          29
           13          30
           13         108
           13         137
           13         159
           13         160
           13         176
           13         207
           13         219
           13         226
           13         248
           13         302
           13         304
           13         327
           13         355
           13         366
           13         387
           13         447
           13         469
           13         498
           13         525
           13         543
           13         586
           13         598
           13         626
           13         662
           13         741
           13         749
           13         755
           13         896
           13         946
           13         966
           14          24
           14          50
           14          63
           14         106
           14         202
           14         228
           14         261
           14         278
           14         295
           14         310
           14         313
           14         343
           14         358
           14         403
           14         484
           14         498
           14         505
           14         522
           14         534
           14         581
           14         618
           14         657
           14         682
           14         685
           14         760
           14         769
           14         797
           14         799
           14         809
           14         850
           14         861
           14         879
           14         908
           14         939
           14         952
           14         957
           14         984
           15          18
           15          19
           15         127
           15         169
           15         187
           15         223
           15         307
           15         359
           15         382
           15         399
           15         418
           15         461
           15         475
           15         635
           15         775
           15         929
           15         933
           15         937
           16          47
           16          49
           16          59
           16         135
           16         170
           16         259
           16         292
           16         311
           16         315
           16         357
           16         397
           16         428
           16         434
           16         454
           16         489
           16         533
           16         557
           16         567
           16         613
           16         619
           16         648
           16         657
           16         673
           16         738
           16         765
           16         769
           16         799
           16         818
           16         867
           16         951
           17           1
           17          54
           17         113
           17         118
           17         123
           17         130
           17         220
           17         222
           17         268
           17         289
           17         315
           17         350
           17         366
           17         375
           17         389
           17         433
           17         498
           17         570
           17         697
           17         708
           17         725
           17         737
           17         753
           17         880
           17         907
           17         908
           17         922
           17         940
           17         985
           17         999
           18          21
           18          65
           18          74
           18          81
           18         133
           18         177
           18         214
           18         218
           18         285
           18         346
           18         368
           18         379
           18         419
           18         436
           18         452
           18         461
           18         481
           18         490
           18         555
           18         556
           18         585
           18         595
           18         622
           18         625
           18         713
           18         765
           18         779
           18         781
           18         805
           18         837
           18         857
           18         897
           18         931
           18         944
           18         948
           18         969
           18         971
           18         974
           18         985
           18         997
           19          27
           19          66
           19         120
           19         188
           19         228
           19         284
           19         356
           19         367
           19         373
           19         391
           19         414
           19         416
           19         420
           19         431
           19         481
           19         485
           19         550
           19         601
           19         631
           19         632
           19         633
           19         649
           19         660
           19         716
           19         728
           19         739
           19         862
           19         866
           19         894
           19         897
           19         910
           19         964
           19         998
           20          42
           20          44
           20          92
           20          93
           20         215
           20         245
           20         277
           20         278
           20         289
           20         295
           20         345
           20         384
           20         417
           20         573
           20         574
           20         576
           20         624
           20         650
           20         797
           20         864
           20         888
           20         889
           20         920
           21          18
           21          23
           21          52
           21         136
           21         153
           21         245
           21         318
           21         332
           21         410
           21         422
           21         437
           21         503
           21         530
           21         554
           21         616
           21         661
           21         693
           21         710
           21         720
           21         728
           21         807
           21         816
           21         827
           21         835
           21         869
           21         874
           21         878
           21         888
           21         899
           21         909
           21         910
           21         924
           22          32
           22          94
           22         193
           22         196
           22         276
           22         305
           22         353
           22         367
           22         420
           22         434
           22         439
           22         462
           22         478
           22         483
           22         487
           22         529
           22         588
           22         625
           22         654
           22         711
           22         722
           22         771
           22         819
           22         827
           22         854
           22         913
           22         935
           22         983
           23          78
           23         115
           23         137
           23         161
           23         181
           23         203
           23         247
           23         386
           23         392
           23         452
           23         482
           23         483
           23         553
           23         585
           23         607
           23         610
           23         642
           23         673
           23         691
           23         723
           23         794
           23         832
           23         893
           23         911
           23         982
           24          44
           24          68
           24          84
           24         104
           24         118
           24         143
           24         183
           24         191
           24         224
           24         290
           24         320
           24         341
           24         366
           24         376
           24         379
           24         417
           24         513
           24         524
           24         532
           24         574
           24         641
           24         675
           24         730
           24         740
           24         770
           24         775
           24         830
           24         834
           24         838
           24         892
           24         926
           24         992
           25         122
           25         143
           25         234
           25         267
           25         275
           25         278
           25         294
           25         352
           25         355
           25         390
           25         434
           25         445
           25         458
           25         461
           25         463
           25         552
           25         602
           25         638
           25         645
           25         682
           25         774
           25         802
           25         827
           25         969
           25         976
           26          10
           26          32
           26         142
           26         214
           26         217
           26         259
           26         301
           26         332
           26         386
           26         397
           26         491
           26         493
           26         511
           26         602
           26         631
           26         658
           26         661
           26         757
           26         759
           26         763
           26         767
           26         869
           26         890
           26         916
           26         957
           26         973
           26         998
           27          41
           27          42
           27          55
           27          75
           27          80
           27         105
           27         110
           27         113
           27         154
           27         188
           27         199
           27         215
           27         305
           27         320
           27         333
           27         334
           27         345
           27         389
           27         409
           27         412
           27         417
           27         492
           27         565
           27         577
           27         603
           27         656
           27         682
           27         800
           27         803
           27         845
           27         871
           27         874
           27         883
           27         981
           27         988
           28          31
           28          59
           28          87
           28         105
           28         126
           28         145
           28         158
           28         267
           28         298
           28         309
           28         323
           28         354
           28         400
           28         427
           28         435
           28         441
           28         465
           28         469
           28         477
           28         503
           28         528
           28         591
           28         601
           28         655
           28         669
           28         813
           28         863
           28         871
           28         874
           28         924
           28         972
           28         974
           29          43
           29          81
           29         148
           29         225
           29         254
           29         257
           29         360
           29         377
           29         439
           29         459
           29         553
           29         555
           29         563
           29         578
           29         583
           29         613
           29         650
           29         722
           29         739
           29         745
           29         755
           29         759
           29         792
           30          49
           30         104
           30         136
           30         163
           30         267
           30         268
           30         334
           30         346
           30         365
           30         366
           30         412
           30         425
           30         496
           30         512
           30         519
           30         541
           30         566
           30         599
           30         608
           30         612
           30         755
           30         768
           30         820
           30         900
           30         924
           30         950
           30         960
           30         974
           31          55
           31          84
           31         125
           31         145
           31         199
           31         239
           31         288
           31         293
           31         315
           31         404
           31         450
           31         459
           31         460
           31         472
           31         501
           31         509
           31         519
           31         655
           31         702
           31         720
           31         774
           31         781
           31         803
           31         897
           31         928
           31         937
           31         975
           31         978
           31         994
           32           3
           32          27
           32          33
           32          49
           32          55
           32          93
           32          95
           32         107
           32         119
           32         124
           32         166
           32         169
           32         227
           32         310
           32         340
           32         358
           32         377
           32         404
           32         448
           32         485
           32         498
           32         536
           32         550
           32         564
           32         651
           32         708
           32         750
           32         753
           32         769
           32         787
           32         834
           32         841
           32         872
           32         993
           32         998
           33         169
           33         188
           33         240
           33         263
           33         471
           33         481
           33         482
           33         517
           33         520
           33         529
           33         540
           33         564
           33         620
           33         632
           33         646
           33         654
           33         662
           33         700
           33         720
           33         748
           33         791
           33         840
           33         889
           33         902
           33         977
           33         984
           34           6
           34          78
           34          89
           34         106
           34         111
           34         133
           34         140
           34         163
           34         175
           34         180
           34         181
           34         183
           34         248
           34         260
           34         330
           34         347
           34         375
           34         423
           34         437
           34         500
           34         505
           34         554
           34         587
           34         651
           34         701
           34         781
           34         817
           34         819
           34         828
           34         865
           34         881
           34         886
           34         947
           34         970
           34         983
           34         991
           35           7
           35         122
           35         148
           35         158
           35         159
           35         215
           35         302
           35         398
           35         407
           35         412
           35         436
           35         483
           35         530
           35         541
           35         576
           35         637
           35         647
           35         659
           35         686
           35         708
           35         723
           35         824
           35         893
           35         904
           35         938
           35         961
           35         998
           36          44
           36          48
           36          52
           36          59
           36          94
           36         166
           36         175
           36         225
           36         273
           36         278
           36         323
           36         352
           36         387
           36         390
           36         450
           36         474
           36         494
           36         516
           36         563
           36         584
           36         591
           36         598
           36         658
           36         724
           36         744
           36         752
           36         957
           37          86
           37         118
           37         129
           37         192
           37         214
           37         223
           37         230
           37         249
           37         268
           37         279
           37         323
           37         368
           37         378
           37         380
           37         396
           37         455
           37         491
           37         495
           37         516
           37         570
           37         614
           37         640
           37         694
           37         697
           37         895
           37         917
           37         955
           37         962
           37         966
           38          14
           38          22
           38          33
           38         106
           38         138
           38         166
           38         231
           38         326
           38         355
           38         399
           38         407
           38         411
           38         478
           38         479
           38         487
           38         563
           38         574
           38         619
           38         629
           38         651
           38         685
           38         720
           38         742
           38         748
           38         753
           38         762
           38         859
           38         929
           38         947
           38         971
           39           1
           39           3
           39          54
           39          58
           39          59
           39          83
           39         106
           39         130
           39         147
           39         153
           39         163
           39         220
           39         229
           39         274
           39         293
           39         301
           39         316
           39         378
           39         417
           39         423
           39         458
           39         511
           39         582
           39         611
           39         676
           39         726
           39         738
           39         771
           39         776
           39         796
           39         836
           39         869
           39         872
           39         903
           39         912
           39         925
           39         930
           39         945
           39         983
           39         997
           40         100
           40         118
           40         123
           40         135
           40         154
           40         195
           40         240
           40         246
           40         297
           40         299
           40         303
           40         351
           40         364
           40         373
           40         392
           40         429
           40         462
           40         486
           40         572
           40         578
           40         649
           40         660
           40         688
           40         696
           40         710
           40         828
           40         834
           40         865
           40         881
           40         887
           40         954
           40         984
           40         986
           40         996
           41          12
           41          45
           41         156
           41         195
           41         199
           41         228
           41         353
           41         365
           41         429
           41         433
           41         473
           41         483
           41         499
           41         508
           41         522
           41         533
           41         557
           41         589
           41         595
           41         669
           41         700
           41         808
           41         839
           41         846
           41         862
           41         864
           41         921
           42          38
           42          46
           42          53
           42          64
           42         117
           42         120
           42         132
           42         179
           42         203
           42         205
           42         214
           42         239
           42         274
           42         304
           42         311
           42         339
           42         361
           42         383
           42         487
           42         492
           42         512
           42         517
           42         532
           42         542
           42         564
           42         718
           42         813
           42         817
           42         829
           42         831
           42         846
           42         866
           42         867
           42         910
           42         916
           42         950
           42         964
           43           7
           43          36
           43          40
           43          50
           43          58
           43         219
           43         253
           43         286
           43         335
           43         341
           43         385
           43         408
           43         420
           43         422
           43         439
           43         476
           43         539
           43         546
           43         567
           43         638
           43         639
           43         661
           43         664
           43         775
           43         807
           43         811
           43         869
           43         873
           43         940
           43         966
           43         997
           44           3
           44          46
           44          90
           44         136
           44         184
           44         220
           44         277
           44         286
           44         316
           44         326
           44         374
           44         377
           44         384
           44         499
           44         524
           44         526
           44         538
           44         549
           44         562
           44         583
           44         601
           44         672
           44         794
           44         838
           44         840
           44         844
           44         863
           44         913
           44         926
           44         945
           44         993
           45          15
           45          67
           45         188
           45         219
           45         221
           45         223
           45         237
           45         295
           45         300
           45         307
           45         536
           45         544
           45         593
           45         650
           45         656
           45         747
           45         772
           45         805
           45         844
           45         955
           45         982
           46           1
           46           7
           46          57
           46         133
           46         151
           46         154
           46         170
           46         201
           46         219
           46         248
           46         301
           46         354
           46         388
           46         494
           46         523
           46         528
           46         558
           46         604
           46         627
           46         668
           46         748
           46         773
           46         786
           46         791
           46         821
           46         831
           46         842
           46         872
           46         899
           46         971
           47         127
           47         202
           47         237
           47         265
           47         301
           47         318
           47         325
           47         337
           47         349
           47         376
           47         377
           47         389
           47         406
           47         444
           47         453
           47         461
           47         470
           47         484
           47         515
           47         539
           47         543
           47         549
           47         567
           47         636
           47         698
           47         705
           47         717
           47         761
           47         799
           47         819
           47         838
           47         859
           47         881
           47         925
           48          13
           48          38
           48          68
           48          81
           48          87
           48         256
           48         259
           48         284
           48         317
           48         329
           48         376
           48         383
           48         408
           48         417
           48         505
           48         530
           48         533
           48         539
           48         561
           48         589
           48         616
           48         671
           48         712
           48         857
           48         865
           48         880
           48         891
           48         898
           48         993
           49           6
           49          32
           49          84
           49         105
           49         116
           49         117
           49         130
           49         167
           49         183
           49         197
           49         235
           49         240
           49         251
           49         259
           49         262
           49         322
           49         357
           49         366
           49         389
           49         394
           49         457
           49         532
           49         558
           49         570
           49         659
           49         665
           49         752
           49         774
           49         811
           49         853
           49         881
           49         895
           49         900
           49         923
           49         965
           49         977
           49         999
           50          44
           50          55
           50          63
           50         101
           50         124
           50         141
           50         148
           50         153
           50         236
           50         265
           50         299
           50         351
           50         387
           50         410
           50         466
           50         474
           50         531
           50         556
           50         585
           50         599
           50         631
           50         648
           50         655
           50         694
           50         703
           50         727
           50         757
           50         803
           50         806
           50         820
           50         861
           51          76
           51          86
           51         137
           51         232
           51         233
           51         257
           51         290
           51         347
           51         385
           51         531
           51         532
           51         565
           51         619
           51         632
           51         749
           51         755
           51         794
           51         843
           51         923
           51         941
           51         955
           51         974
           52          47
           52          63
           52          70
           52         125
           52         148
           52         223
           52         246
           52         299
           52         325
           52         360
           52         384
           52         397
           52         441
           52         496
           52         503
           52         518
           52         583
           52         589
           52         622
           52         660
           52         674
           52         703
           52         717
           52         757
           52         880
           52         888
           52         893
           52         908
           52         909
           53          21
           53          54
           53          59
           53          72
           53          98
           53         130
           53         138
           53         172
           53         229
           53         248
           53         267
           53         270
           53         283
           53         302
           53         337
           53         362
           53         369
           53         449
           53         589
           53         654
           53         672
           53         687
           53         729
           53         771
           53         824
           53         893
           53         979
           54          15
           54          56
           54          75
           54         102
           54         218
           54         254
           54         257
           54         300
           54         318
           54         320
           54         371
           54         379
           54         385
           54         424
           54         446
           54         544
           54         622
           54         626
           54         651
           54         660
           54         662
           54         668
           54         693
           54         699
           54         726
           54         769
           54         780
           54         788
           54         818
           54         856
           54         941
           54         975
           54         988
           54        1000
           55           8
           55          10
           55          56
           55          82
           55         124
           55         145
           55         153
           55         159
           55         169
           55         205
           55         248
           55         313
           55         326
           55         338
           55         381
           55         405
           55         428
           55         456
           55         484
           55         528
           55         598
           55         608
           55         610
           55         623
           55         699
           55         719
           55         742
           55         751
           55         799
           55         801
           55         822
           55         834
           55         839
           55         894
           55         909
           55         924
           55         981
           56          28
           56          62
           56         116
           56         180
           56         197
           56         199
           56         231
           56         232
           56         308
           56         391
           56         412
           56         431
           56         446
           56         502
           56         518
           56         544
           56         555
           56         575
           56         629
           56         646
           56         659
           56         694
           56         699
           56         724
           56         742
           56         806
           56         863
           56         872
           56         905
           56         913
           56         949
           56         959
           56         960
           57         147
           57         195
           57         239
           57         256
           57         262
           57         301
           57         312
           57         340
           57         356
           57         371
           57         390
           57         424
           57         425
           57         506
           57         560
           57         568
           57         569
           57         573
           57         624
           57         636
           57         653
           57         678
           57         731
           57         787
           57         815
           57         847
           57         855
           57         861
           57         908
           57         921
           57         931
           57         971
           57         990
           58          41
           58          42
           58          97
           58         127
           58         145
           58         192
           58         278
           58         457
           58         479
           58         514
           58         542
           58         613
           58         626
           58         633
           58         644
           58         716
           58         805
           58         861
           58         866
           58         876
           58         913
           58         979
           58         988
           59          14
           59          41
           59         112
           59         136
           59         176
           59         221
           59         241
           59         246
           59         271
           59         457
           59         472
           59         494
           59         576
           59         616
           59         631
           59         667
           59         752
           59         763
           59         918
           59         919
           59         920
           59         953
           59         954
           59         992
           60           6
           60          43
           60          53
           60          59
           60          86
           60         113
           60         122
           60         138
           60         155
           60         208
           60         272
           60         323
           60         348
           60         361
           60         378
           60         383
           60         439
           60         504
           60         506
           60         530
           60         563
           60         565
           60         602
           60         619
           60         622
           60         640
           60         662
           60         711
           60         724
           60         814
           60         877
           60         913
           60         927
           60         979
           61          22
           61          49
           61          50
           61          54
           61          84
           61         167
           61         182
           61         194
           61         276
           61         295
           61         348
           61         430
           61         431
           61         441
           61         456
           61         460
           61         478
           61         497
           61         500
           61         510
           61         513
           61         515
           61         534
           61         553
           61         555
           61         573
           61         606
           61         641
           61         644
           61         665
           61         670
           61         719
           61         827
           61         832
           61         859
           61         870
           61         885
           61         941
           61         957
           61         997
           62          87
           62         113
           62         170
           62         231
           62         237
           62         245
           62         273
           62         299
           62         328
           62         361
           62         416
           62         431
           62         458
           62         465
           62         490
           62         521
           62         545
           62         559
           62         586
           62         606
           62         620
           62         655
           62         677
           62         727
           62         838
           62         901
           62         951
           62         968
           63         137
           63         170
           63         309
           63         326
           63         344
           63         359
           63         367
           63         483
           63         485
           63         559
           63         560
           63         568
           63         592
           63         703
           63         745
           63         831
           63         840
           63         864
           63         928
           64           3
           64          58
           64         140
           64         174
           64         247
           64         254
           64         276
           64         296
           64         299
           64         300
           64         330
           64         352
           64         396
           64         401
           64         422
           64         445
           64         453
           64         484
           64         610
           64         613
           64         618
           64         633
           64         665
           64         671
           64         678
           64         715
           64         724
           64         751
           64         754
           64         776
           64         790
           64         919
           64         929
           65          59
           65          76
           65         114
           65         126
           65         245
           65         267
           65         275
           65         393
           65         396
           65         410
           65         424
           65         451
           65         482
           65         509
           65         516
           65         557
           65         573
           65         587
           65         608
           65         627
           65         654
           65         739
           65         766
           65         771
           65         784
           65         798
           65         800
           65         830
           65         849
           65         861
           65         894
           65         960
           65         990
           66          15
           66          22
           66          54
           66         111
           66         119
           66         144
           66         148
           66         151
           66         152
           66         269
           66         284
           66         361
           66         363
           66         370
           66         403
           66         428
           66         476
           66         498
           66         527
           66         542
           66         569
           66         633
           66         642
           66         668
           66         676
           66         708
           66         726
           66         741
           66         802
           66         819
           66         853
           66         979
           66         985
           66         999
           67          20
           67          34
           67          58
           67         178
           67         196
           67         198
           67         218
           67         223
           67         227
           67         294
           67         329
           67         333
           67         341
           67         355
           67         357
           67         387
           67         409
           67         413
           67         427
           67         463
           67         491
           67         526
           67         539
           67         571
           67         584
           67         670
           67         680
           67         721
           67         839
           67         843
           67         861
           67         868
           67         880
           67         904
           68           2
           68          82
           68         100
           68         238
           68         279
           68         299
           68         317
           68         337
           68         362
           68         407
           68         409
           68         434
           68         450
           68         512
           68         580
           68         616
           68         685
           68         700
           68         740
           68         751
           68         802
           68         817
           68         856
           68         907
           68         918
           68         962
           68         995
           69           6
           69          30
           69          37
           69          46
           69          52
           69         170
           69         176
           69         220
           69         285
           69         294
           69         426
           69         475
           69         547
           69         570
           69         580
           69         631
           69         710
           69         742
           69         761
           69         774
           69         792
           69         891
           69         972
           69         976
           69         977
           69         986
           70          17
           70          40
           70          64
           70          99
           70         147
           70         154
           70         187
           70         188
           70         234
           70         254
           70         259
           70         338
           70         348
           70         365
           70         382
           70         395
           70         414
           70         438
           70         557
           70         605
           70         644
           70         740
           70         751
           70         830
           70         878
           70         892
           70         967
           70         974
           71           8
           71          21
           71          33
           71          69
           71          76
           71          95
           71          98
           71         128
           71         156
           71         191
           71         204
           71         211
           71         383
           71         389
           71         420
           71         437
           71         481
           71         545
           71         570
           71         661
           71         724
           71         781
           71         792
           71         794
           71         829
           71         830
           71         856
           71         857
           71         859
           71         872
           71         884
           71         952
           71         955
           72          46
           72         148
           72         255
           72         314
           72         315
           72         328
           72         351
           72         352
           72         367
           72         415
           72         478
           72         495
           72         586
           72         596
           72         600
           72         602
           72         635
           72         656
           72         660
           72         674
           72         675
           72         709
           72         775
           72         805
           72         807
           72         813
           72         817
           72         828
           72         852
           72         854
           72         870
           73          11
           73          45
           73          52
           73         157
           73         199
           73         229
           73         250
           73         256
           73         277
           73         290
           73         371
           73         386
           73         399
           73         483
           73         491
           73         517
           73         531
           73         567
           73         674
           73         692
           73         748
           73         754
           73         758
           73         806
           73         818
           73         831
           73         851
           73         886
           73         941
           73         956
           73         997
           74          75
           74         122
           74         158
           74         179
           74         346
           74         378
           74         385
           74         391
           74         444
           74         446
           74         502
           74         551
           74         556
           74         581
           74         583
           74         593
           74         669
           74         693
           74         805
           74         812
           74         856
           74         893
           74         915
           74         992
           75          43
           75         119
           75         167
           75         193
           75         201
           75         209
           75         211
           75         246
           75         256
           75         307
           75         368
           75         371
           75         393
           75         446
           75         453
           75         464
           75         484
           75         529
           75         552
           75         565
           75         607
           75         639
           75         715
           75         717
           75         760
           75         769
           75         812
           75         882
           75         886
           75         929
           75         941
           75         979
           76          41
           76          57
           76          70
           76         111
           76         154
           76         173
           76         218
           76         220
           76         230
           76         238
           76         239
           76         276
           76         315
           76         324
           76         327
           76         340
           76         366
           76         387
           76         395
           76         406
           76         423
           76         427
           76         452
           76         499
           76         536
           76         565
           76         671
           76         682
           76         695
           76         701
           76         725
           76         746
           76         787
           76         791
           76         913
           76         956
           76         970
           76         981
           76         994
           77           3
           77          13
           77          14
           77          54
           77         143
           77         224
           77         359
           77         391
           77         403
           77         426
           77         467
           77         488
           77         503
           77         541
           77         545
           77         551
           77         553
           77         636
           77         664
           77         666
           77         672
           77         709
           77         744
           77         752
           77         757
           77         812
           77         876
           77         913
           77         977
           78         107
           78         152
           78         192
           78         203
           78         247
           78         259
           78         260
           78         266
           78         270
           78         271
           78         312
           78         340
           78         388
           78         453
           78         483
           78         528
           78         531
           78         599
           78         655
           78         727
           78         754
           78         790
           78         791
           78         803
           78         841
           78         848
           78         904
           78         930
           78         934
           78         982
           78         983
           79          12
           79          67
           79         128
           79         157
           79         184
           79         237
           79         345
           79         366
           79         402
           79         435
           79         445
           79         452
           79         493
           79         517
           79         534
           79         536
           79         591
           79         609
           79         713
           79         797
           79         852
           79         870
           79         888
           79         891
           79         922
           80          60
           80          92
           80         146
           80         164
           80         166
           80         262
           80         315
           80         351
           80         378
           80         398
           80         401
           80         407
           80         461
           80         462
           80         480
           80         535
           80         556
           80         590
           80         631
           80         635
           80         676
           80         718
           80         727
           80         750
           80         812
           80         835
           80         867
           80         870
           80         872
           80         882
           80         885
           80         922
           80         924
           80         987
           81           3
           81          33
           81          47
           81          83
           81          98
           81         115
           81         198
           81         245
           81         401
           81         434
           81         449
           81         490
           81         568
           81         574
           81         601
           81         604
           81         719
           81         726
           81         730
           81         762
           81         772
           81         782
           81         819
           81         835
           81         844
           81         905
           81         912
           81         975
           82          17
           82          95
           82         105
           82         114
           82         219
           82         243
           82         270
           82         318
           82         326
           82         348
           82         372
           82         531
           82         581
           82         629
           82         630
           82         634
           82         673
           82         678
           82         724
           82         730
           82         731
           82         768
           82         771
           82         859
           82         864
           82         927
           83           8
           83           9
           83          12
           83          22
           83          25
           83          31
           83         105
           83         125
           83         153
           83         198
           83         220
           83         223
           83         232
           83         249
           83         268
           83         272
           83         303
           83         342
           83         361
           83         375
           83         384
           83         457
           83         459
           83         472
           83         481
           83         500
           83         549
           83         571
           83         613
           83         678
           83         730
           83         766
           83         824
           83         857
           83         871
           83         897
           83         900
           83         909
           83         923
           83         926
           83         937
           83         941
           83         986
           84          90
           84         166
           84         192
           84         194
           84         234
           84         299
           84         327
           84         338
           84         390
           84         419
           84         466
           84         487
           84         522
           84         549
           84         559
           84         571
           84         591
           84         643
           84         702
           84         741
           84         754
           84         765
           84         796
           84         802
           84         888
           84         918
           84         945
           84         981
           85          84
           85         117
           85         134
           85         136
           85         162
           85         227
           85         257
           85         268
           85         293
           85         333
           85         335
           85         459
           85         513
           85         589
           85         590
           85         657
           85         680
           85         730
           85         753
           85         758
           85         815
           85         819
           85         892
           85         923
           85         959
           85         986
           86          47
           86         122
           86         125
           86         143
           86         244
           86         251
           86         265
           86         391
           86         412
           86         427
           86         489
           86         565
           86         595
           86         672
           86         707
           86         789
           86         818
           86         827
           86         833
           86         875
           86         938
           86         944
           86         965
           86         974
           87          24
           87          75
           87          99
           87         107
           87         108
           87         164
           87         172
           87         176
           87         184
           87         211
           87         305
           87         363
           87         380
           87         441
           87         579
           87         588
           87         590
           87         620
           87         639
           87         651
           87         716
           87         727
           87         766
           87         772
           87         774
           87         779
           87         791
           87         811
           87         868
           87         899
           87         970
           87         987
           88         109
           88         111
           88         181
           88         204
           88         227
           88         251
           88         301
           88         324
           88         337
           88         353
           88         389
           88         390
           88         393
           88         411
           88         438
           88         442
           88         520
           88         538
           88         539
           88         577
           88         598
           88         605
           88         611
           88         736
           88         772
           88         809
           88         825
           88         933
           88         963
           88         965
           89          20
           89         112
           89         145
           89         204
           89         205
           89         256
           89         294
           89         302
           89         381
           89         435
           89         471
           89         512
           89         535
           89         551
           89         560
           89         569
           89         598
           89         619
           89         635
           89         664
           89         724
           89         728
           89         767
           89         810
           89         903
           89         940
           89         985
           89         994
           90          10
           90          22
           90          38
           90          58
           90          93
           90         123
           90         125
           90         130
           90         137
           90         160
           90         192
           90         196
           90         225
           90         260
           90         268
           90         311
           90         324
           90         346
           90         358
           90         359
           90         376
           90         392
           90         418
           90         516
           90         541
           90         566
           90         569
           90         613
           90         672
           90         688
           90         705
           90         803
           90         835
           90         896
           91          37
           91          45
           91          62
           91         114
           91         120
           91         185
           91         191
           91         205
           91         206
           91         270
           91         273
           91         336
           91         339
           91         360
           91         385
           91         412
           91         457
           91         475
           91         493
           91         510
           91         519
           91         528
           91         539
           91         587
           91         605
           91         696
           91         735
           91         740
           91         783
           91         793
           91         849
           91         878
           91         905
           91         907
           91         979
           92          34
           92          45
           92          67
           92         101
           92         125
           92         145
           92         203
           92         299
           92         340
           92         347
           92         355
           92         444
           92         462
           92         493
           92         554
           92         555
           92         558
           92         568
           92         579
           92         582
           92         603
           92         661
           92         666
           92         667
           92         785
           92         829
           92         866
           92         914
           92         920
           92         993
           93          32
           93          44
           93          58
           93         123
           93         190
           93         212
           93         248
           93         258
           93         277
           93         278
           93         343
           93         364
           93         405
           93         417
           93         497
           93         499
           93         576
           93         594
           93         606
           93         641
           93         663
           93         664
           93         665
           93         725
           93         768
           93         813
           93         911
           93         921
           93         944
           93         946
           93         949
           93         955
           93         983
           94          10
           94          27
           94          39
           94         141
           94         203
           94         296
           94         325
           94         328
           94         339
           94         408
           94         419
           94         454
           94         490
           94         520
           94         558
           94         568
           94         578
           94         608
           94         609
           94         661
           94         688
           94         690
           94         716
           94         720
           94         823
           94         833
           94         869
           94         921
           95         107
           95         113
           95         147
           95         173
           95         216
           95         217
           95         253
           95         313
           95         376
           95         392
           95         454
           95         488
           95         518
           95         540
           95         553
           95         620
           95         740
           95         777
           95         828
           95         834
           95         885
           95         918
           95         939
           95         968
           95         989
           96          20
           96          32
           96          33
           96         109
           96         110
           96         112
           96         153
           96         162
           96         189
           96         198
           96         243
           96         247
           96         280
           96         298
           96         311
           96         325
           96         326
           96         327
           96         339
           96         360
           96         396
           96         414
           96         498
           96         499
           96         646
           96         656
           96         704
           96         753
           96         759
           96         859
           96         900
           96         983
           96         992
           97           1
           97          30
           97         105
           97         152
           97         171
           97         186
           97         270
           97         293
           97         418
           97         451
           97         530
           97         548
           97         621
           97         732
           97         805
           97         848
           97         888
           97         920
           97         994
           98          46
           98          56
           98          70
           98          73
           98         103
           98         113
           98         136
           98         142
           98         156
           98         163
           98         364
           98         381
           98         397
           98         429
           98         461
           98         500
           98         564
           98         572
           98         594
           98         606
           98         627
           98         632
           98         736
           98         801
           98         802
           98         899
           98         974
           98         999
           98        1000
           99           6
           99          19
           99         130
           99         131
           99         173
           99         367
           99         387
           99         399
           99         486
           99         515
           99         577
           99         585
           99         604
           99         640
           99         733
           99         746
           99         754
           99         756
           99         762
           99         863
           99         901
           99         902
           99         937
           99         943
           99         986
           99        1000
          100          76
          100          84
          100         120
          100         122
          100         161
          100         199
          100         207
          100         216
          100         430
          100         485
          100         517
          100         536
          100         543
          100         556
          100         619
          100         652
          100         676
          100         726
          100         736
          100         740
          100         765
          100         780
          100         874
          100         877
          100         921
          100         982
          100         986
          100         993
          100         995
          101          17
          101          51
          101          73
          101          93
          101         115
          101         140
          101         184
          101         196
          101         262
          101         281
          101         297
          101         363
          101         390
          101         460
          101         516
          101         543
          101         605
          101         718
          101         752
          101         799
          101         883
          101         944
          102          47
          102          74
          102          77
          102         129
          102         167
          102         223
          102         252
          102         278
          102         280
          102         308
          102         314
          102         405
          102         423
          102         432
          102         450
          102         454
          102         481
          102         501
          102         508
          102         537
          102         579
          102         614
          102         619
          102         743
          102         778
          102         788
          102         941
          103          19
          103          38
          103          44
          103          45
          103          95
          103          96
          103         108
          103         119
          103         163
          103         164
          103         186
          103         266
          103         410
          103         547
          103         560
          103         566
          103         620
          103         672
          103         803
          103         806
          103         811
          103         875
          103         884
          103         937
          103         992
          104          24
          104          55
          104          64
          104          76
          104         135
          104         173
          104         216
          104         236
          104         257
          104         267
          104         450
          104         531
          104         578
          104         633
          104         715
          104         730
          104         734
          104         781
          104         834
          104         838
          104         900
          104         916
          104         933
          104         936
          104         939
          104         959
          105          23
          105          68
          105          75
          105         159
          105         193
          105         237
          105         269
          105         384
          105         585
          105         596
          105         599
          105         661
          105         678
          105         731
          105         762
          105         766
          105         846
          105         977
          105         993
          106          24
          106          65
          106         102
          106         125
          106         134
          106         137
          106         157
          106         164
          106         174
          106         350
          106         354
          106         364
          106         367
          106         369
          106         375
          106         381
          106         413
          106         431
          106         475
          106         491
          106         503
          106         578
          106         605
          106         695
          106         728
          106         740
          106         747
          106         749
          106         772
          106         786
          106         801
          106         809
          106         814
          106         841
          106         895
          106         923
          106         963
          106         975
          106         995
          107           4
          107          43
          107          48
          107          58
          107          59
          107          61
          107          64
          107          75
          107          76
          107          84
          107         132
          107         246
          107         254
          107         343
          107         392
          107         411
          107         420
          107         425
          107         456
          107         466
          107         533
          107         538
          107         634
          107         679
          107         713
          107         774
          107         776
          107         804
          107         814
          107         839
          107         842
          107         846
          107         884
          107         896
          107         926
          107         957
          108           9
          108          14
          108          43
          108          63
          108          79
          108         122
          108         149
          108         212
          108         220
          108         271
          108         276
          108         277
          108         328
          108         387
          108         391
          108         396
          108         401
          108         411
          108         456
          108         474
          108         483
          108         502
          108         552
          108         583
          108         595
          108         619
          108         645
          108         691
          108         702
          108         703
          108         718
          108         845
          108         857
          108         975
          109          47
          109          86
          109          88
          109          97
          109         100
          109         176
          109         180
          109         192
          109         217
          109         262
          109         279
          109         282
          109         329
          109         351
          109         394
          109         484
          109         520
          109         532
          109         553
          109         559
          109         565
          109         587
          109         596
          109         602
          109         638
          109         666
          109         680
          109         696
          109         713
          109         715
          109         755
          109         770
          109         784
          109         796
          109         800
          109         851
          109         879
          109         899
          109         952
          109         959
          109         996
          110          58
          110          75
          110          95
          110         131
          110         202
          110         226
          110         232
          110         241
          110         258
          110         275
          110         328
          110         329
          110         347
          110         356
          110         370
          110         496
          110         511
          110         549
          110         562
          110         587
          110         608
          110         622
          110         629
          110         631
          110         705
          110         739
          110         746
          110         792
          110         804
          110         851
          110         927
          110         930
          110         932
          110         969
          110         979
          111          29
          111          52
          111         119
          111         125
          111         135
          111         195
          111         228
          111         234
          111         274
          111         331
          111         397
          111         427
          111         457
          111         470
          111         558
          111         582
          111         626
          111         684
          111         690
          111         737
          111         749
          111         753
          111         809
          111         823
          111         826
          111         846
          111         892
          111         897
          111         955
          111         967
          111         980
          111         993
          112          43
          112          78
          112         100
          112         105
          112         106
          112         130
          112         133
          112         219
          112         246
          112         275
          112         314
          112         325
          112         368
          112         436
          112         481
          112         503
          112         539
          112         578
          112         592
          112         624
          112         653
          112         709
          112         802
          112         805
          112         853
          112         911
          112         980
          113          23
          113          38
          113         111
          113         112
          113         117
          113         162
          113         224
          113         300
          113         344
          113         363
          113         393
          113         416
          113         529
          113         579
          113         671
          113         682
          113         689
          113         699
          113         728
          113         777
          113         778
          113         842
          113         867
          113         876
          113         897
          113         918
          113         939
          113         942
          113         986
          114          19
          114          87
          114         127
          114         170
          114         212
          114         233
          114         242
          114         298
          114         303
          114         310
          114         316
          114         345
          114         394
          114         416
          114         440
          114         452
          114         469
          114         564
          114         566
          114         587
          114         616
          114         657
          114         674
          114         681
          114         739
          114         756
          114         800
          114         845
          114         885
          114         906
          114         958
          114         988
          115          20
          115          52
          115          71
          115          76
          115         128
          115         144
          115         180
          115         213
          115         367
          115         393
          115         440
          115         470
          115         493
          115         540
          115         575
          115         600
          115         620
          115         626
          115         638
          115         703
          115         705
          115         721
          115         812
          115         813
          115         832
          115         844
          115         850
          115         862
          115         885
          115         904
          115         979
          116           5
          116          19
          116          83
          116          93
          116         121
          116         178
          116         213
          116         227
          116         238
          116         245
          116         251
          116         289
          116         447
          116         463
          116         494
          116         521
          116         524
          116         530
          116         534
          116         546
          116         613
          116         654
          116         674
          116         691
          116         728
          116         758
          116         769
          116         839
          116         846
          116         853
          116         867
          116         899
          116         920
          117          23
          117         224
          117         257
          117         276
          117         305
          117         360
          117         450
          117         459
          117         497
          117         576
          117         627
          117         631
          117         671
          117         683
          117         732
          117         760
          117         765
          117         802
          117         866
          117         901
          117         926
          118          68
          118         107
          118         137
          118         161
          118         243
          118         355
          118         359
          118         397
          118         450
          118         485
          118         627
          118         634
          118         677
          118         758
          118         792
          118         841
          118         855
          118         877
          118         906
          118         930
          118         933
          118         943
          118         946
          118         960
          119           1
          119           8
          119          10
          119          13
          119         130
          119         137
          119         141
          119         142
          119         175
          119         219
          119         266
          119         267
          119         417
          119         469
          119         489
          119         513
          119         538
          119         557
          119         561
          119         608
          119         657
          119         660
          119         678
          119         720
          119         753
          119         826
          119         844
          119         860
          119         885
          119         920
          119         969
          120         103
          120         124
          120         129
          120         172
          120         208
          120         255
          120         260
          120         367
          120         369
          120         370
          120         417
          120         427
          120         432
          120         454
          120         469
          120         472
          120         533
          120         555
          120         590
          120         600
          120         642
          120         658
          120         662
          120         702
          120         734
          120         789
          120         835
          120         872
          120         885
          120         956
          120         998
          121          30
          121          46
          121          58
          121          72
          121         128
          121         155
          121         158
          121         178
          121         188
          121         383
          121         425
          121         535
          121         562
          121         564
          121         568
          121         570
          121         584
          121         596
          121         621
          121         647
          121         703
          121         710
          121         726
          121         781
          121         805
          121         911
          121         940
          121         951
          121         961
          121         963
          121         968
          121         977
          121         995
          122          20
          122          22
          122          48
          122          78
          122         167
          122         179
          122         211
          122         216
          122         271
          122         368
          122         429
          122         504
          122         527
          122         551
          122         583
          122         625
          122         637
          122         673
          122         678
          122         684
          122         696
          122         764
          122         787
          122         849
          122         899
          122         901
          122         932
          122         994
          123           7
          123          72
          123          84
          123         127
          123         145
          123         148
          123         203
          123         211
          123         218
          123         307
          123         364
          123         380
          123         389
          123         392
          123         422
          123         425
          123         435
          123         536
          123         575
          123         606
          123         627
          123         638
          123         662
          123         776
          123         822
          123         832
          123         844
          123         848
          123         859
          123         863
          123         917
          123         919
          123         933
          123         969
          123         988
          123         993
          124         108
          124         221
          124         294
          124         312
          124         355
          124         362
          124         371
          124         405
          124         425
          124         434
          124         573
          124         611
          124         651
          124         675
          124         705
          124         749
          124         759
          124         774
          124         784
          124         886
          124         953
          124         975
          124         989
          125           5
          125          59
          125          77
          125          87
          125         171
          125         181
          125         188
          125         215
          125         270
          125         303
          125         356
          125         396
          125         398
          125         402
          125         415
          125         422
          125         447
          125         481
          125         498
          125         499
          125         548
          125         560
          125         587
          125         645
          125         683
          125         723
          125         757
          125         825
          125         850
          125         893
          125         900
          125         908
          125         940
          125         948
          125         951
          126          14
          126          50
          126          76
          126         129
          126         205
          126         249
          126         257
          126         272
          126         312
          126         332
          126         369
          126         387
          126         391
          126         406
          126         408
          126         467
          126         511
          126         526
          126         541
          126         587
          126         599
          126         726
          126         773
          126         967
          127          18
          127         200
          127         220
          127         227
          127         228
          127         276
          127         277
          127         308
          127         334
          127         398
          127         448
          127         467
          127         546
          127         590
          127         655
          127         662
          127         721
          127         804
          127         822
          127         828
          127         865
          127         877
          127         878
          127         886
          127         887
          127         890
          127         923
          128          30
          128          91
          128         110
          128         147
          128         172
          128         235
          128         241
          128         252
          128         253
          128         366
          128         376
          128         415
          128         429
          128         432
          128         455
          128         505
          128         524
          128         539
          128         589
          128         635
          128         642
          128         643
          128         682
          128         687
          128         698
          128         716
          128         780
          128         791
          128         822
          128         846
          128         865
          128         895
          128         902
          128         922
          128         975
          129           7
          129          58
          129          85
          129          96
          129         114
          129         137
          129         154
          129         161
          129         170
          129         193
          129         210
          129         245
          129         268
          129         287
          129         306
          129         384
          129         404
          129         417
          129         507
          129         516
          129         616
          129         714
          129         774
          129         788
          129         820
          129         835
          129         880
          129         894
          129         909
          129         998
          130          19
          130          33
          130          46
          130          58
          130          62
          130          69
          130          79
          130         102
          130         119
          130         136
          130         167
          130         177
          130         191
          130         209
          130         311
          130         313
          130         411
          130         450
          130         466
          130         483
          130         500
          130         505
          130         525
          130         640
          130         664
          130         689
          130         698
          130         773
          130         787
          130         812
          130         877
          130         878
          130         882
          130         950
          131          24
          131          72
          131         126
          131         191
          131         230
          131         234
          131         289
          131         322
          131         342
          131         403
          131         444
          131         452
          131         474
          131         497
          131         527
          131         554
          131         560
          131         599
          131         705
          131         717
          131         741
          131         788
          131         811
          131         909
          131         953
          131         977
          132          13
          132          29
          132          45
          132         109
          132         157
          132         206
          132         247
          132         284
          132         479
          132         530
          132         585
          132         597
          132         631
          132         650
          132         723
          132         765
          132         767
          132         800
          132         846
          132         858
          132         873
          132         881
          132         886
          132         897
          133          35
          133          79
          133         141
          133         246
          133         275
          133         303
          133         308
          133         345
          133         386
          133         468
          133         593
          133         601
          133         604
          133         623
          133         636
          133         697
          133         707
          133         711
          133         759
          133         837
          133         902
          133         945
          133         986
          133         997
          134          45
          134         123
          134         137
          134         164
          134         238
          134         357
          134         371
          134         374
          134         416
          134         420
          134         460
          134         494
          134         502
          134         552
          134         593
          134         655
          134         764
          134         816
          134         854
          134         868
          134         947
          134         955
          134         970
          134         986
          135          27
          135          57
          135          88
          135          91
          135         112
          135         200
          135         213
          135         232
          135         271
          135         280
          135         299
          135         341
          135         449
          135         453
          135         483
          135         554
          135         558
          135         575
          135         591
          135         634
          135         661
          135         708
          135         738
          135         747
          135         782
          135         827
          135         873
          135         875
          135         916
          135         934
          135         945
          135         946
          135         982
          136          32
          136          36
          136          61
          136          65
          136         116
          136         148
          136         150
          136         157
          136         169
          136         231
          136         237
          136         258
          136         282
          136         336
          136         341
          136         453
          136         469
          136         476
          136         490
          136         549
          136         595
          136         604
          136         660
          136         688
          136         774
          136         797
          136         832
          136         915
          136         936
          136         983
          136         988
          137          25
          137         104
          137         107
          137         114
          137         123
          137         166
          137         171
          137         275
          137         283
          137         294
          137         317
          137         335
          137         417
          137         495
          137         502
          137         528
          137         555
          137         584
          137         641
          137         643
          137         698
          137         729
          137         847
          137         857
          138          40
          138         166
          138         176
          138         232
          138         291
          138         391
          138         396
          138         417
          138         422
          138         449
          138         483
          138         514
          138         596
          138         618
          138         638
          138         652
          138         655
          138         724
          138         751
          138         753
          138         778
          138         818
          138         833
          138         886
          138         934
          138         970
          138         992
          139          12
          139          29
          139          40
          139          72
          139         118
          139         143
          139         153
          139         158
          139         176
          139         205
          139         249
          139         251
          139         260
          139         274
          139         396
          139         425
          139         463
          139         505
          139         534
          139         568
          139         608
          139         609
          139         610
          139         639
          139         663
          139         719
          139         835
          139         854
          139         880
          139         884
          139         913
          139         929
          139         942
          139         950
          139         973
          140          35
          140          53
          140          88
          140         132
          140         184
          140         258
          140         290
          140         334
          140         336
          140         382
          140         384
          140         446
          140         468
          140         502
          140         519
          140         541
          140         610
          140         616
          140         648
          140         653
          140         689
          140         713
          140         791
          140         846
          140         872
          140         887
          140         897
          140         909
          140         910
          140         993
          141          41
          141          45
          141          51
          141          74
          141         102
          141         113
          141         137
          141         138
          141         198
          141         249
          141         263
          141         264
          141         288
          141         294
          141         295
          141         419
          141         511
          141         512
          141         513
          141         514
          141         532
          141         536
          141         550
          141         570
          141         597
          141         612
          141         625
          141         639
          141         640
          141         660
          141         701
          141         704
          141         711
          141         761
          141         765
          141         776
          141         816
          141         883
          141         984
          142          26
          142          35
          142          80
          142         168
          142         200
          142         213
          142         286
          142         338
          142         354
          142         355
          142         363
          142         394
          142         406
          142         409
          142         511
          142         564
          142         626
          142         651
          142         695
          142         708
          142         740
          142         745
          142         792
          142         813
          142         816
          142         824
          142         859
          142         884
          142         889
          142         944
          142         986
          142         998
          143           4
          143          58
          143          64
          143          75
          143          77
          143         110
          143         126
          143         147
          143         168
          143         197
          143         208
          143         214
          143         255
          143         277
          143         304
          143         379
          143         448
          143         637
          143         638
          143         658
          143         662
          143         673
          143         694
          143         718
          143         729
          143         738
          143         763
          143         782
          143         798
          143         828
          143         836
          143         838
          143         954
          143         978
          143        1000
          144         112
          144         126
          144         358
          144         448
          144         519
          144         578
          144         659
          144         696
          144         722
          144         795
          144         798
          144         824
          144         834
          144         841
          144         899
          145          60
          145          62
          145          91
          145          99
          145         101
          145         224
          145         230
          145         238
          145         259
          145         296
          145         353
          145         355
          145         356
          145         395
          145         434
          145         484
          145         533
          145         537
          145         549
          145         565
          145         578
          145         628
          145         658
          145         665
          145         684
          145         728
          145         752
          145         772
          145         801
          145         815
          145         864
          145         941
          145         953
          145         973
          145         984
          146         136
          146         172
          146         179
          146         184
          146         186
          146         197
          146         214
          146         222
          146         252
          146         313
          146         318
          146         335
          146         356
          146         435
          146         521
          146         547
          146         611
          146         615
          146         626
          146         652
          146         698
          146         701
          146         737
          146         785
          146         828
          146         832
          146         834
          146         907
          146         911
          146         955
          147          52
          147          87
          147          98
          147         104
          147         134
          147         155
          147         166
          147         194
          147         238
          147         244
          147         251
          147         300
          147         315
          147         345
          147         351
          147         363
          147         370
          147         426
          147         446
          147         622
          147         644
          147         662
          147         706
          147         736
          147         765
          147         783
          147         806
          147         848
          147         855
          147         901
          147         904
          147         916
          147         918
          147         942
          147         983
          148          12
          148          61
          148          63
          148          78
          148         139
          148         164
          148         235
          148         313
          148         316
          148         329
          148         382
          148         403
          148         412
          148         431
          148         443
          148         465
          148         521
          148         545
          148         547
          148         587
          148         641
          148         654
          148         661
          148         709
          148         745
          148         759
          148         760
          148         879
          148         880
          148         899
          148         971
          149          49
          149         114
          149         125
          149         187
          149         191
          149         201
          149         224
          149         231
          149         238
          149         241
          149         320
          149         338
          149         350
          149         364
          149         388
          149         395
          149         410
          149         427
          149         454
          149         529
          149         544
          149         546
          149         602
          149         673
          149         709
          149         724
          149         757
          149         870
          149         960
          149         997
          149         999
          150          63
          150          65
          150         108
          150         162
          150         174
          150         192
          150         264
          150         296
          150         297
          150         298
          150         318
          150         365
          150         428
          150         433
          150         460
          150         471
          150         485
          150         516
          150         583
          150         585
          150         604
          150         625
          150         627
          150         630
          150         635
          150         639
          150         645
          150         669
          150         671
          150         750
          150         783
          150         784
          150         800
          150         894
          150         908
          150         974
          151           6
          151          43
          151          66
          151          71
          151          78
          151          81
          151         135
          151         172
          151         196
          151         200
          151         217
          151         262
          151         299
          151         322
          151         359
          151         402
          151         406
          151         450
          151         496
          151         513
          151         524
          151         526
          151         575
          151         588
          151         681
          151         686
          151         767
          151         784
          151         864
          151         877
          151         908
          151         985
          151         989
          152           4
          152          16
          152          21
          152          58
          152          67
          152         132
          152         207
          152         221
          152         227
          152         237
          152         242
          152         265
          152         275
          152         352
          152         382
          152         424
          152         429
          152         469
          152         504
          152         603
          152         618
          152         691
          152         753
          152         799
          152         803
          152         813
          152         876
          152         888
          152         893
          152         922
          152         935
          153           7
          153         191
          153         264
          153         272
          153         275
          153         329
          153         355
          153         360
          153         384
          153         402
          153         449
          153         466
          153         483
          153         537
          153         575
          153         583
          153         704
          153         883
          153         925
          153         932
          153         942
          153         964
          153         972
          154           3
          154          47
          154          48
          154          52
          154          86
          154         204
          154         247
          154         333
          154         417
          154         483
          154         487
          154         546
          154         589
          154         627
          154         642
          154         733
          154         811
          154         828
          154         908
          154         953
          154         961
          155           7
          155          84
          155          88
          155         111
          155         116
          155         128
          155         144
          155         167
          155         217
          155         310
          155         374
          155         427
          155         435
          155         438
          155         450
          155         472
          155         513
          155         553
          155         583
          155         615
          155         636
          155         676
          155         733
          155         756
          155         776
          155         831
          155         891
          155         961
          155         967
          155         981
          156          28
          156          88
          156         103
          156         165
          156         175
          156         281
          156         300
          156         330
          156         337
          156         353
          156         387
          156         454
          156         492
          156         514
          156         537
          156         580
          156         582
          156         583
          156         661
          156         715
          156         750
          156         829
          156         924
          156         957
          156         969
          157           9
          157          72
          157          78
          157         126
          157         149
          157         215
          157         278
          157         283
          157         294
          157         309
          157         395
          157         396
          157         434
          157         467
          157         478
          157         511
          157         525
          157         546
          157         554
          157         589
          157         607
          157         648
          157         674
          157         700
          157         731
          157         773
          157         785
          157         802
          157         808
          157         857
          157         858
          157         886
          157         891
          157         922
          157         924
          157         925
          158          65
          158         110
          158         139
          158         209
          158         224
          158         266
          158         284
          158         322
          158         335
          158         340
          158         393
          158         428
          158         460
          158         461
          158         463
          158         504
          158         561
          158         587
          158         599
          158         655
          158         690
          158         703
          158         727
          158         737
          158         769
          158         842
          158         906
          158         910
          158         911
          158         929
          158         973
          158         983
          159          38
          159          48
          159          64
          159          72
          159         161
          159         196
          159         230
          159         237
          159         256
          159         280
          159         291
          159         326
          159         345
          159         384
          159         413
          159         464
          159         514
          159         532
          159         553
          159         568
          159         583
          159         608
          159         654
          159         674
          159         725
          159         753
          159         776
          159         783
          159         844
          159         868
          159         895
          159         913
          159         931
          159         938
          160          87
          160         143
          160         191
          160         307
          160         318
          160         321
          160         398
          160         422
          160         430
          160         452
          160         459
          160         557
          160         572
          160         617
          160         629
          160         632
          160         657
          160         689
          160         697
          160         759
          160         760
          160         764
          160         799
          160         802
          160         876
          160         957
          160         964
          160         975
          160         993
          160         996
          161          26
          161         100
          161         148
          161         180
          161         224
          161         288
          161         404
          161         439
          161         460
          161         484
          161         493
          161         505
          161         533
          161         568
          161         575
          161         585
          161         597
          161         627
          161         642
          161         655
          161         686
          161         693
          161         696
          161         704
          161         835
          161         863
          161         868
          161         879
          161         887
          161         911
          161         935
          161         946
          161         957
          161         980
          162          44
          162         108
          162         118
          162         124
          162         178
          162         198
          162         208
          162         214
          162         223
          162         306
          162         307
          162         395
          162         399
          162         432
          162         472
          162         484
          162         534
          162         588
          162         611
          162         682
          162         732
          162         743
          162         755
          162         827
          162         834
          162         847
          162         873
          162         939
          162         950
          162         975
          162         994
          163          16
          163          58
          163          65
          163         109
          163         158
          163         181
          163         251
          163         294
          163         309
          163         380
          163         416
          163         431
          163         437
          163         529
          163         621
          163         653
          163         655
          163         671
          163         687
          163         809
          163         881
          163         991
          164          19
          164          31
          164         174
          164         224
          164         225
          164         256
          164         271
          164         367
          164         393
          164         396
          164         400
          164         404
          164         450
          164         479
          164         536
          164         581
          164         582
          164         618
          164         665
          164         804
          164         806
          164         936
          164         948
          164         951
          164         998
          165          24
          165          37
          165          46
          165          77
          165         177
          165         190
          165         245
          165         317
          165         333
          165         390
          165         412
          165         414
          165         421
          165         463
          165         484
          165         492
          165         496
          165         539
          165         602
          165         639
          165         685
          165         822
          165         914
          165         993
          166           7
          166          23
          166          27
          166          45
          166          47
          166         113
          166         152
          166         185
          166         206
          166         213
          166         311
          166         365
          166         371
          166         383
          166         449
          166         452
          166         481
          166         521
          166         541
          166         554
          166         584
          166         641
          166         689
          166         711
          166         716
          166         724
          166         773
          166         775
          166         792
          166         803
          166         835
          166         888
          166         909
          166         910
          166         944
          166         983
          167          95
          167          96
          167         138
          167         139
          167         141
          167         144
          167         179
          167         188
          167         232
          167         265
          167         351
          167         352
          167         607
          167         692
          167         702
          167         785
          167         871
          167         894
          167         900
          167         939
          167         942
          167         953
          167         960
          168          10
          168          13
          168          15
          168          17
          168          70
          168          88
          168          98
          168         121
          168         140
          168         189
          168         200
          168         252
          168         253
          168         286
          168         359
          168         376
          168         383
          168         388
          168         426
          168         496
          168         498
          168         508
          168         630
          168         682
          168         729
          168         797
          168         828
          168         895
          168         919
          168         951
          168         963
          168         986
          169           2
          169          26
          169          83
          169          92
          169         125
          169         233
          169         253
          169         307
          169         351
          169         432
          169         437
          169         476
          169         532
          169         548
          169         556
          169         589
          169         622
          169         672
          169         691
          169         768
          169         776
          169         792
          169         843
          169         875
          169         917
          169         926
          169         980
          170           8
          170          14
          170          23
          170          35
          170          80
          170          88
          170         108
          170         144
          170         176
          170         201
          170         314
          170         322
          170         331
          170         395
          170         409
          170         432
          170         447
          170         455
          170         462
          170         500
          170         507
          170         521
          170         542
          170         624
          170         632
          170         663
          170         708
          170         835
          170         848
          170         860
          170         885
          170         913
          170         933
          170         942
          170         953
          170         957
          170        1000
          171          13
          171          26
          171          98
          171         166
          171         224
          171         248
          171         262
          171         266
          171         307
          171         341
          171         362
          171         415
          171         437
          171         470
          171         532
          171         543
          171         556
          171         573
          171         585
          171         610
          171         636
          171         651
          171         661
          171         663
          171         718
          171         733
          171         868
          171         873
          171         952
          172          47
          172          54
          172          91
          172         127
          172         174
          172         210
          172         239
          172         264
          172         281
          172         291
          172         294
          172         338
          172         343
          172         424
          172         433
          172         470
          172         483
          172         492
          172         498
          172         541
          172         548
          172         606
          172         651
          172         666
          172         689
          172         706
          172         759
          172         770
          172         788
          172         804
          172         823
          172         947
          172         957
          172         968
          172         971
          173          11
          173          55
          173          70
          173         102
          173         203
          173         273
          173         328
          173         332
          173         349
          173         429
          173         438
          173         551
          173         556
          173         559
          173         647
          173         668
          173         681
          173         682
          173         708
          173         750
          173         816
          173         836
          173         839
          173         853
          173         858
          173         932
          174          12
          174          69
          174          72
          174          80
          174         111
          174         188
          174         200
          174         235
          174         237
          174         283
          174         351
          174         415
          174         427
          174         443
          174         457
          174         467
          174         486
          174         518
          174         606
          174         620
          174         666
          174         741
          174         795
          174         818
          174         913
          174         918
          174         920
          175          76
          175          97
          175         118
          175         132
          175         154
          175         214
          175         225
          175         299
          175         343
          175         397
          175         514
          175         548
          175         564
          175         570
          175         574
          175         595
          175         619
          175         661
          175         678
          175         716
          175         723
          175         748
          175         767
          175         790
          175         843
          175         921
          175         978
          176          13
          176          61
          176          84
          176         167
          176         192
          176         208
          176         265
          176         295
          176         415
          176         429
          176         440
          176         444
          176         449
          176         479
          176         488
          176         508
          176         588
          176         589
          176         590
          176         598
          176         600
          176         614
          176         657
          176         667
          176         679
          176         683
          176         725
          176         726
          176         736
          176         756
          176         797
          176         803
          176         818
          176         847
          176         854
          176         863
          176         876
          176         887
          176         894
          176         897
          176         919
          176         966
          176         969
          177          81
          177         120
          177         129
          177         144
          177         156
          177         157
          177         193
          177         194
          177         230
          177         249
          177         296
          177         297
          177         359
          177         382
          177         410
          177         428
          177         443
          177         452
          177         465
          177         469
          177         502
          177         509
          177         526
          177         541
          177         546
          177         570
          177         613
          177         683
          177         759
          177         820
          177         850
          177         953
          178         114
          178         123
          178         160
          178         165
          178         187
          178         217
          178         241
          178         268
          178         297
          178         301
          178         320
          178         324
          178         343
          178         349
          178         350
          178         373
          178         389
          178         455
          178         547
          178         650
          178         706
          178         722
          178         823
          178         908
          179          62
          179         169
          179         177
          179         188
          179         207
          179         254
          179         287
          179         322
          179         363
          179         398
          179         405
          179         435
          179         475
          179         481
          179         522
          179         541
          179         620
          179         624
          179         707
          179         721
          179         766
          179         793
          179         807
          179         861
          179         950
          180          54
          180         109
          180         195
          180         226
          180         287
          180         297
          180         342
          180         444
          180         485
          180         504
          180         506
          180         526
          180         610
          180         643
          180         645
          180         687
          180         709
          180         741
          180         778
          180         780
          180         843
          180         849
          180         893
          180         945
          180         979
          181          62
          181          69
          181         108
          181         124
          181         179
          181         230
          181         238
          181         247
          181         264
          181         276
          181         353
          181         375
          181         379
          181         413
          181         425
          181         477
          181         598
          181         610
          181         627
          181         644
          181         680
          181         731
          181         788
          181         793
          181         858
          181         863
          181         869
          181         908
          181         934
          181         955
          181         963
          181         977
          182          35
          182          74
          182          76
          182          96
          182         157
          182         161
          182         175
          182         197
          182         209
          182         238
          182         252
          182         260
          182         288
          182         291
          182         400
          182         411
          182         457
          182         497
          182         548
          182         566
          182         625
          182         643
          182         648
          182         661
          182         673
          182         718
          182         788
          182         834
          182         848
          182         902
          182         978
          182         982
          183           1
          183          23
          183          35
          183          92
          183         104
          183         173
          183         297
          183         312
          183         368
          183         543
          183         619
          183         641
          183         716
          183         790
          183         811
          183         827
          183         847
          183         860
          183         887
          183         912
          183         946
          183         988
          183         998
          184          23
          184          39
          184         153
          184         179
          184         230
          184         242
          184         255
          184         264
          184         321
          184         340
          184         386
          184         418
          184         463
          184         469
          184         506
          184         523
          184         537
          184         607
          184         629
          184         664
          184         681
          184         694
          184         705
          184         716
          184         737
          184         763
          184         771
          184         776
          184         785
          184         786
          184         812
          184         814
          184         815
          184         833
          184         946
          184         994
          184        1000
          185          64
          185         100
          185         114
          185         118
          185         135
          185         151
          185         164
          185         233
          185         326
          185         328
          185         333
          185         342
          185         376
          185         404
          185         416
          185         431
          185         434
          185         438
          185         477
          185         502
          185         527
          185         574
          185         605
          185         636
          185         659
          185         755
          185         796
          185         886
          185         936
          185         949
          185         951
          186          47
          186          54
          186          84
          186          97
          186         132
          186         139
          186         156
          186         180
          186         202
          186         221
          186         458
          186         493
          186         513
          186         560
          186         572
          186         622
          186         648
          186         660
          186         685
          186         769
          186         777
          186         815
          186         842
          186         848
          186         860
          186         898
          186         901
          186         954
          186         970
          187           3
          187          40
          187          55
          187          68
          187          70
          187          92
          187         127
          187         146
          187         162
          187         179
          187         231
          187         244
          187         261
          187         310
          187         380
          187         401
          187         416
          187         435
          187         540
          187         588
          187         597
          187         624
          187         628
          187         635
          187         653
          187         669
          187         690
          187         691
          187         697
          187         732
          187         734
          187         818
          187         830
          187         878
          187         912
          187         938
          188          17
          188          68
          188          69
          188         100
          188         106
          188         123
          188         201
          188         273
          188         362
          188         392
          188         402
          188         418
          188         476
          188         510
          188         524
          188         591
          188         676
          188         679
          188         707
          188         721
          188         744
          188         745
          188         809
          188         873
          188         880
          188         894
          188         903
          188         911
          188         965
          188         993
          188         997
          189          51
          189          79
          189          94
          189         129
          189         143
          189         171
          189         188
          189         225
          189         324
          189         326
          189         367
          189         381
          189         389
          189         398
          189         416
          189         483
          189         631
          189         695
          189         706
          189         740
          189         808
          189         826
          189         854
          189         858
          189         921
          189         927
          189         930
          190          58
          190          87
          190          90
          190         112
          190         342
          190         345
          190         356
          190         401
          190         495
          190         542
          190         605
          190         621
          190         664
          190         665
          190         747
          190         753
          190         771
          190         791
          190         804
          190         816
          190         830
          190         863
          190         892
          191          26
          191          84
          191         133
          191         165
          191         208
          191         236
          191         308
          191         364
          191         382
          191         433
          191         451
          191         528
          191         577
          191         760
          191         803
          191         808
          191         882
          191         925
          191         946
          191         969
          191         990
          191         997
          192          33
          192          65
          192          87
          192         132
          192         136
          192         171
          192         197
          192         203
          192         217
          192         233
          192         326
          192         332
          192         396
          192         590
          192         595
          192         618
          192         641
          192         698
          192         725
          192         730
          192         766
          192         775
          192         848
          192         861
          192         920
          192         952
          193          54
          193          76
          193          79
          193         173
          193         187
          193         222
          193         244
          193         282
          193         313
          193         349
          193         427
          193         437
          193         459
          193         501
          193         524
          193         541
          193         552
          193         595
          193         604
          193         626
          193         630
          193         658
          193         696
          193         705
          193         788
          193         826
          193         836
          193         841
          193         853
          193         869
          193         957
          193         985
          194          14
          194         131
          194         190
          194         199
          194         204
          194         209
          194         234
          194         256
          194         286
          194         288
          194         320
          194         341
          194         354
          194         374
          194         384
          194         392
          194         411
          194         442
          194         499
          194         506
          194         547
          194         572
          194         577
          194         592
          194         634
          194         724
          194         745
          194         765
          194         768
          194         831
          194         923
          194         926
          194         941
          195          42
          195          67
          195          71
          195          76
          195          98
          195         138
          195         140
          195         162
          195         172
          195         270
          195         310
          195         317
          195         335
          195         424
          195         475
          195         480
          195         501
          195         504
          195         520
          195         532
          195         534
          195         536
          195         625
          195         646
          195         747
          195         795
          195         853
          195         859
          195         868
          195         894
          195         930
          196          97
          196         103
          196         163
          196         167
          196         170
          196         205
          196         241
          196         275
          196         300
          196         350
          196         371
          196         387
          196         454
          196         501
          196         536
          196         563
          196         572
          196         580
          196         637
          196         650
          196         714
          196         721
          196         757
          196         760
          196         789
          196         804
          196         810
          196         820
          196         923
          196         956
          197         132
          197         165
          197         185
          197         286
          197         334
          197         394
          197         414
          197         451
          197         470
          197         492
          197         548
          197         576
          197         578
          197         587
          197         604
          197         643
          197         680
          197         712
          197         788
          197         794
          197         937
          197         943
          197         974
          197         985
          198          31
          198          59
          198          63
          198          74
          198          93
          198         110
          198         117
          198         121
          198         182
          198         184
          198         194
          198         203
          198         317
          198         352
          198         353
          198         356
          198         357
          198         376
          198         388
          198         414
          198         447
          198         473
          198         480
          198         607
          198         612
          198         619
          198         749
          198         785
          198         811
          198         909
          198         923
          199          16
          199          18
          199          65
          199          72
          199          80
          199         117
          199         143
          199         155
          199         197
          199         228
          199         284
          199         310
          199         323
          199         357
          199         372
          199         377
          199         414
          199         433
          199         465
          199         508
          199         587
          199         590
          199         594
          199         631
          199         637
          199         707
          199         717
          199         750
          199         751
          199         754
          199         762
          199         810
          199         908
          199         925
          199         930
          199         941
          200          47
          200          72
          200          73
          200         126
          200         151
          200         204
          200         223
          200         233
          200         234
          200         375
          200         388
          200         395
          200         405
          200         415
          200         417
          200         476
          200         522
          200         524
          200         540
          200         615
          200         671
          200         797
          200         852
          200         853
          200         970
          201          11
          201          12
          201          25
          201          36
          201         108
          201         113
          201         118
          201         125
          201         150
          201         229
          201         243
          201         294
          201         349
          201         378
          201         400
          201         416
          201         455
          201         477
          201         501
          201         502
          201         510
          201         549
          201         553
          201         600
          201         646
          201         673
          201         688
          201         724
          201         741
          201         827
          201         847
          201         907
          201         940
          201         944
          201         961
          202          32
          202          49
          202         105
          202         180
          202         193
          202         212
          202         240
          202         258
          202         286
          202         484
          202         537
          202         538
          202         553
          202         569
          202         583
          202         596
          202         606
          202         631
          202         676
          202         699
          202         707
          202         727
          202         741
          202         792
          202         798
          202         838
          202         906
          202         909
          202         983
          203           5
          203          87
          203         132
          203         143
          203         269
          203         272
          203         292
          203         294
          203         321
          203         381
          203         390
          203         464
          203         470
          203         500
          203         536
          203         549
          203         553
          203         636
          203         701
          203         746
          203         858
          203         862
          203         915
          203         927
          203         971
          203         973
          203         986
          203         991
          204          29
          204          48
          204          68
          204         193
          204         196
          204         199
          204         206
          204         223
          204         233
          204         270
          204         308
          204         313
          204         353
          204         365
          204         396
          204         409
          204         439
          204         540
          204         686
          204         695
          204         711
          204         753
          204         766
          204         799
          204         877
          204         885
          204         935
          204         980
          205          49
          205          74
          205          94
          205         115
          205         116
          205         213
          205         226
          205         229
          205         248
          205         253
          205         287
          205         288
          205         290
          205         296
          205         375
          205         410
          205         450
          205         461
          205         476
          205         519
          205         534
          205         578
          205         612
          205         633
          205         637
          205         712
          205         729
          205         734
          205         744
          205         800
          205         805
          205         807
          205         856
          205         861
          205         884
          205         929
          205         956
          206          75
          206          94
          206         129
          206         219
          206         309
          206         315
          206         320
          206         375
          206         461
          206         515
          206         519
          206         543
          206         594
          206         609
          206         633
          206         711
          206         736
          206         746
          206         822
          206         878
          206         891
          206         918
          206         995
          207          28
          207          31
          207          87
          207          98
          207         143
          207         271
          207         348
          207         350
          207         362
          207         376
          207         379
          207         381
          207         406
          207         426
          207         445
          207         461
          207         469
          207         505
          207         675
          207         685
          207         755
          207         889
          207         939
          207         981
          208          12
          208          36
          208          61
          208          71
          208          73
          208          84
          208         113
          208         143
          208         150
          208         179
          208         184
          208         240
          208         295
          208         310
          208         470
          208         560
          208         582
          208         632
          208         675
          208         721
          208         725
          208         772
          208         797
          208         900
          208         974
          209          42
          209         134
          209         141
          209         153
          209         154
          209         244
          209         296
          209         322
          209         332
          209         336
          209         397
          209         436
          209         456
          209         486
          209         517
          209         518
          209         551
          209         556
          209         561
          209         588
          209         681
          209         695
          209         708
          209         746
          209         782
          209         796
          209         871
          209         883
          209         891
          209         924
          209         985
          209         986
          210          39
          210         173
          210         200
          210         253
          210         311
          210         327
          210         425
          210         539
          210         613
          210         650
          210         652
          210         698
          210         738
          210         739
          210         767
          210         870
          210         879
          210         896
          211          16
          211          28
          211          63
          211         136
          211         141
          211         200
          211         271
          211         275
          211         296
          211         312
          211         318
          211         473
          211         532
          211         708
          211         715
          211         793
          211         800
          211         878
          211         894
          211         913
          211         919
          211         929
          211         998
          212          11
          212          20
          212          32
          212          42
          212          45
          212         110
          212         127
          212         142
          212         188
          212         242
          212         314
          212         338
          212         393
          212         399
          212         406
          212         444
          212         487
          212         504
          212         518
          212         553
          212         587
          212         683
          212         710
          212         720
          212         739
          212         755
          212         790
          212         823
          212         839
          212         932
          212         953
          212         961
          212         983
          213           7
          213          10
          213          18
          213          93
          213         121
          213         144
          213         181
          213         182
          213         222
          213         280
          213         386
          213         401
          213         449
          213         459
          213         484
          213         487
          213         503
          213         529
          213         544
          213         564
          213         598
          213         632
          213         645
          213         709
          213         710
          213         874
          213         942
          213         944
          213         969
          213         980
          213         994
          214          26
          214          53
          214          61
          214          83
          214         125
          214         132
          214         171
          214         175
          214         240
          214         249
          214         268
          214         358
          214         361
          214         382
          214         388
          214         418
          214         458
          214         459
          214         537
          214         541
          214         566
          214         583
          214         593
          214         604
          214         607
          214         641
          214         748
          214         784
          214         824
          214         844
          214         867
          214         892
          214         929
          214         975
          214         999
          215          34
          215          82
          215         106
          215         118
          215         139
          215         163
          215         233
          215         265
          215         297
          215         305
          215         315
          215         325
          215         345
          215         348
          215         402
          215         491
          215         498
          215         502
          215         524
          215         545
          215         556
          215         567
          215         568
          215         573
          215         582
          215         586
          215         658
          215         674
          215         755
          215         806
          215         864
          215         866
          215         891
          215         894
          215         906
          215         937
          215         975
          216          61
          216          79
          216         135
          216         136
          216         148
          216         163
          216         170
          216         208
          216         238
          216         248
          216         252
          216         264
          216         335
          216         361
          216         376
          216         392
          216         402
          216         439
          216         452
          216         486
          216         501
          216         584
          216         627
          216         687
          216         716
          216         723
          216         742
          216         764
          216         776
          216         793
          216         814
          216         823
          216         848
          216         854
          216         864
          216         880
          216         920
          216         922
          216         964
          216        1000
          217          16
          217          19
          217          29
          217          56
          217         154
          217         267
          217         298
          217         341
          217         398
          217         493
          217         507
          217         517
          217         518
          217         520
          217         556
          217         566
          217         600
          217         640
          217         707
          217         727
          217         736
          217         801
          217         839
          217         882
          217         883
          217         946
          217         964
          217         970
          218           1
          218          34
          218          66
          218          76
          218         231
          218         257
          218         284
          218         290
          218         294
          218         400
          218         405
          218         412
          218         443
          218         471
          218         484
          218         498
          218         502
          218         530
          218         535
          218         573
          218         585
          218         596
          218         631
          218         659
          218         675
          218         706
          218         739
          218         777
          218         790
          218         905
          218         932
          219          49
          219          67
          219          68
          219          79
          219          88
          219          98
          219         141
          219         169
          219         180
          219         222
          219         230
          219         259
          219         299
          219         399
          219         414
          219         418
          219         456
          219         463
          219         512
          219         514
          219         546
          219         576
          219         611
          219         638
          219         641
          219         657
          219         660
          219         661
          219         665
          219         719
          219         749
          219         752
          219         758
          219         780
          219         794
          219         854
          219         873
          219         884
          219         895
          219         911
          219         969
          219         994
          220           8
          220          46
          220          52
          220          95
          220          97
          220         136
          220         160
          220         162
          220         169
          220         195
          220         244
          220         263
          220         295
          220         346
          220         350
          220         355
          220         360
          220         436
          220         440
          220         571
          220         607
          220         663
          220         696
          220         750
          220         765
          220         785
          220         803
          220         844
          220         924
          220         935
          221          66
          221          75
          221          78
          221          90
          221         139
          221         179
          221         256
          221         410
          221         411
          221         443
          221         484
          221         506
          221         568
          221         579
          221         608
          221         625
          221         698
          221         705
          221         720
          221         862
          221         873
          221         892
          221         895
          221         936
          221         944
          222          24
          222          74
          222          81
          222          97
          222         231
          222         263
          222         321
          222         343
          222         383
          222         426
          222         506
          222         516
          222         576
          222         668
          222         730
          222         765
          222         779
          222         801
          222         832
          222         839
          222         854
          222         908
          222         912
          222         941
          222         962
          222         974
          222         996
          223         107
          223         127
          223         133
          223         198
          223         243
          223         250
          223         285
          223         296
          223         343
          223         388
          223         427
          223         473
          223         543
          223         558
          223         571
          223         605
          223         627
          223         655
          223         703
          223         716
          223         882
          223         928
          223         988
          223         991
          224          52
          224          89
          224          90
          224         103
          224         190
          224         216
          224         313
          224         445
          224         454
          224         514
          224         552
          224         567
          224         568
          224         608
          224         630
          224         653
          224         659
          224         765
          224         784
          224         790
          224         802
          224         805
          224         807
          224         811
          224         832
          224         892
          224         923
          224         926
          224         959
          224         975
          225          15
          225          61
          225         136
          225         151
          225         178
          225         212
          225         230
          225         282
          225         293
          225         303
          225         381
          225         410
          225         424
          225         491
          225         537
          225         588
          225         617
          225         658
          225         804
          225         809
          225         833
          225         894
          225         944
          225         958
          225         993
          226          54
          226          59
          226          64
          226          88
          226         145
          226         170
          226         180
          226         228
          226         250
          226         258
          226         260
          226         266
          226         267
          226         269
          226         373
          226         431
          226         473
          226         529
          226         557
          226         577
          226         684
          226         686
          226         692
          226         705
          226         722
          226         755
          226         869
          226         900
          226         970
          227           7
          227          24
          227          29
          227          39
          227          45
          227          76
          227         104
          227         119
          227         140
          227         196
          227         204
          227         208
          227         222
          227         245
          227         262
          227         309
          227         381
          227         438
          227         452
          227         466
          227         482
          227         516
          227         539
          227         550
          227         598
          227         604
          227         628
          227         663
          227         696
          227         723
          227         731
          227         777
          227         807
          227         830
          227         864
          227         889
          227         938
          227         980
          228          24
          228          46
          228          65
          228          79
          228          94
          228         116
          228         130
          228         230
          228         263
          228         363
          228         382
          228         426
          228         467
          228         487
          228         551
          228         576
          228         688
          228         696
          228         710
          228         715
          228         735
          228         836
          228         871
          228         910
          228         923
          228         925
          228         984
          229          28
          229          88
          229          98
          229         103
          229         154
          229         183
          229         241
          229         244
          229         263
          229         280
          229         284
          229         313
          229         353
          229         449
          229         479
          229         492
          229         512
          229         543
          229         629
          229         658
          229         680
          229         706
          229         815
          229         866
          229         923
          230          36
          230          51
          230         122
          230         212
          230         255
          230         297
          230         313
          230         333
          230         429
          230         489
          230         569
          230         574
          230         615
          230         639
          230         710
          230         748
          230         777
          230         808
          230         851
          230         884
          230         911
          231          60
          231         105
          231         109
          231         230
          231         234
          231         290
          231         301
          231         335
          231         341
          231         378
          231         430
          231         466
          231         493
          231         507
          231         521
          231         608
          231         614
          231         717
          231         749
          231         758
          231         784
          231         794
          231         806
          231         877
          231         968
          232          50
          232          55
          232          99
          232         127
          232         140
          232         147
          232         189
          232         211
          232         222
          232         246
          232         396
          232         419
          232         441
          232         456
          232         461
          232         493
          232         522
          232         549
          232         617
          232         624
          232         674
          232         685
          232         813
          232         841
          232         852
          232         879
          232         882
          233          87
          233          90
          233         109
          233         188
          233         206
          233         241
          233         282
          233         338
          233         342
          233         352
          233         391
          233         422
          233         429
          233         456
          233         502
          233         576
          233         583
          233         742
          233         762
          233         779
          233         801
          233         827
          233         839
          233         869
          233         898
          234          12
          234          21
          234          31
          234          74
          234          98
          234         109
          234         127
          234         137
          234         138
          234         146
          234         174
          234         186
          234         198
          234         203
          234         270
          234         271
          234         305
          234         307
          234         346
          234         352
          234         380
          234         382
          234         422
          234         482
          234         485
          234         590
          234         686
          234         729
          234         754
          234         842
          234         881
          234         896
          234         906
          234         933
          234         959
          234         975
          235         122
          235         123
          235         138
          235         140
          235         151
          235         178
          235         246
          235         255
          235         267
          235         294
          235         316
          235         367
          235         387
          235         402
          235         404
          235         454
          235         480
          235         513
          235         550
          235         570
          235         623
          235         653
          235         745
          235         756
          235         793
          235         841
          235         874
          235         936
          235         940
          235         955
          235         979
          235         984
          236           4
          236         137
          236         142
          236         253
          236         317
          236         453
          236         525
          236         537
          236         629
          236         651
          236         665
          236         677
          236         693
          236         756
          236         858
          236         917
          236         929
          236         943
          236         950
          236         963
          237          70
          237         121
          237         151
          237         165
          237         253
          237         276
          237         320
          237         325
          237         331
          237         332
          237         342
          237         408
          237         414
          237         466
          237         508
          237         603
          237         813
          237         854
          237         897
          237         916
          237         932
          237         949
          237         982
          237         988
          238          51
          238         104
          238         133
          238         180
          238         202
          238         273
          238         292
          238         318
          238         354
          238         398
          238         425
          238         481
          238         494
          238         553
          238         646
          238         682
          238         728
          238         742
          238         768
          238         806
          238         814
          238         817
          238         820
          238         858
          238         867
          238         899
          238         984
          239           3
          239          39
          239         110
          239         137
          239         179
          239         211
          239         260
          239         269
          239         282
          239         293
          239         325
          239         339
          239         396
          239         405
          239         409
          239         466
          239         471
          239         575
          239         580
          239         679
          239         705
          239         713
          239         730
          239         741
          239         762
          239         790
          239         806
          239         840
          239         860
          239         862
          239         863
          239         946
          239         992
          239         994
          240          24
          240          42
          240          64
          240          68
          240         170
          240         284
          240         293
          240         298
          240         375
          240         395
          240         417
          240         424
          240         437
          240         465
          240         530
          240         584
          240         599
          240         659
          240         749
          240         783
          240         810
          240         839
          240         859
          240         904
          240         909
          240         929
          240         941
          240         964
          240         965
          241           4
          241          23
          241          36
          241          60
          241         107
          241         149
          241         166
          241         185
          241         199
          241         202
          241         221
          241         225
          241         228
          241         267
          241         269
          241         270
          241         297
          241         367
          241         395
          241         397
          241         425
          241         460
          241         468
          241         514
          241         609
          241         633
          241         661
          241         696
          241         791
          241         792
          241         828
          241         850
          241         862
          241         897
          241         923
          241         953
          241         971
          242           5
          242          14
          242          23
          242          41
          242          43
          242          44
          242          69
          242          85
          242         103
          242         147
          242         204
          242         216
          242         231
          242         252
          242         338
          242         344
          242         378
          242         440
          242         446
          242         468
          242         484
          242         551
          242         559
          242         592
          242         637
          242         651
          242         670
          242         729
          242         776
          242         789
          242         805
          242         808
          242         814
          242         816
          242         839
          242         870
          242         878
          242         897
          242         932
          242         964
          242         974
          243           4
          243          48
          243          79
          243         106
          243         173
          243         332
          243         371
          243         396
          243         404
          243         453
          243         474
          243         505
          243         543
          243         545
          243         552
          243         642
          243         688
          243         707
          243         717
          243         726
          243         747
          243         802
          243         865
          243         868
          243         900
          243         982
          244          21
          244          60
          244         104
          244         171
          244         179
          244         232
          244         277
          244         311
          244         393
          244         405
          244         415
          244         420
          244         529
          244         531
          244         546
          244         750
          244         792
          244         856
          244         889
          244         907
          244         925
          244         999
          245          27
          245          34
          245          80
          245          88
          245         144
          245         152
          245         157
          245         180
          245         263
          245         279
          245         301
          245         305
          245         328
          245         335
          245         423
          245         439
          245         448
          245         450
          245         469
          245         505
          245         510
          245         581
          245         638
          245         657
          245         669
          245         672
          245         686
          245         726
          245         728
          245         786
          245         831
          245         935
          245         983
          245         997
          246          39
          246          40
          246          42
          246          63
          246          80
          246         101
          246         119
          246         170
          246         179
          246         180
          246         318
          246         363
          246         461
          246         493
          246         521
          246         529
          246         573
          246         581
          246         628
          246         662
          246         663
          246         693
          246         698
          246         753
          246         789
          246         807
          246         825
          246         859
          246         887
          246         893
          246         941
          246         949
          246         978
          246         992
          247          60
          247         106
          247         120
          247         192
          247         265
          247         405
          247         472
          247         545
          247         574
          247         590
          247         609
          247         636
          247         643
          247         659
          247         675
          247         684
          247         719
          247         729
          247         797
          247         815
          247         847
          247         849
          247         951
          247         970
          248          66
          248          80
          248         149
          248         239
          248         241
          248         347
          248         351
          248         415
          248         432
          248         451
          248         538
          248         590
          248         608
          248         677
          248         721
          248         818
          248         822
          248         842
          248         904
          248         931
          248         951
          248         952
          249          21
          249          54
          249          84
          249          98
          249         106
          249         190
          249         298
          249         321
          249         362
          249         416
          249         440
          249         464
          249         498
          249         513
          249         567
          249         610
          249         631
          249         673
          249         702
          249         722
          249         729
          249         732
          249         753
          249         809
          249         836
          249         843
          249         853
          249         886
          249         999
          250          75
          250          83
          250         177
          250         217
          250         230
          250         306
          250         314
          250         320
          250         324
          250         327
          250         337
          250         406
          250         434
          250         437
          250         457
          250         476
          250         614
          250         620
          250         697
          250         797
          250         830
          250         835
          251          43
          251          46
          251         132
          251         152
          251         197
          251         211
          251         233
          251         254
          251         262
          251         284
          251         296
          251         335
          251         356
          251         420
          251         430
          251         467
          251         519
          251         576
          251         626
          251         635
          251         708
          251         737
          251         769
          251         814
          251         831
          251         930
          251         957
          251         968
          251         973
          251         975
          252          49
          252          60
          252         100
          252         165
          252         166
          252         190
          252         223
          252         263
          252         313
          252         341
          252         357
          252         359
          252         363
          252         413
          252         544
          252         558
          252         565
          252         576
          252         609
          252         702
          252         738
          252         836
          252         870
          252         965
          252         977
          253          39
          253         102
          253         140
          253         150
          253         183
          253         192
          253         205
          253         297
          253         319
          253         335
          253         342
          253         368
          253         375
          253         388
          253         399
          253         428
          253         480
          253         492
          253         521
          253         542
          253         594
          253         606
          253         801
          253         858
          253         865
          253         891
          253         948
          253         951
          253         966
          254          71
          254          81
          254          91
          254         101
          254         107
          254         219
          254         256
          254         313
          254         320
          254         353
          254         365
          254         443
          254         551
          254         564
          254         684
          254         709
          254         739
          254         763
          254         899
          254         929
          254         935
          254         958
          254         985
          254        1000
          255          20
          255          35
          255         116
          255         127
          255         136
          255         175
          255         270
          255         302
          255         380
          255         387
          255         436
          255         552
          255         566
          255         584
          255         601
          255         614
          255         646
          255         695
          255         698
          255         702
          255         824
          255         856
          255         870
          255         892
          255         893
          255         911
          255         993
          256          78
          256          82
          256          91
          256          96
          256         102
          256         108
          256         109
          256         153
          256         154
          256         237
          256         245
          256         332
          256         338
          256         379
          256         404
          256         416
          256         470
          256         523
          256         530
          256         548
          256         588
          256         660
          256         683
          256         684
          256         693
          256         729
          256         731
          256         750
          256         777
          256         873
          256         942
          256         960
          257          49
          257         208
          257         285
          257         352
          257         394
          257         439
          257         470
          257         491
          257         498
          257         537
          257         548
          257         568
          257         603
          257         635
          257         650
          257         737
          257         741
          257         758
          257         781
          257         786
          257         810
          257         827
          257         912
          257         979
          257         985
          258          24
          258          40
          258          57
          258         157
          258         216
          258         245
          258         282
          258         324
          258         326
          258         333
          258         334
          258         336
          258         347
          258         358
          258         432
          258         464
          258         507
          258         563
          258         573
          258         636
          258         640
          258         658
          258         689
          258         690
          258         771
          258         846
          258         863
          258         930
          258         956
          258         957
          258         968
          258         982
          259          10
          259          16
          259          89
          259         238
          259         263
          259         305
          259         312
          259         314
          259         361
          259         482
          259         593
          259         692
          259         765
          259         794
          259         861
          259         909
          259         912
          259         954
          259         956
          259         999
          260          31
          260          34
          260         141
          260         195
          260         276
          260         305
          260         307
          260         372
          260         384
          260         470
          260         497
          260         504
          260         524
          260         571
          260         595
          260         597
          260         604
          260         613
          260         630
          260         681
          260         686
          260         696
          260         705
          260         725
          260         762
          260         777
          260         826
          260         854
          260         917
          260         936
          260         994
          261          18
          261          36
          261         126
          261         166
          261         209
          261         212
          261         247
          261         276
          261         306
          261         494
          261         513
          261         596
          261         598
          261         630
          261         684
          261         706
          261         730
          261         759
          261         785
          261         842
          261         887
          261         897
          261         898
          261         966
          262          37
          262          41
          262         130
          262         134
          262         173
          262         199
          262         208
          262         228
          262         238
          262         257
          262         281
          262         337
          262         368
          262         374
          262         377
          262         390
          262         394
          262         402
          262         474
          262         566
          262         575
          262         584
          262         595
          262         658
          262         681
          262         763
          262         771
          262         790
          262         834
          262         845
          262         876
          262         913
          262         966
          262         971
          263          42
          263         106
          263         108
          263         147
          263         254
          263         294
          263         304
          263         350
          263         389
          263         417
          263         461
          263         528
          263         564
          263         622
          263         682
          263         684
          263         705
          263         716
          263         735
          263         761
          263         762
          263         880
          263         902
          263         950
          264         111
          264         178
          264         205
          264         302
          264         345
          264         352
          264         363
          264         477
          264         488
          264         500
          264         523
          264         602
          264         613
          264         667
          264         695
          264         708
          264         733
          264         738
          264         841
          264         856
          264         906
          264         934
          264         968
          264         998
          265          10
          265          36
          265          39
          265          79
          265          85
          265          93
          265         128
          265         156
          265         207
          265         230
          265         245
          265         284
          265         289
          265         413
          265         463
          265         498
          265         605
          265         651
          265         680
          265         725
          265         766
          265         809
          265         843
          265         889
          265         909
          265         937
          266          24
          266          30
          266          39
          266         130
          266         167
          266         186
          266         220
          266         250
          266         359
          266         379
          266         407
          266         428
          266         525
          266         547
          266         559
          266         588
          266         600
          266         622
          266         754
          266         869
          266         885
          266         929
          267          32
          267          34
          267         157
          267         163
          267         173
          267         212
          267         223
          267         225
          267         378
          267         420
          267         425
          267         433
          267         454
          267         503
          267         506
          267         527
          267         572
          267         575
          267         578
          267         629
          267         644
          267         661
          267         690
          267         798
          267         900
          267         917
          267         971
          267         997
          268          57
          268         116
          268         128
          268         143
          268         161
          268         215
          268         223
          268         236
          268         254
          268         277
          268         288
          268         302
          268         330
          268         345
          268         394
          268         399
          268         464
          268         469
          268         552
          268         566
          268         617
          268         629
          268         680
          268         684
          268         700
          268         785
          268         840
          268         856
          268         921
          268         949
          268         997
          269         120
          269         124
          269         160
          269         196
          269         201
          269         238
          269         259
          269         274
          269         278
          269         313
          269         338
          269         345
          269         375
          269         457
          269         468
          269         499
          269         507
          269         572
          269         651
          269         694
          269         764
          269         822
          269         840
          269         849
          269         882
          269         901
          269         974
          269         991
          270          83
          270         176
          270         198
          270         216
          270         218
          270         219
          270         234
          270         238
          270         241
          270         273
          270         279
          270         349
          270         377
          270         403
          270         404
          270         422
          270         591
          270         716
          270         727
          270         753
          270         767
          270         771
          270         823
          270         825
          270         888
          270         909
          271          10
          271          61
          271          99
          271         117
          271         145
          271         273
          271         276
          271         317
          271         330
          271         349
          271         375
          271         435
          271         490
          271         505
          271         549
          271         561
          271         564
          271         615
          271         657
          271         717
          271         847
          271         928
          271         984
          272           2
          272          15
          272          49
          272          70
          272          72
          272         222
          272         227
          272         241
          272         247
          272         261
          272         320
          272         398
          272         468
          272         491
          272         513
          272         529
          272         560
          272         565
          272         609
          272         641
          272         708
          272         714
          272         768
          272         771
          272         979
          272         999
          273           5
          273          39
          273          46
          273          68
          273         165
          273         168
          273         180
          273         255
          273         309
          273         313
          273         380
          273         420
          273         429
          273         459
          273         461
          273         464
          273         492
          273         507
          273         578
          273         583
          273         608
          273         632
          273         671
          273         717
          273         748
          273         815
          273         816
          273         891
          273         918
          273         947
          273         960
          274          41
          274          54
          274          76
          274          85
          274          88
          274         137
          274         227
          274         256
          274         292
          274         296
          274         345
          274         399
          274         481
          274         557
          274         572
          274         643
          274         671
          274         787
          274         796
          274         812
          274         862
          274         866
          274         867
          274         876
          274         879
          274         933
          274         935
          274         957
          275          11
          275          66
          275          78
          275         144
          275         149
          275         195
          275         233
          275         259
          275         278
          275         309
          275         342
          275         365
          275         386
          275         406
          275         428
          275         443
          275         462
          275         468
          275         475
          275         478
          275         529
          275         536
          275         599
          275         731
          275         754
          275         802
          275         804
          275         865
          275         871
          275         883
          275         903
          275         946
          275         959
          276          26
          276          34
          276          36
          276          38
          276          66
          276          72
          276          76
          276         104
          276         105
          276         106
          276         116
          276         139
          276         165
          276         168
          276         255
          276         283
          276         334
          276         385
          276         404
          276         408
          276         465
          276         473
          276         499
          276         527
          276         566
          276         571
          276         599
          276         671
          276         697
          276         727
          276         799
          276         841
          276         854
          276         873
          276         879
          276         892
          276         972
          277           1
          277          14
          277          43
          277          47
          277          72
          277         191
          277         240
          277         264
          277         383
          277         402
          277         435
          277         594
          277         600
          277         663
          277         664
          277         706
          277         709
          277         741
          277         748
          277         802
          277         819
          277         883
          277         900
          277         929
          278         150
          278         158
          278         199
          278         223
          278         227
          278         331
          278         378
          278         391
          278         429
          278         434
          278         482
          278         491
          278         494
          278         515
          278         534
          278         670
          278         676
          278         686
          278         728
          278         736
          278         761
          278         834
          278         868
          278         885
          278         905
          278         968
          278         987
          279          13
          279          31
          279          63
          279          89
          279         133
          279         218
          279         230
          279         266
          279         452
          279         522
          279         561
          279         589
          279         609
          279         620
          279         687
          279         724
          279         729
          279         751
          279         757
          279         765
          279         773
          279         779
          279         793
          279         797
          279         865
          279         866
          279         869
          279         921
          279         927
          279         928
          280          30
          280          31
          280         111
          280         144
          280         210
          280         235
          280         255
          280         268
          280         313
          280         332
          280         360
          280         439
          280         493
          280         513
          280         516
          280         523
          280         615
          280         628
          280         737
          280         742
          280         755
          280         757
          280         860
          280         883
          280         895
          280         905
          280         928
          280         936
          280         956
          280         984
          280         995
          281          22
          281          48
          281          50
          281         390
          281         396
          281         402
          281         407
          281         435
          281         450
          281         486
          281         492
          281         535
          281         546
          281         561
          281         566
          281         577
          281         581
          281         747
          281         757
          281         809
          281         889
          281         930
          281         942
          281         980
          282          39
          282          52
          282          80
          282         153
          282         167
          282         178
          282         185
          282         187
          282         234
          282         402
          282         418
          282         433
          282         437
          282         483
          282         486
          282         578
          282         620
          282         685
          282         711
          282         795
          282         833
          282         837
          282         845
          282         852
          282         857
          282         872
          282         892
          282         896
          282         952
          282         967
          282         968
          282         970
          282         996
          283           5
          283          30
          283          37
          283          54
          283          61
          283          99
          283         120
          283         152
          283         265
          283         297
          283         315
          283         343
          283         355
          283         358
          283         383
          283         388
          283         390
          283         391
          283         408
          283         491
          283         495
          283         523
          283         539
          283         576
          283         617
          283         636
          283         687
          283         759
          283         774
          283         830
          283         848
          283         852
          283         870
          283         874
          283         924
          283         934
          283         950
          283         975
          283         977
          283         979
          284          45
          284          81
          284         115
          284         120
          284         184
          284         256
          284         315
          284         441
          284         479
          284         490
          284         496
          284         504
          284         557
          284         567
          284         604
          284         657
          284         709
          284         719
          284         731
          284         761
          284         801
          284         821
          284         828
          284         840
          284         846
          284         848
          284         863
          284         910
          284         923
          284         954
          284         956
          284         965
          285          78
          285         126
          285         149
          285         263
          285         335
          285         356
          285         362
          285         389
          285         566
          285         631
          285         636
          285         654
          285         673
          285         703
          285         718
          285         768
          285         769
          285         795
          285         800
          285         878
          285         885
          285         892
          285         955
          286          22
          286         119
          286         216
          286         219
          286         268
          286         345
          286         356
          286         363
          286         372
          286         389
          286         456
          286         486
          286         520
          286         534
          286         553
          286         555
          286         647
          286         652
          286         657
          286         673
          286         736
          286         737
          286         740
          286         749
          286         766
          286         772
          286         834
          286         862
          286         867
          286         868
          286         880
          286         929
          286         930
          286         948
          286         957
          286         962
          286         973
          287          72
          287         126
          287         166
          287         237
          287         247
          287         282
          287         349
          287         386
          287         419
          287         427
          287         449
          287         469
          287         526
          287         536
          287         545
          287         561
          287         609
          287         622
          287         632
          287         642
          287         654
          287         703
          287         739
          287         745
          287         774
          287         785
          287         816
          287         849
          287         884
          287         896
          287         917
          287         931
          288          48
          288          72
          288          99
          288         116
          288         120
          288         158
          288         278
          288         337
          288         363
          288         429
          288         432
          288         546
          288         645
          288         687
          288         711
          288         725
          288         728
          288         799
          288         805
          288         860
          288         871
          288         919
          288         957
          288         970
          289          31
          289          82
          289         101
          289         168
          289         177
          289         178
          289         184
          289         193
          289         275
          289         278
          289         304
          289         365
          289         367
          289         418
          289         460
          289         475
          289         476
          289         524
          289         533
          289         545
          289         565
          289         581
          289         648
          289         665
          289         709
          289         780
          289         789
          289         791
          289         794
          289         826
          289         853
          289         887
          289         940
          289         945
          289         963
          289         985
          290           9
          290          48
          290          58
          290          90
          290         149
          290         188
          290         252
          290         254
          290         265
          290         288
          290         307
          290         316
          290         369
          290         479
          290         547
          290         580
          290         652
          290         670
          290         719
          290         729
          290         769
          290         782
          290         802
          290         807
          290         812
          290         854
          290         855
          290         900
          290         901
          290         918
          290         927
          290         933
          291           7
          291          58
          291         115
          291         144
          291         153
          291         204
          291         332
          291         384
          291         388
          291         397
          291         400
          291         425
          291         457
          291         469
          291         569
          291         598
          291         618
          291         619
          291         673
          291         696
          291         770
          291         802
          291         861
          291         946
          291         962
          291         965
          292          43
          292          49
          292          81
          292          97
          292         136
          292         158
          292         160
          292         181
          292         290
          292         318
          292         327
          292         354
          292         376
          292         442
          292         449
          292         511
          292         544
          292         561
          292         597
          292         604
          292         645
          292         653
          292         658
          292         740
          292         815
          292         818
          292         829
          292         851
          292         894
          292         976
          292         990
          292         995
          293          95
          293         184
          293         222
          293         225
          293         330
          293         367
          293         371
          293         404
          293         411
          293         418
          293         449
          293         496
          293         500
          293         506
          293         507
          293         534
          293         608
          293         624
          293         683
          293         730
          293         738
          293         755
          293         766
          293         826
          293         876
          293         906
          293         915
          294          42
          294         144
          294         187
          294         188
          294         193
          294         229
          294         255
          294         288
          294         321
          294         367
          294         371
          294         380
          294         397
          294         450
          294         466
          294         532
          294         542
          294         622
          294         649
          294         656
          294         658
          294         675
          294         698
          294         722
          294         755
          294         807
          294         839
          294         880
          294         909
          294         943
          294         949
          294         958
          294         999
          295          16
          295          20
          295          23
          295          38
          295          39
          295          81
          295         107
          295         136
          295         163
          295         200
          295         205
          295         242
          295         300
          295         323
          295         338
          295         383
          295         413
          295         441
          295         448
          295         455
          295         467
          295         469
          295         472
          295         479
          295         490
          295         541
          295         542
          295         552
          295         571
          295         596
          295         622
          295         628
          295         647
          295         668
          295         686
          295         754
          295         765
          295         865
          295         876
          295         953
          295         956
          296          16
          296          41
          296          92
          296         103
          296         131
          296         153
          296         216
          296         236
          296         301
          296         313
          296         325
          296         356
          296         377
          296         480
          296         741
          296         760
          296         805
          296         929
          296         935
          296         998
          297           1
          297           3
          297          22
          297          29
          297          49
          297          94
          297          99
          297         111
          297         125
          297         133
          297         137
          297         148
          297         172
          297         256
          297         358
          297         377
          297         380
          297         390
          297         424
          297         456
          297         533
          297         708
          297         728
          297         733
          297         736
          297         743
          297         774
          297         785
          297         820
          297         894
          297         958
          297         960
          297         992
          297         997
          298          39
          298          66
          298          96
          298         110
          298         122
          298         142
          298         191
          298         205
          298         217
          298         245
          298         296
          298         325
          298         330
          298         357
          298         377
          298         380
          298         393
          298         478
          298         485
          298         488
          298         510
          298         551
          298         552
          298         557
          298         558
          298         559
          298         583
          298         597
          298         615
          298         679
          298         717
          298         733
          298         761
          298         785
          298         804
          298         809
          298         960
          298         979
          299          40
          299          78
          299         115
          299         138
          299         139
          299         169
          299         177
          299         212
          299         275
          299         284
          299         286
          299         289
          299         295
          299         364
          299         447
          299         458
          299         468
          299         532
          299         570
          299         581
          299         676
          299         695
          299         717
          299         720
          299         769
          299         786
          299         804
          299         871
          299         875
          299         898
          299         899
          299         922
          299         940
          299         994
          300          38
          300          49
          300          64
          300          93
          300         108
          300         160
          300         188
          300         209
          300         247
          300         364
          300         382
          300         398
          300         452
          300         472
          300         526
          300         605
          300         617
          300         647
          300         694
          300         772
          300         786
          300         787
          300         898
          300         904
          300         911
          300         922
          300         936
          300         988
          301          21
          301         107
          301         110
          301         211
          301         283
          301         289
          301         382
          301         414
          301         415
          301         481
          301         490
          301         526
          301         550
          301         559
          301         594
          301         619
          301         639
          301         647
          301         723
          301         728
          301         743
          301         757
          301         769
          301         772
          301         805
          301         815
          301         840
          301         889
          301         901
          301         937
          301         944
          301         960
          301         980
          302          19
          302          70
          302          75
          302          81
          302         147
          302         195
          302         209
          302         226
          302         230
          302         237
          302         264
          302         265
          302         332
          302         349
          302         593
          302         599
          302         699
          302         727
          302         747
          302         872
          302         925
          302         968
          303           4
          303          10
          303          16
          303          17
          303          25
          303         153
          303         173
          303         224
          303         258
          303         260
          303         283
          303         296
          303         318
          303         362
          303         364
          303         368
          303         379
          303         406
          303         411
          303         423
          303         456
          303         475
          303         569
          303         607
          303         640
          303         648
          303         692
          303         765
          303         776
          303         789
          303         801
          303         824
          303         842
          303         877
          304          44
          304          96
          304         101
          304         102
          304         119
          304         121
          304         191
          304         196
          304         249
          304         256
          304         259
          304         270
          304         285
          304         331
          304         333
          304         353
          304         364
          304         406
          304         448
          304         475
          304         512
          304         569
          304         578
          304         599
          304         632
          304         670
          304         702
          304         705
          304         708
          304         722
          304         730
          304         824
          304         833
          304         853
          304         854
          304         858
          304         937
          304         965
          305          16
          305         101
          305         110
          305         124
          305         135
          305         158
          305         159
          305         178
          305         183
          305         218
          305         270
          305         277
          305         331
          305         358
          305         404
          305         405
          305         406
          305         458
          305         496
          305         503
          305         523
          305         555
          305         557
          305         567
          305         574
          305         596
          305         631
          305         733
          305         753
          305         768
          305         892
          306          73
          306          76
          306          90
          306         113
          306         120
          306         183
          306         212
          306         250
          306         266
          306         285
          306         312
          306         324
          306         347
          306         356
          306         376
          306         409
          306         451
          306         452
          306         458
          306         466
          306         483
          306         531
          306         534
          306         551
          306         592
          306         658
          306         684
          306         743
          306         859
          306         894
          306         907
          306         939
          306         951
          306         964
          307          44
          307         150
          307         164
          307         196
          307         281
          307         319
          307         337
          307         351
          307         377
          307         433
          307         435
          307         441
          307         445
          307         520
          307         537
          307         572
          307         583
          307         584
          307         626
          307         660
          307         665
          307         696
          307         845
          307         857
          307         909
          307         913
          307         924
          308          14
          308          61
          308          82
          308         124
          308         157
          308         172
          308         199
          308         335
          308         348
          308         364
          308         442
          308         472
          308         496
          308         502
          308         504
          308         509
          308         511
          308         547
          308         551
          308         678
          308         698
          308         710
          308         753
          308         765
          308         814
          308         835
          308         884
          308         898
          308         911
          308         942
          308         971
          308         997
          309          11
          309          20
          309          52
          309         136
          309         143
          309         147
          309         249
          309         250
          309         288
          309         307
          309         315
          309         365
          309         447
          309         450
          309         453
          309         500
          309         524
          309         544
          309         641
          309         726
          309         743
          309         749
          309         767
          309         783
          309         808
          309         853
          309         861
          309         874
          309         910
          309         933
          309         981
          310           1
          310          16
          310          63
          310         172
          310         174
          310         186
          310         191
          310         246
          310         329
          310         343
          310         402
          310         423
          310         440
          310         453
          310         492
          310         527
          310         614
          310         624
          310         632
          310         665
          310         678
          310         717
          310         749
          310         763
          310         792
          310         802
          310         810
          310         884
          310         932
          310         942
          310         944
          311           1
          311          25
          311          95
          311         130
          311         162
          311         205
          311         240
          311         242
          311         244
          311         250
          311         260
          311         277
          311         357
          311         383
          311         401
          311         412
          311         427
          311         463
          311         475
          311         482
          311         529
          311         540
          311         554
          311         561
          311         591
          311         610
          311         627
          311         631
          311         713
          311         735
          311         800
          311         803
          311         817
          311         931
          311         994
          311         997
          312          45
          312          46
          312          49
          312          76
          312         118
          312         194
          312         227
          312         379
          312         441
          312         456
          312         568
          312         572
          312         579
          312         597
          312         676
          312         709
          312         738
          312         800
          312         816
          312         996
          313          14
          313          23
          313          86
          313         325
          313         403
          313         460
          313         477
          313         541
          313         584
          313         596
          313         658
          313         659
          313         695
          313         697
          313         706
          313         725
          313         801
          313         865
          313         877
          313         934
          313         942
          313         966
          313         999
          314           9
          314          10
          314          31
          314          37
          314          48
          314          98
          314         101
          314         117
          314         132
          314         145
          314         178
          314         214
          314         217
          314         336
          314         375
          314         379
          314         390
          314         406
          314         432
          314         471
          314         472
          314         487
          314         519
          314         607
          314         654
          314         764
          314         775
          314         836
          314         839
          314         866
          314         907
          314         918
          314         947
          314         952
          314         963
          315           6
          315          47
          315          58
          315          82
          315         115
          315         118
          315         185
          315         218
          315         236
          315         243
          315         254
          315         310
          315         452
          315         474
          315         483
          315         484
          315         497
          315         531
          315         536
          315         572
          315         580
          315         604
          315         614
          315         626
          315         649
          315         785
          315         798
          315         842
          315         922
          315         930
          316          15
          316          21
          316          53
          316          70
          316          75
          316          78
          316          83
          316         106
          316         111
          316         149
          316         158
          316         164
          316         215
          316         252
          316         263
          316         300
          316         313
          316         328
          316         334
          316         413
          316         483
          316         495
          316         546
          316         664
          316         681
          316         686
          316         695
          316         705
          316         734
          316         736
          316         823
          316         840
          316         841
          316         848
          316         849
          317          47
          317         138
          317         153
          317         215
          317         264
          317         298
          317         311
          317         358
          317         365
          317         400
          317         442
          317         457
          317         504
          317         527
          317         551
          317         616
          317         651
          317         674
          317         696
          317         731
          317         747
          317         897
          317         955
          317         962
          317         983
          318          40
          318          92
          318         145
          318         146
          318         217
          318         259
          318         274
          318         275
          318         371
          318         386
          318         416
          318         436
          318         492
          318         511
          318         516
          318         623
          318         687
          318         730
          318         735
          318         758
          318         762
          318         774
          318         830
          318         836
          318         970
          318         981
          319          29
          319          86
          319         138
          319         164
          319         168
          319         191
          319         239
          319         244
          319         323
          319         380
          319         433
          319         470
          319         478
          319         482
          319         483
          319         579
          319         595
          319         715
          319         730
          319         742
          319         777
          319         814
          319         820
          319         953
          319         954
          319         971
          319         976
          319         988
          320          17
          320          20
          320          68
          320          77
          320          92
          320          98
          320         127
          320         172
          320         206
          320         264
          320         272
          320         345
          320         387
          320         469
          320         481
          320         497
          320         578
          320         651
          320         683
          320         838
          320         865
          320         873
          320         948
          320         976
          320         982
          321          69
          321         270
          321         376
          321         397
          321         399
          321         416
          321         440
          321         457
          321         481
          321         566
          321         593
          321         671
          321         687
          321         719
          321         721
          321         725
          321         733
          321         736
          321         798
          321         947
          321         957
          322           1
          322           9
          322          38
          322          39
          322          97
          322         134
          322         161
          322         168
          322         188
          322         195
          322         200
          322         203
          322         234
          322         304
          322         346
          322         393
          322         396
          322         432
          322         453
          322         474
          322         506
          322         515
          322         525
          322         558
          322         605
          322         638
          322         654
          322         729
          322         734
          322         833
          322         865
          322         889
          322         895
          322         934
          322         958
          322         974
          323          55
          323          85
          323         129
          323         156
          323         167
          323         189
          323         206
          323         226
          323         235
          323         257
          323         306
          323         337
          323         347
          323         348
          323         376
          323         425
          323         435
          323         522
          323         523
          323         657
          323         702
          323         754
          323         761
          323         796
          323         806
          323         836
          323         837
          323         906
          323         925
          323         930
          323         981
          323         987
          323        1000
          324          26
          324          33
          324          35
          324          38
          324          41
          324          53
          324          64
          324         119
          324         124
          324         138
          324         177
          324         227
          324         256
          324         277
          324         289
          324         295
          324         346
          324         415
          324         425
          324         454
          324         518
          324         538
          324         568
          324         569
          324         595
          324         619
          324         640
          324         651
          324         665
          324         687
          324         697
          324         713
          324         730
          324         739
          324         794
          324         870
          324         924
          324         960
          324         999
          325           6
          325          71
          325         161
          325         162
          325         197
          325         261
          325         266
          325         269
          325         284
          325         301
          325         302
          325         320
          325         368
          325         430
          325         434
          325         463
          325         472
          325         481
          325         505
          325         561
          325         572
          325         592
          325         598
          325         614
          325         624
          325         638
          325         694
          325         704
          325         717
          325         778
          325         889
          325         984
          326           5
          326          54
          326          82
          326          99
          326         136
          326         192
          326         228
          326         238
          326         258
          326         261
          326         270
          326         280
          326         293
          326         309
          326         318
          326         450
          326         478
          326         481
          326         485
          326         566
          326         698
          326         728
          326         734
          326         744
          326         777
          326         796
          326         808
          326         866
          327           7
          327          93
          327         170
          327         206
          327         211
          327         262
          327         282
          327         305
          327         343
          327         359
          327         394
          327         408
          327         458
          327         520
          327         533
          327         547
          327         582
          327         683
          327         685
          327         695
          327         697
          327         705
          327         706
          327         718
          327         721
          327         725
          327         736
          327         805
          327         822
          327         836
          327         900
          327         933
          327         941
          327         965
          328          16
          328          18
          328          30
          328          55
          328          80
          328         104
          328         153
          328         154
          328         283
          328         305
          328         315
          328         317
          328         342
          328         358
          328         362
          328         364
          328         380
          328         381
          328         567
          328         571
          328         592
          328         615
          328         633
          328         681
          328         715
          328         725
          328         733
          328         765
          328         767
          328         770
          328         867
          328         879
          328         885
          328         989
          329          60
          329          67
          329         109
          329         122
          329         141
          329         201
          329         225
          329         245
          329         248
          329         250
          329         275
          329         309
          329         312
          329         314
          329         316
          329         351
          329         380
          329         390
          329         391
          329         414
          329         415
          329         476
          329         494
          329         497
          329         516
          329         528
          329         612
          329         647
          329         664
          329         701
          329         718
          329         722
          329         734
          329         739
          329         742
          329         797
          329         853
          329         865
          329         910
          329         968
          329         974
          330          55
          330          56
          330          84
          330         130
          330         148
          330         160
          330         161
          330         178
          330         209
          330         246
          330         264
          330         270
          330         276
          330         287
          330         336
          330         337
          330         404
          330         420
          330         423
          330         451
          330         472
          330         534
          330         546
          330         547
          330         554
          330         557
          330         566
          330         568
          330         589
          330         650
          330         665
          330         680
          330         690
          330         704
          330         718
          330         724
          330         742
          330         780
          330         811
          330         817
          330         826
          330         886
          330         901
          330         913
          330         916
          330         950
          330         960
          330         964
          330         969
          331           6
          331          22
          331          31
          331          42
          331          81
          331          87
          331         318
          331         329
          331         369
          331         374
          331         383
          331         398
          331         410
          331         466
          331         500
          331         542
          331         559
          331         578
          331         596
          331         706
          331         738
          331         777
          331         824
          331         872
          331         889
          331         938
          332          34
          332          46
          332          84
          332         111
          332         142
          332         274
          332         292
          332         307
          332         349
          332         400
          332         409
          332         422
          332         432
          332         449
          332         451
          332         555
          332         581
          332         734
          332         803
          332         822
          332         825
          332         943
          332         978
          333          29
          333          50
          333          87
          333          98
          333         112
          333         117
          333         274
          333         309
          333         326
          333         337
          333         351
          333         389
          333         417
          333         483
          333         503
          333         525
          333         576
          333         577
          333         613
          333         632
          333         682
          333         707
          333         805
          333         806
          333         819
          333         852
          333         854
          333         886
          333         927
          333         967
          333         992
          334           2
          334           6
          334          26
          334          38
          334          66
          334         131
          334         146
          334         156
          334         160
          334         235
          334         257
          334         265
          334         283
          334         341
          334         346
          334         357
          334         384
          334         402
          334         418
          334         450
          334         516
          334         525
          334         531
          334         607
          334         615
          334         668
          334         717
          334         729
          334         755
          334         771
          334         789
          334         794
          334         799
          334         803
          334         849
          334         862
          334         919
          334         975
          334         980
          335          23
          335          38
          335          46
          335          52
          335          63
          335         112
          335         114
          335         149
          335         170
          335         182
          335         257
          335         282
          335         331
          335         369
          335         388
          335         471
          335         476
          335         506
          335         530
          335         716
          335         738
          335         804
          335         810
          335         879
          335         883
          335         895
          335         904
          335         909
          335         937
          335         940
          335         955
          336          72
          336          90
          336          99
          336         109
          336         243
          336         247
          336         309
          336         400
          336         440
          336         455
          336         487
          336         501
          336         617
          336         621
          336         669
          336         676
          336         680
          336         691
          336         695
          336         729
          336         765
          336         800
          336         845
          336         863
          336         888
          336         962
          336         976
          337           8
          337          12
          337          21
          337          65
          337          83
          337         120
          337         131
          337         144
          337         241
          337         253
          337         272
          337         333
          337         350
          337         467
          337         509
          337         542
          337         546
          337         552
          337         558
          337         595
          337         599
          337         624
          337         668
          337         707
          337         718
          337         769
          337         823
          337         843
          337         846
          337         848
          337         879
          337         882
          337         883
          337         894
          337         959
          337         983
          337         987
          337         990
          337         992
          338          41
          338          44
          338          66
          338          76
          338         126
          338         132
          338         158
          338         161
          338         205
          338         266
          338         269
          338         294
          338         340
          338         347
          338         378
          338         398
          338         404
          338         416
          338         438
          338         463
          338         471
          338         491
          338         536
          338         642
          338         693
          338         704
          338         713
          338         750
          338         763
          338         806
          338         875
          338         896
          338         968
          338         982
          339          95
          339         124
          339         189
          339         205
          339         218
          339         296
          339         308
          339         315
          339         350
          339         404
          339         464
          339         468
          339         513
          339         526
          339         530
          339         584
          339         588
          339         644
          339         688
          339         692
          339         709
          339         726
          339         734
          339         746
          339         749
          339         802
          339         841
          339         907
          339         910
          339         932
          339         948
          339         966
          339         992
          339         997
          340          79
          340          80
          340         102
          340         125
          340         159
          340         183
          340         187
          340         209
          340         231
          340         240
          340         268
          340         273
          340         295
          340         330
          340         469
          340         491
          340         498
          340         549
          340         611
          340         759
          340         782
          340         790
          340         808
          340         907
          340         935
          340         980
          340         994
          340         996
          341           5
          341          24
          341          29
          341         158
          341         223
          341         252
          341         308
          341         353
          341         356
          341         396
          341         432
          341         499
          341         545
          341         552
          341         569
          341         575
          341         589
          341         609
          341         693
          341         696
          341         795
          341         810
          341         824
          341         845
          341         851
          341         928
          341         950
          341         956
          341         962
          342          23
          342          54
          342          72
          342          92
          342         101
          342         103
          342         138
          342         140
          342         206
          342         220
          342         233
          342         236
          342         260
          342         309
          342         341
          342         378
          342         382
          342         395
          342         443
          342         501
          342         514
          342         520
          342         627
          342         665
          342         674
          342         737
          342         783
          342         826
          342         889
          342         972
          343          16
          343         102
          343         119
          343         140
          343         180
          343         217
          343         280
          343         288
          343         290
          343         344
          343         349
          343         366
          343         368
          343         377
          343         386
          343         393
          343         427
          343         546
          343         551
          343         569
          343         580
          343         619
          343         629
          343         667
          343         712
          343         728
          343         747
          343         781
          343         798
          343         824
          343         899
          343         931
          343         973
          343         976
          344          54
          344         131
          344         186
          344         192
          344         333
          344         394
          344         404
          344         406
          344         429
          344         440
          344         470
          344         504
          344         564
          344         569
          344         573
          344         575
          344         584
          344         629
          344         665
          344         700
          344         752
          344         762
          344         829
          344         854
          344         877
          344         932
          344         948
          344         957
          344         985
          344         990
          345           1
          345          84
          345          92
          345         118
          345         128
          345         133
          345         196
          345         202
          345         249
          345         319
          345         320
          345         347
          345         435
          345         484
          345         507
          345         515
          345         532
          345         548
          345         574
          345         593
          345         594
          345         606
          345         630
          345         644
          345         646
          345         697
          345         704
          345         751
          345         758
          345         797
          345         836
          345         848
          345         902
          345         911
          345         916
          345         923
          345         928
          345         943
          345         947
          345         957
          345         959
          345         962
          346          75
          346          94
          346         188
          346         262
          346         284
          346         295
          346         301
          346         362
          346         446
          346         521
          346         559
          346         604
          346         641
          346         644
          346         716
          346         717
          346         819
          346         826
          346         835
          346         855
          346         900
          346         959
          347          63
          347         162
          347         171
          347         172
          347         195
          347         251
          347         294
          347         323
          347         324
          347         327
          347         364
          347         407
          347         430
          347         446
          347         455
          347         518
          347         528
          347         539
          347         553
          347         576
          347         579
          347         602
          347         619
          347         661
          347         730
          347         757
          347         816
          348           6
          348          65
          348          85
          348          89
          348         109
          348         118
          348         120
          348         140
          348         188
          348         262
          348         284
          348         325
          348         349
          348         356
          348         389
          348         503
          348         520
          348         522
          348         565
          348         575
          348         582
          348         588
          348         610
          348         620
          348         719
          348         787
          348         791
          348         845
          348         870
          348         885
          348         911
          348         976
          349           8
          349          22
          349          75
          349         113
          349         123
          349         242
          349         243
          349         253
          349         265
          349         338
          349         381
          349         384
          349         444
          349         525
          349         533
          349         584
          349         631
          349         643
          349         648
          349         652
          349         683
          349         700
          349         725
          349         755
          349         759
          349         810
          349         825
          349         857
          349         893
          349         905
          349         927
          349         933
          349         964
          349         966
          349         990
          350          38
          350          79
          350          81
          350         201
          350         231
          350         239
          350         255
          350         313
          350         327
          350         330
          350         358
          350         359
          350         362
          350         418
          350         428
          350         442
          350         444
          350         449
          350         494
          350         537
          350         580
          350         582
          350         620
          350         622
          350         661
          350         667
          350         672
          350         835
          350         879
          350         921
          350         926
          350         990
          351          18
          351          31
          351          32
          351          52
          351          91
          351         107
          351         147
          351         165
          351         194
          351         198
          351         216
          351         221
          351         238
          351         245
          351         262
          351         284
          351         293
          351         372
          351         450
          351         470
          351         496
          351         504
          351         542
          351         715
          351         733
          351         741
          351         753
          351         767
          351         778
          351         813
          351         814
          351         821
          351         882
          351         913
          351         932
          351         968
          352          52
          352         170
          352         175
          352         206
          352         212
          352         328
          352         340
          352         354
          352         381
          352         496
          352         510
          352         570
          352         589
          352         626
          352         659
          352         720
          352         770
          352         782
          352         796
          352         837
          352         838
          352         853
          352         886
          352         889
          352         926
          352         990
          353           1
          353          45
          353          69
          353          88
          353         103
          353         143
          353         152
          353         214
          353         240
          353         259
          353         264
          353         268
          353         293
          353         303
          353         314
          353         346
          353         370
          353         390
          353         483
          353         493
          353         502
          353         572
          353         626
          353         638
          353         678
          353         679
          353         688
          353         695
          353         702
          353         735
          353         785
          353         794
          353         806
          353         813
          353         823
          353         834
          353         871
          353         949
          353         954
          354          23
          354          42
          354          55
          354          61
          354         116
          354         120
          354         131
          354         324
          354         328
          354         426
          354         451
          354         455
          354         478
          354         481
          354         492
          354         541
          354         587
          354         696
          354         743
          354         776
          354         806
          354         870
          354         881
          354         889
          354         915
          354         945
          355          62
          355          67
          355          72
          355         166
          355         177
          355         178
          355         207
          355         220
          355         275
          355         285
          355         339
          355         371
          355         438
          355         498
          355         502
          355         506
          355         519
          355         575
          355         579
          355         580
          355         589
          355         633
          355         635
          355         666
          355         719
          355         728
          355         795
          355         872
          355         891
          355         904
          355         919
          356          62
          356         190
          356         280
          356         288
          356         307
          356         334
          356         341
          356         371
          356         374
          356         381
          356         385
          356         472
          356         502
          356         510
          356         527
          356         544
          356         642
          356         701
          356         725
          356         776
          356         782
          356         814
          356         872
          356         912
          356         929
          356         935
          356         987
          356         990
          356        1000
          357           4
          357          48
          357          59
          357         149
          357         155
          357         265
          357         279
          357         346
          357         410
          357         475
          357         479
          357         498
          357         508
          357         535
          357         562
          357         585
          357         638
          357         691
          357         766
          357         794
          357         876
          357         908
          357         919
          357         932
          357         986
          357         987
          357         992
          358         102
          358         107
          358         123
          358         154
          358         236
          358         238
          358         240
          358         292
          358         327
          358         342
          358         355
          358         360
          358         372
          358         381
          358         395
          358         454
          358         473
          358         480
          358         499
          358         547
          358         569
          358         597
          358         622
          358         729
          358         791
          358         819
          358         821
          358         858
          358         881
          358         915
          358         949
          358         955
          358         971
          359         148
          359         159
          359         194
          359         204
          359         230
          359         231
          359         260
          359         295
          359         304
          359         386
          359         403
          359         447
          359         449
          359         454
          359         494
          359         561
          359         642
          359         648
          359         680
          359         709
          359         714
          359         715
          359         718
          359         730
          359         735
          359         812
          359         814
          359         853
          359         874
          359         904
          359         917
          359         948
          359         986
          360          55
          360          77
          360          82
          360         120
          360         207
          360         236
          360         240
          360         241
          360         258
          360         270
          360         315
          360         334
          360         369
          360         372
          360         397
          360         398
          360         458
          360         489
          360         511
          360         515
          360         528
          360         582
          360         661
          360         677
          360         798
          360         841
          360         857
          360         879
          360         989
          361          23
          361          36
          361          42
          361          83
          361          95
          361         106
          361         151
          361         152
          361         155
          361         175
          361         185
          361         206
          361         282
          361         311
          361         339
          361         359
          361         392
          361         436
          361         465
          361         514
          361         534
          361         559
          361         611
          361         632
          361         693
          361         697
          361         723
          361         737
          361         741
          361         808
          361         810
          361         853
          361         858
          361         912
          361         966
          361         989
          361         995
          362          14
          362          15
          362          23
          362          49
          362          50
          362          80
          362         151
          362         152
          362         170
          362         188
          362         204
          362         210
          362         241
          362         328
          362         432
          362         521
          362         526
          362         538
          362         642
          362         707
          362         733
          362         754
          362         802
          362         846
          362         862
          362         885
          362         905
          362         923
          362         971
          362         979
          362         984
          363           2
          363          15
          363         133
          363         136
          363         181
          363         193
          363         204
          363         234
          363         235
          363         237
          363         263
          363         275
          363         290
          363         291
          363         308
          363         315
          363         319
          363         405
          363         408
          363         437
          363         483
          363         518
          363         575
          363         621
          363         624
          363         644
          363         682
          363         715
          363         724
          363         811
          363         815
          363         952
          364          31
          364          71
          364         120
          364         123
          364         193
          364         219
          364         298
          364         344
          364         375
          364         415
          364         418
          364         466
          364         470
          364         488
          364         521
          364         525
          364         545
          364         560
          364         587
          364         628
          364         732
          364         791
          364         854
          364         917
          364         933
          364         950
          364         994
          365          46
          365         185
          365         218
          365         221
          365         277
          365         296
          365         316
          365         326
          365         329
          365         381
          365         385
          365         432
          365         435
          365         448
          365         464
          365         500
          365         536
          365         538
          365         569
          365         586
          365         605
          365         724
          365         800
          366          86
          366         118
          366         181
          366         242
          366         325
          366         475
          366         530
          366         540
          366         541
          366         583
          366         622
          366         631
          366         645
          366         699
          366         726
          366         749
          366         760
          366         818
          366         837
          366         857
          366         858
          366         868
          366         900
          366         927
          366         941
          366         943
          366         974
          366         981
          367           9
          367          41
          367          66
          367         129
          367         150
          367         154
          367         163
          367         166
          367         183
          367         186
          367         233
          367         261
          367         333
          367         342
          367         385
          367         415
          367         421
          367         466
          367         487
          367         523
          367         536
          367         546
          367         557
          367         610
          367         613
          367         621
          367         637
          367         651
          367         667
          367         772
          367         781
          367         793
          367         797
          367         825
          367         843
          367         885
          367         887
          367         935
          367         958
          367         973
          367         998
          368           9
          368          47
          368          68
          368          70
          368          72
          368          94
          368         178
          368         182
          368         307
          368         413
          368         418
          368         423
          368         477
          368         487
          368         504
          368         565
          368         574
          368         677
          368         687
          368         726
          368         730
          368         733
          368         741
          368         750
          368         774
          368         930
          368         939
          368         945
          368         958
          368         978
          368         982
          368         994
          369          54
          369         103
          369         108
          369         146
          369         192
          369         206
          369         280
          369         303
          369         319
          369         321
          369         411
          369         451
          369         467
          369         479
          369         487
          369         510
          369         517
          369         537
          369         552
          369         564
          369         580
          369         597
          369         638
          369         652
          369         656
          369         669
          369         687
          369         700
          369         739
          369         742
          369         776
          369         809
          369         817
          369         831
          369         957
          369         962
          369         979
          369         989
          370          37
          370          55
          370          76
          370         111
          370         147
          370         206
          370         293
          370         327
          370         462
          370         467
          370         478
          370         494
          370         508
          370         513
          370         585
          370         594
          370         742
          370         884
          370         913
          370         934
          370         943
          370         950
          370         975
          370         985
          371          27
          371          58
          371          59
          371          63
          371         101
          371         174
          371         249
          371         284
          371         298
          371         425
          371         538
          371         539
          371         570
          371         617
          371         628
          371         643
          371         673
          371         699
          371         722
          371         734
          371         754
          371         780
          371         796
          371         807
          371         826
          371         845
          371         887
          371         914
          371         922
          371         954
          371         958
          371         970
          372           4
          372           9
          372          95
          372         112
          372         113
          372         162
          372         176
          372         213
          372         271
          372         335
          372         339
          372         366
          372         454
          372         476
          372         497
          372         530
          372         580
          372         598
          372         746
          372         747
          372         851
          372         935
          372         986
          372         993
          373          92
          373         126
          373         138
          373         167
          373         176
          373         177
          373         195
          373         267
          373         280
          373         284
          373         287
          373         340
          373         399
          373         415
          373         417
          373         440
          373         451
          373         458
          373         474
          373         549
          373         552
          373         581
          373         635
          373         692
          373         739
          373         758
          373         782
          373         795
          373         810
          373         816
          373         872
          373         879
          373         926
          374          65
          374          95
          374         121
          374         152
          374         156
          374         158
          374         162
          374         196
          374         212
          374         242
          374         266
          374         268
          374         376
          374         396
          374         406
          374         475
          374         496
          374         501
          374         572
          374         639
          374         684
          374         688
          374         774
          374         788
          374         803
          374         847
          374         877
          374         903
          374         944
          374         951
          375           1
          375           3
          375         179
          375         181
          375         183
          375         215
          375         242
          375         345
          375         346
          375         390
          375         412
          375         494
          375         501
          375         525
          375         548
          375         575
          375         629
          375         650
          375         654
          375         722
          375         766
          375         775
          375         794
          375         823
          375         888
          375         929
          375         981
          375         983
          376          22
          376          88
          376         104
          376         128
          376         132
          376         174
          376         248
          376         284
          376         315
          376         366
          376         375
          376         398
          376         399
          376         413
          376         416
          376         423
          376         432
          376         460
          376         491
          376         560
          376         571
          376         577
          376         584
          376         586
          376         602
          376         621
          376         642
          376         666
          376         693
          376         863
          376         870
          376         931
          376         971
          376         976
          377           4
          377          30
          377          49
          377          54
          377         143
          377         164
          377         173
          377         178
          377         190
          377         191
          377         238
          377         273
          377         282
          377         341
          377         383
          377         393
          377         451
          377         502
          377         504
          377         534
          377         543
          377         545
          377         590
          377         611
          377         648
          377         649
          377         651
          377         687
          377         764
          377         767
          377         855
          377         872
          377         990
          378          25
          378          55
          378          58
          378          77
          378          90
          378         130
          378         181
          378         249
          378         318
          378         326
          378         337
          378         340
          378         349
          378         373
          378         390
          378         404
          378         422
          378         450
          378         460
          378         476
          378         479
          378         492
          378         494
          378         515
          378         531
          378         595
          378         661
          378         693
          378         699
          378         778
          378         784
          378         833
          378         881
          378         899
          378         993
          379          14
          379          38
          379         109
          379         150
          379         151
          379         242
          379         266
          379         308
          379         346
          379         355
          379         360
          379         400
          379         487
          379         514
          379         569
          379         578
          379         611
          379         658
          379         709
          379         733
          379         757
          379         804
          379         836
          379         965
          379         970
          380          61
          380          65
          380         111
          380         118
          380         123
          380         180
          380         195
          380         241
          380         255
          380         295
          380         379
          380         381
          380         411
          380         424
          380         428
          380         591
          380         711
          380         718
          380         727
          380         812
          380         851
          380         887
          380         906
          380         925
          380         961
          380         970
          380         976
          380         996
          380        1000
          381          17
          381          36
          381          95
          381         135
          381         144
          381         147
          381         154
          381         184
          381         187
          381         188
          381         236
          381         264
          381         266
          381         318
          381         326
          381         341
          381         348
          381         387
          381         490
          381         491
          381         502
          381         622
          381         659
          381         746
          381         782
          381         806
          381         808
          381         877
          381         926
          381         929
          381         931
          381         964
          381         965
          381         996
          382          37
          382         148
          382         152
          382         183
          382         187
          382         205
          382         210
          382         213
          382         218
          382         229
          382         257
          382         263
          382         305
          382         309
          382         314
          382         347
          382         376
          382         467
          382         473
          382         542
          382         551
          382         565
          382         639
          382         646
          382         657
          382         729
          382         866
          382         875
          382         906
          383           3
          383          25
          383          30
          383          69
          383         232
          383         233
          383         234
          383         272
          383         298
          383         359
          383         389
          383         442
          383         534
          383         537
          383         539
          383         597
          383         632
          383         641
          383         671
          383         691
          383         754
          383         755
          383         830
          383         900
          383         951
          383         972
          383         980
          384          25
          384          59
          384          99
          384         124
          384         152
          384         158
          384         195
          384         204
          384         206
          384         227
          384         281
          384         412
          384         439
          384         469
          384         472
          384         484
          384         532
          384         564
          384         633
          384         647
          384         704
          384         732
          384         738
          384         751
          384         759
          384         772
          384         782
          384         800
          384         841
          384         857
          384         886
          384         889
          384         965
          385          14
          385          26
          385          31
          385          32
          385          54
          385          67
          385          72
          385          77
          385          90
          385          95
          385         101
          385         102
          385         107
          385         110
          385         350
          385         356
          385         471
          385         558
          385         590
          385         625
          385         629
          385         722
          385         741
          385         746
          385         768
          385         773
          385         829
          385         853
          385         916
          385         964
          386          96
          386         114
          386         119
          386         120
          386         199
          386         231
          386         281
          386         314
          386         328
          386         366
          386         415
          386         416
          386         423
          386         546
          386         571
          386         576
          386         582
          386         634
          386         685
          386         746
          386         748
          386         785
          386         803
          386         843
          386         844
          386         861
          386         948
          387           7
          387          93
          387         102
          387         130
          387         147
          387         161
          387         221
          387         255
          387         261
          387         307
          387         331
          387         356
          387         373
          387         393
          387         397
          387         441
          387         480
          387         504
          387         545
          387         605
          387         691
          387         708
          387         710
          387         748
          387         749
          387         761
          387         826
          387         842
          387         957
          387         989
          387         994
          388          34
          388          39
          388          75
          388         107
          388         114
          388         159
          388         191
          388         240
          388         308
          388         319
          388         329
          388         333
          388         339
          388         378
          388         400
          388         402
          388         407
          388         414
          388         448
          388         485
          388         499
          388         593
          388         594
          388         633
          388         642
          388         847
          388         851
          388         855
          388         866
          388         898
          388         902
          388         907
          388         909
          388         919
          388         945
          389           1
          389          20
          389          56
          389          69
          389          97
          389         165
          389         183
          389         209
          389         318
          389         453
          389         507
          389         554
          389         652
          389         687
          389         710
          389         724
          389         726
          389         733
          389         754
          389         811
          389         843
          389         888
          389         896
          389         899
          389         915
          389         918
          389         928
          390          29
          390          34
          390          80
          390         169
          390         185
          390         269
          390         299
          390         315
          390         349
          390         430
          390         433
          390         469
          390         503
          390         540
          390         542
          390         550
          390         623
          390         656
          390         721
          390         773
          390         785
          390         843
          390         863
          390         869
          390         925
          390         938
          390         962
          390         994
          390         996
          391          27
          391          75
          391         113
          391         133
          391         168
          391         174
          391         175
          391         245
          391         256
          391         347
          391         370
          391         406
          391         413
          391         461
          391         489
          391         494
          391         548
          391         565
          391         585
          391         623
          391         624
          391         626
          391         650
          391         687
          391         702
          391         704
          391         716
          391         758
          391         760
          391         762
          391         791
          391         792
          391         862
          391         887
          391         915
          392          24
          392          78
          392          92
          392         134
          392         143
          392         169
          392         204
          392         209
          392         211
          392         213
          392         252
          392         253
          392         335
          392         347
          392         372
          392         419
          392         545
          392         551
          392         587
          392         609
          392         674
          392         676
          392         677
          392         761
          392         827
          392         945
          392         999
          393          45
          393         142
          393         170
          393         268
          393         277
          393         291
          393         296
          393         298
          393         329
          393         349
          393         373
          393         415
          393         418
          393         490
          393         562
          393         563
          393         565
          393         580
          393         645
          393         647
          393         754
          393         787
          393         873
          393         899
          393         918
          393         920
          393         940
          393         981
          394          23
          394          78
          394          84
          394          88
          394         103
          394         109
          394         166
          394         212
          394         215
          394         223
          394         237
          394         261
          394         264
          394         273
          394         309
          394         334
          394         336
          394         341
          394         346
          394         355
          394         362
          394         372
          394         382
          394         421
          394         427
          394         450
          394         498
          394         512
          394         518
          394         523
          394         583
          394         662
          394         769
          394         785
          394         804
          394         839
          394         896
          394         916
          394         929
          394         971
          394         984
          395          21
          395          77
          395         125
          395         183
          395         206
          395         317
          395         330
          395         332
          395         334
          395         344
          395         362
          395         372
          395         376
          395         411
          395         415
          395         419
          395         594
          395         599
          395         636
          395         648
          395         727
          395         739
          395         745
          395         794
          395         828
          395         836
          395         943
          395         966
          395         977
          396          77
          396         127
          396         148
          396         154
          396         189
          396         226
          396         227
          396         242
          396         280
          396         312
          396         352
          396         354
          396         360
          396         377
          396         428
          396         439
          396         453
          396         455
          396         517
          396         551
          396         566
          396         673
          396         707
          396         735
          396         753
          396         839
          396         861
          396         870
          396         871
          396         882
          396         885
          396         888
          396         908
          396         911
          396         917
          396         968
          396         982
          397           4
          397          64
          397          80
          397         337
          397         341
          397         384
          397         465
          397         654
          397         656
          397         658
          397         667
          397         714
          397         872
          397         889
          397         904
          397         926
          397         969
          397         989
          397         994
          398          19
          398          36
          398          89
          398         190
          398         221
          398         225
          398         296
          398         353
          398         410
          398         454
          398         456
          398         498
          398         505
          398         517
          398         538
          398         551
          398         559
          398         574
          398         640
          398         670
          398         700
          398         740
          398         741
          398         751
          398         753
          398         754
          398         761
          398         788
          398         796
          398         806
          398         812
          398         817
          398         818
          398         828
          398         832
          398         884
          398         893
          398         932
          398         974
          399          76
          399         102
          399         103
          399         121
          399         161
          399         187
          399         243
          399         279
          399         294
          399         359
          399         402
          399         418
          399         468
          399         500
          399         502
          399         522
          399         564
          399         569
          399         591
          399         626
          399         637
          399         662
          399         663
          399         690
          399         705
          399         779
          399         800
          399         884
          399         898
          399         907
          399         952
          400          25
          400          81
          400         120
          400         158
          400         198
          400         217
          400         224
          400         243
          400         283
          400         322
          400         334
          400         368
          400         390
          400         466
          400         505
          400         599
          400         672
          400         685
          400         724
          400         852
          400         873
          400         897
          401           5
          401          57
          401          65
          401         110
          401         268
          401         289
          401         292
          401         389
          401         395
          401         403
          401         409
          401         513
          401         536
          401         571
          401         674
          401         675
          401         688
          401         713
          401         718
          401         734
          401         750
          401         812
          401         814
          401         917
          401         929
          401         983
          402          28
          402          49
          402          71
          402          77
          402         200
          402         211
          402         213
          402         269
          402         311
          402         321
          402         330
          402         341
          402         354
          402         393
          402         457
          402         490
          402         494
          402         564
          402         664
          402         718
          402         731
          402         737
          402         772
          402         778
          403           7
          403          42
          403         150
          403         172
          403         178
          403         212
          403         229
          403         249
          403         283
          403         405
          403         415
          403         422
          403         427
          403         451
          403         499
          403         508
          403         529
          403         538
          403         549
          403         557
          403         642
          403         659
          403         680
          403         703
          403         744
          403         776
          403         790
          403         831
          403         870
          403         871
          403         919
          403         936
          403         937
          403         964
          404          20
          404          48
          404          57
          404         129
          404         218
          404         297
          404         301
          404         326
          404         346
          404         389
          404         409
          404         458
          404         495
          404         591
          404         669
          404         703
          404         725
          404         760
          404         797
          404         852
          404         865
          404         902
          404         908
          404         917
          405           8
          405          71
          405          79
          405         134
          405         140
          405         184
          405         215
          405         239
          405         296
          405         298
          405         383
          405         410
          405         511
          405         550
          405         723
          405         740
          405         741
          405         773
          405         774
          405         813
          405         841
          405         880
          405         886
          405         898
          405         911
          405         959
          406          11
          406          72
          406          76
          406          81
          406          85
          406         107
          406         136
          406         151
          406         236
          406         296
          406         306
          406         320
          406         360
          406         366
          406         417
          406         451
          406         488
          406         490
          406         499
          406         500
          406         549
          406         558
          406         633
          406         695
          406         746
          406         787
          406         806
          406         873
          406         894
          406         947
          406         966
          406         978
          407          34
          407          94
          407         184
          407         200
          407         204
          407         229
          407         235
          407         277
          407         321
          407         359
          407         400
          407         451
          407         513
          407         517
          407         562
          407         584
          407         658
          407         660
          407         713
          407         721
          407         744
          407         758
          407         890
          407         907
          407         909
          407         928
          407         964
          407         989
          408         219
          408         236
          408         237
          408         305
          408         326
          408         328
          408         415
          408         450
          408         465
          408         674
          408         678
          408         766
          408         768
          408         813
          408         857
          408         860
          408         885
          408         895
          408         909
          408         921
          408         954
          408         964
          408        1000
          409          43
          409          50
          409          86
          409          93
          409         100
          409         191
          409         249
          409         279
          409         320
          409         424
          409         431
          409         444
          409         457
          409         488
          409         501
          409         523
          409         557
          409         574
          409         607
          409         625
          409         658
          409         729
          409         791
          409         824
          409         839
          409         882
          409         883
          409         900
          410          12
          410          53
          410          60
          410          74
          410         121
          410         149
          410         161
          410         197
          410         345
          410         351
          410         371
          410         379
          410         386
          410         400
          410         433
          410         460
          410         468
          410         481
          410         495
          410         504
          410         509
          410         538
          410         547
          410         561
          410         570
          410         571
          410         584
          410         636
          410         660
          410         667
          410         668
          410         677
          410         747
          410         800
          410         814
          410         926
          410         952
          410         954
          410         978
          410         987
          411          48
          411          72
          411          95
          411         150
          411         310
          411         327
          411         330
          411         377
          411         395
          411         407
          411         444
          411         452
          411         480
          411         570
          411         579
          411         589
          411         592
          411         779
          411         836
          411         839
          411         869
          411         872
          411         882
          411         915
          411         951
          411         953
          411         968
          412          17
          412          44
          412          89
          412         106
          412         148
          412         167
          412         180
          412         187
          412         283
          412         339
          412         356
          412         364
          412         417
          412         498
          412         540
          412         669
          412         697
          412         729
          412         803
          412         901
          412         909
          412         931
          412         942
          412         948
          412         983
          413          40
          413          72
          413         153
          413         158
          413         160
          413         176
          413         190
          413         246
          413         289
          413         317
          413         357
          413         369
          413         380
          413         418
          413         433
          413         436
          413         462
          413         466
          413         474
          413         498
          413         506
          413         556
          413         596
          413         632
          413         652
          413         713
          413         721
          413         732
          413         808
          413         839
          413         840
          413         841
          413         858
          413         864
          413         873
          413         898
          413         928
          413         941
          413         946
          413         948
          413         952
          414          55
          414          88
          414         140
          414         194
          414         201
          414         217
          414         227
          414         240
          414         296
          414         345
          414         363
          414         386
          414         406
          414         489
          414         510
          414         512
          414         649
          414         689
          414         708
          414         814
          414         840
          414         912
          414         914
          415          28
          415          43
          415          71
          415          92
          415         114
          415         197
          415         237
          415         249
          415         373
          415         383
          415         390
          415         407
          415         430
          415         458
          415         461
          415         482
          415         560
          415         590
          415         614
          415         671
          415         688
          415         697
          415         755
          415         758
          415         783
          415         795
          415         843
          415         896
          415         904
          415         964
          415         985
          416          40
          416          55
          416         145
          416         202
          416         207
          416         218
          416         219
          416         228
          416         233
          416         240
          416         271
          416         272
          416         282
          416         395
          416         433
          416         439
          416         444
          416         506
          416         513
          416         527
          416         536
          416         549
          416         663
          416         674
          416         683
          416         718
          416         754
          416         782
          416         792
          416         830
          416         856
          416         867
          416         902
          416         956
          416         964
          417           7
          417          50
          417          84
          417          85
          417          89
          417         236
          417         256
          417         258
          417         270
          417         352
          417         356
          417         367
          417         385
          417         390
          417         410
          417         425
          417         433
          417         440
          417         444
          417         474
          417         481
          417         524
          417         537
          417         579
          417         599
          417         603
          417         632
          417         664
          417         715
          417         732
          417         760
          417         789
          417         813
          417         938
          417         968
          418          10
          418          54
          418         182
          418         257
          418         294
          418         340
          418         351
          418         366
          418         375
          418         457
          418         488
          418         515
          418         527
          418         538
          418         542
          418         544
          418         591
          418         622
          418         679
          418         705
          418         708
          418         748
          418         779
          418         845
          418         846
          418         899
          419          77
          419         116
          419         136
          419         159
          419         211
          419         313
          419         327
          419         391
          419         442
          419         483
          419         492
          419         494
          419         519
          419         525
          419         542
          419         544
          419         610
          419         622
          419         752
          419         786
          419         802
          419         816
          419         829
          419         830
          419         900
          419         952
          419         978
          420           8
          420          70
          420         189
          420         211
          420         284
          420         291
          420         443
          420         458
          420         492
          420         499
          420         555
          420         618
          420         641
          420         728
          420         745
          420         755
          420         801
          420         807
          420         830
          420         881
          420         911
          420         934
          420         961
          420         980
          421           9
          421          34
          421          77
          421         106
          421         166
          421         224
          421         235
          421         237
          421         274
          421         316
          421         350
          421         362
          421         373
          421         394
          421         456
          421         468
          421         477
          421         505
          421         524
          421         542
          421         602
          421         677
          421         678
          421         755
          421         762
          421         808
          421         812
          421         874
          421         877
          421         886
          421         890
          421         895
          421         896
          421         899
          421         990
          421         991
          422          18
          422          51
          422          85
          422         182
          422         281
          422         301
          422         331
          422         400
          422         506
          422         518
          422         522
          422         542
          422         606
          422         685
          422         740
          422         743
          422         802
          422         852
          422         854
          422         859
          422         878
          422         904
          422         948
          422         955
          422         984
          423          16
          423          31
          423          85
          423          90
          423          91
          423          94
          423         109
          423         148
          423         153
          423         182
          423         225
          423         308
          423         313
          423         344
          423         392
          423         444
          423         500
          423         509
          423         514
          423         635
          423         651
          423         688
          423         689
          423         760
          423         762
          423         799
          423         801
          423         861
          423         909
          423         938
          423         979
          423         989
          424          22
          424          31
          424          37
          424          43
          424          99
          424         119
          424         131
          424         145
          424         323
          424         376
          424         390
          424         404
          424         430
          424         457
          424         458
          424         459
          424         474
          424         476
          424         518
          424         545
          424         561
          424         570
          424         579
          424         604
          424         645
          424         661
          424         734
          424         751
          424         869
          424         889
          424         899
          425          18
          425          28
          425          37
          425          43
          425         164
          425         178
          425         332
          425         364
          425         378
          425         389
          425         402
          425         433
          425         435
          425         484
          425         532
          425         544
          425         546
          425         575
          425         599
          425         734
          425         750
          425         813
          425         818
          425         821
          425         826
          425         886
          425         949
          426          48
          426          50
          426          62
          426          70
          426         100
          426         205
          426         422
          426         469
          426         477
          426         531
          426         541
          426         562
          426         581
          426         589
          426         697
          426         706
          426         727
          426         745
          426         748
          426         788
          426         810
          426         815
          426         828
          426         838
          426         883
          426         925
          426         937
          426         948
          426         995
          427           8
          427          40
          427          44
          427          45
          427          47
          427          89
          427         100
          427         166
          427         218
          427         237
          427         278
          427         299
          427         358
          427         369
          427         375
          427         409
          427         424
          427         426
          427         463
          427         470
          427         473
          427         500
          427         506
          427         514
          427         557
          427         574
          427         582
          427         597
          427         619
          427         633
          427         639
          427         725
          427         736
          427         740
          427         786
          427         805
          427         815
          427         862
          427         962
          427         963
          427         999
          428          13
          428          22
          428          25
          428          65
          428          67
          428         146
          428         194
          428         207
          428         277
          428         355
          428         430
          428         439
          428         476
          428         552
          428         570
          428         585
          428         605
          428         625
          428         654
          428         706
          428         715
          428         745
          428         829
          428         898
          428         910
          428         968
          429          62
          429          69
          429         134
          429         154
          429         177
          429         206
          429         213
          429         216
          429         221
          429         267
          429         316
          429         321
          429         398
          429         424
          429         427
          429         535
          429         543
          429         547
          429         588
          429         594
          429         606
          429         627
          429         644
          429         654
          429         668
          429         672
          429         695
          429         712
          429         732
          429         736
          429         742
          429         757
          429         776
          429         781
          429         891
          429         911
          430          57
          430          58
          430          83
          430         147
          430         221
          430         271
          430         489
          430         560
          430         588
          430         643
          430         704
          430         729
          430         730
          430         855
          430         870
          430         880
          430         899
          430         923
          431           8
          431          60
          431          69
          431          84
          431          98
          431         144
          431         147
          431         162
          431         170
          431         194
          431         234
          431         295
          431         298
          431         465
          431         627
          431         635
          431         639
          431         649
          431         652
          431         658
          431         665
          431         734
          431         756
          431         847
          431         900
          431         910
          431         979
          431         993
          432           1
          432          28
          432          52
          432          68
          432         173
          432         218
          432         325
          432         363
          432         404
          432         442
          432         509
          432         528
          432         562
          432         684
          432         772
          432         784
          432         828
          432         847
          432         887
          432         949
          432         956
          432         993
          433         167
          433         178
          433         226
          433         254
          433         264
          433         286
          433         335
          433         371
          433         423
          433         546
          433         616
          433         629
          433         676
          433         679
          433         723
          433         768
          433         791
          433         796
          433         868
          433         871
          433         874
          433         950
          433         974
          433         994
          434          33
          434          79
          434          94
          434         104
          434         135
          434         188
          434         189
          434         212
          434         259
          434         261
          434         271
          434         340
          434         426
          434         431
          434         432
          434         449
          434         595
          434         662
          434         709
          434         856
          434         862
          434         875
          434         912
          434         926
          434         929
          434         952
          434         959
          434         970
          435          59
          435          97
          435         112
          435         157
          435         216
          435         246
          435         347
          435         434
          435         532
          435         629
          435         666
          435         672
          435         685
          435         721
          435         754
          435         794
          435         824
          435         834
          435         859
          435         886
          435         906
          435         915
          436          18
          436          25
          436          29
          436          49
          436          87
          436         155
          436         211
          436         216
          436         245
          436         249
          436         315
          436         330
          436         342
          436         376
          436         409
          436         417
          436         452
          436         472
          436         613
          436         628
          436         705
          436         779
          436         889
          436         939
          436         980
          437          62
          437         140
          437         163
          437         210
          437         263
          437         266
          437         310
          437         323
          437         334
          437         343
          437         392
          437         426
          437         476
          437         477
          437         596
          437         618
          437         670
          437         709
          437         712
          437         721
          437         741
          437         757
          437         847
          437         911
          437         921
          437         937
          438          23
          438          83
          438         162
          438         189
          438         195
          438         246
          438         251
          438         316
          438         328
          438         329
          438         347
          438         385
          438         387
          438         403
          438         404
          438         409
          438         462
          438         476
          438         499
          438         549
          438         612
          438         638
          438         670
          438         688
          438         695
          438         832
          438         837
          438         932
          438         951
          438         990
          439           1
          439          16
          439          32
          439          37
          439          57
          439          87
          439         128
          439         180
          439         187
          439         194
          439         231
          439         266
          439         267
          439         302
          439         362
          439         366
          439         396
          439         409
          439         412
          439         438
          439         442
          439         445
          439         448
          439         461
          439         481
          439         510
          439         530
          439         573
          439         653
          439         665
          439         666
          439         683
          439         727
          439         759
          439         788
          439         796
          439         806
          439         808
          439         812
          439         814
          439         819
          439         835
          439         892
          439         893
          439         920
          439         968
          440          75
          440          88
          440          89
          440         143
          440         145
          440         152
          440         190
          440         266
          440         272
          440         328
          440         388
          440         488
          440         505
          440         507
          440         509
          440         532
          440         534
          440         587
          440         615
          440         616
          440         631
          440         632
          440         701
          440         766
          440         769
          440         778
          440         785
          440         795
          440         807
          440         846
          440         849
          440         867
          440         896
          440         944
          441         111
          441         123
          441         158
          441         219
          441         333
          441         362
          441         377
          441         394
          441         404
          441         419
          441         458
          441         462
          441         496
          441         514
          441         528
          441         567
          441         569
          441         639
          441         659
          441         693
          441         694
          441         701
          441         802
          441         855
          441         864
          441         949
          441         979
          441         982
          442          64
          442          98
          442         112
          442         127
          442         131
          442         140
          442         145
          442         151
          442         219
          442         286
          442         309
          442         359
          442         397
          442         441
          442         444
          442         464
          442         555
          442         559
          442         564
          442         618
          442         667
          442         698
          442         702
          442         710
          442         812
          442         852
          442         858
          442         859
          442         865
          442         886
          442         932
          442         946
          442         958
          442         960
          442         973
          442         996
          443          28
          443          45
          443          58
          443          73
          443         107
          443         167
          443         233
          443         240
          443         249
          443         266
          443         287
          443         378
          443         379
          443         411
          443         433
          443         489
          443         492
          443         496
          443         535
          443         574
          443         648
          443         660
          443         708
          443         721
          443         728
          443         758
          443         810
          443         823
          443         824
          443         865
          443         927
          443         992
          444          37
          444          62
          444          64
          444          66
          444          70
          444         108
          444         172
          444         187
          444         242
          444         246
          444         247
          444         251
          444         281
          444         515
          444         529
          444         552
          444         562
          444         573
          444         636
          444         664
          444         679
          444         713
          444         720
          444         778
          444         849
          444         893
          444         930
          444         944
          444         975
          444         993
          445          31
          445         186
          445         199
          445         261
          445         268
          445         321
          445         328
          445         376
          445         408
          445         471
          445         548
          445         564
          445         567
          445         597
          445         614
          445         669
          445         675
          445         798
          445         828
          445         982
          446          89
          446         119
          446         157
          446         167
          446         181
          446         235
          446         303
          446         320
          446         349
          446         350
          446         373
          446         377
          446         427
          446         443
          446         462
          446         494
          446         495
          446         507
          446         512
          446         535
          446         565
          446         569
          446         585
          446         626
          446         645
          446         652
          446         654
          446         786
          446         809
          446         836
          446         837
          446         841
          446         849
          446         851
          446         903
          446         922
          447           7
          447          29
          447          63
          447          69
          447         101
          447         147
          447         207
          447         213
          447         222
          447         272
          447         278
          447         294
          447         343
          447         358
          447         362
          447         392
          447         427
          447         519
          447         539
          447         644
          447         655
          447         675
          447         683
          447         716
          447         730
          447         789
          447         839
          447         904
          447         938
          447         966
          448           2
          448          22
          448         122
          448         144
          448         156
          448         174
          448         182
          448         218
          448         275
          448         280
          448         334
          448         349
          448         413
          448         421
          448         541
          448         590
          448         599
          448         627
          448         658
          448         666
          448         693
          448         705
          448         747
          448         794
          448         809
          448         812
          448         818
          448         834
          448         871
          448         896
          448         912
          448         994
          449          23
          449          29
          449          39
          449          51
          449          62
          449          65
          449         118
          449         120
          449         160
          449         229
          449         261
          449         312
          449         320
          449         332
          449         333
          449         359
          449         402
          449         403
          449         549
          449         590
          449         605
          449         665
          449         667
          449         705
          449         731
          449         738
          449         740
          449         746
          449         757
          449         780
          449         783
          449         793
          449         808
          449         820
          449         848
          449         853
          449         889
          449         899
          449         910
          449         952
          449         970
          449         974
          449         988
          450           4
          450          47
          450          80
          450         101
          450         118
          450         131
          450         138
          450         220
          450         375
          450         458
          450         487
          450         503
          450         530
          450         566
          450         609
          450         656
          450         736
          450         740
          450         792
          450         842
          450         852
          450         900
          450         923
          450         941
          450         977
          450         994
          451          60
          451          95
          451         163
          451         186
          451         245
          451         306
          451         374
          451         396
          451         399
          451         402
          451         417
          451         423
          451         465
          451         484
          451         511
          451         523
          451         566
          451         575
          451         601
          451         648
          451         677
          451         691
          451         701
          451         789
          451         804
          451         830
          451         860
          451         873
          451         888
          451         900
          451         920
          451         933
          451         944
          451         975
          451         986
          451         991
          452           1
          452          17
          452          33
          452         156
          452         272
          452         277
          452         286
          452         299
          452         302
          452         334
          452         337
          452         365
          452         414
          452         496
          452         587
          452         621
          452         634
          452         649
          452         653
          452         700
          452         795
          452         814
          452         890
          453          28
          453          29
          453          45
          453         146
          453         189
          453         210
          453         212
          453         233
          453         241
          453         262
          453         328
          453         349
          453         355
          453         371
          453         387
          453         441
          453         478
          453         494
          453         522
          453         526
          453         550
          453         566
          453         588
          453         605
          453         639
          453         683
          453         696
          453         711
          453         742
          453         744
          453         769
          453         784
          453         838
          453         839
          453         855
          453         906
          453         923
          453         936
          453         965
          453         979
          453         983
          454          28
          454          40
          454          49
          454          89
          454         118
          454         209
          454         210
          454         211
          454         267
          454         274
          454         285
          454         287
          454         367
          454         394
          454         405
          454         457
          454         463
          454         475
          454         497
          454         505
          454         547
          454         559
          454         593
          454         598
          454         599
          454         600
          454         661
          454         703
          454         779
          454         785
          454         861
          454         885
          455          55
          455          56
          455          64
          455          70
          455          80
          455         124
          455         232
          455         235
          455         260
          455         264
          455         269
          455         340
          455         478
          455         482
          455         485
          455         659
          455         665
          455         689
          455         702
          455         705
          455         736
          455         741
          455         758
          455         841
          455         862
          455         911
          455         960
          455         984
          455         998
          455         999
          456          14
          456          19
          456          51
          456          75
          456          84
          456         236
          456         275
          456         317
          456         364
          456         368
          456         374
          456         376
          456         398
          456         431
          456         480
          456         635
          456         663
          456         698
          456         710
          456         714
          456         771
          456         786
          456         816
          456         861
          456         869
          456         923
          456         929
          456         962
          456         995
          457          20
          457          56
          457          72
          457         141
          457         206
          457         227
          457         278
          457         289
          457         310
          457         332
          457         333
          457         410
          457         420
          457         478
          457         500
          457         517
          457         530
          457         548
          457         549
          457         632
          457         668
          457         713
          457         724
          457         806
          457         830
          457         871
          457         877
          457         902
          457         912
          457         965
          457         983
          457         995
          458          23
          458          65
          458          71
          458          90
          458         173
          458         223
          458         238
          458         314
          458         365
          458         380
          458         409
          458         421
          458         461
          458         525
          458         526
          458         539
          458         557
          458         587
          458         606
          458         708
          458         800
          458         843
          458         847
          458         858
          458         879
          458         933
          458         977
          459           7
          459          96
          459         103
          459         117
          459         288
          459         340
          459         351
          459         359
          459         395
          459         422
          459         440
          459         486
          459         615
          459         630
          459         699
          459         704
          459         724
          459         775
          459         813
          459         894
          459         898
          459         954
          459         966
          459         974
          460           1
          460          30
          460          70
          460          94
          460         171
          460         176
          460         318
          460         329
          460         341
          460         388
          460         407
          460         409
          460         439
          460         442
          460         475
          460         483
          460         505
          460         530
          460         545
          460         580
          460         606
          460         648
          460         655
          460         662
          460         692
          460         711
          460         736
          460         763
          460         780
          460         858
          460         880
          460         907
          460         945
          460         972
          461           3
          461          79
          461         119
          461         141
          461         201
          461         204
          461         225
          461         234
          461         247
          461         335
          461         348
          461         349
          461         378
          461         440
          461         504
          461         569
          461         577
          461         600
          461         613
          461         670
          461         702
          461         726
          461         739
          461         856
          461         961
          461         968
          461         995
          462          27
          462          45
          462          64
          462          86
          462         140
          462         151
          462         159
          462         176
          462         212
          462         271
          462         390
          462         413
          462         433
          462         447
          462         467
          462         545
          462         588
          462         597
          462         615
          462         648
          462         696
          462         716
          462         759
          462         786
          462         812
          462         850
          462         866
          462         870
          462         883
          462         884
          462         960
          462         966
          463           9
          463          43
          463          55
          463          94
          463         100
          463         128
          463         139
          463         143
          463         160
          463         308
          463         342
          463         343
          463         374
          463         397
          463         412
          463         430
          463         471
          463         580
          463         584
          463         588
          463         637
          463         649
          463         686
          463         732
          463         760
          463         818
          463         825
          463         860
          463         890
          463         964
          463         991
          464          19
          464          40
          464         178
          464         192
          464         227
          464         229
          464         298
          464         306
          464         337
          464         358
          464         367
          464         410
          464         419
          464         461
          464         503
          464         521
          464         562
          464         605
          464         694
          464         703
          464         733
          464         744
          464         754
          464         756
          464         813
          464         814
          464         860
          464         861
          464         867
          464         889
          464         915
          464         919
          464         935
          464         955
          464         982
          464         985
          465         110
          465         137
          465         147
          465         167
          465         170
          465         186
          465         210
          465         267
          465         294
          465         327
          465         435
          465         451
          465         455
          465         456
          465         532
          465         633
          465         656
          465         661
          465         727
          465         758
          465         778
          465         799
          465         812
          465         813
          465         861
          465         868
          465         885
          465         930
          465         932
          465         952
          465         953
          465         962
          465         978
          465         981
          466          74
          466          92
          466         215
          466         221
          466         467
          466         473
          466         518
          466         556
          466         571
          466         598
          466         599
          466         620
          466         665
          466         720
          466         738
          466         795
          466         798
          466         805
          466         813
          466         817
          466         836
          466         837
          466         853
          466         863
          466         874
          466         966
          466         992
          467           5
          467          73
          467          92
          467         104
          467         119
          467         135
          467         138
          467         193
          467         204
          467         280
          467         284
          467         362
          467         378
          467         409
          467         420
          467         458
          467         459
          467         552
          467         563
          467         568
          467         582
          467         593
          467         615
          467         659
          467         666
          467         671
          467         691
          467         862
          467         905
          467         932
          467         941
          467         946
          467         959
          467         974
          468          10
          468          70
          468          87
          468         202
          468         208
          468         325
          468         328
          468         369
          468         370
          468         378
          468         395
          468         413
          468         459
          468         514
          468         575
          468         608
          468         616
          468         639
          468         672
          468         754
          468         888
          468         898
          468         900
          469          81
          469          87
          469          95
          469         253
          469         305
          469         336
          469         342
          469         410
          469         558
          469         583
          469         595
          469         660
          469         669
          469         693
          469         727
          469         740
          469         742
          469         743
          469         844
          469         866
          469         911
          469         922
          469         935
          469         974
          470          27
          470          34
          470          60
          470          95
          470         107
          470         118
          470         136
          470         197
          470         253
          470         331
          470         353
          470         379
          470         381
          470         428
          470         451
          470         456
          470         504
          470         505
          470         530
          470         566
          470         642
          470         663
          470         707
          470         796
          470         799
          470         805
          470         811
          470         869
          470         879
          470         957
          470         959
          470         979
          470         985
          470         989
          470         997
          471          22
          471          71
          471          78
          471         107
          471         175
          471         204
          471         254
          471         271
          471         286
          471         346
          471         364
          471         384
          471         391
          471         405
          471         463
          471         474
          471         500
          471         547
          471         561
          471         614
          471         648
          471         662
          471         673
          471         676
          471         686
          471         734
          471         745
          471         771
          471         803
          471         962
          471         986
          471         997
          472         119
          472         142
          472         215
          472         265
          472         298
          472         299
          472         305
          472         313
          472         320
          472         368
          472         429
          472         443
          472         467
          472         477
          472         497
          472         505
          472         550
          472         563
          472         577
          472         639
          472         643
          472         666
          472         712
          472         732
          472         792
          472         941
          472         964
          472         978
          472         979
          472         994
          473           6
          473          19
          473          58
          473          66
          473         123
          473         153
          473         169
          473         218
          473         227
          473         233
          473         236
          473         276
          473         292
          473         298
          473         354
          473         412
          473         489
          473         517
          473         536
          473         580
          473         616
          473         628
          473         643
          473         666
          473         673
          473         697
          473         869
          473         928
          473         937
          473         965
          473         995
          474          15
          474          49
          474          72
          474         137
          474         151
          474         201
          474         316
          474         407
          474         413
          474         484
          474         488
          474         537
          474         593
          474         594
          474         733
          474         745
          474         763
          474         768
          474         796
          474         799
          474         828
          474         896
          474         899
          474         942
          474         950
          474         952
          475          59
          475          82
          475         101
          475         135
          475         149
          475         165
          475         179
          475         203
          475         220
          475         263
          475         265
          475         282
          475         285
          475         295
          475         308
          475         320
          475         394
          475         472
          475         484
          475         545
          475         566
          475         572
          475         579
          475         580
          475         585
          475         633
          475         635
          475         658
          475         664
          475         772
          475         773
          475         828
          475         855
          475         952
          475         992
          476           1
          476           8
          476          25
          476          27
          476          85
          476         109
          476         117
          476         127
          476         180
          476         187
          476         199
          476         237
          476         326
          476         419
          476         431
          476         435
          476         501
          476         509
          476         516
          476         558
          476         566
          476         571
          476         689
          476         710
          476         822
          476         861
          476         927
          476         930
          476         953
          476         971
          476         999
          477          81
          477          83
          477         129
          477         137
          477         179
          477         181
          477         216
          477         228
          477         264
          477         296
          477         330
          477         334
          477         347
          477         405
          477         432
          477         434
          477         456
          477         464
          477         482
          477         498
          477         512
          477         552
          477         599
          477         638
          477         693
          477         732
          477         762
          477         770
          477         792
          477         836
          477         864
          477         873
          477         894
          477         904
          478          16
          478         100
          478         139
          478         164
          478         176
          478         198
          478         207
          478         211
          478         270
          478         335
          478         346
          478         393
          478         474
          478         485
          478         507
          478         510
          478         602
          478         710
          478         712
          478         772
          478         782
          478         824
          478         835
          478         875
          478         882
          478         885
          478         889
          478         896
          478         914
          478         971
          479          22
          479          24
          479          37
          479          58
          479          59
          479          65
          479         125
          479         168
          479         169
          479         295
          479         356
          479         400
          479         405
          479         441
          479         477
          479         492
          479         501
          479         513
          479         589
          479         598
          479         685
          479         728
          479         763
          479         813
          479         877
          479         942
          479         959
          479         999
          480          10
          480          26
          480         174
          480         263
          480         313
          480         354
          480         374
          480         396
          480         483
          480         508
          480         621
          480         643
          480         692
          480         699
          480         722
          480         725
          480         757
          480         758
          480         770
          480         791
          480         797
          480         812
          480         832
          480         920
          480         938
          480         949
          480         989
          481          10
          481          75
          481         141
          481         162
          481         179
          481         274
          481         312
          481         348
          481         349
          481         354
          481         521
          481         572
          481         577
          481         590
          481         622
          481         646
          481         687
          481         689
          481         696
          481         722
          481         786
          481         799
          481         831
          481         836
          481         921
          481         925
          481         931
          481         964
          481         969
          482          19
          482         219
          482         263
          482         284
          482         294
          482         335
          482         347
          482         368
          482         463
          482         465
          482         479
          482         481
          482         616
          482         674
          482         772
          482         809
          482         859
          482         886
          482         891
          482         895
          482         946
          483          15
          483          18
          483          68
          483         129
          483         131
          483         163
          483         295
          483         353
          483         367
          483         383
          483         401
          483         415
          483         510
          483         527
          483         550
          483         566
          483         617
          483         626
          483         632
          483         639
          483         660
          483         681
          483         719
          483         722
          483         773
          483         781
          483         783
          483         845
          483         857
          483         863
          483         950
          483         959
          484           9
          484          34
          484          38
          484          49
          484         149
          484         188
          484         216
          484         217
          484         276
          484         309
          484         445
          484         481
          484         506
          484         541
          484         542
          484         571
          484         590
          484         607
          484         752
          484         804
          484         816
          484         859
          484         886
          484         905
          484         917
          484         991
          485          14
          485          48
          485          87
          485         105
          485         144
          485         152
          485         211
          485         232
          485         288
          485         289
          485         290
          485         299
          485         359
          485         389
          485         404
          485         428
          485         550
          485         598
          485         626
          485         634
          485         663
          485         671
          485         680
          485         728
          485         761
          485         765
          485         854
          485         874
          485         978
          485         994
          486          53
          486          63
          486          70
          486         103
          486         223
          486         234
          486         273
          486         279
          486         297
          486         313
          486         324
          486         328
          486         365
          486         375
          486         376
          486         383
          486         442
          486         467
          486         511
          486         517
          486         621
          486         640
          486         645
          486         694
          486         697
          486         792
          486         863
          486         871
          486         886
          486         899
          486         934
          486         935
          486         965
          487          36
          487          78
          487         175
          487         258
          487         265
          487         319
          487         322
          487         431
          487         496
          487         539
          487         559
          487         563
          487         605
          487         620
          487         682
          487         690
          487         703
          487         769
          487         802
          487         827
          487         829
          487         832
          487         862
          487         868
          487         881
          487         908
          487         946
          487         965
          487         977
          488          68
          488         125
          488         131
          488         250
          488         251
          488         257
          488         294
          488         342
          488         386
          488         402
          488         414
          488         421
          488         423
          488         445
          488         485
          488         510
          488         556
          488         575
          488         586
          488         593
          488         595
          488         662
          488         734
          488         742
          488         756
          488         779
          488         819
          488         885
          488         934
          488         961
          489           3
          489         105
          489         169
          489         191
          489         234
          489         241
          489         280
          489         321
          489         363
          489         370
          489         413
          489         426
          489         427
          489         454
          489         463
          489         544
          489         563
          489         605
          489         627
          489         668
          489         710
          489         723
          489         754
          489         755
          489         813
          489         847
          489         920
          489         954
          489         992
          490          10
          490         116
          490         361
          490         375
          490         384
          490         389
          490         400
          490         429
          490         432
          490         501
          490         513
          490         563
          490         634
          490         638
          490         646
          490         653
          490         726
          490         755
          490         778
          490         811
          490         887
          490         888
          490         895
          490         936
          490         973
          491           7
          491          32
          491          41
          491          47
          491          50
          491          55
          491          83
          491         128
          491         131
          491         177
          491         189
          491         194
          491         240
          491         298
          491         304
          491         393
          491         401
          491         425
          491         430
          491         479
          491         488
          491         554
          491         567
          491         584
          491         605
          491         615
          491         621
          491         641
          491         672
          491         831
          491         856
          491         870
          491         907
          492          40
          492         142
          492         159
          492         165
          492         172
          492         225
          492         254
          492         307
          492         323
          492         332
          492         381
          492         481
          492         482
          492         537
          492         638
          492         656
          492         676
          492         719
          492         792
          492         824
          493           6
          493          12
          493          17
          493          46
          493          52
          493         101
          493         111
          493         150
          493         154
          493         189
          493         237
          493         248
          493         256
          493         264
          493         276
          493         296
          493         317
          493         347
          493         363
          493         369
          493         385
          493         445
          493         523
          493         529
          493         540
          493         553
          493         558
          493         559
          493         622
          493         674
          493         683
          493         763
          493         822
          493         838
          493         842
          493         879
          493         883
          493         922
          493         969
          493        1000
          494           3
          494          90
          494          91
          494          96
          494         121
          494         132
          494         135
          494         150
          494         280
          494         294
          494         303
          494         400
          494         423
          494         424
          494         428
          494         441
          494         451
          494         478
          494         501
          494         519
          494         522
          494         581
          494         587
          494         610
          494         646
          494         648
          494         894
          494         987
          495          14
          495          60
          495         157
          495         169
          495         186
          495         227
          495         357
          495         367
          495         382
          495         446
          495         453
          495         462
          495         480
          495         482
          495         492
          495         528
          495         571
          495         621
          495         640
          495         645
          495         652
          495         778
          495         825
          495         867
          495         869
          495         894
          495         911
          495         923
          495         932
          495         953
          495         958
          495         962
          495         983
          495         988
          496          25
          496         118
          496         147
          496         161
          496         164
          496         198
          496         244
          496         251
          496         281
          496         303
          496         342
          496         360
          496         361
          496         364
          496         375
          496         523
          496         549
          496         581
          496         622
          496         658
          496         661
          496         813
          496         957
          496         981
          496         986
          496         992
          497          13
          497          73
          497         127
          497         138
          497         150
          497         175
          497         205
          497         267
          497         287
          497         291
          497         307
          497         414
          497         433
          497         445
          497         464
          497         507
          497         531
          497         538
          497         556
          497         590
          497         606
          497         629
          497         635
          497         658
          497         697
          497         739
          497         744
          497         762
          497         832
          497         863
          497         952
          497         982
          497         987
          498           5
          498           9
          498          15
          498          24
          498          69
          498          88
          498          91
          498          93
          498         127
          498         260
          498         268
          498         288
          498         314
          498         365
          498         434
          498         440
          498         481
          498         540
          498         545
          498         584
          498         590
          498         635
          498         656
          498         676
          498         702
          498         715
          498         755
          498         816
          498         824
          498         845
          498         846
          498         868
          498         896
          498         917
          498         970
          498         995
          499          64
          499         109
          499         148
          499         220
          499         252
          499         286
          499         323
          499         482
          499         508
          499         511
          499         583
          499         591
          499         641
          499         661
          499         664
          499         704
          499         711
          499         721
          499         766
          499         825
          499         830
          499         873
          499         900
          499         923
          499         974
          500          45
          500          53
          500          56
          500         126
          500         162
          500         183
          500         267
          500         315
          500         329
          500         335
          500         351
          500         378
          500         412
          500         428
          500         441
          500         486
          500         499
          500         523
          500         534
          500         575
          500         631
          500         696
          500         717
          500         831
          500         853
          500         879
          500         905
          500         954
          501         111
          501         160
          501         206
          501         243
          501         295
          501         309
          501         324
          501         326
          501         456
          501         477
          501         504
          501         594
          501         634
          501         678
          501         684
          501         686
          501         689
          501         705
          501         731
          501         744
          501         762
          501         771
          501         828
          501         831
          501         844
          501         845
          501         856
          501         864
          501         868
          501         942
          501         976
          502         116
          502         133
          502         143
          502         168
          502         188
          502         256
          502         260
          502         270
          502         283
          502         305
          502         372
          502         404
          502         410
          502         449
          502         469
          502         486
          502         654
          502         658
          502         672
          502         701
          502         717
          502         732
          502         738
          502         855
          502         857
          502         886
          502         892
          502         897
          502         924
          502         990
          502         994
          502        1000
          503          12
          503          21
          503          31
          503          43
          503          94
          503         144
          503         164
          503         178
          503         198
          503         228
          503         250
          503         255
          503         325
          503         368
          503         421
          503         435
          503         451
          503         469
          503         517
          503         522
          503         524
          503         534
          503         537
          503         543
          503         598
          503         609
          503         611
          503         645
          503         648
          503         653
          503         677
          503         688
          503         739
          503         750
          503         751
          503         789
          503         794
          503         809
          503         819
          503         825
          503         937
          503         953
          503         988
          504          13
          504          17
          504          42
          504          67
          504         213
          504         225
          504         248
          504         276
          504         281
          504         286
          504         292
          504         308
          504         346
          504         367
          504         379
          504         419
          504         424
          504         436
          504         452
          504         465
          504         471
          504         502
          504         508
          504         526
          504         552
          504         581
          504         634
          504         637
          504         638
          504         659
          504         675
          504         685
          504         719
          504         729
          504         736
          504         760
          504         763
          504         782
          504         789
          504         815
          504         818
          504         843
          504         861
          504         867
          504         942
          504         964
          504         970
          505          18
          505          58
          505          78
          505         131
          505         196
          505         215
          505         335
          505         336
          505         399
          505         401
          505         456
          505         459
          505         476
          505         529
          505         580
          505         624
          505         687
          505         712
          505         715
          505         750
          505         781
          505         797
          505         810
          505         844
          505         857
          505         858
          505         869
          505         900
          505         906
          505         910
          505         917
          505         923
          505         943
          505         956
          505         985
          506           1
          506          48
          506          77
          506          92
          506          98
          506         113
          506         131
          506         134
          506         142
          506         164
          506         165
          506         177
          506         188
          506         204
          506         214
          506         259
          506         271
          506         286
          506         312
          506         315
          506         353
          506         361
          506         371
          506         429
          506         473
          506         545
          506         582
          506         623
          506         625
          506         636
          506         658
          506         699
          506         702
          506         759
          506         773
          506         799
          506         834
          506         840
          506         896
          506         917
          506         920
          506         971
          507           7
          507          20
          507         116
          507         255
          507         365
          507         372
          507         402
          507         477
          507         534
          507         577
          507         609
          507         614
          507         615
          507         657
          507         754
          507         775
          507         857
          507         914
          508          24
          508          41
          508          55
          508          66
          508          80
          508         142
          508         154
          508         195
          508         215
          508         256
          508         326
          508         327
          508         360
          508         377
          508         378
          508         384
          508         427
          508         449
          508         466
          508         483
          508         503
          508         570
          508         601
          508         619
          508         621
          508         637
          508         639
          508         684
          508         701
          508         719
          508         721
          508         779
          508         781
          508         841
          508         845
          508         882
          508         884
          508         920
          508         923
          508         967
          509          14
          509          27
          509          95
          509          98
          509         106
          509         112
          509         120
          509         131
          509         142
          509         168
          509         187
          509         198
          509         262
          509         288
          509         296
          509         301
          509         304
          509         306
          509         314
          509         332
          509         405
          509         448
          509         458
          509         465
          509         472
          509         567
          509         569
          509         575
          509         588
          509         707
          509         737
          509         773
          509         825
          509         839
          509         902
          509         943
          509         982
          510          91
          510         144
          510         221
          510         370
          510         484
          510         506
          510         560
          510         611
          510         696
          510         710
          510         772
          510         799
          510         805
          510         814
          510         837
          510         844
          510         847
          510         874
          510         950
          510         996
          511           9
          511          26
          511          77
          511         135
          511         148
          511         164
          511         215
          511         216
          511         250
          511         308
          511         321
          511         341
          511         479
          511         504
          511         535
          511         555
          511         611
          511         618
          511         643
          511         669
          511         685
          511         707
          511         708
          511         808
          511         825
          511         842
          511         904
          511         920
          511         951
          511         990
          512          15
          512          16
          512          34
          512          62
          512         139
          512         199
          512         233
          512         257
          512         263
          512         270
          512         291
          512         383
          512         390
          512         430
          512         489
          512         522
          512         534
          512         547
          512         593
          512         634
          512         676
          512         703
          512         707
          512         734
          512         784
          512         850
          512         907
          512         916
          512         942
          512         979
          512         980
          513          31
          513          47
          513          48
          513          80
          513         162
          513         181
          513         188
          513         259
[truncated: 380,043 more chars]
