# Supplementary material for: Dynamic thresholding search for the feedback vertex set problem
Source: PeerJ Comput Sci. 2023 Feb 10;9:e1245. doi: 10.7717/peerj-cs.1245 (PMC10280643; doi:10.7717/peerj-cs.1245)
Supplement: Supplemental Information 1 — These 101 benchmark instances are classified into five categories. No optimal solutions are known for the instances of the first to forth categories, while optimal solutions are known for the instances of the fifth category. [file peerj-cs-09-1245-s001.zip › FirstCategory/P1000-3500.dat]

         1000        3500
            1         250
            1         471
            1         473
            1         656
            1         661
            1         733
            2         325
            2         451
            2         459
            2         650
            3         184
            3         223
            3         381
            3         677
            4          99
            4         270
            4         460
            4         643
            5          58
            5         295
            5         360
            5         780
            5         808
            6          50
            6         362
            6         402
            6         466
            6         678
            7         242
            7         579
            7         640
            8          50
            8         200
            8         229
            8         688
            9         230
            9         330
            9         525
           10          23
           10         555
           10         777
           10         930
           10         982
           11         117
           11         262
           11         287
           11         618
           11         712
           12         311
           12         864
           13         311
           13         338
           13         393
           13         548
           14         328
           14         841
           14         859
           14         888
           14         916
           15         242
           15         616
           15         659
           15         735
           16         189
           16         510
           16         826
           16         831
           16         880
           16         882
           16         976
           17         760
           17         859
           17         898
           17         947
           18         139
           18         392
           18         663
           19         138
           19         278
           19         389
           19         467
           19         486
           19         661
           20          84
           20         171
           20         292
           20         699
           21          64
           21         162
           21         289
           21         312
           21         382
           21         457
           21         862
           21         970
           22         400
           22         427
           22         683
           22         950
           23         164
           23         207
           23         399
           24         264
           25         118
           25         243
           25         251
           25         863
           26         429
           26         750
           27          64
           27         335
           27         341
           27         377
           27         668
           27         755
           27         967
           28         205
           28         342
           28         564
           28         572
           28         850
           29          61
           29         214
           29         727
           29         829
           30         155
           30         207
           30         333
           30         534
           30         632
           30         907
           30         966
           31         172
           31         176
           31         461
           31         629
           31         635
           31         656
           31         668
           31         763
           32          25
           32          93
           32         242
           32         851
           33         862
           33         899
           33         998
           34         373
           34         405
           35         123
           35         263
           35         339
           35         512
           35         858
           36         107
           36         511
           36         902
           36        1000
           37          81
           37         438
           37         475
           37         779
           37         827
           37         959
           38         311
           38         371
           38         436
           39           1
           39         152
           39         185
           39         229
           39         515
           39         567
           39         733
           40         673
           40         725
           42         724
           42         792
           43          64
           43         577
           43         596
           43         667
           43         780
           43         828
           43         901
           44         293
           44         410
           44         845
           44         921
           45          71
           46         286
           47         742
           47         897
           48          95
           49         472
           50         320
           50         324
           50         505
           50         603
           51         659
           51         780
           52         101
           52         206
           52         945
           53         120
           53         187
           53         459
           54          53
           54         952
           54         984
           55         567
           55         638
           56         215
           56         238
           57         206
           57         229
           57         484
           57         513
           57         832
           57         920
           58          34
           58         675
           58         696
           59         448
           60         259
           60         480
           60         998
           61          21
           61         540
           62          95
           62         245
           63         647
           63         736
           63         945
           64          72
           64         166
           64         252
           64         485
           64         568
           64         626
           64         829
           65          86
           65         166
           65         565
           65         693
           65         918
           66         314
           66         404
           67         258
           67         543
           67         759
           67         958
           68         125
           68         160
           68         601
           69          17
           69          23
           69          80
           70         359
           70         384
           70         604
           71          42
           72         280
           73         108
           73         305
           73         655
           73         761
           74         826
           75         152
           75         383
           75         486
           75         638
           75         675
           75         718
           75         783
           75         868
           75         882
           76         456
           76         830
           76         840
           76         866
           77         210
           77         290
           77         899
           78         349
           78         377
           78         475
           79         397
           80         208
           80         485
           80         628
           80         993
           81         614
           81         927
           82          29
           82         107
           82         556
           82         723
           83         546
           83         576
           83         610
           83         617
           83         981
           84         395
           84         517
           84         527
           84         617
           84         754
           84         769
           85         203
           85         495
           85         559
           86          35
           86         540
           86         578
           86         587
           86         600
           86         942
           87          37
           87         221
           87         491
           87         513
           87         525
           87         910
           87         999
           88         197
           88         618
           90         469
           90         474
           91         910
           92         236
           92         425
           92         464
           92         551
           92         696
           93         468
           93         559
           94          13
           94         355
           94         617
           94         921
           95         289
           95         303
           95         350
           95         654
           96         162
           96         388
           96         415
           97         128
           97         332
           98         512
           98         637
           98         888
           98         920
           99          18
           99         283
           99         980
          100          44
          100         197
          100         560
          100         743
          100         772
          100         903
          101          63
          101         509
          101         871
          102         376
          102         630
          103         455
          103         910
          103         940
          104         695
          104         815
          104         943
          105         123
          105         331
          105         645
          106         182
          106         244
          106         376
          106         753
          106         754
          107         200
          107         338
          107         407
          107         516
          108         571
          109          42
          109         491
          109         687
          109         880
          109         885
          110         291
          110         390
          110         553
          110         571
          110         635
          111         386
          111         426
          111         471
          111         920
          112         203
          112         420
          112         701
          113         224
          113         763
          113         829
          114         146
          114         243
          114         465
          114         867
          115          10
          115         211
          115         333
          115         929
          116         121
          116         794
          117         138
          117         305
          117         393
          117         447
          117         627
          118         515
          118         799
          119         141
          119         740
          120         379
          120         382
          120         521
          120         641
          120         794
          121          63
          121         330
          121         449
          122         273
          122         517
          122         946
          122         993
          123          65
          123         424
          123         450
          123         518
          123         844
          123         918
          124         598
          124         605
          124         874
          124         891
          124         912
          124         946
          125         279
          125         377
          125         419
          125         483
          125         592
          126         617
          126         699
          127         797
          127         824
          127         943
          128         632
          128         707
          128         980
          129         293
          129         522
          130         212
          130         506
          130         639
          130         859
          130         961
          131         223
          131         298
          131         517
          131         528
          132         204
          132         228
          132         311
          132         517
          132         577
          132         735
          133           8
          133          65
          133         320
          133         648
          133         801
          133         936
          134         107
          134         786
          134         930
          134         963
          135         167
          135         686
          135         981
          136         246
          136         326
          136         334
          136         783
          136         931
          137         190
          137         266
          137         445
          137         527
          137         869
          138         997
          139          20
          139          56
          139         244
          139         606
          139         833
          139         880
          140           1
          140         690
          141          69
          141         325
          142         113
          142         118
          142         179
          142         281
          142         441
          143          96
          143         198
          143         249
          143         335
          143         569
          143         608
          144         242
          144         351
          144         761
          144         821
          144         829
          145         438
          145         816
          145         966
          146          93
          146         211
          146         219
          146         287
          146         673
          146         745
          147          64
          147         324
          147         519
          147         650
          147         843
          148         260
          148         414
          148         719
          148         728
          148         823
          148         910
          149           6
          149          81
          149         664
          149         700
          150          94
          150         125
          150         264
          150         428
          150         700
          150         750
          150         866
          151         121
          151         224
          151         879
          151         920
          152          71
          152         192
          152         551
          152         686
          153           7
          153          37
          153         152
          153         333
          153         353
          153         677
          153         714
          153         835
          153         990
          154          17
          154          98
          154         174
          154         544
          154         588
          154         695
          155         266
          155         433
          156          91
          156         183
          156         203
          156         243
          156         565
          156         871
          157         334
          157         747
          157         799
          158          29
          158          80
          158         130
          158         242
          158         616
          158         788
          159         331
          159         482
          159         570
          159         882
          159         968
          160         299
          160         324
          160         419
          160         674
          161          33
          161         220
          161         336
          161         858
          162         832
          163         147
          163         239
          163         533
          163         929
          164         521
          164         533
          164         878
          165          23
          165          66
          165         114
          165         191
          165         557
          165         579
          166         348
          166         566
          166         732
          166         768
          166         909
          166         975
          167          10
          167         138
          167         338
          167         512
          168         511
          168         882
          169         188
          169         368
          169         852
          170         652
          171          26
          171         361
          171         692
          171         753
          171         775
          172         134
          172         245
          172         479
          172         498
          172         648
          172         753
          172         809
          173          10
          173         837
          173         869
          174         242
          174         529
          174         971
          175          83
          175         115
          175         713
          175         767
          175         869
          176          45
          176         323
          176         975
          176         990
          177         878
          178          68
          178          99
          178         159
          178         226
          178         364
          178         483
          179         131
          179         285
          179         303
          180         599
          181         361
          181         414
          182         476
          183         139
          183         324
          183         572
          184         255
          184         281
          184         379
          184         678
          185          24
          185         383
          185         613
          185         846
          186         318
          186         826
          186         976
          187         318
          187         652
          187         719
          187         936
          188         397
          188         839
          188         913
          190         175
          190         478
          190         543
          190         899
          191          51
          191         207
          191         451
          191         758
          192         597
          192         616
          192         733
          192         872
          193           6
          193          95
          193         568
          193         590
          193         613
          193         738
          193         848
          194         470
          194         598
          194         678
          194         843
          195         479
          195         503
          195         936
          196         292
          196         619
          197         244
          197         405
          197         737
          197         847
          198         106
          198         237
          198         755
          198         938
          199         165
          199         273
          200          42
          200         123
          200         293
          200         331
          201          80
          201         937
          202         163
          202         332
          202         351
          202         944
          203          33
          203         144
          203         963
          204           1
          204         888
          205         112
          205         278
          205         768
          205         785
          206         528
          206         607
          207         374
          207         640
          207         698
          208         753
          208         830
          209          48
          210         102
          210         496
          211         102
          211         127
          211         262
          211         478
          211         992
          212         313
          212         673
          212         958
          213         221
          213         392
          214         238
          214         282
          214         670
          215         195
          215         303
          215         846
          216         201
          216         262
          216         791
          216         793
          216         830
          216         963
          217          77
          217         218
          217         635
          218         566
          218         798
          218         835
          219         593
          219         869
          220          11
          220         247
          220         443
          220         513
          220         543
          220         916
          221         259
          221         662
          221         728
          222          96
          222         245
          222         296
          222         335
          222         673
          222         733
          223          17
          223         193
          223         298
          223         868
          223         894
          224         108
          224         365
          225         626
          225         702
          225         930
          226         660
          226         787
          226         904
          227         154
          227         978
          228         815
          228         878
          229         215
          229         595
          229         865
          230         205
          230         235
          230         394
          230         501
          230         700
          230         997
          231         963
          232         496
          232         786
          232         895
          232         913
          233         133
          234         229
          234         243
          234         718
          234         782
          235         618
          235         803
          235         853
          236          67
          236         350
          236         385
          236         807
          237         428
          237         656
          237         823
          237         914
          238         213
          238         377
          238         550
          238         838
          238         920
          239         104
          239         462
          240         134
          240         310
          240         955
          242          31
          242         259
          242         605
          242         851
          243         113
          243         154
          243         751
          244           8
          244         759
          244         962
          245          52
          245          81
          246          26
          246          31
          246          45
          246          67
          246         487
          247          99
          247         544
          247         782
          248         344
          248         483
          248         755
          249         267
          249         730
          250         102
          250         309
          250         362
          250         982
          251          12
          251          19
          251         263
          252          70
          252         413
          252         490
          252         695
          252         822
          253          84
          253         228
          253         435
          254         188
          254         317
          254         489
          255         142
          255         491
          255         498
          255         669
          256         264
          256         439
          256         767
          257         145
          257         189
          257         276
          257         461
          257         512
          257         634
          257         713
          257         862
          257         982
          258         223
          258         264
          258         375
          258         885
          258         940
          259         407
          259         544
          259         952
          260         116
          260         223
          260         414
          261         475
          261         998
          262         515
          262         725
          263          31
          263         152
          263         167
          263         385
          263         569
          263         807
          263         870
          263         871
          264         574
          264         653
          264         801
          265         158
          265         507
          265         530
          265         924
          265         983
          266         189
          266         992
          267         338
          267         484
          268         122
          268         226
          268         315
          268         558
          270         221
          270         755
          271         232
          271         728
          272          47
          272         177
          272         305
          272         368
          273          84
          273         116
          273         320
          273         736
          273         957
          273         997
          274         148
          274         219
          274         522
          274         775
          274         892
          274         956
          275         491
          275         574
          276          69
          276         251
          276         350
          276         439
          276         739
          276         974
          277          81
          277         348
          277         695
          277         710
          277         746
          278          50
          278         339
          278         346
          278         649
          278         882
          279          83
          279         558
          279         613
          279         941
          280         344
          280         419
          281         101
          281         354
          281         605
          281         835
          282         114
          282         118
          282         320
          282         565
          282         769
          282         992
          283         897
          284         370
          285         198
          285         316
          285         390
          286         320
          286         622
          287          47
          287         997
          288         147
          288         987
          289         221
          291          12
          291         864
          292          91
          292         191
          292         230
          292         831
          293         862
          294         715
          295         218
          295         345
          295         396
          295         879
          296         796
          297          28
          297          40
          297         261
          297         473
          297         931
          298         175
          298         277
          298         385
          298         711
          298         766
          299         109
          299         177
          299         229
          299         499
          300         247
          300         598
          300         642
          301          96
          301         404
          301         566
          302          70
          302         116
          302         388
          302         569
          302         746
          303          22
          303         971
          304         720
          304         888
          305         765
          305         930
          305         985
          306         329
          306         374
          306         641
          306         685
          307         162
          308         329
          308         901
          309          54
          309         227
          309         673
          310         380
          310         603
          310         853
          311          23
          311         577
          312          58
          312         903
          313           8
          313          27
          314         572
          314         631
          315         181
          315         947
          316         767
          316         933
          317         264
          317         296
          317         829
          318         391
          318         438
          318         478
          318         515
          318         635
          319         134
          319         230
          319         291
          319         435
          319         703
          319         729
          320         203
          320         577
          321         704
          321         960
          321         981
          322          86
          322          88
          322         373
          322         757
          323          31
          323         135
          323         555
          323         964
          324         117
          324         137
          324         472
          324         497
          324         502
          324         633
          324         756
          324         897
          325         307
          325         352
          325         560
          326         462
          327         317
          327         561
          328          32
          328         518
          329          64
          329         442
          329         751
          330         180
          330         778
          330         862
          332         607
          332         967
          333         407
          333         802
          333         871
          333         930
          334         465
          334         831
          335         165
          335         346
          335         614
          335         997
          336         150
          336         553
          336         916
          337         143
          337         481
          337         574
          337         732
          338         406
          338         802
          339         587
          339         623
          340         807
          341         433
          341         676
          341         688
          341         762
          342         521
          342         552
          342         575
          342         622
          342         763
          343           1
          343          54
          343         498
          343         648
          343         903
          344          81
          344          82
          344         140
          344         181
          344         304
          344         370
          344         690
          345          13
          345          69
          345         212
          345         569
          345         701
          345         953
          346         535
          346         766
          346         915
          347          17
          347         101
          347         388
          347         447
          347         467
          347         532
          347         545
          347         638
          348         910
          349         137
          349         768
          350          53
          350         232
          350         319
          350         785
          351          36
          351         205
          351         342
          351         540
          351         665
          352         287
          352         375
          352         591
          352         614
          352         703
          352         737
          352         768
          352         773
          352         899
          353         324
          354         460
          354         897
          355         305
          355         329
          355         440
          355         798
          356         413
          356         414
          357         201
          357         356
          358          67
          358         196
          358         368
          358         684
          358         766
          359         528
          359         892
          360         144
          360         302
          360         374
          360         670
          360         694
          360         766
          361         184
          361         356
          361         604
          362         195
          362         503
          362         839
          363         302
          363         586
          363         765
          363         834
          364          17
          364          97
          364         490
          364         631
          366         249
          366         315
          367         140
          367         204
          367         714
          367         940
          368         580
          368         998
          369         194
          369         690
          369         710
          370         116
          371          89
          371         251
          371         273
          371         369
          371         639
          371         651
          371         784
          372         274
          372         800
          373         150
          373         344
          373         381
          373         454
          373         815
          373         860
          374         134
          374         203
          374         345
          374         545
          374         640
          374         779
          374         806
          374         874
          376         246
          376         528
          376         738
          376         761
          376         857
          377          36
          377         233
          377         243
          377         259
          377         501
          377         719
          377         748
          377         965
          378          80
          378         612
          378         626
          378         866
          379         362
          379         587
          379         784
          379         800
          380         316
          380         392
          380         441
          380         689
          381         443
          382         485
          382         654
          382         769
          382         912
          383         331
          383         657
          384         193
          384         845
          385         142
          385         359
          385         531
          385         903
          386         527
          386         784
          386         812
          386         948
          387         383
          387         568
          388         306
          388         360
          388         548
          388         783
          388         849
          388         879
          389         186
          389         226
          389         353
          389         411
          389         456
          389         549
          389         654
          389         695
          389         860
          390          70
          390         158
          390         445
          390         624
          390         957
          391          89
          391         909
          392         132
          392         199
          392         387
          393         126
          393         435
          394          89
          394         116
          394         195
          394         378
          394         696
          395         605
          395         730
          395         838
          395         947
          396           3
          396         355
          396         378
          396         746
          397         161
          397         185
          397         676
          398           4
          398         132
          398         376
          398         673
          398         895
          398         967
          399         119
          399         197
          399         272
          399         516
          399         748
          399         804
          400          10
          400         333
          400         339
          400         775
          401         728
          401         815
          401         829
          401         877
          402          35
          402         395
          403         300
          403         577
          403         689
          403         973
          404          23
          404         222
          404         375
          405         197
          406         116
          406         344
          406         644
          406         837
          407         854
          407         992
          408         133
          408         172
          408         363
          409         504
          409         560
          410         119
          410         128
          410         341
          410         403
          410         681
          411         100
          411         199
          412         395
          412         828
          413         113
          413         117
          413         175
          413         422
          413         678
          414         563
          414         625
          414         670
          415         162
          415         270
          415         750
          415         915
          416          79
          416         343
          417          15
          417         449
          417         797
          418         129
          418         316
          418         367
          418         433
          419         592
          419         651
          419         712
          419         716
          420          57
          420         451
          420         902
          421         282
          421         391
          421         770
          421         872
          422         123
          422         202
          422         951
          423          54
          423         221
          423         357
          423         360
          423         457
          423         864
          425         256
          425         556
          426          68
          426          93
          426         235
          426         752
          426         788
          427          66
          427         152
          427         487
          427         696
          428          63
          428         235
          428         758
          429         257
          429         598
          429         633
          429         804
          429         811
          430         244
          430         372
          430         524
          430         664
          430         851
          430         868
          431         344
          432          69
          433         318
          433         343
          433         495
          433         531
          434         522
          434         530
          434         744
          435         717
          435         984
          436         428
          436         442
          436         637
          436         685
          437          88
          437         490
          437         566
          438         112
          438         134
          438         198
          438         671
          438         834
          439           8
          439          64
          439         627
          439         637
          439         662
          440          55
          440          92
          440         183
          440         696
          441         208
          441         677
          441         679
          441         840
          442          30
          442          40
          442         120
          442         136
          442         164
          442         221
          442         319
          442         664
          442         668
          442         734
          442         761
          442         805
          442         946
          443         346
          443         401
          443         432
          443         786
          444         254
          444         298
          444         541
          444         699
          445         128
          445         390
          445         439
          445         546
          445         991
          446         513
          446         610
          446         767
          447         455
          447         748
          447         962
          448         100
          448         273
          448         451
          448         459
          448         658
          448         703
          448         811
          448         982
          449         963
          451         264
          451         420
          452          72
          452         491
          452         763
          453         417
          453         781
          453         954
          453         976
          454          11
          454         587
          454         665
          454         803
          454         926
          455         780
          455         788
          455         987
          456           6
          456         310
          456         316
          456         591
          456         771
          457         216
          457         221
          457         233
          457         414
          457         550
          457         978
          458          74
          458         629
          458         734
          458         981
          459          86
          459         608
          460         391
          460         579
          460         856
          460         964
          461          73
          461         752
          462         104
          462         256
          462         351
          462         657
          462         694
          462         728
          462         911
          463         361
          463         525
          463         644
          463         919
          464          59
          464         161
          464         250
          464         651
          464         735
          464         823
          464         824
          465         351
          465         827
          465         959
          466         108
          466         308
          466         479
          466         646
          467         231
          467         637
          468          23
          468         202
          468         692
          469         574
          469         661
          470         243
          470         357
          470         368
          470         786
          470         930
          471         361
          472         109
          472         182
          472         989
          473         113
          473         420
          473         632
          473         813
          473         822
          473         911
          474         651
          475         502
          476         177
          476         316
          476         893
          476         894
          477         615
          477         859
          478         595
          478         639
          478         699
          479         170
          479         446
          479         566
          479         612
          479         989
          480         236
          481           1
          481         528
          481         540
          481         544
          481         882
          481         891
          482         294
          482         375
          483          64
          483         458
          484         154
          484         853
          485         206
          485         371
          485         955
          486         779
          486         915
          487          24
          487         170
          487         634
          487         888
          487         941
          488         107
          488         377
          488         471
          488         619
          488         790
          489         117
          489         172
          489         886
          489         926
          490         126
          490         684
          491         296
          491         362
          491         967
          492          14
          492         429
          492         853
          493         285
          494         190
          494         567
          494         725
          495         323
          495         659
          496         630
          496         709
          496         914
          496         983
          497         157
          497         457
          497         604
          497         888
          498         646
          498         814
          499          20
          499         364
          499         432
          499         558
          500         143
          500         310
          500         472
          500         565
          501          89
          501         191
          501         220
          501         482
          501         497
          501         697
          501         767
          502         653
          502         856
          503           5
          503         306
          503         318
          503         564
          503         654
          503         699
          503         701
          504         177
          504         319
          504         716
          504         840
          505          66
          505         313
          505         339
          505         388
          505         591
          505         599
          505         745
          505         804
          506          14
          506         763
          507          97
          507         460
          507         578
          507         980
          508         650
          508         989
          509         540
          510         199
          510         864
          510         966
          512         219
          512         896
          513         399
          513         492
          514         270
          514         273
          514         315
          514         328
          514         486
          515          80
          515         318
          515         527
          515         659
          515         796
          515         880
          515         960
          515         988
          516          16
          516         374
          516         444
          516         690
          516         772
          517         773
          518          13
          518          26
          518         847
          519           5
          519         114
          519         420
          519         461
          519         510
          519         804
          519         913
          519         958
          520          62
          520         133
          520         537
          520         643
          520         901
          521         179
          521         421
          521         561
          521         786
          522         241
          522         375
          522         474
          522         478
          522         588
          522         975
          523          90
          523         134
          523         694
          524         113
          524         255
          524         687
          524         856
          524         916
          525         362
          525         466
          526           6
          526         125
          526         195
          526         275
          526         292
          526         319
          526         461
          527          47
          527         210
          527         329
          527         373
          527         442
          527         570
          527         654
          527         816
          527         887
          527         907
          527         923
          528          56
          528         426
          528         526
          528         747
          528         833
          529         274
          529         637
          530          27
          530         561
          530         617
          531         717
          532           7
          532         652
          532         689
          533          19
          533         907
          533         919
          534         362
          534         845
          534         868
          535         288
          535         649
          535         905
          535         948
          535         990
          536         336
          536         839
          536         919
          537         331
          537         447
          537         587
          538         162
          539         308
          539         401
          539         421
          539         858
          540         280
          540         308
          540         616
          540         650
          540         946
          541         123
          541         869
          542          96
          542         240
          542         351
          542         402
          542         957
          543         461
          543         945
          543         959
          544         197
          544         879
          545         153
          545         485
          546         840
          547          85
          547         720
          548         179
          548         901
          549         451
          549         506
          549         563
          549         572
          549         577
          549         606
          549         613
          549         635
          550          83
          550         462
          550         791
          550         832
          551          16
          551         233
          551         393
          551         523
          551         781
          551         875
          552         170
          552         408
          552         771
          552         884
          553           9
          553         805
          554         329
          554         334
          554         347
          554         488
          554         933
          555          60
          555         235
          555         661
          555         719
          555         737
          555         949
          556           5
          556          93
          556         186
          556         224
          557           2
          557         117
          557         426
          557         447
          557         990
          558          15
          558         503
          558         518
          558         580
          558         655
          559         736
          559         872
          560         146
          560         633
          561         182
          561         259
          561         285
          561         462
          561         608
          561         894
          561         911
          561         974
          562         994
          563          22
          563         425
          563         570
          563         590
          563         785
          563         821
          564         766
          564         836
          564         944
          565          16
          565         155
          565         563
          565         678
          565         709
          565         871
          565         992
          566         224
          566         789
          566         964
          567         105
          567         264
          568         457
          568         983
          569         518
          570          24
          570         540
          570         833
          571         199
          571         341
          572          21
          573         213
          573         510
          573         526
          573         856
          574         459
          574         487
          574         732
          574         823
          574         901
          575         356
          575         398
          575         489
          576         309
          576         503
          577         245
          577         383
          577         766
          578         126
          578         277
          579         340
          579         484
          579         628
          579         976
          580         366
          580         403
          580         462
          580         706
          581         167
          581         644
          581         795
          581         804
          582         790
          582         805
          582         851
          583          19
          583         355
          584         199
          584         717
          584         732
          584         777
          584         816
          585         241
          585         565
          586         135
          586         400
          586         622
          586         654
          586         993
          587         163
          587         389
          587         527
          587         682
          588          26
          588         203
          588         289
          588         755
          589         305
          590         526
          591         357
          591         368
          591         425
          591         651
          591         703
          592          90
          592         766
          592         802
          593         275
          593         298
          593         496
          593         905
          594          20
          594          92
          594         537
          594         608
          594         940
          594         976
          595          10
          595         852
          595         997
          596          41
          596         375
          596         559
          596         561
          596         723
          597         195
          597         228
          597         604
          598         149
          598         191
          598         685
          598         763
          598         832
          598         950
          599         168
          599         712
          599         810
          600          70
          600         423
          601         321
          601         737
          602          32
          602         124
          602         520
          602         675
          602         961
          603          27
          603          38
          603         487
          603         606
          604          71
          604         255
          604         318
          604         391
          604         593
          604         689
          605         355
          605         898
          606          55
          606          71
          606         154
          606         304
          606         708
          606         748
          606         809
          606         813
          607         389
          607         521
          607         559
          608         131
          608         265
          608         347
          608         671
          609         459
          609         527
          609         640
          609         795
          610         136
          610         153
          610         602
          611         433
          611         582
          611         765
          611         862
          611         936
          612         338
          612         593
          612         752
          613          88
          613         271
          613         398
          613         487
          613         965
          614          79
          614         452
          614         766
          614         849
          615          70
          615         195
          616          27
          616         242
          616         250
          616         925
          617         334
          617         425
          617         673
          618         169
          618         446
          618         745
          618         972
          619         297
          619         620
          620         253
          620         366
          620         444
          620         459
          620         637
          621         216
          621         327
          622          44
          622          83
          622         283
          622         421
          622         996
          623          63
          623         245
          623         804
          624          43
          624         160
          624         338
          624         593
          624         905
          625         438
          625         601
          626         140
          626         285
          626         728
          626         957
          627         538
          627         725
          627         784
          627         805
          628         617
          628         627
          628         697
          628         721
          628         933
          629         107
          629         124
          629         451
          629         585
          629         784
          629         878
          630         248
          630         566
          630         751
          630         857
          630         888
          631         245
          631         303
          631         818
          631         909
          632         194
          632         232
          632         329
          632         379
          632         381
          632         421
          632         714
          632         824
          633          21
          633         286
          633         329
          633         706
          634         202
          634         223
          634         833
          635         123
          635         148
          635         341
          635         457
          636         129
          636         173
          636         422
          636         512
          636         843
          636         939
          637         571
          637         618
          637         657
          637         679
          637         873
          637         906
          638         501
          638         603
          638         632
          639          77
          639         436
          639         944
          640          52
          640         125
          640         323
          640         615
          640         715
          640         948
          641           3
          642          83
          642         357
          642         394
          642         767
          642         823
          643         196
          643         436
          644           5
          644          57
          644         402
          644         451
          644         640
          645         132
          645         150
          645         214
          645         357
          645         813
          646          13
          646          60
          646         114
          647         931
          648          12
          648         329
          648         483
          648         712
          648         787
          649         490
          649         668
          649         865
          650         154
          650         257
          651         391
          651         717
          651         807
          652         681
          652         871
          655         532
          656         142
          656         226
          656         453
          657           1
          657         247
          657         682
          657         873
          658         117
          658         529
          658         664
          658         814
          659         279
          659         280
          659         558
          659         964
          660          81
          660         522
          660         978
          661         393
          661         441
          663          79
          663         148
          664         398
          664         997
          665          54
          665         516
          665         552
          665         689
          666         715
          667         226
          667         449
          667         727
          668          35
          668         301
          668         486
          668         515
          668         713
          669         671
          669         822
          669         878
          670          29
          670         156
          670         491
          670         589
          671         172
          672          49
          672         902
          673         207
          673         837
          674         162
          674         398
          674         474
          674         647
          674         810
          674         819
          674         918
          675         263
          675         276
          675         442
          676         648
          677         458
          677         662
          678         113
          678         167
          678         271
          678         357
          678         693
          679         275
          679         422
          679         490
          680         190
          680         453
          680         557
          680         572
          680         840
          680         955
          681         659
          681         880
          681         988
          682         205
          682         246
          682         369
          682         617
          682         845
          682         894
          683         542
          683         762
          684         616
          684         717
          685         380
          685         389
          685         527
          685         756
          685         822
          685         952
          686          69
          686         691
          686         821
          687         825
          688         469
          688         518
          689         125
          689         161
          689         354
          689         459
          689         465
          689         489
          690          25
          690          69
          690         284
          690         314
          690         735
          690         755
          691         961
          691         994
          692          22
          692         245
          692         317
          692         545
          692         650
          692         732
          693          44
          693         168
          693         657
          693         805
          694         381
          695          32
          695          40
          695          69
          695         464
          695         827
          695         887
          696         582
          697         165
          697         609
          697         765
          697         824
          698         128
          698         394
          698         487
          698         590
          698         608
          698         730
          699         171
          699         344
          699         833
          700          27
          700         156
          700         169
          700         324
          701         623
          701         659
          701         749
          702          98
          702         640
          703          41
          703         454
          703         594
          703         906
          704         123
          704         138
          704         364
          704         404
          704         663
          705         713
          706          77
          706         361
          707          37
          707         362
          707         706
          708          81
          708          91
          708         226
          708         266
          708         462
          710         631
          710         713
          711         813
          712          39
          712         278
          712         478
          712         491
          713         206
          714         242
          714         652
          714         723
          714         964
          715          42
          715         411
          715         557
          715         580
          715         614
          716          17
          716         108
          716         399
          716         654
          717          90
          717         161
          717         589
          717         944
          718         163
          718         340
          718         378
          718         717
          719          13
          719         848
          719         939
          720         441
          720         750
          720         753
          720         837
          721         441
          721         538
          721         766
          721         791
          722         542
          722         776
          722         987
          723         103
          724          53
          724         110
          724         305
          724         454
          724         459
          724         594
          724         752
          724         942
          725         284
          726         283
          726         677
          726         893
          726         911
          726         996
          727         195
          727         196
          727         830
          728          77
          728         456
          728         983
          729         113
          729         171
          729         408
          729         513
          729         604
          729         858
          730         181
          730         492
          730         538
          730         852
          731         157
          731         490
          731         797
          732          41
          732          44
          732         731
          733          56
          733         192
          733         796
          733         912
          733         980
          734         158
          734         181
          734         550
          734         923
          735          26
          735         438
          735         506
          735         550
          735         690
          735         712
          736         581
          736         616
          736         710
          736         973
          736         975
          737         528
          737         916
          739         314
          739         434
          739         858
          740         165
          740         617
          740         884
          740         897
          741         341
          741         729
          742          38
          742         220
          743         433
          743         541
          743         772
          744          56
          744         142
          744         295
          744         356
          744         980
          745           7
          745          47
          745         791
          745         874
          746          14
          746          59
          746          83
          746         465
          746         470
          746         757
          746         976
          747         629
          747         694
          747         913
          748          54
          748         408
          748         778
          749          68
          749         363
          750         306
          750         308
          750         449
          750         598
          751         163
          751         219
          751         253
          751         487
          751         607
          753          14
          753         365
          753         413
          753         493
          753         713
          754         175
          754         192
          754         866
          755           7
          755         150
          755         172
          755         238
          756         494
          756         856
          756         978
          757         272
          757         282
          757         440
          757         626
          757         811
          757         980
          758         331
          758         822
          759         347
          760         668
          761         101
          761         225
          761         318
          761         456
          762         303
          762         876
          762         889
          763         148
          763         184
          763         371
          763         727
          763         830
          763         880
          764         177
          764         214
          764         961
          765         242
          765         273
          765         767
          766          31
          766         532
          766         986
          767         176
          767         266
          767         341
          767         936
          767         964
          769          23
          769         599
          770          64
          770         404
          770         484
          770         560
          770         667
          770         761
          771         303
          771         884
          771         937
          771         988
          772          19
          772         356
          772         381
          772         810
          772         890
          772         916
          773         116
          773         132
          773         345
          773         407
          773         421
          773         436
          773         578
          773         807
          774         186
          774         380
          774         454
          774         874
          774         916
          775         294
          776         135
          776         195
          776         315
          776         397
          776         594
          776         646
          776         657
          776         973
          777         891
          778         293
          778         318
          779         223
          779         917
          780         162
          780         174
          780         321
          780         741
          782         479
          783         694
          783         965
          784         140
          784         181
          784         394
          784         401
          784         465
          784         604
          784         766
          785          96
          785         340
          785         694
          785         827
          785         876
          786         116
          786         122
          786         691
          786         878
          786         982
          787         744
          787         827
          788         950
          788         968
          789         221
          789         715
          789         863
          790         110
          790         352
          790         508
          790         609
          791          56
          791         154
          792         377
          792         697
          793         132
          793         735
          794         218
          794         413
          795         111
          795         263
          795         465
          795         475
          795         800
          795         999
          796         164
          796         244
          797         343
          797         400
          797         550
          797         640
          798         308
          798         381
          798         432
          798         458
          798         700
          799          83
          799         223
          799         339
          800          14
          800         398
          800         617
          800         852
          801          18
          801         761
          801         792
          802         796
          803          13
          803         498
          803         569
          803         666
          803         862
          804         270
          804         844
          805         244
          805         818
          805         988
          806         337
          806         445
          806         736
          807         146
          807         691
          808         177
          808         287
          808         529
          808         886
          809          24
          809          67
          810         149
          810         184
          810         293
          811         680
          812         601
          812         793
          812         916
          813           3
          813         214
          813         354
          814         170
          814         335
          814         587
          815         871
          816         109
          816         652
          817         106
          817         181
          817         907
          819         287
          819         567
          819         733
          820         318
          820         387
          820         392
          820         523
          820         621
          820         836
          822         661
          823         276
          823         419
          823         530
          823         534
          823         674
          824         168
          824         225
          824         230
          824         487
          824         521
          824         700
          825          57
          825         362
          825         667
          826         227
          826         483
          826         766
          826         768
          826         832
          827         163
          827         198
          827         486
          827         938
          828          46
          828          58
          828         733
          829          13
          829          72
          829         447
          829         965
          830         455
          830         490
          830         507
          830         745
          830         938
          831         232
          831         739
          831         782
          832         111
          832         506
          832         530
          832         591
          833         103
          833         474
          833         589
          833         608
          833         714
          833         854
          833         973
          833         985
          834         345
          834         366
          834         407
          834         742
          834         862
          834         978
          835         361
          835         505
          835         778
          836         391
          836         600
          836         977
          837         285
          837         319
          837         379
          837         451
          837         996
          838         594
          838         658
          839         578
          839         870
          840         238
          840         275
          840         453
          840         681
          840         758
          840         947
          841         244
          841         316
          841         540
          841         591
          841         668
          841         696
          841         986
          842          69
          842          91
          842         197
          842         449
          842         456
          842         911
          843          71
          843         709
          844         619
          845          13
          845         125
          845         304
          845         591
          845         766
          845         796
          845         872
          845         877
          845         949
          846         137
          846         229
          846         260
          846         417
          847          25
          847         255
          847         717
          848         325
          848         838
          849         671
          849         825
          850         139
          850         911
          851         267
          851         729
          851         882
          852          11
          852         723
          852         981
          853         419
          853         428
          853         568
          853         580
          854         247
          855          75
          855         914
          856         198
          856         274
          856         506
          856         523
          856         533
          856         547
          856         970
          857         180
          857         482
          857         896
          858         637
          858         971
          859         140
          859         508
          859         664
          859         715
          860         200
          860         729
          861         716
          862         183
          863           8
          863         228
          863         323
          864         189
          864         929
          864         949
          864         978
          865         926
          866           3
          866         167
          867         414
          867         492
          867         883
          868           1
          868         326
          868         730
          868         989
          869         274
          869         358
          869         429
          869         517
          869         703
          869         862
          870         424
          870         601
          871         148
          871         292
          871         298
          871         517
          871         647
          871         909
          873         232
          873         403
          873         623
          873         686
          873         885
          874         488
          874         859
          874         913
          875          40
          875         107
          875         191
          875         702
          876          62
          876         255
          876         470
          876         957
          877         532
          878          57
          878         174
          878         300
          878         701
          879         221
          879         293
          879         365
          879         433
          880         164
          881          65
          881         357
          881         580
          881         709
          881         948
          882         146
          882         336
          882         688
          882         820
          883         221
          883         576
          883         781
          883         885
          884         108
          884         871
          885          71
          885         348
          885         361
          885         790
          885         980
          886         217
          886         589
          886         642
          886         913
          887         169
          887         278
          887         868
          888         105
          888         164
          888         295
          889          32
          889         476
          889         493
          890         207
          890         589
          890         892
          890         903
          890         929
          890         981
          891         250
          891         412
          891         988
          892          69
          892         304
          892         384
          892         911
          894         272
          894         578
          895         474
          895         491
          895         523
          895         911
          896          23
          896         119
          896         377
          897         418
          897         526
          898         179
          898         617
          898         656
          899          66
          899         878
          900         480
          900         587
          901         555
          901         623
          901         783
          902          81
          902         546
          902         797
          902         839
          902         843
          902         888
          903           4
          903         229
          903         743
          903         943
          904         147
          904         217
          904         598
          904         620
          904         659
          904         953
          905         461
          905         525
          905         534
          906         292
          906         881
          906         884
          907          12
          908         622
          908         906
          909          13
          909         952
          910         234
          910         298
          910         854
          911         339
          911         349
          911         633
          912         612
          912         649
          912         685
          913         295
          914         152
          914         187
          914         239
          914         246
          914         820
          915          29
          915          53
          915         142
          915         216
          915         717
          915         741
          915         903
          916         440
          916         476
          916         517
          916         926
          917         265
          917         491
          917         497
          917         629
          918          67
          918         396
          918         431
          919           1
          919         498
          920         228
          920         759
          921          85
          921         353
          921         764
          922         312
          922         574
          922         784
          922         791
          922         951
          923         553
          923         556
          923         713
          923         728
          923         951
          924         798
          924         942
          925         277
          925         728
          925         939
          926         977
          927          51
          927         327
          927         418
          928         275
          928         577
          928         587
          928         881
          929         286
          929         548
          929         768
          930         108
          930         943
          930         944
          931           7
          931          10
          931          47
          931         134
          931         429
          931         443
          932          10
          932          36
          932         225
          932         264
          932         607
          932         895
          933         369
          933         665
          933         966
          934          49
          934         391
          935          73
          935         124
          935         289
          935         439
          936         108
          936         135
          936         275
          937          60
          937         171
          937         817
          937         873
          938          65
          938         104
          938         321
          938         541
          938         864
          939         417
          939         433
          939         442
          939         655
          939         990
          939         993
          940         550
          941          33
          941          68
          941         105
          941         494
          941         579
          942         172
          942         317
          942         803
          942         912
          943         251
          943         578
          943         691
          943         807
          943         855
          943         890
          944          42
          944         162
          944         561
          944         937
          945         161
          945         415
          945         855
          945         935
          946         279
          946         312
          947          42
          947         424
          947         553
          947         653
          947         761
          947         817
          947         953
          948         269
          948         321
          948         438
          948         592
          949         309
          949         473
          949         565
          949         571
          949         667
          949         936
          950         750
          950         795
          951         801
          951         852
          952          23
          952         486
          952         784
          952         862
          953          17
          953         220
          954         515
          955         120
          955         203
          955         963
          956         384
          956         451
          956         766
          957         693
          957         935
          958         129
          958         154
          958         374
          958         557
          958         570
          958         608
          958         676
          958         741
          959         168
          959         327
          960          16
          960          22
          960         296
          960         426
          960         471
          960         558
          961         804
          961         978
          962         397
          962         529
          962         601
          962         996
          963         531
          963         886
          964         378
          964         438
          965          96
          965         676
          965         790
          965         870
          966          68
          966         815
          967         178
          967         241
          967         345
          967         557
          967         604
          968         192
          968         489
          968         888
          969         598
          969         620
          970         137
          970         369
          970         815
          971         590
          971         821
          972         167
          972         410
          972         654
          973         517
          973         780
          973         799
          973         930
          973         962
          974          94
          974         439
          974         580
          974         783
          974         962
          975          70
          975         126
          975         218
          975         651
          975         929
          976         154
          976         455
          976         603
          976         683
          976         938
          977          34
          977          94
          977         282
          977         694
          978         424
          979         419
          979         830
          979         965
          981          77
          981         224
          981         319
          981         326
          981         522
          981         917
          982          78
          982         340
          982         623
          982         864
          983         190
          983         354
          983         429
          983         740
          984          62
          984         564
          984         570
          984         755
          984         944
          984         969
          985         108
          985         366
          985         556
          985         653
          985         854
          986         110
          986         175
          986         308
          986         518
          987         397
          987         578
          987         843
          988         331
          988         371
          988         612
          989         141
          989         239
          989         390
          989         446
          989         922
          990          14
          990         627
          991         243
          991         283
          991         476
          991         924
          992          48
          992          61
          992         165
          992         441
          992         736
          994         184
          994         451
          994         559
          994         940
          995         488
          995         604
          995         626
          995         746
          995         815
          996         361
          996         460
          996         590
          997         340
          997         521
          997         635
          997         947
          997        1000
          998         119
          998         633
          998         915
          999         379
          999         392
          999         621
          999         755
          999         992
         1000          39
         1000         214
         1000         935
