# Supplementary material for: Dynamic thresholding search for the feedback vertex set problem
Source: PeerJ Comput Sci. 2023 Feb 10;9:e1245. doi: 10.7717/peerj-cs.1245 (PMC10280643; doi:10.7717/peerj-cs.1245)
Supplement: Supplemental Information 1 — These 101 benchmark instances are classified into five categories. No optimal solutions are known for the instances of the first to forth categories, while optimal solutions are known for the instances of the fifth category. [file peerj-cs-09-1245-s001.zip › FirstCategory/P1000-4000.dat]

         1000        4000
            1         107
            1         603
            1         609
            1         905
            2         120
            2         361
            2         843
            3          39
            3         191
            3         341
            3         353
            3         459
            3         492
            3         696
            4         245
            4         777
            4         955
            4         970
            5         299
            5         845
            6          58
            6         270
            6         289
            6         763
            7          25
            7          47
            7         129
            7         275
            7         364
            7         809
            8         421
            8         578
            8         878
            9          55
            9         364
            9         653
            9         750
            9         789
            9         889
           10         542
           10         779
           11         180
           11         218
           11         665
           11         743
           12          89
           12         151
           12         197
           12         219
           12         611
           12         899
           13           6
           13          70
           13         117
           13         178
           13         403
           13         886
           14         181
           14         190
           14         313
           14         670
           15         224
           15         390
           15         449
           15         911
           15         979
           16          53
           16         106
           16         282
           16         364
           16         496
           16         838
           17         144
           17         233
           17         286
           17         332
           17         335
           17         383
           17         464
           17         484
           17         813
           17         875
           18         132
           18         171
           18         494
           18         495
           18         817
           18         938
           19          20
           19         829
           21          66
           21         402
           21         505
           22         505
           22         572
           23         150
           23         182
           23         677
           24          42
           24         287
           24         362
           24         876
           25          61
           25         135
           25         346
           25         713
           25         863
           26          55
           26         597
           26         951
           26         994
           27         651
           27         980
           28         185
           28         261
           28         483
           28         761
           29         119
           29         292
           29         342
           30         143
           30         150
           30         701
           30         858
           30         984
           31          49
           31         187
           31         246
           31         330
           31         602
           31         640
           31         961
           31         989
           32          46
           32          48
           32         208
           32         242
           32         366
           32         697
           32         864
           33         351
           33         444
           33         480
           33         492
           34           9
           34         108
           34         230
           34         560
           34         727
           34         779
           34         919
           37         118
           37         232
           37         798
           38          13
           38         389
           38         688
           39         639
           39         667
           40         253
           40         518
           40         821
           40         831
           40         859
           41         366
           41         521
           41         708
           41         713
           42         474
           42         556
           42         698
           42         752
           43         630
           44          65
           44         299
           44         371
           44         660
           44         814
           45         123
           45         189
           45         462
           45         473
           45         511
           45         648
           45         951
           46         856
           47         355
           47         403
           47         731
           48         284
           48         699
           49         137
           49         168
           49         401
           49         571
           49         762
           49         770
           50           7
           50         189
           50         198
           50         791
           50         850
           50         860
           51           5
           51         254
           51         642
           51         692
           51         868
           52         802
           53          13
           53         420
           53         625
           53         762
           54         203
           54         747
           55         125
           55         166
           55         203
           55         295
           55         301
           55         663
           55         745
           56         182
           56         582
           56         949
           56         971
           57          83
           57         481
           57         562
           57         593
           57         652
           57         965
           58         150
           58         411
           58         753
           59          81
           59          86
           59         385
           60         197
           60         357
           60         541
           60         616
           60         740
           60         843
           61         237
           61         239
           61         944
           61         952
           62         559
           62         568
           62         633
           62         673
           63         155
           63         179
           63         276
           63         432
           63         540
           63         733
           63         755
           63         961
           64         450
           64         659
           65          44
           65         236
           66         319
           66         500
           66         599
           66         731
           66         776
           66         902
           67         356
           67         603
           67         927
           68         152
           68         585
           68         820
           69         415
           69         775
           70         389
           70         582
           70         642
           70         899
           71           7
           71          79
           71         353
           71         674
           71         679
           71         709
           71         772
           71         859
           71         893
           71         895
           72          60
           72          85
           72         203
           72         285
           72         382
           72         809
           72         823
           72         887
           73          65
           73         519
           73         565
           73         721
           73         782
           73         929
           74         101
           74         277
           74         299
           74         378
           74         687
           74         839
           75          15
           75         233
           75         585
           76          98
           76         283
           76         420
           76         430
           76         489
           76         519
           76         631
           76         964
           77         189
           77         225
           77         321
           77         458
           77         540
           77         791
           77         870
           77         929
           78         330
           78         572
           78         589
           78         745
           78         886
           79           7
           79          80
           79         876
           80         169
           80         378
           80         462
           80         499
           80         534
           80         693
           80         719
           80         774
           80        1000
           81         328
           81         333
           81         788
           81         886
           81         974
           82          79
           82         431
           82         441
           82         868
           83         125
           83         571
           84          12
           85         480
           85         572
           85         672
           85         675
           85         706
           86         221
           86         319
           86         342
           86         402
           86         511
           86         643
           86         656
           86         693
           86         763
           87         128
           87         225
           87         296
           87         534
           87         995
           88         222
           88         422
           88         538
           88         573
           88         727
           88         765
           88         834
           89          91
           89         105
           89         329
           89         621
           89         745
           90         136
           90         928
           91         132
           91         146
           91         592
           91         692
           91         802
           92         203
           92         512
           93         184
           93         583
           93         597
           93         780
           93         901
           93         956
           94         918
           94         930
           95         221
           95         545
           95         636
           96         106
           96         469
           96         805
           97          76
           97         180
           97         379
           97         561
           97         656
           98          62
           98         195
           98         379
           99          98
           99         361
           99         650
           99         816
          100         645
          101         254
          101         279
          101         286
          101         298
          101         500
          101         690
          101         905
          101         990
          102         216
          102         860
          103         737
          103         747
          104         107
          104         618
          105         194
          105         395
          105         920
          106         258
          106         389
          107         340
          107         759
          109         110
          109         164
          109         178
          109         519
          110          30
          110         241
          110         584
          110         857
          111          36
          111         473
          111         781
          112         733
          113          58
          113         579
          114          76
          114         286
          114         294
          114         717
          114         952
          115         222
          115         616
          115         691
          116          25
          116          61
          116         201
          116         291
          116         393
          116         594
          116         705
          116         918
          117         135
          117         208
          117         835
          117         905
          118         405
          118         742
          118         885
          118         923
          119         299
          119         326
          119         419
          119         642
          119         736
          120         401
          120         471
          120         472
          120         495
          120         583
          120         774
          120         862
          121         289
          121         348
          121         670
          121         776
          121         909
          122         143
          122         524
          122         875
          123         184
          123         272
          123         789
          123         871
          124          41
          124         406
          124         542
          124         884
          125          15
          125         110
          125         147
          125         513
          125         603
          126          62
          126         125
          126         143
          126         205
          126         368
          126         529
          127          89
          127         461
          127         763
          128         821
          128         908
          129         305
          129         474
          129         804
          129         909
          129         913
          130         322
          130         402
          130         720
          130         886
          130         974
          131         641
          131         746
          132         192
          132         488
          132         507
          132         646
          132         793
          132         919
          133         870
          133         953
          134         666
          134         687
          135          41
          135         368
          135         655
          135         829
          135         956
          136         285
          136         314
          138         128
          138         245
          138         771
          138         773
          138         810
          139          48
          139         127
          139         499
          139         535
          139         635
          139         666
          139         770
          139         940
          140         118
          140         665
          140         755
          140         780
          140         834
          141          67
          142         398
          142         912
          143         121
          143         379
          143         742
          144          67
          144         326
          144         616
          144         714
          144         989
          145          76
          145         538
          145         539
          145         726
          146          22
          146         221
          146         240
          146         282
          146         394
          146         572
          147         584
          148         171
          148         704
          148         720
          149         114
          149         810
          150         591
          150         953
          151         108
          151         379
          151         528
          152         345
          152         652
          152         682
          152         757
          153         572
          153         680
          154         121
          154         946
          155         596
          155         869
          155         874
          156         302
          156         669
          157         510
          157         700
          158          66
          159         116
          159         258
          159         508
          159         642
          159         654
          160         179
          160         196
          160         345
          160         465
          160         482
          160         827
          161         283
          161         416
          161         617
          161         625
          161         665
          161         684
          161         810
          161         985
          162         234
          162         640
          162         751
          162         761
          163         206
          163         982
          164         866
          165         259
          165         270
          165         304
          165         519
          165         845
          165         969
          166         174
          166         216
          166         448
          166         552
          166         889
          167         162
          167         286
          167         310
          167         324
          167         442
          167         579
          167         704
          167         761
          167         802
          167         892
          167         953
          168         402
          168         718
          169          80
          169         118
          169         438
          170          30
          170         535
          170         772
          171         128
          171         194
          171         238
          171         399
          171         420
          171         537
          172          48
          172         357
          172         597
          172         685
          172         785
          174          55
          174         205
          174         522
          174         823
          175         123
          175         233
          175         562
          175         636
          175         690
          175         820
          177         107
          177         357
          177         744
          178          51
          178          74
          178         374
          178         391
          178         493
          178         617
          178         813
          178         822
          179          12
          179         306
          179         320
          179         332
          179         517
          179         745
          180         501
          180         554
          180         724
          180         754
          181         309
          181         365
          181         699
          181         877
          182          88
          182         467
          183         133
          183         218
          183         692
          184           4
          184         220
          184         636
          184         649
          184         818
          185          17
          185          50
          185         217
          185         262
          185         266
          185         484
          185         902
          185         999
          186         115
          186         616
          186         834
          187         129
          187         384
          187         651
          187         995
          188          64
          188         120
          188         670
          188         690
          188         999
          189         489
          189         636
          189         720
          189         895
          190         252
          190         873
          190         913
          191          28
          191         258
          191         327
          191         944
          192         222
          192         283
          192         291
          192         325
          192         917
          193         603
          193         656
          193         671
          193         761
          193         996
          194         464
          194         474
          194         573
          194         600
          194         607
          194         783
          195         859
          196          43
          196          49
          196         184
          196         218
          196         244
          196         497
          196         634
          197         248
          197         548
          197         861
          197         886
          198         137
          198         636
          198         748
          198         901
          199         335
          199         440
          199         492
          199         869
          200         268
          200         465
          200         717
          200         923
          201          30
          201         163
          201         583
          201         910
          201         952
          202         654
          202         781
          202         902
          203         951
          204         196
          204         310
          204         734
          205         365
          205         448
          205         716
          205         717
          205         926
          205         967
          206         181
          206         277
          206         508
          206         901
          206         913
          207         442
          207         730
          207         980
          208          82
          208         613
          209           7
          209         137
          209         173
          209         433
          210          11
          210         167
          210         341
          210         708
          210         877
          210         972
          211         397
          212          36
          212         312
          212         591
          212         621
          213         116
          213         155
          213         211
          213         645
          213         756
          213         801
          214          98
          214         217
          214         236
          214         245
          214         469
          214         518
          214         672
          214         896
          214         923
          215         196
          215         817
          215         870
          216          10
          216         157
          216         542
          216         693
          216         755
          216         781
          217           8
          217          57
          217         162
          217         985
          218         328
          218         332
          218         402
          218         479
          218         495
          218         520
          218         576
          218         610
          218         800
          219         187
          219         244
          219         960
          220         277
          220         501
          220         800
          222         482
          222         553
          222         731
          223          58
          223         487
          223         783
          223         798
          224          31
          224         158
          224         252
          224         685
          225         252
          225         501
          226         198
          226         321
          227         156
          227         200
          227         284
          227         709
          227         736
          228         100
          228         229
          228         330
          228         910
          228         989
          229          55
          229         362
          229         501
          229         660
          230         179
          230         426
          230         444
          230         496
          230         498
          230         611
          230         866
          230         926
          231         250
          231         793
          232         252
          232         259
          232         765
          232         993
          233         189
          233         284
          233         449
          233         474
          233         543
          233         554
          233         907
          234         477
          235         273
          235         340
          235         458
          235         560
          235         600
          235         728
          236         310
          236         607
          236         708
          236         711
          236         777
          236         786
          237         738
          237         740
          238         389
          239          91
          239         167
          239         351
          239         686
          239         735
          239         967
          240         437
          240         900
          241         681
          242         181
          242         443
          242         604
          242         753
          243         597
          243         602
          243         714
          243         783
          243         857
          243         883
          244         143
          244         287
          244         640
          245         582
          245         595
          245         603
          245         655
          245         749
          245         764
          246         627
          246         819
          247         559
          248         288
          248         470
          248         495
          248         617
          248         886
          248         946
          248         993
          249         482
          249         692
          249         972
          250         142
          250         532
          250         542
          250         930
          250         937
          251         235
          251         297
          251         387
          251         871
          251         917
          251         920
          252         568
          252         728
          252         863
          253         391
          253         963
          253         976
          254         195
          254         210
          254         368
          254         664
          254         726
          254         883
          254         926
          255         316
          255         557
          256         146
          256         341
          256         792
          256         845
          257         219
          257         323
          257         369
          257         637
          257         751
          257         846
          257         929
          258         122
          258         269
          258         435
          258         501
          258         762
          259         220
          259         236
          259         317
          259         416
          259         590
          259         882
          260         339
          260         415
          260         843
          260         888
          261          65
          261         208
          261         843
          261         865
          261         980
          262         370
          263         303
          263         345
          263         354
          263         505
          263         668
          263         847
          264          30
          264         230
          264         372
          264         476
          265          61
          265         566
          265         691
          266         164
          266         304
          266         560
          267         777
          267         965
          268          25
          268          46
          268         118
          268         212
          268         578
          268         723
          268         831
          269         812
          269         912
          270          67
          270         159
          270         300
          270         318
          270         800
          271         244
          271         428
          271         867
          271         869
          272         100
          272         547
          272         872
          273         265
          273         447
          273         669
          273         738
          273         938
          274          56
          274         359
          274         572
          274         804
          274         831
          274         851
          274         944
          275          31
          275         122
          275         356
          275         506
          276         242
          276         260
          276         438
          276         525
          276         656
          277          30
          277          88
          277         212
          277         491
          278          26
          278         185
          278         309
          278         313
          278         676
          278         731
          278         872
          278         938
          279         138
          279         156
          279         229
          279         304
          280         162
          281         148
          281         707
          281         740
          281         756
          282          49
          282          60
          282         162
          282         211
          282         349
          282         356
          282         435
          282         677
          282         681
          282         710
          283         209
          283         212
          283         772
          283         789
          284         423
          284         722
          284         825
          285          67
          285         260
          286         119
          286         646
          287           1
          287         455
          287         465
          287         560
          287         907
          288         131
          288         267
          288         393
          288         598
          288         656
          288         770
          289         474
          289         661
          289         704
          289         842
          290         249
          290         697
          290         714
          291         124
          291         457
          291         556
          291         617
          291         702
          292         202
          292         488
          292         630
          292         950
          293         155
          293         279
          293         492
          293         500
          293         558
          294         955
          295         310
          295         535
          295         537
          295         859
          295         861
          296          91
          296         262
          296         443
          296         529
          296         533
          296         853
          296         883
          297         347
          297         458
          298          21
          298          55
          298         646
          299          22
          299         169
          299         565
          299         749
          299         930
          300          29
          300         494
          300         743
          300         838
          300         937
          300         989
          301         133
          301         349
          301         655
          301         683
          301         693
          301         807
          302         274
          302         514
          302         699
          303         102
          303         134
          303         199
          303         462
          303         722
          303         774
          303         943
          304         337
          304         867
          305         134
          305         321
          305         381
          306         430
          306         722
          306         757
          306         893
          306         921
          306         937
          307         373
          307         664
          308          75
          308         288
          308         367
          308         467
          308         608
          308         655
          308         774
          309         675
          310          24
          310         111
          310         795
          310         822
          310         872
          311         321
          311         436
          311         728
          311         987
          312          92
          312         575
          312         879
          313          75
          313         730
          313         788
          313         945
          314         103
          314         698
          315          26
          315         496
          315         644
          315         994
          316         256
          316         361
          317         132
          317         281
          317         499
          317         596
          317         742
          317         819
          317         897
          318         110
          318         281
          318         620
          318         696
          318         814
          319         274
          319         384
          319         404
          319         888
          320          50
          320          75
          320         663
          321         358
          321         408
          321         492
          321         529
          322         448
          322         684
          322         846
          323         345
          323         400
          323         462
          323         549
          323         841
          323         941
          324         161
          324         307
          324         335
          324         363
          324         457
          324         553
          324         996
          325         210
          325         286
          325         850
          326          32
          326          89
          326         100
          327          52
          327         530
          327         717
          328         799
          328         806
          328         853
          329         697
          329         801
          329         917
          330           9
          330          94
          330         461
          330         474
          330         754
          331         137
          331         321
          331         385
          331         451
          331         586
          332         123
          332         190
          332         296
          332         726
          333         150
          333         301
          333         356
          333         553
          333         788
          334         212
          334         352
          334         378
          334         785
          335          31
          335         456
          336          45
          336         118
          336         405
          336         506
          337          49
          337         595
          337         635
          337         795
          338          64
          338         202
          338         322
          338         678
          338         860
          339         103
          339         121
          339         185
          339         367
          339         878
          339         881
          340         539
          340         722
          341         114
          341         499
          341         532
          341         754
          341         755
          341         906
          341         985
          342         114
          342         980
          343          73
          343         668
          344         745
          345          56
          345         273
          345         328
          345         340
          345         416
          345         535
          345         770
          346         101
          346         337
          346         442
          346         537
          346         670
          346         726
          346         738
          347          43
          347         404
          348         678
          349           2
          349         290
          350         100
          350         741
          351         184
          351         206
          351         529
          351         950
          352         108
          352         271
          352         324
          352         615
          352         772
          352         862
          352         881
          353         221
          353         238
          353         488
          353         533
          353         546
          353         548
          353         603
          353         702
          353         866
          353         884
          353         986
          354         216
          354         303
          354         416
          354         422
          354         561
          354         750
          354         997
          355         349
          355         771
          355         969
          355         993
          356         194
          356         689
          357         128
          357         171
          357         751
          357         982
          358          69
          358         271
          358         360
          359         199
          359         645
          359         871
          360         788
          360         843
          361         206
          361         849
          361         922
          362         160
          362         459
          362         528
          362         600
          362         666
          362         834
          362         977
          363          66
          363         159
          364          88
          364         287
          364         879
          365         119
          365         270
          366         562
          366         634
          366         682
          367         176
          368         187
          368         289
          368         838
          368         963
          369          56
          369         650
          369         767
          369         878
          369         974
          370         245
          370         271
          370         287
          370         447
          370         997
          371         130
          371         194
          371         668
          371         802
          371         873
          372          55
          372         137
          372         295
          372         799
          372         967
          373          30
          373          52
          373         422
          373         693
          373         960
          374          29
          374         268
          374         555
          374         611
          374         626
          374         719
          374         745
          374         824
          374         860
          375         435
          375         553
          375         758
          376         423
          376         517
          376         831
          376         836
          377         212
          377         374
          377         392
          377         424
          378          26
          378         254
          378         401
          378         510
          378         696
          379         522
          379         533
          379         542
          379         567
          380          16
          380         343
          380         466
          380         625
          380         719
          380         802
          380         976
          381          51
          381         534
          381         697
          382          70
          382         250
          382         559
          382         711
          382         785
          382         993
          383          81
          383         418
          383         630
          383         797
          383         957
          384         221
          384         243
          384         403
          384         538
          385         334
          385         525
          386         639
          386         820
          387         305
          387         858
          387         967
          388         184
          388         188
          388         411
          388         719
          389         714
          389         754
          390         230
          390         311
          390         630
          390         942
          391           4
          391          58
          391         396
          391         433
          391         747
          392         557
          392         756
          392         868
          392         977
          393          44
          393         681
          393         900
          394         100
          394         220
          394         236
          394         748
          395         223
          395         338
          395         979
          396          23
          396         397
          397         104
          397         830
          398          44
          398         608
          399         110
          399         357
          399         395
          399         744
          399         992
          400          62
          400          64
          400         809
          401         230
          401         252
          401         323
          401         605
          402         273
          402         322
          403         227
          403         278
          403         281
          403         542
          403         788
          403         935
          404         270
          404         290
          404         311
          404         458
          404         515
          404         773
          404         941
          405          32
          405         172
          405         355
          405         630
          405         661
          406          42
          406         433
          406         498
          406         633
          406         640
          406         662
          406         770
          406         846
          407          63
          407         499
          407         524
          407         543
          407         560
          407         584
          407         733
          407         795
          407         886
          408          75
          408         122
          408         221
          408         240
          409         171
          409         546
          409         901
          410         269
          410         439
          411          17
          411          60
          411         385
          411         642
          411         892
          411         967
          412         125
          412         299
          412         339
          412         462
          412         919
          413           1
          413         879
          414         163
          414         824
          414         886
          415         482
          415         754
          415         823
          415         841
          415         937
          416          56
          416         415
          416         510
          416         606
          416         658
          416         824
          417         171
          417         193
          417         593
          417         718
          418         428
          418         486
          418         655
          418         732
          418         792
          418         904
          419         193
          419         600
          419         929
          419         993
          420         320
          420         556
          420         838
          421         726
          421         809
          421         836
          422         129
          422         171
          422         272
          422         808
          423         685
          423         687
          424         133
          424         234
          424         704
          425         939
          425         940
          426         782
          427         181
          427         395
          427         523
          427         525
          427         818
          427         823
          427         942
          428          61
          428         255
          428         269
          428         459
          428         785
          429         384
          429         624
          429         644
          429         707
          429         797
          430         115
          430         414
          430         801
          430         815
          431         152
          431         336
          432         165
          432         479
          432         644
          432         759
          432         847
          432         966
          433         181
          433         774
          434          78
          434         254
          434         405
          434         513
          434         582
          434         783
          434         941
          435         436
          435         557
          435         558
          435         612
          436         174
          436         462
          436         645
          436         777
          436         906
          436         924
          437          39
          437         310
          438          85
          438         219
          438         580
          438         907
          438         934
          438         981
          438         994
          439         110
          439         226
          439         500
          439         832
          440         441
          440         701
          440         966
          441         381
          441         508
          441         537
          441         601
          442         327
          442         650
          442         822
          443         296
          443         804
          444          91
          444         186
          444         599
          444         847
          445         112
          445         325
          445         522
          445         601
          445         808
          446         285
          446         790
          446         932
          447         160
          447         298
          447         374
          447         471
          447         772
          448          93
          448         130
          448         213
          448         659
          449         199
          449         205
          449         892
          450         133
          450         190
          450         192
          450         500
          450         646
          450         832
          450         971
          450         988
          451         209
          451         294
          451         469
          451         756
          452           1
          453         295
          453         300
          453         331
          453         373
          453         493
          453         529
          453         578
          453         652
          453         842
          454         276
          454         296
          454         641
          455          96
          455         391
          456         420
          456         604
          457           1
          457         242
          457         293
          457         386
          457         594
          457         613
          457         628
          458         230
          458         266
          458         324
          458         784
          460          56
          460         203
          460         212
          460         321
          460         528
          460         574
          460         653
          460         871
          460         881
          461         337
          461         537
          461         886
          461         967
          461         978
          462         868
          463         128
          463         233
          463         595
          463         710
          463         817
          463         844
          463         942
          464         329
          464         900
          464         978
          465         501
          465         508
          465         512
          465         607
          465         844
          466         192
          466         461
          466         677
          466         864
          467         514
          467         951
          468          37
          468         359
          468         649
          469         323
          469         413
          469         454
          469         490
          469         724
          469         879
          470          96
          470         307
          470         515
          470         929
          471         246
          471         266
          471         323
          472         337
          472         428
          472         796
          473         302
          473         303
          473         497
          473         793
          473         956
          474         519
          474         612
          474         813
          474         841
          474         863
          475         503
          475         704
          475         758
          475         831
          476          53
          476         335
          476         677
          476         763
          476         927
          477         135
          477         154
          477         283
          477         678
          477         717
          477         823
          477         919
          478          77
          478         278
          478         326
          478         559
          478         761
          479           5
          479          16
          479         973
          480         460
          480         617
          481         190
          482          72
          482         770
          482         823
          483         145
          483         281
          483         310
          483         611
          483         864
          484         153
          485          24
          485         525
          485         745
          486          67
          486         607
          486         795
          487         227
          487         247
          487         730
          488          32
          488         467
          488         666
          489         184
          489         470
          489         658
          489         666
          489         692
          490         431
          490         639
          490         674
          490         846
          490         930
          491          74
          491         218
          491         288
          492         117
          492         148
          492         398
          493          13
          493          95
          493         185
          493         734
          494         255
          494         259
          494         618
          494         711
          494         749
          495         239
          495         311
          496         318
          496         902
          497          75
          497         311
          497         426
          497         488
          497         696
          497         858
          498         415
          498         800
          499           2
          499          41
          499         275
          499         411
          499         708
          499         963
          500          47
          500          61
          500         129
          500         296
          500         556
          501         679
          502         217
          502         253
          502         332
          502         333
          502         361
          502         652
          502         673
          502         810
          503         143
          503         212
          503         222
          503         234
          503         501
          503         959
          504         152
          504         432
          504         575
          504         766
          504         816
          505         139
          505         222
          505         411
          505         432
          505         631
          505         752
          505         927
          506          28
          506         489
          506         502
          507         484
          507         605
          507         910
          508         154
          508         168
          508         171
          508         379
          508         391
          508         396
          508         459
          508         561
          509         119
          509         296
          509         635
          509         933
          510          37
          510          99
          510         145
          510         237
          510         299
          510         399
          510         597
          510         626
          510         820
          510         927
          511         321
          511         413
          511         962
          512         121
          513         748
          513         788
          513         817
          514          28
          514          30
          514          80
          514         320
          514         425
          514         687
          514         957
          515         660
          516          18
          516          46
          516         115
          516         529
          516         890
          516         987
          517         307
          517         344
          517         355
          517         811
          517         875
          517         877
          518         189
          518         360
          518         978
          519         261
          519         699
          519         892
          520         190
          520         647
          520         924
          521          84
          521          99
          521         144
          521         446
          521         479
          521         823
          522          10
          522         268
          522         377
          522         508
          522         510
          522         724
          523         479
          523         768
          523         849
          523         965
          524         135
          524         944
          524         964
          525          95
          525         218
          525         821
          525         917
          526         738
          527         281
          527         373
          527         669
          527         812
          528         703
          529         215
          529         600
          529         735
          529         942
          531         100
          531         259
          532         223
          532         224
          532         253
          532         352
          532         748
          532         970
          533         409
          533         815
          533         927
          534         457
          534         497
          534         763
          534         896
          535          92
          536         262
          536         796
          536         844
          536         998
          537          10
          537         125
          537         148
          537         383
          537         439
          537         541
          537         748
          537         884
          537         895
          538         960
          539          45
          539         359
          540         401
          540         849
          541          38
          541         240
          541         310
          541         357
          541         710
          541         728
          541         960
          542         426
          542         494
          542         545
          542         556
          542         603
          542         776
          543          21
          543         860
          544           1
          544         304
          544         707
          545         155
          545         165
          545         534
          545         552
          545         639
          545         740
          546          58
          546         449
          547          28
          547         538
          547         923
          548         111
          548         127
          548         504
          548         524
          548         657
          548         716
          548         794
          548         955
          549         100
          549         167
          549         635
          550         232
          550         537
          550         598
          550         730
          550         871
          550         987
          551         180
          551         225
          551         268
          551         325
          551         476
          551         490
          551         895
          551         991
          552           6
          552          43
          552         106
          552         460
          552         559
          552         938
          553          35
          553          96
          553         119
          553         259
          553         699
          553         799
          553         839
          553         866
          554         141
          554         819
          555         231
          555         438
          555         448
          555         879
          556         195
          556         571
          556         834
          556         963
          557         256
          558          86
          558         106
          558         847
          558         987
          558         997
          559          93
          559         605
          559         825
          559         991
          560         489
          560         500
          560         647
          561         307
          561         352
          561         584
          561         783
          561         944
          562          91
          562         170
          562         174
          562         177
          562         341
          562         745
          563         345
          563         349
          563         351
          563         604
          563         763
          564          17
          564          71
          564         119
          564         150
          564         193
          564         452
          564         913
          565         178
          565         371
          565         407
          565         447
          565         635
          565         658
          565         834
          565         924
          566         105
          566         409
          566         499
          566         656
          566         866
          567          56
          567         519
          567         562
          567         625
          567         728
          567         828
          568         221
          568         481
          568         527
          568         837
          568         915
          569          61
          569         323
          569         444
          569         509
          569         894
          570         307
          570         669
          571           6
          571         223
          571         306
          571         426
          571         714
          571         737
          572          17
          572         271
          572         370
          572         537
          572         579
          573         251
          573         367
          573         370
          573         734
          573         790
          573         794
          573         871
          573         925
          574         394
          574         464
          574         757
          574         824
          574         878
          575         697
          576         288
          576         413
          576         887
          577         155
          577         466
          577         534
          577         653
          578          16
          578         158
          578         169
          578         276
          578         434
          578         481
          578         742
          578         808
          578         809
          578         819
          579         103
          579         826
          580         671
          580         707
          581         120
          581         362
          582         394
          582         561
          582         862
          583         386
          583         641
          583         665
          583         816
          583         941
          584         332
          584         604
          584         692
          584         762
          584         792
          586         213
          586         747
          587         112
          587         398
          587         805
          588         113
          588         397
          588         707
          588         816
          588         829
          588         865
          589         142
          589         233
          589         765
          589         770
          589         774
          589         802
          589         818
          590         101
          591         110
          591         225
          591         305
          591         677
          591         809
          591         833
          592         148
          592         837
          592         849
          593         328
          593         457
          593         468
          593         474
          593         554
          594         612
          594         761
          594         973
          595         121
          595         358
          595         360
          596         904
          598         543
          598         788
          598         888
          598         944
          599          73
          599         312
          599         451
          599         555
          599         816
          600         301
          600         706
          600         847
          601          58
          601         129
          601         335
          601         364
          601         385
          601         879
          602         327
          602         361
          604         999
          605          56
          605         741
          605         860
          607         256
          607         271
          607         626
          608         408
          608         575
          608         635
          608         845
          609          89
          609         209
          609         266
          609         309
          609         515
          609         771
          609         925
          609         949
          610          43
          610         178
          610         213
          610         531
          611         300
          611         352
          611         684
          612         589
          612         625
          613         303
          613         411
          613         571
          613         938
          614         259
          614         469
          614         760
          615         318
          616          66
          616         218
          616         346
          616         423
          616         542
          616         709
          616         857
          617         133
          617         152
          617         218
          617         309
          617         468
          617         651
          617         664
          617         851
          617         967
          618         312
          618         596
          618         609
          618         661
          618         863
          618         963
          619          54
          619         196
          619         577
          620         224
          620         318
          620         436
          620         484
          620         786
          620         899
          621         251
          621         340
          621         366
          621         377
          621         767
          621         855
          621         947
          622         485
          622         859
          623           4
          623          12
          623         158
          623         180
          623         396
          623         686
          623         957
          623         960
          624          65
          624          82
          624         330
          624         427
          624         464
          624         645
          624         850
          624         909
          625         469
          625         795
          626         217
          626         240
          626         535
          626         855
          626         911
          626         987
          627          85
          627         209
          627         586
          627         647
          627         785
          627         984
          628          90
          628         177
          628         434
          628         452
          628         697
          629          10
          629          60
          629          75
          629         189
          629         292
          629         420
          629         551
          629         984
          630           7
          630          94
          630         135
          630         391
          630         904
          630         968
          631         416
          631         526
          631         559
          631         632
          631         897
          631         985
          632         260
          632         303
          632         578
          632         922
          633         181
          633         492
          633         512
          633         537
          633         807
          633         949
          634         392
          634         814
          634         837
          634         956
          635         240
          635         682
          636         473
          636         659
          636         994
          638         365
          638         529
          638         742
          639         122
          639         351
          639         590
          639         831
          639         892
          639         914
          640         397
          640         427
          640         486
          640         519
          640         569
          640         814
          640         821
          641           8
          641         487
          641         614
          642         141
          642         279
          642         743
          642         800
          643          45
          643         507
          643         610
          643         733
          643         826
          643         897
          644         185
          644         276
          645          68
          645         411
          645         451
          645         598
          645         967
          646         259
          646         386
          646         430
          646         468
          646         904
          647         152
          647         232
          647         589
          647         707
          647         761
          647         821
          647         826
          647         832
          648         132
          648         139
          648         352
          648         919
          648         981
          649         613
          650         168
          650         707
          650         789
          650         903
          651          78
          651         149
          651         653
          652         195
          652         422
          652         515
          653         227
          653         354
          653         381
          653         549
          654          71
          654         392
          654         967
          655         173
          655         283
          655         610
          655         671
          655         672
          656         151
          656         355
          656         781
          656         793
          656         863
          657         393
          657         441
          657         677
          657         694
          657         936
          658         227
          658         367
          658         481
          658         578
          658         900
          659         503
          659         677
          659         709
          659         822
          660         551
          660         611
          660         636
          661         324
          661         524
          661         526
          661         685
          661         729
          662         557
          663         255
          663         330
          663         793
          663         797
          663         984
          664         124
          664         270
          664         531
          664         846
          664         976
          665          15
          665         491
          666          40
          666         169
          666         319
          666         844
          666         900
          666         928
          666         961
          668          32
          668          65
          668         373
          668         407
          668         639
          668         660
          668         912
          669           1
          669          92
          669         186
          669         279
          669         339
          669         422
          669         677
          669         835
          670         113
          670         266
          670         491
          670         510
          670         519
          670         600
          671         247
          671         292
          672         819
          672         875
          672         905
          674           4
          674         333
          674         701
          674         807
          674         923
          675          37
          675         710
          675         762
          675         824
          676         332
          676         379
          676         570
          676         829
          676         864
          676         868
          676         886
          677         118
          677         173
          677         627
          677         662
          677         974
          677         981
          678          25
          679          85
          679         203
          679         220
          679         502
          679         524
          679         723
          679         729
          679         768
          680         737
          681          33
          681          85
          681         185
          681         325
          681         620
          681         838
          682         560
          682         570
          682         626
          683         578
          683         843
          683         847
          684          94
          684         165
          684         168
          684         173
          684         701
          684         933
          685         177
          685         402
          685         488
          685         608
          685         797
          685         822
          686         125
          686         307
          686         377
          686         418
          686         466
          686         578
          686         803
          687         216
          688         298
          688         332
          688         381
          688         949
          688         991
          689         302
          689         381
          689         604
          689         762
          689         849
          689         955
          690         290
          690         338
          690         755
          690         849
          690         944
          691         149
          691         294
          691         622
          691         704
          691         801
          692         353
          692         657
          692         786
          692         833
          692         844
          693         360
          693         403
          693         942
          694          49
          694         194
          694         323
          694         367
          694         577
          694         832
          694         880
          695         235
          695         390
          695         396
          695         550
          695         650
          696         406
          696         686
          696         786
          696         933
          697         283
          697         908
          697         987
          698         114
          698         562
          698         751
          699          30
          699         185
          699         539
          699         913
          701          40
          701         291
          701         540
          701         559
          701         662
          701         937
          702          24
          702         426
          702         499
          702         806
          702         808
          702         847
          704         484
          705          49
          705         367
          705         402
          705         451
          706          45
          706         291
          707         139
          707         370
          707         445
          707         745
          708         411
          708         549
          708         616
          708         944
          709         162
          709         295
          709         868
          710         120
          710         355
          710         821
          711          65
          711         684
          711         938
          712         124
          712         146
          712         223
          712         924
          713          99
          713         733
          713         795
          714         214
          714         522
          714         653
          714         664
          714         737
          714         769
          715         177
          715         236
          715         852
          716         639
          716         643
          717         108
          717         403
          717         440
          717         768
          717         884
          717         894
          717         896
          718          65
          718         488
          719          41
          719         117
          719         489
          719         614
          720         472
          720         769
          721         128
          721         219
          721         261
          721         984
          722         109
          722         340
          722         637
          722         882
          723         144
          723         171
          723         351
          723         466
          723         715
          723         983
          724         110
          724         179
          724         261
          724         310
          724         664
          724         735
          724         983
          725         240
          725         561
          725         779
          725         802
          725         986
          726         176
          726         330
          726         495
          726         933
          726         954
          727          93
          727         194
          727         376
          727         454
          727         745
          727         858
          727         862
          727         964
          728         208
          728         247
          728         256
          728         272
          728         687
          729          66
          729          83
          729         354
          729         841
          730         433
          731          83
          731         321
          732         394
          732         428
          732         449
          732         663
          732         803
          733          41
          733          87
          734         560
          734         962
          735         241
          735         334
          735         380
          735         412
          735         468
          735         608
          735         829
          736          89
          736         113
          736         322
          736         420
          736         480
          736         536
          736         943
          736         966
          737          51
          737         283
          737         822
          738         127
          738         137
          738         812
          739         723
          739         945
          740          12
          740         349
          740         599
          740         605
          740         659
          740         870
          741         222
          741         312
          741         435
          741         609
          741         790
          741         798
          742         193
          742         245
          742         281
          742         439
          742         626
          742         646
          742         798
          742         812
          742         833
          743         386
          743         408
          743         518
          743         595
          744         131
          744         414
          744         710
          744         727
          744         980
          745          95
          745         500
          745         651
          745         956
          746          69
          746         667
          746         725
          746         812
          746         962
          747          13
          747          87
          747         308
          748         250
          748         311
          748         731
          748         771
          748         833
          748         920
          749         345
          749         780
          749         946
          750         452
          751          28
          751         541
          751         601
          751         719
          751         978
          752           2
          752          12
          752         279
          752         496
          752         554
          752         716
          753         947
          754         125
          754         136
          754         159
          754         245
          754         530
          755          11
          755         665
          755         995
          756          25
          756          54
          756         427
          756         457
          756         524
          757          47
          757         258
          757         789
          758          84
          758         684
          759          40
          759         174
          760         503
          760         818
          761          59
          761         183
          761         642
          762         201
          762         654
          762         930
          764         294
          764         559
          764         610
          764         916
          765         389
          765         412
          765         418
          765         419
          765         512
          765         886
          766          72
          766         699
          767         330
          767         717
          767         826
          767         947
          768         122
          768         172
          768         870
          769          11
          769          61
          769         111
          770          34
          770         480
          770         544
          770         674
          771          43
          771          51
          771         411
          771         466
          771         507
          773         162
          773         732
          773         959
          774         482
          775         288
          775         957
          776         265
          776         687
          777          10
          777         304
          777         834
          777         963
          778         570
          778         752
          778         846
          779         230
          779         332
          779         439
          779         501
          779         535
          779         997
          780         351
          780         538
          780         790
          780         853
          781          10
          781         123
          781         301
          781         754
          781         928
          782         178
          782         327
          782         840
          784         724
          784         829
          784         996
          785          33
          785          54
          785         134
          785         585
          785         719
          786          75
          786         100
          786         148
          786         291
          786         764
          787          50
          787         190
          787         332
          787         561
          788         600
          788         716
          789         293
          789         479
          789         483
          789         685
          790          59
          790          98
          790         734
          790         794
          791         418
          791         538
          791         890
          792         501
          792         517
          792         692
          793         679
          794          21
          794         100
          794         108
          794         188
          794         359
          794         461
          794         945
          796         186
          796         927
          798         618
          798         966
          799          86
          799         226
          799         855
          800         393
          800         458
          800         599
          800         616
          800         733
          800         860
          801         169
          802         716
          802         971
          803         688
          803         886
          805         231
          805         525
          805         672
          806         162
          806         347
          806         477
          806         789
          806         880
          807         246
          808         247
          808         342
          808         496
          808         869
          809          19
          810          44
          810         666
          810         668
          811          79
          812          87
          812         237
          812         308
          812         452
          812         516
          812         685
          813         208
          813         364
          813         465
          814           9
          814         988
          815          79
          815         117
          815         249
          815         350
          815         450
          815         865
          816          93
          816         148
          816         248
          816         328
          816         841
          817          68
          817         311
          817         336
          817         374
          817         398
          817         498
          817         658
          817         988
          818         125
          818         164
          818         302
          818         412
          818         661
          819         480
          819         533
          819         791
          820         517
          820         759
          820         968
          821         261
          821         452
          821         859
          822         369
          822         480
          823         368
          823         570
          823         682
          823         760
          823         882
          824          46
          824         997
          825         245
          825         419
          825         445
          825         532
          825         686
          825         730
          825         766
          825         779
          825         937
          825         977
          826         163
          826         261
          826         567
          826         703
          826         965
          827         165
          828          98
          828         283
          828         615
          828         703
          828         917
          828         947
          829         267
          829         682
          830           9
          830          82
          830         290
          830         732
          830         781
          830         784
          830         805
          830         986
          831         107
          831         633
          831         644
          831         731
          831         923
          832         182
          832         553
          832         946
          833          69
          833          72
          833         636
          833         719
          833         743
          834          47
          834         150
          834         302
          834         554
          834         736
          834         815
          834         821
          835          32
          835         249
          835         432
          835         683
          835         987
          836         274
          836         903
          837         655
          838          83
          838         377
          838         483
          838         683
          838         912
          839         128
          839         172
          839         297
          839         984
          840         147
          840         272
          840         598
          840         677
          840         721
          840         982
          841          78
          841         320
          841         531
          841         650
          841         912
          841         971
          842          27
          842         837
          843         289
          843         313
          843         331
          843         720
          843         799
          844         355
          844         460
          844         592
          844         644
          844         762
          845          28
          845         270
          845         757
          846         139
          846         239
          846         407
          846         612
          846         624
          846         694
          846         947
          846         971
          847         289
          848         465
          848         686
          848         687
          848         874
          849         175
          849         407
          849         743
          850          67
          850         525
          850         626
          851          26
          851          63
          851         188
          851         249
          851         671
          852         405
          852         533
          852         644
          853         169
          853         934
          854         156
          854         627
          855         526
          855         656
          855         674
          855         849
          856          39
          856         274
          856         635
          856         958
          857         629
          857         641
          857         892
          857        1000
          858         481
          858         598
          858         711
          858         802
          859         256
          859         534
          860         196
          860         298
          860         317
          860         365
          860         409
          860         463
          860         885
          861         197
          861         274
          861         980
          862         287
          863         344
          863         411
          863         885
          864         424
          864         437
          864         865
          864         993
          865           7
          865         325
          865         728
          865         982
          866         145
          866         205
          866         988
          867         269
          867         339
          867         413
          868           3
          868          97
          868         423
          868         634
          869         200
          869         236
          869         644
          869         683
          870          93
          870          94
          870         474
          870         625
          870         735
          870         809
          871           6
          871         384
          871         420
          871         636
          871         973
          872         269
          872         645
          872         888
          872         941
          872         972
          873         244
          873         309
          873         322
          873         439
          873         657
          873         676
          874          91
          874         143
          874         610
          874         859
          874         913
          875         160
          875         385
          875         691
          876         224
          876         241
          876         475
          876         559
          876         768
          877         719
          877         786
          878         471
          878         773
          878         944
          879         430
          879         586
          879         675
          879         944
          880         178
          880         585
          880         870
          881         277
          881         357
          881         714
          883          38
          883         251
          883         283
          883         342
          883         358
          883         363
          883         532
          883         707
          883         780
          883         912
          884          43
          884          69
          885          65
          885         560
          885         684
          885         880
          886         832
          887         608
          887         787
          888         137
          888         144
          888         749
          889          36
          889          41
          889          67
          889         391
          889         498
          889         532
          889         677
          890         138
          890         216
          890         328
          890         517
          890         721
          890         807
          890         904
          891         156
          891         190
          891         495
          892         306
          892         986
          893         523
          893         644
          893         948
          893         985
          894         259
          894         618
          894         832
          895         439
          895         572
          895         578
          895         658
          895         746
          895         870
          895         875
          895         899
          896          15
          896          27
          896          28
          896         344
          896         573
          896         825
          896         951
          898         106
          898         400
          898         549
          898         762
          898         778
          898         933
          899          76
          899         182
          899         236
          899         446
          899         724
          899         768
          900         357
          900         419
          900         728
          900         762
          900         864
          901         553
          901         618
          901         621
          901         849
          902          54
          902          65
          902         255
          902         305
          902         347
          902         585
          903         209
          903         501
          903         547
          903         609
          903         669
          903         815
          903         967
          904         475
          904         660
          904         693
          904         741
          904         790
          904         860
          904         900
          905         941
          906         675
          906         975
          907         211
          907         648
          908          44
          908         121
          908         516
          908         763
          908         859
          909          82
          909         147
          909         215
          909         272
          909         308
          909         390
          909         406
          909         673
          909         700
          910         320
          910         386
          910         576
          910         810
          912         104
          912         503
          913         110
          913         960
          914         185
          914         556
          914         563
          915         715
          916          57
          916         502
          916         899
          917         321
          917         353
          917         694
          918          99
          918         116
          918         144
          918         385
          919          74
          919         182
          919         254
          919         306
          920         289
          920         353
          920         783
          920         859
          920         994
          921         535
          921         580
          921         641
          921         768
          921         794
          921         955
          922          57
          922         300
          922         574
          922         886
          923          16
          923         510
          923         858
          924         474
          924         556
          924         756
          924         831
          924         927
          925           3
          925         665
          925         909
          926         522
          926         596
          927         158
          927         244
          927         446
          928         205
          928         356
          929         103
          929         383
          929         482
          929         912
          930         444
          930         519
          930         969
          931          49
          931         291
          932         105
          932         124
          932         147
          932         194
          932         334
          932         435
          933          48
          933          82
          933         130
          933         171
          933         172
          933         315
          933         714
          933         910
          934         497
          935         540
          935         584
          935         847
          935         889
          936         214
          936         682
          936         998
          937         252
          937         360
          937         800
          938         107
          938         626
          938         914
          939         281
          939         291
          939         481
          939         538
          939         674
          939         696
          939         740
          939         982
          940         111
          940         256
          940         804
          940         927
          941         462
          941         501
          941         584
          941         658
          942         167
          942         267
          942         434
          942         453
          942         571
          943         300
          943         867
          943         959
          944         131
          944         680
          945          99
          945         550
          945         621
          945         706
          945         759
          945         888
          946         222
          946         256
          947          69
          947          72
          947         176
          947         210
          947         222
          947         486
          947         801
          947         817
          948         343
          948         774
          948         795
          949         151
          949         503
          949         748
          950          26
          950         177
          950         983
          951         431
          951         792
          951         913
          953         110
          953         492
          954         754
          954         789
          955         307
          955         875
          956          32
          956         179
          956         423
          956         542
          956         734
          956         818
          957         169
          957         170
          957         276
          957         284
          957         445
          957         470
          957         678
          957         695
          958         308
          958         346
          959          69
          959         126
          959         196
          959         401
          959         460
          959         827
          960          86
          960         142
          960         240
          960         333
          960         349
          960         496
          960         882
          961         407
          961         687
          961         866
          962          65
          962         326
          962         360
          962         817
          962         884
          963          33
          964         325
          964         771
          965          20
          965         144
          965         909
          965         912
          965         944
          966         134
          966         245
          966         333
          966         666
          966         761
          967           1
          967          18
          967         218
          967         428
          967         577
          967         710
          968         242
          968         585
          969         150
          969         289
          969         318
          969         751
          969         899
          970          70
          971          33
          971         140
          971         232
          971         924
          971         955
          972         154
          973         471
          973         691
          973         893
          974          80
          974         657
          974         823
          974         966
          974         968
          975         177
          975         222
          975         307
          975         383
          975         739
          975         875
          975         965
          976          49
          976         176
          976         497
          977         349
          978          11
          978         476
          978         488
          978         647
          978         805
          979         414
          980         729
          980         835
          981          41
          981         281
          981         639
          981         736
          981         738
          982          50
          982         186
          982         479
          982         603
          982         804
          983         242
          983         249
          983         575
          984         450
          985          59
          985         590
          985         655
          986          24
          986          37
          986         243
          986         331
          986         746
          986         815
          986         948
          986         973
          987         323
          987         370
          987         824
          987         836
          988          19
          988         102
          988         181
          988         296
          988         301
          988         878
          989          95
          989         155
          989         216
          989         360
          989         446
          989         507
          989         552
          989         794
          990         511
          990         880
          991         217
          991         425
          991         797
          991         803
          991         964
          992          66
          992         537
          992         573
          993         534
          993         629
          993         768
          994          52
          994         318
          994         550
          994         562
          994         996
          995          64
          995         695
          995         730
          995         871
          996         146
          996         310
          996         450
          996         682
          996         779
          996         804
          996         813
          996         918
          996         922
          996         943
          997         159
          997         196
          998         604
          998         826
          998         976
          999          73
          999          84
         1000          61
         1000         284
         1000         465
         1000         489
         1000         631
         1000         934
