# Supplementary material for: Dynamic thresholding search for the feedback vertex set problem
Source: PeerJ Comput Sci. 2023 Feb 10;9:e1245. doi: 10.7717/peerj-cs.1245 (PMC10280643; doi:10.7717/peerj-cs.1245)
Supplement: Supplemental Information 1 — These 101 benchmark instances are classified into five categories. No optimal solutions are known for the instances of the first to forth categories, while optimal solutions are known for the instances of the fifth category. [file peerj-cs-09-1245-s001.zip › FirstCategory/P1000-4500.dat]

         1000        4500
            1          49
            1         214
            1         428
            1         674
            1         692
            1         734
            1         758
            2         130
            3          29
            3         427
            3         697
            3         946
            3         999
            4         277
            4         455
            4         809
            5          79
            5          93
            5         133
            5         303
            5         608
            5         668
            6         100
            6         343
            7         358
            7         381
            7         449
            7         679
            7         778
            7         906
            7         907
            8          27
            8         146
            8         513
            8         732
            8         894
            9         169
            9         539
            9         685
            9         982
           10         394
           10         630
           11         892
           12         214
           12         393
           12         429
           12         555
           12         557
           12         574
           12         854
           12         979
           13          93
           13         108
           14         145
           14         687
           14         894
           14         970
           15         113
           15         132
           15         817
           15         827
           16          89
           16         178
           16         220
           16         257
           16         286
           16         736
           17         181
           17         366
           17         375
           17         392
           18          32
           18          58
           18         227
           18         329
           18         914
           19          27
           19         214
           19         220
           19         535
           19         597
           19         742
           19         876
           21         367
           21         381
           21         811
           22          18
           22         351
           22         590
           22         653
           22         687
           22         704
           22         979
           23          29
           23         102
           23         138
           23         459
           23         514
           23         575
           23         809
           23         929
           23         945
           23         968
           24         311
           24         421
           24         522
           25         319
           25         465
           26          52
           26         148
           26         257
           26         546
           26         672
           26         823
           26         889
           27         228
           27         457
           27         535
           27         655
           28         102
           28         275
           28         370
           28         414
           28         691
           28         704
           28         868
           29          40
           29          89
           29         235
           29         289
           29         544
           29         663
           29         736
           29         858
           29         933
           31         563
           31         634
           32         577
           32         621
           32         907
           32         918
           32         955
           32         976
           33         151
           33         175
           33         247
           33         904
           34         272
           34         749
           34         909
           35         262
           35         947
           36         441
           36         549
           36         822
           37         416
           37         651
           37         890
           38         167
           38         492
           38         656
           38         722
           38         965
           39          83
           39         213
           39         216
           39         477
           39         832
           39         857
           40          85
           40         283
           40         428
           40         514
           40         668
           40         915
           40         992
           41         124
           41         290
           41         496
           41         640
           41         647
           42         374
           43         271
           43         691
           43         718
           43         903
           44          93
           44         400
           44         477
           44         699
           44         774
           45          66
           45         181
           45         253
           45         731
           45         921
           46         482
           46         533
           46         671
           47         166
           47         184
           47         309
           47         984
           48          46
           48          75
           48         682
           49         115
           49         205
           49         444
           49         627
           49         640
           50         209
           50         257
           50         384
           50         410
           50         427
           50         477
           50         695
           50         699
           51         226
           51         235
           51         254
           51         476
           52          72
           52         757
           52         891
           53         226
           53         393
           53         427
           53         470
           53         674
           53         840
           53         909
           54         132
           54         584
           54         639
           54         854
           54         864
           55          48
           55         284
           55         923
           55         999
           56          33
           56         161
           56         246
           56         436
           56         595
           56         698
           56         749
           57         162
           57         423
           57         602
           57         830
           58         393
           58         401
           58         446
           58         486
           58         605
           58         615
           58         664
           58         697
           58         944
           59          24
           59         203
           59         793
           59         856
           59         864
           59         882
           59         981
           60          17
           60         407
           61         342
           61         422
           61         603
           61         660
           61         729
           61         735
           61         809
           62         738
           62         942
           63         301
           63         404
           63         552
           63         702
           63         797
           63         835
           63         843
           64         265
           64         444
           64         526
           64         573
           64         654
           64         820
           64         823
           64         856
           65          48
           65         193
           65         312
           65         502
           65         691
           65         881
           66         464
           66         661
           66         747
           66         863
           66         998
           67         358
           67         786
           68         677
           68         768
           68         845
           69         175
           69         342
           69         497
           69         800
           70         265
           70         284
           70         400
           70         861
           70         925
           70         931
           71         714
           72          43
           72         325
           72         584
           72         838
           73         969
           74          87
           74         134
           74         388
           74         533
           74         955
           74         982
           75         164
           75         236
           75         744
           76          65
           76         328
           76         476
           76         573
           76         862
           76         931
           77         152
           77         187
           77         878
           78         167
           78         613
           78         882
           78         908
           79         254
           79         547
           79         627
           79         917
           80         162
           80         218
           80         519
           80         748
           80         761
           81         527
           81         572
           81         821
           82         189
           82         501
           83         910
           84          69
           84         431
           85         310
           85         488
           85         577
           85         958
           86          21
           86         150
           86         240
           86         262
           86         405
           86         478
           86         558
           86         707
           86         783
           86         821
           87          79
           87         402
           87         483
           87         688
           87         749
           87         853
           87         953
           88          26
           88          92
           88         123
           88         753
           88         860
           89         171
           89         368
           89         415
           89         740
           90          30
           90         462
           90         501
           90         914
           91         216
           91         261
           91         315
           91         378
           91         683
           92         573
           92         721
           93         124
           93         585
           93         706
           94          20
           94         194
           94         912
           95          32
           95         151
           95         168
           95         601
           95         699
           96          79
           96         428
           96         450
           96         717
           97          21
           97          87
           97         312
           97         556
           97         591
           97         700
           97         902
           97         906
           98         273
           98         463
           98         786
           99          31
           99         439
          100          55
          100         111
          100         286
          100         330
          100         381
          100         525
          100         626
          100         627
          100         687
          100         724
          101         412
          101         809
          101         975
          102         851
          102         914
          103         790
          103         907
          103         984
          104         546
          104         705
          104         885
          105         184
          105         321
          105         411
          105         438
          105         575
          105         668
          105         922
          106         449
          106         854
          106         869
          106         915
          107         900
          108          31
          108         106
          108         107
          108         599
          108         607
          108         653
          108         970
          109         184
          109         328
          109         633
          110         297
          110         546
          110         578
          110         748
          110         821
          111         102
          111         105
          111         227
          111         229
          111         309
          112          16
          112          81
          112         152
          112         742
          113         176
          113         271
          113         284
          113         702
          113         843
          113         952
          114         260
          114         598
          114         662
          114         783
          114         922
          115         239
          115         364
          115         416
          115         923
          116         223
          116         276
          116         376
          116         458
          116         813
          117         139
          117         567
          117         774
          117         776
          117         919
          118           7
          118         170
          118         209
          118         341
          119         146
          119         497
          119         510
          119         512
          119         968
          120         239
          120         605
          120         934
          121         202
          121         232
          121         262
          121         309
          121         343
          121         702
          122         454
          122         654
          122         800
          122         919
          123         317
          123         593
          123         847
          124         203
          124         837
          125         116
          125         225
          125         292
          125         398
          125         420
          125         618
          125         622
          125         708
          126         112
          126         156
          127         116
          127         521
          127         686
          127         774
          128         400
          128         403
          128         561
          129         268
          129         291
          129         366
          130          86
          130         281
          130         997
          131         803
          131         851
          132         455
          132         819
          133         476
          133         856
          134          56
          134          75
          134         358
          134         366
          134         504
          134         630
          135         103
          135         407
          135         458
          135         789
          136          72
          136          76
          136         113
          136         360
          136         403
          136         928
          137         508
          137         908
          137         964
          138         123
          138         163
          138         315
          138         586
          139         334
          139         427
          139         432
          139         951
          140         131
          140         151
          140         947
          141         260
          141         288
          141         307
          141         331
          141         446
          141         672
          141         932
          142         128
          142         144
          142         211
          142         271
          142         597
          142         806
          142         944
          143         470
          143         645
          143         765
          143         856
          144          22
          144          64
          144         239
          144         257
          144         394
          144         414
          144         424
          144         798
          144         827
          144         892
          145         206
          145         495
          145         550
          145         643
          145         955
          146          41
          146         590
          146         651
          146         817
          147         436
          147         620
          147         934
          148          75
          148         535
          148         621
          149         197
          149         235
          149         328
          149         392
          149         846
          150          17
          150          28
          150         142
          150         283
          150         400
          150         465
          150         559
          150         775
          150         859
          151          19
          151          88
          151         218
          151         436
          151         945
          151         983
          152         132
          152         187
          152         280
          152         388
          152         502
          152         509
          152         561
          152         611
          152         673
          153         417
          153         517
          153         761
          153         769
          154         351
          154         804
          155         147
          155         397
          155         413
          155         521
          155         542
          155         808
          155         964
          156           2
          156         108
          156         223
          156         327
          156         403
          156         410
          156         723
          156         738
          157         364
          157         581
          157         897
          157         938
          158          27
          158         515
          158         605
          159          83
          159         465
          159         478
          160          65
          160         693
          161         950
          162          21
          162         151
          162         453
          162         615
          162         941
          163          29
          163         164
          163         223
          163         403
          164         169
          164         518
          164         764
          165         100
          165         152
          166         396
          166         446
          167          71
          167         507
          167         660
          167         897
          168         459
          168         815
          169          60
          169          91
          169         236
          169         263
          169         368
          169         567
          169         630
          169         848
          169         884
          169         950
          170         164
          171         155
          171         156
          171         334
          171         605
          171         931
          172         215
          172         626
          172         695
          173         139
          173         404
          173         672
          173         833
          173         851
          174         310
          174         575
          174         642
          174         704
          175         102
          175         446
          175         787
          175         925
          175         926
          175         946
          176         150
          176         191
          176         282
          176         416
          176         650
          176         851
          176         964
          177          17
          177         269
          177         341
          177         662
          177         821
          178          90
          178         306
          178         510
          178         514
          178         741
          179          79
          179         608
          179         736
          179         795
          180         356
          180         802
          181          30
          181         295
          181         645
          182          44
          182          48
          182         206
          182         271
          182         354
          182         473
          182         538
          182         738
          182         828
          183          43
          183         371
          183         394
          183         432
          183         769
          184         299
          184         405
          184         451
          185         255
          185         845
          186         192
          186         437
          186         438
          186         522
          187         391
          187         408
          187         451
          187         472
          187         526
          188          49
          188         257
          188         344
          188         506
          188         564
          188         977
          189         110
          189         135
          189         280
          189         407
          189         862
          189         918
          189         978
          190         402
          190         735
          190         896
          191          65
          191         169
          191         223
          191         363
          191         505
          191         601
          191         731
          191         832
          192         260
          192         573
          192         844
          193         333
          193         908
          194          52
          194         119
          194         365
          194         420
          194         640
          194         821
          194         947
          195          67
          195          94
          195         430
          195         633
          195         760
          195         868
          196         392
          196         471
          196         683
          196         755
          197          93
          197         238
          197         308
          197         417
          197         973
          198         146
          198         193
          198         621
          198         624
          198         629
          198         664
          198         853
          199         132
          199         221
          199         502
          200          70
          200         138
          200         211
          200         421
          201         334
          201         407
          201         547
          201         857
          201         997
          202           7
          202         369
          202         974
          203         119
          203         220
          203         349
          203         511
          203         704
          203         781
          205         116
          205         154
          205         165
          205         486
          205         697
          205         804
          205         962
          206           8
          206         286
          206         475
          206         587
          206         609
          207         143
          208         116
          208         253
          208         553
          208         625
          209         131
          209         213
          209         566
          209         681
          209         913
          209         956
          210         819
          210         913
          211         264
          211         607
          211         851
          212         241
          212         500
          212         573
          212         666
          213          52
          213         166
          213         379
          213         590
          214         131
          214         202
          214         309
          215          90
          215         453
          215         718
          216          59
          216         416
          217          78
          217         566
          217         604
          217         614
          217         700
          218         268
          218         527
          218         876
          218         975
          219         645
          219         815
          221          19
          221          97
          221         258
          221         325
          221         326
          221         805
          221         847
          222         150
          222         276
          222         414
          222         477
          222         509
          222         580
          222         658
          222         929
          222         978
          222         992
          223         199
          223         282
          223         588
          223         675
          223         794
          223         797
          223         947
          224         114
          224         288
          224         304
          224         476
          224         604
          224         647
          225         400
          225         484
          225         596
          226          17
          226         187
          226         379
          226         891
          226         899
          226         952
          227         100
          227         301
          227         802
          227         861
          227         867
          228          35
          228         108
          228         438
          228         443
          228         637
          229          37
          229         133
          229         258
          229         270
          229         577
          229         636
          229         747
          229         823
          230         349
          230         656
          230         783
          231          12
          231         217
          231         490
          232         338
          232         540
          233          71
          233         207
          233         271
          233         400
          233         459
          233         503
          233         656
          233         670
          233         716
          233         857
          233         956
          234          77
          234          86
          234         191
          234         405
          234         438
          234         584
          234         646
          235         193
          235         227
          235         251
          235         339
          235         403
          235         468
          235         769
          235         866
          236         121
          236         144
          237         558
          237         970
          238         186
          238         264
          238         546
          238         864
          239         143
          239         311
          239         423
          239         424
          239         704
          239         741
          240         511
          240         612
          240         876
          241          73
          241         182
          241         266
          241         281
          241         455
          241         504
          241         591
          242         375
          242         438
          242         767
          243         306
          244         360
          244         818
          244         932
          245          36
          245         385
          245         457
          245         591
          246         238
          246         587
          246         709
          246         969
          247          31
          247         375
          247         714
          247         800
          248         158
          248         398
          248         955
          249          77
          249         302
          249         379
          249         389
          249         524
          249         610
          249         700
          249         794
          249         893
          250         367
          250         384
          250         405
          250         500
          251         165
          251         264
          251         587
          251         941
          251         960
          251         980
          252          60
          252         225
          252         915
          253          74
          253         301
          253         571
          253         783
          253         974
          254           1
          254          30
          254         197
          254         284
          254         352
          254         658
          255         429
          255         827
          256         123
          256         951
          257         187
          257         668
          257         901
          257         986
          258          67
          258          90
          258         182
          258         196
          258         312
          258         557
          258         690
          258         740
          259          36
          259         278
          259         344
          259         455
          259         612
          259         641
          259         643
          259         668
          259         932
          260         176
          260         470
          260         538
          260         623
          261         205
          261         280
          261         628
          261         923
          262         170
          262         177
          262         658
          262         870
          263          61
          263         107
          263         291
          263         325
          263         348
          263         483
          263         586
          263         880
          264         320
          264         338
          264         360
          264         485
          264         566
          264         791
          265          22
          265         224
          265         402
          265         708
          266         315
          266         517
          266         756
          267          47
          267         278
          267         283
          267         310
          267         427
          267         803
          268          65
          268         168
          269         108
          269         196
          269         851
          269         941
          270          37
          270         130
          270         727
          271          59
          271         460
          271         684
          271         708
          272          45
          272          79
          272         166
          272         344
          272         437
          272         445
          272         466
          272         743
          272         874
          273         540
          273         985
          274         497
          274         792
          275         194
          275         368
          275         398
          275         420
          275         447
          275         821
          276         162
          276         684
          276         949
          277          49
          277         274
          277         311
          277         510
          277         744
          277         762
          278          28
          278         899
          278         929
          279          72
          279         269
          279         304
          279         542
          279         913
          280          73
          280         395
          280         557
          281         184
          281         229
          281         343
          281         367
          281         566
          281         709
          282         482
          282         504
          282         786
          282         931
          282         949
          283         408
          283         764
          283         808
          284         154
          284         563
          284         637
          285         166
          285         249
          285         477
          285         561
          285         634
          285         647
          285         693
          286          77
          286         825
          287          22
          287         108
          287         144
          287         242
          287         522
          287         620
          287         835
          288         135
          288         317
          288         809
          289         115
          289         218
          289         224
          289         822
          290         261
          290         473
          290         879
          290         894
          291          23
          291         246
          291         672
          291         841
          291         996
          292          31
          292         131
          292         227
          292         410
          292         581
          292         889
          293         104
          293         645
          294         440
          294         621
          295         396
          295         598
          295         801
          296         153
          296         404
          296         470
          296         540
          296         587
          297         437
          297         526
          297         550
          297         703
          297         715
          298         340
          298         387
          298         405
          298         452
          298         843
          298         919
          298         939
          299         516
          299         673
          299         770
          299         853
          300         180
          300         292
          300         428
          300         436
          300         441
          300         911
          300         919
          300         967
          301          97
          301         295
          301         486
          301         532
          301         973
          302         179
          302         356
          302         605
          302         747
          303         702
          303         962
          304         566
          304         761
          304         994
          305         472
          305         762
          306         140
          306         162
          306         440
          306         484
          306         894
          307          98
          307         755
          308         235
          308         380
          308         405
          308         842
          309         267
          309         446
          309         699
          309         732
          309         742
          310          84
          310         128
          310         203
          310         839
          311         135
          311         235
          311         317
          311         587
          311         748
          311         784
          311         992
          311         997
          312          48
          312         160
          312         161
          312         186
          312         435
          312         506
          312         597
          312         607
          313          71
          313         328
          313         861
          313         874
          314          39
          314         113
          314         716
          314         730
          314         739
          314         881
          315          74
          315         610
          315         872
          316         150
          316         501
          316         738
          316         851
          317         246
          317         471
          317         664
          317         808
          317         942
          318         121
          318         141
          318         370
          318         652
          318         815
          318         834
          319         355
          319         541
          319         767
          320         162
          320         736
          321         291
          321         582
          321         638
          321         681
          321         770
          321         823
          321         843
          321         851
          321         946
          322         107
          322         417
          322         583
          322         908
          323          43
          323         220
          323         279
          323         474
          323         932
          324         889
          325           8
          325          69
          325          89
          325         167
          325         374
          325         832
          325         925
          325         934
          325         968
          326         213
          326         362
          326         723
          326         798
          326         807
          326         958
          327         189
          327         267
          327         277
          327         471
          327         713
          327         783
          328          60
          328         210
          328         238
          329          19
          329         190
          329         304
          329         333
          329         478
          329         489
          329         716
          329         848
          329         993
          330         112
          330         233
          330         242
          330         316
          330         361
          330         428
          330         508
          330         514
          330         722
          330         994
          331          91
          331         112
          331         211
          331         254
          331         520
          331         776
          332         115
          332         193
          332         405
          332         435
          332         733
          332         822
          333          47
          333          61
          333         458
          333         815
          334         461
          334         578
          334         757
          334         960
          335         753
          335         930
          336          99
          336         107
          336         214
          337          36
          337         404
          337         569
          337         643
          337         733
          337         912
          338         123
          338         145
          338         884
          338         935
          339         122
          339         235
          339         248
          339         307
          339         487
          339         522
          339         883
          340          93
          340         114
          340         184
          340         836
          340         934
          341         147
          341         168
          341         256
          341         520
          342         381
          342         662
          343         428
          343         690
          344         222
          344         600
          345         602
          345         611
          345         645
          345         849
          346         562
          346         588
          346         691
          346         763
          347         264
          347         291
          347         352
          347         779
          347         805
          348         369
          348         400
          348         768
          348         839
          348         905
          349         192
          349         230
          349         404
          349         468
          349         532
          350          31
          350         153
          350         175
          350         256
          350         269
          350         395
          350         476
          350         881
          351         289
          351         367
          351         556
          351         923
          351         931
          351         934
          352         118
          352         343
          352         396
          352         407
          352         789
          352         897
          352         919
          353          15
          353         278
          353         569
          353         610
          353         874
          353         962
          353         996
          354         303
          354         504
          354         678
          354         838
          355          16
          355          19
          355         196
          355         217
          355         655
          355         751
          355         864
          355         873
          355         975
          356          66
          356         591
          356         774
          357         260
          357         432
          357         690
          358         343
          358         464
          358         726
          359          76
          359         173
          359         810
          359         861
          360          94
          360         212
          360         239
          360         303
          360         341
          360         665
          360         853
          360         895
          361         324
          361         732
          361         791
          361         849
          362          88
          362         211
          363         628
          364          41
          364          94
          364         107
          364         403
          364         788
          364         839
          365          85
          365         616
          365         783
          366         243
          366         615
          366         780
          367          18
          367         110
          367         511
          367         648
          367         716
          367         910
          367         964
          368         215
          368         535
          368         556
          368         578
          368         646
          368         934
          369         460
          369         965
          370         439
          370         739
          370         805
          370         993
          371         394
          371         885
          371         903
          372         124
          372         322
          373         165
          373         180
          373         569
          373         814
          373         947
          374         217
          374         481
          374         517
          374         533
          374         709
          375         283
          375         288
          375         552
          375         683
          376          24
          376         221
          376         303
          376         329
          376         900
          376         941
          376         949
          376         983
          377         193
          377         293
          377         349
          377         392
          377         406
          377         549
          377         947
          378         121
          378         188
          378         327
          379         194
          379         238
          379         446
          379         522
          380         298
          380         312
          380         437
          380         645
          380         685
          381         120
          381         349
          381         670
          381         868
          382          44
          382         162
          382         248
          382         261
          382         512
          382         584
          382         950
          383          16
          383         139
          383         462
          383         935
          383         994
          384         170
          384         555
          384         938
          385         984
          386         214
          386         385
          386         466
          386         589
          387         199
          387         248
          387         498
          387         685
          387         826
          387         856
          387         968
          388         214
          388         662
          388         911
          389         357
          389         620
          389         904
          390         333
          390         470
          390         612
          390         614
          390         658
          391         835
          391         856
          391         935
          392         473
          392         581
          392         762
          392         819
          392         853
          393         195
          393         407
          393         417
          393         532
          393         744
          393         813
          393         905
          393         984
          394         309
          394         767
          395         211
          395         384
          395         386
          395         469
          396          22
          396         372
          396         471
          396         708
          397          70
          397         803
          398         277
          398         570
          398         717
          398         877
          399         163
          399         466
          399         867
          399         956
          399         959
          400         106
          400         448
          400         646
          400         663
          400         982
          401         426
          401         445
          401         716
          402         126
          402         200
          402         226
          402         712
          402         739
          402         823
          403          80
          403         291
          403         632
          403         821
          403         912
          404         244
          404         482
          404         522
          404         735
          404         810
          405         147
          405         360
          405         754
          406          82
          406         918
          407         507
          407         558
          407         666
          407         696
          407         852
          407         880
          407         952
          408         231
          408         647
          408         746
          408         831
          409          92
          409         170
          409         376
          409         436
          409         457
          409         472
          409         479
          410         113
          410         258
          410         518
          411         380
          411         525
          411         629
          411         844
          412          11
          412          77
          412         155
          412         477
          412         513
          412         844
          412         956
          413          20
          413         757
          413         904
          413         939
          414         142
          414         400
          414         483
          414         714
          414         739
          415         289
          415         681
          415         759
          415         921
          416         121
          416         170
          416         217
          416         592
          416         984
          416         994
          417         289
          417         697
          417         785
          417         914
          417         977
          418          37
          418         316
          418         386
          418         614
          418         644
          418         769
          419          33
          419         146
          419         326
          419         334
          419         380
          419         392
          419         598
          419         958
          420         437
          421         953
          421         966
          422         340
          422         503
          422         513
          422         527
          422         665
          422         713
          423         594
          423         690
          423         881
          423         911
          424         319
          425         203
          425         308
          425         381
          425         547
          425         579
          426         124
          426         157
          426         282
          427           4
          427         116
          427         271
          427         289
          427         626
          427         953
          427         982
          428         144
          428         591
          428         858
          428         886
          429         426
          430          89
          430         112
          430         221
          430         334
          430         371
          430         475
          430         500
          430         676
          430         750
          430         867
          430         991
          431          88
          431          90
          431         129
          431         420
          431         451
          431         765
          431         768
          431         934
          431         942
          433          47
          433         481
          433         515
          434          41
          434         132
          434         471
          434         760
          434         837
          434         916
          434         925
          435         272
          435         596
          435         998
          436          82
          436         147
          436         614
          436         795
          436         893
          436         966
          437         100
          437         172
          437         179
          437         381
          437         436
          437         543
          437         739
          438          91
          438         431
          438         543
          439         137
          439         513
          439         629
          439         806
          440         214
          440         411
          440         968
          441         151
          441         508
          441         622
          442          91
          442         513
          442         572
          442         644
          442         764
          442         908
          442         946
          443           1
          443         129
          443         160
          443         274
          443         305
          443         598
          443         702
          443         925
          444         445
          444         526
          444         545
          444         716
          444         808
          444         950
          445          83
          445         269
          445         290
          445         408
          445         971
          446         243
          446         321
          446         792
          447          68
          447         208
          447         325
          447         474
          447         599
          447         944
          448         395
          448         473
          448         598
          448         638
          448         770
          448         790
          448         884
          449          26
          449         176
          450          23
          450         630
          450         663
          451          71
          451         149
          452          15
          452         275
          452         573
          452         627
          453         580
          453         726
          453         778
          453         975
          454         341
          454         471
          454         670
          454         890
          454         923
          455         170
          455         181
          455         352
          455         547
          455         970
          456          20
          456          52
          456         307
          456         413
          456         519
          456         531
          456         668
          456         676
          457          13
          457         301
          457         636
          457         979
          457         991
          458         217
          458         233
          458         262
          458         576
          458         673
          458         746
          459         409
          459         824
          460         119
          460         142
          460         567
          460         805
          460         889
          460         890
          461         325
          461         339
          461         472
          461         516
          461         714
          461         820
          461         893
          462          85
          462         272
          462         406
          462         432
          462         460
          462         634
          463         136
          463         356
          463         759
          463         847
          463         942
          465         100
          465         254
          465         487
          465         785
          465         826
          466         117
          466         635
          466         790
          466         837
          466         967
          467         214
          467         217
          467         507
          468         260
          468         282
          468         519
          468         680
          468         855
          468         940
          469          66
          469         310
          469         605
          470         128
          470         200
          471          47
          471         179
          471         290
          471         431
          471         433
          471         955
          472          94
          472         102
          472         490
          472         671
          472         755
          472         934
          473         181
          473         194
          473         219
          473         284
          473         399
          473         461
          473         697
          473         761
          474          47
          474         848
          474         974
          475          90
          475         420
          475         826
          476         345
          476         534
          476         728
          477         693
          477         749
          478         756
          479         109
          479         340
          479         394
          479         489
          479         685
          479         888
          480         432
          480         630
          481          30
          481          51
          481          73
          481         261
          481         643
          481         652
          481         681
          481         816
          482         236
          482         332
          482         416
          482         472
          482         475
          482         527
          482         798
          482         901
          482         929
          483         240
          483         305
          484         107
          484         155
          484         360
          484         362
          484         481
          484         566
          484         677
          484         882
          484         972
          484         985
          485         806
          485         988
          486         197
          486         556
          486         962
          486         976
          487         213
          487         671
          487         985
          488          49
          488         247
          488         299
          488         619
          488         910
          489           7
          489         450
          489         553
          489         658
          489         863
          489         884
          489         975
          490           9
          490         546
          490         943
          491         104
          491         440
          491         648
          491         673
          492         256
          492         288
          492         559
          492         906
          493         385
          493         450
          493         537
          493         731
          493         835
          493         898
          493         910
          494         272
          494         554
          495         340
          495         345
          495         803
          495         965
          496          54
          496         489
          497         209
          497         256
          497         312
          497         439
          497         656
          497         961
          498         219
          498         278
          498         305
          498         344
          498         508
          498         520
          499         165
          499         278
          499         404
          499         469
          499         884
          500         764
          501          35
          501         235
          501         796
          502          47
          502         274
          502         388
          502         655
          502         974
          503          17
          503         411
          503         525
          503         831
          503         936
          503         997
          504          46
          504         420
          504         482
          504         515
          504         574
          505          99
          505         288
          505         362
          505         436
          505         623
          505         701
          505         813
          505         941
          506          42
          506         125
          506         252
          506         508
          506         728
          507         196
          507         271
          507         722
          507         734
          507         792
          508         248
          508         361
          508         885
          508         928
          509         477
          509         838
          510         173
          510         259
          510         704
          510         738
          510         761
          511          28
          511          66
          511         146
          511         529
          511         793
          512         329
          512         349
          512         427
          512         566
          512         674
          513          16
          513         214
          513         255
          514          82
          514          98
          514         439
          514         639
          514         905
          515         115
          515         415
          515         658
          515         923
          515         971
          516         264
          516         351
          516         616
          516         883
          517           5
          517         174
          517         588
          518         709
          518         994
          519         279
          519         358
          519         432
          519         900
          519         904
          520         111
          520         246
          520         729
          520         860
          521         820
          521         981
          522         173
          522         718
          522         801
          523          68
          524         530
          524         547
          524         587
          524         820
          525          96
          525         676
          525         800
          526         262
          526         833
          526         988
          527          37
          527         281
          527         451
          527         597
          527         850
          528         322
          528         351
          528         504
          528         637
          528         723
          528         740
          529         409
          529         511
          529         543
          529         854
          530         305
          530         326
          530         573
          531         263
          531         472
          531         475
          531         476
          531         566
          531         747
          531         790
          531         838
          532         145
          532         196
          532         726
          532         802
          533         182
          533         269
          533         465
          534         659
          534         669
          534         690
          534         798
          534         857
          534         886
          535         478
          535         621
          535         789
          535         933
          535         986
          536         375
          536         404
          536         475
          536         589
          536         636
          537          87
          537         308
          537         513
          537         558
          537         589
          537         632
          537         741
          537         971
          538         532
          538         636
          538         870
          539         100
          539         144
          539         746
          539         849
          540         213
          540         503
          540         812
          541          65
          541         154
          541         235
          541         311
          541         409
          541         626
          541         755
          541         811
          541         828
          542          20
          542         295
          542         341
          542         472
          542         485
          542         617
          542         951
          543         479
          543         507
          543         586
          543         588
          543         592
          544         604
          544         881
          544         895
          544         903
          545         306
          545         580
          545         654
          545         667
          545         874
          545         990
          546         443
          546         737
          546         757
          547          31
          547         172
          547         388
          547         488
          548          79
          548         915
          549          51
          549         167
          549         197
          549         280
          549         467
          549         868
          550         399
          550         409
          550         481
          550         630
          550         824
          550         888
          551         687
          551         692
          551         746
          551         859
          552          45
          552         340
          552         416
          552         470
          552         498
          552         856
          553          83
          553         596
          554          81
          554         155
          554         177
          554         212
          554         499
          554         532
          554         565
          554         681
          555         167
          555         648
          555         916
          557         180
          557         890
          558         252
          558         290
          558         944
          558         980
          559         249
          559         313
          559         716
          559         839
          559         980
          560         300
          560         608
          560         709
          561         358
          561         498
          561         510
          561         603
          561         760
          561         782
          562         153
          562         255
          562         266
          562         390
          562         582
          562         692
          562         727
          562         789
          563           2
          563         187
          563         218
          563         274
          563         612
          563         896
          563         988
          564          96
          564         431
          565          17
          565         474
          565         475
          565         519
          565         596
          566         200
          566         382
          566         389
          566         747
          567          11
          567         156
          567         354
          567         480
          567         540
          567         850
          568         138
          568         596
          569          27
          569         107
          569         147
          569         191
          569         373
          569         429
          569         531
          569         951
          570         180
          570         182
          570         412
          570         573
          570         583
          570         669
          570         814
          571          39
          571         789
          571         902
          571         955
          572         123
          572         482
          572         889
          572         936
          573         232
          573         348
          573         576
          573         717
          574         248
          574         468
          574         916
          575         735
          575         939
          576         390
          576         544
          576         561
          576         598
          576         857
          576         861
          577         162
          577         539
          577         591
          577         896
          577         998
          578          44
          578         120
          578         239
          578         298
          578         499
          578         658
          578         729
          579         508
          580         221
          580         340
          581         234
          581         327
          581         885
          582         255
          582         527
          582         777
          582         909
          583         313
          583         431
          583         631
          583         893
          584         674
          584         967
          585         289
          585         518
          585         578
          585         579
          585         665
          585         853
          585         997
          586         322
          586         472
          586         474
          586         508
          586         771
          586         830
          586         860
          586         965
          587         632
          588         443
          588         653
          589         271
          589         679
          590         277
          590         438
          590         533
          590         801
          590         842
          590         848
          591         129
          592         130
          592         151
          592         371
          592         438
          592         532
          592         689
          592         762
          593         125
          593         516
          593         554
          593         653
          593         732
          594          34
          594         234
          594         273
          594         365
          595          50
          595         117
          595         281
          595         377
          595         650
          595         660
          595         782
          595         791
          596         299
          596         344
          596         807
          596         836
          597          19
          597          98
          597         114
          597         203
          597         210
          597         785
          597         967
          598         152
          598         693
          598         777
          599         214
          599         266
          599         449
          599         466
          600          93
          600         299
          600         496
          600         898
          600         975
          601         102
          601         823
          601         841
          601         888
          602         166
          602         388
          603          94
          603         201
          603         372
          603         718
          603         899
          604         342
          604         532
          604         858
          604         896
          605           3
          605          53
          605         169
          605         346
          605         357
          605         790
          606           1
          606          43
          606          88
          606         190
          606         213
          607          79
          607          80
          607         247
          607         781
          607         914
          608         288
          608         307
          608         419
          608         607
          608         871
          608         945
          609         745
          609         872
          610         854
          610         956
          611          58
          611         122
          611         509
          611         622
          611         786
          611         982
          611         995
          612         322
          612         708
          612         849
          613         225
          613         351
          613         391
          614          52
          614         293
          614         362
          614         369
          614         401
          614         759
          614         929
          615         232
          615         264
          615         515
          615         720
          615         838
          615         915
          615         986
          616          32
          616         426
          616         871
          617         498
          617         499
          617         613
          617         963
          617         993
          618         518
          618         823
          618         841
          618         924
          618         944
          619          98
          619         973
          620         156
          620         595
          620         912
          621         116
          621         378
          621         403
          621         877
          622         296
          622         663
          623          46
          623         603
          623         888
          623         923
          623         924
          623         960
          624         104
          624         532
          624         652
          624         928
          625          77
          625         365
          625         455
          625         511
          625         566
          625         682
          625         871
          625         938
          626         119
          626         137
          626         646
          626         673
          626         920
          626         930
          627          13
          627         146
          627         508
          627         682
          628         312
          628         316
          628         397
          628         466
          628         802
          628         872
          630         453
          630         489
          630         525
          630         774
          631         147
          631         265
          631         377
          631         756
          631         837
          631         954
          631         993
          632         576
          633           2
          633          49
          633         234
          633         295
          633         565
          633         593
          633         643
          633         655
          633         694
          633         707
          633         938
          633         999
          634          66
          634         166
          634         294
          634         306
          634         825
          635         293
          635         420
          635         574
          635         625
          636         192
          636         294
          636         659
          637          10
          637         154
          637         166
          637         527
          637         677
          637         683
          637         799
          637         939
          638          26
          638         114
          638         130
          638         253
          638         328
          638         445
          638         514
          638         894
          638         962
          639          47
          639         388
          639         842
          639         886
          640          58
          640          71
          640         166
          640         182
          640         298
          640         729
          640         953
          641          16
          641         402
          641         480
          641         509
          641         787
          641         908
          642         241
          642         295
          642         446
          642         762
          642         771
          643         274
          643         382
          643         527
          643         536
          643         666
          643         685
          643         715
          644         276
          644         624
          645         183
          645         293
          645         440
          645         945
          646         263
          646         488
          646         788
          646         889
          646         955
          647         366
          647         458
          647         774
          648          46
          648         161
          648         273
          648         287
          648         376
          648         428
          648         788
          649          78
          649         153
          649         800
          649         802
          649        1000
          650         288
          650         496
          650         881
          651         164
          651         644
          651         864
          651         885
          652          62
          652         799
          653         214
          653         562
          653         658
          654           1
          654         499
          654         545
          654         595
          654         641
          654         871
          654         979
          655          97
          655         156
          655         409
          655         639
          655         750
          656          67
          656         129
          656         438
          656         453
          656         783
          656         816
          656         888
          657         373
          657         610
          657         803
          657         815
          657         824
          657        1000
          658         137
          658         151
          658         455
          658         530
          659         404
          659         562
          659         875
          659         974
          660         113
          660         805
          661         258
          661         260
          661         335
          661         461
          661         816
          661         820
          662         424
          662         828
          662         929
          663         458
          663         665
          663         880
          663         999
          664         208
          664         543
          665         184
          665         351
          665         861
          665         874
          666         158
          666         407
          666         570
          666         817
          666         845
          667         567
          667         805
          667         876
          667         934
          668         315
          668         689
          668         698
          668         792
          669         155
          669         485
          669         701
          670         304
          670         538
          670         730
          670         812
          670         945
          670         964
          671          88
          671         400
          671         869
          671         960
          672         463
          672         548
          672         666
          672         864
          672         887
          672         925
          673         257
          673         481
          673         594
          673         649
          673         670
          673         747
          673         957
          674         121
          674         511
          674         768
          674         869
          675          58
          675         367
          675         513
          676         224
          677         175
          677         179
          677         233
          677         301
          677         731
          678         164
          678         317
          678         361
          678         658
          678         866
          679          58
          679         151
          679         444
          679         610
          679         715
          680         244
          680         788
          681         281
          681         419
          681         511
          681         593
          681         832
          682          32
          682         308
          682         423
          682         531
          682         914
          683         449
          684         155
          684         377
          684         786
          685         164
          685         299
          685         345
          685         397
          685         431
          685         467
          685         490
          685         518
          686          66
          686         278
          686         385
          686         944
          687          45
          687         167
          687         429
          687         486
          687         516
          687         891
          688         207
          688         225
          688         692
          688         703
          688         817
          688         864
          688         991
          689          78
          689         234
          689         421
          689         565
          690         401
          690         468
          690         487
          690         833
          690         862
          690         923
          690         927
          691         103
          691         184
          691         257
          691         396
          691         431
          691         451
          691         555
          691         565
          691         647
          691         853
          691         944
          692         130
          692         413
          692         421
          692         681
          693         187
          693         453
          693         470
          693         840
          693         887
          693         928
          694         169
          694         255
          694         256
          694         311
          694         362
          694         568
          694         800
          694         945
          695         222
          695         551
          695         715
          695         909
          696         446
          696         452
          696         739
          697          64
          697         368
          697         374
          697         391
          697         440
          697         979
          698         393
          699          66
          699         595
          699         681
          699         831
          699         867
          700         510
          700         665
          700         919
          700         990
          701         323
          702         235
          702         572
          702         624
          702         640
          702         726
          702         799
          702         988
          703         462
          703         735
          703         838
          703         877
          704         144
          704         465
          704         537
          704         824
          704         862
          704         895
          705         102
          705         166
          705         297
          705         335
          705         416
          705         533
          705         605
          705         727
          706         130
          706         305
          706         395
          706         822
          706         917
          707          44
          707         294
          707         442
          707         550
          707         962
          708         353
          708         538
          708         600
          708         665
          710         302
          710         462
          710         697
          710         851
          711          37
          711         214
          711         485
          711         504
          711         695
          712          89
          712         532
          712         745
          712         778
          712         811
          713          42
          713         126
          713         154
          713         170
          713         284
          714         378
          714         418
          714         798
          714         838
          714         898
          715         144
          715         146
          715         338
          715         406
          715         508
          716         435
          716         592
          717         938
          717         941
          717         972
          718         138
          718         154
          718         395
          718         484
          719          97
          719         195
          719         680
          720          73
          720         298
          720         435
          721          43
          721         277
          721         353
          721         444
          721         471
          721         972
          722         116
          722         179
          722         715
          722         815
          722         954
          723         129
          723         273
          723         428
          724          41
          724         265
          724         362
          724         363
          724         555
          724         586
          724         713
          724         961
          724         998
          725          82
          725         226
          725         234
          725         264
          725         525
          725         698
          725         899
          726          86
          726         110
          726         471
          726         732
          726         793
          727         999
          728         316
          728         595
          728         669
          728         861
          728         864
          729         128
          729         524
          729         981
          730          39
          730          45
          730         221
          730         254
          730         787
          731          63
          731         352
          731         558
          731         652
          731         738
          731         880
          731         982
          732         404
          732         676
          732         942
          733         408
          733         816
          733         925
          734         320
          734         987
          735          30
          735         533
          735         559
          735         778
          735         902
          736          18
          736         700
          736         818
          737          89
          737         351
          737         440
          737         443
          737         607
          737         977
          738          49
          738         534
          738         691
          738         698
          739         191
          739         346
          739         449
          739         524
          739         613
          739         733
          740         245
          740         497
          740         838
          740         841
          740         985
          741         247
          741         362
          741         419
          741         469
          741         487
          741         930
          742          36
          742          73
          742          84
          742         117
          742         211
          743         578
          743         603
          743         614
          743         664
          744         111
          744         225
          744         244
          744         276
          744         629
          745         358
          745         848
          745         918
          746         287
          746         501
          746         529
          747          14
          747         101
          747         154
          747         176
          747         325
          747         849
          748         236
          748         769
          748         957
          748         974
          749         161
          749         712
          749         772
          749         784
          749         790
          749         885
          750         266
          750         805
          751         399
          751         838
          751         943
          751         980
          752         297
          752         625
          752         726
          752         839
          753         694
          753         848
          753         946
          753         949
          754         180
          755          56
          755         313
          755         832
          755         844
          756         293
          756         394
          756         427
          756         595
          756         882
          757         379
          757         513
          758         112
          758         226
          758         319
          758         572
          758         773
          758         847
          758         972
          759         487
          759         553
          760          20
          760          62
          760         342
          760         385
          760         430
          760         835
          760         939
          761         378
          761         513
          761         583
          761         626
          761         671
          761         934
          762         322
          763          49
          763         108
          763         497
          764         172
          764         481
          764         506
          764         772
          764         866
          765         101
          765         249
          765         544
          765         681
          766         159
          766         223
          766         390
          766         567
          766         742
          766         862
          767         193
          767         197
          767         288
          767         312
          767         889
          767         982
          768          13
          768          82
          768         557
          768         831
          768         832
          768         908
          768         932
          768         955
          769         132
          769         380
          769         417
          769         815
          770          69
          770         222
          770         490
          770         633
          770         720
          771          42
          771         618
          771         639
          771         677
          771         848
          772         701
          772         896
          772         953
          773         443
          773         556
          773         601
          773         824
          773         854
          773         880
          774         487
          774         735
          774         813
          775         118
          775         149
          775         164
          775         176
          775         410
          775         472
          775         587
          776          43
          776         701
          777         360
          777         883
          778         184
          778         223
          778         279
          778         644
          778         699
          779         202
          779         215
          779         501
          779         512
          779         613
          779         681
          780          57
          780          98
          780         552
          781          11
          781          85
          781         297
          781         604
          781         929
          782         107
          782         190
          782         217
          782         899
          782         949
          784         549
          784         713
          784         889
          785         204
          785         892
          785         981
          786          75
          786         803
          787         105
          787         355
          787         609
          787         900
          788         293
          788         327
          788         575
          788         691
          788         757
          789         131
          789         144
          789         684
          789         750
          789         817
          790          20
          790          75
          790         140
          790         571
          791         208
          791         233
          791         575
          791         776
          791         854
          792         303
          792         364
          792         468
          792         649
          793           4
          793         117
          793         465
          793         857
          794         182
          794         363
          794         397
          794         576
          794         650
          794         964
          795         336
          795         609
          796          73
          796         275
          796         839
          796         937
          797          65
          797         156
          797         537
          797         611
          797         736
          797         910
          798         277
          798         301
          798         305
          798         460
          798         601
          798         742
          798         788
          798         854
          799          81
          799         367
          799         469
          799         590
          799         919
          800         376
          801         335
          801         548
          801         761
          801         788
          801         930
          802         955
          803          53
          803         215
          803         407
          803         476
          803         647
          803         682
          803         764
          804          63
          804         232
          804         754
          804         847
          805         111
          805         223
          805         897
          806         391
          806         602
          806         998
          807         168
          807         304
          807         378
          808          22
          808         637
          809          32
          809         183
          810          41
          810          56
          810          75
          810         171
          810         315
          810         338
          810         510
          810         610
          810         650
          810         728
          810         855
          810         890
          810         924
          811         202
          811         700
          812          78
          812         286
          812         488
          812         870
          812         998
          813         322
          813         398
          813         543
          814         136
          814         236
          814         635
          814         650
          814         722
          814         826
          815          87
          815         199
          815         268
          815         340
          815         473
          815         519
          815         624
          815         795
          815         809
          815         922
          816         107
          816         109
          816         141
          816         417
          816         680
          816         727
          816         975
          817          31
          817         372
          817         451
          817         845
          817         891
          818         224
          818         460
          818         585
          818         828
          819         500
          820         165
          820         186
          820         188
          820         633
          820         674
          820         743
          820         983
          821           3
          821         329
          821         676
          821         771
          822         362
          822         502
          822         894
          823         249
          823         322
          823         325
          823         497
          823         500
          823         734
          823         744
          823         792
          823         928
          824         640
          824         727
          824         731
          824         739
          825         170
          825         437
          825         568
          825         869
          826         507
          826         607
          826         639
          826         679
          826         803
          827         430
          827         497
          827         499
          827         818
          827         938
          828          27
          828          71
          828         141
          828         926
          829           3
          829          31
          829         232
          829         436
          829         703
          829         746
          829         914
          830         132
          830         459
          830         480
          830         909
          830         958
          830         972
          830         978
          831          33
          831         519
          831         735
          832          48
          832         631
          832         806
          832         885
          832         922
          832         988
          833         375
          833         408
          833         421
          834          37
          834          83
          834         424
          834         757
          834         868
          835          15
          835          32
          835          87
          835         543
          836         337
          836         600
          836         723
          836         926
          837         222
          837         480
          837         547
          837         562
          837         614
          837         916
          838          11
          838         157
          838         183
          838         226
          838         484
          838         525
          838         625
          838         890
          839         580
          839         740
          839         801
          839         850
          840         408
          840         471
          840         750
          841         280
          841         972
          842          54
          842         583
          842         782
          842         942
          843         363
          843         505
          843         601
          843         684
          843         943
          844         380
          844         384
          844         511
          844         574
          844         639
          845         409
          845         410
          846         241
          847           2
          847          80
          847         490
          847         495
          847         646
          848          78
          848         206
          848         213
          848         706
          849          20
          849         343
          850         187
          850         327
          850         492
          850         787
          850         922
          851         199
          851         308
          851         510
          851         973
          852          56
          852          90
          852         127
          852         390
          852         611
          852         966
          853          67
          853         115
          853         622
          853         939
          854         438
          854         546
          854         795
          854         822
          855         172
          855         202
          855         218
          855         225
          855         875
          856         243
          856         415
          856         487
          856         641
          856         854
          857         549
          857         616
          857         668
          857         732
          857         753
          857         985
          858         154
          858         564
          858         704
          858         822
          859         280
          860          98
          860         948
          861         414
          861         649
          861         742
          861         887
          862          52
          862          72
          862         353
          862         385
          862         604
          862         674
          862         703
          862         944
          863         183
          863         609
          863         833
          864         328
          864         421
          864         509
          864         586
          864         792
          865         147
          865         471
          866          72
          866          77
          866         370
          866         581
          866         912
          867         107
          867         812
          868         229
          868         566
          869         347
          869         475
          869         574
          869         616
          869         623
          870          58
          870         430
          870         498
          870         594
          870         864
          871          71
          871         232
          871         305
          872           6
          872          64
          872          82
          872         238
          872         422
          872         497
          872         559
          872         580
          872         705
          872         905
          873          94
          873         149
          873         297
          873         475
          873         622
          873         757
          873         857
          873         878
          874           1
          874         332
          874         441
          874         537
          874         724
          874         816
          874         976
          875          49
          875          88
          875         221
          875         646
          875         690
          875         892
          875         930
          876         656
          876         658
          876         724
          876         743
          876         871
          877          65
          877         195
          877         372
          877         596
          877         767
          878          79
          878         373
          878         503
          878         771
          879         136
          879         346
          879         391
          879         398
          879         623
          879         898
          880          91
          880         291
          880         620
          880         632
          880         884
          880         965
          881         232
          881         348
          881         796
          881         934
          882          94
          882         282
          882         477
          883         422
          883         834
          883         885
          883         916
          884           7
          884         544
          884         596
          885         535
          886         159
          886         288
          886         439
          886         909
          887         413
          887         508
          887         743
          888         208
          888         758
          889          90
          889         199
          889         493
          889         646
          889         652
          889         702
          890         147
          890         402
          890         446
          890         592
          890         647
          890         680
          891         192
          891         291
          891         400
          891         804
          892          96
          892         134
          892         509
          892         745
          892         774
          892         849
          893         205
          893         625
          893         736
          893         815
          894           8
          894          17
          894         389
          894         580
          894         822
          894         873
          894         932
          894         978
          895         226
          895         351
          895         534
          895         842
          895         958
          896         149
          896         315
          896         498
          896         734
          896         746
          896         987
          897           2
          897          60
          897         165
          898         236
          898         485
          898         644
          898         684
          898         781
          899          95
          899         267
          899         807
          900         218
          900         387
          900         433
          900         486
          900         547
          900         551
          900         591
          901         371
          901         923
          902         919
          902         989
          903         167
          904          39
          904          79
          904         212
          904         611
          904         706
          904         766
          905         319
          905         443
          905         865
          906         283
          906         413
          906         601
          906         663
          906         679
          906         696
          906         830
          907         274
          907         404
          907         421
          907         462
          907         513
          907         858
          908         774
          909          90
          909         366
          909         416
          909         671
          909         785
          909         918
          910         239
          910         294
          910         536
          910         747
          910         854
          911         627
          911         712
          912          49
          912         179
          912         525
          912         556
          912         599
          912         643
          912         665
          912         802
          912         984
          913         206
          913         416
          913         481
          913         656
          913         946
          914          42
          914         231
          914         516
          915           7
          915          29
          915          86
          915         175
          915         218
          915         615
          915         657
          915         749
          915         753
          915         792
          915         895
          915         941
          915         966
          916         150
          916         300
          917         843
          917         870
          918          39
          918          49
          918         174
          918         424
          918         719
          919          99
          919         208
          919         350
          919         552
          919         761
          919         810
          919         828
          919         920
          919         967
          920          22
          920         399
          920         409
          920         633
          920         929
          921          82
          921         986
          922          93
          922          96
          922         648
          922         757
          923         419
          924          96
          924         621
          924         676
          925         165
          925         384
          925         468
          925         667
          926          30
          926         201
          926         370
          926         494
          926         853
          926         863
          926         953
          927         217
          927         403
          927         520
          927         528
          927         617
          927         735
          928         198
          928         297
          928         415
          928         478
          928         542
          928         826
          928         903
          928         996
          929          40
          929         181
          929         291
          929         367
          929         405
          929         804
          930         474
          930         537
          930         740
          930         756
          931          71
          931          94
          931         183
          931         327
          931         444
          931         718
          931         720
          931         904
          932         151
          932         216
          932         433
          932         435
          932         481
          932         556
          932         647
          932         719
          933          84
          933         191
          933         207
          933         280
          933         369
          933         399
          933         413
          933         419
          933         436
          933         892
          934         245
          934         283
          935         367
          935         467
          935         559
          935         683
          935         901
          936         148
          936         252
          936         822
          936         848
          936         997
          937         133
          937         589
          937         600
          937         606
          938         661
          938         931
          939         235
          939         833
          939         894
          940         197
          940         468
          940         496
          940         602
          940         863
          941         849
          942          59
          942         255
          942         327
          942         598
          942         618
          942         758
          942         928
          942         929
          943          99
          944          72
          944         110
          944         357
          944         432
          945          10
          945         124
          945         335
          945         344
          945         360
          945         796
          945         914
          946          60
          946         150
          946         768
          946         922
          947           6
          947          37
          947         258
          947         583
          947         718
          947         730
          947         818
          948          65
          948         281
          948         546
          948         727
          948         733
          948         987
          949         113
          949         141
          949         183
          949         225
          949         304
          949         583
          949         837
          949         908
          950           6
          950         157
          950         526
          950         701
          950         847
          951         495
          952          36
          952         299
          952         700
          952         765
          953         138
          953         358
          953         602
          953         824
          954          15
          954         673
          954         693
          954         959
          955          27
          955         171
          955         332
          955         805
          956          34
          956          98
          957         198
          957         399
          957         443
          957         592
          957         746
          957         906
          957         934
          957         942
          958          36
          958         641
          958         643
          958         692
          958         762
          959         315
          959         489
          959         558
          959         678
          959         729
          960          18
          960         152
          960         363
          960         470
          960         535
          960         620
          960         755
          961         223
          961         501
          961         580
          961         592
          961         941
          962         402
          962         418
          963         599
          963         949
          964         206
          964         286
          964         320
          964         321
          964         503
          965           5
          965         231
          965         571
          965         821
          966         316
          966         438
          966         454
          966         576
          966         927
          967         447
          967         816
          967         818
          967         993
          968         133
          968         669
          969         152
          969         284
          969         320
          969         692
          969         725
          970          89
          970         220
          970         723
          971         167
          971         502
          971         609
          971         649
          971         887
          972         672
          973          15
          973         300
          973         315
          973         423
          973         597
          973         734
          973         860
          973         936
          974         570
          974         633
          974         775
          974         984
          975         173
          975         193
          975         751
          976         198
          976         476
          976         983
          977          74
          977          87
          978          25
          978         337
          978         348
          978         641
          978         696
          978         996
          980           4
          980         409
          980         465
          980         677
          980         720
          980         806
          981         505
          981         827
          981         918
          982          88
          982         287
          982         397
          982         437
          982         756
          982         898
          983          64
          983         135
          983         386
          983         677
          983         734
          983         907
          984         277
          984         639
          985         121
          985         964
          986         120
          986         123
          986         160
          986         222
          986         801
          986         879
          986         989
          987         295
          987         630
          987         728
          987         933
          988         530
          988         694
          988         736
          988         884
          989         527
          989         575
          989         697
          989         870
          989         999
          990         415
          990         512
          990         580
          990         838
          991          13
          991         111
          991         309
          991         868
          992         166
          992         199
          992         201
          992         529
          992         622
          992         677
          992         895
          993          87
          993         232
          993         486
          993         523
          993         549
          994         113
          994         308
          994         410
          994         505
          994         523
          994         801
          994         892
          995          23
          995          84
          995          87
          995         292
          995         521
          995         810
          996           7
          996         111
          996         218
          996         260
          996         613
          996         742
          996         870
          997          49
          997         288
          997         392
          997         422
          997         445
          997         860
          998         446
          998         626
          998         670
          999           3
          999         176
          999         518
          999         773
         1000          39
         1000         145
         1000         249
         1000         419
         1000         599
         1000         647
         1000         703
         1000         933
