# Supplementary material for: Dynamic thresholding search for the feedback vertex set problem
Source: PeerJ Comput Sci. 2023 Feb 10;9:e1245. doi: 10.7717/peerj-cs.1245 (PMC10280643; doi:10.7717/peerj-cs.1245)
Supplement: Supplemental Information 1 — These 101 benchmark instances are classified into five categories. No optimal solutions are known for the instances of the first to forth categories, while optimal solutions are known for the instances of the fifth category. [file peerj-cs-09-1245-s001.zip › FirstCategory/P1000-5000.dat]

         1000        5000
            1         168
            1         527
            1         696
            1         815
            1         866
            1         892
            2         121
            2         257
            2         551
            2         630
            2         747
            3         337
            3         355
            3         732
            3         823
            4          97
            4         705
            4         893
            4         978
            5          69
            5         602
            5         915
            6         218
            6         386
            6         440
            6         525
            6         977
            7         229
            7         289
            7         318
            7         459
            7         516
            7         523
            7         664
            8          73
            8         266
            8         980
            9         356
            9         477
            9         650
           10         238
           10         447
           10         728
           10         805
           11         710
           12         222
           12         705
           12         745
           13         214
           13         565
           13         811
           14         185
           14         340
           14         459
           14         802
           15          98
           15         257
           15         382
           15         489
           15         516
           15         620
           15         822
           16         157
           16         237
           16         360
           16         432
           16         839
           17         329
           17         610
           18         545
           19          38
           19         250
           19         388
           19         699
           19         985
           20          53
           20         267
           20         321
           20         868
           21          88
           21         159
           21         356
           21         584
           21         608
           21         926
           21         948
           22         382
           22         396
           22         427
           22         594
           22         615
           22         775
           23         349
           23         684
           24          41
           24         393
           24         504
           24         575
           24         847
           25         315
           25         467
           25         881
           25         998
           26          35
           26         284
           26         776
           26         909
           27         414
           27         683
           27         701
           28         169
           28         271
           28         435
           28         543
           28         592
           28         700
           29         120
           29         458
           29         582
           29         712
           29         804
           29         978
           30         318
           30         424
           31         296
           31         412
           31         736
           31         897
           32         412
           32         747
           32         769
           33          92
           34         130
           34         323
           34         331
           34         544
           34         605
           34         684
           34         864
           34         914
           35         575
           35         734
           36         328
           36         415
           36         471
           36         582
           36         774
           37          87
           37         589
           37         615
           37         638
           38          81
           38         370
           38         445
           38         546
           38         661
           38         754
           39          17
           39         302
           39         419
           39         443
           40          12
           40         481
           40         571
           40         781
           41         330
           41         851
           42         312
           42         480
           42         550
           43         258
           43         953
           44          43
           44          95
           44         287
           44         313
           44         420
           44         815
           44         863
           44         906
           44         967
           45          66
           45         186
           45         619
           45         712
           45         934
           46         310
           46         421
           46         498
           46         850
           46         890
           48          96
           48         170
           48         292
           48         413
           48         424
           48         489
           48         660
           48         846
           48         849
           48         979
           49         306
           49         446
           49         460
           49         563
           49         630
           49         998
           50          17
           50          45
           50         486
           50         519
           50         892
           50         954
           51         490
           51         608
           51         745
           51         902
           52         182
           52         586
           52         660
           52         671
           52         762
           52         917
           52         957
           53          49
           53         348
           53         762
           54          94
           54         382
           54         399
           54         446
           54         506
           55          67
           55         268
           55         510
           55         854
           55         968
           55         991
           56          11
           56         373
           56         424
           56         538
           56         712
           56         719
           56         788
           57          22
           57          92
           57         561
           58         520
           58         857
           58         919
           59          45
           59          88
           59         207
           59         221
           59         268
           59         383
           59         411
           59         466
           59         646
           59         781
           59         794
           60          44
           60         810
           61         288
           62           9
           62          24
           62         614
           62         774
           62         915
           63          33
           63         397
           63         661
           64          58
           64         131
           64         439
           64         499
           65          38
           65         260
           65         447
           65         499
           65         749
           66         593
           66         716
           67         456
           67         954
           68         276
           68         475
           68         700
           69         336
           69         427
           69         591
           69         650
           69         664
           69         708
           69         773
           69         909
           70         149
           70         727
           71         166
           72          93
           72         401
           72         901
           73         192
           73         232
           73         646
           73         756
           73         851
           73         866
           74          97
           74         225
           74         300
           74         649
           75         187
           75         203
           75         477
           75         697
           75         800
           76          93
           76         117
           76         154
           76         196
           76         267
           76         348
           76         349
           76         421
           76         483
           76         790
           77          92
           77         390
           77         450
           77         717
           77         926
           78          67
           78         197
           78         260
           78         602
           78         603
           78         761
           78         851
           78         904
           78         986
           79          39
           79         391
           79         415
           79         436
           79         888
           79         944
           80         110
           80         162
           80         758
           81         537
           81         674
           81         680
           81         772
           81         788
           81         995
           82         115
           82         246
           82         325
           82         349
           82         446
           82         876
           82         991
           82         995
           83          64
           83         176
           83         421
           83         532
           83         608
           83         805
           84         228
           84         387
           84         612
           84         625
           84         634
           84         904
           85          13
           85         249
           85         323
           85         361
           85         472
           85         651
           85         790
           85         845
           85         983
           86         186
           86         657
           87         210
           87         355
           87         403
           87         434
           87         509
           87         748
           87         923
           88          62
           88         101
           88         403
           88         770
           88         834
           88         839
           89          50
           89         185
           89         333
           89         843
           90          85
           90         673
           91         519
           91         530
           91         943
           91         981
           92         131
           92         510
           92         653
           93         285
           93         784
           93         836
           93         936
           94         124
           94         346
           94         732
           94         936
           95         551
           95         589
           95         773
           95         844
           95         924
           95         989
           96          44
           96          95
           96         113
           96         288
           96         470
           96         596
           96         650
           96         673
           96         796
           97          32
           97          44
           97         679
           97         881
           97         902
           97         981
           97         988
           98          33
           98         337
           98         590
           98         634
           98         686
           98         840
           98         953
           99          73
           99         460
           99         877
           99         893
          100          68
          100         261
          100         262
          100         263
          100         358
          100         477
          101         358
          101         541
          101         826
          101         869
          101         892
          102         175
          102         413
          102         579
          102         681
          102         925
          102         983
          103         141
          103         410
          103         509
          103         692
          103         708
          103         763
          103         825
          104           6
          104          86
          104         704
          104         777
          104         779
          105         342
          105         627
          105         662
          106         551
          106         894
          107         332
          107         507
          107         797
          108          52
          108         223
          108         320
          108         437
          108         546
          108         781
          109          24
          109          47
          109         464
          109         545
          109         957
          110         232
          110         519
          110         606
          110         944
          111         185
          111         222
          111         245
          111         358
          111         601
          111         721
          112         266
          112         408
          112         589
          112         726
          112         834
          113          72
          113         127
          113         441
          113         528
          113         703
          113         980
          114         240
          114         418
          114         576
          114         740
          114         762
          114         766
          115         336
          115         889
          116         613
          116         923
          116         934
          117         520
          118           7
          118          58
          118         180
          118         533
          118         673
          119         216
          119         253
          119         282
          119         395
          119         445
          119         587
          119         627
          119         643
          119         650
          119         669
          119         775
          119         847
          120          65
          120         167
          120         195
          120         318
          120         348
          120         402
          120         597
          120         681
          120         755
          120         832
          120         961
          121          43
          121          97
          121         146
          121         213
          122          41
          122         557
          122         788
          122         996
          123          98
          123         283
          123         323
          123         539
          123         635
          123         663
          123         939
          124         375
          124         384
          124         542
          124         585
          124         630
          124         813
          125         141
          125         160
          125         368
          125         511
          125         844
          125         958
          126         438
          126         476
          126         664
          126         758
          126         916
          126        1000
          127          34
          127         220
          127         536
          127         616
          127         684
          127         801
          127         830
          128          52
          128         222
          128         363
          128         607
          128         634
          129         448
          129         626
          129         753
          129         847
          129         974
          130         423
          130         434
          130         619
          131          61
          131         163
          131         278
          131         692
          131         733
          131         762
          132         105
          132         406
          132         473
          132         688
          132         849
          132         930
          133          59
          133         867
          134         331
          134         493
          134         772
          135         427
          135         451
          135         460
          135         548
          135         869
          135         969
          137          37
          137          64
          137         325
          137         349
          137         401
          137         422
          137         455
          137         470
          138         209
          138         423
          138         917
          138         979
          139         118
          139         128
          139         881
          139         961
          140           8
          140         740
          140         965
          141          30
          141         314
          141         365
          141         500
          141         646
          141         894
          142          72
          142         226
          142         273
          142         368
          142         513
          142         695
          142         762
          142         882
          143         505
          143         594
          143         599
          143         639
          143         699
          143         706
          143         755
          143         772
          143         859
          144         668
          144         903
          145         149
          145         711
          145         737
          145         852
          146         125
          146         333
          146         618
          147         100
          147         507
          147         657
          147         718
          147         912
          147         997
          148         154
          148         391
          148         750
          149         716
          149         928
          150          22
          150         105
          150         213
          150         374
          150         642
          150         993
          151         325
          151         718
          152         100
          152         181
          152         214
          152         414
          152         558
          152         622
          152         792
          152         854
          152         859
          152         901
          153         216
          153         478
          153         591
          153         796
          153         923
          154          77
          154         393
          154         402
          154         459
          154         576
          155         400
          155         566
          155         897
          155         930
          156         305
          156         326
          156         903
          157          92
          157         345
          157         383
          157         571
          157         651
          157         844
          157         936
          158          45
          158          90
          158         243
          159         328
          159         619
          159         812
          160          48
          160          81
          160         341
          160         377
          160         603
          160         621
          160         820
          160         967
          161         687
          161         885
          162         648
          162         753
          162         774
          163         258
          163         280
          163         496
          163         848
          164          29
          164         417
          164         472
          164         566
          165         405
          165         452
          165         476
          165         770
          165         957
          165         979
          166         264
          166         269
          166         375
          166         514
          166         658
          166         923
          166         969
          167          37
          167          41
          167          99
          167         119
          167         120
          167         345
          167         628
          167         665
          167         949
          167         958
          167         964
          167         990
          168          46
          168         155
          168         256
          168         329
          168         362
          168         461
          168         542
          168         589
          168         643
          168         737
          168         772
          168         940
          169          65
          169         463
          169         829
          169         910
          169         946
          170         119
          170         154
          170         559
          170         782
          170         993
          171         278
          171         501
          171         609
          171         989
          172          70
          172         160
          172         532
          172         818
          172         929
          173         199
          173         209
          173         280
          173         334
          173         554
          173         870
          173         874
          174         215
          174         783
          174         827
          174         898
          175          17
          175          25
          175         286
          175         311
          175         402
          176         144
          176         679
          177         126
          177         237
          177         698
          177         994
          178         112
          178         243
          178         310
          178         499
          178         900
          179          86
          179         664
          179         765
          179         969
          180         144
          180         155
          180         292
          180         388
          180         400
          180         448
          180         467
          180         588
          180         678
          180         948
          181         112
          181         297
          181         365
          181         480
          181         744
          181         864
          182         116
          182         536
          182         926
          183          40
          183         292
          183         671
          183         760
          183         849
          184         464
          184         575
          184         741
          185         542
          185         548
          186          24
          186          59
          186         155
          186         587
          186         671
          186         782
          186         789
          186         829
          187         254
          187         334
          187         605
          187         967
          187         975
          188          43
          188         557
          188         880
          188         893
          189          23
          189         124
          189         549
          189         633
          189         726
          189         879
          190          42
          190          73
          190         178
          190         490
          190         626
          190         735
          190         920
          191         543
          191         635
          191         806
          191         815
          191         970
          192         129
          192         880
          193          83
          193         122
          193         402
          193         460
          193         637
          193         651
          193         818
          194          62
          194         138
          194         297
          194         429
          194         653
          194         818
          195          40
          195         107
          195         193
          195         468
          195         489
          195         674
          195         894
          196          57
          196         328
          196         348
          196         406
          196         739
          196         947
          196         964
          196         979
          197         232
          197         439
          197         479
          198         110
          198         439
          198         762
          199         155
          199         160
          199         211
          199         232
          199         244
          199         411
          199         457
          199         670
          199         751
          199         787
          200         502
          200         590
          200         795
          201          36
          201         165
          201         352
          201         471
          201         608
          201         729
          201         848
          202          72
          202         144
          202         218
          202         252
          202         612
          202         832
          203          82
          203         246
          203         270
          203         349
          204         130
          204         167
          204         509
          205          23
          205          55
          205         598
          205         620
          206         130
          206         185
          206         277
          206         654
          206         780
          207          11
          207         618
          207         955
          208          54
          208         312
          208         319
          208         479
          208         679
          208         838
          208         842
          209          78
          209         571
          209         725
          209         876
          209         895
          209         916
          210         135
          210         286
          210         289
          210         354
          210         952
          211          39
          211         160
          211         212
          211         245
          211         281
          211         309
          211         413
          211         851
          212          14
          212         111
          212         290
          212         411
          212         675
          212         742
          213          15
          213          74
          213         130
          213         280
          213         308
          213         330
          213         371
          213         422
          213         467
          214         316
          214         388
          214         437
          214         619
          215         101
          215         116
          215         202
          215         393
          215         474
          215         508
          215         670
          215         923
          216         162
          216         186
          216         440
          216         824
          216         872
          217         241
          217         406
          217         417
          217         944
          218          67
          218         792
          218         865
          219          25
          219         129
          219         471
          219         601
          219         973
          220         138
          220         271
          220         738
          220         886
          221         496
          221         532
          221         990
          222         591
          222         615
          222         700
          223          27
          223         170
          223         362
          223         651
          223         836
          223         884
          224         493
          224         500
          224         655
          224         841
          224         873
          225          45
          225          72
          225         429
          225         659
          225         695
          226         259
          226         348
          226         774
          227         215
          227         526
          228         174
          228         511
          228         779
          228         781
          229         433
          229         482
          229         667
          229         690
          229         975
          230         187
          230         316
          230         485
          230         514
          230         589
          230         662
          230         760
          230         823
          231         729
          231         836
          231         998
          232         106
          232         164
          232         220
          232         462
          232         591
          232         619
          232         675
          232         748
          233          56
          233         384
          233         497
          233         602
          233         848
          234         352
          234         867
          234         896
          234         927
          234         967
          235         861
          235         956
          236         318
          236         339
          236         413
          236         686
          236         707
          236         744
          236         865
          237          48
          237          91
          237         847
          237         963
          238         200
          238         211
          238         408
          238         443
          238         464
          238         928
          239          75
          239         113
          239         408
          239         518
          239         520
          239         647
          239         861
          240         192
          240         360
          241           5
          241         159
          241         426
          242          51
          242         544
          242         798
          242         808
          243         390
          243         425
          243         464
          243         680
          244          28
          244          30
          244         135
          244         460
          244         483
          244         601
          244         830
          244         844
          245         104
          245         165
          245         232
          245         415
          245         773
          246         167
          246         422
          246         465
          246         657
          246         739
          246         860
          246         937
          246         960
          247          79
          247         750
          248         145
          248         253
          248         415
          248         577
          248         615
          248         663
          248         827
          248         957
          248         995
          249           6
          249         230
          249         276
          249         565
          249         682
          250          86
          250         100
          250         163
          250         481
          250         824
          251         274
          251         284
          251         566
          251         966
          252           5
          252          25
          252         241
          252         251
          252         265
          252         505
          252         527
          252         994
          253         168
          253         416
          253         613
          254         743
          254         823
          255         455
          255         532
          255         872
          255         961
          256          23
          256         346
          256         706
          256         917
          256         945
          256         964
          257          57
          257         885
          258         787
          259         226
          259         313
          259         656
          259         870
          259         930
          260          35
          260         691
          260         988
          261          53
          261         152
          261         181
          261         256
          261         534
          261         553
          261         668
          262         228
          262         291
          262         462
          262         566
          262         599
          262         691
          262         801
          262         941
          263         181
          263         230
          263         352
          263         393
          263         643
          263         827
          263         932
          264          37
          264         536
          264         698
          265         132
          265         309
          265         656
          265         777
          265         790
          265         835
          266          31
          266         272
          266         295
          266         372
          266         415
          266         434
          266         780
          267         544
          267         678
          267         703
          267         948
          268         220
          268         223
          268         660
          268         819
          269          51
          269         812
          270         146
          270         158
          270         478
          270         826
          270         933
          271          52
          271         385
          271         450
          271         495
          271         594
          271         934
          272           6
          272         992
          273           1
          273          47
          273         217
          273         426
          273         636
          273         701
          273         912
          274         117
          274         485
          274         691
          275         165
          275         388
          276           5
          276          89
          276         101
          276         221
          276         289
          276         344
          276         461
          276         933
          276         996
          277         153
          277         236
          277         265
          277         451
          277         455
          277         612
          277         660
          277         734
          277         886
          277         948
          278         483
          278         603
          278         811
          278         855
          278         858
          279          47
          279         184
          279         289
          279         296
          279         336
          279         639
          279         659
          279         777
          279         834
          280         263
          280         471
          280         595
          280         822
          280         970
          281         249
          281         278
          281         400
          281         571
          281         712
          281         741
          281         755
          281         790
          281         801
          281         880
          282          86
          282         130
          282         335
          282         368
          282         818
          283         158
          283         206
          283         277
          283         373
          283         385
          283         657
          283         679
          283         763
          284          72
          284         208
          284         317
          284         395
          284         531
          284         533
          285          89
          285          97
          285         548
          285         608
          285         782
          286         389
          286         473
          286         634
          286         821
          286         831
          286         962
          286         979
          287         114
          287         227
          287         248
          287         306
          287         565
          287         621
          287         743
          288          31
          288         413
          288         757
          288         786
          288         951
          288        1000
          289         102
          289         385
          289         564
          290         302
          290         346
          290         620
          290         767
          290         943
          290         966
          291           1
          291         128
          291         367
          291         565
          292         672
          293          71
          293         144
          293         183
          293         367
          293         626
          293         634
          293         765
          294         195
          294         492
          294         809
          295          68
          295         515
          295         536
          295         954
          296         119
          296         517
          296         542
          296         701
          296         830
          297           3
          297         269
          297         414
          298          21
          298          94
          298         561
          298         665
          299         635
          299         833
          299         924
          300         193
          300         679
          300         718
          300         736
          301         205
          301         218
          301         222
          301         680
          301         750
          302         317
          302         574
          302         736
          302        1000
          303           7
          303         355
          303         502
          303         524
          303         636
          303         763
          303         826
          303         937
          304         225
          304         241
          304         657
          304         946
          305          70
          305         121
          305         177
          305         243
          305         295
          305         480
          305         563
          305         793
          305         886
          306         109
          306         217
          306         378
          306         442
          306         681
          306         760
          306         840
          307          27
          307         195
          307         237
          307         301
          307         354
          307         583
          307         608
          307         611
          308         156
          308         238
          308         461
          308         676
          308         818
          308         852
          309          12
          309         326
          309         330
          309         373
          309         577
          309         655
          309         762
          309         785
          309         806
          309         874
          309         889
          310          77
          310         378
          310         568
          310         586
          310         857
          310         919
          310         966
          311          17
          311          49
          311         395
          312          96
          312         228
          312         508
          312         570
          313          31
          313         482
          314         212
          314         579
          314         593
          314         729
          314         811
          314         963
          315          44
          315         157
          315         530
          315         806
          315         832
          315         929
          317         671
          317         712
          317         724
          317         733
          318           7
          318          92
          318         341
          318         537
          318         609
          319          68
          319         100
          319         110
          319         334
          320         536
          320         594
          320         646
          320         915
          321          98
          321         170
          321         800
          322          94
          322         182
          322         184
          322         198
          322         419
          322         475
          322         683
          322         702
          322         951
          323          44
          323         192
          323         397
          323         489
          323         593
          323         729
          323         921
          324         100
          324         441
          324         555
          324         613
          325         881
          325         941
          326         307
          326         573
          326         574
          326         725
          327         233
          327         496
          327         614
          327         713
          327         748
          328          60
          328         186
          328         401
          328         493
          328         495
          328         663
          328         699
          328         706
          328         872
          328         890
          329         181
          329         488
          329         547
          329         760
          330         174
          330         194
          330         232
          330         401
          330         470
          330         597
          331         120
          331         184
          331         412
          331         542
          332          79
          332         377
          332         533
          332         591
          332         605
          332         774
          333         347
          333         630
          334         449
          334         578
          335         399
          335         560
          335         563
          335         715
          335         968
          335         972
          336         493
          337          25
          337         364
          337         574
          337         578
          337         609
          337         795
          338         232
          338         575
          338         664
          338         787
          339          81
          339         309
          339         312
          339         569
          340         272
          340         314
          340         386
          340         547
          340         684
          340         686
          340         892
          341          24
          341          30
          341         445
          342          66
          342         279
          342         366
          342         631
          342         671
          343         675
          343         725
          343         987
          343         994
          344          18
          344          47
          344          59
          344         106
          344         140
          344         771
          345          26
          345         212
          345         351
          345         749
          345         947
          346          79
          346         345
          346         428
          346         608
          346         826
          346         999
          347         133
          347         315
          347         510
          347         651
          347         922
          347         980
          348         795
          349          60
          349         608
          349         870
          349         875
          350          21
          350          24
          350         126
          350         148
          350         198
          350         219
          350         265
          350         364
          350         613
          350         913
          351          33
          351         140
          351         232
          351         262
          351         760
          352         227
          353          48
          353         445
          353         456
          353         838
          354         825
          355          24
          355          33
          355         132
          355         147
          355         206
          355         471
          355         626
          356         200
          357         217
          357         747
          357         861
          358         189
          358         274
          358         421
          358         429
          358         489
          358         584
          358         714
          358         724
          358         772
          358         843
          358         856
          359         279
          359         473
          359         605
          359         616
          359         742
          359         797
          359         798
          359         828
          360         169
          360         181
          360         495
          360         746
          361          49
          361         549
          361         729
          361         918
          362         196
          362         351
          362         919
          363          45
          363         333
          363         334
          363         369
          363         513
          363         556
          364         122
          364         144
          364         176
          364         387
          364         670
          364         673
          364         695
          364         744
          364         790
          364         914
          365         176
          365         692
          365         897
          366          53
          366         110
          366         114
          366         219
          366         758
          366         782
          366         875
          366         959
          367          53
          367         332
          367         347
          367         461
          368         378
          368         390
          368         554
          368         569
          368         763
          368         928
          369         310
          369         404
          369         435
          369         725
          369         798
          370         378
          370         656
          371         130
          371         187
          371         337
          371         356
          371         477
          371         733
          371         781
          372         147
          372         162
          372         302
          372         564
          372         685
          372         744
          372         834
          373         354
          373         404
          373         600
          373         609
          373         611
          373         776
          373         894
          374          10
          374         342
          374         408
          374         519
          374         853
          374         953
          375          12
          375          20
          375         128
          375         583
          375         994
          376          27
          376         159
          376         222
          376         402
          376         674
          376         745
          377         275
          377         337
          377         434
          377         480
          378         338
          378         486
          378         541
          378         606
          378         669
          378         687
          379         220
          379         267
          379         344
          379         685
          380         137
          380         511
          380         668
          380         908
          381          60
          381         694
          382          20
          382         297
          382         501
          382         536
          382         793
          382         919
          382         973
          383         378
          383         461
          383         843
          383         944
          383         982
          384         718
          384         820
          384         829
          384         849
          385         100
          385         118
          385         421
          385         501
          385         648
          385         822
          386          39
          386         916
          387         215
          387         369
          387         686
          387         743
          387         746
          387         822
          387         864
          387         875
          388         100
          388         115
          388         185
          388         290
          388         299
          388         411
          388         474
          389         665
          389         692
          389         751
          389         795
          389         807
          389         873
          390         133
          390         586
          390         877
          390         916
          390         952
          391         324
          391         719
          391         816
          391         890
          391         967
          392          29
          392          84
          392         215
          392         508
          392         705
          392         802
          392         826
          392         869
          393          26
          393         125
          393         226
          393         250
          393         730
          394         206
          394         264
          394         711
          394         823
          395         135
          395         148
          395         594
          395         732
          395         744
          396         139
          396         546
          396         644
          397          43
          397         187
          397         962
          398          61
          398         194
          398         207
          398         223
          398         232
          398         291
          398         292
          398         919
          398         933
          399         258
          399         312
          399         515
          400          22
          400         204
          400         464
          400         517
          400         678
          400         794
          400         816
          400         872
          400         897
          400         943
          401         107
          401         250
          401         293
          401         329
          401         668
          401         715
          401         725
          401         854
          402         406
          402         410
          402         555
          402         655
          402         898
          402         917
          403         209
          403         227
          403         543
          403         562
          403         810
          404         354
          404         487
          404         596
          404         855
          405         158
          405         444
          405         709
          406         240
          406         262
          406         575
          407          21
          407          72
          407         182
          407         205
          407         394
          407         971
          407         981
          408         108
          408         414
          408         775
          408         815
          409         174
          409         538
          409         606
          409         607
          409         741
          410          92
          410         890
          411         393
          411         399
          411         414
          411         604
          411         899
          411        1000
          412          66
          412         576
          412         750
          412         931
          413          70
          413          86
          413         574
          413         865
          413         950
          414         214
          414         602
          414         656
          414         702
          414         767
          414         810
          414         876
          415          18
          415         354
          415         520
          415         839
          415         845
          415         892
          415         973
          415         995
          416           8
          416         223
          416         262
          416         278
          416         303
          416         400
          416         950
          417          56
          417         732
          417         739
          417         797
          418         103
          418         174
          418         666
          418         799
          418         866
          418         880
          418         893
          419          83
          419         125
          419         171
          419         288
          419         638
          419         872
          419         967
          420          63
          420         282
          420         515
          421          60
          421         157
          421         163
          421         559
          421         642
          422          75
          422         205
          422         242
          422         324
          422         407
          422         824
          423         796
          424         144
          424         187
          424         840
          425         368
          425         701
          426         139
          426         491
          426         804
          427         273
          428         176
          428         177
          428         590
          429         199
          429         299
          429         733
          429         920
          430         193
          430         618
          430         623
          430         778
          430         904
          430         913
          431         186
          431         294
          431         304
          431         383
          431         446
          431         589
          431         702
          431         805
          432         562
          432         604
          432         618
          432         761
          432         786
          432         787
          432         865
          433         124
          433         287
          433         316
          433         346
          433         680
          434          50
          434         136
          434         174
          434         176
          434         303
          434         505
          434         681
          434         694
          434         734
          434         765
          434         787
          434         951
          435          76
          435         121
          435         217
          435         460
          435         591
          436           9
          436          25
          436         464
          436         662
          437          55
          437         171
          437         384
          437         470
          437         763
          437         939
          438          64
          438         418
          438         727
          438         946
          439         250
          439         974
          440         191
          440         246
          440         397
          440         548
          440         781
          440         983
          441         338
          441         426
          441         438
          441         473
          441         571
          441         869
          441         932
          441         961
          442         486
          442         567
          443          14
          443         168
          443         273
          443         348
          443         927
          444         539
          444         751
          445          45
          445         331
          445         374
          445         746
          446          22
          446         158
          446         417
          446         527
          446         786
          446         823
          447         159
          447         434
          447         843
          448         330
          448         359
          448         626
          448         731
          448         771
          448         996
          449          28
          449         164
          449         170
          449         720
          449         748
          449         788
          449         992
          450         116
          450         142
          450         194
          451         132
          451         752
          451         781
          451         932
          452         243
          452         356
          452         630
          452         718
          453         147
          453         252
          453         375
          453         524
          453         581
          453         639
          453         982
          454         144
          454         329
          454         356
          454         372
          454         681
          454         721
          454         731
          454         843
          455         563
          455         752
          455         915
          455         958
          455         969
          456         199
          456         244
          456         310
          456         486
          456         578
          456         604
          456         606
          456         732
          456         951
          456         961
          456         996
          457         471
          457         478
          457         619
          457         693
          457         807
          458          46
          458          78
          458         123
          458         201
          458         263
          458         398
          458         505
          458         740
          458         813
          458         850
          459         217
          459         554
          459         701
          459         782
          459         868
          459         889
          460          32
          460         174
          460         600
          460         994
          461         727
          461         745
          462         134
          462         591
          463          72
          463         131
          463         202
          463         292
          463         477
          463         520
          463         915
          464         159
          464         197
          464         490
          464         623
          464         749
          464         800
          465          28
          465         213
          465         358
          465         553
          465         751
          465         963
          465         983
          466         337
          466         477
          466         528
          466         588
          466         616
          466         652
          467         229
          467         526
          467         724
          467         885
          467         901
          468         176
          468         310
          468         440
          469          90
          469         104
          469         234
          469         266
          469         267
          469         373
          469         379
          469         744
          470         208
          470         338
          470         504
          472         109
          472         239
          472         298
          472         372
          472         549
          472         579
          472         682
          472         813
          472         936
          472         950
          472         980
          472         982
          473         134
          473         491
          473         532
          473         696
          473         873
          474          11
          474         145
          474         329
          474         659
          475         450
          475         558
          475         704
          475         941
          476           7
          476         104
          476         463
          476         716
          476         820
          477         515
          477         527
          477         854
          477         985
          478          43
          478         143
          478         297
          478         488
          479          31
          480          43
          480         159
          480         387
          480         444
          480         921
          481          65
          481         245
          481         298
          481         312
          481         440
          481         660
          481         700
          482         216
          482         629
          482         727
          483         211
          483         436
          483         647
          483         777
          484         612
          484         708
          484         968
          485          90
          485         211
          485         531
          485         663
          485         880
          486           6
          486         418
          486         578
          487         274
          487         279
          487         365
          487         391
          487         502
          487         930
          488         286
          488         664
          488         808
          488         830
          489         221
          489         325
          489         370
          489         545
          489         915
          489         923
          490         168
          490         464
          490         975
          491          59
          491         133
          491         280
          491         474
          491         489
          491         638
          491         855
          492          35
          492          46
          492          56
          492         100
          492         131
          492         241
          492         342
          492         375
          492         389
          492         690
          493         168
          493         318
          493         341
          493         400
          493         644
          493         705
          493         732
          494         413
          494         645
          494         765
          494         795
          494         803
          494         858
          494         882
          495         345
          495         361
          495         363
          495         491
          495         772
          495         900
          496         145
          496         514
          496         589
          497          59
          497         194
          497         903
          498          73
          498         744
          498         840
          499         237
          499         267
          499         527
          499         530
          499         913
          500          87
          500         272
          500         280
          500         303
          501          18
          501         127
          501         245
          501         518
          501         530
          501         614
          501         617
          501         640
          501         949
          502         642
          502         718
          502         980
          503         202
          503         224
          503         264
          503         317
          503         490
          503         688
          503         691
          503         826
          503         833
          504          69
          504         348
          504         522
          504         570
          504         595
          504         821
          504         828
          504         845
          505         164
          505         299
          505         714
          505         852
          506         493
          506         592
          506         745
          507           8
          507          18
          507         169
          507         196
          507         305
          507         415
          507         671
          507         776
          507         914
          508           3
          508          70
          508         100
          508         101
          508         170
          508         256
          508         587
          508         646
          509          16
          509          51
          509         127
          509         508
          509         604
          509         952
          510          24
          510         153
          510         273
          510         965
          511          64
          511         318
          511         439
          511         440
          511         633
          511         669
          511         777
          511         856
          512         319
          512         496
          512         612
          512         672
          512         949
          512         968
          513         310
          513         518
          513         548
          513         979
          514         448
          514         627
          514         680
          514         749
          514         935
          515         303
          515         786
          515         801
          515         823
          515         901
          515         932
          516           5
          516          33
          516         141
          516         259
          516         468
          516         477
          516         657
          516         861
          517          87
          517         307
          517         531
          517         624
          517         743
          517         768
          517         988
          518         831
          519           7
          519         220
          519         312
          519         401
          519         822
          519         882
          520          18
          520          22
          520         111
          520         623
          521         333
          521         338
          521         477
          521         546
          521         912
          522          36
          522          63
          523          34
          523         117
          523         156
          523         225
          523         330
          523         468
          523         475
          523         597
          523         725
          523         820
          524          46
          524         220
          524         479
          524         485
          524         929
          525         376
          525         431
          525         542
          525         581
          525         834
          525         868
          525         876
          525         905
          525         918
          525         962
          525         974
          526          24
          526         151
          526         227
          526         285
          526         557
          526         586
          526         686
          527          23
          527         242
          527         330
          527         556
          527         825
          528         198
          528         352
          528         534
          528         556
          528         641
          528         692
          528         745
          528         800
          528         843
          529          94
          529         311
          529         443
          529         730
          529         806
          529         875
          529         915
          530           6
          530         174
          530         400
          530         464
          530         549
          530         898
          531         153
          531         185
          531         490
          531         563
          531         677
          532           3
          532         108
          532         130
          532         309
          532         496
          532         534
          532         779
          532         879
          533         292
          533         568
          533         651
          533         916
          534         181
          534         212
          534         724
          534         942
          535          31
          535         179
          535         353
          535         596
          535         879
          535         937
          536         211
          536         254
          536         281
          536         912
          537         450
          537         956
          538          15
          538          45
          538         477
          538         561
          538         692
          538         950
          539         490
          539         528
          539         550
          539         575
          540         146
          540         328
          540         406
          540         615
          541         166
          541         285
          541         375
          541         691
          541         697
          541         701
          541         711
          541         722
          541         727
          541         904
          542         518
          542         653
          543          67
          544         100
          544         189
          544         778
          544         819
          544         912
          544         998
          545         160
          545         186
          545         230
          545         871
          545         940
          545         965
          546         412
          546         574
          546         579
          546         594
          546         646
          547           8
          547         378
          547         387
          547         705
          547         716
          547         752
          547         872
          548          99
          548         299
          548         611
          548         849
          548         979
          549         133
          549         340
          549         446
          549         568
          549         591
          549         637
          549         893
          549         976
          550         289
          550         306
          550         326
          550         592
          550         671
          550         775
          550         780
          550         799
          551         124
          551         228
          551         259
          551         278
          551         401
          551         548
          551         679
          551         992
          552          69
          552         146
          552         238
          552         296
          552         346
          552         403
          552         567
          552         662
          552         822
          552         947
          553         179
          553         337
          553         513
          553         934
          554         302
          554         344
          554         469
          554         701
          554         762
          554         811
          555          72
          555          87
          555         322
          555         341
          555         369
          555         374
          555         456
          555         538
          556         271
          556         380
          556         662
          556         815
          557          31
          557         412
          557         835
          557         961
          557         964
          558         662
          558         673
          558         932
          559         102
          559         185
          559         336
          559         363
          559         406
          559         496
          559         519
          559         738
          560         234
          560         306
          560         438
          560         860
          561         108
          561         394
          561         441
          561         841
          562         188
          562         492
          563         420
          563         739
          563         855
          563         897
          564          71
          564         194
          564         386
          564         831
          564         836
          565         378
          565         628
          565         821
          565         907
          566           8
          566         224
          566         301
          566         514
          566         652
          567          68
          567          90
          567         272
          567         520
          567         938
          568         144
          568         424
          568         515
          568         638
          568         665
          568         689
          568         714
          568         757
          568         799
          568         816
          569         274
          569         292
          570         294
          570         324
          570         814
          571           9
          571          13
          571         393
          571         445
          571         967
          571         969
          572           5
          572         399
          572         486
          572         637
          572         696
          573         337
          573         398
          573         624
          573         650
          573         989
          574         144
          574         166
          574         366
          574         757
          574         762
          575         135
          575         365
          575         626
          576         414
          576         422
          576         472
          576         833
          577          53
          577          63
          577         255
          577         268
          577         638
          577         710
          577         904
          578         133
          578         225
          578         449
          578         721
          578         751
          578         867
          578         919
          579         214
          579         629
          579         663
          580          10
          580          34
          580         133
          580         231
          580         387
          580         406
          580         427
          580         948
          581         125
          581         282
          581         307
          581         407
          581         428
          581         649
          581         699
          581         871
          582         201
          582         420
          582         675
          582         697
          582         771
          582         825
          583         126
          583         544
          583         600
          583         829
          584         152
          584         663
          584         812
          584         820
          584         885
          584         972
          585         380
          585         449
          585         460
          585         658
          585         700
          585         815
          586          10
          586          77
          586          93
          586         530
          586         839
          586         843
          587          18
          587         120
          587         174
          587         418
          587         540
          587         561
          587         839
          588          34
          588         112
          588         229
          588         269
          588         473
          588         586
          589           4
          589          24
          589         198
          589         581
          589         620
          589         733
          589         821
          589         935
          589         967
          590         293
          590         815
          591         124
          591         127
          591         668
          591         826
          591         868
          591         954
          592         248
          592         551
          593         197
          593         671
          593         915
          594         127
          594         147
          594         806
          594         958
          595          62
          595         325
          595         444
          595         543
          595         634
          595         816
          595         937
          596          57
          596         811
          597         129
          597         395
          597         698
          597         703
          598          92
          598         417
          598         987
          599          76
          599          86
          600          59
          600         423
          600         702
          601         256
          601         657
          601         897
          602          25
          602         173
          602         492
          602         744
          602         938
          603         165
          603         692
          604          71
          604         290
          604         783
          605         186
          605         356
          606           7
          606         437
          606         580
          606         875
          607         417
          607         573
          607         584
          607         975
          608         312
          608         427
          608         755
          608         991
          609           1
          609         165
          609         372
          609         441
          609         648
          609         835
          609         851
          610          15
          610          93
          610         217
          610         441
          610         540
          610         583
          610         588
          610         640
          611         129
          611         170
          611         487
          611         879
          611         887
          612         852
          613         216
          613         727
          613         820
          613         834
          614         452
          614         717
          614         974
          615          92
          615         250
          615         488
          615         906
          616         274
          616         412
          616         475
          616         715
          616         961
          617         256
          617         290
          617         568
          617         592
          617         695
          618         431
          618         505
          618         670
          618         967
          619         449
          619         473
          619         527
          619         977
          620         360
          620         681
          620         869
          621         590
          621         624
          622          53
          622          57
          622         234
          622         348
          622         790
          623         227
          623         231
          623         551
          623         571
          623         606
          624         247
          624         274
          624         300
          624         452
          624         540
          624         745
          625          69
          625         126
          625         214
          625         356
          625         410
          625         763
          625         891
          626          64
          626         200
          626         386
          626         523
          626         546
          626         584
          627           1
          627          35
          627          56
          627         216
          627         240
          627         309
          627         462
          628         151
          628         153
          628         367
          628         525
          628         622
          628         779
          629          93
          629         211
          629         432
          629         825
          630         114
          630         500
          630         533
          630         750
          630         796
          630         895
          630         948
          630         997
          631          16
          631         572
          631         892
          632          45
          632         104
          632         170
          632         510
          632         593
          632         763
          632         823
          632         968
          633         230
          633         316
          633         441
          633         447
          633         608
          633         635
          633         655
          633         661
          633         688
          633         778
          633         792
          634         445
          634         582
          634         652
          634         670
          634        1000
          635          39
          635         367
          635         384
          635         579
          635         969
          636         856
          636         915
          636         924
          636         947
          637         229
          637         368
          637         417
          637         474
          637         843
          638         779
          639         508
          640         212
          640         343
          640         451
          640         453
          641         240
          641         247
          641         660
          641         672
          641         717
          641         824
          642          19
          642          56
          642         209
          642         579
          642         675
          642         753
          642         949
          643         159
          643         480
          643         714
          644         373
          644         614
          644         749
          644         937
          645         237
          645         325
          646           7
          646         294
          646         333
          646         988
          647         106
          647         391
          647         740
          648         287
          648         444
          648         587
          649          61
          649         177
          649         182
          649         499
          649         868
          649         901
          650         307
          650         567
          650         977
          651         132
          651         204
          651         260
          651         273
          651         847
          651         903
          651         910
          651         928
          651         934
          652         408
          652         765
          652         795
          653         122
          653         151
          653         354
          653         419
          653         540
          653         596
          653         961
          654         506
          654         564
          654         948
          655         190
          655         293
          655         650
          655         993
          656         620
          656         717
          656         755
          656         811
          657          34
          657          84
          657          94
          657         454
          657         501
          657         683
          657         686
          657         927
          657         980
          658         116
          658         355
          658         356
          659          23
          659         331
          659         401
          659         916
          660         360
          660         536
          660         905
          661         360
          661         469
          661         582
          661         648
          661         753
          661         794
          662          59
          662         115
          662         225
          662         240
          662         465
          662         497
          663         230
          663         379
          664         818
          664         921
          665         259
          665         871
          665         986
          667         755
          668           1
          668          48
          668          98
          669         125
          669         338
          669         474
          669         549
          669         623
          670          27
          670          93
          670         189
          670         218
          670         356
          670         433
          670         460
          670         543
          670         564
          671         119
          671         244
          671         305
          671         399
          671         876
          672         146
          672         337
          672         372
          672         591
          673          36
          673         280
          673         409
          673         805
          673         939
          674          10
          674         307
          674         401
          674         503
          674         666
          675         123
          675         352
          675         830
          676         132
          676         141
          676         478
          676         580
          676         735
          677          42
          678          52
          678         203
          678         455
          678         686
          679         272
          679         730
          679         996
          680          13
          680         125
          680         276
          680         287
          680         328
          680         600
          680         810
          680         907
          681          66
          681         112
          681         167
          681         688
          681         996
          682          16
          682          65
          682         118
          682         328
          682         379
          682         567
          682         988
          683         117
          683         684
          683         807
          684          54
          684         183
          684         329
          684         513
          684         544
          684         557
          684         560
          685          90
          685         162
          685         172
          685         513
          685         772
          685         815
          685         997
          686         258
          686         769
          686         988
          687         539
          687         662
          687         789
          687         889
          687         998
          688         175
          688         351
          688         634
          688         799
          689         425
          689         459
          689         573
          689         601
          689         667
          689         669
          689         879
          690         199
          690         443
          690         948
          690         954
          691          83
          691         142
          691         364
          691         511
          691         627
          691         643
          691         889
          692         375
          692         918
          692         938
          693          88
          693         218
          693         254
          693         540
          693         698
          693         904
          694          89
          694         325
          694         404
          694         512
          694         739
          695          13
          695         129
          695         853
          696          18
          696          39
          696         410
          696         465
          696         486
          696         611
          696         668
          696         773
          697         238
          697         331
          697         385
          697         423
          697         569
          697         838
          697         890
          697         967
          698         213
          698         328
          698         371
          698         609
          698         616
          698         873
          699         575
          699         898
          700         393
          700         480
          700         562
          701           8
          701         236
          701         391
          701         410
          701         856
          702         629
          702         785
          703         371
          703         480
          704          16
          704         115
          704         708
          704         736
          705          84
          705         103
          705         286
          705         511
          705         525
          705         561
          705         803
          706          40
          706         967
          707         247
          707         627
          707         761
          707         950
          708         100
          708         213
          708         389
          708         674
          708         748
          708         770
          708         779
          709         182
          709         543
          710         326
          710         399
          710         402
          710         419
          711         112
          711         143
          711         306
          711         463
          711         538
          712         147
          712         279
          712         440
          712         490
          712         724
          712         913
          712         960
          713         116
          713         972
          714         113
          714         441
          714         565
          715          56
          715         173
          716         264
          716         337
          717         243
          717         352
          717         561
          717         719
          717         737
          717         791
          717         929
          718         417
          718         840
          719          43
          719         319
          719         346
          719         722
          720         122
          720         806
          720         906
          721         314
          721         634
          721         889
          721         984
          722         211
          722         550
          722         616
          722         892
          722         928
          723         136
          723         388
          724         195
          724         453
          724         688
          724         714
          725           1
          725         354
          725         382
          725         465
          725         923
          725         975
          726          19
          726          53
          726         157
          726         280
          726         319
          726         478
          726         487
          726         785
          727         212
          727         346
          727         608
          728         165
          728         284
          728         510
          728         972
          729         127
          729         628
          729         803
          729         820
          730          20
          730         168
          730         753
          730         856
          730         923
          730         957
          731          45
          731         435
          731         496
          731         659
          731         755
          731         804
          732         447
          732         476
          732         834
          733         126
          733         202
          733         687
          733         891
          733         976
          733         977
          734         180
          734         321
          734         363
          734         670
          734         829
          734         856
          735         215
          735         228
          735         336
          735         459
          735         808
          735         918
          735         919
          736         114
          736         580
          736         626
          736         755
          736         894
          737          81
          737         138
          737         149
          737         322
          737         425
          737         551
          737         610
          737         697
          738          92
          738         122
          738         349
          738         350
          738         560
          738         884
          739         534
          739         722
          739         754
          739         881
          739         949
          740         149
          740         186
          740         840
          741         190
          741         317
          741         349
          741         731
          741         956
          742         256
          742         313
          742         379
          742         411
          742         476
          743          91
          743         201
          743         247
          743         389
          743         474
          743         718
          743         902
          743         993
          744         416
          744         446
          744         603
          744         874
          744         926
          744         981
          745         157
          745         243
          745         302
          745         420
          745         485
          746         381
          746         415
          746         453
          746         713
          746         875
          747         112
          747         221
          747         307
          747         476
          747         529
          747         692
          747         931
          748           5
          748          57
          748         272
          748         338
          748         510
          748         605
          748         658
          748         719
          748         804
          748         806
          748         824
          748         839
          748         910
          749         150
          749         367
          749         525
          750         189
          750         274
          750         450
          750         747
          750         890
          751          70
          751         251
          751         571
          752          92
          752         252
          752         482
          752         727
          752         824
          752         868
          752         929
          753         111
          753         148
          753         159
          753         383
          753         532
          753         623
          753         657
          753         787
          753         817
          754         228
          754         255
          754         271
          754         371
          754         372
          754         539
          754         621
          754         810
          754         893
          754         910
          755         128
          755         162
          755         236
          755         509
          755         619
          756         622
          756         782
          756         849
          756         913
          757          14
          757         142
          757         178
          757         361
          757         451
          757         656
          758          53
          758         435
          758         507
          758         659
          758         672
          758         728
          758         811
          759         127
          759         226
          759         274
          759         287
          759         589
          759         753
          760         275
          760         316
          760         565
          761         577
          762         789
          763         418
          763         575
          763         626
          763         957
          764         190
          764         200
          764         270
          764         406
          764         689
          764         924
          765          54
          765         191
          765         941
          766         343
          767         330
          767         331
          767         372
          767         435
          768         486
          768         643
          768         893
          768         910
          768         955
          769          35
          769         202
          769         590
          770           3
          770          94
          770         493
          770         548
          770         661
          770         789
          770         858
          770         896
          771         229
          771         433
          771         490
          771         587
          771         733
          771         909
          771         930
          771         982
          772         699
          772         893
          772         913
          772         974
          773         225
          773         371
          773         462
          773         524
          774         147
          774         193
          774         363
          774         471
          774         507
          774         626
          774         655
          774         997
          775          60
          775         467
          775         712
          775         715
          775         934
          775         954
          776          51
          776         206
          776         221
          776         841
          777          69
          777          85
          777         203
          777         258
          777         465
          777         518
          777         908
          778          73
          778         102
          778         352
          778         966
          779         289
          779         747
          779         898
          779         951
          780           5
          780         136
          780         137
          780         366
          780         464
          780         789
          781          46
          782         537
          782         945
          783           6
          783         262
          783         634
          783         717
          783         803
          784         228
          784         993
          785         297
          785         396
          785         523
          785         651
          785         722
          785         917
          786          11
          786          62
          786         178
          786         307
          786         381
          786         602
          786         686
          786         788
          786         876
          787         111
          787         531
          787         712
          788          42
          788         122
          788         570
          788         750
          788         834
          789         198
          789         209
          789         294
          789         433
          789         539
          789         581
          789         879
          789         909
          790          64
          790         229
          790         254
          790         496
          790         852
          792         329
          792         543
          793          34
          793         129
          793         258
          793         473
          793         525
          793         870
          794         206
          794         473
          794         928
          795         214
          795         389
          795         449
          795         706
          796          51
          796         285
          796         309
          796         324
          796         408
          796         704
          796         836
          796         932
          796         995
          797          43
          797         185
          797         440
          797         474
          798          36
          798         295
          798         739
          798         907
          799          41
          799         303
          799         608
          799         794
          799         877
          800          31
          800         288
          800         872
          801         488
          801         698
          801         741
          801         769
          801         884
          802         245
          802         313
          802         683
          802         891
          802         994
          803          83
          803         835
          804         301
          804         448
          805          28
          805         303
          805         308
          805         355
          805         408
          805         502
          805         543
          805         627
          805         687
          805         789
          805         950
          806          98
          806         437
          806         475
          806         528
          806         670
          806         715
          808          22
          808         109
          808         156
          808         711
          808         982
          809         234
          809         275
          809         568
          809         658
          809         915
          810          72
          810         348
          810         647
          810         804
          810         920
          811         159
          811         169
          811         333
          811         358
          812         107
          812         213
          812         258
          812         298
          812         538
          812         651
          813         196
          813         321
          813         595
          813         607
          813         855
          814         226
          814         296
          814         335
          814         531
          814         784
          815         350
          815         474
          815         621
          816         214
          816         232
          816         261
          816         327
          816         587
          816         601
          816         706
          816         869
          817         520
          817         844
          817         966
          818         177
          818         415
          818         444
          818         594
          818         973
          819           4
          819          45
          819         278
          819         556
          819         723
          819         969
          819         997
          820         450
          820         654
          820         841
          820         965
          821         572
          821         677
          822          62
          822         209
          822         295
          822         700
          822         807
          822         913
          823          78
          823         393
          823         444
          823         529
          824         105
          824         228
          824         232
          824         484
          824         599
          824         819
          824         890
          825         311
          825         524
          825         595
          826          76
          826         231
          826         258
          826         369
          826         636
          827         140
          827         331
          827         484
          827         641
          827         704
          827         844
          828         352
          828         591
          828         789
          828         863
          829          78
          829         142
          829         889
          830         678
          830         834
          830         881
          831          74
          831         158
          831         519
          832         116
          832         130
          832         397
          832         853
          833          85
          833         167
          833         232
          833         559
          833         603
          833         647
          833         763
          833         908
          834         140
          834         164
          834         463
          834         533
          834         619
          834         695
          834         772
          834         908
          835         176
          835         307
          835         463
          835         721
          835         811
          836         197
          836         962
          837         170
          837         451
          837         506
          837         731
          838         103
          838         172
          838         184
          838         241
          838         650
          838         982
          838         989
          839         116
          839         162
          839         199
          839         320
          839         764
          839         864
          840         113
          840         424
          840         505
          840         679
          840         804
          841         194
          841         220
          841         480
          841         673
          842          40
          842          66
          842         367
          842         883
          842         955
          843         108
          843         270
          843         314
          843         316
          843         463
          843         608
          843         639
          843         714
          844         227
          844         453
          844         548
          844         621
          844         894
          844         958
          845          12
          845         200
          845         275
          845         396
          845         415
          846           9
          846          22
          846         276
          846         587
          846         699
          846         889
          846         931
          847         147
          848          80
          848         528
          848         640
          848         704
          848         751
          849         729
          849         840
          850          45
          850          62
          850         307
          850         431
          850         598
          850         748
          851         243
          851         507
          851         667
          851         834
          851         941
          852         231
          852         438
          852         745
          852         774
          853          70
          853         375
          853         584
          853         671
          853         972
          854          99
          854         121
          854         183
          854         661
          854         673
          855          59
          855         393
          855         472
          855         786
          855         920
          856         159
          856         299
          856         448
          856         697
          856         808
          857         314
          857         426
          857         830
          857         864
          858           4
          858          21
          858         203
          858         940
          859          40
          859         486
          859         532
          859         623
          859         797
          860          56
          860          90
          860         108
          860         324
          860         375
          860         849
          860         886
          860         903
          860         923
          860         993
          861           4
          861         130
          861         238
          861         243
          861         378
          861         483
          861         527
          861         773
          861         843
          862          24
          862         119
          862         268
          862         269
          862         299
          862         483
          862         510
          862         548
          862         594
          862         625
          862         781
          863         564
          863         606
          864         139
          864         153
          864         307
          864         452
          864         489
          864         844
          865           7
          865          15
          865          18
          865         586
          865         594
          865         617
          865         703
          865         826
          866          96
          866         285
          866         356
          866         455
          866         926
          867         634
          867         780
          868         108
          868         236
          868         476
          868         744
          868         936
          869         151
          869         375
          869         499
          869         643
          869         763
          869         831
          870          84
          870         174
          870         959
          871         279
          871         336
          871         544
          872          47
          872          72
          872         155
          872         251
          872         485
          872         623
          873         229
          873         310
          873         747
          873         758
          873         777
          874          52
          874         144
          874         294
          874         295
          874         332
          874         629
          874         699
          874         889
          875          98
          875         101
          875         240
          875         420
          875         455
          875         505
          875         539
          875         581
          875         903
          876           2
          876         281
          876         748
          876         783
          876         848
          877         122
          877         475
          877         478
          877         709
          877         843
          878          68
          878         147
          878         309
          878         362
          878         408
          878         489
          878         659
          878         805
          878         852
          878         908
          879         250
          879         664
          879         893
          880         102
          880         940
          880         957
          881          35
          881         172
          881         238
          881         486
          881         582
          881         608
          881         705
          881         852
          882          25
          882          82
          882          87
          882         135
          882         514
          882         518
          882         584
          883         153
          883         158
          883         211
          883         328
          883         353
          883         761
          883         805
          884         242
          884         406
          884         800
          884         991
          885         210
          885         550
          885         568
          886         294
          886         480
          886         801
          887         384
          887         416
          887         747
          888         422
          888         517
          888         757
          889         173
          890          12
          890          39
          890         310
          890         385
          890         402
          890         433
          890         490
          891         224
          891         597
          891         873
          891         958
          892          79
          892          97
          892         289
          892         399
          892         679
          892         714
          892         777
          892         793
          893         377
          893         769
          893         900
          894         361
          894         725
          895          21
          895          69
          895         225
          895         504
          895         669
          895         935
          895         955
          896         258
          896         268
          896         283
          896         330
          896         534
          896         902
          897         530
          897         565
          897         905
          898          44
          898         169
          898         232
          898         430
          899         145
          899         391
          899         396
          899         504
          899         643
          899         901
          899         936
          900         211
          900         376
          900         434
          900         650
          900         979
          901         374
          901         506
          902           5
          902          82
          902         212
          902         428
          903         545
          903         976
          903         983
          904         357
          904         426
          904         576
          904         630
          904         655
          904         703
          905         168
          905         354
          905         377
          905         582
          905         697
          906          47
          906          56
          906         263
          906         680
          906         806
          906         938
          907         114
          907         684
          907         833
          907         959
          908          21
          908         155
          908         240
          908         681
          908         758
          909          54
          909          92
          909         178
          909         196
          909         563
          910         220
          910         557
          910         639
          910         730
          910         764
          910         985
          911         276
          911         326
          911         330
          911         478
          911         509
          911         542
          912         183
          912         227
          912         536
          912         573
          912         734
          912         934
          913          99
          913         303
          913         516
          913         552
          913         568
          913         838
          914         165
          914         389
          914         538
          914         896
          914         957
          915          83
          915         198
          915         212
          915         534
          915         660
          915         707
          915         781
          915         905
          915         939
          916          99
          916         275
          916         717
          917         104
          917         230
          917         266
          917         389
          917         562
          917         576
          917         739
          918          75
          918          88
          918         217
          918         253
          918         356
          918         358
          918         625
          918         647
          918         774
          919         236
          919         278
          919         602
          919         732
          919         749
          919         848
          919         860
          920          10
          920         109
          920         426
          920         433
          920         521
          920         552
          920         818
          920         827
          920         970
          921          94
          921          96
          921         560
          921         731
          922         659
          922         867
          922         883
          923         156
          923         422
          923         633
          923         906
          924           9
          924         205
          924         258
          924         262
          924         400
          924         636
          924         919
          924         935
          925         198
          925         532
          925         675
          925         695
          926         254
          926         562
          926         969
          927         197
          927         623
          927         696
          928           7
          928         618
          928         667
          928         804
          929          72
          929         205
          929         230
          929         276
          929         432
          929         519
          929         801
          930         344
          930         370
          930         488
          930         507
          930         532
          930         568
          930         707
          930         787
          930         937
          931         376
          931         659
          931         765
          931         776
          932         133
          932         257
          932         270
          932         382
          932         742
          933          15
          933          71
          933         245
          933         559
          933         700
          933         857
          933         865
          934          58
          934         160
          934         170
          934         356
          934         521
          934         679
          935          84
          935         223
          935         229
          935         400
          935         427
          935         756
          936          12
          936          19
          936          62
          936         225
          936         342
          936         614
          936         696
          936         868
          936         999
          937          80
          937         228
          937         249
          937         291
          937         331
          937         378
          937         418
          937         718
          938         136
          938         145
          938         423
          938         466
          938         576
          938         659
          938         720
          938         752
          938         889
          939         275
          939         330
          939         332
          939         433
          939         480
          939         498
          939         789
          939         859
          940         109
          940         370
          940         462
          941          45
          941         185
          941         366
          941         491
          941         735
          941         969
          942          71
          942         130
          942         670
          942         681
          942         752
          942         894
          942         929
          942         940
          942         964
          943         123
          943         240
          943         870
          943         912
          944          89
          944         196
          944         410
          944         529
          944         811
          944         972
          945         115
          945         161
          945         489
          945         742
          945         815
          945         858
          946         789
          947         167
          947         653
          947         870
          947         933
          948         102
          948         150
          948         345
          948         446
          948         573
          948         823
          948         985
          949          67
          949         338
          949         458
          949         716
          949         877
          950          94
          950         221
          950         397
          950         528
          950         853
          950         865
          950         891
          951         337
          951         410
          951         745
          951         918
          951         982
          952          77
          952         338
          952         394
          952         553
          953         280
          953         399
          953         517
          953         539
          953         563
          953         566
          953         753
          953         801
          954          71
          954         416
          954         601
          954         668
          954         739
          954         972
          955         256
          955         357
          955         667
          955         803
          955         985
          956         146
          956         185
          956         555
          956         601
          956         865
          956         897
          956         977
          957          38
          957         160
          957         234
          957         314
          957         592
          957         687
          957         805
          957         831
          957         880
          958         100
          958         422
          958         578
          959          10
          959         274
          959         723
          959         737
          959         852
          959         984
          960         466
          960         643
          960         873
          961         805
          961         839
          961         859
          961         898
          962         219
          962         266
          962         592
          962         649
          962         808
          962         844
          962         892
          963          57
          963         424
          963         434
          963         641
          963         889
          963         934
          964         113
          964         164
          964         266
          964         389
          964         471
          964         528
          964         540
          964         572
          964         648
          964         650
          965         245
          965         465
          965         549
          965         591
          965         636
          966          17
          966          27
          966         177
          966         252
          966         330
          966         400
          966         569
          966         688
          966         829
          966         955
          967         207
          967         246
          967         748
          967         979
          968          17
          968         276
          969         152
          969         613
          969         625
          970         170
          970         757
          970         884
          971         324
          971         425
          971         813
          971         951
          972         242
          972         295
          972         448
          972         454
          972         554
          972         707
          972         760
          972         890
          972         906
          973         161
          973         336
          973         717
          973         847
          973         873
          973         952
          974         223
          974         252
          974         337
          974         582
          974         661
          974         873
          975         684
          975         752
          975         864
          976         445
          976         877
          976         912
          977          56
          977          73
          977         145
          977         313
          977         434
          977         626
          977         913
          977         924
          978         328
          978         573
          978         589
          978         842
          978         923
          978         993
          979          92
          979         101
          979         344
          979         503
          980         114
          980         134
          980         591
          981         253
          981         556
          981         591
          982         141
          982         399
          982         566
          983          59
          983         188
          983         262
          983         622
          983         957
          984         284
          984         510
          984         570
          984         780
          984         858
          984         899
          985         106
          985         500
          985         605
          985         655
          986         665
          986         792
          986         963
          986         965
          987          42
          987         470
          987         848
          988          40
          988         165
          988         230
          988         243
          988         280
          988         652
          988         744
          988         763
          989         166
          989         183
          989         217
          989         826
          989         839
          990          96
          990         181
          990         191
          990         616
          990         695
          990         997
          991         100
          991         256
          991         424
          991         488
          991         577
          991         638
          991         666
          991         771
          991         828
          992         107
          992         154
          992         247
          992         540
          993          38
          993         419
          993         507
          993         717
          993         747
          993         790
          994         412
          994         606
          994         745
          995         272
          995         583
          995         763
          995         833
          996         209
          996         757
          996         935
          997          61
          997          67
          997         226
          997         334
          997         601
          997         759
          997         841
          998         299
          998         325
          998         412
          999          49
          999         709
          999         935
         1000          79
         1000         118
         1000         430
         1000         673
         1000         932
         1000         936
