# Supplementary material for: Dynamic thresholding search for the feedback vertex set problem
Source: PeerJ Comput Sci. 2023 Feb 10;9:e1245. doi: 10.7717/peerj-cs.1245 (PMC10280643; doi:10.7717/peerj-cs.1245)
Supplement: Supplemental Information 1 — These 101 benchmark instances are classified into five categories. No optimal solutions are known for the instances of the first to forth categories, while optimal solutions are known for the instances of the fifth category. [file peerj-cs-09-1245-s001.zip › FirstCategory/P50-800.dat]

           50         800
            1          11
            1          19
            1          23
            1          27
            1          28
            1          31
            1          32
            1          33
            1          35
            1          36
            1          37
            1          38
            1          40
            1          41
            1          48
            2           6
            2           7
            2           8
            2          17
            2          21
            2          25
            2          30
            2          31
            2          34
            2          35
            2          36
            2          42
            2          43
            2          46
            2          48
            2          50
            3           1
            3           4
            3           5
            3           6
            3           9
            3          10
            3          12
            3          21
            3          24
            3          26
            3          27
            3          30
            3          33
            3          34
            3          44
            3          46
            3          48
            4           5
            4          14
            4          16
            4          19
            4          20
            4          22
            4          26
            4          30
            4          33
            4          34
            4          35
            4          37
            4          38
            4          39
            4          45
            4          46
            4          50
            5           3
            5           6
            5           7
            5          14
            5          17
            5          18
            5          22
            5          29
            5          34
            5          35
            5          38
            5          39
            5          41
            5          42
            5          45
            5          46
            6           1
            6           7
            6           8
            6          14
            6          15
            6          16
            6          17
            6          19
            6          22
            6          24
            6          28
            6          31
            6          32
            6          33
            6          38
            6          41
            6          42
            6          43
            6          44
            6          47
            6          49
            7           1
            7           2
            7           6
            7          10
            7          15
            7          27
            7          28
            7          33
            7          34
            7          35
            7          36
            7          37
            7          39
            7          40
            7          42
            7          44
            7          48
            7          50
            8           1
            8           3
            8           6
            8           7
            8          17
            8          19
            8          21
            8          25
            8          29
            8          36
            8          42
            8          44
            8          45
            8          48
            9           1
            9           2
            9           5
            9          12
            9          15
            9          17
            9          19
            9          22
            9          25
            9          28
            9          34
            9          41
            9          43
            9          46
            9          49
           10           1
           10           2
           10           9
           10          13
           10          15
           10          26
           10          27
           10          33
           10          34
           10          36
           10          40
           10          42
           10          45
           10          50
           11           4
           11           5
           11           6
           11           7
           11           9
           11          15
           11          16
           11          18
           11          25
           11          27
           11          29
           11          30
           11          32
           11          38
           11          39
           11          41
           11          42
           11          43
           11          46
           11          47
           12          13
           12          15
           12          20
           12          21
           12          27
           12          30
           12          37
           12          39
           12          48
           13           4
           13           5
           13           8
           13          10
           13          12
           13          17
           13          18
           13          20
           13          22
           13          30
           13          31
           13          34
           13          35
           13          38
           14           3
           14           5
           14           7
           14           9
           14          19
           14          25
           14          26
           14          29
           14          34
           14          36
           14          41
           14          42
           14          44
           14          45
           14          47
           14          48
           15           1
           15           7
           15           8
           15          16
           15          19
           15          24
           15          25
           15          32
           15          33
           15          42
           15          43
           15          44
           15          49
           16           1
           16           3
           16           5
           16          12
           16          17
           16          19
           16          22
           16          26
           16          27
           16          29
           16          31
           16          32
           16          41
           16          44
           16          45
           16          48
           17           1
           17           4
           17           6
           17           7
           17           9
           17          10
           17          15
           17          20
           17          21
           17          23
           17          25
           17          28
           17          32
           17          34
           17          35
           17          36
           17          38
           17          40
           17          42
           17          48
           18           3
           18           9
           18          12
           18          16
           18          17
           18          20
           18          35
           18          36
           18          37
           18          38
           18          39
           18          40
           18          45
           19           1
           19           3
           19           5
           19          11
           19          13
           19          17
           19          18
           19          20
           19          21
           19          23
           19          24
           19          26
           19          30
           19          31
           19          33
           19          39
           19          41
           19          42
           19          45
           19          47
           20           6
           20           7
           20          10
           20          12
           20          14
           20          23
           20          27
           20          34
           20          35
           20          37
           20          38
           20          41
           20          49
           21           1
           21           2
           21           3
           21           8
           21           9
           21          10
           21          12
           21          13
           21          14
           21          20
           21          22
           21          23
           21          24
           21          25
           21          32
           21          33
           21          36
           21          44
           21          46
           22           4
           22           5
           22           6
           22           7
           22           9
           22          18
           22          23
           22          26
           22          28
           22          33
           22          34
           22          44
           22          45
           22          46
           22          50
           23           6
           23           9
           23          10
           23          13
           23          16
           23          17
           23          20
           23          21
           23          26
           23          34
           23          35
           23          45
           23          46
           23          49
           24           1
           24           7
           24           8
           24          11
           24          18
           24          21
           24          25
           24          26
           24          29
           24          33
           24          35
           24          39
           24          40
           24          42
           24          43
           24          44
           25           2
           25           3
           25           7
           25          11
           25          16
           25          19
           25          20
           25          24
           25          27
           25          30
           25          33
           25          38
           25          40
           25          45
           26           4
           26           9
           26          15
           26          17
           26          18
           26          20
           26          22
           26          25
           26          27
           26          29
           26          31
           26          32
           26          37
           26          39
           26          40
           26          41
           26          43
           26          46
           26          48
           26          49
           26          50
           27           2
           27           4
           27          11
           27          14
           27          18
           27          21
           27          24
           27          28
           27          35
           27          38
           27          39
           27          42
           27          44
           28           4
           28           5
           28           6
           28           7
           28          13
           28          15
           28          17
           28          25
           28          26
           28          30
           28          31
           28          38
           28          40
           28          41
           28          44
           29           1
           29           9
           29          10
           29          13
           29          15
           29          17
           29          21
           29          24
           29          25
           29          30
           29          31
           29          33
           29          38
           29          39
           29          40
           29          46
           29          48
           30           9
           30          10
           30          18
           30          20
           30          25
           30          28
           30          31
           30          36
           30          37
           30          44
           30          49
           31           1
           31           4
           31           7
           31          15
           31          22
           31          24
           31          25
           31          28
           31          29
           31          34
           31          37
           31          40
           31          44
           31          49
           32           2
           32           6
           32           9
           32          11
           32          12
           32          13
           32          18
           32          23
           32          35
           32          37
           32          40
           32          42
           32          43
           32          45
           32          48
           33           3
           33           4
           33           7
           33          10
           33          15
           33          18
           33          19
           33          20
           33          30
           33          31
           33          32
           33          34
           33          35
           33          37
           33          41
           33          42
           33          49
           33          50
           34           1
           34           6
           34          15
           34          17
           34          18
           34          21
           34          22
           34          23
           34          24
           34          27
           34          28
           34          30
           34          31
           34          37
           34          38
           34          41
           34          48
           35           1
           35           2
           35           4
           35           5
           35           7
           35          12
           35          16
           35          19
           35          20
           35          22
           35          23
           35          36
           35          37
           35          39
           35          42
           35          45
           35          48
           35          50
           36           5
           36           8
           36          15
           36          18
           36          29
           36          30
           36          32
           36          34
           36          37
           36          38
           36          40
           36          43
           36          45
           37           1
           37           2
           37          14
           37          15
           37          17
           37          18
           37          22
           37          23
           37          24
           37          31
           37          40
           37          42
           37          44
           37          45
           38           2
           38           5
           38          13
           38          15
           38          21
           38          22
           38          23
           38          32
           38          35
           38          40
           38          41
           38          44
           38          48
           38          49
           38          50
           39           3
           39           4
           39           7
           39          11
           39          13
           39          14
           39          15
           39          18
           39          19
           39          20
           39          27
           39          29
           39          31
           39          33
           39          36
           39          38
           39          40
           39          41
           39          42
           39          46
           39          47
           40           1
           40           4
           40           9
           40          15
           40          16
           40          24
           40          26
           40          28
           40          31
           40          33
           40          34
           40          37
           40          42
           40          44
           40          49
           41           1
           41           7
           41          14
           41          15
           41          18
           41          20
           41          24
           41          27
           41          29
           41          30
           41          32
           41          33
           41          37
           41          40
           41          46
           41          47
           41          48
           41          50
           42           2
           42           4
           42          14
           42          16
           42          18
           42          32
           42          34
           42          35
           42          36
           42          38
           42          45
           42          48
           42          50
           43           1
           43          10
           43          14
           43          16
           43          17
           43          21
           43          26
           43          27
           43          31
           43          33
           43          37
           43          39
           43          47
           43          48
           43          50
           44           4
           44           5
           44           7
           44          12
           44          16
           44          17
           44          18
           44          25
           44          26
           44          27
           44          32
           44          35
           44          37
           44          39
           44          40
           44          45
           44          47
           44          49
           44          50
           45           1
           45           2
           45           4
           45           8
           45          10
           45          12
           45          13
           45          20
           45          21
           45          32
           45          35
           45          37
           45          38
           45          39
           45          46
           45          47
           45          48
           45          49
           46           4
           46          14
           46          15
           46          16
           46          17
           46          20
           46          23
           46          28
           46          30
           46          43
           46          47
           47           4
           47           5
           47           6
           47           7
           47           8
           47           9
           47          10
           47          12
           47          18
           47          21
           47          25
           47          28
           47          29
           47          32
           47          33
           47          45
           47          50
           48           1
           48           2
           48           5
           48           7
           48          10
           48          13
           48          14
           48          16
           48          21
           48          23
           48          24
           48          28
           48          30
           48          31
           48          40
           48          41
           48          42
           48          43
           48          44
           48          46
           48          49
           49           1
           49           3
           49           4
           49           6
           49          10
           49          14
           49          16
           49          19
           49          20
           49          23
           49          24
           49          25
           49          29
           49          32
           49          33
           49          37
           49          40
           49          41
           49          43
           49          44
           50           1
           50          10
           50          11
           50          14
           50          15
           50          16
           50          19
           50          22
           50          23
           50          27
           50          28
           50          30
           50          31
           50          34
           50          46
           50          47
