# Supplementary material for: Dynamic thresholding search for the feedback vertex set problem
Source: PeerJ Comput Sci. 2023 Feb 10;9:e1245. doi: 10.7717/peerj-cs.1245 (PMC10280643; doi:10.7717/peerj-cs.1245)
Supplement: Supplemental Information 1 — These 101 benchmark instances are classified into five categories. No optimal solutions are known for the instances of the first to forth categories, while optimal solutions are known for the instances of the fifth category. [file peerj-cs-09-1245-s001.zip › FirstCategory/P500-1500.dat]

          500        1500
            1         201
            1         255
            1         338
            1         349
            1         381
            1         419
            1         420
            1         433
            2          78
            2         110
            2         114
            2         224
            2         497
            3         167
            3         301
            3         435
            4         240
            4         337
            4         383
            4         457
            5         390
            6         127
            6         144
            6         288
            7          20
            7         149
            8          43
            8         269
            8         460
            9          44
            9          87
           10          29
           10          57
           12          16
           12         465
           13         141
           13         291
           13         407
           14         204
           14         355
           15          52
           15          56
           16          23
           16         241
           16         310
           16         312
           16         324
           16         411
           16         462
           17          64
           18         165
           18         459
           18         495
           19         123
           19         243
           19         303
           19         488
           20         113
           20         165
           20         199
           20         360
           21         118
           21         495
           22           8
           22         380
           22         441
           23          55
           23         287
           24          50
           24         260
           24         324
           25          44
           25          84
           25         258
           26         157
           26         402
           26         438
           27         228
           27         389
           28         301
           28         332
           28         396
           28         477
           29         183
           31         299
           31         308
           31         449
           32          81
           32         159
           32         272
           32         319
           33         143
           33         149
           33         224
           33         345
           33         477
           33         492
           34          17
           34          22
           34         113
           34         268
           34         372
           35         441
           35         450
           36         397
           36         455
           37         113
           37         150
           37         158
           37         213
           37         440
           37         496
           38          11
           38          50
           38         102
           38         213
           39          30
           40          33
           40         200
           41          46
           41         144
           43          66
           44         226
           44         295
           45         102
           45         173
           45         211
           45         243
           45         333
           45         350
           46         449
           46         463
           47         196
           47         203
           48         183
           48         352
           49          47
           49         213
           49         370
           49         419
           51         313
           51         414
           51         486
           53         104
           53         184
           53         283
           53         416
           53         428
           53         497
           54         132
           55         101
           55         180
           55         358
           56           1
           56          89
           56         202
           56         256
           56         337
           57          11
           57          14
           57         345
           58          37
           58         391
           58         435
           59         165
           60          63
           60         191
           60         217
           60         383
           61          53
           61          85
           61         143
           61         169
           61         389
           61         433
           62         454
           63         282
           64         195
           64         213
           64         241
           64         304
           64         331
           64         389
           64         465
           65          90
           65         356
           65         414
           65         489
           66         128
           66         175
           66         300
           67          76
           67         185
           67         232
           67         249
           67         495
           68         378
           68         434
           69         254
           70          20
           71          13
           71         136
           71         148
           71         200
           71         261
           71         325
           72          55
           72         278
           72         347
           72         491
           73         171
           73         368
           74          52
           74         143
           74         185
           75         369
           76         102
           76         275
           76         338
           77         385
           78          60
           78         199
           78         272
           78         428
           79         148
           79         206
           79         460
           80          13
           80          30
           80         198
           80         290
           80         292
           80         339
           80         393
           80         447
           81         301
           82         308
           82         329
           82         422
           82         444
           83         220
           83         382
           83         392
           83         456
           84           6
           84          83
           84         132
           84         187
           84         207
           84         230
           85          94
           85         301
           85         351
           86         247
           86         273
           87          23
           87         129
           87         245
           88         145
           88         206
           88         260
           88         407
           89          36
           89         148
           89         193
           89         431
           90         485
           91         208
           91         347
           91         484
           92         114
           93         492
           95         326
           95         397
           96          40
           96         159
           97          82
           97         165
           97         187
           98         370
           99           2
           99         231
           99         232
           99         279
           99         418
          100         177
          101          14
          101         107
          102         253
          102         359
          102         430
          103          44
          103          77
          104          39
          104          97
          105          10
          105         146
          105         180
          105         252
          105         318
          105         374
          106           2
          106         399
          106         443
          107         143
          107         210
          107         259
          107         414
          107         454
          108         110
          108         411
          109         243
          109         409
          109         438
          110         221
          111         220
          111         257
          111         431
          112         371
          114          56
          114         102
          114         124
          114         129
          115         211
          115         458
          116         146
          116         309
          116         317
          117         341
          117         367
          117         393
          118         176
          118         265
          118         379
          118         410
          119         110
          119         170
          119         323
          119         366
          119         367
          120         114
          120         168
          120         429
          120         481
          120         487
          121          55
          121         282
          122         280
          122         428
          123          28
          123          61
          123         285
          123         372
          124          56
          125         337
          126          27
          126          37
          126         227
          126         335
          126         352
          126         358
          126         423
          127          99
          127         164
          127         225
          127         346
          127         394
          128          31
          128         136
          128         140
          128         192
          128         231
          128         469
          129         457
          130         218
          130         450
          131          87
          131         205
          131         321
          132          74
          132         226
          132         321
          133          62
          133         147
          133         197
          133         355
          134          23
          134         112
          134         181
          134         225
          134         255
          134         339
          134         345
          135          79
          135         169
          135         265
          135         468
          136          48
          136         283
          136         443
          137         233
          137         324
          137         500
          138          47
          138         119
          138         279
          139          35
          139         257
          139         431
          140          75
          140          77
          140          84
          140         207
          140         283
          140         295
          140         346
          141         333
          141         347
          141         484
          142         123
          142         179
          142         198
          142         361
          142         418
          142         487
          143          45
          143         120
          143         147
          143         412
          144         184
          144         432
          144         497
          145         270
          145         478
          146          98
          146         120
          146         245
          146         373
          146         425
          146         442
          147         173
          150          79
          150         227
          150         331
          150         340
          150         376
          150         411
          150         472
          151          15
          151          70
          151         412
          152          19
          152         186
          153         185
          153         316
          153         344
          153         475
          154          32
          154         259
          156         113
          156         359
          156         473
          157         336
          158         136
          158         234
          158         472
          159          35
          159          76
          159         335
          160          36
          160         272
          160         328
          160         441
          160         500
          161          79
          161          98
          161         100
          161         373
          161         423
          161         462
          161         480
          162           6
          162          56
          162         125
          162         184
          162         303
          162         475
          163         182
          163         205
          163         208
          163         344
          163         380
          163         443
          164         214
          164         381
          164         402
          165         380
          166          32
          166         105
          166         315
          166         373
          166         498
          167          32
          167         160
          167         175
          167         309
          167         313
          167         369
          168         303
          168         437
          169         215
          169         317
          169         318
          169         329
          169         445
          170          72
          170         132
          170         215
          170         230
          170         492
          171         140
          171         151
          171         322
          171         396
          171         399
          171         488
          171         496
          173         192
          175         340
          175         352
          176         200
          176         398
          176         409
          177          81
          177         155
          177         446
          178         197
          178         280
          179          77
          179         109
          179         411
          180          24
          180         144
          180         381
          181          14
          181         154
          181         196
          181         435
          182         191
          182         383
          183          32
          183          93
          183         148
          183         345
          183         440
          183         485
          184          67
          184          94
          184         411
          185          50
          185         163
          185         302
          186         244
          186         433
          187          18
          187          68
          187         337
          187         450
          188          79
          188         253
          188         498
          189         333
          189         481
          190          96
          190         265
          191         256
          191         462
          192          92
          192         122
          192         368
          192         384
          192         398
          192         428
          193          98
          193         303
          193         342
          194         147
          195          43
          195         149
          195         174
          196          54
          196          62
          196          85
          196          98
          197         148
          197         494
          198          53
          198         287
          199          43
          199         354
          199         381
          199         456
          200         365
          201          69
          202         158
          203         194
          203         224
          204         178
          204         229
          204         257
          204         348
          204         452
          205           3
          205          58
          205         202
          205         260
          205         481
          207         452
          208         138
          208         279
          208         408
          208         450
          210         174
          210         224
          210         382
          210         473
          211         111
          211         263
          211         442
          212          17
          212          22
          212         175
          212         296
          212         320
          213          34
          213         261
          213         404
          213         488
          214         183
          214         217
          215         170
          215         308
          215         380
          215         388
          216         149
          216         466
          217          45
          217          48
          217         110
          217         182
          217         422
          218          36
          218          55
          218         150
          218         286
          218         338
          219          37
          219         119
          219         131
          219         149
          219         220
          219         351
          219         353
          219         434
          220         180
          220         204
          220         492
          221         444
          223         305
          224           7
          224           8
          224         151
          224         159
          224         199
          226         222
          226         419
          227         159
          227         298
          228          71
          228         209
          228         384
          229         448
          230         126
          230         127
          230         296
          230         375
          231          15
          231         108
          231         137
          231         260
          232           5
          232          67
          233         460
          234         232
          235           1
          235         340
          235         376
          236         324
          236         388
          236         452
          237         236
          238         177
          238         200
          238         438
          238         444
          239         145
          239         177
          239         212
          239         285
          239         313
          239         448
          239         468
          240          64
          241         486
          243         214
          243         416
          244         140
          244         199
          244         233
          244         283
          244         338
          244         467
          245          75
          245         195
          246          49
          246         415
          247         394
          248         159
          248         333
          248         376
          249          12
          249          58
          249         179
          249         215
          250         475
          251          35
          252         152
          252         195
          253         155
          253         197
          253         264
          253         407
          253         448
          254         328
          254         350
          255          74
          255         142
          255         245
          256         112
          256         500
          257         137
          258          40
          258          55
          258          65
          258          93
          258         187
          258         424
          259         242
          260         254
          261         151
          262          35
          262         197
          262         235
          262         264
          262         267
          262         268
          262         333
          262         385
          263         307
          264           8
          264          23
          264          64
          264         218
          264         221
          264         299
          265         467
          266          23
          266          87
          266         158
          266         334
          267         410
          267         485
          267         499
          268         101
          268         275
          268         410
          268         413
          269         298
          270          21
          270         161
          270         382
          271          90
          271         144
          271         178
          271         283
          271         495
          272         119
          272         200
          272         395
          273         240
          273         326
          274          14
          274          76
          274         111
          275          84
          275         132
          275         496
          276         281
          276         353
          277         194
          277         422
          278          17
          278         314
          278         344
          279          24
          279          82
          279         345
          280          88
          280         360
          280         466
          280         469
          280         490
          281          26
          281         291
          281         346
          281         378
          282          34
          282         185
          283          95
          283         119
          283         134
          283         357
          283         383
          283         439
          284          76
          284         252
          285           5
          285         113
          285         144
          285         401
          285         497
          286         155
          286         191
          287         153
          287         187
          287         325
          287         345
          287         422
          288         283
          288         293
          288         384
          288         425
          288         472
          289           9
          289         298
          290          88
          290         136
          290         348
          291         123
          291         131
          291         385
          291         429
          292         111
          292         365
          294         252
          294         336
          295         433
          297         288
          297         364
          297         432
          298          47
          298          53
          298         275
          298         325
          298         444
          299         124
          299         168
          299         314
          299         361
          300          26
          300         167
          300         229
          301          46
          301          69
          301         135
          301         138
          301         300
          301         337
          301         361
          302          10
          302         100
          302         153
          302         421
          303         449
          303         494
          304         116
          304         302
          304         461
          305         159
          305         336
          305         480
          305         498
          306         145
          306         302
          306         463
          307          89
          307         160
          307         426
          308         396
          309          69
          309         277
          309         319
          310         100
          310         173
          310         185
          310         287
          310         337
          311          87
          311         175
          311         288
          311         350
          311         462
          312           3
          312         300
          312         411
          312         474
          312         475
          313         194
          313         308
          313         362
          313         487
          314         161
          314         192
          314         254
          314         393
          314         432
          315         164
          315         186
          315         245
          316          96
          316         211
          316         231
          316         423
          317          73
          317         231
          317         246
          317         456
          318         223
          318         468
          319         152
          319         210
          319         314
          319         370
          320           3
          320         274
          321         218
          321         398
          322         192
          322         232
          323           8
          323          51
          323         370
          324          56
          324          79
          324         165
          324         235
          325         103
          325         293
          325         361
          326         106
          326         251
          326         281
          327         180
          327         222
          328          19
          329         120
          329         221
          329         265
          330         323
          331          88
          331         235
          331         255
          331         290
          331         379
          331         398
          331         415
          332         144
          332         414
          332         488
          332         493
          333           4
          334         182
          335         167
          335         470
          336          64
          336         309
          336         321
          336         486
          337          77
          337         168
          337         247
          337         412
          338           1
          338          67
          338         392
          339          65
          339         149
          339         196
          339         207
          339         456
          340         152
          340         456
          340         458
          341         330
          341         380
          342          89
          342         154
          342         395
          342         422
          342         435
          343          11
          343          37
          343          74
          343          93
          343         212
          343         341
          343         454
          344         281
          344         337
          344         431
          345          76
          345         397
          345         432
          346         130
          346         313
          347          43
          347         154
          347         360
          348           1
          348         165
          348         166
          348         212
          348         280
          348         319
          348         357
          348         478
          348         499
          349          71
          349         302
          349         329
          349         347
          349         354
          350          44
          350         225
          350         260
          350         329
          351           6
          351          69
          351         185
          351         374
          351         473
          352           6
          352          72
          352         193
          352         265
          352         291
          352         370
          352         497
          353         135
          353         214
          355          41
          355         304
          355         357
          355         426
          356         174
          356         454
          357           4
          357         267
          357         366
          358         207
          358         361
          358         396
          358         414
          359         364
          359         395
          359         427
          359         465
          360         234
          360         277
          361          10
          361          89
          361         163
          361         307
          361         367
          361         406
          361         472
          362          71
          362         338
          363         224
          363         360
          363         362
          363         444
          365         161
          365         369
          365         402
          366          31
          366         140
          367         104
          367         338
          368         194
          368         200
          369         191
          369         267
          369         496
          370         176
          371         237
          371         278
          371         460
          371         497
          372         132
          372         403
          373         484
          374          84
          374         282
          374         287
          374         291
          374         345
          374         362
          375         305
          376         319
          376         426
          377         465
          378          60
          379          16
          379          20
          379         200
          379         205
          379         404
          380          80
          380         112
          380         142
          380         199
          380         246
          380         367
          380         368
          380         434
          380         465
          381           1
          381          83
          381         212
          381         457
          382         419
          382         436
          383         237
          384         239
          384         317
          385           5
          385          78
          385         294
          386          45
          386         238
          386         339
          386         472
          387          20
          387         296
          387         329
          388          66
          388          78
          388         120
          388         340
          388         386
          389          36
          389         221
          389         303
          390         193
          390         340
          390         445
          390         455
          391         208
          391         273
          391         282
          391         303
          391         328
          391         409
          392           2
          392          90
          393          26
          393         147
          393         189
          394          30
          394         124
          394         407
          395         121
          395         180
          395         469
          396          70
          396         182
          396         461
          397         218
          398          64
          398         159
          398         368
          399         112
          399         144
          399         247
          399         307
          399         312
          399         350
          401         143
          402         288
          403           9
          403         208
          403         289
          404         122
          404         283
          404         353
          404         363
          405         131
          407         220
          407         432
          408         470
          409         142
          409         216
          409         420
          410         294
          410         343
          410         363
          410         484
          411          27
          411         154
          411         188
          411         218
          411         322
          412         142
          412         280
          412         397
          413         108
          413         400
          413         484
          414          90
          414         153
          414         258
          414         382
          415         464
          416         305
          416         444
          417          47
          417         154
          417         202
          417         358
          418          15
          418         129
          418         231
          419         171
          420         160
          420         282
          420         360
          420         433
          420         460
          421          22
          421          77
          421          97
          421         342
          421         418
          422         293
          422         339
          422         381
          423           3
          423         124
          423         151
          423         230
          423         440
          423         443
          424          47
          424         189
          424         295
          424         418
          425         121
          425         224
          425         314
          426          39
          426         186
          426         369
          426         381
          426         431
          427          25
          427          40
          427          66
          427         282
          427         301
          427         414
          428         108
          428         167
          428         322
          429         248
          429         422
          429         484
          430         418
          430         494
          431          47
          431          95
          431         430
          432          10
          432          47
          432          60
          432          84
          432          88
          432         223
          433         269
          433         292
          433         340
          433         498
          435         176
          435         478
          436         350
          436         399
          437         217
          437         247
          437         455
          438         128
          439          25
          440          38
          440         143
          440         315
          440         390
          440         479
          441          49
          441         104
          441         309
          441         320
          442         474
          443          21
          443          97
          443         172
          443         200
          443         362
          443         386
          444         237
          444         252
          444         388
          445         398
          445         414
          446         196
          446         229
          446         403
          446         493
          447         136
          447         228
          447         273
          447         444
          448         247
          448         285
          448         478
          449          71
          449         167
          449         378
          450         201
          450         264
          450         338
          451         111
          451         257
          452         180
          452         193
          452         215
          454         123
          454         199
          455         126
          455         243
          456         222
          456         234
          456         354
          456         368
          457         443
          457         449
          457         469
          458          19
          458         348
          459          55
          459          62
          459         126
          459         359
          460         128
          460         234
          460         352
          461         155
          461         201
          461         235
          461         410
          462         252
          462         258
          463         274
          463         356
          464         308
          465          81
          466          44
          466         303
          466         331
          466         417
          467          70
          467          83
          467         125
          467         202
          467         358
          467         394
          468           5
          468          54
          468         130
          468         137
          468         276
          469          43
          469         175
          469         238
          469         432
          469         473
          470         166
          470         224
          470         321
          470         468
          471         106
          471         148
          471         203
          471         362
          472           5
          472          18
          472         183
          472         193
          473          14
          473          66
          473         265
          473         459
          474          55
          474         376
          475         116
          475         132
          475         307
          475         472
          476         126
          476         261
          476         402
          477          28
          477         292
          477         334
          478          15
          478         401
          478         421
          478         494
          479         314
          479         315
          479         445
          480         121
          480         262
          480         288
          480         392
          481         213
          481         350
          483         183
          483         499
          484         261
          484         337
          485          71
          485          75
          485         383
          486         103
          487         164
          487         283
          487         353
          487         444
          488          59
          488          65
          488         102
          488         129
          488         181
          488         223
          489          83
          490         260
          491          53
          492         219
          492         442
          492         494
          493         159
          494         336
          494         443
          495         159
          495         264
          495         291
          495         500
          496         336
          497         233
          497         364
          497         385
          497         421
          497         494
          498         137
          498         193
          498         235
          498         402
          499         481
          500         211
          500         430
          500         477
