# Supplementary material for: Dynamic thresholding search for the feedback vertex set problem
Source: PeerJ Comput Sci. 2023 Feb 10;9:e1245. doi: 10.7717/peerj-cs.1245 (PMC10280643; doi:10.7717/peerj-cs.1245)
Supplement: Supplemental Information 1 — These 101 benchmark instances are classified into five categories. No optimal solutions are known for the instances of the first to forth categories, while optimal solutions are known for the instances of the fifth category. [file peerj-cs-09-1245-s001.zip › FirstCategory/P500-2000.dat]

          500        2000
            1         111
            1         312
            1         347
            1         479
            1         486
            2         153
            2         270
            2         416
            2         439
            2         464
            2         482
            2         484
            3         129
            3         212
            4         110
            4         169
            4         220
            4         227
            5           6
            5          44
            5         135
            5         136
            6         103
            6         167
            6         218
            6         280
            6         363
            6         365
            6         476
            6         499
            7          83
            7         199
            7         221
            7         278
            7         367
            7         438
            8         270
            8         288
            8         311
            8         323
            8         370
            9         183
            9         429
           10          87
           10         132
           10         150
           10         224
           11          54
           11         279
           11         325
           11         425
           11         492
           12           9
           12         177
           13         400
           13         495
           13         497
           14           4
           14          51
           15         205
           15         211
           15         404
           15         426
           16          24
           16         104
           16         106
           16         372
           16         390
           16         448
           17         159
           17         176
           17         311
           18         267
           18         359
           18         438
           19          93
           19         143
           19         179
           19         258
           19         342
           20         109
           20         231
           20         376
           21          86
           21         222
           21         329
           21         413
           21         417
           22          46
           22         173
           22         202
           22         276
           22         349
           23          74
           23         106
           23         234
           23         412
           24           2
           24          15
           24          82
           24         132
           24         153
           24         155
           24         311
           24         343
           24         360
           24         379
           24         382
           24         466
           25         164
           25         418
           26          12
           26         219
           27          29
           27         149
           27         179
           27         278
           28          68
           28         111
           28         128
           28         210
           28         228
           28         255
           29          71
           29         165
           29         217
           30         159
           30         179
           30         250
           30         346
           30         456
           30         482
           31         149
           31         343
           31         382
           32          31
           32         420
           32         478
           33          38
           33          53
           33         186
           33         341
           33         387
           34         223
           34         278
           34         285
           34         321
           34         387
           34         458
           35         349
           35         353
           35         442
           35         451
           36          10
           36          60
           36         111
           36         198
           36         202
           36         231
           36         282
           36         331
           36         346
           36         465
           37           9
           37         113
           37         116
           37         236
           37         250
           37         431
           38         151
           39          87
           39         308
           39         366
           39         415
           40         188
           40         430
           40         461
           40         490
           41         107
           41         174
           41         231
           41         266
           41         423
           42           6
           42          52
           42          80
           42         106
           42         134
           42         213
           42         222
           42         367
           42         368
           42         438
           42         457
           43         185
           43         238
           43         287
           44         150
           44         440
           45         387
           46          98
           46         104
           46         113
           46         295
           47           5
           47          38
           47          92
           47         410
           47         423
           48          56
           49          96
           49         137
           50           3
           50         149
           50         285
           50         393
           51          48
           51         156
           51         277
           52          71
           52         144
           52         145
           52         170
           52         257
           52         292
           52         357
           52         363
           53         108
           53         115
           53         255
           53         405
           54         103
           54         232
           54         408
           54         467
           55          48
           55         101
           55         106
           55         189
           55         396
           55         464
           56           1
           56          70
           56         269
           56         380
           56         492
           57          44
           57         130
           57         326
           57         442
           58          50
           58         220
           58         245
           58         246
           58         295
           58         320
           58         333
           58         346
           58         466
           59         167
           59         315
           59         381
           59         497
           60         189
           60         229
           60         262
           60         359
           61         408
           62         112
           62         271
           62         307
           63         328
           63         464
           64         114
           64         200
           64         355
           64         380
           65         380
           66         169
           66         208
           66         427
           67          32
           67         296
           67         333
           67         446
           68         126
           68         241
           68         356
           68         378
           68         405
           69          55
           69         105
           69         199
           69         222
           69         235
           69         257
           70         156
           70         312
           70         456
           71          14
           71         106
           71         115
           71         365
           71         375
           72         139
           72         196
           72         371
           72         459
           72         463
           73          79
           73         158
           73         159
           73         369
           73         422
           74          30
           74         149
           74         228
           74         243
           74         312
           74         318
           74         407
           75         372
           75         442
           75         450
           76         335
           76         375
           76         425
           76         482
           77         159
           77         209
           77         254
           77         311
           77         328
           77         374
           77         496
           78          23
           78          93
           78         162
           78         254
           78         396
           79          18
           79         124
           80         379
           80         479
           81          40
           81         104
           82          42
           82         129
           82         312
           83         111
           83         179
           83         288
           83         321
           83         332
           83         403
           84          56
           84         167
           84         182
           84         375
           85         123
           85         460
           86         142
           86         259
           86         352
           87           7
           87          19
           87          35
           87          41
           87         112
           87         273
           88          73
           88          76
           88         181
           88         250
           89          44
           89         106
           89         210
           89         245
           90          54
           90         175
           90         195
           90         202
           90         421
           91          71
           91         109
           91         141
           91         282
           91         324
           92         113
           92         191
           93         105
           93         178
           93         186
           94          82
           94         232
           94         270
           94         489
           95          62
           95         105
           95         259
           95         285
           95         304
           95         363
           95         440
           95         494
           96         108
           96         250
           96         294
           97         419
           98         193
           98         298
           98         391
           99         330
           99         398
           99         474
          100          71
          100         123
          100         134
          100         313
          101          36
          101          87
          101         463
          101         465
          101         496
          102         150
          102         308
          102         338
          103          58
          103         227
          103         447
          103         452
          103         474
          103         482
          105          33
          105          88
          105          94
          105          95
          105         160
          105         270
          105         283
          105         321
          105         388
          106         136
          106         139
          106         195
          107         182
          107         270
          107         330
          107         495
          108          64
          108         157
          108         199
          108         287
          108         438
          109         329
          109         374
          109         444
          109         488
          110         183
          110         274
          110         329
          110         350
          110         466
          111         162
          111         194
          111         231
          111         313
          111         314
          111         375
          112         104
          112         226
          112         278
          112         287
          112         485
          113          24
          113         328
          114         119
          114         212
          115         132
          115         280
          115         358
          115         462
          116          86
          116         407
          116         455
          117          51
          117         214
          118          75
          118         401
          118         408
          118         464
          119         303
          119         373
          120          40
          120          72
          120         192
          120         309
          120         488
          121         147
          121         176
          121         450
          122          94
          122         189
          122         412
          123         110
          123         344
          123         356
          123         387
          123         484
          124         199
          124         337
          125         115
          125         131
          125         210
          125         260
          126          64
          126          70
          126         296
          126         370
          126         377
          127         223
          127         329
          127         454
          127         487
          127         500
          128          45
          128         303
          128         305
          128         316
          129          28
          129         152
          129         198
          129         276
          129         313
          129         359
          129         500
          130          26
          130          55
          130         103
          130         208
          130         261
          130         305
          131          53
          131          85
          131         221
          131         351
          132          51
          132         142
          132         367
          132         404
          133         143
          133         297
          133         387
          133         413
          133         420
          134         200
          134         440
          135          59
          135          82
          135         219
          136         118
          136         174
          136         262
          136         343
          137           8
          137          12
          137          58
          137         112
          137         133
          137         138
          137         181
          137         188
          137         336
          137         407
          138          28
          138         156
          138         296
          138         319
          139          27
          139         144
          139         440
          139         444
          140          16
          140          58
          140         221
          140         275
          140         387
          141           2
          141          42
          141         300
          141         340
          141         369
          141         422
          142         409
          142         454
          143         172
          143         335
          143         355
          143         486
          144          29
          144         188
          144         304
          144         353
          145          97
          145         258
          145         362
          145         372
          146         207
          146         466
          146         489
          147          91
          147         184
          147         338
          148         170
          148         179
          148         183
          148         251
          148         268
          149          50
          149         124
          149         164
          149         304
          149         402
          150         263
          151           1
          151         218
          151         282
          151         315
          151         341
          151         464
          152          32
          152         251
          153           6
          153          47
          153          95
          153         192
          153         244
          153         270
          153         299
          153         368
          153         402
          154          69
          154          74
          154          86
          154         159
          154         169
          154         237
          154         428
          155         498
          156           6
          156         138
          156         310
          156         439
          157           6
          157         151
          157         332
          157         378
          157         409
          157         446
          157         486
          158         328
          158         357
          159         396
          160          80
          160         228
          160         292
          160         423
          160         500
          161          36
          161          51
          161          59
          161         222
          161         272
          161         405
          162          38
          162          40
          162          46
          162          79
          162         164
          162         294
          162         332
          162         339
          162         496
          163           8
          163          52
          163         109
          163         210
          163         212
          163         251
          163         265
          163         266
          163         382
          164         295
          164         341
          164         393
          165         105
          165         124
          165         294
          165         419
          165         447
          166         245
          167          22
          167          97
          167         134
          167         176
          167         414
          168           4
          168          21
          168          82
          168         159
          168         251
          168         257
          168         382
          169          88
          169         146
          170          45
          170         282
          170         296
          170         333
          170         343
          171          77
          171          94
          171         355
          172         121
          172         233
          172         304
          172         430
          173         222
          173         349
          174          73
          174          84
          174          88
          174          92
          174         210
          175          76
          175          90
          175         466
          175         478
          175         485
          176         149
          176         281
          176         493
          177          68
          177         106
          177         220
          177         305
          177         346
          177         451
          179          82
          179         195
          179         203
          179         366
          179         499
          180         118
          180         143
          180         305
          180         372
          180         375
          181         228
          181         311
          181         315
          181         411
          182         220
          182         263
          182         419
          182         446
          182         455
          183         144
          183         298
          183         438
          183         458
          184           3
          184           5
          184         138
          184         206
          184         460
          185           5
          185          64
          185          93
          185         202
          185         232
          185         305
          185         429
          186         229
          186         236
          186         267
          186         322
          186         329
          187         217
          188         331
          189           9
          189         135
          189         246
          190         118
          190         167
          190         278
          191         194
          191         209
          191         338
          191         382
          192          33
          192         390
          193          52
          193          70
          193         220
          193         301
          194          75
          194         132
          194         187
          194         479
          195         439
          196         478
          197          61
          197         105
          197         119
          197         130
          197         141
          197         177
          197         185
          197         276
          197         417
          198           4
          198         186
          198         227
          198         277
          198         467
          199         169
          199         241
          199         280
          199         375
          200         297
          200         386
          200         455
          201           7
          201          76
          201         177
          201         233
          201         277
          201         315
          202          57
          202          98
          202         172
          202         387
          204         259
          204         318
          205          26
          205          68
          206          12
          206         223
          207          16
          207          81
          207          97
          207         269
          207         339
          207         490
          208         235
          208         334
          209          14
          209          40
          209         275
          209         415
          209         428
          209         443
          211         164
          212          92
          212         268
          212         320
          213         280
          213         311
          213         375
          214         250
          214         323
          214         334
          215           1
          215         262
          215         327
          215         347
          216         112
          217         340
          217         348
          217         384
          217         387
          218           4
          218         367
          219           9
          219         234
          219         336
          220          50
          220         224
          220         269
          220         288
          220         469
          221          60
          221         131
          221         240
          221         300
          221         356
          222         107
          222         120
          222         461
          222         476
          223         112
          223         151
          224          62
          224         387
          225           9
          225         213
          225         271
          225         275
          225         299
          226          59
          226         159
          226         164
          226         172
          227          36
          227          65
          227         203
          227         235
          227         267
          227         493
          228          36
          228         327
          228         433
          229         130
          229         407
          229         471
          230          32
          230          55
          230         176
          230         185
          230         418
          231          29
          231          74
          231         149
          232          39
          232         326
          233          73
          233         110
          233         301
          233         411
          233         466
          234          90
          234         138
          234         172
          234         396
          234         405
          235          86
          235         125
          235         172
          235         228
          235         263
          235         339
          236          34
          236         158
          236         208
          236         220
          236         250
          236         331
          237          15
          237         130
          237         134
          237         135
          237         426
          237         468
          238         265
          238         331
          238         413
          238         427
          239         362
          239         400
          239         445
          239         450
          241          47
          241         472
          241         482
          242          83
          242         133
          242         291
          243         161
          243         244
          243         286
          243         289
          243         473
          244          28
          244         138
          244         410
          244         414
          245          19
          245         197
          246         165
          246         208
          246         219
          246         289
          246         347
          246         382
          246         401
          247          91
          247         184
          247         463
          247         490
          248          94
          248         160
          248         251
          248         339
          248         384
          248         405
          248         482
          248         497
          249          67
          249         210
          249         266
          249         279
          249         356
          249         425
          250         287
          250         291
          250         387
          250         424
          250         444
          251           6
          251         231
          251         278
          252         130
          252         395
          252         491
          253          83
          253         494
          254          66
          254         120
          254         338
          254         434
          254         478
          255         113
          255         115
          255         215
          255         244
          255         379
          255         392
          256         134
          256         242
          256         283
          256         371
          256         384
          256         447
          257          35
          257         210
          257         229
          257         318
          257         492
          258          62
          258          71
          258         109
          258         112
          258         237
          258         325
          258         360
          258         433
          259         470
          260         110
          260         147
          260         212
          260         235
          260         277
          260         354
          261         290
          261         379
          261         443
          261         480
          262          50
          262         111
          262         126
          262         140
          262         195
          262         210
          262         411
          262         435
          263          35
          263          43
          263         127
          263         175
          263         182
          263         184
          263         385
          263         486
          264         193
          264         210
          264         376
          264         491
          265           2
          265          45
          265         101
          265         116
          265         133
          265         372
          266          24
          266         119
          266         220
          266         253
          266         427
          266         490
          267          39
          267          66
          267         360
          268          46
          268          79
          268         277
          268         359
          268         423
          268         451
          268         483
          269          83
          269         101
          269         180
          269         205
          269         299
          269         338
          270          49
          270         138
          270         268
          271          39
          271         109
          271         317
          272         325
          272         417
          273          48
          273         241
          273         278
          273         280
          273         343
          273         389
          274           4
          274          15
          274         138
          274         144
          275           9
          275         213
          275         366
          275         428
          276          52
          276          89
          276         213
          276         308
          276         436
          277         174
          277         294
          277         358
          278         308
          278         392
          279          55
          279          82
          279         123
          279         228
          279         484
          280          79
          280         117
          280         240
          280         272
          280         408
          281         288
          282          37
          282          44
          282         166
          282         235
          282         299
          282         436
          283         229
          284         308
          284         346
          284         353
          285          48
          285         344
          285         459
          286         130
          286         205
          287         104
          287         325
          287         339
          287         461
          288          18
          288          58
          288         201
          289           1
          289          38
          289         291
          289         293
          290         246
          291          84
          291         130
          291         139
          291         183
          291         216
          291         224
          291         271
          291         285
          291         305
          291         412
          292         377
          292         417
          292         497
          293          33
          293          37
          293          63
          293         130
          293         273
          293         490
          293         494
          294         168
          294         174
          294         415
          294         428
          294         490
          295          52
          295          65
          295          81
          295         298
          296          64
          296          94
          296         317
          296         327
          297          60
          297         258
          297         318
          297         421
          297         470
          298         158
          298         216
          298         432
          299           5
          299          29
          299          55
          299         229
          300         127
          300         246
          300         402
          300         490
          301          69
          301         114
          301         162
          301         174
          301         221
          301         291
          301         344
          302         102
          302         119
          302         155
          302         267
          302         286
          302         475
          302         478
          303         206
          303         264
          303         356
          303         421
          304         147
          304         320
          304         484
          305         141
          305         195
          305         239
          305         256
          305         398
          306          39
          306          61
          306          65
          306         109
          306         360
          306         427
          307          71
          307         105
          307         165
          307         192
          307         234
          307         454
          307         478
          308         288
          308         338
          309         150
          309         495
          310         275
          310         341
          310         415
          311          57
          311         159
          311         279
          311         284
          311         345
          311         379
          311         454
          312         142
          312         153
          312         154
          312         160
          313         153
          313         160
          314          16
          314         375
          315          55
          315         113
          315         146
          315         203
          315         302
          315         321
          315         370
          315         427
          315         477
          316          48
          316         310
          316         495
          317          37
          317          58
          317         214
          317         313
          317         339
          317         387
          317         460
          318          24
          318         151
          318         165
          318         170
          318         197
          318         330
          318         364
          318         430
          319         147
          319         154
          319         161
          319         249
          319         292
          319         296
          319         393
          319         500
          320          31
          320         380
          320         413
          320         460
          320         476
          320         483
          321         250
          321         465
          322          36
          322          92
          322         184
          322         360
          322         397
          322         438
          323          98
          323          99
          323         368
          323         395
          324          54
          325          17
          325         169
          325         195
          326          84
          326          97
          326         100
          326         313
          327         332
          327         434
          327         458
          328          28
          328          77
          328         131
          328         198
          328         220
          329          95
          329         169
          330         317
          331         346
          331         401
          331         458
          332         135
          332         265
          332         484
          333          77
          333         258
          333         346
          333         491
          334         115
          334         244
          334         358
          334         368
          334         403
          335          96
          335         407
          336          48
          336         142
          336         189
          336         303
          336         381
          336         397
          336         442
          337           2
          337         253
          337         297
          337         306
          338         231
          338         375
          338         482
          339           5
          339         171
          339         262
          339         383
          339         441
          340          45
          340         210
          340         294
          340         423
          341          40
          341         162
          341         344
          341         468
          342         374
          342         409
          343          27
          343          29
          343         217
          343         271
          344          54
          344         126
          344         215
          344         419
          345          37
          346         279
          347         117
          347         173
          347         500
          348          33
          348         382
          349         465
          349         470
          350          45
          350         191
          350         490
          351         152
          351         158
          351         180
          351         333
          351         431
          352         123
          352         470
          353         273
          353         300
          353         341
          353         393
          353         455
          354          59
          354         135
          354         218
          354         359
          355         191
          355         251
          355         358
          356          44
          356         192
          356         331
          356         355
          357          27
          357          41
          357         248
          357         253
          358          66
          358         259
          358         297
          358         381
          359           5
          359          51
          359         163
          359         225
          359         369
          359         392
          360          53
          360         153
          360         250
          360         311
          360         444
          361         237
          361         366
          361         486
          362         187
          362         296
          363          12
          363         116
          363         150
          363         424
          364         239
          364         282
          364         324
          365           4
          365         137
          365         150
          365         163
          365         360
          366         123
          366         281
          366         449
          367         139
          367         161
          367         190
          367         383
          367         480
          368          41
          368          75
          368         221
          368         335
          368         479
          369         341
          370          66
          370         303
          372         248
          372         356
          372         403
          373          77
          373          91
          373         109
          373         129
          373         214
          373         399
          373         419
          373         441
          374          44
          374          84
          374         238
          374         248
          374         344
          375          25
          375          92
          375         310
          375         368
          375         389
          377          90
          377         128
          377         415
          378         250
          379           8
          379         451
          379         474
          379         493
          380         173
          380         208
          380         339
          381          73
          381         130
          381         162
          381         340
          381         411
          382          69
          382         339
          382         385
          382         443
          383           2
          383         186
          383         313
          384          88
          384         169
          384         182
          384         350
          384         374
          384         391
          384         433
          384         446
          385         110
          385         376
          386          63
          386          80
          386          95
          386         212
          386         249
          386         273
          387          52
          387         330
          387         373
          387         400
          387         415
          388         297
          389          35
          389          75
          389         262
          390         113
          390         126
          390         144
          390         293
          390         377
          390         421
          391         347
          391         442
          392          78
          392         240
          392         290
          392         325
          392         464
          393         102
          393         133
          393         176
          393         288
          394         346
          394         359
          394         499
          395          75
          396         148
          396         220
          396         244
          397         142
          397         357
          398          36
          399         359
          402          51
          402          74
          402         150
          402         311
          403          33
          403         219
          404         160
          404         196
          404         317
          404         376
          404         409
          405          59
          405          69
          405          87
          405         288
          405         444
          405         453
          406          64
          406         288
          406         421
          406         457
          406         459
          407          27
          407         150
          407         244
          408         114
          408         149
          408         244
          408         478
          409          29
          409         285
          409         295
          409         432
          409         470
          410          46
          410          59
          410         230
          410         374
          410         492
          411         166
          411         190
          411         497
          412          88
          412         195
          412         275
          412         277
          412         313
          412         351
          412         378
          413          34
          413          50
          413         160
          413         242
          413         285
          414          41
          414         346
          414         405
          414         475
          415         189
          415         342
          416          59
          416         129
          416         364
          416         394
          416         414
          417          15
          417          27
          417          38
          417          81
          417         101
          417         280
          418          13
          419         240
          419         271
          419         414
          420           7
          420         124
          420         159
          420         381
          420         385
          420         419
          421         171
          421         202
          421         245
          421         301
          421         359
          422         190
          422         212
          423         205
          423         218
          423         290
          423         337
          424         246
          424         439
          424         464
          425         110
          425         146
          425         148
          425         260
          425         329
          425         364
          425         476
          426          57
          426         130
          426         465
          427         188
          427         311
          427         406
          428          69
          428         291
          428         426
          429         247
          431         226
          431         259
          431         332
          431         407
          431         488
          432         203
          432         453
          433          65
          433         277
          433         408
          433         415
          434         199
          434         273
          434         402
          434         463
          434         500
          435          87
          435         102
          435         183
          435         219
          435         312
          435         421
          436          42
          436         108
          436         133
          436         229
          436         328
          437         120
          437         150
          437         179
          437         257
          437         322
          437         347
          437         382
          437         448
          438         190
          438         302
          438         323
          438         329
          439          25
          439         124
          439         248
          440          84
          440         166
          440         272
          440         323
          440         340
          440         426
          440         457
          440         483
          441         150
          441         213
          441         231
          441         233
          442          22
          442          42
          442          54
          442         151
          442         189
          442         384
          442         453
          443           8
          443          14
          443         299
          443         436
          444         101
          444         114
          444         203
          444         247
          444         422
          445          45
          445          62
          445         241
          445         451
          446          86
          446         160
          446         466
          446         500
          447          37
          447         100
          447         127
          447         362
          448         102
          448         176
          448         234
          448         243
          448         314
          449          67
          449         103
          449         180
          449         249
          449         311
          450          93
          450         178
          450         327
          451         229
          451         453
          452          47
          452          60
          452         138
          452         180
          452         389
          453          25
          453          82
          453         264
          453         347
          454          43
          454         336
          454         375
          455          63
          455         103
          455         448
          455         449
          456          21
          456         100
          456         258
          456         259
          456         485
          457         232
          457         430
          458         193
          458         227
          458         334
          458         381
          458         433
          459          70
          459         210
          460          24
          460         123
          460         178
          460         344
          460         357
          461         176
          461         276
          461         357
          462         343
          462         394
          462         499
          463          25
          463          40
          463         383
          463         405
          463         439
          463         497
          464           7
          464          16
          464          40
          464         135
          464         417
          465         135
          465         255
          465         291
          465         297
          465         428
          465         441
          466         491
          467           7
          467          46
          467         241
          467         309
          467         380
          468          49
          468         166
          468         223
          468         403
          469         322
          470          32
          470          48
          470         228
          470         292
          470         339
          471         124
          471         139
          471         266
          472         111
          472         220
          472         223
          472         231
          472         258
          472         296
          473         272
          473         314
          473         323
          474          55
          474          76
          474          92
          474         157
          474         190
          474         282
          474         370
          475         114
          475         294
          475         397
          475         471
          476         214
          477           3
          477          47
          477          71
          477         103
          477         277
          477         470
          478         278
          478         319
          478         331
          478         454
          479          98
          479         281
          479         284
          480         211
          480         267
          480         408
          480         413
          481         273
          482          23
          482          66
          482         157
          482         167
          482         212
          482         279
          483         177
          483         281
          484          56
          484         146
          484         233
          484         489
          485          32
          485         171
          485         308
          485         432
          486          48
          486          60
          486          87
          486         131
          486         136
          486         370
          487         186
          487         256
          487         491
          488          85
          488         105
          488         145
          488         242
          488         379
          489          55
          489         131
          489         199
          489         408
          489         476
          490          42
          491         493
          492          81
          492         192
          492         328
          492         497
          493         143
          493         150
          494         184
          494         190
          494         266
          494         275
          494         370
          495          32
          495          36
          495         186
          495         193
          496         353
          497           4
          497         196
          497         240
          497         341
          497         446
          498          46
          498         430
          499         128
          499         161
          499         173
          499         186
          499         199
          499         234
          499         358
          500         135
          500         476
