# Supplementary material for: Dynamic thresholding search for the feedback vertex set problem
Source: PeerJ Comput Sci. 2023 Feb 10;9:e1245. doi: 10.7717/peerj-cs.1245 (PMC10280643; doi:10.7717/peerj-cs.1245)
Supplement: Supplemental Information 1 — These 101 benchmark instances are classified into five categories. No optimal solutions are known for the instances of the first to forth categories, while optimal solutions are known for the instances of the fifth category. [file peerj-cs-09-1245-s001.zip › FirstCategory/P500-3000.dat]

          500        3000
            1         112
            1         118
            1         224
            1         244
            1         353
            1         369
            1         488
            2          27
            2          28
            2          92
            2          97
            2         120
            2         152
            2         175
            2         213
            2         242
            2         243
            2         275
            2         340
            2         442
            3          52
            3         117
            3         168
            3         171
            3         280
            3         345
            3         426
            4           7
            4         166
            4         205
            4         333
            4         354
            4         360
            4         463
            5         118
            5         167
            5         192
            5         292
            5         324
            5         451
            6          21
            6         204
            6         252
            6         465
            7         245
            7         323
            7         344
            7         406
            7         465
            8         124
            8         134
            8         211
            8         215
            8         224
            8         333
            8         353
            8         368
            8         466
            9         236
            9         252
           10          39
           10          57
           10         375
           10         377
           10         475
           11         314
           11         365
           11         392
           11         483
           12           9
           12          17
           12          67
           12          74
           12          89
           12         129
           12         437
           12         444
           12         456
           12         496
           13         150
           13         378
           13         472
           14           4
           14          70
           14         107
           14         130
           14         204
           14         390
           14         421
           14         484
           14         499
           15          30
           15         115
           15         184
           15         414
           15         430
           16         239
           16         311
           16         343
           16         396
           17          25
           17          80
           17          95
           17         173
           17         202
           17         292
           17         339
           18          29
           18         134
           18         212
           18         322
           18         342
           18         397
           19          43
           19          45
           19          53
           19         131
           19         174
           19         218
           19         241
           19         472
           19         478
           20          93
           20         326
           20         423
           20         430
           20         456
           21          98
           21         121
           21         428
           21         455
           22          76
           22         149
           22         358
           22         404
           23          20
           23         185
           23         408
           23         409
           23         413
           24          11
           24          96
           24         162
           25          91
           25         110
           25         175
           25         179
           25         201
           25         241
           25         297
           25         350
           25         385
           25         394
           25         419
           26          67
           26         155
           26         209
           26         288
           26         291
           26         348
           26         352
           26         355
           26         371
           26         432
           26         445
           26         464
           27         143
           27         395
           28          65
           28         213
           28         235
           28         260
           28         365
           28         367
           28         436
           28         464
           28         494
           29          11
           29          36
           29         175
           29         187
           29         323
           30          13
           30         198
           30         263
           30         441
           30         483
           30         487
           31          62
           31         464
           32         176
           32         183
           32         247
           32         497
           33          34
           33          46
           33         151
           33         208
           33         256
           33         284
           33         307
           33         335
           33         347
           34          12
           34          76
           34         186
           34         340
           34         385
           34         455
           34         461
           34         486
           35          67
           35          95
           35         311
           35         375
           35         409
           35         461
           35         471
           36         146
           36         149
           36         241
           36         317
           36         498
           36         500
           37          21
           37         218
           37         259
           37         293
           37         390
           37         398
           37         399
           38          73
           38         100
           38         157
           38         231
           38         383
           38         464
           39          60
           39         318
           39         335
           39         461
           40          19
           40         100
           40         126
           41          35
           41         113
           41         147
           41         182
           41         221
           41         242
           41         264
           41         408
           41         439
           42          13
           42          14
           42         317
           42         442
           43          16
           43          38
           43         114
           43         157
           43         207
           43         288
           44          34
           44         122
           44         125
           44         139
           44         187
           44         266
           44         315
           44         316
           44         339
           44         360
           44         453
           44         464
           45          10
           45          69
           45         103
           45         192
           45         465
           46          15
           46          87
           46         174
           46         215
           46         218
           46         219
           46         265
           46         308
           46         396
           46         400
           46         480
           47          46
           47          50
           47         113
           47         148
           47         255
           47         284
           47         416
           47         438
           47         475
           48           9
           48          17
           48          41
           48          49
           48          63
           48         133
           48         180
           48         231
           48         238
           48         263
           48         383
           48         445
           49          53
           49         225
           49         312
           49         353
           49         414
           49         500
           50         263
           50         387
           51          82
           51          91
           51         122
           51         156
           51         223
           51         335
           51         454
           52          28
           52          38
           52          65
           52         100
           52         154
           52         233
           52         447
           53         169
           53         211
           53         223
           53         451
           54          55
           54          64
           54         112
           54         189
           54         237
           54         250
           54         277
           54         417
           54         461
           55           8
           55          96
           55         174
           55         189
           55         355
           56           5
           56          52
           56         227
           56         284
           56         326
           56         445
           56         447
           57         151
           57         466
           57         487
           58          48
           58         297
           58         302
           58         341
           58         374
           59         106
           59         237
           59         308
           60          40
           60         115
           60         338
           60         411
           61          58
           61         137
           61         338
           61         399
           62         123
           62         182
           62         221
           62         257
           62         453
           63          77
           63         133
           63         322
           64          29
           64          37
           64         106
           64         257
           64         268
           64         344
           64         369
           64         393
           64         432
           64         471
           65          19
           65          53
           65          83
           65          99
           65         156
           65         229
           65         261
           66           4
           66          64
           66         118
           66         200
           66         241
           66         254
           66         272
           66         333
           66         384
           66         454
           66         477
           67          10
           67         140
           67         160
           67         173
           67         338
           67         409
           68          71
           68         257
           68         320
           68         435
           69          21
           69         102
           69         245
           69         248
           69         269
           69         273
           69         276
           69         406
           70          18
           70          81
           70         136
           70         150
           70         228
           70         247
           70         407
           70         437
           70         442
           70         446
           71         372
           71         392
           71         481
           72          29
           72          39
           72          66
           72         176
           72         204
           72         213
           72         300
           72         352
           72         459
           72         479
           73         117
           73         192
           73         237
           73         255
           73         376
           74         209
           74         353
           74         485
           75          70
           75         269
           75         279
           75         323
           75         368
           76          43
           76          68
           76         137
           76         210
           76         441
           76         474
           77          22
           77         176
           77         261
           77         428
           77         435
           77         482
           78         140
           78         161
           78         345
           78         462
           79         138
           79         244
           79         265
           79         369
           80         128
           80         209
           80         463
           80         470
           81         107
           81         140
           82           1
           82         112
           82         180
           82         259
           82         270
           82         378
           82         383
           83          67
           83         217
           83         327
           83         394
           83         458
           84          45
           84         455
           85         246
           85         383
           86          34
           86         190
           86         229
           86         274
           86         313
           86         499
           87           6
           87         110
           87         156
           87         176
           87         219
           87         274
           87         308
           87         317
           87         405
           88          33
           88          59
           88         105
           88         165
           88         166
           88         180
           88         184
           88         304
           88         424
           88         466
           88         473
           89          12
           89          68
           89         275
           89         286
           89         363
           89         399
           89         463
           89         475
           90          23
           90         150
           90         175
           90         361
           90         364
           90         478
           91         320
           91         321
           91         475
           91         481
           92          83
           92         160
           92         335
           93          48
           93         296
           93         342
           93         349
           93         411
           94         297
           94         303
           94         373
           94         387
           94         480
           94         487
           95          52
           95          85
           95         217
           95         331
           95         340
           96          61
           96          62
           96         228
           96         231
           96         279
           96         292
           96         319
           96         497
           97         177
           97         225
           97         481
           98         132
           98         281
           98         339
           98         366
           99          13
           99          29
           99         239
           99         250
           99         481
          100          18
          100         173
          100         275
          101          82
          101         182
          101         203
          101         248
          101         320
          101         377
          102           9
          102          62
          102          69
          102         222
          102         225
          102         285
          102         342
          103         199
          103         298
          103         307
          103         463
          103         494
          104         136
          104         262
          104         376
          105          49
          105         161
          105         206
          105         307
          105         312
          105         351
          105         401
          106         269
          106         282
          106         403
          107          13
          107         313
          107         462
          108         107
          108         168
          108         205
          108         356
          109         209
          109         239
          109         335
          109         336
          109         426
          109         439
          109         452
          109         458
          109         484
          110         163
          110         271
          110         273
          110         294
          110         381
          110         416
          110         422
          110         484
          111          15
          111         186
          111         268
          111         303
          111         350
          112           1
          112           3
          112          26
          112         185
          112         321
          112         384
          112         439
          113          17
          113         135
          113         167
          113         171
          113         180
          113         191
          113         210
          113         237
          113         371
          113         385
          114          13
          114          54
          114          82
          114         301
          114         486
          115          23
          115          52
          115         294
          116           2
          116          76
          116         111
          116         219
          116         247
          116         350
          116         445
          117          94
          117         245
          118          15
          118          72
          118         122
          118         152
          118         260
          119         137
          119         182
          119         431
          120         130
          120         264
          120         274
          120         358
          120         404
          120         446
          121          71
          121         110
          121         230
          121         238
          121         263
          121         295
          121         403
          121         471
          122          86
          122         282
          122         335
          122         341
          123          43
          123          47
          123         193
          123         362
          124           7
          124          77
          124          92
          124         156
          124         312
          124         328
          124         351
          125         161
          125         270
          125         315
          125         339
          125         493
          126          66
          126         205
          126         216
          126         448
          126         454
          127          42
          127         151
          127         280
          127         302
          127         316
          127         332
          127         341
          127         418
          128          14
          128         302
          128         322
          129         106
          129         113
          129         127
          129         136
          129         170
          129         221
          129         340
          129         343
          129         358
          129         423
          129         451
          130          64
          130         178
          130         299
          130         450
          130         480
          131          43
          131         169
          131         320
          131         389
          131         409
          132         198
          132         218
          132         289
          132         319
          132         380
          132         484
          132         494
          133          85
          133          86
          133         219
          133         239
          133         312
          133         343
          133         449
          133         492
          134          37
          134         135
          134         136
          134         146
          134         166
          134         372
          134         398
          134         417
          134         421
          135         124
          135         134
          135         161
          135         193
          135         238
          135         476
          136          27
          136          42
          136         381
          136         427
          136         429
          136         494
          137          13
          137          58
          137         109
          137         264
          137         395
          137         457
          137         488
          138          99
          138         257
          138         259
          138         265
          138         269
          138         275
          138         493
          139          65
          139         206
          139         228
          139         243
          139         345
          139         424
          140          65
          140         119
          140         274
          140         326
          141         119
          141         247
          141         271
          141         357
          142         115
          142         461
          143          34
          143          44
          143          67
          143         141
          143         238
          143         349
          143         379
          144         136
          144         171
          144         214
          144         244
          144         449
          145           2
          145         149
          145         278
          145         287
          145         351
          146          12
          146         108
          146         189
          146         265
          147          29
          147         100
          147         206
          147         213
          147         247
          147         248
          147         321
          147         355
          147         474
          148           2
          148          17
          148         254
          148         261
          148         325
          148         427
          149          65
          149         105
          149         142
          149         184
          149         235
          149         295
          149         407
          150         182
          150         243
          150         259
          150         261
          150         360
          150         410
          150         423
          151         107
          151         158
          151         372
          151         418
          151         463
          151         478
          152          17
          152          22
          152          55
          152          66
          152          91
          152         138
          152         167
          152         201
          152         266
          152         277
          152         427
          152         446
          152         448
          152         463
          153         116
          153         117
          153         203
          153         376
          153         447
          154         111
          154         261
          154         270
          154         323
          154         331
          154         335
          154         346
          154         369
          154         406
          154         407
          154         430
          154         461
          155          87
          155         106
          155         169
          155         372
          155         458
          156         256
          156         327
          157         314
          157         327
          157         348
          157         378
          157         410
          157         477
          157         499
          158           2
          158          83
          158         175
          158         322
          159          85
          159         105
          159         305
          159         313
          159         363
          159         439
          160         350
          160         389
          160         411
          161         175
          161         311
          161         496
          162          15
          162          46
          162          48
          162         106
          162         214
          162         375
          162         389
          162         442
          162         474
          163          67
          163         194
          163         200
          163         336
          163         398
          163         401
          163         467
          163         488
          164          15
          164          30
          164          75
          164         103
          164         124
          164         230
          164         245
          164         409
          165          33
          165         108
          165         169
          165         214
          165         235
          165         267
          165         407
          165         483
          166           7
          166         157
          166         225
          166         312
          166         351
          166         498
          167          23
          167         279
          167         295
          167         305
          167         323
          167         342
          167         398
          167         403
          168         199
          168         277
          168         334
          168         340
          168         483
          168         486
          169          73
          169         139
          169         247
          169         279
          169         343
          169         426
          169         485
          170          30
          170          35
          170         158
          170         175
          170         328
          170         335
          170         355
          170         371
          170         427
          170         461
          171          17
          171         185
          171         192
          171         229
          171         461
          172          97
          172         113
          172         166
          172         415
          172         459
          173          13
          173         122
          173         160
          173         169
          173         256
          173         352
          173         422
          174          94
          174         205
          174         225
          174         305
          174         360
          174         424
          175          32
          175         330
          175         359
          176         108
          176         132
          176         185
          176         364
          176         473
          177           4
          177          45
          177         197
          177         344
          177         353
          177         373
          178          30
          178         231
          178         301
          178         421
          178         440
          179          27
          179         177
          179         431
          179         450
          180          91
          180         266
          181          17
          181          40
          181         109
          181         152
          181         153
          181         205
          181         276
          181         429
          182           6
          182          41
          182         102
          182         103
          182         248
          183          88
          183          94
          183         154
          183         301
          183         375
          183         395
          183         427
          183         455
          183         494
          184         108
          184         157
          184         193
          184         202
          185          58
          185         243
          185         443
          185         486
          185         497
          185         500
          186          70
          186         131
          186         280
          186         303
          186         314
          186         324
          186         380
          187         161
          187         232
          187         264
          187         419
          188         129
          188         298
          188         303
          189          40
          189          79
          189         102
          189         155
          189         158
          189         173
          189         210
          189         317
          189         346
          189         465
          189         496
          190         266
          190         292
          190         373
          191          51
          191          71
          191          82
          191         100
          191         108
          191         264
          191         444
          192          57
          192         107
          192         124
          192         308
          192         350
          192         486
          193          19
          193         138
          193         164
          193         363
          193         436
          194         101
          194         220
          194         339
          194         395
          195           1
          195          38
          195          47
          195         123
          195         137
          195         361
          196           8
          196          29
          196          58
          196          84
          196          89
          196         160
          196         165
          196         213
          196         305
          197          69
          197          76
          197          88
          197         253
          197         402
          198          15
          198          42
          198          49
          198         209
          198         281
          198         385
          198         396
          198         466
          198         500
          199          14
          199          52
          199         122
          199         190
          199         209
          199         220
          199         262
          199         274
          199         405
          199         452
          199         490
          199         500
          200           2
          200         127
          200         130
          200         220
          200         365
          201          80
          201         403
          202          22
          202         131
          202         331
          202         466
          203          25
          203          77
          203         123
          203         290
          203         328
          204          69
          204          73
          204         236
          204         390
          204         421
          204         454
          204         496
          205           6
          205         124
          205         142
          205         393
          205         436
          205         477
          205         481
          206         120
          206         263
          206         382
          206         474
          206         479
          206         495
          207          90
          207         166
          207         170
          207         494
          208         117
          208         190
          208         260
          208         389
          208         415
          208         474
          208         498
          209          96
          209         111
          209         145
          209         335
          209         351
          210          99
          210         217
          210         270
          210         326
          210         464
          211          16
          211         119
          211         290
          211         299
          211         344
          211         445
          212          43
          212         103
          212         169
          212         194
          212         214
          212         307
          213          69
          213         148
          213         203
          213         246
          213         250
          213         269
          213         305
          213         307
          213         348
          214         114
          214         259
          214         320
          214         434
          215          50
          215         117
          215         129
          215         192
          215         307
          215         328
          215         372
          215         408
          215         458
          215         489
          215         500
          216          40
          216         151
          216         207
          216         212
          216         217
          216         342
          217          95
          217         313
          217         436
          218         306
          218         376
          218         436
          219          28
          219          65
          219         166
          219         228
          219         317
          219         388
          219         397
          219         445
          220         224
          220         230
          220         231
          220         334
          220         358
          220         452
          220         476
          221         156
          221         404
          222          36
          222         144
          222         188
          222         306
          222         431
          222         445
          222         496
          223          13
          223          78
          223         150
          223         331
          224          24
          224          35
          224          57
          224         112
          224         114
          224         239
          224         310
          224         326
          224         344
          224         457
          225           6
          225         265
          225         326
          225         354
          225         442
          225         493
          226          34
          226         379
          227         194
          227         347
          227         417
          228          46
          228         144
          228         157
          228         221
          228         233
          228         254
          228         262
          228         263
          228         274
          228         363
          228         417
          229          61
          229          76
          229         146
          229         243
          229         298
          229         406
          229         467
          230         112
          230         189
          230         193
          230         270
          230         370
          230         404
          230         472
          231          65
          231         241
          231         248
          231         351
          232          54
          232         240
          232         339
          232         443
          232         500
          233          86
          233         108
          233         170
          233         189
          233         248
          233         270
          233         367
          233         463
          234         388
          234         456
          235         110
          235         274
          235         353
          235         354
          235         397
          235         447
          235         474
          236          94
          236         376
          236         412
          237           2
          237         120
          237         199
          237         364
          237         393
          237         417
          237         463
          237         474
          237         492
          238          20
          238          56
          238         151
          238         239
          238         314
          238         428
          238         491
          239         207
          239         214
          239         228
          239         238
          239         299
          239         346
          239         376
          239         419
          239         434
          239         470
          240          21
          240         224
          240         251
          240         298
          240         338
          240         417
          241         129
          241         245
          241         294
          241         426
          241         430
          241         440
          241         473
          242          57
          242          83
          242          93
          242         195
          242         271
          242         291
          242         293
          242         428
          242         448
          243          27
          243          58
          243         144
          243         267
          243         276
          243         364
          243         406
          243         483
          243         489
          244         115
          244         225
          244         229
          244         355
          244         387
          244         400
          244         450
          244         472
          245           3
          245         109
          245         127
          245         170
          245         233
          245         301
          245         343
          245         371
          246          44
          246         122
          246         230
          246         245
          246         394
          246         445
          247         100
          247         137
          247         140
          247         182
          247         213
          247         429
          247         449
          247         474
          248          94
          248         101
          248         227
          248         349
          248         365
          248         368
          248         412
          248         425
          248         493
          249          58
          249         105
          249         348
          249         417
          250         226
          250         274
          250         302
          250         350
          250         457
          251          28
          251         202
          251         296
          251         342
          251         466
          252          40
          252          49
          252          68
          252         158
          252         217
          252         237
          252         268
          252         337
          252         371
          252         402
          252         406
          252         474
          252         496
          253         261
          253         286
          253         390
          253         449
          254          21
          254          47
          254         128
          254         304
          254         326
          254         395
          255          57
          255         294
          255         318
          256         163
          256         265
          256         277
          256         348
          256         391
          257          34
          257          90
          257         302
          257         364
          257         444
          258         325
          258         355
          259         248
          259         287
          260         116
          260         178
          260         241
          260         285
          260         298
          260         303
          261         431
          262          73
          262         216
          262         291
          262         362
          263         134
          263         176
          264         140
          264         142
          264         187
          264         230
          264         421
          264         441
          265          27
          265         169
          265         187
          265         194
          265         395
          265         448
          266         175
          266         256
          266         321
          266         473
          267           9
          267         117
          267         288
          267         295
          267         356
          267         413
          268           2
          268          80
          268         111
          268         132
          268         178
          268         184
          268         461
          268         468
          269          32
          269         158
          269         216
          269         290
          269         336
          269         404
          269         484
          269         488
          270          64
          270         139
          270         171
          270         177
          270         222
          270         313
          270         408
          270         461
          270         491
          271          29
          271          49
          271         215
          271         259
          271         307
          271         368
          272          95
          272         104
          272         176
          272         198
          273          79
          273         208
          273         229
          273         248
          273         301
          273         306
          273         364
          274          29
          274          47
          274         220
          274         236
          274         327
          275          94
          275         370
          276           9
          276          28
          276          39
          276          66
          276          74
          276         125
          276         154
          276         166
          276         368
          276         446
          276         462
          276         495
          277          26
          277          81
          277         172
          277         233
          277         304
          277         458
          277         464
          278          35
          278          44
          278         115
          278         183
          278         335
          278         405
          278         488
          279          46
          279          71
          279          83
          279         134
          279         174
          279         303
          279         322
          279         479
          280         113
          280         147
          280         206
          280         210
          280         282
          280         305
          280         338
          280         423
          280         483
          281          97
          281         183
          281         297
          281         312
          281         421
          281         481
          282          31
          282         108
          282         140
          282         278
          282         467
          283          85
          283         116
          283         221
          283         274
          283         365
          283         367
          283         466
          284          10
          284         204
          284         358
          284         469
          284         479
          284         496
          285          11
          285          48
          285          56
          285          94
          285         112
          285         219
          285         347
          286          92
          286         107
          286         177
          286         185
          286         210
          286         212
          286         235
          286         417
          286         435
          287          30
          287         146
          287         231
          287         269
          287         284
          287         290
          287         315
          287         411
          288          52
          288         247
          288         268
          288         419
          289          87
          289         422
          289         484
          290         182
          290         298
          290         305
          290         362
          290         448
          291           1
          291          77
          291         143
          291         301
          291         314
          291         329
          291         444
          291         483
          292          22
          292          25
          292          27
          292         123
          292         233
          292         305
          292         340
          292         430
          293          25
          293          37
          293          69
          293          98
          293         141
          293         276
          293         304
          293         376
          293         485
          294          21
          294         137
          294         169
          294         352
          295          22
          295          75
          295         156
          295         159
          295         182
          295         364
          295         371
          295         388
          295         466
          296          27
          296         370
          296         406
          296         418
          297          47
          297          64
          297         442
          297         456
          298          28
          298          63
          298          87
          298         213
          299          10
          299          57
          299          80
          299         110
          299         241
          299         270
          299         444
          300          93
          300         157
          300         162
          300         235
          300         238
          300         313
          300         382
          300         383
          300         418
          301          87
          301         366
          302          27
          302          90
          302         117
          302         164
          302         190
          302         250
          302         324
          302         326
          302         474
          303          85
          303         143
          303         206
          303         276
          303         333
          303         392
          304         334
          305          43
          305         135
          305         154
          305         279
          305         353
          305         412
          306         141
          306         180
          306         191
          306         321
          306         356
          307          38
          307         194
          308         271
          308         289
          308         401
          309          19
          309          40
          309         126
          309         459
          310          79
          310          96
          310         100
          310         476
          310         488
          311          75
          311          92
          311          99
          311         205
          311         213
          312           1
          312           6
          312         476
          312         484
          313         120
          313         146
          313         238
          313         251
          313         454
          314           3
          314         208
          314         315
          314         403
          314         420
          314         425
          314         426
          315          79
          315         210
          315         487
          316          48
          316         102
          316         106
          316         110
          316         254
          316         332
          316         363
          316         365
          316         432
          316         475
          317         170
          317         257
          317         294
          318           5
          318          91
          318         360
          318         383
          318         465
          319          56
          319         279
          319         292
          319         393
          319         463
          319         496
          320          84
          320         102
          320         156
          320         214
          320         243
          320         394
          320         402
          321          44
          321          87
          321         191
          321         275
          321         353
          321         366
          322          76
          322         233
          322         319
          322         481
          322         496
          323          76
          323          99
          323         123
          323         125
          323         191
          323         318
          323         352
          323         370
          324          13
          324          60
          324         137
          324         157
          324         270
          325          33
          325          43
          325          56
          325         174
          325         203
          325         444
          325         469
          326         105
          326         116
          326         170
          326         332
          326         445
          326         477
          327         147
          327         223
          327         337
          327         453
          328          11
          328         130
          328         215
          328         218
          328         221
          328         292
          329          68
          329         131
          329         182
          329         239
          329         419
          330          35
          330          70
          330         129
          330         167
          330         199
          330         270
          331          96
          331         152
          331         184
          331         394
          331         396
          332           6
          332          98
          332         178
          332         261
          332         288
          332         368
          332         411
          333         142
          333         352
          333         364
          333         366
          333         402
          333         464
          333         471
          333         483
          333         499
          334           2
          334          31
          334         127
          334         262
          334         318
          334         320
          334         423
          334         444
          334         456
          334         478
          335          14
          335          61
          335         112
          335         312
          335         343
          335         362
          335         395
          336           9
          336         109
          336         217
          336         300
          336         326
          337           1
          337          15
          337          94
          337         256
          337         382
          337         411
          337         438
          338          41
          338         102
          338         119
          338         147
          338         364
          338         396
          338         399
          338         465
          338         481
          339         155
          339         182
          339         185
          339         450
          339         461
          340          97
          340         186
          340         243
          341           1
          341          23
          341          96
          341         133
          341         275
          341         305
          341         354
          341         429
          341         493
          342         357
          342         360
          342         446
          342         455
          343          10
          343          89
          343          99
          343         102
          343         162
          343         181
          343         222
          343         260
          343         309
          343         316
          344           9
          344          63
          344          79
          344          97
          344         266
          344         293
          344         295
          344         336
          344         368
          344         396
          344         412
          344         484
          345          13
          345         322
          345         386
          345         489
          346          69
          346         455
          346         465
          347          84
          347          99
          347         157
          347         303
          347         371
          347         375
          347         488
          348         113
          348         189
          348         315
          348         382
          348         442
          349         201
          349         213
          349         302
          349         360
          349         400
          350           7
          350         262
          350         424
          350         430
          350         470
          351         105
          351         216
          351         288
          351         453
          352         149
          352         200
          352         278
          352         451
          353           5
          353          26
          353          33
          353         180
          353         329
          354          55
          354         137
          354         173
          354         192
          354         198
          354         290
          354         319
          354         441
          354         447
          355         104
          355         296
          355         418
          355         438
          356          37
          356         263
          356         354
          356         364
          356         424
          356         467
          356         474
          357         115
          357         116
          357         143
          357         146
          357         155
          357         222
          357         261
          357         352
          357         424
          358         101
          358         174
          358         183
          358         285
          359          12
          359          14
          359          50
          359         141
          359         155
          359         193
          359         298
          359         395
          359         431
          359         455
          360         106
          360         344
          360         347
          360         358
          360         400
          360         455
          360         483
          361         402
          362          27
          362          43
          362          55
          362         111
          362         257
          362         334
          362         384
          363          50
          363          59
          363          60
          363         152
          363         261
          363         287
          364          57
          364         102
          364         239
          364         413
          364         427
          365          48
          365         124
          365         259
          365         261
          365         313
          365         325
          365         481
          366         157
          366         224
          366         319
          366         388
          366         438
          366         442
          367         121
          367         190
          367         388
          367         431
          367         445
          368          30
          368         109
          368         309
          368         443
          369           5
          369          38
          369          73
          369          98
          369         318
          369         377
          369         419
          369         425
          370         103
          370         330
          370         375
          370         406
          370         444
          370         489
          371         154
          371         290
          371         403
          371         412
          371         436
          371         458
          372          30
          372         225
          372         326
          372         395
          372         431
          372         438
          373          33
          373         128
          373         250
          373         260
          373         278
          373         384
          373         467
          374          27
          374          39
          374         218
          374         376
          374         434
          374         451
          375          71
          375         156
          375         234
          375         293
          375         301
          376          21
          376         228
          376         401
          377          31
          377         238
          377         282
          377         313
          377         371
          377         378
          377         400
          377         436
          378          38
          378          48
          378         336
          378         375
          378         439
          378         457
          379          98
          379         168
          379         174
          379         177
          379         201
          379         220
          379         264
          379         380
          379         495
          380          28
          380          79
          380         186
          380         224
          380         290
          380         346
          380         396
          381          39
          381          69
          381          98
          381         117
          381         183
          381         373
          382          13
          382         300
          382         408
          383         202
          383         255
          383         354
          383         466
          383         471
          384          19
          384          67
          384         114
          384         136
          384         137
          384         278
          384         295
          384         332
          384         387
          384         418
          385         188
          385         208
          385         395
          385         432
          385         460
          386          18
          386         182
          386         314
          386         317
          386         396
          386         402
          387           8
          387          17
          387         138
          387         223
          387         248
          387         451
          388          94
          388         128
          388         213
          388         322
          388         370
          388         441
          389          57
          389          69
          389         128
          389         145
          389         257
          389         300
          390         100
          390         159
          390         213
          390         307
          390         357
          390         410
          391         151
          391         252
          391         443
          392           1
          392         140
          392         168
          392         353
          393         114
          393         175
          393         196
          393         200
          393         222
          393         231
          393         233
          393         251
          393         253
          393         260
          393         317
          393         347
          393         373
          393         432
          393         443
          393         465
          394         262
          394         303
          394         337
          394         342
          394         351
          394         434
          394         462
          395          44
          395          86
          395         120
          395         158
          395         263
          395         380
          396          34
          396         241
          396         408
          397         186
          397         244
          397         257
          397         295
          397         408
          398          26
          398         212
          398         302
          398         325
          398         378
          398         496
          399          83
          399         111
          399         142
          399         157
          399         187
          399         323
          399         405
          400         188
          400         277
          400         287
          400         357
          401          35
          401         268
          401         269
          401         294
          401         314
          401         376
          402          82
          402         124
          402         126
          402         308
          402         410
          403          63
          403          68
          403         119
          403         163
          403         166
          403         199
          403         250
          403         443
          404          10
          404          16
          404          29
          404         105
          404         136
          404         156
          404         169
          404         217
          404         349
          404         371
          404         373
          405          65
          405         126
          405         181
          405         265
          405         391
          405         490
          406          39
          406         119
          406         282
          406         332
          406         410
          406         445
          407           3
          407          19
          407         131
          407         142
          407         246
          407         271
          407         424
          407         473
          408           1
          408         147
          408         188
          408         202
          408         228
          408         234
          408         351
          408         484
          408         490
          410          38
          410          55
          410          57
          410         154
          410         368
          410         457
          411          36
          411          42
          411         354
          412         139
          412         224
          412         270
          412         326
          412         416
          412         420
          413          72
          413         182
          413         194
          413         309
          413         325
          413         424
          413         479
          414         111
          414         114
          414         289
          414         471
          415          92
          415         155
          415         211
          415         360
          415         386
          415         417
          415         458
          416          46
          416         221
          416         435
          417          25
          417          31
          417          64
          417         135
          417         172
          417         221
          417         323
          417         450
          417         499
          418          55
          418         120
          418         170
          418         187
          418         274
          419         341
          419         403
          419         413
          420         192
          420         327
          420         357
          420         393
          421         167
          421         224
          421         342
          421         346
          421         420
          421         442
          421         448
          421         453
          421         454
          422          45
          422          64
          422         205
          422         272
          422         278
          422         326
          422         340
          422         390
          423          13
          423         106
          423         146
          423         213
          423         244
          423         265
          423         298
          423         306
          423         349
          423         380
          423         483
          424          43
          424         114
          424         129
          424         145
          424         296
          424         340
          424         422
          425         141
          425         309
          425         313
          425         335
          425         453
          426          17
          426         268
          426         438
          426         480
          427          53
          427          73
          427          88
          427         493
          428          69
          428         210
          428         266
          428         317
          428         335
          428         409
          428         448
          428         455
          429         119
          429         295
          429         299
          429         332
          429         364
          429         462
          429         477
          429         480
          430         246
          430         334
          431          56
          431         238
          431         267
          431         374
          431         408
          431         453
          432          83
          432         200
          432         244
          432         286
          432         309
          432         318
          432         385
          433          88
          433         331
          433         347
          433         383
          433         401
          433         432
          434          87
          434         170
          434         185
          434         232
          434         312
          434         376
          434         378
          434         410
          434         435
          434         447
          434         453
          434         467
          435          11
          435          93
          435         199
          435         203
          435         343
          435         406
          435         458
          436          90
          436         102
          436         230
          436         271
          436         325
          436         439
          437          33
          437          87
          437         291
          437         385
          437         433
          438          67
          438          76
          438         125
          438         176
          438         241
          438         335
          438         375
          438         382
          438         383
          439         138
          439         228
          439         264
          439         271
          439         275
          439         367
          439         399
          439         445
          439         461
          439         481
          440         148
          440         155
          440         220
          440         283
          441           1
          441          65
          441         136
          441         164
          441         235
          441         279
          441         364
          442          15
          442          16
          442          70
          442          76
          442         181
          442         394
          443         114
          443         280
          443         329
          443         405
          443         408
          443         439
          443         452
          444          53
          444         111
          444         260
          444         461
          445          16
          445          53
          445          88
          445         166
          445         313
          445         341
          445         353
          445         407
          446          10
          446          51
          446         157
          446         401
          446         448
          447         103
          447         311
          447         378
          449          20
          449         143
          449         255
          449         429
          450          66
          450         436
          451          90
          451         317
          451         369
          451         391
          451         493
          452         121
          452         157
          452         182
          452         237
          452         471
          453          12
          453          18
          453         202
          453         262
          454          46
          454         116
          454         318
          454         442
          454         452
          454         453
          454         481
          454         488
          455           9
          455          47
          455         109
          455         116
          455         132
          455         136
          455         147
          455         164
          455         340
          455         367
          455         391
          455         482
          456         108
          456         136
          456         347
          456         488
          457         148
          457         211
          457         212
          457         216
          457         462
          458          64
          458         180
          458         187
          458         293
          458         426
          459         250
          459         328
          459         371
          459         398
          459         430
          459         481
          460         185
          460         216
          460         414
          461           6
          461         147
          461         182
          461         236
          461         317
          461         373
          461         389
          461         396
          461         416
          462           8
          462          13
          462         165
          462         192
          462         344
          462         457
          463          12
          463         145
          463         346
          463         394
          463         420
          464          62
          464          90
          464         144
          464         168
          464         186
          464         347
          464         420
          464         429
          465         223
          466           8
          466          82
          466         130
          466         292
          466         443
          466         494
          467          90
          467         147
          467         267
          468          40
          468         163
          468         236
          468         392
          468         494
          469          79
          469         155
          469         414
          469         420
          470         156
          470         239
          470         252
          470         256
          470         281
          470         464
          470         482
          471          34
          471          67
          471          68
          471         108
          471         128
          471         137
          471         354
          471         419
          471         469
          472           3
          472          95
          472         283
          472         298
          472         359
          472         448
          472         476
          473          80
          473         187
          473         264
          473         460
          473         461
          474           1
          474          30
          474          58
          474         217
          474         315
          474         348
          475          74
          475          97
          475         219
          475         233
          475         275
          475         284
          475         321
          475         328
          475         367
          475         403
          475         422
          475         432
          475         453
          475         462
          475         464
          475         484
          476         183
          476         225
          476         278
          476         421
          477          36
          477         127
          477         141
          477         170
          477         237
          477         307
          477         321
          477         323
          477         352
          477         419
          477         460
          478          60
          478         246
          478         256
          478         348
          478         351
          478         467
          479          35
          479         184
          479         242
          479         265
          479         274
          479         360
          479         369
          479         478
          480          80
          480         143
          480         154
          480         190
          480         437
          481          56
          481          62
          481         326
          481         387
          481         415
          481         496
          482         118
          482         133
          482         221
          482         353
          482         377
          482         490
          483          32
          483          91
          483         302
          483         332
          483         336
          483         378
          484         233
          484         363
          485         106
          485         210
          485         219
          485         341
          485         410
          485         483
          485         492
          486          88
          486         112
          486         326
          486         353
          486         436
          487          46
          487         156
          487         293
          487         392
          487         404
          488           8
          488           9
          488          32
          488          93
          488         208
          488         320
          488         476
          489          16
          489          37
          489         108
          489         227
          489         467
          490         146
          490         239
          490         259
          490         446
          490         454
          491         414
          491         442
          491         469
          491         497
          492          43
          492         226
          492         309
          492         379
          493          75
          493         195
          493         388
          493         412
          493         471
          494          86
          494         163
          494         189
          494         205
          494         422
          495          50
          495         119
          495         204
          495         266
          495         337
          495         379
          495         399
          495         414
          495         440
          495         443
          495         446
          495         457
          495         463
          496         102
          496         155
          496         187
          496         270
          496         290
          496         375
          496         452
          497          98
          497         138
          497         155
          497         211
          497         334
          497         350
          497         375
          497         424
          498          49
          498          72
          498         198
          498         210
          498         349
          498         388
          498         392
          498         440
          499         110
          499         295
          499         329
          499         408
          499         456
          499         463
          500           2
          500          78
          500         121
          500         199
          500         209
          500         476
