# Supplementary material for: Dynamic thresholding search for the feedback vertex set problem
Source: PeerJ Comput Sci. 2023 Feb 10;9:e1245. doi: 10.7717/peerj-cs.1245 (PMC10280643; doi:10.7717/peerj-cs.1245)
Supplement: Supplemental Information 1 — These 101 benchmark instances are classified into five categories. No optimal solutions are known for the instances of the first to forth categories, while optimal solutions are known for the instances of the fifth category. [file peerj-cs-09-1245-s001.zip › FirstCategory/P500-5000.dat]

          500        5000
            1          28
            1          53
            1         197
            1         207
            1         248
            1         340
            1         360
            1         377
            1         408
            1         411
            1         428
            1         459
            1         485
            1         491
            2          34
            2          92
            2         231
            2         239
            2         269
            2         321
            2         330
            2         369
            2         404
            2         406
            2         443
            2         482
            3          20
            3          31
            3          44
            3          79
            3          80
            3          92
            3         272
            3         278
            3         318
            3         373
            3         389
            3         417
            3         441
            4          98
            4         174
            4         218
            4         241
            4         248
            4         249
            4         275
            4         287
            4         305
            4         412
            4         472
            5           1
            5          79
            5          99
            5         151
            5         357
            5         495
            6           2
            6          56
            6          88
            6         105
            6         317
            6         331
            6         375
            6         409
            7           2
            7          57
            7          63
            7         136
            7         300
            7         345
            7         382
            7         397
            7         407
            8          27
            8          49
            8          63
            8         101
            8         153
            8         380
            8         391
            8         394
            8         414
            8         441
            8         473
            9          96
            9         109
            9         124
            9         206
            9         223
            9         237
            9         252
            9         257
            9         285
            9         325
            9         424
            9         460
            9         483
           10          51
           10          88
           10         100
           10         120
           10         187
           10         210
           10         267
           10         319
           10         395
           10         465
           11          42
           11          66
           11         124
           11         153
           11         155
           11         180
           11         186
           11         204
           11         236
           11         275
           11         279
           11         331
           11         337
           11         404
           11         407
           11         452
           12          42
           12         203
           12         403
           12         473
           13          19
           13          59
           13         133
           13         172
           13         189
           13         203
           13         213
           13         231
           13         286
           13         328
           13         374
           13         444
           13         468
           14          87
           14         132
           14         239
           14         246
           14         288
           14         322
           14         330
           14         417
           15           6
           15          43
           15          45
           15          53
           15          93
           15         132
           15         200
           15         210
           15         269
           15         313
           15         452
           16         169
           16         288
           16         299
           16         324
           16         349
           16         439
           17          45
           17         389
           17         428
           17         441
           17         469
           18          46
           18          49
           18         139
           18         195
           18         201
           18         238
           18         240
           18         278
           18         338
           18         356
           18         358
           18         362
           18         418
           18         474
           19          43
           19          73
           19         108
           19         147
           19         331
           19         425
           19         469
           20         118
           20         120
           20         172
           20         189
           20         235
           20         250
           20         339
           20         406
           20         408
           20         425
           20         450
           20         468
           20         477
           21           3
           21          40
           21          60
           21          79
           21         113
           21         194
           21         279
           21         409
           21         460
           22          16
           22         151
           22         179
           22         271
           22         379
           22         387
           22         458
           22         460
           22         467
           23          32
           23          55
           23         240
           23         246
           23         286
           23         390
           23         397
           23         494
           24          56
           24          87
           24         206
           24         232
           24         244
           24         295
           24         321
           24         331
           24         375
           24         385
           24         467
           24         479
           25          19
           25          53
           25         134
           25         315
           25         316
           25         321
           25         335
           25         356
           25         411
           25         443
           25         460
           25         498
           26           7
           26          14
           26          38
           26         111
           26         116
           26         198
           26         241
           26         268
           26         360
           26         459
           27           6
           27          89
           27         102
           27         112
           27         179
           27         195
           27         198
           27         254
           27         362
           27         380
           27         469
           28         128
           28         135
           28         149
           28         209
           28         375
           28         492
           29          47
           29         146
           29         178
           29         187
           29         291
           29         443
           29         445
           30          27
           30         164
           30         367
           30         407
           31          23
           31          65
           31         113
           31         119
           31         200
           31         364
           31         415
           31         459
           32           1
           32           2
           32         128
           32         190
           32         294
           32         361
           33          97
           33         151
           33         154
           33         158
           33         161
           33         168
           33         174
           33         181
           33         195
           33         235
           33         282
           33         314
           33         329
           33         489
           34          13
           34          99
           34         168
           34         182
           34         224
           34         246
           34         276
           34         379
           35          32
           35          43
           35         153
           35         180
           35         209
           35         235
           35         237
           35         284
           35         454
           36          96
           36         199
           36         268
           36         296
           36         349
           36         437
           36         486
           36         491
           37          98
           37         136
           37         235
           37         287
           37         345
           38          59
           38         130
           38         295
           38         335
           38         401
           38         485
           38         499
           39          80
           39         243
           39         351
           39         369
           39         432
           39         444
           40          59
           40         176
           40         185
           40         248
           40         274
           40         319
           40         342
           40         435
           40         494
           41          40
           41          60
           41         133
           41         167
           41         206
           41         237
           41         252
           41         313
           41         383
           41         388
           42          73
           42         145
           42         161
           42         162
           42         260
           42         278
           42         298
           43          49
           43          61
           43         114
           43         155
           43         200
           43         237
           43         246
           43         276
           43         320
           43         352
           43         420
           43         430
           44          64
           44          74
           44         175
           44         363
           44         392
           44         462
           45          72
           45         116
           45         118
           45         254
           45         297
           45         313
           45         376
           45         401
           45         481
           46          33
           46          51
           46          62
           46          64
           46         200
           46         211
           46         220
           46         231
           46         343
           46         378
           46         397
           46         427
           46         454
           46         481
           47         107
           47         114
           47         163
           47         240
           47         250
           47         371
           47         468
           47         469
           47         500
           48          21
           48          31
           48          41
           48         153
           48         215
           48         350
           48         363
           48         454
           49          44
           49          69
           49          81
           49         145
           49         191
           49         279
           49         290
           49         488
           50           1
           50          21
           50          96
           50         174
           50         176
           50         181
           50         219
           50         243
           50         271
           50         300
           50         424
           50         440
           51          10
           51          52
           51         203
           51         260
           51         344
           51         373
           51         404
           52           3
           52          39
           52          80
           52         102
           52         149
           52         158
           52         213
           52         233
           52         276
           52         307
           52         352
           52         366
           52         451
           52         452
           52         469
           53           1
           53          70
           53         163
           53         214
           53         231
           53         361
           53         362
           53         415
           53         453
           53         494
           54          27
           54          51
           54         128
           54         144
           54         255
           54         279
           54         379
           54         422
           55          94
           55         143
           55         166
           55         195
           55         218
           55         285
           55         334
           55         383
           55         407
           55         439
           56          21
           56          67
           56         112
           56         124
           56         245
           56         381
           56         439
           57          22
           57          44
           57          92
           57         138
           57         139
           57         161
           57         169
           57         187
           57         286
           57         289
           57         368
           57         411
           57         436
           57         466
           58          21
           58          26
           58          32
           58          51
           58         141
           58         152
           58         232
           58         265
           58         295
           58         327
           58         351
           58         363
           58         407
           58         433
           58         484
           59          32
           59          47
           59          68
           59          79
           59         124
           59         203
           59         213
           59         225
           59         228
           59         250
           59         278
           59         302
           59         321
           59         325
           59         474
           59         488
           60          30
           60          39
           60         175
           60         259
           60         277
           60         293
           60         329
           60         419
           60         449
           60         489
           61          96
           61         121
           61         130
           61         200
           61         236
           61         353
           61         411
           61         433
           61         457
           62          11
           62          64
           62         281
           62         283
           62         310
           62         386
           62         415
           62         458
           62         494
           63          87
           63         130
           63         170
           63         171
           63         301
           63         309
           63         357
           63         365
           63         405
           63         446
           64         186
           64         270
           64         319
           64         327
           64         467
           64         500
           65          31
           65          32
           65         114
           65         143
           65         158
           65         168
           65         184
           65         193
           65         262
           65         263
           65         293
           65         352
           65         368
           65         446
           66           2
           66          52
           66          72
           66          83
           66         135
           66         195
           66         201
           66         294
           66         299
           66         302
           66         303
           66         341
           66         359
           66         377
           66         402
           66         448
           66         455
           66         476
           66         493
           67          36
           67          73
           67         134
           67         137
           67         171
           67         286
           67         348
           67         392
           67         443
           68          41
           68         108
           68         217
           68         245
           68         299
           68         438
           68         455
           69         130
           69         258
           69         490
           69         498
           70          44
           70         314
           70         386
           70         462
           70         471
           70         496
           71          15
           71         111
           71         157
           71         166
           71         205
           71         318
           71         370
           72          77
           72         100
           72         209
           72         220
           72         244
           72         261
           72         274
           72         307
           72         312
           72         457
           72         481
           73          47
           73          67
           73         275
           73         297
           73         360
           74          15
           74          18
           74          62
           74         117
           74         134
           74         219
           74         244
           74         320
           74         321
           74         330
           74         388
           74         422
           74         425
           74         485
           75          61
           75          74
           75         132
           75         158
           75         160
           75         193
           75         219
           75         348
           75         434
           75         483
           76          28
           76          43
           76          98
           76         188
           76         288
           76         458
           76         460
           77         106
           77         153
           77         223
           77         330
           77         365
           77         369
           77         420
           77         431
           78          33
           78         117
           78         133
           78         157
           78         188
           78         456
           79          78
           79          92
           79         199
           79         238
           79         293
           79         321
           79         362
           79         404
           79         431
           79         458
           79         469
           80          95
           80         108
           80         135
           80         202
           80         206
           80         213
           80         219
           80         231
           80         252
           80         288
           80         298
           80         420
           80         429
           80         443
           81         110
           81         129
           81         155
           81         168
           81         221
           81         267
           81         331
           81         355
           81         384
           81         470
           81         480
           82          58
           82          94
           82         118
           82         155
           82         247
           82         251
           82         468
           82         485
           82         496
           83          45
           83          96
           83         149
           83         281
           83         456
           83         467
           84          41
           84          44
           84          63
           84          75
           84          96
           84         100
           84         109
           84         115
           84         172
           84         173
           84         202
           84         220
           84         304
           84         308
           84         320
           84         325
           84         397
           84         420
           84         446
           84         477
           85           4
           85          34
           85          37
           85         152
           85         199
           85         231
           85         298
           85         340
           85         356
           85         417
           85         433
           86         243
           86         254
           86         255
           86         259
           86         263
           86         326
           86         347
           86         411
           87          34
           87          60
           87          61
           87         169
           87         170
           87         178
           87         206
           87         217
           87         305
           87         321
           87         349
           87         381
           88           4
           88          47
           88          92
           88         105
           88         219
           88         229
           88         257
           88         330
           88         335
           88         356
           88         381
           88         405
           88         459
           89          40
           89         135
           89         141
           89         159
           89         215
           89         246
           89         368
           89         443
           89         459
           89         500
           90          18
           90          32
           90          43
           90          53
           90         118
           90         131
           90         184
           90         229
           90         364
           90         487
           91          24
           91         117
           91         193
           91         211
           91         290
           91         291
           91         299
           91         317
           91         330
           91         340
           91         343
           91         370
           91         421
           91         423
           91         447
           91         470
           91         478
           91         487
           92         251
           92         282
           92         299
           92         313
           92         412
           92         439
           92         473
           93          18
           93          24
           93          41
           93         151
           93         261
           93         276
           93         361
           93         371
           93         422
           94         102
           94         207
           94         229
           94         298
           94         308
           94         352
           94         359
           94         454
           94         495
           95          36
           95          62
           95         129
           95         196
           95         309
           95         332
           95         337
           95         398
           95         416
           95         463
           96           9
           96         101
           96         105
           96         161
           96         256
           96         311
           96         359
           96         396
           96         432
           96         497
           96         498
           97         145
           97         216
           97         239
           97         249
           97         303
           97         306
           97         328
           97         353
           97         359
           97         377
           97         429
           97         482
           98          41
           98          60
           98          82
           98          86
           98         168
           98         179
           98         198
           98         228
           98         274
           98         320
           98         351
           98         352
           98         365
           98         417
           98         462
           98         490
           98         492
           99          19
           99          40
           99          44
           99          78
           99          98
           99         125
           99         157
           99         187
           99         214
           99         270
           99         314
           99         330
           99         369
           99         451
           99         452
          100          21
          100          80
          100          91
          100         258
          100         297
          100         339
          100         484
          101          85
          101         232
          101         243
          101         254
          101         265
          101         326
          101         398
          102           3
          102          58
          102         211
          102         243
          102         309
          102         382
          102         395
          102         405
          102         452
          103          10
          103          22
          103          54
          103          60
          103          66
          103          82
          103         111
          103         218
          103         236
          103         282
          103         380
          103         410
          104         187
          104         205
          104         253
          104         286
          104         380
          104         401
          104         496
          105          33
          105         147
          105         161
          105         285
          105         362
          105         363
          105         377
          105         380
          105         384
          105         411
          105         493
          106          30
          106          43
          106          92
          106          99
          106         112
          106         144
          106         166
          106         208
          106         210
          106         218
          106         275
          106         282
          106         316
          106         448
          106         457
          106         499
          107           8
          107         110
          107         377
          107         403
          108          15
          108          33
          108         129
          108         148
          108         182
          108         200
          108         332
          109          14
          109          19
          109          54
          109         113
          109         241
          109         291
          109         361
          109         449
          109         460
          110          62
          110          67
          110          85
          110         100
          110         134
          110         283
          110         340
          110         395
          110         459
          110         469
          111          57
          111         251
          111         301
          111         388
          111         399
          111         420
          112           6
          112          28
          112         233
          112         269
          112         290
          112         387
          112         418
          112         443
          112         456
          113          49
          113          63
          113         145
          113         157
          113         173
          113         191
          113         202
          113         204
          113         240
          113         255
          113         301
          113         319
          113         343
          113         361
          113         374
          113         417
          113         439
          113         491
          114          24
          114          78
          114         150
          114         155
          114         156
          114         243
          114         269
          114         283
          115          50
          115          57
          115         129
          115         151
          115         153
          115         191
          115         233
          115         283
          115         330
          115         370
          115         378
          115         399
          115         406
          115         477
          115         482
          116          11
          116          42
          116          90
          116          94
          116         131
          116         195
          116         243
          116         387
          116         400
          116         497
          117           2
          117          18
          117          36
          117         131
          117         165
          117         179
          117         184
          117         213
          117         418
          117         420
          117         455
          117         467
          118          40
          118         137
          118         343
          118         356
          118         421
          118         422
          118         457
          118         466
          119          10
          119          62
          119          70
          119          98
          119         135
          119         165
          119         298
          119         301
          119         312
          119         322
          119         343
          119         441
          119         443
          120          34
          120          44
          120          77
          120          87
          120         134
          120         217
          120         219
          120         231
          120         235
          120         237
          120         260
          120         283
          120         287
          120         445
          120         467
          120         473
          120         477
          121          78
          121          82
          121          87
          121         101
          121         125
          121         198
          121         233
          121         257
          121         265
          121         333
          121         378
          121         382
          121         396
          121         400
          121         443
          121         488
          121         493
          122         114
          122         182
          122         191
          122         346
          122         405
          122         412
          122         474
          122         483
          123          22
          123          57
          123         104
          123         264
          123         276
          123         434
          124         103
          124         153
          124         172
          124         177
          124         212
          124         287
          124         388
          125           6
          125         108
          125         200
          125         301
          125         319
          125         361
          125         366
          125         371
          125         396
          125         399
          125         451
          126          24
          126          46
          126         122
          126         207
          126         250
          126         491
          127           8
          127          39
          127          51
          127          80
          127         201
          127         213
          127         241
          127         285
          127         320
          127         367
          127         380
          127         434
          127         435
          128          26
          128         148
          128         177
          128         197
          128         198
          128         211
          128         214
          128         224
          128         266
          128         324
          128         338
          128         434
          128         464
          128         479
          129          12
          129          41
          129          52
          129          84
          129         148
          129         236
          129         275
          129         345
          129         430
          129         454
          129         455
          130          21
          130          53
          130          73
          130          87
          130          98
          130         140
          130         143
          130         180
          130         299
          130         439
          130         459
          130         468
          131           8
          131          37
          131          86
          131          90
          131         141
          131         174
          131         234
          131         249
          131         250
          131         264
          131         274
          132          54
          132          64
          132          77
          132         111
          132         182
          132         285
          132         367
          132         375
          132         388
          132         389
          132         401
          132         478
          133          88
          133         125
          133         130
          133         153
          133         219
          133         274
          133         286
          133         379
          133         444
          133         462
          134          16
          134          24
          134          31
          134         187
          134         269
          134         275
          134         278
          134         311
          134         319
          134         331
          134         359
          134         396
          134         443
          134         492
          135          11
          135         106
          135         127
          135         185
          135         187
          135         326
          135         353
          135         357
          135         433
          135         460
          136          38
          136          50
          136         234
          136         334
          136         382
          136         413
          136         490
          137          87
          137         172
          137         197
          137         254
          137         259
          137         265
          137         333
          137         412
          137         462
          137         497
          138          27
          138         108
          138         252
          138         305
          139          85
          139          91
          139          99
          139         125
          139         169
          139         242
          139         263
          139         277
          139         292
          139         293
          139         352
          140         139
          140         149
          140         251
          140         284
          140         347
          140         367
          140         390
          140         415
          140         430
          141         116
          141         189
          141         352
          142           6
          142         108
          142         229
          142         238
          142         266
          142         270
          142         314
          142         328
          142         395
          142         431
          142         449
          142         455
          142         471
          143           9
          143          46
          143         117
          143         168
          143         172
          143         211
          143         225
          143         391
          143         424
          143         493
          144          41
          144          59
          144          88
          144         165
          144         246
          144         282
          144         420
          145         102
          145         105
          145         169
          145         186
          145         213
          145         228
          145         298
          145         315
          145         351
          145         465
          146           6
          146          62
          146         133
          146         246
          146         300
          146         309
          146         455
          147         230
          147         319
          147         333
          147         363
          147         486
          148           6
          148          23
          148          31
          148          38
          148         124
          148         129
          148         228
          148         337
          148         425
          148         448
          149          93
          149         165
          149         255
          149         305
          149         418
          150          84
          150         100
          150         116
          150         210
          150         277
          150         343
          150         364
          150         377
          150         452
          150         479
          151          57
          151         107
          151         162
          151         218
          151         321
          151         346
          151         354
          151         369
          151         395
          151         431
          152          87
          152         143
          152         174
          152         219
          152         436
          152         491
          152         498
          153          69
          153         473
          153         479
          153         498
          154          29
          154          35
          154          82
          154         115
          154         136
          154         153
          154         179
          154         189
          154         224
          154         261
          154         298
          154         378
          154         392
          154         449
          154         496
          155          25
          155          34
          155         120
          155         150
          155         205
          155         216
          155         283
          155         308
          155         335
          155         357
          155         423
          156          45
          156          57
          156         118
          156         128
          156         200
          156         273
          156         361
          157          27
          157          40
          157          72
          157         134
          157         176
          157         199
          157         280
          157         423
          157         426
          157         431
          158          98
          158         209
          158         231
          158         264
          158         269
          158         287
          158         335
          158         359
          158         380
          158         386
          158         396
          159         120
          159         288
          159         436
          160          84
          160         134
          160         148
          160         227
          160         309
          160         466
          160         482
          160         484
          161          65
          161         100
          161         132
          161         180
          161         216
          161         233
          161         285
          161         373
          161         389
          161         391
          161         410
          161         426
          162          21
          162          64
          162         126
          162         139
          162         153
          162         159
          162         177
          162         199
          162         336
          162         387
          162         405
          162         409
          162         413
          162         471
          163          28
          163          31
          163          80
          163         183
          163         226
          163         362
          163         392
          163         407
          164           7
          164         140
          164         145
          164         183
          164         263
          164         285
          164         342
          164         343
          164         351
          164         392
          164         475
          164         494
          165           8
          165          12
          165          67
          165          83
          165         147
          165         199
          165         284
          165         338
          165         356
          165         436
          166          48
          166         147
          166         273
          166         417
          166         448
          166         455
          166         465
          166         468
          167         149
          167         171
          167         180
          167         238
          167         268
          167         350
          167         351
          167         463
          167         496
          168          12
          168          61
          168         170
          168         198
          168         270
          168         295
          168         299
          168         347
          168         348
          168         402
          168         408
          168         487
          169          15
          169          77
          169         129
          169         141
          169         163
          169         211
          170         313
          170         435
          171          24
          171          54
          171         131
          171         135
          171         157
          171         305
          171         370
          171         444
          171         478
          172         209
          172         213
          172         219
          172         278
          172         313
          172         316
          172         324
          172         380
          172         416
          172         483
          173         119
          173         187
          173         242
          173         305
          173         327
          173         357
          173         371
          173         400
          173         425
          173         434
          173         497
          173         498
          174           3
          174          64
          174          87
          174          91
          174         193
          174         220
          174         278
          174         285
          174         450
          174         459
          174         463
          175          35
          175          70
          175          97
          175         130
          175         301
          175         322
          175         345
          175         433
          175         446
          175         483
          176         114
          176         124
          176         148
          176         221
          176         249
          176         257
          176         264
          176         287
          176         336
          177          27
          177          53
          177          65
          177         154
          177         165
          177         277
          177         338
          177         426
          177         480
          178           9
          178          16
          178          22
          178         126
          178         196
          178         197
          178         206
          178         226
          178         269
          178         381
          178         431
          178         432
          179          52
          179          60
          179          64
          179         140
          179         171
          179         218
          179         232
          179         351
          179         361
          179         374
          180          12
          180         101
          180         215
          180         219
          180         254
          180         268
          180         317
          180         330
          180         346
          180         406
          180         414
          180         443
          180         446
          180         474
          180         477
          181          26
          181          75
          181          95
          181         167
          181         171
          181         175
          181         234
          181         285
          181         305
          181         370
          181         442
          181         468
          182         168
          183          32
          183          82
          183         223
          183         235
          183         310
          183         428
          183         432
          183         492
          184          11
          184          22
          184          60
          184          89
          184         112
          184         171
          184         247
          184         273
          184         284
          184         354
          184         368
          184         385
          184         441
          184         456
          185          37
          185          52
          185          69
          185          78
          185          83
          185         199
          185         202
          185         243
          185         363
          185         394
          185         471
          186          12
          186         124
          186         144
          186         238
          186         353
          186         375
          187         191
          187         384
          187         426
          187         433
          187         483
          187         500
          188         107
          188         108
          188         166
          188         270
          188         318
          188         374
          188         420
          188         483
          189           3
          189          86
          189         105
          189         208
          189         229
          189         275
          189         360
          189         385
          189         439
          189         456
          189         500
          190         135
          190         149
          190         156
          190         164
          190         209
          190         234
          190         266
          190         272
          190         323
          190         392
          190         458
          190         486
          191          57
          191          90
          191         168
          191         257
          191         266
          191         428
          192           4
          192          11
          192          92
          192         128
          192         176
          192         267
          192         292
          193          21
          193          27
          193         185
          193         186
          193         190
          193         269
          193         427
          194          86
          194         143
          194         161
          194         238
          194         256
          194         325
          195          30
          195         229
          195         268
          195         284
          195         369
          195         484
          196          23
          196         116
          196         137
          196         161
          196         201
          196         285
          196         316
          196         323
          196         402
          196         458
          196         459
          197          92
          197         222
          197         232
          197         243
          197         336
          197         355
          197         367
          197         376
          197         406
          197         421
          197         497
          198          62
          198          90
          198          91
          198         190
          198         218
          198         229
          198         268
          198         372
          198         382
          199          49
          199         126
          199         139
          199         243
          199         311
          199         338
          199         366
          199         435
          199         467
          200           5
          200          66
          200          81
          200         122
          200         143
          200         193
          200         222
          200         231
          200         368
          201          32
          201          57
          201         172
          201         196
          201         202
          201         210
          201         226
          201         328
          202          21
          202         156
          202         379
          202         384
          203          90
          203         302
          203         306
          203         325
          203         360
          203         388
          204          30
          204          68
          204          95
          204         107
          204         110
          204         143
          204         166
          204         171
          204         213
          204         230
          204         285
          204         407
          204         430
          205          34
          205          35
          205          82
          205         184
          205         475
          205         488
          206          69
          206         104
          206         139
          206         260
          206         290
          206         300
          206         392
          207          48
          207         115
          207         165
          207         239
          207         240
          207         267
          207         297
          207         324
          207         415
          207         435
          207         440
          207         450
          208           3
          208         140
          208         147
          208         183
          208         239
          208         268
          208         307
          208         331
          208         346
          208         400
          208         433
          209          10
          209          69
          209         142
          209         235
          209         240
          209         241
          209         314
          209         390
          209         391
          209         397
          209         441
          209         449
          210          13
          210          14
          210          41
          210         162
          210         223
          210         253
          210         274
          210         309
          210         336
          210         370
          210         424
          211           8
          211          15
          211          35
          211         132
          211         141
          211         189
          211         205
          211         257
          211         259
          211         331
          211         474
          212          41
          212          57
          212          67
          212          76
          212          98
          212         205
          212         224
          212         243
          212         297
          212         322
          212         359
          212         374
          212         399
          212         414
          212         444
          213           3
          213          39
          213          76
          213         125
          213         130
          213         174
          213         185
          213         197
          213         203
          213         206
          213         209
          213         211
          213         292
          213         471
          214         215
          214         276
          214         294
          214         417
          214         419
          214         426
          214         480
          214         484
          214         486
          215          47
          215         150
          215         202
          215         259
          215         298
          215         307
          215         330
          215         340
          215         351
          215         377
          215         421
          215         477
          216          30
          216          55
          216         125
          216         131
          216         199
          216         214
          216         239
          216         255
          216         256
          216         280
          216         292
          216         313
          216         320
          216         358
          216         412
          217         100
          217         127
          217         222
          217         244
          217         271
          217         330
          217         371
          217         401
          217         430
          218          96
          218         141
          218         178
          218         279
          218         350
          218         412
          218         460
          218         491
          218         498
          219          25
          219          56
          219          63
          219          80
          219         120
          219         129
          219         142
          219         312
          219         359
          219         385
          219         425
          219         471
          220           4
          220         262
          220         336
          220         391
          220         404
          220         452
          220         475
          221           5
          221          28
          221          37
          221          63
          221         153
          221         162
          221         198
          221         256
          221         270
          221         292
          221         325
          221         381
          221         386
          221         494
          222          32
          222         109
          222         128
          222         129
          222         141
          222         233
          222         293
          222         298
          222         411
          222         412
          222         420
          223          42
          223         124
          223         158
          223         164
          223         342
          223         434
          224          84
          224          99
          224         111
          224         147
          224         208
          224         230
          224         328
          224         336
          224         402
          224         460
          224         476
          225          15
          225          33
          225          42
          225          47
          225          83
          225         164
          225         181
          225         196
          225         246
          225         283
          225         312
          225         332
          225         335
          225         375
          225         412
          225         479
          226          11
          226          13
          226          49
          226         105
          226         162
          226         165
          226         478
          226         480
          226         486
          227          12
          227          36
          227          45
          227          76
          227         125
          227         127
          227         184
          227         213
          227         338
          227         419
          227         424
          227         456
          227         459
          228          71
          228         127
          228         173
          228         179
          228         185
          228         201
          228         205
          228         334
          228         343
          228         355
          228         432
          228         475
          228         495
          229         113
          229         199
          229         233
          229         252
          229         308
          229         390
          230          12
          230          89
          230         110
          230         143
          230         169
          230         272
          230         301
          230         369
          230         415
          230         417
          230         455
          230         482
          231          58
          231          62
          231         134
          231         140
          231         230
          231         245
          231         315
          231         356
          231         360
          231         417
          231         450
          232          80
          232          98
          232         222
          232         257
          232         289
          232         304
          232         326
          232         436
          233          21
          233          26
          233          52
          233         120
          233         167
          233         197
          233         225
          233         282
          233         387
          233         402
          233         423
          233         493
          234         141
          234         146
          234         169
          234         192
          234         227
          234         239
          234         253
          234         388
          234         391
          235          30
          235         107
          235         130
          235         231
          235         238
          235         259
          235         268
          235         293
          235         326
          235         430
          235         477
          236          46
          236          87
          236         104
          236         144
          236         158
          236         200
          236         333
          236         441
          236         480
          237          49
          237          66
          237         130
          237         234
          237         252
          237         265
          237         296
          237         318
          237         441
          237         443
          237         457
          237         493
          237         500
          238          49
          238          64
          238         149
          238         180
          238         217
          238         284
          238         332
          238         342
          238         368
          238         375
          238         398
          238         405
          238         413
          238         416
          238         428
          238         429
          238         460
          239           2
          239          76
          239          83
          239          85
          239         127
          239         153
          239         301
          239         305
          239         336
          239         420
          240          38
          240          41
          240         117
          240         237
          240         258
          240         269
          240         284
          240         299
          240         406
          240         493
          241          19
          241         108
          241         117
          241         121
          241         243
          241         244
          241         312
          241         318
          241         322
          241         348
          241         412
          241         435
          241         476
          241         477
          242          28
          242          29
          242         194
          242         206
          242         225
          242         286
          242         417
          243          20
          243          28
          243          41
          243          59
          243          80
          243          98
          243         147
          243         213
          243         262
          243         311
          243         339
          244           8
          244         223
          244         233
          244         242
          244         281
          244         288
          244         325
          244         354
          244         412
          244         444
          244         445
          244         463
          245          15
          245          25
          245         144
          245         166
          245         246
          245         258
          245         263
          245         281
          245         298
          245         316
          245         421
          245         432
          245         475
          246         117
          246         129
          246         137
          246         139
          246         187
          246         196
          246         296
          246         324
          246         326
          246         368
          246         396
          246         408
          246         409
          246         439
          247          20
          247          83
          247         132
          247         174
          247         213
          247         268
          247         289
          247         311
          247         372
          247         450
          248          58
          248          79
          248         126
          248         130
          248         196
          248         289
          248         348
          248         493
          249          15
          249         229
          249         232
          249         396
          249         424
          249         426
          249         441
          249         463
          249         465
          250          34
          250          46
          250          47
          250          83
          250         106
          250         252
          250         256
          250         271
          250         276
          250         360
          250         376
          250         434
          251          72
          251         117
          251         244
          251         246
          251         310
          251         336
          251         384
          251         396
          251         432
          251         453
          252          65
          252         112
          252         248
          252         281
          252         294
          252         323
          252         329
          252         414
          252         433
          252         469
          253           4
          253          23
          253          45
          253          52
          253          56
          253          86
          253         132
          253         159
          253         185
          253         272
          253         437
          253         438
          254          84
          254         148
          254         156
          254         230
          254         259
          254         271
          254         276
          254         347
          254         392
          254         431
          254         481
          255          60
          255         198
          255         217
          255         276
          255         337
          255         342
          255         345
          255         374
          255         456
          256          31
          256          72
          256          91
          256         147
          256         154
          256         201
          256         314
          256         355
          256         451
          256         474
          256         480
          257          13
          257          15
          257          44
          257          45
          257          49
          257          71
          257         121
          257         127
          257         136
          257         150
          257         178
          257         228
          257         272
          257         285
          257         306
          257         463
          258          11
          258          89
          258         105
          258         108
          258         249
          258         276
          258         331
          258         362
          258         373
          258         387
          258         499
          259           1
          259           4
          259          33
          259          58
          259          76
          259         111
          259         123
          259         158
          259         187
          259         198
          259         209
          259         401
          259         402
          259         412
          259         483
          260          22
          260          31
          260         374
          260         452
          260         467
          260         476
          260         492
          261          39
          261          50
          261          73
          261         113
          261         147
          261         345
          261         350
          261         355
          261         373
          261         432
          261         475
          261         496
          262          72
          262         119
          262         162
          262         173
          262         230
          262         254
          262         311
          262         337
          262         499
          263          43
          263          54
          263         251
          263         275
          263         306
          263         335
          263         402
          263         421
          263         453
          263         471
          264          71
          264         147
          264         192
          264         210
          264         301
          264         364
          264         378
          264         389
          264         412
          264         431
          264         435
          264         440
          264         458
          264         482
          265          54
          265          65
          265         140
          265         173
          265         255
          265         375
          265         416
          266          57
          266          78
          266         118
          266         135
          266         146
          266         149
          266         155
          266         212
          266         231
          266         312
          266         329
          266         405
          266         454
          266         469
          266         474
          267          35
          267         141
          267         167
          267         297
          267         431
          267         434
          268         147
          268         212
          268         251
          268         325
          268         332
          269           6
          269          70
          269         107
          269         153
          269         245
          269         255
          269         293
          269         403
          269         422
          270         100
          270         199
          270         329
          270         452
          270         478
          270         484
          271          14
          271          57
          271          88
          271         167
          271         169
          271         189
          271         242
          271         325
          271         375
          271         417
          271         438
          271         444
          272          63
          272          76
          272          77
          272         168
          272         169
          272         177
          272         281
          272         316
          272         342
          272         363
          272         391
          273          68
          273          70
          273         157
          273         174
          273         205
          273         313
          273         328
          273         338
          273         436
          273         440
          273         449
          273         461
          274          57
          274         100
          274         108
          274         145
          274         146
          274         173
          274         268
          274         305
          274         331
          274         377
          274         432
          275           1
          275          21
          275          42
          275         139
          275         147
          275         162
          275         171
          275         293
          275         302
          275         336
          275         408
          275         409
          275         444
          275         475
          275         495
          276           1
          276          14
          276          27
          276          28
          276          34
          276          45
          276          92
          276         143
          276         165
          276         178
          276         221
          276         258
          276         323
          276         362
          276         368
          276         416
          276         495
          277          71
          277         125
          277         160
          277         268
          277         370
          277         374
          277         454
          278          74
          278         103
          278         127
          278         209
          278         261
          278         330
          278         338
          278         346
          278         348
          278         376
          278         386
          278         421
          278         455
          279         171
          279         250
          279         330
          279         332
          279         392
          279         425
          279         436
          280          72
          280         114
          280         156
          280         198
          280         214
          280         227
          280         235
          280         245
          280         253
          280         290
          280         332
          280         365
          280         371
          280         381
          280         386
          280         418
          280         421
          280         432
          280         450
          280         472
          281          65
          281         119
          281         161
          281         196
          281         277
          281         280
          281         303
          281         312
          281         363
          281         466
          282          60
          282         113
          282         139
          282         140
          282         149
          282         370
          282         468
          283          26
          283         300
          283         344
          283         348
          283         410
          284          26
          284         124
          284         184
          284         194
          284         232
          284         234
          284         250
          284         433
          285          64
          285         131
          285         142
          285         178
          285         215
          285         297
          285         408
          285         417
          285         439
          285         497
          286           2
          286           5
          286          20
          286          85
          286         233
          286         239
          286         289
          286         310
          286         426
          286         439
          287           7
          287          12
          287          97
          287         101
          287         155
          287         218
          287         229
          287         355
          287         357
          287         456
          287         488
          288           7
          288          11
          288          31
          288          32
          288         141
          288         179
          288         218
          288         226
          288         248
          288         271
          288         277
          288         369
          288         409
          288         435
          288         495
          289          55
          289          61
          289          84
          289          97
          289         167
          289         211
          289         226
          289         313
          289         354
          289         482
          290          50
          290         108
          290         116
          290         132
          290         252
          290         282
          290         334
          290         336
          290         388
          290         409
          290         449
          291          27
          291         146
          291         210
          291         303
          292           7
          292          11
          292          88
          292         135
          292         179
          292         214
          292         228
          292         245
          292         339
          292         470
          292         476
          293           9
          293          14
          293          21
          293          27
          293          53
          293          80
          293          81
          293         133
          293         161
          293         171
          293         186
          293         223
          293         331
          293         353
          293         428
          293         471
          293         473
          293         484
          294          15
          294          37
          294          44
          294          48
          294          59
          294         102
          294         183
          294         260
          294         339
          294         487
          295         148
          295         190
          295         209
          295         234
          295         305
          295         344
          295         498
          296          43
          296          56
          296         152
          296         177
          296         379
          296         465
          296         474
          296         475
          296         493
          297          87
          297         111
          297         143
          297         240
          297         250
          297         282
          297         375
          297         397
          297         415
          297         442
          297         472
          298           2
          298          37
          298          70
          298         162
          298         174
          298         183
          298         303
          298         355
          298         449
          298         475
          299          69
          299          94
          299         178
          299         201
          299         235
          299         279
          299         338
          299         389
          299         475
          299         493
          300          72
          300         106
          300         116
          300         172
          300         176
          300         233
          300         359
          300         370
          300         406
          300         494
          301          33
          301         183
          301         202
          301         283
          301         286
          301         306
          301         313
          301         314
          301         373
          302          45
          302         274
          302         293
          302         379
          302         426
          302         459
          302         463
          303          89
          303          91
          303         165
          303         190
          303         352
          303         356
          303         361
          303         449
          303         471
          304           2
          304          69
          304         180
          304         187
          304         234
          304         268
          304         306
          304         321
          304         362
          304         368
          304         386
          304         415
          304         474
          305          51
          305         101
          305         140
          305         188
          305         202
          305         328
          305         386
          305         414
          305         429
          305         455
          305         468
          306          33
          306          76
          306          97
          306         217
          306         369
          306         498
          307           8
          307          19
          307          90
          307         148
          307         242
          307         262
          307         283
          307         493
          308          23
          308         124
          308         135
          308         207
          308         270
          308         356
          309         170
          309         205
          309         226
          309         261
          309         286
          309         300
          309         470
          310           1
          310         246
          310         262
          310         277
          311          46
          311          89
          311         146
          311         147
          311         247
          311         257
          311         295
          311         377
          311         398
          311         490
          312          34
          312          44
          312          77
          312         149
          312         221
          312         268
          312         322
          312         356
          312         430
          312         452
          313          34
          313          36
          313         119
          313         123
          313         153
          313         300
          313         366
          313         373
          313         375
          313         432
          313         457
          313         465
          313         469
          314          86
          314          87
          314         111
          314         219
          314         224
          314         355
          314         451
          315          31
          315          39
          315          42
          315         103
          315         139
          315         156
          315         161
          315         298
          315         333
          315         398
          315         426
          315         437
          315         444
          315         476
          316          60
          316          81
          316         100
          316         128
          316         217
          316         252
          316         262
          316         274
          316         394
          316         406
          316         409
          316         436
          316         471
          317           8
          317         166
          317         182
          317         207
          317         230
          317         325
          317         430
          317         470
          317         490
          318          56
          318          90
          318         225
          318         228
          318         239
          318         285
          318         338
          318         342
          318         377
          318         403
          318         433
          318         444
          318         493
          319           8
          319          13
          319          35
          319          61
          319          69
          319          85
          319         115
          319         129
          319         172
          319         255
          319         375
          320         120
          320         171
          320         298
          320         411
          320         447
          320         466
          321          17
          321          68
          321          83
          321         127
          321         160
          321         175
          321         233
          321         235
          321         290
          321         354
          321         382
          321         386
          321         417
          321         450
          322           2
          322          61
          322         141
          322         169
          322         171
          322         317
          322         330
          322         364
          322         367
          323          39
          323         242
          323         258
          323         314
          323         344
          323         393
          323         419
          323         420
          323         423
          323         470
          324          46
          324          57
          324          76
          324          87
          324          90
          324         109
          324         185
          324         195
          324         223
          324         239
          324         240
          324         272
          325          31
          325          90
          325          94
          325         136
          325         294
          325         340
          325         492
          326         114
          326         265
          326         272
          326         386
          326         406
          326         414
          326         432
          326         482
          327         109
          327         240
          327         262
          327         383
          327         411
          327         437
          327         441
          328          12
          328          49
          328         161
          328         170
          328         273
          328         274
          328         289
          328         422
          328         465
          328         471
          329           5
          329          13
          329         206
          329         224
          329         246
          329         254
          329         306
          329         324
          329         363
          329         377
          329         390
          330          45
          330          73
          330          78
          330          80
          330         114
          330         155
          330         296
          330         313
          330         377
          330         419
          330         476
          331          89
          331         119
          331         172
          331         213
          331         218
          331         483
          331         489
          332          84
          332         133
          332         238
          332         310
          332         340
          332         349
          333          29
          333          84
          333          85
          333         163
          333         210
          333         240
          333         258
          333         261
          333         370
          333         374
          333         375
          333         432
          333         438
          334          31
          334          33
          334          39
          334          58
          334         227
          334         348
          334         453
          334         456
          334         467
          335          49
          335          76
          335         168
          335         277
          335         337
          335         351
          335         420
          335         447
          336          10
          336          31
          336          65
          336          70
          336         178
          336         181
          336         213
          336         302
          336         309
          336         331
          336         386
          336         446
          336         468
          337          54
          337          66
          337         237
          337         264
          337         324
          337         343
          337         371
          337         488
          338           9
          338          29
          338          44
          338          89
          338          90
          338         186
          338         277
          338         303
          338         387
          339           8
          339          21
          339          62
          339          85
          339         105
          339         147
          339         161
          339         196
          339         223
          339         225
          339         277
          339         377
          339         430
          339         433
          339         463
          340          68
          340         219
          340         266
          340         321
          340         366
          340         472
          340         477
          341          11
          341          12
          341         116
          341         138
          341         144
          341         145
          341         216
          341         265
          341         314
          341         369
          341         411
          341         437
          342          39
          342         131
          342         203
          342         259
          342         297
          342         309
          342         351
          342         371
          342         405
          342         407
          342         456
          343          45
          343          96
          343         142
          343         334
          343         357
          343         442
          344          18
          344          22
          344          96
          344         120
          344         125
          344         239
          344         284
          344         408
          344         444
          344         483
          345           8
          345         122
          345         167
          345         181
          345         211
          345         224
          345         319
          345         334
          345         418
          345         422
          345         467
          345         494
          346          69
          346         105
          346         124
          346         153
          346         172
          346         173
          346         184
          346         371
          346         401
          346         410
          346         472
          346         479
          346         488
          347          20
          347         102
          347         234
          347         303
          347         377
          347         408
          347         420
          347         475
          347         497
          348         192
          348         273
          348         340
          348         341
          349         120
          349         293
          349         337
          349         370
          349         385
          349         465
          350         100
          350         166
          350         173
          350         214
          350         277
          350         281
          350         343
          350         410
          350         415
          350         475
          351          37
          351          89
          351          95
          351         117
          351         145
          351         153
          351         212
          351         213
          351         313
          351         314
          351         422
          351         489
          352          12
          352          27
          352          95
          352         128
          352         151
          352         283
          352         284
          352         371
          352         409
          352         415
          352         432
          352         438
          352         440
          353          30
          353          65
          353         170
          353         187
          353         226
          353         258
          353         319
          353         372
          353         382
          353         392
          353         399
          353         403
          354         231
          354         242
          354         287
          354         309
          354         387
          354         395
          354         400
          354         411
          354         413
          355          13
          355          25
          355          32
          355          58
          355          61
          355         208
          355         235
          355         257
          355         282
          355         407
          355         414
          355         481
          356          44
          356          51
          356          54
          356          83
          356         280
          356         293
          356         362
          356         406
          356         450
          357          20
          357          58
          357          61
          357          66
          357         189
          357         246
          357         465
          357         491
          358          31
          358          50
          358          57
          358          87
          358         152
          358         210
          358         239
          358         340
          358         357
          358         418
          358         432
          359          22
          359         175
          359         193
          359         200
          359         209
          359         249
          359         270
          359         272
          359         311
          359         385
          359         404
          359         413
          359         458
          359         494
          360          22
          360          29
          360          41
          360          70
          360          77
          360         148
          360         228
          360         361
          360         385
          360         427
          360         440
          360         450
          360         464
          361          37
          361          95
          361         111
          361         119
          361         257
          361         343
          361         371
          361         418
          361         419
          361         430
          361         485
          362          91
          362         134
          362         149
          362         177
          362         211
          362         311
          362         338
          362         422
          362         459
          362         462
          362         469
          363          49
          363         117
          363         165
          363         210
          363         236
          363         277
          363         379
          363         392
          363         408
          364           7
          364          51
          364          57
          364          94
          364         120
          364         163
          364         283
          365           2
          365         114
          365         217
          365         227
          365         231
          365         245
          365         414
          366          90
          366         130
          366         136
          366         140
          366         186
          366         212
          366         317
          366         437
          366         441
          367          20
          367          92
          367         139
          367         163
          367         194
          367         275
          367         385
          368          83
          368         150
          368         152
          368         182
          368         274
          368         342
          369          84
          369         126
          369         261
          369         304
          369         307
          369         390
          370          15
          370          22
          370          67
          370          78
          370         102
          370         104
          370         183
          370         186
          370         225
          370         257
          370         298
          370         349
          370         396
          370         450
          370         480
          371          57
          371         153
          371         165
          371         227
          371         233
          371         254
          371         342
          371         362
          371         399
          371         468
          372           6
          372          36
          372          54
          372          57
          372          88
          372         160
          372         239
          372         329
          372         431
          372         440
          372         449
          373           7
          373          35
          373          41
          373         105
          373         209
          373         211
          373         213
          373         267
          373         439
          373         440
          373         464
          374          45
          374          48
          374          49
          374          65
          374          91
          374         100
          374         122
          374         174
          374         248
          374         281
          374         290
          374         356
          374         404
          375           6
          375          48
          375          60
          375          62
          375          78
          375          92
          375         136
          375         213
          375         242
          375         247
          375         266
          375         290
          375         303
          375         387
          375         393
          375         427
          376          86
          376         133
          376         135
          376         174
          376         193
          376         198
          376         238
          376         304
          376         336
          376         339
          376         395
          376         402
          376         435
          377           7
          377           8
          377          25
          377          37
          377          48
          377          58
          377         124
          377         142
          377         189
          377         203
          377         264
          377         272
          377         305
          377         309
          377         384
          377         448
          377         480
          378          18
          378          19
          378          38
          378         194
          378         256
          378         462
          379          58
          379         173
          379         201
          379         253
          379         265
          379         277
          379         299
          379         396
          379         401
          379         460
          380         151
          380         206
          380         236
          380         434
          380         471
          381          39
          381          57
          381          61
          381         108
          381         175
          381         190
          381         280
          381         285
          381         290
          381         317
          381         365
          381         429
          381         431
          381         474
          381         496
          382         108
          382         124
          382         135
          382         153
          382         252
          382         258
          382         267
          382         319
          382         394
          383          11
          383          28
          383          44
          383         189
          383         196
          383         314
          383         320
          383         347
          383         409
          383         430
          383         444
          383         456
          384           6
          384          55
          384          76
          384          86
          384         126
          384         149
          384         335
          384         373
          384         378
          385         139
          385         203
          385         212
          385         214
          385         218
          385         247
          385         330
          385         428
          385         437
          386          17
          386          62
          386         136
          386         220
          386         224
          386         324
          386         327
          386         406
          387          62
          387          71
          387         127
          387         152
          387         236
          387         277
          387         402
          387         448
          388          15
          388          43
          388          46
          388          64
          388          67
          388         156
          388         171
          388         186
          388         245
          388         252
          388         254
          388         303
          388         350
          388         374
          388         375
          388         380
          388         395
          388         468
          388         498
          389          77
          389         130
          389         164
          389         197
          389         203
          389         282
          389         370
          389         372
          389         418
          390           8
          390          21
          390          43
          390          52
          390         129
          390         177
          390         223
          390         249
          390         255
          390         297
          390         298
          390         319
          390         326
          390         343
          390         367
          390         465
          390         470
          390         484
          391           3
          391          61
          391          77
          391          83
          391         125
          391         210
          391         237
          391         240
          391         254
          391         397
          391         400
          391         436
          391         491
          392          28
          392          47
          392          71
          392         249
          392         263
          392         390
          392         413
          392         428
          392         478
          393          31
          393          62
          393          63
          393          65
          393          75
          393         148
          393         155
          393         242
          393         254
          393         320
          393         326
          393         344
          393         430
          393         482
          393         488
          394          46
          394         101
          394         153
          394         161
          394         172
          394         173
          394         278
          394         314
          394         330
          394         351
          394         410
          394         413
          395           8
          395         148
          395         190
          395         257
          395         412
          396          97
          396         129
          396         211
          396         218
          396         221
          396         499
          397         118
          397         143
          397         180
          397         276
          397         290
          397         295
          397         315
          397         371
          397         378
          397         472
          397         483
          398          30
          398          53
          398         155
          398         183
          398         270
          398         272
          398         298
          398         472
          398         496
          399          38
          399          53
          399          79
          399         125
          399         128
          399         450
          400          10
          400          76
          400         111
          400         165
          400         180
          400         224
          400         305
          400         351
          400         382
          400         385
          400         467
          400         493
          401          38
          401          57
          401          88
          401         120
          401         127
          401         177
          401         231
          401         379
          401         395
          401         453
          402          35
          402          51
          402         107
          402         116
          402         181
          402         258
          402         304
          402         314
          402         406
          402         446
          403         233
          403         317
          403         336
          403         492
          404          57
          404         154
          404         182
          404         192
          404         203
          404         228
          404         251
          404         263
          404         266
          404         270
          404         330
          404         409
          404         462
          405           4
          405         115
          405         117
          405         119
          405         122
          405         143
          405         155
          405         187
          405         210
          405         235
          405         289
          405         424
          406          70
          406         123
          406         129
          406         180
          406         286
          406         348
          406         432
          406         480
          406         488
          407         134
          407         227
          407         260
          407         343
          407         429
          407         451
          408          81
          408         150
          408         186
          408         329
          408         380
          408         483
          409          75
          409         214
          409         241
          409         292
          409         316
          409         351
          409         360
          409         425
          410          29
          410          97
          410         125
          410         176
          410         196
          410         279
          410         354
          410         390
          410         449
          410         469
          411         175
          411         262
          411         268
          411         273
          411         274
          411         301
          411         471
          412          36
          412          53
          412          58
          412         108
          412         110
          412         147
          412         194
          412         200
          412         226
          412         264
          412         385
          412         499
          413          90
          413         329
          413         410
          413         427
          414          51
          414          92
          414          96
          414         100
          414         144
          414         176
          414         243
          414         297
          414         326
          414         350
          414         386
          414         388
          414         410
          414         419
          414         429
          415           1
          415         242
          415         267
          415         276
          415         333
          415         351
          415         355
          415         413
          415         423
          415         428
          415         484
          416           4
          416           9
          416          47
          416          64
          416         155
          416         186
          416         246
          416         278
          416         332
          416         340
          416         414
          416         431
          417           2
          417         307
          417         331
          417         353
          417         499
          418          13
          418          66
          418         132
          418         152
          418         187
          418         248
          418         321
          418         419
          418         439
          418         492
          419         117
          419         132
          419         144
          419         148
          419         206
          419         272
          419         280
          419         320
          419         470
          419         495
          420          16
          420         104
          420         203
          420         211
          420         244
          420         264
          420         269
          420         294
          420         340
          420         357
          420         370
          420         376
          420         377
          420         422
          420         479
          421          78
          421          79
          421         134
          421         142
          421         169
          421         175
          421         187
          421         199
          421         219
          421         240
          421         264
          421         341
          422          29
          422         173
          422         272
          422         300
          422         372
          422         398
          422         489
          423          10
          423          40
          423          75
          423         101
          423         235
          423         287
          423         300
          423         316
          423         488
          423         496
          424          95
          424         164
          424         368
          424         374
          424         398
          424         399
          424         412
          424         449
          424         458
          424         489
          425          21
          425         152
          425         176
          425         179
          425         218
          425         263
          425         330
          425         350
          426          70
          426         136
          426         162
          426         232
          426         270
          426         325
          426         384
          426         388
          426         485
          426         495
          427          53
          427          66
          427         135
          427         201
          427         207
          427         217
          427         221
          427         261
          427         298
          427         354
          427         446
          427         494
          428           4
          428         101
          428         109
          428         127
          428         152
          428         160
          428         259
          428         286
          428         334
          428         398
          428         427
          428         444
          428         493
          428         500
          429           7
          429          16
          429          44
          429         116
          429         150
          429         154
          429         250
          429         252
          429         265
          429         275
          429         295
          429         312
          429         320
          429         441
          429         454
          429         456
          429         476
          429         497
          430          12
          430          40
          430          72
          430         104
          430         123
          430         145
          430         150
          430         276
          430         350
          431         129
          431         136
          431         176
          431         233
          431         244
          431         286
          431         330
          431         373
          431         386
          431         488
          432          73
          432         102
          432         108
          432         133
          432         274
          432         358
          433          35
          433          65
          433          96
          433         157
          433         295
          433         315
          433         333
          433         363
          434          88
          434         135
          434         236
          434         244
          434         253
          434         298
          434         300
          434         469
          435          79
          435         133
          435         347
          435         386
          435         492
          436         285
          436         332
          436         366
          436         368
          436         384
          436         445
          436         480
          437          93
          437          95
          437          96
          437         118
          437         263
          437         373
          437         400
          437         454
          438           1
          438           9
          438          37
          438          85
          438         146
          438         224
          438         254
          438         292
          438         332
          438         384
          438         498
          439           6
          439          67
          439         119
          439         126
          439         127
          439         136
          439         176
          439         199
          439         322
          440           4
          440          70
          440          80
          440         117
          440         125
          440         167
          440         253
          440         281
          440         401
          440         410
          440         411
          440         417
          441          16
          441          68
          441         128
          441         154
          441         176
          441         186
          441         286
          441         298
          441         303
          441         348
          442          39
          442         119
          442         217
          442         247
          442         260
          442         313
          442         340
          442         410
          442         435
          442         471
          443           8
          443          40
          443          50
          443          51
          443          56
          443          78
          443         174
          443         244
          443         261
          443         294
          443         330
          443         452
          443         472
          444          19
          444          89
          444          98
          444         254
          444         280
          444         333
          444         472
          445          23
          445         154
          445         179
          445         207
          445         227
          445         236
          445         250
          445         257
          445         262
          445         274
          445         282
          445         286
          445         444
          445         475
          446           2
          446         231
          446         259
          446         354
          446         379
          446         383
          446         425
          446         441
          446         460
          446         484
          447           7
          447          14
          447          21
          447          40
          447          64
          447          99
          447         131
          447         205
          447         219
          447         294
          447         349
          447         373
          447         377
          447         398
          447         430
          447         440
          447         451
          448          32
          448         195
          448         200
          448         217
          448         246
          448         251
          448         279
          448         430
          448         445
          449          41
          449          73
          449          81
          449          85
          449         137
          449         151
          449         209
          449         286
          449         332
          449         479
          450           8
          450          46
          450          59
          450          88
          450         135
          450         164
          450         178
          450         338
          450         449
          451          61
          451          67
          451          97
          451         111
          451         155
          451         277
          451         362
          451         383
          451         414
          451         478
          452          32
          452         121
          452         172
          452         183
          452         253
          452         276
          452         295
          452         302
          452         352
          452         357
          452         431
          453           2
          453           6
          453          50
          453         168
          453         253
          453         354
          453         422
          453         438
          453         498
          454          68
          454          73
          454         249
          454         360
          454         451
          455          50
          455         131
          455         147
          455         160
          455         347
          455         408
          455         412
          455         492
          455         495
          455         500
          456         127
          456         170
          456         215
          456         270
          456         308
          456         318
          456         320
          456         361
          456         439
          456         470
          456         494
          457          15
          457          82
          457         122
          457         211
          457         219
          457         234
          457         268
          457         269
          457         292
          457         429
          457         468
          457         490
          458         134
          458         135
          458         171
          458         194
          458         302
          458         368
          458         471
          458         490
          459          55
          459         113
          459         114
          459         218
          459         310
          459         320
          459         341
          459         451
          460          86
          460         148
          460         169
          460         174
          460         180
          460         208
          460         272
          460         276
          461          20
          461          27
          461          53
          461          64
          461         138
          461         175
          461         214
          461         285
          461         328
          461         333
          461         349
          461         351
          461         436
          461         478
          461         480
          461         500
          462          57
          462         125
          462         158
          462         161
          462         212
          462         234
          462         353
          462         389
          462         434
          462         478
          462         481
          462         482
          463          45
          463         105
          463         165
          463         231
          463         243
          463         256
          463         259
          463         273
          463         301
          463         384
          463         392
          463         395
          463         470
          463         488
          464          50
          464          67
          464         132
          464         214
          464         281
          464         290
          464         308
          464         309
          464         343
          464         391
          464         416
          464         451
          465          14
          465          47
          465         120
          465         294
          465         411
          465         417
          465         460
          466          58
          466          90
          466          93
          466         120
          466         210
          466         324
          466         340
          466         342
          466         381
          466         387
          466         390
          466         492
          467         147
          467         176
          467         206
          467         232
          467         240
          467         399
          468          67
          468          70
          468          90
          468          97
          468         125
          468         133
          468         248
          468         298
          468         302
          468         416
          468         436
          469          75
          469         126
          469         188
          469         226
          469         264
          469         378
          469         391
          469         477
          469         482
          470           7
          470          29
          470          61
          470          92
          470         183
          470         227
          470         232
          470         293
          470         344
          470         422
          470         424
          471          70
          471          80
          471         126
          471         249
          471         262
          471         290
          471         306
          471         335
          471         348
          471         402
          471         463
          471         484
          472           9
          472         128
          472         134
          472         250
          472         352
          472         400
          472         465
          472         490
          473          51
          473          60
          473         110
          473         214
          473         252
          473         292
          473         310
          473         320
          473         350
          473         392
          473         487
          474          82
          474         112
          474         150
          474         198
          474         402
          474         403
          475          14
          475         183
          475         199
          475         207
          475         379
          476          14
          476          71
          476         100
          476         173
          476         460
          476         463
          477          71
          477          74
          477          93
          477         115
          477         122
          477         171
          477         232
          477         249
          477         273
          477         290
          477         313
          477         332
          477         338
          477         354
          477         355
          477         391
          477         470
          478          21
          478          59
          478         105
          478         116
          478         154
          478         199
          478         224
          478         254
          478         325
          478         339
          478         343
          478         390
          478         436
          479         144
          479         153
          479         168
          479         235
          479         250
          479         263
          479         322
          479         386
          479         393
          479         423
          479         444
          479         499
          480          38
          480          66
          480         120
          480         340
          480         377
          480         487
          481          17
          481          19
          481         121
          481         167
          481         192
          481         254
          481         269
          481         281
          481         316
          481         446
          481         454
          481         499
          482          31
          482          35
          482         149
          482         234
          482         318
          482         348
          482         359
          482         391
          483         148
          483         178
          483         244
          484          25
          484          29
          484         158
          484         162
          484         243
          484         261
          484         272
          484         274
          484         284
          484         320
          485          23
          485         107
          485         133
          485         170
          485         203
          485         228
          485         229
          485         240
          485         344
          485         354
          485         444
          486          26
          486          69
          486          91
          486         102
          486         150
          486         155
          486         181
          486         284
          486         294
          486         337
          486         345
          486         419
          486         434
          487         181
          487         188
          487         283
          487         341
          487         421
          487         434
          487         494
          488          35
          488          37
          488          52
          488         125
          488         172
          488         179
          488         241
          488         323
          488         369
          488         418
          488         467
          488         482
          489          23
          489          98
          489         100
          489         129
          489         157
          489         180
          489         216
          489         331
          489         370
          489         398
          489         486
          490          10
          490          59
          490          84
          490         102
          490         116
          490         148
          490         182
          490         313
          490         330
          490         356
          490         403
          490         425
          490         444
          491           2
          491          17
          491          50
          491          54
          491          65
          491          74
          491         182
          491         282
          491         384
          491         409
          491         484
          491         492
          492          19
          492          21
          492          44
          492         160
          492         373
          492         452
          492         500
          493         122
          493         149
          493         293
          493         330
          493         331
          493         333
          493         405
          493         464
          494          18
          494          41
          494          93
          494         132
          494         187
          494         263
          494         387
          494         485
          495           5
          495          52
          495          54
          495          74
          495         115
          495         157
          495         199
          495         228
          495         244
          495         246
          495         295
          495         302
          495         345
          495         420
          495         452
          495         476
          495         477
          495         490
          496          14
          496          35
          496          41
          496          54
          496          75
          496         148
          496         153
          496         274
          496         277
          496         332
          496         378
          496         380
          496         448
          496         454
          497          88
          497          94
          497         113
          497         220
          497         275
          497         276
          497         288
          497         356
          497         370
          497         492
          498          12
          498          25
          498         112
          498         162
          498         208
          498         250
          498         280
          498         284
          498         309
          498         424
          498         461
          499          25
          499          26
          499          36
          499         126
          499         214
          499         250
          499         337
          499         390
          499         401
          499         418
          499         449
          499         464
          500          97
          500         252
          500         296
          500         307
          500         322
          500         336
          500         384
          500         447
          500         450
          500         455
          500         481
          500         482
