# Supplementary material for: Dynamic thresholding search for the feedback vertex set problem
Source: PeerJ Comput Sci. 2023 Feb 10;9:e1245. doi: 10.7717/peerj-cs.1245 (PMC10280643; doi:10.7717/peerj-cs.1245)
Supplement: Supplemental Information 1 — These 101 benchmark instances are classified into five categories. No optimal solutions are known for the instances of the first to forth categories, while optimal solutions are known for the instances of the fifth category. [file peerj-cs-09-1245-s001.zip › FirstCategory/P500-5500.dat]

          500        5500
            1          36
            1          66
            1         107
            1         117
            1         175
            1         198
            1         229
            1         240
            1         259
            1         263
            1         319
            1         320
            1         390
            1         395
            1         402
            1         475
            2          44
            2          97
            2         131
            2         148
            2         172
            2         189
            2         206
            2         276
            2         398
            2         467
            3           7
            3          49
            3          58
            3          62
            3         160
            3         185
            3         369
            4          51
            4          64
            4         123
            4         231
            4         257
            4         381
            4         396
            4         435
            5           8
            5          43
            5         117
            5         239
            5         314
            5         388
            5         428
            5         454
            5         471
            6          21
            6          27
            6          83
            6         102
            6         112
            6         156
            6         242
            6         261
            6         266
            6         391
            6         482
            7          44
            7          83
            7          87
            7         110
            7         124
            7         227
            7         265
            7         289
            7         369
            8          20
            8         100
            8         299
            8         377
            8         387
            8         390
            8         447
            9          56
            9          57
            9          95
            9         187
            9         239
            9         379
            9         391
            9         392
            9         395
            9         468
            9         473
            9         475
           10          31
           10          36
           10          52
           10         112
           10         115
           10         179
           10         331
           11          39
           11          48
           11         101
           11         271
           11         328
           11         338
           11         405
           11         430
           11         489
           12          34
           12          42
           12          55
           12          86
           12         234
           12         235
           12         239
           12         246
           12         354
           12         441
           12         458
           12         476
           12         497
           12         500
           13           4
           13          19
           13          46
           13          59
           13         131
           13         218
           13         287
           13         296
           13         305
           13         323
           13         468
           13         471
           14          10
           14          49
           14          54
           14          58
           14          96
           14         109
           14         129
           14         172
           14         258
           14         284
           14         343
           14         427
           14         477
           15          44
           15          56
           15          67
           15          76
           15          93
           15         272
           15         387
           15         390
           15         425
           15         428
           15         485
           16          35
           16         102
           16         149
           16         185
           16         191
           16         336
           16         462
           17          18
           17         154
           17         175
           17         190
           17         300
           17         335
           17         359
           17         399
           17         433
           17         453
           17         458
           17         461
           17         472
           17         478
           17         486
           18          14
           18          17
           18          42
           18          68
           18         123
           18         178
           18         182
           18         197
           18         237
           18         277
           18         290
           18         308
           18         390
           19           2
           19          10
           19          16
           19          41
           19          76
           19          97
           19         125
           19         126
           19         137
           19         178
           19         210
           19         238
           19         240
           19         441
           19         477
           19         484
           20          42
           20         129
           20         132
           20         141
           20         183
           20         204
           20         206
           20         250
           20         345
           20         392
           20         467
           21           6
           21          63
           21         145
           21         246
           21         312
           21         327
           21         350
           21         426
           21         432
           22           3
           22          61
           22          89
           22         152
           22         160
           22         210
           22         253
           22         256
           22         310
           22         324
           22         348
           22         358
           22         387
           22         478
           23          22
           23          45
           23          90
           23          97
           23         103
           23         119
           23         420
           23         430
           24          34
           24          40
           24          53
           24         169
           24         175
           24         212
           24         254
           24         406
           24         415
           24         468
           24         497
           25          19
           25          36
           25          51
           25         117
           25         156
           25         169
           25         173
           25         191
           25         406
           25         425
           25         491
           26          13
           26          38
           26         103
           26         166
           26         188
           26         213
           26         235
           26         268
           26         276
           26         284
           26         315
           26         333
           26         351
           26         352
           26         375
           26         460
           26         479
           27          85
           27         148
           27         174
           27         216
           27         256
           27         279
           27         283
           27         339
           27         346
           27         367
           28          15
           28         139
           28         146
           28         187
           28         193
           28         203
           28         210
           28         234
           28         240
           28         387
           29           9
           29          32
           29          61
           29         103
           29         148
           29         157
           29         225
           29         249
           29         263
           29         333
           29         358
           29         385
           29         441
           29         447
           30          36
           30          61
           30         128
           30         171
           30         345
           30         351
           30         432
           30         462
           31          48
           31          92
           31         105
           31         172
           31         201
           31         258
           31         338
           31         345
           31         358
           31         387
           31         446
           32          99
           32         117
           32         245
           32         257
           32         339
           32         379
           32         412
           33         109
           33         114
           33         148
           33         185
           33         214
           33         287
           33         321
           33         376
           33         443
           34           6
           34          24
           34          45
           34          46
           34          52
           34          84
           34         108
           34         156
           34         166
           34         395
           34         405
           34         446
           34         456
           34         479
           35           4
           35          22
           35          53
           35          65
           35         105
           35         107
           35         136
           35         168
           35         203
           35         214
           35         237
           35         249
           35         270
           35         283
           35         299
           35         319
           35         367
           35         482
           36           8
           36          28
           36          40
           36         207
           36         281
           36         320
           36         343
           36         381
           36         391
           36         395
           36         440
           36         465
           37          40
           37          43
           37          71
           37          82
           37          88
           37         262
           37         270
           37         272
           37         315
           37         329
           37         331
           37         423
           37         440
           37         476
           38          27
           38          30
           38         131
           38         143
           38         151
           38         184
           38         233
           38         241
           38         267
           38         316
           38         366
           38         438
           38         453
           38         485
           39           4
           39          40
           39         157
           39         164
           39         192
           39         367
           39         418
           39         451
           40           1
           40          17
           40          81
           40         122
           40         230
           40         238
           40         245
           41          18
           41          72
           41         139
           41         285
           41         298
           41         312
           41         334
           41         439
           41         448
           41         463
           42          41
           42         137
           42         138
           42         184
           42         192
           42         222
           42         257
           42         279
           42         284
           42         291
           42         361
           42         406
           43          88
           43          89
           43         280
           43         293
           43         301
           43         303
           43         325
           43         360
           43         476
           44          75
           44         117
           44         156
           44         180
           44         212
           44         312
           44         373
           44         383
           44         407
           44         430
           44         443
           44         470
           44         482
           45          41
           45         114
           45         117
           45         176
           45         222
           45         263
           45         444
           45         452
           45         497
           46         103
           46         128
           46         137
           46         158
           46         176
           46         200
           46         277
           46         308
           46         310
           46         448
           46         476
           47          12
           47          15
           47          24
           47          31
           47          37
           47         168
           47         170
           47         200
           47         387
           47         457
           48          26
           48         105
           48         107
           48         164
           48         174
           48         204
           48         220
           48         232
           48         243
           48         353
           48         467
           49          65
           49          99
           49         127
           49         256
           49         301
           49         305
           50           7
           50          75
           50          84
           50         152
           50         217
           50         256
           50         271
           50         290
           50         291
           50         296
           50         351
           50         352
           50         403
           50         457
           50         468
           50         471
           51           3
           51          88
           51         108
           51         141
           51         407
           51         439
           51         461
           52          47
           52          76
           52          85
           52         203
           52         242
           52         243
           52         264
           52         385
           52         404
           52         459
           53          56
           53         144
           53         152
           53         195
           53         223
           53         319
           53         341
           53         427
           53         451
           53         482
           54           1
           54          76
           54          82
           54         126
           54         222
           54         261
           54         293
           54         295
           54         340
           54         358
           54         362
           54         401
           54         408
           54         473
           55          60
           55         130
           55         189
           55         248
           55         268
           55         329
           55         365
           55         371
           55         395
           55         468
           55         470
           56          63
           56          90
           56          92
           56         127
           56         189
           56         242
           56         384
           56         419
           56         431
           56         443
           56         487
           57          27
           57          80
           57         114
           57         123
           57         124
           57         299
           57         415
           57         429
           57         441
           57         493
           58          70
           58          98
           58         117
           58         198
           58         223
           58         225
           58         304
           58         340
           58         383
           58         407
           58         486
           59          35
           59          54
           59          56
           59         124
           59         132
           59         162
           59         177
           59         197
           59         224
           59         229
           59         379
           59         429
           59         449
           60          27
           60          42
           60         101
           60         134
           60         303
           60         381
           60         426
           60         439
           60         453
           60         459
           61          13
           61          45
           61          75
           61          80
           61         201
           61         240
           61         241
           61         443
           61         466
           62          67
           62         103
           62         120
           62         141
           62         178
           62         208
           62         256
           62         272
           62         364
           62         426
           63          33
           63          34
           63          80
           63         186
           63         201
           63         211
           63         215
           63         312
           63         394
           63         486
           64          71
           64         171
           64         251
           64         333
           64         338
           64         419
           64         429
           65          40
           65         156
           65         232
           65         265
           65         296
           65         326
           65         407
           65         442
           65         482
           66          43
           66         228
           66         286
           66         353
           66         447
           67          16
           67          73
           67          93
           67         129
           67         163
           67         405
           67         433
           67         457
           67         478
           67         480
           68           8
           68          70
           68         145
           68         155
           68         174
           68         178
           68         187
           68         250
           68         296
           68         374
           68         496
           69         122
           69         143
           69         162
           69         196
           69         209
           69         271
           69         352
           69         354
           69         359
           69         360
           69         395
           69         399
           69         406
           69         411
           69         440
           70          36
           70          89
           70         125
           70         159
           70         170
           70         191
           70         349
           70         391
           70         447
           70         475
           71           5
           71           8
           71          44
           71          51
           71          72
           71         125
           71         235
           71         277
           71         305
           71         433
           71         442
           71         500
           72         155
           72         191
           72         204
           72         285
           72         453
           73          12
           73          57
           73          82
           73          95
           73         132
           73         181
           73         221
           73         322
           73         390
           73         412
           74          10
           74          37
           74         161
           74         238
           74         346
           74         406
           75          71
           75         115
           75         184
           75         204
           75         245
           75         337
           75         357
           75         404
           75         435
           76          25
           76         114
           76         127
           76         336
           76         358
           76         420
           76         445
           76         474
           77          97
           77         116
           77         273
           77         295
           77         305
           77         326
           77         355
           77         359
           77         382
           77         401
           77         430
           77         482
           78          16
           78          80
           78         112
           78         159
           78         260
           78         338
           78         371
           78         423
           78         449
           78         494
           79          14
           79          33
           79          53
           79          85
           79         146
           79         194
           79         256
           79         325
           79         358
           79         381
           79         391
           79         430
           79         497
           80          24
           80          88
           80         143
           80         145
           80         177
           80         210
           80         213
           80         215
           80         246
           80         341
           80         358
           81          26
           81          85
           81         136
           81         150
           81         164
           81         219
           81         249
           81         291
           81         296
           81         329
           81         352
           81         364
           81         367
           81         399
           81         444
           81         486
           81         488
           82          56
           82         120
           82         184
           82         238
           83           9
           83          40
           83          59
           83         111
           83         162
           83         242
           83         267
           83         298
           83         331
           83         435
           83         482
           84          18
           84          93
           84         170
           84         240
           84         260
           84         271
           84         336
           84         387
           84         394
           84         420
           84         457
           84         464
           85          23
           85          80
           85         155
           85         237
           85         293
           85         312
           85         314
           85         328
           85         351
           85         392
           85         428
           86           7
           86          11
           86          35
           86          63
           86          98
           86         119
           86         260
           86         284
           86         286
           86         309
           86         392
           86         422
           86         460
           87           4
           87          17
           87          39
           87          48
           87          54
           87          71
           87          78
           87          96
           87         190
           87         251
           87         253
           87         339
           87         342
           87         395
           87         412
           87         449
           88          93
           88         164
           88         188
           88         235
           88         332
           88         356
           88         410
           88         445
           88         493
           89          17
           89          51
           89          67
           89         178
           89         199
           89         209
           89         245
           89         268
           89         289
           89         322
           89         397
           89         459
           89         465
           89         470
           89         497
           90          45
           90          83
           90          86
           90          98
           90         111
           90         117
           90         202
           90         264
           90         273
           90         288
           90         368
           90         402
           90         406
           90         426
           90         443
           90         458
           90         460
           91           9
           91          55
           91         233
           91         264
           91         326
           91         327
           91         360
           91         465
           91         474
           92         140
           92         272
           92         315
           92         374
           92         380
           92         423
           92         432
           92         439
           92         472
           92         489
           93          21
           93          24
           93         221
           93         265
           93         269
           93         484
           93         497
           94           9
           94          36
           94          39
           94          58
           94          69
           94         230
           94         272
           94         301
           94         404
           94         430
           94         436
           94         456
           94         477
           95          66
           95          77
           95          89
           95          90
           95         109
           95         155
           95         162
           95         176
           95         227
           95         322
           95         349
           95         377
           95         420
           95         482
           96          61
           96         266
           96         301
           96         302
           96         311
           96         325
           96         334
           96         351
           96         436
           97           2
           97          33
           97          57
           97         138
           97         238
           97         240
           97         311
           97         322
           97         362
           97         363
           97         401
           97         407
           97         408
           97         420
           97         441
           97         442
           98          30
           98          49
           98         193
           98         217
           98         332
           98         336
           98         340
           98         365
           98         388
           98         416
           99          18
           99         126
           99         128
           99         205
           99         372
           99         479
          100          19
          100          25
          100          64
          100          96
          100         115
          100         213
          100         281
          100         361
          100         398
          100         405
          100         424
          100         430
          100         481
          101         105
          101         198
          101         290
          101         297
          101         330
          101         334
          101         396
          101         420
          101         422
          102         129
          102         138
          102         155
          102         165
          102         229
          102         238
          102         245
          102         260
          102         347
          103          20
          103         130
          103         143
          103         169
          103         243
          103         288
          103         351
          104          74
          104          78
          104          93
          104         193
          104         386
          104         439
          105           2
          105          13
          105          76
          105          99
          105         133
          105         156
          105         335
          105         336
          105         378
          105         444
          106          15
          106          51
          106          54
          106          65
          106          94
          106          98
          106         255
          106         260
          106         358
          106         365
          106         368
          106         497
          107          25
          107          30
          107          41
          107          51
          107         242
          107         253
          107         292
          107         361
          107         394
          107         452
          107         461
          108          25
          108          38
          108          74
          108         201
          108         330
          108         395
          109          38
          109         108
          109         134
          109         169
          109         177
          109         205
          109         223
          109         236
          109         247
          109         258
          109         271
          109         333
          109         446
          110         114
          110         121
          110         130
          110         176
          110         273
          110         281
          110         315
          110         347
          110         359
          110         385
          110         417
          110         435
          111           7
          111          35
          111          52
          111          66
          111         113
          111         124
          111         141
          111         164
          111         210
          111         262
          111         322
          111         350
          111         379
          112           4
          112          56
          112         113
          112         126
          112         177
          112         230
          112         352
          112         386
          112         405
          112         408
          113          16
          113          63
          113          85
          113         104
          113         105
          113         217
          113         222
          113         282
          113         307
          113         328
          113         438
          113         444
          114           9
          114          62
          114         305
          114         308
          115          66
          115         112
          115         222
          115         254
          115         338
          115         361
          115         377
          115         398
          115         413
          115         456
          115         477
          116           4
          116           7
          116          13
          116          42
          116          51
          116         111
          116         143
          116         223
          116         262
          116         334
          116         360
          116         400
          116         405
          116         498
          117           7
          117          72
          117         191
          117         222
          117         228
          117         284
          117         289
          117         330
          117         343
          117         378
          117         391
          117         395
          117         460
          117         490
          118         103
          118         199
          118         234
          118         246
          118         329
          118         338
          118         343
          118         346
          119         115
          119         136
          119         176
          119         202
          119         239
          119         292
          119         330
          119         362
          119         443
          119         473
          120          49
          120         128
          120         131
          120         132
          120         147
          120         182
          120         292
          120         343
          120         399
          120         431
          121          60
          121          76
          121         115
          121         137
          121         144
          121         172
          121         312
          121         324
          121         379
          121         382
          121         391
          122          29
          122          49
          122          63
          122          90
          122         112
          122         120
          122         183
          122         197
          122         215
          122         219
          122         234
          122         270
          122         272
          122         304
          122         312
          122         374
          122         440
          123           4
          123          30
          123          34
          123          39
          123          51
          123         124
          123         188
          123         190
          123         248
          123         265
          123         382
          123         398
          123         468
          124         149
          124         166
          124         171
          124         200
          124         202
          124         292
          124         310
          124         314
          124         382
          124         384
          124         433
          125          86
          125         200
          125         229
          125         254
          125         288
          125         335
          125         376
          125         420
          125         429
          125         469
          126          59
          126          64
          126         135
          126         215
          126         305
          126         311
          126         360
          126         427
          126         457
          127         106
          127         164
          127         194
          127         246
          127         251
          127         254
          127         355
          128          24
          128          30
          128          36
          128         159
          128         196
          128         209
          128         369
          128         401
          128         431
          128         461
          128         493
          128         496
          128         500
          129           7
          129          16
          129          27
          129         104
          129         110
          129         133
          129         181
          129         241
          129         248
          129         296
          129         342
          129         349
          129         371
          129         409
          129         418
          129         472
          130           6
          130          16
          130         108
          130         122
          130         170
          130         173
          130         218
          130         233
          130         263
          130         406
          131          50
          131         134
          131         154
          131         208
          131         233
          131         308
          131         333
          131         346
          132          20
          132          42
          132          45
          132         118
          132         153
          132         219
          132         322
          132         460
          133          10
          133          38
          133          43
          133          94
          133          95
          133         175
          133         179
          133         194
          133         228
          133         237
          133         320
          133         348
          133         368
          133         376
          133         397
          133         407
          133         410
          133         436
          133         448
          133         474
          133         497
          134          40
          134          52
          134         100
          134         136
          134         161
          134         167
          134         207
          134         226
          134         254
          134         270
          134         332
          134         370
          134         439
          134         462
          135          40
          135          46
          135         150
          135         161
          135         169
          135         173
          135         211
          135         234
          135         283
          135         311
          136          12
          136          48
          136         110
          136         131
          136         132
          136         175
          136         211
          136         215
          136         323
          136         424
          136         425
          136         474
          137           3
          137           9
          137          56
          137         123
          137         271
          137         330
          137         340
          137         359
          137         473
          137         494
          138          12
          138          29
          138          54
          138         108
          138         133
          138         186
          138         224
          138         225
          138         269
          138         282
          138         301
          138         401
          138         497
          139         103
          140          89
          140          94
          140         236
          140         249
          140         263
          140         265
          141          64
          141         111
          141         213
          141         252
          141         279
          141         284
          141         318
          141         416
          142          20
          142          63
          142          86
          142          90
          142         109
          142         156
          142         183
          142         203
          142         221
          142         222
          142         262
          142         270
          142         406
          142         470
          143           6
          143         125
          143         179
          143         201
          143         295
          143         441
          143         459
          144          82
          144         106
          144         150
          144         180
          144         210
          144         283
          144         309
          144         342
          144         427
          144         456
          145          66
          145         173
          145         200
          145         348
          145         357
          145         360
          145         385
          145         426
          145         463
          146           7
          146         157
          146         158
          146         275
          146         291
          146         344
          146         346
          146         359
          146         415
          146         479
          146         494
          147          61
          147          83
          147          94
          147          97
          147         103
          147         108
          147         176
          147         187
          147         195
          147         206
          147         212
          147         237
          147         273
          147         313
          147         382
          147         398
          147         412
          147         437
          147         481
          148          35
          148          50
          148          57
          148          69
          148          96
          148         124
          148         187
          148         218
          148         251
          148         295
          148         363
          148         370
          148         419
          148         432
          149          89
          149         107
          149         116
          149         292
          149         325
          149         337
          150          52
          150          72
          150          78
          150          85
          150          88
          150         137
          150         246
          150         267
          150         312
          150         416
          150         442
          150         445
          151           2
          151          81
          151          89
          151          90
          151          97
          151         117
          151         124
          151         200
          151         202
          151         214
          151         340
          151         370
          151         388
          151         402
          151         428
          152           1
          152          53
          152          55
          152         107
          152         192
          152         210
          152         212
          152         239
          152         248
          152         277
          152         283
          152         334
          152         364
          152         365
          152         371
          152         428
          152         483
          153          21
          153          57
          153          77
          153         137
          153         292
          153         476
          154          42
          154         127
          154         172
          154         176
          154         221
          154         231
          154         233
          154         244
          154         256
          154         265
          154         279
          154         351
          154         400
          154         436
          155          13
          155         127
          155         199
          155         269
          155         309
          155         315
          155         321
          155         335
          155         340
          156          20
          156         119
          156         126
          156         150
          156         161
          156         224
          156         247
          156         301
          156         405
          157         109
          157         142
          157         173
          157         269
          157         329
          157         347
          157         417
          157         459
          158          58
          158          67
          158         149
          158         178
          158         309
          158         467
          159           9
          159         254
          159         256
          159         286
          159         341
          159         360
          159         391
          159         416
          159         433
          159         460
          159         471
          160          18
          160          34
          160          89
          160         139
          160         217
          160         236
          160         433
          160         458
          160         464
          160         467
          160         500
          161         177
          161         258
          161         269
          161         300
          161         366
          161         439
          161         456
          161         463
          162         121
          162         163
          162         187
          162         360
          162         380
          162         384
          162         419
          162         460
          163          33
          163          38
          163          46
          163          92
          163          93
          163         135
          163         168
          163         236
          163         360
          164          23
          164          67
          164         105
          164         349
          164         368
          164         423
          165           5
          165         134
          165         141
          165         147
          165         231
          165         233
          165         341
          165         431
          165         483
          165         494
          166          16
          166          21
          166          48
          166         141
          166         148
          166         158
          166         277
          166         317
          166         412
          166         465
          167          19
          167         115
          167         179
          167         225
          167         263
          167         270
          167         378
          167         386
          167         450
          167         487
          167         489
          168           9
          168          37
          168          42
          168          43
          168          85
          168          92
          168         105
          168         116
          168         190
          168         203
          168         233
          168         386
          168         398
          168         466
          168         486
          169         152
          169         191
          169         248
          169         442
          169         456
          169         468
          169         496
          170           9
          170          37
          170          49
          170          60
          170         102
          170         105
          170         186
          170         234
          170         322
          170         363
          170         443
          170         471
          170         479
          171          59
          171          68
          171          87
          171         113
          171         141
          171         165
          171         167
          171         174
          171         212
          171         431
          171         497
          172           6
          172          56
          172         244
          172         248
          172         287
          172         296
          172         299
          173           5
          173          31
          173          50
          173         103
          173         140
          173         158
          173         172
          173         180
          173         195
          173         205
          173         340
          173         351
          173         361
          173         392
          173         467
          173         487
          173         497
          174          45
          174          50
          174          55
          174         240
          174         284
          174         390
          174         403
          174         426
          174         455
          174         456
          175          18
          175          22
          175         161
          175         242
          175         244
          175         310
          175         347
          175         356
          175         485
          176          48
          176         139
          176         174
          176         192
          176         207
          176         212
          176         234
          176         263
          176         269
          176         321
          176         328
          176         420
          176         449
          176         451
          177           6
          177          58
          177         146
          177         167
          177         234
          177         253
          177         276
          177         294
          178          32
          178          87
          178         151
          178         215
          178         269
          178         340
          178         407
          178         434
          178         459
          178         472
          178         484
          178         496
          178         498
          179          11
          179          12
          179          49
          179         176
          179         208
          179         228
          179         280
          179         420
          179         486
          180          21
          180          68
          180         105
          180         112
          180         187
          180         233
          180         279
          180         292
          180         377
          181          28
          181          67
          181          70
          181         174
          181         188
          181         216
          181         278
          181         287
          181         323
          181         380
          181         463
          181         483
          182          27
          182          75
          182         109
          182         186
          182         224
          182         262
          182         298
          182         385
          182         394
          182         476
          183          44
          183          65
          183          85
          183         193
          183         225
          183         254
          183         293
          183         341
          183         358
          183         370
          183         403
          183         414
          183         416
          184          48
          184          89
          184          91
          184         127
          184         191
          184         236
          184         251
          184         253
          184         276
          184         301
          184         310
          184         312
          184         320
          184         334
          184         339
          184         372
          184         479
          185           5
          185          21
          185          33
          185          90
          185         101
          185         106
          185         154
          185         226
          185         245
          185         272
          185         285
          185         312
          185         334
          185         355
          185         391
          185         496
          186          21
          186          37
          186          63
          186          66
          186         110
          186         169
          186         337
          186         344
          186         411
          186         458
          187          34
          187          51
          187          57
          187         114
          187         154
          187         165
          187         307
          187         331
          187         344
          187         438
          188         104
          188         134
          188         156
          188         209
          188         372
          188         474
          189          35
          189          46
          189          49
          189          99
          189         145
          189         154
          189         172
          189         257
          189         265
          189         460
          190          98
          190         139
          190         208
          190         301
          190         323
          190         387
          190         412
          191          47
          191         105
          191         204
          191         233
          191         250
          191         264
          191         312
          191         424
          191         500
          192          13
          192          65
          192          66
          192          67
          192          68
          192         139
          192         188
          192         253
          192         294
          192         313
          192         359
          192         393
          193          17
          193          80
          193         137
          193         138
          193         316
          193         326
          193         333
          193         351
          193         377
          193         465
          194          10
          194          58
          194          84
          194          99
          194         201
          194         336
          194         346
          194         457
          194         479
          194         490
          194         497
          195          16
          195         206
          195         209
          195         212
          195         316
          195         319
          195         376
          195         377
          195         443
          196          29
          196          30
          196          39
          196          89
          196         106
          196         148
          196         161
          196         265
          196         296
          196         446
          196         459
          196         468
          196         472
          197         119
          197         131
          197         156
          197         180
          197         193
          197         243
          197         255
          197         289
          197         312
          197         393
          197         411
          197         467
          198          41
          198          67
          198          72
          198          99
          198         277
          198         279
          198         304
          198         308
          198         325
          198         465
          198         490
          199           9
          199          19
          199          64
          199         132
          199         150
          199         198
          199         226
          199         250
          199         257
          199         284
          199         314
          199         340
          199         399
          199         422
          199         461
          199         472
          199         495
          200          13
          200          98
          200         174
          200         238
          200         284
          200         303
          200         311
          200         377
          200         387
          200         389
          201           8
          201          51
          201          57
          201          63
          201          75
          201          93
          201         183
          201         249
          201         273
          201         277
          201         297
          201         322
          201         397
          201         407
          201         468
          202          60
          202          76
          202          78
          202          93
          202         113
          202         156
          202         231
          202         267
          202         269
          202         332
          202         425
          202         439
          203          18
          203          24
          203          38
          203          85
          203         115
          203         163
          203         166
          203         233
          203         242
          203         273
          203         377
          203         378
          203         380
          203         440
          204           7
          204          24
          204          38
          204          46
          204         101
          204         112
          204         183
          204         190
          204         218
          204         281
          204         352
          204         426
          204         433
          204         444
          205           6
          205          11
          205          27
          205          37
          205          45
          205         151
          205         152
          205         189
          205         215
          205         306
          205         315
          205         416
          205         445
          205         453
          205         465
          205         498
          206          54
          206          81
          206          90
          206         175
          206         176
          206         215
          206         237
          206         259
          206         303
          206         340
          206         499
          207           4
          207          52
          207          87
          207         100
          207         109
          207         215
          207         225
          207         244
          207         307
          207         327
          207         331
          207         435
          208          33
          208         135
          208         165
          208         194
          208         250
          208         334
          208         406
          208         439
          208         474
          209           1
          209          63
          209         125
          209         194
          209         219
          209         234
          209         323
          209         391
          209         433
          209         443
          209         482
          209         492
          210          84
          210          93
          210         170
          210         194
          210         288
          210         295
          210         312
          211          34
          211         142
          211         151
          211         171
          211         177
          211         204
          211         232
          211         271
          211         373
          211         494
          212          16
          212          38
          212          39
          212          82
          212          84
          212         110
          212         156
          212         177
          212         252
          212         284
          212         322
          212         340
          212         394
          212         423
          212         484
          213          30
          213          71
          213          91
          213         127
          213         135
          213         152
          213         266
          213         362
          213         367
          214          32
          214          53
          214          59
          214         115
          214         137
          214         153
          214         163
          214         169
          214         173
          214         330
          214         357
          214         385
          214         387
          214         396
          214         437
          214         485
          214         492
          215          40
          215          41
          215         148
          215         169
          215         258
          216           3
          216          11
          216          85
          216         219
          216         251
          216         270
          216         332
          216         333
          216         404
          216         425
          217          12
          217          81
          217          97
          217         107
          217         159
          217         187
          217         278
          217         293
          217         351
          217         363
          217         383
          217         390
          217         426
          217         465
          217         481
          218          17
          218          33
          218          49
          218          53
          218         104
          218         126
          218         163
          218         235
          218         239
          218         255
          218         267
          218         301
          218         319
          218         327
          218         341
          218         343
          218         388
          218         394
          218         442
          218         467
          218         494
          219          23
          219         156
          219         271
          219         310
          219         372
          219         394
          219         406
          220          64
          220         109
          220         123
          220         153
          220         266
          220         271
          220         374
          220         380
          220         413
          220         463
          221          31
          221          56
          221          83
          221          91
          221         173
          221         203
          221         243
          221         298
          221         389
          221         408
          221         462
          221         472
          222          33
          222         129
          222         134
          222         164
          222         166
          222         171
          222         315
          222         322
          222         392
          222         406
          222         426
          222         431
          222         454
          223          44
          223          87
          223         245
          223         286
          223         297
          223         353
          223         399
          223         468
          224          47
          224         104
          224         133
          224         152
          224         331
          224         394
          224         399
          224         429
          224         469
          225          21
          225          47
          225          80
          225         269
          225         318
          225         425
          226          91
          226          95
          226         101
          226         126
          226         294
          226         319
          226         323
          226         324
          226         331
          226         448
          226         471
          226         474
          226         482
          226         498
          227          93
          227         112
          227         155
          227         165
          227         233
          227         239
          227         291
          227         334
          227         344
          227         356
          227         457
          227         472
          228          21
          228          59
          228          78
          228         102
          228         234
          228         242
          228         264
          228         272
          228         344
          228         363
          228         413
          228         414
          228         496
          229           5
          229          50
          229         180
          229         251
          229         429
          230          29
          230          72
          230         158
          230         185
          230         196
          230         232
          230         266
          230         324
          230         370
          230         407
          231           8
          231          10
          231          37
          231          43
          231          81
          231          87
          231          95
          231         171
          231         188
          231         268
          231         286
          231         299
          231         355
          231         460
          231         475
          232          33
          232          55
          232         266
          232         295
          232         322
          232         334
          232         380
          232         381
          232         457
          232         463
          232         470
          233          42
          233          53
          233          54
          233          71
          233          85
          233         106
          233         115
          233         128
          233         134
          233         222
          233         315
          233         404
          233         436
          233         473
          233         497
          234          47
          234          87
          234          91
          234         125
          234         142
          234         151
          234         175
          234         196
          234         221
          234         237
          234         256
          234         305
          234         306
          234         324
          234         372
          234         400
          234         485
          235           7
          235          72
          235         112
          235         158
          235         279
          235         295
          235         305
          235         414
          235         418
          235         427
          236          11
          236          42
          236          49
          236         150
          236         168
          236         186
          236         226
          236         235
          236         257
          236         275
          236         406
          236         430
          237          33
          237          64
          237         144
          237         167
          237         189
          237         234
          237         300
          237         434
          238          11
          238          61
          238          88
          238         157
          238         320
          238         349
          238         429
          238         445
          238         465
          238         467
          239          66
          239         160
          239         298
          239         411
          239         421
          239         432
          240          32
          240         152
          240         286
          240         292
          240         356
          240         391
          241          21
          241          99
          241         148
          241         156
          241         275
          241         303
          241         325
          241         374
          241         409
          241         411
          241         444
          242          50
          242          88
          242         158
          242         186
          242         249
          242         338
          242         353
          242         373
          242         384
          242         435
          242         442
          242         443
          242         476
          243         162
          243         193
          243         199
          243         209
          243         263
          243         329
          243         435
          243         484
          244           1
          244          28
          244          81
          244         143
          244         146
          244         218
          244         221
          244         236
          244         260
          244         280
          244         298
          244         299
          244         374
          244         379
          244         388
          244         389
          244         394
          244         463
          245          10
          245          28
          245          69
          245          71
          245         125
          245         183
          245         193
          245         267
          245         310
          245         325
          245         354
          245         462
          245         466
          246          91
          246         133
          246         140
          246         252
          246         282
          246         300
          246         367
          246         413
          246         500
          247          41
          247          47
          247         137
          247         141
          247         143
          247         165
          247         192
          247         395
          247         401
          248          73
          248         108
          248         157
          248         234
          248         314
          248         372
          248         465
          248         500
          249          35
          249         101
          249         122
          249         146
          249         247
          249         264
          249         266
          249         406
          249         418
          249         449
          250           2
          250          86
          250          91
          250         100
          250         107
          250         137
          250         153
          250         225
          250         266
          250         311
          250         368
          250         394
          250         475
          251          66
          251         143
          251         188
          251         422
          251         453
          251         478
          252           8
          252          34
          252          61
          252         176
          252         186
          252         197
          252         229
          252         253
          252         362
          252         390
          252         431
          253          38
          253          55
          253          62
          253          79
          253          86
          253         146
          253         170
          253         290
          253         308
          253         310
          253         421
          253         423
          253         460
          253         481
          254         140
          254         242
          254         260
          254         354
          254         369
          254         376
          254         385
          254         411
          254         416
          254         468
          255          12
          255          29
          255          50
          255          56
          255          99
          255         118
          255         128
          255         150
          255         258
          255         325
          255         347
          255         439
          255         471
          255         477
          256          43
          256         120
          256         205
          256         268
          256         305
          256         337
          256         353
          256         369
          256         390
          256         419
          256         438
          256         491
          257          70
          257          79
          257         144
          257         221
          257         301
          257         488
          258          11
          258          71
          258         100
          258         123
          258         382
          258         419
          258         452
          258         461
          258         491
          259           3
          259          44
          259          70
          259         136
          259         143
          259         217
          259         383
          259         402
          259         445
          260          21
          260          64
          260         113
          260         129
          260         145
          260         241
          260         246
          260         255
          260         262
          260         295
          260         309
          260         320
          260         325
          260         332
          260         376
          260         400
          260         470
          261          33
          261          52
          261          81
          261         115
          261         119
          261         130
          261         138
          261         155
          261         334
          261         341
          261         347
          261         353
          261         363
          261         370
          261         371
          261         407
          261         425
          261         464
          262           1
          262           9
          262          39
          262         113
          262         196
          262         234
          262         249
          262         266
          262         290
          262         297
          262         355
          262         478
          263          32
          263          33
          263          35
          263          62
          263          94
          263         127
          263         138
          263         180
          263         236
          263         307
          263         398
          263         451
          263         497
          264          31
          264          79
          264         176
          264         248
          264         284
          264         376
          264         383
          264         387
          265           9
          265          79
          265         175
          265         213
          265         223
          265         269
          265         292
          265         313
          265         324
          265         333
          265         349
          265         499
          266          75
          266         109
          266         129
          266         203
          266         262
          266         326
          266         341
          266         388
          267          36
          267          66
          267         110
          267         111
          267         125
          267         237
          267         259
          267         285
          267         386
          267         398
          267         461
          267         480
          268           8
          268          34
          268          36
          268          48
          268          55
          268          75
          268         180
          268         184
          268         195
          268         196
          268         300
          268         317
          268         339
          268         423
          268         485
          269         117
          269         249
          269         405
          270          51
          270          66
          270          87
          270         146
          270         152
          270         224
          270         275
          270         289
          270         319
          270         421
          270         461
          270         462
          270         464
          270         476
          271           6
          271          32
          271          84
          271         141
          271         228
          271         274
          271         291
          271         292
          271         299
          271         324
          271         327
          271         362
          271         426
          271         493
          271         498
          272          65
          272          88
          272         121
          272         372
          272         417
          272         476
          273          18
          273          44
          273          73
          273         177
          273         226
          273         241
          273         252
          273         489
          274         107
          274         136
          274         180
          274         199
          274         210
          274         212
          274         280
          274         285
          274         311
          274         349
          274         382
          274         413
          275          52
          275          72
          275         102
          275         151
          275         195
          275         196
          275         340
          275         357
          275         359
          275         394
          275         403
          275         457
          276          35
          276          54
          276         155
          276         157
          276         179
          276         184
          276         198
          276         356
          276         368
          276         462
          277          40
          277         165
          277         201
          277         208
          277         221
          277         319
          277         465
          278          61
          278          71
          278         145
          278         152
          278         210
          278         243
          278         256
          278         295
          278         311
          278         384
          278         432
          278         455
          278         479
          279          43
          279          64
          279          92
          279         172
          279         207
          279         243
          279         244
          279         276
          279         351
          279         398
          280          62
          280         129
          280         182
          280         208
          280         211
          280         227
          280         279
          280         294
          280         316
          280         348
          280         408
          280         417
          280         463
          280         476
          280         481
          281          45
          281          75
          281         211
          281         212
          281         267
          281         285
          281         317
          281         389
          281         422
          281         479
          282          14
          282          30
          282          91
          282         174
          282         276
          282         392
          282         435
          282         438
          282         496
          282         498
          283          35
          283          39
          283         123
          283         141
          283         183
          283         184
          283         241
          283         268
          283         320
          283         385
          283         391
          283         412
          283         449
          283         453
          284         139
          284         327
          284         405
          284         452
          285           6
          285          90
          285         126
          285         147
          285         232
          285         259
          285         274
          285         297
          285         306
          285         341
          285         486
          286          11
          286          22
          286          64
          286          87
          286         165
          286         191
          286         228
          286         234
          286         245
          286         278
          286         283
          286         304
          286         385
          286         391
          287          11
          287          32
          287          69
          287         104
          287         135
          287         139
          287         175
          287         347
          287         402
          287         438
          288           6
          288           9
          288          46
          288          89
          288         105
          288         123
          288         171
          288         193
          288         236
          288         250
          288         251
          288         316
          288         354
          288         374
          288         386
          288         390
          289         132
          289         133
          289         139
          289         163
          289         186
          289         189
          289         337
          289         341
          289         414
          289         429
          289         477
          289         483
          290          42
          290          51
          290          79
          290         110
          290         156
          290         223
          290         280
          290         308
          290         346
          290         397
          290         412
          290         422
          290         482
          291          45
          291          57
          291         159
          291         196
          291         322
          291         404
          291         445
          291         490
          292          12
          292          48
          292          82
          292         299
          292         306
          292         307
          292         354
          292         363
          292         387
          292         390
          292         466
          292         489
          292         495
          293          62
          293         151
          293         190
          293         236
          293         266
          293         288
          293         301
          293         363
          293         413
          293         429
          293         486
          294         141
          294         159
          294         213
          294         236
          294         293
          294         326
          294         337
          294         348
          294         425
          295         110
          295         140
          295         144
          295         158
          295         200
          295         248
          295         259
          295         261
          295         289
          295         310
          295         330
          295         343
          295         350
          296          30
          296          43
          296          61
          296         108
          296         180
          296         205
          296         243
          296         354
          296         362
          296         369
          296         382
          296         390
          296         406
          296         420
          296         477
          297          11
          297          12
          297          97
          297         125
          297         134
          297         139
          297         195
          297         248
          297         273
          297         291
          297         324
          297         398
          297         406
          297         500
          298         103
          298         375
          298         447
          298         466
          299          18
          299          21
          299          75
          299         119
          299         169
          299         187
          299         358
          300          10
          300          36
          300          79
          300         150
          300         151
          300         171
          300         199
          300         203
          300         230
          300         309
          300         329
          301         113
          301         178
          301         189
          301         191
          301         200
          301         286
          301         363
          301         427
          301         432
          301         462
          302          56
          302          66
          302         139
          302         148
          302         199
          302         247
          302         356
          302         359
          302         361
          302         368
          302         395
          303          16
          303          33
          303          50
          303          55
          303          71
          303          72
          303         137
          303         138
          303         378
          303         397
          303         413
          304          64
          304         130
          304         135
          304         313
          304         392
          305          11
          305          22
          305          85
          305         136
          305         213
          305         229
          305         307
          305         333
          305         342
          305         382
          305         455
          306           9
          306          10
          306          92
          306         137
          306         209
          306         268
          306         270
          306         293
          306         476
          307           1
          307           2
          307           5
          307          65
          307         103
          307         111
          307         113
          307         116
          307         126
          307         190
          307         228
          307         337
          307         365
          307         401
          307         484
          308          89
          308         113
          308         118
          308         120
          308         181
          308         229
          308         360
          308         390
          308         397
          309          24
          309         117
          309         206
          309         231
          309         250
          309         267
          309         299
          309         305
          309         350
          309         352
          309         404
          309         480
          310          15
          310         170
          310         182
          310         243
          310         325
          310         424
          310         426
          310         437
          310         466
          310         474
          311          20
          311          28
          311          65
          311          69
          311         125
          311         150
          311         187
          311         218
          311         222
          311         264
          311         276
          311         373
          311         489
          312         134
          312         164
          312         173
          312         224
          312         244
          312         245
          312         344
          312         358
          312         366
          312         387
          312         390
          312         406
          312         454
          312         463
          312         467
          313           2
          313           4
          313          99
          313         109
          313         160
          313         173
          313         229
          313         234
          313         289
          313         315
          313         318
          313         339
          313         371
          313         432
          314           6
          314          79
          314         108
          314         119
          314         152
          314         337
          314         344
          314         419
          315           5
          315          74
          315         178
          315         206
          315         338
          315         348
          315         462
          316          32
          316         110
          316         135
          316         170
          316         290
          316         338
          316         431
          316         442
          317           5
          317           7
          317          80
          317         129
          317         177
          317         216
          317         218
          317         270
          317         283
          317         371
          317         424
          318          12
          318          25
          318          39
          318          74
          318         182
          318         203
          318         297
          318         311
          318         398
          318         416
          318         429
          318         476
          319          68
          319         157
          319         179
          319         191
          319         204
          319         234
          319         235
          319         290
          319         317
          319         374
          319         380
          319         389
          319         440
          319         469
          320          36
          320          51
          320         120
          320         131
          320         214
          320         229
          320         338
          320         378
          320         447
          321         177
          321         178
          321         238
          321         385
          321         414
          321         437
          322          50
          322         115
          322         189
          322         277
          322         286
          322         310
          322         329
          322         343
          322         355
          323         110
          323         197
          323         212
          323         235
          323         263
          323         370
          323         398
          323         411
          323         433
          323         485
          323         496
          324          24
          324         117
          324         126
          324         127
          324         130
          324         209
          324         239
          324         244
          324         289
          324         316
          324         328
          324         364
          324         494
          325           1
          325          58
          325          80
          325         124
          325         185
          325         213
          325         240
          325         257
          325         278
          325         340
          325         354
          325         411
          325         433
          325         493
          326          20
          326          28
          326          71
          326         110
          326         151
          326         230
          326         281
          326         315
          326         321
          326         327
          326         328
          326         343
          326         375
          326         401
          326         439
          326         447
          326         500
          327          10
          327          40
          327          72
          327          78
          327          81
          327         124
          327         230
          327         244
          327         288
          327         317
          327         331
          327         460
          327         461
          328          11
          328          59
          328          86
          328         110
          328         190
          328         206
          328         331
          328         459
          328         466
          328         475
          329          27
          329          93
          329          96
          329         101
          329         122
          329         123
          329         195
          329         219
          329         241
          329         310
          329         328
          329         349
          329         449
          330          54
          330          57
          330          71
          330          99
          330         121
          330         156
          330         192
          330         212
          330         216
          330         238
          330         316
          330         347
          330         383
          330         463
          331           7
          331          33
          331         184
          331         222
          331         258
          331         339
          331         343
          331         364
          331         417
          331         427
          331         453
          331         464
          331         485
          331         493
          332          18
          332          41
          332          88
          332         128
          332         177
          332         254
          332         372
          332         380
          332         398
          332         446
          332         464
          332         481
          333          73
          333         174
          333         205
          333         218
          333         269
          333         277
          333         287
          333         292
          333         387
          333         410
          333         430
          333         431
          334          33
          334         146
          334         212
          334         235
          334         292
          334         374
          334         383
          334         458
          334         470
          335           4
          335          12
          335         126
          335         164
          335         170
          335         211
          335         220
          335         228
          335         317
          335         324
          335         420
          335         471
          335         474
          336          40
          336          48
          336         116
          336         126
          336         127
          336         215
          336         227
          336         237
          336         238
          336         245
          336         308
          336         335
          336         489
          337           2
          337          12
          337          26
          337          83
          337         106
          337         131
          337         185
          337         194
          337         292
          337         345
          337         366
          337         375
          337         387
          337         416
          337         446
          338          10
          338          32
          338          35
          338          48
          338          49
          338         196
          338         207
          338         280
          338         283
          338         371
          338         484
          339          14
          339          25
          339          63
          339          88
          339         140
          339         223
          339         277
          339         296
          340           4
          340          62
          340         143
          340         191
          340         298
          340         328
          340         364
          340         439
          341          89
          341         167
          341         206
          341         225
          341         226
          341         233
          341         283
          341         332
          341         356
          341         396
          341         434
          341         478
          341         482
          341         499
          342          15
          342          80
          342         100
          342         141
          342         186
          342         188
          342         259
          342         303
          342         341
          342         350
          342         357
          342         364
          342         423
          342         445
          342         449
          342         485
          343          22
          343          53
          343          59
          343          77
          343          91
          343         102
          343         117
          343         130
          343         156
          343         200
          343         209
          343         322
          343         336
          343         359
          343         360
          343         364
          343         415
          343         420
          343         448
          343         463
          343         464
          344          42
          344         127
          344         154
          344         155
          344         180
          344         183
          344         191
          344         193
          344         202
          344         268
          344         270
          344         273
          344         351
          344         355
          344         373
          344         440
          345          67
          345         105
          345         224
          345         270
          345         443
          346          64
          346          93
          346         140
          346         242
          346         268
          346         350
          346         396
          347          10
          347          18
          347         242
          347         259
          347         300
          347         384
          347         407
          347         442
          348          11
          348          12
          348          27
          348          70
          348         172
          348         193
          348         252
          348         278
          348         281
          348         330
          348         380
          348         388
          348         434
          348         469
          349          76
          349         141
          349         202
          349         222
          349         223
          349         265
          349         288
          349         454
          350          56
          350          59
          350          84
          350         304
          350         388
          350         495
          351           1
          351          89
          351         118
          351         195
          351         309
          351         352
          351         400
          352          10
          352          24
          352          32
          352         295
          352         312
          352         350
          352         358
          353           9
          353          15
          353         114
          353         224
          353         374
          353         462
          353         463
          354          29
          354          37
          354          51
          354         176
          354         179
          354         321
          354         430
          354         448
          355          14
          355         116
          355         177
          355         262
          355         269
          355         306
          355         483
          356           4
          356          61
          356          93
          356         166
          356         191
          356         221
          356         278
          356         298
          356         342
          356         370
          356         390
          356         451
          356         468
          356         497
          357         104
          357         117
          357         126
          357         155
          357         183
          357         193
          357         237
          357         299
          357         372
          357         477
          358           2
          358          22
          358          42
          358          63
          358         184
          358         201
          358         242
          358         403
          358         406
          359          18
          359          26
          359          65
          359         115
          359         165
          359         216
          359         241
          359         302
          359         306
          359         361
          360          58
          360          95
          360         144
          360         164
          360         258
          360         349
          360         374
          361          40
          361          46
          361          99
          361         108
          361         109
          361         188
          361         218
          361         224
          361         309
          361         389
          361         391
          362          31
          362          67
          362         218
          362         254
          362         255
          362         280
          362         381
          362         423
          362         454
          363           5
          363          31
          363          39
          363         121
          363         166
          363         216
          363         239
          363         259
          363         417
          363         440
          363         462
          363         467
          364          57
          364         134
          364         143
          364         172
          364         175
          364         249
          364         310
          364         418
          365          14
          365         109
          365         156
          365         170
          365         172
          365         181
          365         223
          365         294
          365         331
          365         462
          366           8
          366          59
          366         102
          366         143
          366         144
          366         164
          366         184
          366         216
          366         222
          366         225
          366         236
          366         269
          366         290
          366         356
          366         362
          366         458
          367          13
          367          15
          367          58
          367          77
          367         105
          367         126
          367         195
          367         230
          367         268
          367         276
          367         292
          367         297
          367         298
          367         316
          367         378
          367         436
          367         440
          367         492
          368          92
          368         127
          368         132
          368         147
          368         164
          368         170
          368         201
          368         232
          368         276
          368         314
          368         315
          368         337
          368         496
          369          10
          369          40
          369          50
          369          62
          369          74
          369         120
          369         192
          369         209
          369         224
          369         268
          369         326
          369         427
          369         428
          369         459
          369         467
          369         490
          370         142
          370         183
          370         236
          370         273
          370         332
          370         361
          370         403
          370         427
          370         500
          371          32
          371          36
          371          67
          371         100
          371         131
          371         132
          371         232
          371         326
          371         347
          371         498
          371         500
          372          15
          372          60
          372         181
          372         188
          372         209
          372         279
          372         292
          372         316
          372         318
          372         386
          372         426
          372         488
          373          29
          373         104
          373         114
          373         137
          373         206
          373         208
          373         244
          373         297
          373         306
          373         375
          373         421
          373         429
          373         437
          373         486
          374          39
          374          54
          374         202
          374         239
          374         268
          374         290
          374         301
          374         328
          374         385
          374         436
          375          53
          375         153
          375         160
          375         271
          375         301
          375         313
          375         314
          375         353
          375         428
          375         467
          375         496
          376           6
          376          27
          376         190
          376         291
          376         339
          376         346
          376         382
          376         391
          376         396
          376         398
          376         462
          376         464
          376         479
          376         481
          377          76
          377         127
          377         141
          377         157
          377         223
          377         271
          377         277
          377         382
          377         390
          377         405
          377         461
          377         484
          378          25
          378          30
          378          89
          378          98
          378         142
          378         197
          378         272
          378         307
          378         316
          378         392
          378         397
          378         453
          378         484
          379          21
          379         210
          379         328
          379         387
          379         456
          379         459
          379         487
          379         495
          380          34
          380          48
          380          52
          380         110
          380         159
          380         181
          380         283
          380         288
          380         340
          380         383
          380         451
          380         457
          381          24
          381          53
          381          55
          381         154
          381         173
          381         204
          381         298
          381         441
          381         472
          381         499
          382           1
          382          20
          382          61
          382          82
          382          99
          382         110
          382         126
          382         153
          382         253
          382         376
          382         413
          382         456
          382         481
          383          14
          383          40
          383          46
          383          60
          383         155
          383         194
          383         235
          383         240
          383         271
          383         300
          383         347
          383         379
          383         403
          383         419
          383         483
          384          79
          384          84
          384         102
          384         114
          384         135
          384         258
          384         283
          384         334
          384         352
          384         489
          385          90
          385          94
          385         103
          385         133
          385         168
          385         169
          385         219
          385         222
          385         224
          385         262
          385         268
          385         289
          385         309
          385         333
          385         354
          385         390
          385         476
          386          32
          386          48
          386          90
          386         122
          386         125
          386         332
          386         343
          386         436
          386         470
          386         475
          386         489
          386         499
          387         115
          387         120
          387         166
          387         214
          387         366
          387         377
          387         431
          388          78
          388          86
          388         112
          388         197
          388         245
          388         385
          388         403
          388         440
          388         487
          388         498
          389          26
          389         104
          389         113
          389         125
          389         241
          389         344
          389         411
          390          10
          390          46
          390         117
          390         131
          390         197
          390         202
          390         224
          390         292
          390         302
          390         303
          390         308
          390         382
          390         422
          390         429
          390         486
          391          35
          391          57
          391          65
          391          71
          391          88
          391         113
          391         152
          391         201
          391         203
          391         269
          391         323
          391         352
          391         421
          392           8
          392          85
          392         138
          392         199
          392         242
          392         285
          392         290
          392         308
          392         410
          392         438
          392         467
          392         487
          392         490
          393          64
          393          78
          393         104
          393         168
          393         264
          393         298
          393         302
          393         385
          393         406
          393         432
          393         455
          393         500
          394         138
          394         217
          394         242
          394         340
          394         369
          394         391
          394         415
          395           5
          395          38
          395          48
          395          56
          395         137
          395         226
          395         289
          395         471
          395         472
          395         474
          396         109
          396         128
          396         313
          396         326
          396         370
          396         375
          396         420
          396         445
          396         500
          397           1
          397         114
          397         126
          397         147
          397         161
          397         199
          397         287
          397         303
          397         310
          397         321
          397         451
          398           4
          398          30
          398         117
          398         137
          398         227
          398         237
          398         277
          398         403
          398         433
          399          52
          399          53
          399          59
          399          63
          399         154
          399         170
          399         199
          399         254
          399         259
          399         333
          399         436
          400          41
          400          66
          400          79
          400         144
          400         146
          400         182
          400         237
          400         244
          400         381
          400         413
          400         447
          400         459
          400         465
          401          97
          401         133
          401         157
          401         203
          401         328
          401         403
          402          19
          402          94
          402         126
          402         151
          402         153
          402         166
          402         261
          402         319
          402         372
          402         417
          402         474
          403          78
          403         125
          403         142
          403         165
          403         214
          403         255
          403         258
          403         307
          403         318
          403         369
          403         411
          403         419
          404           8
          404          49
          404         192
          404         251
          404         406
          404         425
          404         457
          404         462
          404         477
          404         489
          404         497
          405          28
          405          55
          405         163
          405         181
          405         216
          405         239
          405         283
          405         347
          405         356
          405         420
          405         472
          405         478
          406          23
          406         135
          406         140
          406         173
          406         200
          406         313
          406         328
          406         331
          406         349
          406         355
          406         488
          407          41
          407          50
          407          69
          407         155
          407         247
          407         283
          407         284
          407         321
          407         352
          407         391
          407         422
          408          48
          408         114
          408         300
          408         330
          408         389
          408         391
          409          14
          409          89
          409         106
          409         132
          409         144
          409         169
          409         180
          409         191
          409         278
          409         297
          409         327
          409         337
          409         369
          409         380
          409         469
          409         493
          410          91
          410         134
          410         153
          410         179
          410         298
          410         343
          410         402
          410         407
          410         426
          410         437
          411           7
          411          17
          411          52
          411          91
          411         153
          411         235
          411         252
          411         267
          411         270
          411         277
          411         350
          411         428
          411         437
          411         444
          411         477
          411         479
          411         483
          412          16
          412         254
          412         383
          412         442
          413          12
          413          23
          413          44
          413          93
          413         131
          413         152
          413         167
          413         229
          413         302
          413         323
          413         342
          413         461
          413         465
          413         473
          414          34
          414          48
          414          68
          414          87
          414         186
          414         261
          414         266
          414         274
          414         439
          414         460
          415          37
          415         136
          415         142
          415         257
          415         314
          415         315
          415         316
          415         370
          415         425
          415         436
          415         442
          416          35
          416          69
          416         208
          416         238
          416         279
          416         373
          416         412
          416         482
          417         116
          417         189
          417         360
          417         442
          418          28
          418         116
          418         180
          418         225
          418         244
          418         248
          418         309
          418         333
          418         334
          418         357
          418         365
          419          92
          419         118
          419         152
          419         168
          419         238
          419         330
          419         412
          419         438
          419         445
          420           9
          420          35
          420          42
          420          86
          420         193
          420         215
          420         242
          420         378
          420         390
          420         407
          420         436
          421          40
          421          77
          421          97
          421         108
          421         168
          421         232
          421         266
          421         283
          421         293
          421         315
          421         388
          421         416
          421         426
          421         454
          422          10
          422          78
          422          89
          422         158
          422         226
          422         287
          422         301
          422         335
          422         358
          422         373
          422         385
          422         393
          422         439
          422         454
          423          21
          423          56
          423          61
          423          72
          423         109
          423         116
          423         175
          423         200
          423         263
          423         284
          423         294
          423         296
          423         339
          423         402
          423         424
          423         450
          424           1
          424         164
          424         166
          424         173
          424         205
          424         243
          424         253
          424         258
          424         326
          424         378
          424         488
          425          12
          425          64
          425          74
          425         255
          425         314
          425         375
          425         388
          425         465
          425         470
          426          25
          426          45
          426          54
          426         159
          426         174
          426         230
          426         241
          426         262
          426         276
          426         293
          426         350
          426         373
          426         383
          426         404
          426         445
          427           5
          427          77
          427         119
          427         138
          427         170
          427         187
          427         197
          427         208
          427         265
          427         266
          427         372
          427         392
          427         422
          427         433
          427         449
          427         487
          428         238
          428         254
          428         259
          428         269
          428         330
          428         336
          428         343
          428         346
          429          44
          429          78
          429         107
          429         128
          429         199
          429         230
          429         283
          429         305
          429         309
          429         343
          429         345
          429         413
          429         425
          429         444
          430          20
          430          84
          430         123
          430         170
          430         255
          430         368
          430         424
          430         427
          431          15
          431         204
          431         219
          431         223
          431         244
          431         398
          431         417
          431         439
          432          29
          432          73
          432          97
          432         113
          432         135
          432         183
          432         233
          432         255
          432         264
          432         393
          432         456
          432         464
          432         494
          433          42
          433          58
          433         120
          433         145
          433         236
          433         262
          433         310
          433         409
          434          31
          434          33
          434         127
          434         130
          434         217
          434         218
          434         222
          434         391
          434         459
          434         479
          435          34
          435         134
          435         204
          435         217
          435         226
          435         232
          435         303
          435         325
          435         333
          435         391
          435         452
          435         486
          435         491
          436          50
          436          52
          436          58
          436          66
          436          71
          436          90
          436         125
          436         275
          436         318
          436         347
          436         392
          436         407
          436         421
          436         477
          436         484
          436         486
          437          30
          437          57
          437         147
          437         192
          437         251
          437         388
          437         410
          437         446
          438           7
          438          67
          438         138
          438         148
          438         165
          438         184
          438         185
          438         338
          438         362
          438         476
          439         109
          439         136
          439         219
          439         223
          439         233
          439         314
          439         345
          439         369
          439         394
          439         438
          439         477
          440          18
          440          96
          440         284
          440         288
          440         306
          440         354
          440         402
          440         449
          441          32
          441          36
          441         145
          441         178
          441         197
          441         294
          441         312
          441         317
          441         372
          441         377
          441         453
          441         454
          441         475
          442          28
          442          47
          442          52
          442          91
          442         109
          442         139
          442         141
          442         160
          442         189
          442         294
          442         326
          442         469
          443          17
          443         157
          443         177
          443         181
          443         228
          443         233
          443         309
          443         319
          443         324
          443         357
          443         359
          443         414
          443         446
          444         100
          444         222
          444         245
          444         264
          444         313
          444         326
          444         366
          444         377
          444         390
          444         400
          444         402
          444         478
          445          10
          445          46
          445         108
          445         112
          445         144
          445         203
          445         289
          445         309
          445         385
          445         420
          446           5
          446          13
          446          34
          446          56
          446         222
          446         379
          446         395
          446         470
          447          17
          447          62
          447         107
          447         113
          447         152
          447         171
          447         216
          447         258
          447         323
          447         395
          447         415
          447         454
          448          71
          448          81
          448          92
          448         137
          448         152
          448         162
          448         221
          448         236
          448         279
          448         293
          448         370
          448         389
          448         393
          448         401
          448         414
          448         439
          449          34
          449          49
          449          67
          449         301
          449         340
          449         362
          449         374
          449         479
          449         486
          450          21
          450         113
          450         121
          450         122
          450         318
          450         336
          450         363
          450         386
          450         402
          450         426
          450         428
          450         430
          450         445
          451          92
          451         106
          451         130
          451         227
          451         265
          451         306
          451         316
          451         424
          451         428
          451         479
          451         486
          452          20
          452          21
          452         121
          452         167
          452         254
          452         262
          452         306
          452         333
          453          95
          453         110
          453         138
          453         259
          453         264
          453         273
          453         287
          453         370
          453         381
          454          30
          454         154
          454         158
          454         177
          454         231
          454         294
          454         306
          454         324
          454         346
          454         415
          454         473
          455          18
          455          21
          455          52
          455          83
          455         124
          455         179
          455         201
          455         233
          455         270
          455         277
          455         372
          455         451
          455         460
          456          19
          456          53
          456          63
          456         191
          456         210
          456         245
          456         266
          456         307
          456         411
          456         427
          456         436
          457           2
          457          17
          457          41
          457          61
          457          99
          457         139
          457         169
          457         172
          457         181
          457         189
          457         238
          457         274
          457         294
          457         393
          457         483
          458          61
          458          85
          458          95
          458         180
          458         193
          458         204
          458         270
          458         277
          458         393
          458         431
          458         493
          459           3
          459         113
          459         196
          459         233
          459         245
          459         279
          459         292
          459         297
          459         298
          459         313
          459         354
          459         360
          459         398
          459         420
          459         455
          459         487
          460          13
          460          31
          460          53
          460         171
          460         199
          460         440
          460         483
          461          15
          461         159
          461         174
          461         203
          461         234
          461         267
          461         311
          461         366
          461         375
          461         389
          461         395
          462          45
          462          47
          462         105
          462         136
          462         167
          462         213
          462         225
          462         255
          462         363
          462         409
          462         418
          463           8
          463          31
          463          46
          463         186
          463         315
          463         374
          463         378
          463         400
          463         449
          463         493
          464          23
          464         207
          464         285
          464         334
          464         406
          464         449
          464         480
          465          11
          465          33
          465          47
          465          90
          465         122
          465         160
          465         183
          465         205
          465         267
          465         268
          465         382
          466          47
          466         108
          466         228
          466         266
          466         349
          466         407
          466         421
          466         427
          466         455
          466         482
          466         493
          467          22
          467          31
          467          62
          467         100
          467         101
          467         147
          467         223
          467         238
          467         286
          467         298
          467         322
          467         434
          467         471
          468           9
          468          12
          468          42
          468         102
          468         105
          468         278
          468         380
          468         381
          468         446
          468         473
          468         476
          469          24
          469          42
          469          69
          469         136
          469         218
          469         247
          469         271
          469         275
          469         286
          469         357
          469         492
          470          62
          470          98
          470         127
          470         134
          470         171
          470         181
          470         303
          470         310
          470         312
          470         327
          470         426
          471          20
          471          93
          471         149
          471         246
          471         327
          471         331
          471         386
          471         413
          471         424
          471         425
          471         462
          471         483
          471         494
          472           1
          472          63
          472         131
          472         141
          472         162
          472         284
          472         318
          472         353
          472         393
          472         399
          472         407
          472         469
          473         118
          473         173
          473         192
          473         263
          473         346
          473         367
          473         378
          474           5
          474          33
          474         176
          474         217
          474         235
          474         236
          474         254
          474         288
          474         291
          474         344
          474         371
          474         445
          475          62
          475          91
          475         173
          475         183
          475         247
          475         257
          475         263
          475         305
          475         458
          476         119
          476         177
          476         199
          476         228
          476         316
          476         333
          476         375
          476         423
          476         440
          476         450
          476         479
          477           5
          477         193
          477         206
          477         251
          477         252
          477         276
          477         307
          477         326
          477         340
          477         346
          477         354
          477         409
          477         454
          478          59
          478          66
          478          83
          478          92
          478         101
          478         112
          478         148
          478         171
          478         210
          478         231
          478         235
          478         248
          478         280
          478         300
          478         332
          478         406
          478         417
          478         421
          478         425
          479          32
          479         122
          479         148
          479         151
          479         204
          479         249
          479         286
          479         288
          479         363
          479         428
          480          16
          480          37
          480          81
          480         106
          480         171
          480         195
          480         267
          480         336
          480         366
          480         399
          480         439
          480         467
          480         497
          481          25
          481          30
          481          53
          481         117
          481         131
          481         133
          481         157
          481         159
          481         168
          481         208
          481         233
          481         234
          481         238
          481         282
          481         296
          481         313
          481         322
          481         337
          481         365
          481         391
          481         409
          481         414
          481         435
          481         496
          482          70
          482          81
          482         110
          482         195
          482         223
          482         226
          482         268
          482         394
          482         415
          482         417
          482         447
          483           6
          483          59
          483         142
          483         223
          483         256
          483         296
          483         307
          483         313
          483         347
          483         353
          483         358
          483         475
          484          29
          484          65
          484          73
          484          80
          484          96
          484         101
          484         141
          484         229
          484         317
          484         331
          484         352
          484         366
          485          83
          485         108
          485         113
          485         116
          485         151
          485         258
          485         330
          485         461
          486          27
          486          73
          486         111
          486         155
          486         176
          486         203
          486         217
          486         258
          486         279
          486         328
          486         347
          486         352
          487          31
          487          39
          487         138
          487         154
          487         169
          487         178
          487         203
          487         222
          487         223
          487         233
          487         285
          487         321
          487         362
          487         376
          487         462
          487         491
          487         499
          488          55
          488          66
          488         124
          488         149
          488         163
          488         174
          488         186
          488         246
          488         257
          489         106
          489         161
          489         179
          489         238
          489         267
          489         312
          489         355
          489         413
          489         428
          489         438
          489         442
          490          36
          490         138
          490         283
          490         329
          490         360
          491          25
          491          37
          491          75
          491          84
          491         102
          491         129
          491         150
          491         164
          491         178
          491         246
          491         250
          491         252
          491         288
          491         314
          491         359
          491         385
          491         459
          491         472
          491         484
          491         485
          491         500
          492         175
          492         250
          492         269
          492         329
          492         441
          493          11
          493          82
          493          89
          493         173
          493         180
          493         201
          493         241
          493         250
          493         256
          493         419
          494           5
          494          72
          494         134
          494         145
          494         149
          494         187
          494         201
          494         233
          494         274
          494         324
          494         411
          495          52
          495          99
          495         145
          495         224
          495         258
          495         263
          495         284
          495         286
          495         305
          495         368
          495         371
          495         466
          495         484
          496          67
          496         101
          496         180
          496         212
          496         263
          496         309
          496         399
          496         401
          496         452
          497          68
          497          96
          497         112
          497         125
          497         130
          497         158
          497         168
          497         169
          497         192
          497         316
          497         364
          497         376
          497         378
          497         444
          498          52
          498          80
          498          95
          498         143
          498         228
          498         259
          498         266
          498         271
          498         330
          498         368
          498         476
          499          21
          499          27
          499          62
          499         122
          499         123
          499         139
          499         179
          499         314
          499         439
          499         482
          500          35
          500          42
          500         147
          500         165
          500         225
          500         235
          500         299
          500         325
          500         481
