# Supplementary material for: Dynamic thresholding search for the feedback vertex set problem
Source: PeerJ Comput Sci. 2023 Feb 10;9:e1245. doi: 10.7717/peerj-cs.1245 (PMC10280643; doi:10.7717/peerj-cs.1245)
Supplement: Supplemental Information 1 — These 101 benchmark instances are classified into five categories. No optimal solutions are known for the instances of the first to forth categories, while optimal solutions are known for the instances of the fifth category. [file peerj-cs-09-1245-s001.zip › FirstCategory/P500-6000.dat]

          500        6000
            1          36
            1          98
            1         126
            1         149
            1         169
            1         184
            1         190
            1         201
            1         212
            1         215
            1         235
            1         245
            1         329
            2          18
            2         146
            2         181
            2         216
            2         218
            2         220
            2         246
            2         248
            2         274
            2         319
            2         373
            2         427
            2         453
            3          36
            3          89
            3         214
            3         291
            3         342
            3         354
            3         361
            3         368
            4          17
            4          75
            4         135
            4         254
            4         395
            4         462
            4         464
            4         473
            4         474
            5          30
            5         123
            5         183
            5         186
            5         196
            5         346
            6          10
            6          16
            6          23
            6          25
            6          41
            6          72
            6          80
            6          82
            6         178
            6         208
            6         211
            6         221
            6         405
            6         459
            6         464
            6         483
            7           6
            7          10
            7          29
            7          84
            7         101
            7         128
            7         249
            7         250
            7         281
            7         389
            7         402
            7         421
            8          40
            8          63
            8         128
            8         136
            8         181
            8         222
            8         332
            8         373
            8         420
            8         421
            8         498
            9          49
            9          87
            9          99
            9         159
            9         162
            9         253
            9         279
            9         300
            9         320
            9         335
           10           1
           10           8
           10          29
           10          31
           10          45
           10          57
           10         108
           10         137
           10         205
           10         209
           10         300
           10         339
           10         352
           10         407
           10         431
           10         466
           11          80
           11         128
           11         138
           11         322
           11         393
           11         429
           11         491
           11         493
           12          60
           12          96
           12         160
           13          19
           13         163
           13         176
           13         294
           13         353
           13         417
           13         427
           13         471
           14          83
           14          86
           14         146
           14         149
           14         170
           14         271
           14         383
           14         406
           14         429
           15          68
           15         158
           15         193
           15         225
           15         235
           15         331
           15         332
           15         361
           15         362
           15         371
           15         396
           15         484
           15         500
           16          11
           16         111
           16         143
           16         172
           16         210
           16         226
           16         252
           16         400
           16         408
           16         425
           16         426
           16         428
           17         115
           17         161
           17         166
           17         226
           17         258
           17         290
           17         294
           17         303
           17         384
           17         461
           18          10
           18          95
           18         182
           18         196
           18         277
           18         439
           18         440
           19          12
           19          54
           19         100
           19         107
           19         117
           19         135
           19         146
           19         152
           19         191
           19         220
           19         252
           19         254
           19         255
           19         273
           19         344
           19         380
           19         434
           19         446
           19         466
           20          10
           20          23
           20          91
           20         100
           20         129
           20         166
           20         185
           20         215
           20         253
           20         269
           20         271
           20         330
           20         342
           20         396
           20         473
           20         475
           21          10
           21          28
           21          29
           21          37
           21          61
           21         127
           21         149
           21         228
           21         285
           21         364
           21         445
           21         458
           21         492
           22          13
           22          21
           22          84
           22         108
           22         112
           22         128
           22         198
           22         235
           22         294
           22         311
           22         334
           23          53
           23         122
           23         132
           23         162
           23         186
           23         212
           23         236
           23         355
           23         408
           23         446
           23         452
           23         455
           23         479
           23         487
           24          29
           24          61
           24         102
           24         124
           24         206
           24         233
           24         274
           24         320
           24         350
           24         438
           24         442
           25          49
           25         114
           25         127
           25         129
           25         155
           25         189
           25         233
           25         292
           25         307
           25         344
           25         460
           26         111
           26         116
           26         247
           26         283
           26         328
           26         367
           26         393
           26         419
           26         426
           27         113
           27         147
           27         176
           27         196
           27         281
           27         301
           27         363
           27         393
           27         417
           27         472
           28         107
           28         120
           28         210
           28         254
           28         277
           28         355
           28         379
           28         383
           28         421
           28         448
           28         474
           29          10
           29          28
           29          71
           29          87
           29         112
           29         122
           29         180
           29         221
           29         239
           29         295
           29         328
           29         370
           29         440
           29         454
           30          81
           30         154
           30         301
           30         303
           30         309
           30         345
           30         358
           30         390
           30         391
           30         431
           30         464
           30         475
           30         486
           31           5
           31          44
           31          76
           31         154
           31         198
           31         199
           31         330
           31         358
           31         361
           31         422
           31         423
           31         468
           31         483
           32           5
           32          40
           32          61
           32          66
           32          73
           32         123
           32         170
           32         214
           32         301
           32         441
           32         487
           33           1
           33          66
           33         180
           33         201
           33         245
           33         255
           33         258
           33         360
           33         409
           33         464
           33         500
           34          68
           34         129
           34         264
           34         308
           34         366
           34         478
           34         496
           35           9
           35          17
           35          33
           35          37
           35         132
           35         133
           35         142
           35         163
           35         166
           35         186
           35         225
           35         244
           35         256
           35         297
           35         321
           35         330
           35         355
           35         364
           35         480
           35         496
           36           7
           36         136
           36         299
           36         302
           36         309
           36         328
           36         495
           37           3
           37         100
           37         128
           37         137
           37         218
           37         246
           37         279
           37         292
           37         355
           37         381
           37         391
           37         421
           37         434
           37         455
           37         469
           37         488
           37         491
           37         500
           38          15
           38          33
           38          79
           38         114
           38         154
           38         160
           38         194
           38         198
           38         251
           38         316
           38         398
           39          67
           39         286
           39         319
           39         337
           39         371
           39         378
           39         403
           39         434
           40          19
           40          35
           40          68
           40         138
           40         179
           40         215
           40         320
           40         351
           40         355
           40         380
           40         406
           40         478
           40         488
           41           1
           41           3
           41          54
           41          58
           41          63
           41          79
           41          89
           41         124
           41         137
           41         250
           41         321
           41         323
           41         362
           41         386
           41         420
           42         162
           42         181
           42         207
           42         261
           42         362
           42         372
           42         374
           42         421
           42         475
           43          36
           43          83
           43         107
           43         129
           43         145
           43         149
           43         180
           43         281
           43         288
           43         380
           43         455
           43         497
           44          71
           44         176
           44         189
           44         265
           44         453
           44         498
           45          14
           45          77
           45         177
           45         249
           45         257
           45         357
           45         456
           46          12
           46          94
           46         231
           46         243
           46         252
           46         294
           46         325
           46         372
           46         425
           47          25
           47          36
           47         163
           47         176
           47         217
           47         230
           47         272
           47         326
           47         348
           47         455
           47         485
           48           7
           48          71
           48          90
           48         298
           48         303
           48         343
           48         429
           48         474
           49          76
           49         147
           49         212
           49         241
           49         268
           49         334
           49         377
           49         429
           49         445
           49         461
           49         464
           49         486
           50         130
           50         146
           50         157
           50         166
           50         171
           50         180
           50         270
           50         288
           50         341
           50         439
           50         481
           50         493
           51          78
           51         146
           51         245
           51         301
           51         352
           51         379
           51         387
           51         400
           51         415
           51         428
           51         491
           52         116
           52         133
           52         194
           52         260
           52         262
           52         268
           52         307
           52         329
           52         343
           52         356
           52         362
           52         438
           53          33
           53          57
           53          58
           53          61
           53          66
           53          71
           53          94
           53         424
           53         471
           54           3
           54          62
           54          83
           54         123
           54         204
           54         247
           54         250
           54         262
           54         333
           54         334
           55          13
           55          44
           55          61
           55          73
           55         105
           55         277
           55         325
           55         330
           55         345
           55         376
           55         385
           55         462
           55         479
           55         495
           56           3
           56          21
           56          27
           56         148
           56         173
           56         209
           56         249
           56         252
           56         275
           56         287
           56         312
           56         313
           56         367
           57          75
           57         158
           57         201
           57         208
           57         220
           57         271
           57         287
           57         326
           57         346
           57         361
           57         380
           57         414
           57         446
           57         460
           57         476
           58          25
           58          26
           58          38
           58          47
           58          59
           58          91
           58         130
           58         167
           58         194
           58         221
           58         237
           58         269
           58         322
           58         355
           58         399
           58         431
           58         433
           59          36
           59          38
           59         179
           59         226
           59         255
           59         355
           59         396
           60           4
           60          50
           60          92
           60         207
           60         224
           60         271
           60         280
           61          64
           61          83
           61         249
           61         361
           61         386
           61         409
           61         414
           61         415
           61         480
           62          18
           62          32
           62         116
           62         206
           62         222
           62         235
           62         236
           62         250
           62         253
           62         359
           62         385
           62         437
           63          68
           63          97
           63         146
           63         166
           63         176
           63         214
           63         228
           63         243
           63         271
           63         343
           63         359
           63         463
           63         465
           64          12
           64          37
           64          70
           64          83
           64         185
           64         208
           64         230
           64         263
           64         273
           64         454
           64         460
           64         462
           64         486
           65          95
           65         105
           65         136
           65         139
           65         184
           65         190
           65         210
           65         218
           65         251
           65         290
           65         294
           65         313
           65         324
           65         346
           65         360
           65         397
           65         408
           65         423
           65         449
           65         471
           66          24
           66          38
           66          46
           66          60
           66         102
           66         107
           66         153
           66         166
           66         201
           66         240
           66         285
           66         320
           66         330
           66         344
           66         359
           66         360
           66         365
           66         401
           66         406
           66         407
           66         460
           66         475
           66         489
           67          65
           67         119
           67         191
           67         246
           67         285
           67         333
           67         401
           67         415
           67         417
           67         454
           67         463
           67         495
           68          80
           68         137
           68         388
           68         408
           68         475
           68         479
           69           4
           69          26
           69          77
           69         104
           69         188
           69         189
           69         200
           69         214
           69         233
           69         246
           69         254
           69         279
           70          41
           70          75
           70         129
           70         202
           70         210
           70         213
           70         237
           70         239
           70         372
           70         463
           70         469
           70         479
           71          20
           71          29
           71          48
           71         182
           71         199
           71         205
           71         281
           71         339
           71         363
           71         390
           71         422
           72          60
           72          81
           72          96
           72         180
           72         235
           72         381
           72         388
           72         423
           72         442
           72         462
           72         485
           72         496
           73         148
           73         184
           73         219
           73         264
           73         417
           73         461
           73         471
           74           6
           74          10
           74          39
           74          83
           74          97
           74         111
           74         142
           74         182
           74         225
           74         283
           74         318
           74         320
           74         331
           74         471
           75           1
           75           7
           75          60
           75          85
           75          87
           75          99
           75         102
           75         164
           75         173
           75         180
           75         191
           75         227
           75         260
           75         327
           75         350
           75         353
           75         374
           75         415
           75         472
           76          23
           76          38
           76          73
           76          88
           76         201
           76         212
           76         271
           76         280
           76         303
           76         309
           76         381
           76         388
           76         424
           76         477
           77          55
           77          59
           77         114
           77         194
           77         230
           77         232
           77         298
           77         317
           77         364
           77         379
           77         487
           78           8
           78          22
           78          29
           78          32
           78         113
           78         146
           78         262
           78         340
           78         341
           78         395
           78         490
           79          26
           79         114
           79         123
           79         160
           79         217
           79         231
           79         287
           79         305
           79         365
           79         406
           79         432
           79         443
           80         144
           80         180
           80         199
           80         210
           80         265
           80         292
           80         293
           80         329
           80         388
           80         436
           80         437
           80         439
           80         481
           81          14
           81          16
           81          21
           81          22
           81          26
           81         141
           81         178
           81         270
           81         277
           81         434
           82          22
           82          27
           82         113
           82         147
           82         159
           82         208
           82         319
           82         326
           82         379
           82         463
           82         484
           82         493
           83          37
           83          67
           83         117
           83         130
           83         204
           83         264
           83         385
           83         452
           84          32
           84          55
           84         129
           84         142
           84         173
           84         324
           84         326
           84         383
           84         387
           84         483
           85          42
           85          55
           85          66
           85         205
           85         243
           85         278
           85         307
           85         374
           85         422
           85         453
           85         455
           85         481
           86         166
           86         251
           86         271
           86         368
           86         391
           86         398
           86         402
           86         485
           87          42
           87          69
           87         128
           87         156
           87         174
           87         250
           87         262
           87         283
           87         335
           87         347
           87         451
           88          36
           88         115
           88         146
           88         273
           88         318
           88         327
           88         388
           88         408
           88         444
           88         481
           88         494
           88         495
           89          62
           89          80
           89         182
           89         193
           89         221
           89         253
           89         319
           89         335
           89         375
           89         386
           89         455
           89         468
           89         470
           89         477
           90          43
           90          75
           90         122
           90         255
           90         340
           90         363
           90         367
           90         373
           90         493
           91          13
           91          21
           91         143
           91         147
           91         226
           91         284
           91         327
           91         344
           91         357
           91         473
           91         486
           92          47
           92         169
           92         188
           92         325
           92         328
           92         330
           92         418
           92         476
           93          85
           93         111
           93         201
           93         228
           93         288
           93         311
           93         451
           93         485
           93         490
           93         494
           94          39
           94          88
           94          98
           94         108
           94         111
           94         170
           94         229
           94         233
           94         325
           94         425
           94         497
           95           7
           95          49
           95          87
           95         149
           95         158
           95         166
           95         200
           95         225
           95         298
           95         362
           95         366
           95         454
           95         466
           95         468
           95         479
           95         480
           95         493
           96          11
           96          14
           96          27
           96          32
           96          34
           96          93
           96         122
           96         130
           96         262
           96         296
           96         376
           96         383
           96         404
           96         432
           96         491
           96         499
           97          55
           97         116
           97         227
           97         245
           97         322
           97         360
           97         391
           97         406
           97         459
           97         476
           97         481
           98          67
           98          80
           98          92
           98         175
           98         214
           98         216
           98         256
           98         258
           98         278
           98         340
           98         342
           98         456
           99          44
           99         101
           99         102
           99         211
           99         229
           99         234
           99         309
           99         346
           99         350
           99         356
           99         359
           99         375
           99         395
           99         432
          100          34
          100          45
          100         139
          100         181
          100         182
          100         203
          100         206
          100         232
          100         273
          100         279
          100         285
          100         305
          100         320
          100         354
          100         366
          100         449
          100         462
          100         495
          101          10
          101          61
          101          77
          101         185
          101         212
          101         224
          101         299
          101         305
          101         360
          101         371
          101         484
          102           2
          102          13
          102         108
          102         138
          102         215
          102         263
          102         315
          102         337
          102         340
          102         341
          102         352
          102         355
          102         359
          102         373
          102         381
          102         411
          102         413
          102         471
          103          40
          103          61
          103          81
          103          84
          103          96
          103         162
          103         460
          103         480
          103         498
          104          76
          104         123
          104         142
          104         148
          104         182
          104         186
          104         192
          104         217
          104         253
          104         300
          104         310
          104         319
          104         334
          104         376
          104         425
          104         486
          105          82
          105          95
          105          96
          105         182
          105         240
          105         270
          105         350
          105         488
          106          30
          106          73
          106          89
          106         128
          106         158
          106         179
          106         265
          106         322
          106         343
          106         387
          106         388
          106         399
          106         411
          106         433
          106         443
          107          50
          107          70
          107         198
          107         329
          107         393
          107         394
          107         437
          107         479
          108          27
          108          67
          108          99
          108         138
          108         181
          108         182
          108         184
          108         234
          108         321
          108         323
          108         339
          108         417
          108         453
          108         474
          108         498
          109          21
          109          55
          109         106
          109         130
          109         169
          109         203
          109         271
          109         277
          109         348
          109         362
          109         434
          109         468
          109         478
          110           1
          110          82
          110          84
          110         156
          110         190
          110         210
          110         220
          110         225
          110         284
          110         297
          110         369
          110         405
          110         416
          110         422
          110         424
          110         427
          110         457
          110         492
          110         493
          111          33
          111         103
          111         150
          111         192
          111         226
          111         259
          111         320
          111         340
          111         363
          111         386
          111         431
          111         459
          112          42
          112         275
          112         303
          112         325
          112         387
          112         425
          112         466
          113           1
          113          14
          113          17
          113          21
          113          66
          113          83
          113         117
          113         121
          113         127
          113         149
          113         269
          113         348
          113         370
          113         406
          113         411
          113         422
          114           3
          114           4
          114          36
          114         155
          114         190
          114         221
          114         236
          114         287
          114         310
          114         348
          114         361
          114         407
          115         104
          115         124
          115         274
          115         294
          115         308
          115         331
          115         350
          115         386
          115         477
          115         488
          116          86
          116          95
          116         123
          116         136
          116         249
          116         258
          116         395
          116         406
          116         493
          117          34
          117         130
          117         136
          117         141
          117         192
          117         345
          117         444
          117         462
          117         476
          117         497
          118          28
          118          49
          118          54
          118          64
          118         152
          118         171
          118         176
          118         211
          118         338
          118         372
          118         379
          118         385
          118         441
          119          47
          119          62
          119          83
          119          86
          119         106
          119         174
          119         203
          119         220
          119         248
          119         271
          119         278
          119         297
          119         306
          119         339
          119         389
          119         425
          119         438
          119         493
          120          39
          120          43
          120          57
          120          70
          120          72
          120          97
          120         163
          120         248
          120         273
          120         335
          120         401
          121          31
          121         114
          121         127
          121         182
          121         198
          121         246
          121         275
          121         296
          121         298
          121         336
          121         349
          121         356
          121         391
          121         398
          121         448
          121         483
          122          38
          122          58
          122         119
          122         128
          122         160
          122         171
          122         175
          122         177
          122         215
          122         223
          122         271
          122         304
          122         314
          122         404
          122         484
          122         496
          123          38
          123         257
          123         303
          123         319
          123         335
          123         387
          123         406
          123         408
          123         490
          124          88
          124         116
          124         123
          124         141
          124         212
          124         243
          124         272
          124         358
          124         360
          124         372
          124         393
          124         414
          124         461
          125           4
          125           6
          125          67
          125          97
          125         103
          125         140
          125         166
          125         175
          125         177
          125         180
          125         208
          125         235
          125         261
          125         292
          125         342
          125         356
          125         358
          126          44
          126          83
          126          87
          126         105
          126         208
          126         364
          126         434
          126         436
          126         457
          127          33
          127          37
          127          43
          127          58
          127          65
          127         122
          127         155
          127         279
          127         293
          127         350
          127         358
          127         421
          127         498
          128          39
          128          73
          128         123
          128         126
          128         133
          128         136
          128         138
          128         164
          128         237
          128         258
          128         259
          128         325
          128         327
          128         351
          128         439
          128         463
          129         138
          129         199
          129         226
          129         269
          129         274
          129         282
          129         384
          129         405
          130          14
          130          28
          130          77
          130          93
          130         104
          130         115
          130         226
          130         249
          130         294
          130         399
          130         402
          130         495
          131          75
          131         110
          131         113
          131         119
          131         198
          131         210
          131         262
          131         263
          131         284
          131         336
          131         362
          131         365
          131         409
          131         493
          132          71
          132         105
          132         145
          132         192
          132         211
          132         250
          132         440
          132         461
          132         469
          133          55
          133         113
          133         228
          133         251
          133         270
          133         336
          133         374
          133         379
          133         400
          133         479
          134          62
          134          90
          134         220
          134         280
          134         307
          134         352
          134         359
          134         362
          134         417
          134         422
          134         444
          135          84
          135          90
          135         129
          135         162
          135         270
          135         300
          135         337
          135         354
          135         382
          135         406
          135         412
          135         491
          136         383
          136         448
          136         464
          136         474
          136         498
          137          52
          137          74
          137          84
          137          90
          137         125
          137         129
          137         170
          137         436
          137         439
          137         476
          138           4
          138          21
          138         166
          138         209
          138         228
          138         348
          138         383
          138         492
          139         103
          139         201
          139         227
          139         264
          139         420
          139         465
          139         479
          139         495
          140          22
          140          43
          140          49
          140          72
          140         113
          140         124
          140         130
          140         219
          140         272
          140         290
          140         298
          140         355
          141           2
          141           9
          141         125
          141         187
          141         248
          141         365
          141         479
          141         499
          142          13
          142          17
          142          50
          142          91
          142         139
          142         242
          142         289
          142         386
          143          21
          143          29
          143         125
          143         197
          143         200
          143         216
          143         314
          143         316
          143         318
          143         337
          143         432
          143         449
          144           4
          144          11
          144          43
          144          57
          144          76
          144         190
          144         230
          144         298
          144         359
          144         367
          144         370
          144         420
          144         429
          145           4
          145          34
          145          83
          145         208
          145         255
          145         376
          145         422
          145         434
          145         437
          145         500
          146           1
          146          59
          146         118
          146         121
          146         122
          146         208
          146         256
          146         290
          146         368
          147          72
          147         119
          147         135
          147         181
          147         241
          147         334
          147         371
          148          10
          148          22
          148          24
          148          40
          148          41
          148          69
          148          78
          148          90
          148         118
          148         149
          148         209
          148         296
          148         378
          148         379
          148         408
          148         414
          148         419
          148         425
          149          10
          149          45
          149          48
          149          85
          149         136
          149         187
          149         299
          149         314
          149         407
          149         455
          150           7
          150          16
          150          22
          150          40
          150          98
          150         158
          150         169
          150         232
          150         260
          150         272
          150         345
          150         361
          150         372
          150         389
          150         396
          150         399
          150         417
          151          52
          151          71
          151          81
          151         142
          151         224
          151         232
          151         324
          151         325
          151         357
          152           6
          152          45
          152          81
          152          89
          152         129
          152         137
          152         164
          152         204
          152         230
          152         264
          152         386
          152         454
          153          21
          153          25
          153         156
          153         170
          153         194
          153         256
          153         269
          153         330
          153         411
          153         475
          154          16
          154          62
          154         113
          154         262
          154         273
          154         334
          154         335
          154         337
          154         356
          154         392
          154         407
          154         482
          154         488
          154         489
          155          34
          155         119
          155         166
          155         179
          155         260
          155         296
          155         322
          155         433
          155         490
          156          29
          156         143
          156         289
          156         315
          156         319
          156         411
          156         461
          157          56
          157         123
          157         197
          157         230
          157         276
          158          81
          158          88
          158          95
          158         161
          158         171
          158         217
          158         219
          158         253
          158         325
          158         348
          158         416
          158         426
          158         470
          158         488
          159           7
          159         332
          159         342
          159         348
          159         359
          159         427
          159         430
          159         434
          160           3
          160          76
          160          99
          160         137
          160         196
          160         202
          160         251
          160         301
          160         375
          160         486
          161          35
          161          93
          161         140
          161         151
          161         167
          161         253
          161         304
          161         325
          161         394
          162          36
          162          88
          162         164
          162         290
          162         292
          162         347
          162         371
          162         431
          162         482
          162         489
          163           5
          163          79
          163          89
          163         140
          163         334
          163         346
          163         381
          163         382
          163         391
          163         408
          163         421
          163         470
          163         496
          164          11
          164          27
          164          75
          164         129
          164         134
          164         149
          164         174
          164         250
          164         254
          164         262
          164         305
          164         329
          164         414
          164         415
          164         416
          164         481
          165          43
          165          86
          165          87
          165         110
          165         159
          165         187
          165         235
          165         256
          165         376
          165         385
          165         437
          166         139
          166         165
          166         179
          166         278
          166         286
          166         322
          166         391
          167          55
          167         139
          167         216
          167         218
          167         232
          167         320
          167         339
          167         381
          168          11
          168          19
          168          36
          168          58
          168         190
          168         251
          168         263
          168         282
          168         309
          168         365
          168         370
          168         373
          168         394
          168         396
          168         407
          168         423
          168         434
          168         438
          168         443
          168         482
          168         486
          169           5
          169          54
          169          61
          169          84
          169         104
          169         113
          169         153
          169         216
          169         231
          169         232
          169         273
          169         303
          169         339
          169         351
          169         406
          169         454
          169         476
          169         487
          170           6
          170          54
          170         110
          170         134
          170         166
          170         176
          170         192
          170         229
          170         250
          170         251
          170         342
          170         432
          171           8
          171          29
          171          97
          171         130
          171         191
          171         237
          171         244
          171         317
          171         382
          171         390
          171         442
          171         480
          172          18
          172          32
          172         129
          172         240
          172         250
          172         254
          172         361
          172         388
          172         410
          172         415
          172         431
          172         454
          172         492
          173          62
          173          67
          173          80
          173         100
          173         102
          173         110
          173         142
          173         149
          173         158
          173         196
          173         198
          173         288
          173         299
          173         339
          173         390
          173         452
          173         464
          173         471
          174          20
          174          37
          174          65
          174         128
          174         133
          174         138
          174         173
          174         211
          174         268
          174         284
          174         290
          174         308
          174         343
          174         360
          174         390
          175           3
          175          12
          175          19
          175         123
          175         134
          175         145
          175         146
          175         167
          175         187
          175         228
          175         254
          175         328
          175         355
          175         478
          175         491
          176         165
          176         172
          176         192
          176         286
          176         335
          176         410
          176         411
          176         493
          177          52
          177         108
          177         125
          177         145
          177         154
          177         155
          177         203
          177         205
          177         295
          177         419
          177         469
          178          19
          178          55
          178          72
          178         214
          178         240
          178         272
          178         313
          178         326
          178         336
          178         400
          178         409
          178         419
          178         476
          179          15
          179          74
          179          77
          179         147
          179         151
          179         157
          179         174
          179         177
          179         182
          179         193
          179         212
          179         235
          179         254
          180           6
          180          27
          180          30
          180          95
          180         112
          180         117
          180         129
          180         214
          180         222
          180         315
          180         316
          180         405
          180         455
          180         496
          181          92
          181         100
          181         112
          181         137
          181         145
          181         217
          181         224
          181         303
          181         310
          181         345
          181         376
          181         382
          181         399
          181         442
          181         444
          181         464
          182          17
          182         110
          182         123
          182         170
          182         227
          182         305
          182         312
          182         369
          182         373
          182         400
          182         455
          182         474
          183         171
          183         269
          183         272
          183         283
          183         319
          183         364
          183         407
          183         454
          184           3
          184          41
          184          80
          184         106
          184         117
          184         162
          184         166
          184         193
          184         282
          184         287
          184         303
          184         323
          184         368
          184         380
          184         388
          184         403
          184         450
          184         473
          184         476
          185           4
          185          72
          185         222
          185         237
          185         271
          185         333
          185         347
          185         425
          185         446
          185         458
          185         483
          186          11
          186          85
          186         110
          186         116
          186         144
          186         235
          186         251
          186         266
          186         283
          186         392
          186         398
          186         444
          187          61
          187          84
          187         135
          187         145
          187         173
          187         192
          187         217
          187         244
          187         345
          187         376
          187         407
          187         441
          187         456
          188          11
          188          42
          188          55
          188          80
          188         127
          188         168
          188         181
          188         196
          188         206
          188         224
          188         253
          188         255
          188         273
          188         276
          188         281
          188         313
          188         373
          188         416
          188         419
          189           4
          189          76
          189          93
          189         130
          189         133
          189         333
          189         392
          189         409
          189         424
          189         474
          189         478
          189         495
          190          11
          190          29
          190          58
          190          88
          190         112
          190         177
          190         297
          190         322
          190         367
          190         387
          190         401
          190         434
          190         441
          190         453
          190         466
          190         482
          190         486
          191          24
          191          48
          191          59
          191          73
          191         155
          191         204
          191         243
          191         314
          191         338
          191         359
          191         425
          191         460
          192          51
          192          53
          192         123
          192         202
          192         263
          192         333
          192         377
          192         488
          193          24
          193          33
          193          49
          193          67
          193          86
          193         101
          193         108
          193         119
          193         143
          193         151
          193         168
          193         195
          193         269
          193         329
          193         335
          193         344
          193         357
          193         455
          193         485
          194          77
          194          83
          194         170
          194         177
          194         220
          194         253
          194         360
          194         381
          194         399
          194         433
          194         477
          195          43
          195          64
          195         118
          195         132
          195         143
          195         158
          195         168
          195         224
          195         258
          195         312
          195         330
          195         337
          195         379
          195         388
          195         389
          195         456
          195         475
          195         493
          195         498
          196           6
          196          10
          196         109
          196         141
          196         247
          196         279
          196         309
          196         323
          196         324
          196         357
          196         427
          196         441
          196         446
          197          20
          197          60
          197          93
          197         123
          197         207
          197         216
          197         248
          197         264
          197         272
          197         288
          197         331
          197         352
          197         422
          198          32
          198          80
          198          86
          198          94
          198         133
          198         190
          198         235
          198         260
          198         261
          198         302
          198         334
          198         360
          198         403
          198         407
          198         416
          198         432
          198         471
          198         488
          199          26
          199          64
          199         158
          199         181
          199         207
          199         286
          199         392
          199         464
          200          34
          200          59
          200          65
          200         190
          200         191
          200         341
          200         383
          200         392
          200         430
          200         458
          200         466
          200         491
          201          33
          201          55
          201          59
          201          70
          201         166
          201         174
          201         182
          201         232
          201         234
          201         260
          201         296
          201         330
          201         447
          201         490
          202          24
          202          32
          202          39
          202          40
          202         117
          202         132
          202         137
          202         172
          202         231
          202         381
          202         398
          202         402
          202         437
          203           2
          203          60
          203          73
          203          89
          203         184
          203         187
          203         196
          203         328
          203         343
          203         354
          203         403
          203         473
          204           7
          204         157
          204         165
          204         175
          204         240
          204         272
          204         277
          204         295
          204         314
          204         318
          204         349
          204         438
          204         445
          204         492
          205           9
          205          11
          205          22
          205         182
          205         247
          205         269
          205         326
          205         409
          205         423
          205         467
          205         478
          206         114
          206         173
          206         210
          206         222
          206         257
          206         277
          206         351
          206         353
          206         452
          207          72
          207          99
          207         103
          207         136
          207         186
          207         213
          207         259
          207         316
          207         351
          207         367
          207         379
          207         420
          207         422
          207         465
          208          10
          208          85
          208         125
          208         152
          208         158
          208         191
          208         215
          208         247
          208         355
          208         460
          209          46
          209          82
          209          93
          209         158
          209         172
          209         189
          209         227
          209         415
          209         443
          210          46
          210         234
          210         253
          210         260
          210         291
          210         295
          210         310
          210         352
          210         356
          210         376
          210         385
          210         483
          211          49
          211         197
          211         227
          211         231
          211         242
          211         288
          211         298
          211         303
          211         307
          211         354
          211         388
          211         472
          211         486
          212          52
          212         114
          212         132
          212         155
          212         242
          212         261
          212         389
          212         465
          212         481
          213          43
          213          45
          213         105
          213         106
          213         119
          213         121
          213         133
          213         143
          213         195
          213         224
          213         276
          213         368
          213         437
          214           8
          214          22
          214          29
          214          75
          214         121
          214         150
          214         272
          214         285
          214         353
          214         359
          214         362
          214         380
          214         406
          214         408
          214         441
          214         468
          215          44
          215          55
          215          61
          215          71
          215         146
          215         166
          215         169
          215         185
          215         269
          215         379
          215         382
          215         422
          215         441
          215         445
          216          65
          216         136
          216         191
          216         198
          216         203
          216         296
          216         298
          216         365
          217          57
          217          72
          217          77
          217         135
          217         195
          217         226
          217         257
          217         285
          217         293
          217         356
          217         362
          217         375
          217         463
          218          71
          218          82
          218          83
          218          89
          218         100
          218         132
          218         147
          218         171
          218         210
          218         263
          218         276
          218         278
          218         287
          218         310
          218         328
          218         355
          219          33
          219         114
          219         159
          219         206
          219         319
          219         339
          219         347
          219         367
          219         376
          219         388
          219         391
          219         423
          219         481
          220           2
          220          10
          220          81
          220          94
          220         158
          220         264
          220         283
          220         313
          220         350
          220         368
          220         383
          220         403
          220         415
          220         453
          220         488
          221           6
          221          60
          221          67
          221          81
          221         104
          221         105
          221         114
          221         136
          221         164
          221         184
          221         193
          221         209
          221         228
          221         258
          221         335
          221         364
          221         404
          221         430
          221         441
          222           3
          222           7
          222          23
          222         146
          222         204
          222         219
          222         254
          222         283
          222         290
          222         291
          222         349
          222         368
          222         373
          222         442
          222         467
          222         473
          223          66
          223          93
          223         123
          223         237
          223         254
          223         279
          223         292
          223         310
          223         426
          223         451
          224          13
          224          14
          224          20
          224         147
          224         190
          224         247
          224         303
          224         370
          224         402
          224         479
          225           2
          225          39
          225          69
          225          80
          225          86
          225         155
          225         167
          225         181
          225         254
          225         286
          225         299
          225         313
          225         329
          225         401
          225         405
          225         422
          225         471
          225         478
          226           8
          226          15
          226         108
          226         157
          226         209
          226         237
          226         274
          226         388
          226         392
          226         480
          227          31
          227          81
          227         127
          227         150
          227         242
          227         283
          227         298
          227         316
          227         317
          227         425
          227         432
          227         449
          227         460
          227         486
          227         498
          228           8
          228          53
          228          84
          228         181
          228         218
          228         261
          228         282
          228         289
          228         297
          228         317
          228         342
          228         447
          229           3
          229          20
          229          65
          229          68
          229          90
          229         274
          229         278
          229         295
          229         330
          229         349
          229         480
          229         498
          230          64
          230          65
          230          67
          230         109
          230         133
          230         260
          230         290
          230         359
          230         413
          230         421
          230         439
          230         477
          230         479
          230         486
          231          62
          231         100
          231         160
          231         168
          231         169
          231         205
          231         392
          231         400
          231         404
          231         407
          231         449
          231         486
          232          75
          232          77
          232          95
          232         126
          232         241
          232         308
          232         331
          232         339
          232         343
          232         390
          232         442
          232         462
          232         463
          233           5
          233          22
          233          36
          233          62
          233          83
          233         149
          233         171
          233         228
          233         250
          233         292
          233         357
          233         437
          234           4
          234          30
          234         140
          234         180
          234         196
          234         199
          234         211
          234         249
          234         292
          234         326
          234         365
          234         370
          234         405
          234         422
          234         437
          234         483
          234         490
          235          62
          235         118
          235         198
          235         227
          235         242
          235         272
          235         291
          235         296
          235         319
          235         367
          235         427
          235         440
          236          44
          236          91
          236         117
          236         183
          236         218
          236         285
          236         301
          236         371
          236         381
          236         385
          236         435
          236         445
          236         486
          236         496
          237          19
          237         129
          237         186
          237         211
          237         251
          237         280
          237         344
          237         434
          237         449
          238           9
          238          68
          238          72
          238         114
          238         139
          238         162
          238         166
          238         231
          238         270
          238         296
          238         326
          238         350
          238         353
          238         372
          238         379
          238         397
          238         402
          238         449
          238         466
          238         491
          239          49
          239          59
          239         100
          239         172
          239         173
          239         190
          239         275
          239         454
          240          37
          240          56
          240          72
          240         162
          240         293
          240         317
          240         400
          240         418
          241           3
          241          30
          241          73
          241          78
          241          79
          241          98
          241         101
          241         117
          241         162
          241         242
          241         263
          241         299
          241         312
          241         330
          241         395
          241         467
          242          66
          242          75
          242         131
          242         135
          242         178
          242         186
          242         190
          242         201
          242         209
          242         215
          242         216
          242         225
          242         228
          242         234
          242         239
          242         318
          242         337
          242         369
          242         385
          242         397
          242         481
          242         500
          243           2
          243          46
          243          70
          243          88
          243         185
          243         187
          243         218
          243         231
          243         317
          243         343
          243         360
          243         390
          243         423
          244          19
          244          52
          244          78
          244          95
          244         102
          244         103
          244         236
          244         288
          244         304
          244         340
          244         358
          244         438
          244         473
          245          73
          245          83
          245          92
          245          96
          245         172
          245         189
          245         216
          245         246
          245         289
          245         298
          245         366
          245         392
          245         455
          245         482
          246          47
          246         168
          246         192
          246         209
          246         303
          246         352
          246         355
          246         357
          246         361
          246         383
          246         435
          246         443
          246         447
          247          11
          247          43
          247          69
          247          83
          247          97
          247         125
          247         158
          247         198
          247         205
          247         231
          247         258
          247         314
          247         363
          247         392
          247         432
          248          20
          248          31
          248          32
          248          90
          248         125
          248         337
          248         427
          248         428
          249          26
          249          61
          249          81
          249          97
          249         104
          249         133
          249         146
          249         155
          249         178
          249         198
          249         331
          249         341
          249         345
          249         367
          249         388
          249         444
          249         482
          250         109
          250         197
          250         255
          250         284
          250         287
          250         336
          251          26
          251          99
          251         100
          251         123
          251         238
          251         269
          251         319
          251         353
          251         387
          251         439
          251         460
          251         480
          252         169
          252         194
          252         202
          252         211
          252         242
          252         247
          252         248
          252         259
          252         275
          252         299
          252         344
          252         421
          252         443
          253           2
          253          82
          253         201
          253         210
          253         230
          253         339
          253         351
          253         396
          253         426
          253         428
          253         471
          254          43
          254          67
          254         167
          254         268
          254         281
          254         297
          254         349
          254         368
          254         426
          255          19
          255          20
          255          67
          255          68
          255          70
          255         133
          255         163
          255         295
          255         296
          255         302
          255         362
          255         380
          255         399
          255         411
          255         431
          255         473
          255         499
          256         144
          256         165
          256         280
          256         300
          256         439
          257          77
          257         115
          257         153
          257         162
          257         229
          257         244
          257         245
          257         251
          257         294
          257         382
          257         390
          257         395
          257         400
          257         424
          257         441
          257         445
          257         446
          257         454
          257         472
          258         198
          258         211
          258         212
          258         213
          258         328
          258         416
          258         446
          258         476
          258         487
          259         107
          259         144
          259         177
          259         237
          259         253
          259         317
          259         324
          259         332
          259         342
          259         354
          259         368
          259         386
          259         430
          259         478
          259         492
          260          17
          260          49
          260          61
          260          66
          260         100
          260         111
          260         120
          260         170
          260         208
          260         212
          260         230
          260         344
          260         362
          260         381
          261          14
          261          69
          261         205
          261         285
          261         365
          261         460
          262          21
          262          29
          262          43
          262         143
          262         150
          262         158
          262         164
          262         172
          262         181
          262         237
          262         238
          262         290
          262         295
          262         342
          263          41
          263          47
          263          72
          263          90
          263         149
          263         168
          263         197
          263         463
          263         465
          263         468
          264           6
          264          18
          264         124
          264         142
          264         282
          264         371
          264         387
          264         398
          264         410
          264         436
          264         441
          264         459
          265          15
          265          69
          265          97
          265         177
          265         179
          265         211
          265         263
          265         312
          265         355
          265         362
          265         388
          265         403
          265         407
          265         409
          265         424
          265         477
          265         497
          266          18
          266          56
          266          63
          266          65
          266         134
          266         144
          266         159
          266         199
          266         206
          266         231
          266         244
          266         248
          266         250
          266         260
          266         275
          266         303
          266         347
          266         376
          267          24
          267          55
          267          74
          267         110
          267         234
          267         333
          267         370
          268           5
          268          45
          268          56
          268          83
          268         295
          268         338
          268         370
          268         381
          268         400
          268         439
          269          69
          269          76
          269         167
          269         177
          269         241
          269         248
          269         265
          269         307
          269         381
          269         395
          269         486
          270           3
          270          50
          270         101
          270         156
          270         159
          270         198
          270         208
          270         298
          270         377
          270         381
          270         395
          270         416
          270         483
          271         178
          271         214
          271         227
          271         228
          271         238
          271         282
          271         305
          271         382
          271         416
          271         428
          271         438
          271         462
          272         235
          272         304
          272         326
          272         406
          272         485
          272         490
          273          29
          273          38
          273         126
          273         129
          273         173
          273         219
          273         311
          273         323
          273         378
          274          13
          274          40
          274          50
          274         145
          274         150
          274         193
          274         236
          274         237
          274         280
          274         360
          274         383
          274         454
          274         467
          274         479
          275          25
          275          33
          275          99
          275         197
          275         202
          275         215
          275         251
          275         314
          275         379
          275         403
          275         407
          275         440
          276           2
          276          60
          276         229
          276         270
          276         278
          276         287
          276         300
          276         339
          276         353
          276         470
          277           4
          277          21
          277          77
          277         100
          277         222
          277         230
          277         259
          277         361
          277         382
          277         434
          277         483
          278          20
          278          33
          278          92
          278         112
          278         154
          278         167
          278         188
          278         212
          278         237
          278         244
          278         293
          278         304
          278         364
          278         380
          278         433
          279          28
          279         127
          279         134
          279         175
          279         275
          279         285
          279         330
          279         351
          279         442
          279         467
          280           3
          280          23
          280          46
          280          51
          280          65
          280          67
          280         117
          280         136
          280         176
          280         226
          280         252
          280         327
          280         450
          280         454
          281          61
          281          84
          281          94
          281         404
          281         452
          282          69
          282          96
          282         117
          282         160
          282         177
          282         192
          282         256
          282         278
          282         296
          282         328
          282         329
          282         342
          282         350
          282         359
          282         381
          282         412
          282         440
          282         487
          283           6
          283          55
          283          57
          283          74
          283         166
          283         179
          283         241
          283         274
          283         348
          283         416
          283         493
          284          24
          284          33
          284          44
          284          53
          284         162
          284         221
          284         411
          284         434
          285         171
          285         179
          285         201
          285         203
          285         251
          285         313
          285         352
          285         394
          285         397
          285         417
          286          32
          286          82
          286         166
          286         231
          286         240
          286         283
          286         391
          286         445
          287          21
          287          44
          287          57
          287          64
          287          78
          287         102
          287         152
          287         216
          287         237
          287         263
          287         373
          287         393
          287         402
          287         450
          287         459
          287         465
          287         498
          288          70
          288          77
          288         125
          288         273
          288         359
          288         390
          288         407
          288         496
          289           3
          289          11
          289          66
          289          73
          289          76
          289          77
          289         170
          289         182
          289         189
          289         223
          289         233
          289         238
          289         299
          289         372
          289         406
          289         447
          289         452
          289         458
          290          88
          290         106
          290         329
          290         376
          290         423
          290         457
          290         463
          291          37
          291         131
          291         208
          291         238
          291         327
          291         331
          291         415
          291         431
          291         444
          292          27
          292          35
          292          61
          292          99
          292         227
          292         245
          292         246
          292         275
          292         318
          292         324
          292         369
          292         378
          292         482
          293          17
          293          20
          293         229
          293         297
          293         301
          293         310
          293         497
          293         500
          294           8
          294          72
          294          80
          294         105
          294         110
          294         133
          294         187
          294         236
          294         357
          294         369
          294         393
          294         398
          295          51
          295         128
          295         159
          295         166
          295         238
          295         367
          295         447
          295         478
          296           4
          296          49
          296         200
          296         213
          296         266
          296         289
          296         290
          296         316
          296         334
          296         337
          296         384
          296         424
          296         425
          297          28
          297          42
          297          78
          297          81
          297         199
          297         260
          297         266
          297         492
          298         104
          298         116
          298         163
          298         209
          298         359
          298         422
          299          35
          299          36
          299         135
          299         196
          299         216
          299         223
          299         440
          299         461
          299         486
          299         500
          300          12
          300         136
          300         161
          300         183
          300         281
          300         287
          300         293
          300         310
          300         316
          300         350
          300         454
          300         468
          300         471
          300         475
          301          18
          301          94
          301         170
          301         201
          301         262
          301         362
          301         416
          301         456
          302          10
          302          83
          302         100
          302         124
          302         176
          302         208
          302         228
          302         261
          302         284
          302         305
          302         334
          302         379
          303           5
          303          74
          303         152
          303         167
          303         209
          303         221
          303         283
          303         328
          303         330
          303         340
          303         379
          303         383
          303         390
          303         394
          303         398
          303         437
          303         449
          303         454
          303         499
          304          64
          304         205
          304         210
          304         246
          304         257
          304         325
          304         363
          304         410
          304         411
          304         433
          304         462
          304         474
          305          24
          305          89
          305         146
          305         149
          305         214
          305         266
          305         271
          305         291
          305         368
          305         418
          306          12
          306          27
          306          74
          306          92
          306         116
          306         149
          306         188
          306         229
          306         251
          306         279
          306         292
          306         298
          306         342
          306         420
          306         428
          306         492
          307          32
          307          65
          307          83
          307          92
          307         183
          307         234
          307         247
          307         250
          307         275
          307         276
          307         318
          307         354
          307         417
          308           9
          308         103
          308         167
          308         176
          308         207
          308         233
          308         261
          308         305
          308         316
          308         355
          308         379
          308         405
          308         412
          308         453
          308         476
          309          25
          309          32
          309          44
          309         122
          309         168
          309         175
          309         192
          309         252
          309         267
          309         277
          309         331
          310          27
          310          47
          310          60
          310          62
          310          95
          310         127
          310         211
          310         245
          310         316
          310         322
          310         329
          310         351
          310         392
          310         401
          310         407
          310         435
          311           3
          311          16
          311          26
          311          58
          311         123
          311         163
          311         188
          311         219
          311         308
          311         358
          311         361
          311         370
          311         372
          311         376
          311         396
          311         462
          311         493
          311         498
          312         125
          312         162
          312         186
          312         230
          312         253
          312         303
          312         305
          312         364
          312         500
          313          24
          313         174
          313         199
          313         296
          313         318
          313         449
          313         454
          313         486
          314           2
          314          40
          314          98
          314         133
          314         143
          314         163
          314         198
          314         226
          314         280
          314         296
          314         354
          314         435
          314         448
          315           9
          315          20
          315          29
          315          48
          315         108
          315         119
          315         128
          315         142
          315         282
          315         351
          315         388
          315         418
          315         465
          316           2
          316          65
          316         128
          316         135
          316         160
          316         168
          316         232
          316         234
          316         275
          316         286
          316         327
          316         332
          316         420
          316         426
          316         439
          316         494
          317           9
          317          52
          317          99
          317         192
          317         194
          317         249
          317         312
          317         343
          317         347
          317         394
          317         423
          317         442
          317         464
          318           3
          318          32
          318          79
          318          89
          318          92
          318         132
          318         167
          318         169
          318         175
          318         222
          318         280
          318         283
          318         347
          318         369
          318         406
          318         444
          318         458
          318         470
          319          14
          319          46
          319         283
          319         284
          319         296
          319         361
          319         369
          319         406
          319         452
          319         456
          319         457
          319         472
          320           3
          320          28
          320          63
          320          82
          320         138
          320         304
          320         374
          320         381
          320         420
          320         460
          320         465
          321           3
          321          24
          321          42
          321         106
          321         128
          321         229
          321         254
          321         430
          322          18
          322          45
          322          82
          322         129
          322         195
          322         221
          322         272
          322         372
          322         376
          322         402
          322         413
          322         485
          323          16
          323         133
          323         152
          323         181
          323         183
          323         206
          323         207
          323         230
          323         261
          323         353
          323         362
          323         366
          323         459
          324          39
          324          90
          324         157
          324         283
          324         347
          324         375
          324         412
          324         452
          324         461
          324         496
          325          18
          325         141
          325         161
          325         263
          325         291
          325         317
          325         330
          325         351
          325         377
          325         407
          325         476
          326           9
          326          58
          326         197
          326         279
          326         325
          326         417
          326         458
          326         479
          326         483
          326         489
          327          26
          327          32
          327          41
          327          43
          327         148
          327         219
          327         247
          327         257
          327         273
          327         293
          327         297
          327         368
          327         471
          327         479
          327         491
          328           9
          328          84
          328         108
          328         133
          328         150
          328         166
          328         200
          328         223
          328         225
          328         236
          328         260
          328         326
          328         372
          328         378
          328         395
          328         405
          328         437
          328         456
          329          97
          329         141
          329         142
          329         180
          329         184
          329         200
          329         242
          329         244
          329         252
          329         272
          329         322
          329         370
          329         379
          329         396
          329         402
          330          31
          330          42
          330          45
          330          63
          330          79
          330          95
          330         108
          330         112
          330         183
          330         275
          330         378
          330         448
          331           7
          331          10
          331         132
          331         174
          331         187
          331         330
          331         354
          331         472
          331         494
          331         500
          332          27
          332          41
          332          48
          332          84
          332         103
          332         104
          332         160
          332         165
          332         170
          332         241
          332         283
          332         315
          332         322
          332         349
          332         372
          332         397
          332         422
          332         452
          332         500
          333          32
          333          38
          333          99
          333         156
          333         191
          333         217
          333         266
          333         275
          333         420
          333         440
          333         454
          333         485
          334           6
          334          25
          334          39
          334          46
          334          66
          334         103
          334         121
          334         158
          334         227
          334         262
          334         309
          334         311
          334         323
          334         332
          334         424
          334         442
          335          54
          335          80
          335         131
          335         166
          335         194
          335         225
          335         286
          335         311
          335         313
          335         340
          335         349
          335         351
          335         359
          335         392
          335         406
          335         446
          335         455
          335         470
          336           6
          336         120
          336         247
          336         349
          336         357
          336         360
          336         427
          336         480
          337          16
          337          42
          337          44
          337          49
          337          50
          337          72
          337         105
          337         114
          337         138
          337         153
          337         213
          337         222
          337         299
          337         440
          337         455
          338           2
          338          67
          338          88
          338         229
          338         275
          338         290
          338         407
          338         428
          338         442
          339           1
          339          13
          339          36
          339          40
          339          60
          339          94
          339         140
          339         216
          339         237
          339         247
          339         386
          339         400
          339         426
          339         461
          339         494
          340          36
          340          96
          340         115
          340         139
          340         140
          340         153
          340         162
          340         260
          340         269
          340         310
          340         371
          340         375
          340         451
          340         477
          341           2
          341          60
          341         140
          341         153
          341         165
          341         231
          341         245
          341         283
          341         288
          341         307
          341         349
          341         390
          341         479
          342         113
          342         161
          342         193
          342         219
          342         232
          342         239
          342         270
          342         285
          342         302
          342         358
          342         401
          343          31
          343          47
          343         194
          343         197
          343         202
          343         285
          343         347
          343         404
          343         447
          343         453
          343         500
          344          39
          344          75
          344          86
          344         125
          344         133
          344         164
          344         175
          344         299
          344         309
          344         312
          345          30
          345          32
          345          71
          345         133
          345         163
          345         190
          345         213
          345         219
          345         223
          345         229
          345         255
          345         267
          345         274
          345         318
          345         331
          345         339
          345         375
          345         488
          346          33
          346          44
          346         160
          346         168
          346         217
          346         226
          346         365
          346         374
          346         386
          346         443
          347           7
          347          18
          347          25
          347          37
          347          44
          347          94
          347         210
          347         267
          347         357
          347         425
          347         457
          348           7
          348          12
          348          53
          348          75
          348          93
          348         120
          348         153
          348         222
          348         241
          348         334
          348         350
          348         426
          348         486
          349           5
          349          46
          349         102
          349         144
          349         149
          349         194
          349         204
          349         234
          349         288
          349         300
          349         315
          349         351
          349         497
          350          17
          350          36
          350          74
          350          97
          350         192
          350         206
          350         218
          350         245
          350         287
          350         289
          350         453
          350         494
          351          48
          351          63
          351         132
          351         133
          351         147
          351         184
          351         286
          351         345
          351         400
          351         406
          351         430
          351         476
          352           7
          352          32
          352         229
          352         230
          352         253
          352         307
          352         475
          352         493
          353         138
          353         139
          353         142
          353         168
          353         173
          353         265
          353         266
          353         299
          353         416
          353         435
          353         455
          354         210
          354         245
          354         360
          354         443
          354         483
          355          48
          355          63
          355          93
          355         180
          355         245
          355         327
          355         345
          355         353
          355         392
          355         491
          356           9
          356          85
          356         150
          356         165
          356         214
          356         238
          356         243
          356         246
          356         349
          356         370
          356         410
          356         460
          356         499
          357          64
          357          82
          357          84
          357         128
          357         131
          357         144
          357         145
          357         205
          357         224
          357         235
          357         236
          357         294
          357         339
          357         358
          357         460
          358          34
          358         100
          358         201
          358         288
          358         313
          358         317
          358         389
          358         474
          358         480
          358         481
          359           8
          359          23
          359          70
          359          78
          359         168
          359         229
          359         312
          359         327
          359         338
          359         362
          359         393
          359         421
          359         425
          359         429
          359         497
          360          21
          360          82
          360          93
          360          99
          360         113
          360         185
          360         230
          360         297
          360         316
          360         347
          360         391
          360         447
          360         484
          360         494
          361          84
          361          88
          361         137
          361         174
          361         214
          361         237
          361         241
          361         264
          361         283
          361         305
          361         427
          361         446
          362          79
          362         190
          362         191
          362         392
          362         400
          362         487
          362         494
          363           5
          363          41
          363          93
          363         121
          363         137
          363         204
          363         217
          363         248
          363         251
          363         315
          363         351
          363         411
          363         433
          363         438
          363         461
          363         482
          364           3
          364          27
          364          30
          364          42
          364         131
          364         208
          364         253
          364         282
          364         311
          364         313
          364         366
          364         383
          364         418
          364         427
          364         452
          364         461
          365          45
          365          56
          365          66
          365          67
          365         108
          365         116
          365         119
          365         138
          365         356
          365         366
          365         393
          365         394
          366           8
          366          12
          366          76
          366          99
          366         127
          366         177
          366         180
          366         207
          366         211
          366         227
          366         244
          366         267
          366         427
          366         448
          366         449
          366         469
          367          80
          367          98
          367         117
          367         156
          367         178
          367         182
          367         273
          367         305
          367         406
          367         458
          367         489
          367         498
          368           1
          368          34
          368          43
          368          47
          368         192
          368         207
          368         212
          368         247
          368         303
          368         385
          368         405
          368         417
          368         443
          368         456
          368         481
          368         500
          369          40
          369          80
          369         215
          369         242
          369         246
          369         255
          369         267
          369         275
          369         313
          369         322
          369         336
          369         429
          369         450
          370          38
          370          59
          370          64
          370         103
          370         142
          370         166
          370         250
          370         290
          370         342
          370         467
          371         118
          371         137
          371         150
          371         157
          371         162
          371         182
          371         195
          371         223
          371         250
          371         255
          371         322
          371         352
          371         356
          371         370
          371         409
          371         434
          372          71
          372         137
          372         207
          372         318
          372         342
          372         377
          372         429
          372         472
          373          28
          373          60
          373         113
          373         176
          373         177
          373         204
          373         253
          373         287
          373         312
          373         337
          373         348
          373         381
          373         403
          373         463
          374          41
          374          42
          374          73
          374          87
          374         265
          374         379
          374         391
          374         491
          375         149
          375         162
          375         188
          375         262
          375         318
          375         426
          375         436
          376          33
          376          46
          376          69
          376         127
          376         137
          376         148
          376         309
          376         343
          376         355
          376         383
          376         413
          376         478
          377           9
          377          17
          377          39
          377          73
          377          86
          377          95
          377         153
          377         176
          377         217
          377         240
          377         359
          377         374
          377         376
          377         432
          377         456
          377         475
          378           9
          378          85
          378         104
          378         146
          378         178
          378         181
          378         214
          378         215
          378         295
          378         343
          378         354
          378         400
          378         482
          379          13
          379          39
          379          93
          379         227
          379         316
          379         321
          379         365
          379         373
          379         426
          379         456
          380           4
          380           8
          380          30
          380          40
          380          69
          380         114
          380         117
          380         141
          380         222
          380         342
          380         407
          380         430
          381          37
          381          41
          381          51
          381          59
          381          83
          381         162
          381         181
          381         244
          381         245
          381         271
          381         274
          381         322
          381         354
          381         396
          381         420
          381         421
          381         477
          381         496
          382          21
          382          42
          382          58
          382          80
          382          89
          382         103
          382         107
          382         171
          382         193
          382         210
          382         211
          382         238
          382         270
          382         289
          382         295
          382         330
          382         345
          382         472
          382         478
          383          23
          383          59
          383          78
          383         159
          383         231
          383         239
          383         294
          383         421
          383         494
          384         125
          384         137
          384         200
          384         239
          384         255
          384         364
          384         365
          384         388
          384         450
          385          15
          385         226
          385         264
          385         317
          385         338
          385         432
          386          28
          386         159
          386         196
          386         201
          386         215
          386         351
          386         441
          386         451
          386         460
          387          12
          387          43
          387          76
          387         110
          387         210
          387         283
          387         287
          387         289
          387         293
          387         325
          387         342
          387         348
          387         349
          387         451
          387         455
          387         491
          388          60
          388          67
          388         143
          388         169
          388         193
          388         230
          388         370
          388         460
          388         491
          389          40
          389          77
          389         114
          389         121
          389         169
          389         190
          389         207
          389         257
          389         295
          389         305
          389         446
          390         106
          390         152
          390         259
          390         260
          390         310
          390         328
          390         339
          390         486
          391           2
          391           9
          391          91
          391         102
          391         158
          391         222
          391         247
          391         256
          391         346
          391         359
          391         362
          391         425
          391         477
          391         483
          392          33
          392          59
          392         115
          392         135
          392         143
          392         185
          392         256
          392         263
          392         298
          392         408
          393          31
          393          57
          393          85
          393          96
          393         117
          393         135
          393         215
          393         259
          393         305
          393         312
          393         389
          393         397
          393         409
          393         459
          393         463
          394         100
          394         148
          394         254
          394         290
          394         292
          394         342
          394         345
          394         390
          394         492
          394         493
          395          48
          395          87
          395          89
          395         119
          395         121
          395         165
          395         193
          395         263
          395         285
          395         365
          395         400
          395         415
          395         468
          395         477
          396           7
          396         112
          396         146
          396         168
          396         173
          396         187
          396         263
          396         283
          396         312
          396         325
          396         380
          396         410
          396         454
          396         474
          397          97
          397         144
          397         240
          397         301
          397         335
          397         422
          397         455
          397         475
          398          14
          398          47
          398          60
          398          62
          398          76
          398         209
          398         344
          398         353
          398         451
          398         460
          398         488
          398         493
          399          38
          399         101
          399         104
          399         158
          399         181
          399         276
          399         306
          399         350
          399         355
          399         388
          399         414
          399         434
          399         447
          400          58
          400          89
          400         155
          400         336
          400         347
          400         361
          400         429
          401          23
          401          43
          401         131
          401         146
          401         161
          401         176
          401         188
          401         277
          401         307
          401         389
          401         400
          401         412
          401         431
          401         454
          401         479
          401         492
          402          32
          402          67
          402         233
          402         292
          402         297
          402         316
          402         467
          403          73
          403         227
          403         304
          403         309
          403         361
          403         393
          403         405
          403         476
          404          39
          404          50
          404          83
          404         203
          404         327
          404         367
          404         428
          404         442
          405          14
          405         101
          405         108
          405         131
          405         174
          405         214
          405         295
          405         324
          405         345
          405         370
          405         430
          405         447
          406           8
          406          23
          406         116
          406         154
          406         179
          406         209
          406         246
          406         286
          406         384
          406         424
          406         473
          406         482
          406         485
          406         486
          407          16
          407         105
          407         109
          407         225
          407         238
          407         244
          407         364
          407         382
          407         394
          407         401
          408          19
          408          57
          408         124
          408         253
          408         261
          408         275
          408         348
          408         393
          408         397
          408         440
          408         451
          408         479
          409          26
          409          33
          409          78
          409          98
          409         132
          409         136
          409         172
          409         215
          409         228
          409         276
          409         332
          409         334
          409         337
          409         420
          409         463
          410          14
          410          68
          410         113
          410         142
          410         230
          410         237
          410         260
          410         353
          410         364
          410         402
          410         461
          411          63
          411         124
          411         125
          411         140
          411         148
          411         153
          411         257
          411         305
          411         409
          411         412
          411         436
          411         459
          412          18
          412          92
          412         232
          412         275
          412         277
          412         316
          412         319
          412         335
          412         468
          412         479
          413          30
          413         116
          413         163
          413         169
          413         178
          413         235
          413         254
          413         340
          413         351
          413         364
          413         454
          414          29
          414         144
          414         145
          414         358
          414         378
          414         400
          414         439
          414         484
          415          48
          415         131
          415         134
          415         179
          415         185
          415         187
          415         213
          415         220
          415         231
          415         235
          415         261
          415         268
          415         277
          415         284
          415         304
          415         335
          415         354
          415         378
          415         490
          415         498
          416          34
          416          36
          416          47
          416          82
          416         171
          416         303
          416         352
          416         354
          416         376
          416         382
          416         489
          417           7
          417          42
          417          81
          417         108
          417         178
          417         291
          417         295
          417         415
          417         424
          417         461
          418          43
          418          66
          418         132
          418         160
          418         166
          418         242
          418         275
          418         325
          418         341
          418         369
          418         430
          418         470
          419          87
          419         121
          419         148
          419         165
          419         233
          419         249
          419         357
          419         363
          419         385
          420          47
          420          56
          420          68
          420          89
          420         217
          420         259
          420         282
          420         357
          421           4
          421          49
          421          50
          421         123
          421         138
          421         165
          421         170
          421         206
          421         269
          421         329
          421         334
          421         416
          421         464
          422          30
          422          44
          422         111
          422         123
          422         171
          422         297
          422         299
          422         303
          422         362
          422         448
          422         478
          422         482
          423         106
          423         146
          423         198
          423         307
          423         415
          423         444
          423         463
          423         479
          424          43
          424          89
          424          93
          424         109
          424         112
          424         115
          424         141
          424         151
          424         162
          424         176
          424         184
          424         305
          424         323
          424         346
          424         459
          425          28
          425          30
          425          33
          425          40
          425          55
          425         122
          425         127
          425         132
          425         233
          425         262
          425         290
          425         313
          426          18
          426          26
          426          29
          426          85
          426         116
          426         126
          426         155
          426         183
          426         270
          426         271
          426         309
          426         330
          426         395
          426         404
          426         451
          427          36
          427          52
          427          57
          427          77
          427         250
          427         275
          427         309
          427         324
          427         408
          427         420
          427         437
          427         443
          428          48
          428          68
          428          78
          428         154
          428         257
          428         348
          428         368
          429          11
          429          18
          429          31
          429          39
          429         175
          429         228
          429         307
          429         375
          429         447
          429         457
          430           1
          430          72
          430          93
          430         117
          430         166
          430         245
          430         290
          430         298
          430         317
          430         412
          430         462
          430         483
          431          34
          431          79
          431          85
          431         133
          431         160
          431         211
          431         222
          431         375
          431         411
          431         460
          431         469
          432          20
          432          23
          432          28
          432          36
          432         116
          432         212
          432         223
          432         253
          432         271
          432         286
          432         293
          432         414
          433         172
          433         190
          433         273
          433         274
          433         366
          434          44
          434          61
          434          89
          434          92
          434         162
          434         212
          434         240
          434         299
          434         343
          434         354
          434         475
          435          14
          435          20
          435          34
          435         104
          435         129
          435         144
          435         152
          435         183
          435         193
          435         291
          435         297
          435         301
          435         312
          435         317
          435         388
          435         394
          435         456
          435         484
          435         495
          436          26
          436          32
          436          41
          436          75
          436          85
          436         145
          436         150
          436         156
          436         459
          436         460
          436         485
          437          31
          437          74
          437          84
          437         137
          437         142
          437         163
          437         219
          437         222
          437         237
          437         418
          437         457
          437         458
          438          28
          438          36
          438          63
          438         197
          438         475
          439         122
          439         147
          439         171
          439         188
          439         210
          439         227
          439         272
          439         287
          439         376
          439         421
          439         447
          440          29
          440          42
          440          46
          440          90
          440         195
          440         215
          440         311
          440         349
          440         384
          440         397
          440         460
          441          27
          441          57
          441          66
          441         121
          441         156
          441         180
          441         201
          441         233
          441         288
          441         312
          441         329
          441         348
          441         405
          442           1
          442           8
          442         113
          442         192
          442         236
          442         333
          442         367
          442         382
          442         441
          443          22
          443          23
          443          72
          443          83
          443          87
          443          97
          443         148
          443         187
          443         230
          443         270
          443         387
          443         403
          443         408
          443         412
          444          31
          444          40
          444          64
          444          76
          444          87
          444          97
          444         119
          444         208
          444         217
          444         232
          444         343
          444         348
          444         412
          444         495
          445           6
          445          21
          445          66
          445          82
          445          90
          445         260
          445         274
          445         308
          445         329
          445         391
          445         423
          445         459
          445         483
          446          88
          446         100
          446         156
          446         161
          446         188
          446         193
          446         231
          446         243
          446         244
          446         255
          446         289
          446         328
          446         333
          446         410
          446         468
          446         479
          447          69
          447         110
          447         187
          447         202
          447         247
          447         257
          447         296
          447         305
          447         311
          447         336
          447         360
          447         411
          447         446
          447         452
          447         462
          447         486
          448         108
          448         115
          448         129
          448         141
          448         152
          448         249
          448         275
          448         299
          448         312
          448         360
          448         362
          448         461
          449         148
          449         181
          449         233
          449         250
          449         265
          449         274
          449         352
          449         371
          450          12
          450          70
          450         108
          450         136
          450         158
          450         239
          450         311
          450         370
          450         458
          450         460
          451          88
          451         117
          451         204
          451         312
          451         331
          451         332
          451         348
          451         386
          451         465
          452          64
          452         159
          452         244
          452         264
          452         284
          452         301
          452         302
          452         321
          452         362
          452         400
          452         405
          452         409
          452         475
          453         128
          453         129
          453         144
          453         296
          453         362
          453         400
          453         455
          453         472
          454          10
          454          40
          454          54
          454          55
          454          70
          454          96
          454         179
          454         241
          454         250
          454         277
          454         290
          454         321
          454         344
          454         392
          454         430
          455         104
          455         112
          455         152
          455         208
          455         209
          455         217
          455         240
          455         248
          455         361
          455         392
          455         412
          455         493
          456          33
          456         131
          456         157
          456         195
          456         205
          456         236
          456         247
          456         274
          456         318
          456         342
          456         352
          456         490
          457          79
          457         107
          457         200
          457         280
          457         292
          457         343
          457         350
          457         371
          457         404
          457         423
          457         438
          457         456
          458          28
          458          78
          458         148
          458         184
          458         186
          458         233
          458         265
          458         266
          458         323
          458         363
          458         416
          458         442
          458         468
          459          39
          459          48
          459         109
          459         143
          459         157
          459         222
          459         224
          459         246
          459         308
          459         319
          460          63
          460          66
          460          74
          460         289
          460         304
          460         317
          460         398
          460         471
          460         485
          460         490
          460         495
          461          46
          461          76
          461         168
          461         171
          461         190
          461         254
          461         262
          461         296
          461         300
          461         313
          461         324
          461         363
          461         385
          461         426
          461         495
          462          48
          462          72
          462         289
          462         346
          462         393
          462         402
          462         413
          462         443
          462         449
          463           9
          463          21
          463          34
          463          99
          463         185
          463         198
          463         230
          463         264
          463         286
          463         311
          463         373
          463         446
          463         462
          463         464
          463         486
          464         183
          464         205
          464         222
          464         231
          464         264
          464         272
          464         287
          464         318
          464         339
          464         371
          464         390
          464         428
          464         476
          464         485
          464         490
          464         492
          464         493
          464         498
          465          78
          465          88
          465         123
          465         164
          465         221
          465         244
          465         307
          465         435
          466          24
          466          36
          466          40
          466          70
          466          85
          466          93
          466         128
          466         186
          466         243
          466         249
          466         256
          466         266
          466         368
          466         412
          466         440
          466         447
          466         481
          467          54
          467          86
          467         104
          467         215
          467         245
          467         269
          467         319
          468           1
          468          94
          468         112
          468         113
          468         211
          468         312
          468         342
          468         406
          468         418
          468         433
          468         452
          468         462
          468         472
          469         113
          469         119
          469         133
          469         152
          469         315
          469         400
          469         407
          469         441
          469         452
          469         455
          469         481
          469         487
          470           1
          470         171
          470         187
          470         189
          470         214
          470         233
          470         280
          470         311
          470         326
          470         415
          471          23
          471          74
          471         160
          471         172
          471         197
          471         204
          471         223
          471         439
          471         457
          471         499
          472          25
          472          31
          472          69
          472         186
          472         192
          472         204
          472         225
          472         253
          472         262
          472         304
          472         373
          472         500
          473          20
          473          21
          473          58
          473         129
          473         148
          473         150
          473         171
          473         178
          473         180
          473         195
          473         226
          473         262
          473         310
          473         312
          473         314
          473         331
          473         351
          473         364
          473         444
          474          24
          474          43
          474          68
          474          77
          474          83
          474         143
          474         196
          474         221
          474         244
          474         254
          474         279
          474         291
          474         319
          474         376
          474         412
          474         446
          474         462
          475          90
          475         101
          475         181
          475         249
          475         257
          475         282
          475         295
          475         348
          475         388
          475         391
          475         424
          475         438
          475         441
          475         447
          475         464
          476          11
          476          38
          476         241
          476         266
          476         339
          476         429
          476         438
          476         493
          477          40
          477          47
          477          78
          477         130
          477         164
          477         191
          477         199
          477         222
          477         242
          477         268
          477         273
          477         284
          477         293
          477         310
          477         398
          477         412
          477         450
          478          60
          478         110
          478         163
          478         255
          478         256
          478         279
          478         367
          478         404
          478         405
          478         406
          478         457
          478         486
          479          44
          479          96
          479         124
          479         126
          479         148
          479         176
          479         195
          479         296
          479         342
          479         346
          479         391
          479         414
          479         440
          480          25
          480         100
          480         154
          480         211
          480         272
          480         311
          480         325
          480         339
          480         372
          480         405
          481          58
          481          89
          481         133
          481         200
          481         213
          481         241
          481         251
          481         306
          481         387
          481         394
          481         422
          481         426
          481         478
          481         492
          482          26
          482          66
          482         163
          482         192
          482         197
          482         199
          482         303
          482         341
          482         390
          482         402
          482         458
          482         488
          482         497
          483          36
          483          41
          483          44
          483         111
          483         134
          483         230
          483         271
          483         293
          483         373
          483         382
          483         447
          484          15
          484          29
          484          82
          484         132
          484         352
          484         407
          484         410
          484         433
          484         449
          484         462
          485          41
          485          47
          485          77
          485          86
          485          93
          485         186
          485         188
          485         227
          485         270
          485         324
          485         341
          485         353
          485         465
          486          63
          486         120
          486         130
          486         132
          486         155
          486         308
          486         311
          486         355
          486         382
          486         448
          486         472
          487          23
          487          46
          487          58
          487          68
          487         110
          487         146
          487         189
          487         349
          487         353
          487         371
          487         416
          487         479
          487         482
          487         495
          487         499
          488         154
          488         171
          488         241
          488         266
          488         271
          488         281
          488         354
          488         377
          488         385
          488         409
          488         431
          488         469
          488         481
          489          74
          489          88
          489          93
          489         105
          489         114
          489         160
          489         255
          489         284
          489         308
          489         326
          489         334
          489         388
          489         403
          489         422
          489         431
          489         497
          490          36
          490          42
          490         113
          490         166
          490         228
          490         296
          490         309
          490         373
          490         392
          490         484
          491          64
          491          79
          491          82
          491          86
          491         128
          491         152
          491         166
          491         187
          491         218
          491         354
          491         373
          491         470
          492          15
          492          81
          492         103
          492         160
          492         180
          492         206
          492         237
          492         306
          492         328
          492         382
          493          32
          493          92
          493         137
          493         196
          493         258
          493         379
          493         421
          493         440
          493         462
          494           2
          494          23
          494          31
          494          68
          494          96
          494         356
          494         377
          494         380
          494         424
          495          34
          495         277
          495         346
          495         381
          495         466
          495         476
          496          97
          496         123
          496         149
          496         163
          496         228
          496         255
          496         333
          496         423
          497          89
          497         112
          497         150
          497         215
          497         271
          497         313
          497         315
          497         331
          497         402
          497         442
          497         478
          498          11
          498          28
          498         110
          498         155
          498         160
          498         268
          498         416
          498         428
          498         449
          499          12
          499          51
          499         104
          499         231
          499         268
          499         282
          499         296
          499         300
          499         306
          499         309
          499         414
          499         417
          499         435
          499         468
          499         478
          500          36
          500          44
          500          65
          500          92
          500         104
          500         119
          500         242
          500         252
          500         271
          500         306
          500         341
          500         355
          500         394
          500         481
          500         483
