# Supplementary material for: Dynamic thresholding search for the feedback vertex set problem
Source: PeerJ Comput Sci. 2023 Feb 10;9:e1245. doi: 10.7717/peerj-cs.1245 (PMC10280643; doi:10.7717/peerj-cs.1245)
Supplement: Supplemental Information 1 — These 101 benchmark instances are classified into five categories. No optimal solutions are known for the instances of the first to forth categories, while optimal solutions are known for the instances of the fifth category. [file peerj-cs-09-1245-s001.zip › FirstCategory/P500-6500.dat]

          500        6500
            1          31
            1          34
            1          64
            1          69
            1          90
            1         122
            1         140
            1         161
            1         212
            1         237
            1         261
            1         282
            1         358
            1         374
            1         394
            1         426
            1         446
            1         458
            1         478
            1         489
            2          12
            2          41
            2          73
            2          80
            2          91
            2         100
            2         125
            2         131
            2         164
            2         182
            2         220
            2         221
            2         224
            2         242
            2         266
            2         271
            2         326
            2         328
            2         342
            2         413
            2         454
            2         494
            3          13
            3          16
            3          34
            3          86
            3          94
            3         102
            3         203
            3         225
            3         260
            3         296
            3         333
            3         336
            3         404
            3         439
            3         477
            4          90
            4         137
            4         233
            4         259
            4         291
            4         323
            4         397
            4         402
            4         442
            4         477
            5          22
            5         112
            5         148
            5         196
            5         397
            5         408
            5         414
            5         465
            5         482
            6          69
            6         259
            6         301
            6         395
            6         414
            7           6
            7          94
            7          99
            7         132
            7         198
            7         206
            7         248
            7         291
            7         383
            8           2
            8          28
            8         193
            8         204
            8         217
            8         262
            8         316
            8         323
            8         327
            8         446
            8         479
            9          45
            9         105
            9         126
            9         131
            9         144
            9         313
            9         346
            9         406
            9         411
            9         416
            9         445
           10         147
           10         199
           10         290
           10         359
           11           1
           11          15
           11          19
           11          24
           11          28
           11         153
           11         215
           11         231
           11         284
           11         376
           11         406
           11         438
           11         452
           12          25
           12         192
           12         421
           13          91
           13         202
           13         219
           13         298
           13         348
           13         358
           13         402
           13         475
           14           2
           14          20
           14          24
           14         299
           14         346
           14         352
           14         356
           14         444
           14         457
           14         458
           15           3
           15          27
           15          48
           15          52
           15         109
           15         173
           15         181
           15         215
           15         305
           15         310
           15         369
           15         461
           15         465
           15         473
           16          17
           16          70
           16          77
           16         119
           16         165
           16         169
           16         184
           16         193
           16         310
           16         335
           16         374
           16         381
           16         402
           16         452
           16         474
           16         475
           17           2
           17          79
           17          87
           17          97
           17         110
           17         123
           17         171
           17         201
           17         218
           17         339
           17         351
           17         445
           18          20
           18          74
           18         184
           18         185
           18         200
           18         202
           18         227
           18         271
           18         285
           18         376
           18         416
           18         463
           18         484
           18         490
           19          14
           19          54
           19         131
           19         191
           19         198
           19         241
           19         244
           19         245
           19         247
           19         320
           19         338
           19         436
           19         470
           19         479
           19         489
           19         492
           20         114
           20         133
           20         144
           20         147
           20         207
           20         222
           20         240
           20         308
           20         325
           20         420
           20         445
           20         480
           20         481
           21          16
           21          31
           21          36
           21         113
           21         155
           21         184
           21         228
           21         270
           21         371
           21         435
           21         446
           21         455
           22          68
           22         131
           22         144
           22         186
           22         190
           22         191
           22         195
           22         216
           22         220
           22         246
           22         271
           22         321
           22         349
           22         411
           23          13
           23          24
           23          32
           23          68
           23         197
           23         255
           23         257
           23         258
           23         274
           23         316
           23         386
           23         422
           23         429
           24          35
           24          68
           24          84
           24         101
           24         103
           24         158
           24         161
           24         209
           24         333
           24         344
           24         387
           24         446
           25         102
           25         108
           25         161
           25         166
           25         188
           25         309
           25         356
           25         364
           25         379
           25         405
           26         207
           26         242
           26         300
           26         351
           27          26
           27          56
           27          83
           27          94
           27         289
           27         367
           27         401
           27         419
           27         444
           27         449
           27         451
           28          69
           28         117
           28         119
           28         195
           28         227
           28         269
           28         398
           28         399
           28         424
           28         467
           29          38
           29          40
           29          53
           29         119
           29         132
           29         133
           29         142
           29         155
           29         175
           29         197
           29         219
           29         274
           29         291
           29         334
           29         339
           29         377
           29         397
           29         406
           29         419
           29         421
           29         488
           30          28
           30          35
           30          39
           30          46
           30          55
           30         107
           30         112
           30         118
           30         233
           30         244
           30         272
           30         283
           30         285
           30         316
           30         319
           30         335
           30         467
           30         500
           31          72
           31          81
           31          84
           31          99
           31         147
           31         168
           31         169
           31         208
           31         241
           31         299
           31         332
           31         383
           31         424
           31         435
           31         454
           31         480
           31         499
           32          59
           32         118
           32         146
           32         193
           32         271
           32         293
           32         334
           32         348
           32         442
           32         469
           33          41
           33          58
           33          67
           33          86
           33         117
           33         146
           33         192
           33         214
           33         353
           33         374
           33         387
           33         414
           33         441
           33         445
           33         481
           34          55
           34          71
           34         110
           34         112
           34         135
           34         136
           34         138
           34         144
           34         154
           34         158
           34         162
           34         228
           34         320
           34         326
           34         336
           34         350
           34         384
           35          23
           35          53
           35          71
           35         121
           35         132
           35         173
           35         188
           35         223
           35         305
           35         344
           35         352
           35         436
           36          67
           36          83
           36         163
           36         168
           36         275
           36         288
           36         334
           36         382
           36         383
           36         465
           37          29
           37          31
           37          53
           37         114
           37         167
           37         171
           37         248
           37         261
           37         307
           37         314
           37         445
           37         461
           37         470
           38         137
           38         175
           38         196
           38         309
           38         323
           38         436
           38         438
           38         441
           38         451
           38         453
           38         498
           39          54
           39         168
           39         217
           39         255
           39         272
           39         277
           39         291
           39         300
           39         315
           39         316
           39         334
           39         339
           39         371
           39         391
           39         393
           39         499
           40          55
           40         121
           40         150
           40         160
           40         192
           40         233
           40         274
           40         313
           40         316
           40         324
           40         351
           40         364
           40         371
           40         397
           40         413
           40         432
           40         444
           40         455
           40         496
           41          70
           41         119
           41         168
           41         172
           41         193
           41         236
           41         247
           41         366
           41         421
           41         423
           41         475
           41         487
           42           5
           42          33
           42          54
           42         168
           42         265
           42         338
           42         352
           42         361
           42         431
           43          22
           43          37
           43          59
           43          68
           43         106
           43         124
           43         149
           43         153
           43         170
           43         225
           43         252
           43         282
           43         351
           43         365
           43         396
           43         444
           43         451
           43         490
           44          10
           44          79
           44         113
           44         179
           44         229
           44         242
           44         252
           44         264
           44         267
           44         307
           44         376
           44         417
           44         419
           44         466
           44         477
           44         478
           45          20
           45          79
           45         113
           45         121
           45         140
           45         141
           45         145
           45         154
           45         314
           45         379
           45         392
           45         431
           45         449
           45         457
           46           5
           46          21
           46          62
           46         127
           46         170
           46         171
           46         213
           46         233
           46         275
           46         328
           46         345
           46         353
           46         454
           46         471
           47          68
           47          87
           47         101
           47         155
           47         186
           47         187
           47         236
           47         248
           47         320
           47         435
           47         499
           48          35
           48          38
           48          95
           48         141
           48         225
           48         296
           48         405
           48         475
           49           4
           49          13
           49          64
           49         124
           49         155
           49         160
           49         198
           49         202
           50          39
           50          81
           50         126
           50         133
           50         171
           50         215
           50         304
           50         430
           50         454
           50         458
           50         475
           51          27
           51          75
           51         124
           51         152
           51         163
           51         169
           51         195
           51         222
           51         232
           51         252
           51         264
           51         328
           51         354
           51         414
           51         420
           51         437
           51         439
           51         463
           51         468
           51         472
           51         489
           52          66
           52         140
           52         288
           52         290
           52         315
           52         342
           52         379
           53          47
           53          95
           53         207
           53         318
           53         388
           53         485
           54           8
           54          12
           54          26
           54          27
           54         104
           54         274
           54         298
           54         302
           54         315
           54         344
           54         468
           55          22
           55          76
           55         110
           55         121
           55         172
           55         175
           55         272
           56          15
           56         113
           56         130
           56         143
           56         209
           56         213
           56         226
           56         250
           56         323
           56         370
           56         396
           57          77
           57         151
           57         168
           57         174
           57         190
           57         353
           57         387
           57         393
           57         410
           57         466
           57         482
           57         486
           58           8
           58         131
           58         271
           58         345
           58         393
           58         440
           58         454
           58         463
           59           9
           59          15
           59          43
           59          47
           59          61
           59          90
           59         106
           59         138
           59         154
           59         236
           59         257
           59         310
           59         324
           59         339
           59         379
           59         382
           60          56
           60          76
           60          84
           60         156
           60         167
           60         223
           60         239
           60         253
           60         259
           60         267
           60         275
           60         295
           60         432
           60         460
           61           5
           61          31
           61          54
           61          80
           61          95
           61          97
           61         125
           61         153
           61         184
           61         208
           61         223
           61         255
           61         335
           61         338
           61         371
           61         450
           62          43
           62         117
           62         132
           62         209
           62         232
           62         241
           62         286
           62         304
           62         326
           62         333
           62         337
           62         344
           62         348
           62         353
           62         362
           62         409
           62         446
           63          14
           63          29
           63          38
           63          77
           63         113
           63         120
           63         195
           63         196
           63         234
           63         310
           63         338
           63         355
           63         391
           63         402
           63         445
           64          38
           64          41
           64          72
           64          80
           64          93
           64         149
           64         179
           64         209
           64         228
           64         264
           64         297
           64         306
           64         331
           64         349
           64         364
           64         388
           64         459
           65          85
           65          87
           65         111
           65         178
           65         196
           65         259
           65         304
           65         315
           65         344
           65         351
           65         396
           65         472
           65         497
           66          14
           66          79
           66          85
           66         105
           66         115
           66         122
           66         159
           66         173
           66         296
           66         299
           66         329
           66         425
           66         477
           66         499
           67          79
           67         289
           67         295
           67         365
           68           6
           68          24
           68          25
           68         143
           68         179
           68         246
           68         288
           68         398
           68         456
           68         468
           68         473
           69          11
           69         161
           69         235
           69         243
           69         277
           69         283
           69         287
           69         291
           69         292
           69         298
           69         334
           69         392
           69         410
           69         416
           69         432
           69         452
           69         456
           69         477
           70           7
           70           9
           70          15
           70          23
           70          46
           70         110
           70         118
           70         125
           70         146
           70         147
           70         182
           70         183
           70         200
           70         236
           70         329
           70         342
           70         343
           70         355
           70         373
           70         420
           70         424
           70         446
           70         455
           70         489
           70         500
           71          70
           71         155
           71         163
           71         183
           71         190
           71         291
           71         307
           71         348
           71         388
           71         436
           71         475
           72           7
           72          69
           72          78
           72         238
           72         283
           72         299
           72         306
           72         327
           72         444
           72         469
           73          56
           73          67
           73          68
           73          88
           73          91
           73         107
           73         174
           73         234
           73         235
           73         272
           73         277
           73         306
           73         355
           73         373
           73         377
           73         396
           73         397
           73         486
           74          21
           74          92
           74         141
           74         157
           74         313
           74         408
           74         479
           74         482
           74         483
           75          18
           75          86
           75         130
           75         199
           75         249
           75         254
           75         263
           75         307
           75         340
           75         356
           75         382
           75         431
           75         450
           75         489
           76          29
           76          67
           76         120
           76         179
           76         186
           76         195
           76         217
           76         255
           76         292
           76         349
           76         387
           76         418
           76         479
           76         485
           76         500
           77          33
           77          56
           77          68
           77          69
           77          82
           77          87
           77         133
           77         198
           77         250
           77         264
           77         290
           77         309
           77         380
           77         383
           77         423
           78          56
           78         178
           78         189
           78         197
           78         200
           78         212
           78         276
           78         294
           78         356
           78         398
           78         445
           79          63
           79          76
           79          82
           79         220
           79         311
           79         319
           79         325
           79         342
           79         349
           79         361
           79         393
           79         428
           79         453
           79         466
           79         470
           79         492
           80          11
           80          22
           80         100
           80         124
           80         161
           80         205
           80         239
           80         277
           80         312
           80         327
           80         347
           80         378
           80         499
           81           3
           81          22
           81          55
           81          59
           81          73
           81         145
           81         147
           81         163
           81         299
           81         383
           81         405
           81         485
           82           4
           82           6
           82          84
           82          95
           82         105
           82         279
           82         346
           82         432
           82         474
           82         479
           83          11
           83         195
           83         209
           83         225
           83         257
           83         303
           83         304
           83         311
           83         348
           83         396
           83         482
           84          13
           84          35
           84          88
           84         112
           84         123
           84         149
           84         150
           84         152
           84         154
           84         264
           84         281
           84         350
           84         352
           84         469
           85          49
           85          50
           85          61
           85          80
           85         124
           85         277
           85         410
           85         422
           85         426
           85         432
           85         442
           85         492
           86          43
           86          72
           86         126
           86         200
           86         281
           86         297
           86         339
           86         392
           86         411
           86         461
           87          68
           87          88
           87          96
           87         151
           87         152
           87         161
           87         239
           87         301
           87         385
           87         451
           87         487
           88          20
           88          40
           88          46
           88          67
           88          87
           88          94
           88         133
           88         187
           88         268
           88         283
           88         318
           88         331
           88         343
           88         373
           88         385
           88         422
           88         448
           88         453
           88         464
           89           2
           89          35
           89         121
           89         129
           89         136
           89         160
           89         196
           89         230
           89         237
           89         247
           89         327
           89         362
           89         370
           89         498
           90           7
           90          44
           90          80
           90         121
           90         129
           90         342
           90         402
           90         420
           90         470
           90         484
           90         489
           91          36
           91          43
           91          52
           91         115
           91         134
           91         182
           91         193
           91         197
           91         211
           91         257
           91         306
           91         373
           91         386
           91         430
           91         439
           91         466
           91         495
           92           4
           92          15
           92          35
           92          60
           92          70
           92         101
           92         117
           92         227
           92         234
           92         246
           92         291
           92         342
           92         380
           92         409
           92         482
           93          94
           93         120
           93         131
           93         141
           93         233
           93         341
           93         356
           93         366
           93         410
           94          82
           94         187
           94         191
           94         204
           94         281
           94         300
           94         325
           94         352
           94         427
           94         429
           94         456
           95          12
           95          20
           95          35
           95          78
           95         102
           95         151
           95         152
           95         158
           95         238
           95         239
           95         269
           95         324
           95         329
           95         377
           95         401
           95         430
           95         495
           95         497
           96          40
           96          64
           96         100
           96         104
           96         124
           96         187
           96         194
           96         299
           96         341
           96         423
           97          11
           97          26
           97          36
           97          58
           97          90
           97         135
           97         145
           97         232
           97         256
           97         267
           97         276
           97         300
           97         341
           97         386
           97         417
           98          80
           98         108
           98         110
           98         161
           98         167
           98         277
           98         279
           98         298
           98         300
           98         324
           98         494
           99          13
           99          50
           99         144
           99         148
           99         175
           99         201
           99         231
           99         268
           99         277
           99         395
           99         461
           99         465
          100         241
          100         251
          100         277
          100         374
          100         376
          100         429
          100         472
          100         492
          101          85
          101         125
          101         179
          101         183
          101         254
          101         273
          101         306
          101         363
          101         375
          101         417
          101         421
          101         464
          101         494
          102          39
          102         101
          102         140
          102         149
          102         153
          102         165
          102         214
          102         232
          102         290
          102         307
          102         337
          102         350
          102         391
          102         396
          102         429
          102         441
          102         451
          102         470
          102         497
          103          31
          103          67
          103         185
          103         207
          103         217
          103         323
          103         344
          103         371
          103         376
          103         461
          104          66
          104         154
          104         182
          104         192
          104         208
          104         211
          104         251
          104         283
          104         284
          104         405
          104         435
          104         438
          105          81
          105         125
          105         163
          105         227
          105         253
          105         278
          105         344
          105         355
          105         417
          105         456
          105         481
          106           7
          106          91
          106         131
          106         174
          106         250
          106         269
          106         304
          106         316
          106         322
          106         335
          106         406
          106         442
          106         496
          107           8
          107          36
          107          76
          107         181
          107         182
          107         234
          107         301
          107         310
          107         341
          107         358
          107         362
          107         387
          107         399
          107         415
          107         420
          107         421
          108           5
          108          19
          108          68
          108         115
          108         126
          108         180
          108         209
          108         223
          108         254
          108         317
          108         355
          108         360
          108         376
          108         435
          108         491
          109         112
          109         122
          109         133
          109         134
          109         188
          109         206
          109         239
          109         243
          109         260
          109         337
          109         352
          109         395
          109         408
          109         434
          109         446
          109         498
          110          10
          110          11
          110          65
          110         204
          110         221
          110         282
          110         308
          110         333
          110         354
          110         393
          110         397
          110         413
          110         414
          111           4
          111           5
          111          40
          111          42
          111         112
          111         115
          111         186
          111         202
          111         378
          111         387
          111         406
          111         407
          111         416
          112          47
          112          53
          112          83
          112         108
          112         116
          112         146
          112         190
          112         331
          112         335
          112         353
          112         361
          112         370
          112         415
          112         444
          112         496
          113         123
          113         221
          113         230
          113         255
          113         285
          113         288
          113         305
          113         340
          113         354
          113         392
          113         393
          113         449
          113         465
          114          12
          114          41
          114          88
          114         134
          114         137
          114         207
          114         260
          114         272
          114         276
          114         279
          114         285
          114         343
          114         361
          114         379
          114         490
          115          60
          115          87
          115         127
          115         169
          115         199
          115         210
          115         249
          115         251
          115         256
          115         274
          115         370
          115         378
          115         434
          115         497
          116          44
          116          70
          116          83
          116          93
          116         127
          116         239
          116         269
          116         333
          116         450
          116         469
          117          46
          117          80
          117         113
          117         155
          117         216
          117         288
          117         412
          117         447
          118          27
          118          38
          118          89
          118         144
          118         224
          118         233
          118         260
          118         313
          118         364
          118         459
          118         487
          119          16
          119          25
          119          62
          119         188
          119         215
          119         226
          119         249
          119         273
          119         358
          119         367
          119         392
          120          14
          120          15
          120          28
          120          96
          120         124
          120         138
          120         193
          120         222
          120         237
          120         285
          120         307
          120         317
          120         375
          120         378
          120         393
          120         394
          120         409
          120         430
          120         432
          120         438
          121         119
          121         234
          121         270
          121         283
          121         351
          121         428
          121         466
          121         486
          122          37
          122          65
          122         235
          122         250
          122         344
          122         355
          122         500
          123          31
          123         126
          123         130
          123         201
          123         213
          123         233
          123         259
          123         281
          123         340
          123         409
          123         465
          123         480
          124          91
          124         139
          124         187
          124         226
          124         245
          124         285
          124         365
          124         370
          124         416
          124         422
          124         425
          124         498
          125           2
          125         172
          125         180
          125         193
          125         212
          125         215
          125         258
          125         301
          125         317
          125         332
          125         337
          125         379
          125         397
          125         429
          126           5
          126         103
          126         112
          126         199
          126         202
          126         257
          126         347
          126         398
          126         468
          126         479
          127          16
          127         121
          127         137
          127         143
          127         168
          127         187
          127         267
          127         289
          127         293
          127         319
          127         363
          127         430
          128           9
          128          23
          128          73
          128          77
          128         129
          128         153
          128         164
          128         193
          128         288
          128         330
          128         419
          128         443
          128         467
          129          86
          129          93
          129         152
          129         156
          129         170
          129         183
          129         198
          129         377
          129         411
          129         448
          130          15
          130          72
          130         158
          130         190
          130         216
          130         272
          130         300
          130         338
          130         347
          130         358
          130         371
          130         385
          130         419
          130         437
          131         164
          131         240
          131         267
          131         335
          131         455
          132          49
          132         139
          132         200
          132         204
          132         248
          132         288
          132         328
          132         388
          132         401
          132         467
          132         487
          133           8
          133          11
          133          42
          133          59
          133         126
          133         142
          133         192
          133         196
          133         282
          133         352
          133         410
          133         415
          133         487
          133         493
          134          74
          134         119
          134         148
          134         222
          134         232
          134         244
          134         279
          134         311
          134         322
          134         335
          134         336
          134         358
          134         366
          134         372
          134         377
          134         411
          134         421
          134         449
          134         473
          134         494
          135          38
          135          55
          135          87
          135          91
          135         110
          135         130
          135         243
          135         248
          135         289
          135         306
          135         307
          135         358
          135         431
          135         448
          135         488
          135         498
          136          11
          136          20
          136          55
          136          61
          136         108
          136         146
          136         149
          136         173
          136         184
          136         210
          136         357
          136         419
          136         440
          136         442
          136         454
          136         486
          137          34
          137         161
          137         163
          137         179
          137         202
          137         203
          137         257
          137         261
          137         335
          137         351
          137         454
          137         475
          137         482
          138           4
          138         199
          138         209
          138         212
          138         213
          138         233
          138         234
          138         238
          138         266
          138         277
          138         404
          138         407
          138         426
          138         445
          138         466
          139           5
          139          75
          139         106
          139         180
          139         245
          139         268
          139         298
          139         317
          139         329
          139         343
          139         346
          139         370
          139         386
          139         398
          140           6
          140          25
          140          47
          140          58
          140          67
          140          76
          140          87
          140         237
          140         255
          140         297
          140         330
          140         364
          140         376
          140         400
          141          66
          141          79
          141          86
          141          89
          141          95
          141          96
          141         148
          141         208
          141         209
          141         231
          141         373
          141         389
          141         393
          141         463
          142          16
          142          41
          142         179
          142         208
          142         252
          142         294
          142         340
          142         352
          142         366
          142         434
          142         482
          142         496
          143          54
          143         152
          143         184
          143         269
          143         276
          143         367
          143         379
          143         392
          143         421
          143         439
          144          61
          144          73
          144         106
          144         108
          144         157
          144         169
          144         259
          144         323
          144         479
          144         497
          144         500
          145           9
          145          61
          145          88
          145         104
          145         108
          145         142
          145         153
          145         157
          145         174
          145         214
          145         221
          145         222
          145         257
          145         264
          145         266
          145         285
          145         289
          145         344
          145         393
          145         394
          145         395
          145         402
          145         404
          145         470
          145         488
          145         495
          146           4
          146           7
          146          98
          146         101
          146         115
          146         131
          146         149
          146         194
          146         239
          146         272
          146         281
          146         329
          146         378
          146         384
          146         399
          146         464
          146         465
          146         482
          147          58
          147          60
          147          65
          147          85
          147          97
          147         102
          147         126
          147         152
          147         156
          147         162
          147         163
          147         181
          147         332
          147         395
          147         416
          147         442
          147         463
          147         471
          147         473
          148          12
          148          70
          148          80
          148          95
          148         110
          148         113
          148         205
          148         225
          148         231
          148         274
          148         291
          148         315
          148         490
          148         491
          149          42
          149         101
          149         121
          149         208
          149         217
          149         247
          149         251
          149         256
          149         297
          149         301
          149         374
          149         391
          149         402
          149         435
          150          85
          150          98
          150         275
          150         291
          150         293
          150         305
          150         383
          150         411
          150         415
          150         429
          150         470
          150         490
          150         496
          151          43
          151          51
          151         136
          151         172
          151         205
          151         209
          151         216
          151         242
          151         294
          151         317
          151         341
          151         426
          151         441
          151         459
          151         500
          152           9
          152          24
          152          34
          152         136
          152         164
          152         166
          152         180
          152         213
          152         268
          152         427
          152         481
          153           9
          153          46
          153          82
          153          94
          153         103
          153         159
          153         171
          153         196
          153         228
          153         253
          153         295
          153         323
          153         401
          153         415
          153         436
          153         457
          154          12
          154          21
          154          79
          154          89
          154         160
          154         320
          154         345
          154         370
          154         380
          154         399
          154         411
          154         444
          155          61
          155         198
          155         215
          155         218
          155         263
          155         289
          155         325
          155         334
          155         351
          155         369
          155         372
          155         406
          155         415
          155         440
          155         473
          155         483
          156          57
          156         147
          156         188
          156         191
          156         236
          156         237
          156         296
          156         335
          156         382
          156         421
          156         471
          156         482
          156         488
          157           6
          157          49
          157          67
          157         120
          157         147
          157         185
          157         225
          157         288
          157         353
          157         361
          157         370
          157         418
          158          21
          158          93
          158          99
          158         148
          158         149
          158         213
          158         273
          158         284
          158         355
          158         437
          158         449
          158         464
          159          10
          159          52
          159          73
          159          94
          159         104
          159         211
          159         259
          159         269
          159         334
          159         415
          159         433
          159         443
          160          27
          160          40
          160          55
          160          83
          160         109
          160         197
          160         348
          160         376
          160         378
          160         420
          160         458
          160         469
          161          74
          161         113
          161         282
          161         332
          161         358
          161         395
          161         405
          161         434
          161         436
          161         438
          161         469
          162          36
          162          48
          162          76
          162         118
          162         154
          162         170
          162         249
          162         277
          162         286
          162         290
          162         347
          162         418
          162         465
          162         470
          163          37
          163          93
          163         193
          163         236
          163         241
          163         259
          163         320
          163         362
          163         363
          163         375
          163         392
          163         410
          163         432
          163         437
          163         455
          163         489
          164           5
          164          32
          164          46
          164         193
          164         199
          164         264
          164         303
          164         368
          164         394
          164         416
          164         418
          164         472
          165          86
          165         100
          165         133
          165         199
          165         209
          165         215
          165         278
          165         285
          165         292
          165         337
          165         340
          165         409
          165         453
          165         469
          165         491
          165         495
          166          49
          166          65
          166         119
          166         125
          166         132
          166         144
          166         173
          166         174
          166         207
          166         285
          166         318
          166         334
          166         366
          166         369
          166         409
          166         461
          166         490
          166         494
          167           9
          167          55
          167         171
          167         181
          167         201
          167         226
          167         340
          167         425
          167         474
          167         476
          168          72
          168         166
          168         174
          168         222
          168         237
          168         260
          168         274
          168         280
          168         296
          168         461
          169           1
          169          17
          169          33
          169          51
          169         200
          169         216
          169         289
          169         307
          169         340
          169         356
          169         413
          169         489
          170           5
          170          60
          170          98
          170         103
          170         229
          170         247
          170         260
          170         266
          170         296
          170         341
          170         375
          170         388
          170         418
          171           2
          171          15
          171          18
          171          73
          171         116
          171         127
          171         132
          171         144
          171         177
          171         202
          171         243
          171         412
          171         435
          171         481
          172          24
          172          25
          172          47
          172          78
          172          95
          172         103
          172         130
          172         161
          172         250
          172         319
          172         463
          172         489
          173          57
          173          85
          173         178
          173         263
          173         317
          173         344
          173         387
          173         432
          173         480
          174          35
          174          39
          174          94
          174         143
          174         155
          174         229
          174         246
          174         275
          174         443
          175          63
          175         115
          175         120
          175         131
          175         132
          175         173
          175         304
          175         328
          175         352
          175         367
          175         409
          176           2
          176          50
          176          72
          176          90
          176         168
          176         185
          176         211
          176         232
          176         258
          176         295
          176         316
          176         318
          176         325
          176         356
          176         450
          176         459
          177          65
          177          79
          177         110
          177         154
          177         168
          177         185
          177         217
          177         226
          177         278
          177         325
          177         335
          177         370
          177         448
          177         455
          177         497
          178         191
          178         193
          178         195
          178         198
          178         219
          178         268
          178         274
          178         297
          178         345
          178         356
          178         392
          178         425
          178         462
          178         494
          179           1
          179         112
          179         138
          179         169
          179         175
          179         191
          179         211
          179         278
          179         291
          180          28
          180          29
          180          30
          180          59
          180          76
          180          80
          180          89
          180         190
          180         209
          180         250
          180         371
          180         389
          180         415
          180         427
          180         457
          180         475
          181          55
          181          62
          181          80
          181         136
          181         151
          181         247
          181         284
          181         327
          181         368
          181         369
          181         414
          181         451
          181         459
          181         460
          182          27
          182          44
          182          68
          182         157
          182         201
          182         236
          182         320
          182         325
          182         350
          182         422
          183          20
          183          53
          183          80
          183          93
          183          94
          183         116
          183         119
          183         138
          183         154
          183         161
          183         173
          183         201
          183         209
          183         231
          183         316
          183         338
          183         339
          183         419
          183         450
          183         455
          183         460
          183         481
          184         124
          184         139
          184         146
          184         210
          184         216
          184         321
          184         327
          184         413
          184         449
          185          27
          185          30
          185          33
          185         109
          185         156
          185         193
          185         207
          185         268
          185         304
          185         316
          185         350
          185         432
          185         455
          185         490
          186           2
          186          94
          186         101
          186         114
          186         116
          186         146
          186         224
          186         289
          186         384
          186         385
          186         494
          187          38
          187          64
          187          73
          187          81
          187         156
          187         180
          187         181
          187         189
          187         239
          187         346
          187         410
          187         436
          187         458
          187         498
          188          34
          188          76
          188          79
          188          87
          188         118
          188         191
          188         206
          188         242
          188         285
          188         286
          188         291
          188         438
          188         469
          189           6
          189          12
          189          14
          189          80
          189         105
          189         122
          189         197
          189         209
          189         232
          189         333
          189         430
          189         470
          190          37
          190          57
          190          80
          190          81
          190          92
          190         148
          190         156
          190         181
          190         226
          190         265
          190         268
          190         366
          190         402
          190         431
          190         442
          190         451
          190         469
          190         479
          191          76
          191          87
          191         110
          191         148
          191         150
          191         181
          191         182
          191         254
          191         353
          191         366
          191         422
          192          86
          192         103
          192         119
          192         163
          192         182
          192         185
          192         231
          192         263
          192         279
          192         282
          192         302
          192         495
          193          79
          193         105
          193         149
          193         232
          193         244
          193         280
          193         347
          193         386
          193         389
          193         441
          193         480
          194          15
          194          56
          194         151
          194         221
          194         222
          194         229
          194         247
          194         311
          194         316
          194         376
          194         435
          194         457
          194         459
          195          54
          195          60
          195         145
          195         157
          195         190
          195         212
          195         221
          195         234
          195         245
          195         329
          195         408
          195         409
          195         410
          195         431
          195         480
          196           5
          196          11
          196          19
          196          40
          196          87
          196          95
          196         139
          196         174
          196         217
          196         257
          196         370
          196         371
          196         383
          196         425
          196         446
          196         463
          197          30
          197          45
          197          85
          197         133
          197         136
          197         216
          197         235
          197         275
          197         282
          197         384
          197         392
          197         400
          197         439
          197         449
          197         460
          198           8
          198          13
          198          95
          198         143
          198         181
          198         273
          198         292
          198         308
          198         335
          198         340
          198         424
          199          47
          199         152
          199         162
          199         190
          199         211
          199         351
          199         370
          199         408
          199         492
          200          68
          200         178
          200         232
          200         259
          200         325
          200         371
          200         410
          200         470
          200         472
          200         493
          201          21
          201          73
          201          83
          201          97
          201         103
          201         136
          201         161
          201         195
          201         269
          201         323
          201         360
          201         380
          201         394
          201         413
          201         435
          201         453
          202          91
          202          92
          202         102
          202         122
          202         198
          202         290
          202         296
          202         317
          202         334
          202         335
          202         338
          202         412
          202         446
          202         470
          203          24
          203          57
          203         151
          203         208
          203         211
          203         220
          203         242
          203         258
          203         261
          203         285
          203         388
          203         431
          203         465
          204         108
          204         128
          204         229
          204         234
          204         249
          204         250
          204         255
          204         272
          204         303
          204         309
          204         329
          204         332
          204         379
          204         382
          204         432
          204         466
          205          46
          205          70
          205         118
          205         199
          205         272
          205         326
          205         334
          205         356
          205         376
          205         401
          205         403
          205         408
          205         450
          205         463
          206          60
          206         127
          206         167
          206         172
          206         175
          206         227
          206         272
          206         275
          206         284
          206         355
          206         450
          206         473
          206         476
          207          66
          207         134
          207         147
          207         279
          207         330
          207         368
          207         375
          207         485
          208          38
          208          48
          208          66
          208          81
          208         116
          208         142
          208         193
          208         200
          208         204
          208         217
          208         220
          208         243
          208         247
          208         263
          208         345
          208         404
          208         423
          209          20
          209         113
          209         117
          209         123
          209         143
          209         145
          209         199
          209         243
          209         315
          209         324
          209         326
          209         330
          209         346
          209         367
          209         487
          210          74
          210          92
          210         107
          210         132
          210         155
          210         159
          210         171
          210         175
          210         324
          210         398
          210         403
          210         468
          210         473
          211          40
          211          49
          211         160
          211         162
          211         177
          211         192
          211         228
          211         280
          211         327
          211         358
          211         365
          211         383
          211         420
          211         485
          211         486
          211         500
          212           6
          212          24
          212          56
          212          86
          212         127
          212         128
          212         146
          212         157
          212         180
          212         220
          212         259
          212         371
          213          17
          213          57
          213          68
          213         269
          213         275
          213         400
          214           9
          214          10
          214          15
          214          23
          214          32
          214          36
          214          57
          214          91
          214         111
          214         127
          214         131
          214         134
          214         147
          214         192
          214         260
          214         289
          214         344
          214         474
          214         485
          214         486
          214         496
          215           1
          215          61
          215          71
          215         259
          215         303
          215         340
          215         341
          215         347
          215         374
          215         390
          215         413
          215         426
          215         435
          215         464
          215         471
          216          12
          216          36
          216          95
          216         104
          216         150
          216         172
          216         238
          216         250
          216         405
          216         422
          216         488
          217          44
          217         159
          217         205
          217         208
          217         250
          217         288
          217         306
          217         372
          217         381
          217         414
          217         427
          217         443
          218          83
          218          84
          218         102
          218         124
          218         199
          218         220
          218         246
          218         251
          218         309
          218         367
          218         457
          218         498
          219           8
          219          13
          219          26
          219          46
          219         115
          219         155
          219         209
          219         248
          219         309
          219         360
          219         418
          219         442
          219         483
          220           9
          220          10
          220          37
          220          50
          220          61
          220         187
          220         235
          220         239
          220         275
          220         351
          220         370
          220         376
          220         420
          220         494
          221          23
          221          37
          221          53
          221          96
          221         114
          221         118
          221         132
          221         230
          221         267
          221         318
          221         333
          221         340
          221         354
          221         414
          221         433
          221         435
          221         482
          222           1
          222          28
          222          53
          222          58
          222          61
          222          68
          222         116
          222         201
          222         224
          222         267
          222         273
          222         397
          222         417
          222         457
          222         461
          222         473
          222         495
          223          22
          223          58
          223          61
          223         123
          223         179
          223         207
          223         252
          223         293
          223         392
          223         471
          224          77
          224          89
          224         111
          224         137
          224         178
          224         192
          224         211
          224         237
          224         370
          224         377
          224         412
          224         429
          224         471
          225          50
          225          55
          225         109
          225         205
          225         216
          225         218
          225         250
          225         254
          225         281
          225         307
          225         328
          225         425
          226          87
          226         201
          226         205
          226         223
          226         225
          226         292
          226         323
          226         356
          226         357
          226         427
          226         450
          226         458
          226         493
          227           9
          227          24
          227          87
          227          99
          227         110
          227         118
          227         124
          227         168
          227         197
          227         201
          227         208
          227         240
          227         246
          227         329
          227         333
          227         373
          227         391
          227         392
          227         402
          227         427
          228           9
          228          39
          228          45
          228          99
          228         156
          228         200
          228         229
          228         247
          228         249
          228         331
          228         365
          228         391
          228         446
          228         454
          229          34
          229          69
          229         149
          229         168
          229         210
          229         213
          229         223
          229         299
          229         327
          229         329
          229         348
          229         392
          230           7
          230          11
          230          13
          230          17
          230          18
          230          60
          230          74
          230          76
          230         130
          230         136
          230         252
          230         327
          230         436
          230         459
          230         469
          231          90
          231          91
          231         140
          231         160
          231         214
          231         238
          231         309
          231         312
          231         346
          231         361
          232          26
          232          48
          232          73
          232         109
          232         238
          232         250
          232         270
          232         289
          232         315
          232         344
          232         346
          232         401
          232         489
          232         499
          233           6
          233          46
          233          51
          233          88
          233         101
          233         155
          233         164
          233         180
          233         190
          233         206
          233         261
          233         299
          233         319
          233         391
          233         477
          234          30
          234          44
          234          54
          234         140
          234         196
          234         210
          234         220
          234         222
          234         258
          234         344
          234         420
          234         425
          235          31
          235         103
          235         120
          235         130
          235         158
          235         231
          235         263
          235         281
          235         315
          235         335
          235         341
          235         343
          235         359
          235         409
          236          48
          236         197
          236         200
          236         227
          236         232
          236         260
          236         353
          236         411
          236         424
          236         454
          236         495
          236         497
          237          42
          237         151
          237         177
          237         195
          237         261
          237         325
          237         462
          238           3
          238          16
          238          35
          238          51
          238          80
          238         111
          238         136
          238         233
          238         317
          238         322
          238         362
          238         365
          238         372
          238         382
          239          76
          239         104
          239         128
          239         186
          239         195
          239         216
          239         302
          239         307
          239         310
          239         351
          239         407
          240          27
          240         115
          240         191
          240         208
          240         262
          240         293
          240         325
          240         347
          240         410
          240         422
          241          70
          241         114
          241         158
          241         235
          241         257
          241         267
          241         268
          241         279
          241         291
          241         315
          241         341
          241         347
          241         349
          241         369
          241         376
          241         420
          241         430
          241         474
          241         484
          242          13
          242          21
          242          44
          242          47
          242          73
          242         111
          242         161
          242         294
          242         313
          242         322
          242         358
          242         462
          242         480
          242         498
          243          22
          243          64
          243         126
          243         136
          243         227
          243         256
          243         268
          243         314
          243         321
          243         335
          243         421
          243         434
          243         454
          243         468
          243         484
          244          64
          244         209
          244         245
          244         261
          244         288
          244         329
          244         406
          244         434
          244         435
          244         475
          245          45
          245         114
          245         180
          245         224
          245         317
          245         379
          245         382
          245         386
          245         399
          245         421
          245         456
          246          21
          246          26
          246          83
          246         190
          246         212
          246         233
          246         343
          246         441
          246         454
          247          25
          247          77
          247         186
          247         237
          247         238
          247         271
          247         298
          247         324
          247         339
          247         374
          247         489
          248          84
          248         109
          248         110
          248         129
          248         148
          248         189
          248         190
          248         192
          248         226
          248         300
          248         313
          248         327
          248         343
          248         354
          248         362
          248         421
          249          68
          249         109
          249         121
          249         122
          249         185
          249         233
          249         251
          249         260
          249         269
          249         371
          249         379
          249         382
          249         384
          249         428
          249         487
          250          68
          250          96
          250         145
          250         342
          251          10
          251          17
          251          34
          251          41
          251          43
          251         182
          251         191
          251         200
          251         268
          251         305
          251         330
          251         337
          251         372
          251         384
          251         415
          251         463
          251         485
          252         136
          252         140
          252         256
          252         346
          252         356
          252         376
          252         399
          252         419
          252         430
          252         436
          252         465
          253          28
          253          46
          253          56
          253          63
          253          66
          253          87
          253          88
          253         158
          253         180
          253         185
          253         192
          253         212
          253         263
          253         280
          253         293
          253         331
          253         348
          253         351
          253         354
          253         401
          253         406
          253         460
          253         461
          253         466
          254           5
          254          91
          254         106
          254         149
          254         199
          254         212
          254         260
          254         276
          254         286
          254         379
          254         445
          254         488
          255          15
          255          62
          255          90
          255         115
          255         121
          255         130
          255         219
          255         245
          255         256
          255         263
          255         274
          255         375
          255         384
          255         476
          256           9
          256          38
          256          41
          256          54
          256          67
          256         123
          256         211
          256         241
          256         283
          256         292
          256         394
          256         433
          257         124
          257         208
          257         221
          257         258
          257         265
          257         337
          257         371
          257         397
          257         406
          257         433
          258          10
          258          17
          258          22
          258          41
          258          63
          258          72
          258         165
          258         200
          258         231
          258         241
          258         249
          258         395
          258         401
          258         410
          258         453
          258         467
          259          17
          259         100
          259         126
          259         188
          259         254
          259         278
          259         316
          259         367
          259         401
          259         416
          259         434
          259         439
          259         446
          259         462
          259         484
          260          41
          260         149
          260         279
          260         317
          260         322
          260         335
          260         361
          260         372
          260         392
          260         422
          260         427
          260         431
          260         434
          261          93
          261         209
          261         257
          261         273
          261         279
          261         310
          261         364
          261         421
          262           4
          262           6
          262          84
          262         109
          262         110
          262         219
          262         239
          262         243
          262         316
          262         339
          262         479
          262         498
          263          48
          263         116
          263         134
          263         179
          263         192
          263         195
          263         214
          263         221
          263         265
          263         350
          263         412
          263         418
          263         427
          263         481
          263         498
          264           3
          264          38
          264          49
          264          99
          264         111
          264         196
          264         210
          264         214
          264         221
          264         224
          264         290
          264         347
          264         408
          264         413
          265          53
          265          76
          265         163
          265         180
          265         212
          265         315
          265         316
          265         332
          265         338
          265         377
          265         422
          265         484
          266          35
          266          86
          266          94
          266         132
          266         141
          266         170
          266         171
          266         254
          266         333
          266         349
          266         370
          266         383
          266         394
          266         413
          266         418
          266         432
          266         472
          267           6
          267          91
          267         103
          267         116
          267         210
          267         338
          267         361
          267         381
          267         389
          267         443
          267         464
          267         479
          267         483
          268          10
          268          12
          268          79
          268         135
          268         249
          268         267
          268         368
          268         409
          268         474
          269          27
          269          68
          269          95
          269         118
          269         245
          269         253
          269         259
          269         264
          269         273
          269         452
          269         495
          269         500
          270          39
          270          50
          270          75
          270          87
          270         142
          270         175
          270         204
          270         215
          270         241
          270         278
          270         284
          270         312
          270         354
          270         356
          270         405
          270         421
          270         432
          270         459
          270         472
          270         474
          270         485
          271           4
          271          16
          271          56
          271         134
          271         136
          271         196
          271         350
          271         444
          271         462
          271         497
          272           2
          272          23
          272          26
          272          66
          272          94
          272         175
          272         291
          272         310
          272         320
          272         387
          272         391
          272         419
          272         472
          272         484
          272         494
          273          31
          273          43
          273         107
          273         168
          273         192
          273         277
          273         283
          273         356
          273         395
          273         407
          273         417
          273         419
          273         430
          273         434
          273         464
          273         470
          273         474
          274          45
          274          79
          274          95
          274         101
          274         245
          274         249
          274         251
          274         280
          274         417
          275          22
          275          30
          275          32
          275          53
          275          75
          275          82
          275         147
          275         201
          275         203
          275         214
          275         270
          275         273
          275         277
          275         411
          275         418
          275         422
          275         484
          276          53
          276          62
          276          66
          276          76
          276          84
          276         109
          276         128
          276         146
          276         220
          276         255
          276         286
          276         305
          276         325
          276         338
          276         381
          276         385
          276         430
          276         467
          276         468
          277          75
          277         103
          277         131
          277         169
          277         225
          277         289
          277         306
          277         323
          277         349
          277         427
          277         455
          278          79
          278          86
          278         104
          278         299
          278         306
          278         427
          278         442
          278         481
          279           6
          279          53
          279         112
          279         124
          279         152
          279         188
          279         268
          279         283
          279         307
          279         327
          279         342
          279         406
          279         446
          279         452
          280          19
          280          43
          280          61
          280          62
          280          72
          280          74
          280          88
          280          94
          280         128
          280         176
          280         254
          280         347
          280         348
          280         349
          280         364
          280         378
          280         394
          280         438
          280         446
          280         447
          281          52
          281         156
          281         394
          281         415
          281         434
          281         474
          282          13
          282          37
          282          53
          282          69
          282         135
          282         154
          282         225
          282         227
          282         246
          282         261
          282         278
          282         343
          282         386
          282         393
          282         427
          282         497
          283          35
          283          42
          283          91
          283         114
          283         115
          283         174
          283         183
          283         194
          283         196
          283         218
          283         226
          283         238
          283         249
          283         297
          283         334
          284          55
          284          81
          284         138
          284         147
          284         206
          284         223
          284         324
          284         341
          284         350
          284         410
          285          39
          285          71
          285         105
          285         115
          285         131
          285         136
          285         183
          285         196
          285         292
          285         346
          286           9
          286         126
          286         129
          286         139
          286         185
          286         201
          286         247
          286         279
          286         294
          286         356
          286         359
          286         370
          286         411
          286         427
          286         469
          286         482
          287         111
          287         128
          287         145
          287         165
          287         198
          287         214
          287         289
          287         308
          287         355
          287         392
          287         411
          287         441
          287         469
          288          27
          288         100
          288         107
          288         119
          288         152
          288         187
          288         233
          288         256
          288         277
          288         293
          288         328
          288         377
          288         403
          288         425
          288         435
          288         469
          288         475
          288         483
          289          63
          289          75
          289         166
          289         243
          289         286
          289         288
          289         310
          289         361
          289         401
          289         414
          289         484
          289         490
          290           8
          290          31
          290          44
          290          87
          290          91
          290         161
          290         207
          290         288
          290         294
          290         430
          290         435
          290         448
          291          81
          291         114
          291         240
          291         277
          291         292
          291         316
          291         317
          291         341
          291         342
          291         376
          291         465
          291         490
          292           7
          292         378
          292         403
          292         404
          292         431
          293          90
          293         137
          293         142
          293         156
          293         196
          293         233
          293         279
          293         303
          293         335
          293         358
          293         363
          293         443
          293         444
          294          75
          294          96
          294         138
          294         200
          294         232
          294         288
          294         297
          294         338
          294         341
          294         361
          295          29
          295          79
          295          86
          295         159
          295         208
          295         232
          295         283
          295         293
          295         314
          295         330
          295         399
          295         423
          295         433
          295         486
          295         496
          296          31
          296         109
          296         127
          296         152
          296         231
          296         240
          296         335
          296         396
          296         423
          296         428
          296         449
          296         455
          296         478
          297          23
          297         103
          297         136
          297         188
          297         199
          297         216
          297         301
          297         316
          297         351
          297         399
          297         424
          297         457
          297         497
          298           3
          298          10
          298          17
          298          48
          298          52
          298         103
          298         111
          298         170
          298         279
          298         280
          298         331
          298         362
          298         368
          298         457
          299          81
          299         146
          299         162
          299         240
          299         246
          299         262
          299         277
          299         313
          299         317
          299         374
          299         378
          299         379
          299         427
          299         472
          299         481
          300          88
          300         142
          300         229
          300         234
          300         239
          300         243
          300         252
          300         257
          300         266
          300         334
          300         343
          300         380
          300         381
          300         406
          300         418
          300         448
          300         497
          301          81
          301         141
          301         174
          301         226
          301         273
          301         296
          301         307
          301         333
          301         362
          301         415
          301         420
          301         423
          302         113
          302         199
          302         266
          302         320
          302         321
          302         337
          302         372
          302         422
          302         442
          303          38
          303          61
          303         129
          303         148
          303         161
          303         209
          303         266
          303         276
          303         283
          303         307
          303         334
          303         338
          303         369
          303         437
          303         461
          303         488
          304          17
          304          23
          304          95
          304         101
          304         143
          304         246
          304         257
          304         258
          304         268
          304         292
          304         486
          305          41
          305          43
          305          48
          305          72
          305          84
          305         212
          305         231
          305         256
          305         336
          305         366
          305         405
          305         410
          305         478
          305         485
          306          28
          306          87
          306          96
          306         240
          306         243
          306         264
          306         268
          306         270
          306         350
          306         359
          306         449
          306         467
          307           2
          307          10
          307          30
          307          80
          307         152
          307         175
          307         199
          307         266
          307         273
          307         284
          307         354
          307         410
          307         489
          308           1
          308          16
          308          31
          308         114
          308         129
          308         150
          308         393
          308         402
          308         440
          308         490
          309          13
          309          32
          309          86
          309         110
          309         134
          309         142
          309         172
          309         338
          309         351
          309         385
          309         475
          310          16
          310          30
          310          65
          310          70
          310          72
          310          87
          310         116
          310         142
          310         157
          310         178
          310         190
          310         240
          310         261
          310         291
          310         350
          310         485
          311          36
          311          48
          311         103
          311         114
          311         130
          311         162
          311         164
          311         214
          311         295
          311         300
          311         353
          311         365
          311         376
          311         395
          311         495
          312           8
          312          22
          312          45
          312          82
          312         106
          312         122
          312         147
          312         211
          312         227
          312         257
          312         321
          312         352
          312         406
          312         450
          313          95
          313         160
          313         179
          313         212
          313         278
          313         426
          313         485
          314           3
          314          10
          314          38
          314          97
          314         107
          314         165
          314         177
          314         179
          314         291
          314         305
          314         321
          315          26
          315          32
          315          63
          315          81
          315          89
          315         198
          315         254
          315         337
          315         345
          315         353
          315         374
          315         442
          315         447
          315         478
          316          20
          316         124
          316         132
          316         195
          316         196
          316         252
          316         337
          316         369
          317           7
          317          37
          317          48
          317          64
          317         124
          317         155
          317         166
          317         220
          317         283
          317         286
          317         289
          317         294
          317         339
          317         341
          317         352
          317         395
          317         475
          318          47
          318          65
          318         197
          318         269
          318         380
          318         410
          318         421
          318         431
          318         445
          318         477
          319         138
          319         164
          319         169
          319         252
          319         277
          319         308
          319         341
          319         377
          319         389
          319         424
          319         430
          320          63
          320         128
          320         173
          320         180
          320         185
          320         188
          320         207
          320         318
          320         325
          320         423
          320         454
          320         488
          321          17
          321         131
          321         146
          321         163
          321         200
          321         234
          321         255
          321         282
          321         295
          321         322
          321         359
          321         378
          321         399
          321         426
          321         440
          321         451
          321         457
          322          34
          322          59
          322         152
          322         158
          322         163
          322         265
          322         280
          322         290
          322         308
          322         368
          322         482
          323          18
          323          26
          323          94
          323         104
          323         114
          323         129
          323         142
          323         147
          323         169
          323         213
          323         240
          323         252
          323         264
          323         307
          323         369
          323         409
          323         429
          323         454
          324          19
          324          90
          324         172
          324         232
          324         252
          324         286
          324         318
          324         320
          324         354
          324         379
          324         459
          324         466
          324         482
          324         493
          325         103
          325         169
          325         185
          325         237
          325         273
          325         298
          325         312
          325         378
          325         486
          326          37
          326         103
          326         200
          326         203
          326         213
          326         222
          326         273
          326         293
          326         305
          326         330
          326         381
          326         388
          326         446
          326         485
          326         492
          327          20
          327          51
          327         128
          327         178
          327         228
          327         246
          327         268
          327         288
          327         308
          327         315
          327         361
          327         429
          327         452
          327         458
          328          55
          328          76
          328          90
          328         234
          328         272
          328         275
          328         338
          328         344
          328         369
          328         380
          328         394
          328         439
          328         464
          329          92
          329         141
          329         187
          329         200
          329         286
          329         334
          329         376
          329         417
          329         468
          329         477
          330          26
          330          80
          330         124
          330         136
          330         157
          330         297
          330         342
          330         361
          330         371
          330         429
          330         454
          330         470
          330         497
          331           9
          331         207
          331         285
          331         286
          331         290
          331         298
          331         363
          331         401
          331         408
          331         424
          332          14
          332          22
          332          77
          332          81
          332          91
          332         203
          332         224
          332         245
          332         278
          332         290
          332         324
          332         335
          332         354
          332         370
          332         458
          332         459
          332         491
          333           1
          333          68
          333         112
          333         166
          333         184
          333         250
          333         359
          333         379
          333         448
          333         487
          333         489
          334          60
          334          71
          334          72
          334         100
          334         188
          334         317
          334         365
          334         419
          334         452
          335          54
          335         113
          335         131
          335         157
          335         164
          335         211
          335         270
          335         305
          335         352
          335         431
          335         466
          336           2
          336          52
          336          84
          336         227
          336         231
          336         291
          336         325
          336         326
          336         328
          336         415
          336         433
          336         475
          337          39
          337         112
          337         146
          337         218
          337         236
          337         253
          337         269
          337         282
          337         292
          337         322
          337         353
          337         358
          337         375
          337         384
          337         417
          337         420
          337         439
          337         460
          337         476
          338          34
          338          72
          338          82
          338         107
          338         127
          338         167
          338         187
          338         250
          338         290
          338         314
          338         352
          338         385
          338         393
          338         491
          338         499
          339          16
          339          38
          339          49
          339          76
          339          90
          339         133
          339         141
          339         188
          339         194
          339         212
          339         304
          339         338
          339         342
          339         376
          339         409
          339         473
          339         495
          340          68
          340         107
          340         110
          340         116
          340         131
          340         135
          340         156
          340         164
          340         250
          340         273
          340         281
          340         365
          340         412
          340         464
          341          45
          341          67
          341         137
          341         236
          341         266
          341         287
          341         299
          341         325
          341         333
          341         351
          341         406
          341         452
          341         468
          342           4
          342          32
          342          46
          342         104
          342         136
          342         222
          342         272
          342         324
          342         331
          342         394
          342         459
          343           7
          343          38
          343         110
          343         157
          343         393
          343         395
          343         414
          343         490
          343         497
          344          63
          344         218
          344         239
          344         251
          344         397
          344         400
          344         482
          345          27
          345          43
          345          60
          345         160
          345         325
          345         368
          345         414
          345         420
          345         426
          345         444
          345         445
          345         462
          345         477
          346          35
          346          44
          346          47
          346          73
          346         175
          346         229
          346         275
          346         310
          346         321
          346         354
          346         378
          346         398
          346         481
          347           7
          347          46
          347          86
          347         216
          347         217
          347         250
          347         321
          347         328
          347         348
          347         432
          347         481
          348           6
          348         102
          348         118
          348         160
          348         162
          348         297
          348         300
          348         301
          348         308
          348         497
          349           5
          349          33
          349          51
          349          59
          349          72
          349         141
          349         147
          349         181
          349         210
          349         226
          349         317
          349         319
          349         378
          349         407
          349         408
          350          35
          350          61
          350         100
          350         107
          350         123
          350         147
          350         150
          350         196
          350         299
          350         308
          350         337
          350         437
          350         462
          351          70
          351         111
          351         123
          351         139
          351         167
          351         185
          351         223
          351         225
          351         321
          351         354
          351         376
          351         401
          351         422
          351         454
          351         478
          352           4
          352          42
          352         105
          352         112
          352         177
          352         194
          352         319
          352         331
          352         406
          352         480
          352         498
          353          10
          353          11
          353          19
          353          66
          353          91
          353         148
          353         170
          353         280
          353         286
          353         288
          353         303
          353         331
          353         352
          353         377
          353         401
          353         439
          353         441
          353         466
          353         481
          354          36
          354         105
          354         132
          354         293
          354         320
          354         321
          354         395
          354         433
          354         448
          354         479
          354         481
          354         491
          355          24
          355          35
          355         111
          355         116
          355         124
          355         143
          355         156
          355         208
          355         259
          355         324
          355         327
          355         407
          355         424
          355         453
          355         454
          356          11
          356          43
          356          51
          356          89
          356         198
          356         217
          356         233
          356         237
          356         265
          356         326
          356         365
          356         473
          356         493
          356         497
          357          71
          357          98
          357         128
          357         135
          357         144
          357         169
          357         241
          357         285
          357         414
          357         432
          358          21
          358          37
          358          61
          358          76
          358          98
          358         138
          358         146
          358         181
          358         203
          358         228
          358         284
          358         314
          358         361
          358         410
          358         422
          359          19
          359         109
          359         110
          359         122
          359         136
          359         137
          359         142
          359         198
          359         298
          359         404
          359         425
          359         477
          360          55
          360          88
          360         296
          360         355
          360         401
          360         402
          360         416
          360         448
          360         469
          361         172
          361         180
          361         234
          361         246
          361         310
          361         346
          361         377
          361         456
          361         463
          362          59
          362         118
          362         163
          362         218
          362         241
          362         305
          362         318
          362         329
          362         352
          362         372
          362         472
          362         487
          363          11
          363          12
          363          16
          363          53
          363          89
          363         113
          363         155
          363         179
          363         244
          363         382
          363         393
          363         405
          363         497
          364          18
          364          39
          364          56
          364          71
          364          76
          364         107
          364         113
          364         121
          364         128
          364         189
          364         208
          364         214
          364         248
          364         333
          364         365
          364         387
          364         440
          364         444
          364         467
          365          59
          365          73
          365         213
          365         229
          365         317
          365         368
          365         404
          365         497
          366          87
          366          94
          366         136
          366         184
          366         241
          366         291
          366         301
          366         342
          366         374
          366         407
          367           2
          367          75
          367         151
          367         155
          367         185
          367         209
          367         256
          367         267
          367         278
          367         308
          367         319
          367         436
          367         454
          367         472
          367         500
          368         132
          368         141
          368         166
          368         216
          368         236
          368         271
          368         297
          368         312
          368         341
          368         344
          368         375
          368         390
          368         404
          368         420
          368         424
          368         448
          368         475
          368         477
          368         490
          369          19
          369         151
          369         176
          369         189
          369         212
          369         376
          369         398
          369         411
          369         421
          369         463
          369         498
          370           1
          370          12
          370          33
          370          34
          370          44
          370          95
          370         200
          370         247
          370         264
          370         303
          370         366
          370         445
          370         472
          371          15
          371          19
          371          20
          371          60
          371          80
          371         117
          371         220
          371         229
          371         334
          371         377
          371         380
          371         391
          371         439
          372          15
          372          37
          372          38
          372          47
          372          64
          372          81
          372         104
          372         210
          372         240
          372         300
          372         330
          372         340
          372         379
          372         470
          373          62
          373          66
          373         114
          373         134
          373         166
          373         221
          373         306
          373         314
          373         326
          373         331
          373         376
          373         392
          373         413
          373         420
          373         451
          373         492
          373         494
          374         115
          374         172
          374         195
          374         231
          374         245
          374         249
          374         400
          374         424
          374         428
          374         434
          375          35
          375          37
          375          84
          375         153
          375         209
          375         269
          375         309
          375         347
          375         383
          375         453
          375         495
          376          87
          376         131
          376         146
          376         242
          376         308
          376         333
          376         369
          376         373
          376         415
          377          74
          377         115
          377         128
          377         194
          377         242
          377         261
          377         285
          377         372
          377         436
          378          47
          378          50
          378          53
          378          94
          378         169
          378         179
          378         336
          378         341
          378         358
          378         388
          378         439
          378         471
          379          11
          379          52
          379          70
          379          74
          379         110
          379         149
          379         293
          379         420
          379         486
          379         487
          379         491
          380           5
          380          29
          380          91
          380          96
          380         115
          380         197
          380         247
          380         283
          380         298
          380         332
          380         461
          380         470
          381           2
          381           6
          381          30
          381          42
          381          73
          381          75
          381         173
          381         222
          381         234
          381         237
          381         310
          381         323
          381         324
          381         329
          382          77
          382          90
          382         123
          382         200
          382         207
          382         260
          382         271
          382         328
          382         363
          382         426
          382         436
          382         468
          383          29
          383          32
          383          95
          383         118
          383         125
          383         137
          383         271
          383         301
          383         321
          383         345
          383         498
          384          90
          384         110
          384         178
          384         196
          384         284
          384         318
          384         365
          384         374
          384         379
          384         458
          384         475
          385         181
          385         195
          385         313
          385         331
          385         392
          385         402
          385         410
          385         452
          385         481
          386          83
          386          98
          386         150
          386         171
          386         177
          386         271
          386         286
          386         309
          386         417
          386         419
          386         452
          386         464
          387          13
          387          19
          387          23
          387          28
          387          69
          387         111
          387         145
          387         225
          387         329
          387         332
          387         411
          387         424
          387         426
          387         435
          387         469
          387         479
          387         485
          388         167
          388         179
          388         255
          388         288
          388         317
          388         320
          388         341
          388         368
          388         438
          388         454
          389          31
          389         149
          389         166
          389         223
          389         284
          389         309
          390          67
          390          72
          390          91
          390          97
          390         122
          390         152
          390         212
          390         259
          390         276
          390         301
          390         315
          390         355
          390         381
          390         448
          390         476
          391          30
          391          45
          391          48
          391          71
          391         166
          391         230
          391         238
          391         339
          391         371
          391         389
          391         414
          392          55
          392          62
          392         108
          392         117
          392         165
          392         174
          392         251
          392         306
          392         307
          392         330
          392         339
          392         411
          392         413
          392         438
          392         457
          392         472
          392         474
          392         491
          392         496
          393           4
          393          54
          393          75
          393         145
          393         154
          393         161
          393         174
          393         181
          393         280
          393         293
          393         306
          393         350
          393         371
          393         375
          393         432
          393         439
          393         453
          393         462
          393         472
          394          43
          394          55
          394          91
          394         174
          394         189
          394         320
          394         347
          394         355
          394         358
          394         395
          394         396
          394         468
          395          47
          395         257
          395         296
          395         340
          395         415
          395         480
          396          11
          396          19
          396          56
          396          70
          396          87
          396         204
          396         222
          396         336
          396         355
          396         423
          396         464
          396         466
          396         485
          396         492
          397          25
          397          28
          397          84
          397          96
          397         149
          397         246
          397         287
          397         423
          397         479
          397         484
          397         487
          398          23
          398          30
          398         110
          398         132
          398         139
          398         169
          398         178
          398         271
          398         316
          398         351
          398         459
          398         479
          398         489
          399           6
          399           8
          399          23
          399          26
          399          36
          399          74
          399         122
          399         157
          399         161
          399         171
          399         222
          399         233
          399         252
          399         318
          399         375
          399         494
          400          29
          400          70
          400          94
          400         116
          400         127
          400         150
          400         177
          400         195
          400         199
          400         220
          400         271
          400         297
          400         425
          401          79
          401         132
          401         232
          401         390
          401         495
          402          83
          402         153
          402         165
          402         253
          402         268
          402         297
          402         341
          402         395
          402         444
          402         467
          402         473
          403          36
          403          79
          403          89
          403         100
          403         258
          403         272
          403         325
          403         356
          403         407
          403         413
          403         475
          404          35
          404          60
          404          61
          404          93
          404         140
          404         145
          404         164
          404         227
          404         364
          404         489
          405           4
          405          25
          405          78
          405          94
          405         113
          405         191
          405         194
          405         227
          405         276
          405         330
          405         378
          406          39
          406          83
          406         118
          406         153
          406         156
          406         176
          406         259
          406         260
          406         308
          406         335
          406         366
          406         379
          406         396
          406         411
          407          16
          407          19
          407         178
          407         206
          407         217
          407         274
          407         288
          407         289
          407         300
          407         309
          407         395
          407         477
          408           2
          408          59
          408          72
          408         155
          408         193
          408         207
          408         227
          408         240
          408         266
          408         268
          408         301
          408         323
          408         337
          408         372
          408         433
          408         446
          408         450
          408         499
          409          29
          409          35
          409          47
          409          54
          409          57
          409          92
          409         107
          409         220
          409         233
          409         248
          409         295
          409         322
          409         426
          409         438
          409         442
          409         466
          409         498
          410          12
          410          59
          410          69
          410         107
          410         273
          410         295
          410         303
          410         331
          410         397
          410         456
          411          13
          411          43
          411          78
          411         114
          411         128
          411         137
          411         152
          411         173
          411         203
          411         237
          411         241
          411         246
          411         292
          411         294
          411         296
          411         383
          411         386
          411         412
          411         466
          411         475
          411         479
          412         117
          412         136
          412         158
          412         163
          412         255
          412         332
          412         352
          413         120
          413         301
          413         317
          413         358
          413         421
          413         431
          413         461
          414          27
          414          34
          414          36
          414          64
          414          69
          414          83
          414         102
          414         107
          414         143
          414         162
          414         171
          414         178
          414         214
          414         327
          414         350
          414         369
          414         436
          414         493
          415           8
          415          31
          415          39
          415          47
          415          91
          415         118
          415         138
          415         154
          415         156
          415         182
          415         237
          415         244
          415         378
          415         400
          415         442
          415         483
          416          22
          416          25
          416          30
          416         118
          416         142
          416         232
          416         242
          416         284
          416         293
          416         319
          416         327
          416         361
          416         452
          416         473
          416         481
          417          13
          417          58
          417          94
          417         103
          417         127
          417         131
          417         140
          417         215
          417         227
          417         246
          417         253
          417         305
          417         321
          417         399
          417         432
          417         493
          418           2
          418          23
          418          43
          418         106
          418         127
          418         161
          418         249
          418         272
          418         280
          418         336
          418         356
          418         438
          418         441
          418         484
          419          11
          419          18
          419          50
          419          76
          419         103
          419         142
          419         151
          419         172
          419         173
          419         248
          419         296
          419         318
          419         362
          419         458
          419         484
          419         486
          420         164
          420         275
          420         328
          420         421
          420         445
          421           1
          421           7
          421          15
          421          31
          421          55
          421          71
          421         124
          421         218
          421         223
          421         268
          421         297
          421         333
          421         334
          421         361
          421         379
          421         420
          421         456
          421         497
          422          47
          422         104
          422         105
          422         106
          422         137
          422         142
          422         154
          422         156
          422         163
          422         171
          422         214
          422         234
          422         248
          422         258
          422         270
          422         327
          422         346
          422         474
          422         499
          423           9
          423          35
          423          59
          423          66
          423         102
          423         108
          423         125
          423         132
          423         150
          423         151
          423         184
          423         246
          423         292
          423         312
          423         345
          423         371
          423         388
          423         394
          423         396
          423         405
          423         488
          423         494
          424          10
          424          13
          424          53
          424          74
          424          81
          424          87
          424         144
          424         159
          424         198
          424         229
          424         231
          424         299
          424         384
          424         439
          424         443
          424         496
          425          32
          425          61
          425          96
          425         116
          425         127
          425         139
          425         146
          425         179
          425         182
          425         184
          425         243
          425         256
          425         270
          425         339
          425         355
          425         396
          425         426
          426          19
          426          67
          426         141
          426         188
          426         192
          426         221
          426         254
          426         276
          426         277
          426         297
          426         349
          426         361
          426         428
          426         440
          427          94
          427         172
          427         184
          427         218
          427         239
          427         407
          427         418
          428          94
          428         111
          428         141
          428         246
          428         275
          428         278
          428         301
          428         337
          428         338
          428         344
          428         438
          428         442
          428         469
          428         475
          429          68
          429         131
          429         141
          429         205
          429         236
          429         240
          429         266
          429         271
          429         292
          429         329
          429         385
          429         452
          429         465
          429         477
          429         486
          429         487
          430           3
          430          12
          430          33
          430          36
          430          79
          430          80
          430         112
          430         117
          430         175
          430         232
          430         236
          430         354
          430         359
          430         393
          430         407
          431          19
          431          61
          431          87
          431         153
          431         159
          431         184
          431         187
          431         339
          431         345
          431         365
          431         405
          431         421
          431         426
          431         460
          432          87
          432         180
          432         187
          432         196
          432         209
          432         220
          432         226
          432         313
          432         314
          432         335
          432         369
          433          37
          433          52
          433         105
          433         126
          433         145
          433         150
          433         288
          433         318
          433         403
          433         428
          433         464
          433         477
          433         478
          433         486
          433         495
          434           4
          434           9
          434          77
          434         123
          434         141
          434         199
          434         210
          434         231
          434         325
          434         413
          434         477
          435          40
          435          82
          435          90
          435         117
          435         131
          435         146
          435         163
          435         182
          435         213
          435         240
          435         273
          435         298
          435         330
          435         350
          435         383
          435         401
          435         403
          435         467
          435         482
          435         498
          436         118
          436         169
          436         172
          436         209
          436         243
          436         247
          436         251
          436         272
          436         325
          436         384
          436         390
          436         471
          437          58
          437          72
          437          74
          437         196
          437         232
          437         312
          437         323
          437         381
          437         382
          437         456
          437         462
          437         474
          437         484
          438           5
          438           7
          438          18
          438          28
          438          64
          438          85
          438         140
          438         144
          438         151
          438         152
          438         156
          438         171
          438         172
          438         178
          438         207
          438         217
          438         223
          438         263
          438         273
          438         279
          438         286
          438         323
          438         403
          438         411
          438         428
          438         473
          439          38
          439          50
          439          54
          439          80
          439         188
          439         285
          439         300
          439         339
          439         382
          439         474
          439         496
          440          18
          440          86
          440         117
          440         148
          440         188
          440         287
          440         326
          440         336
          440         344
          440         395
          440         472
          440         478
          441          94
          441         200
          441         214
          441         232
          441         287
          441         298
          441         301
          441         430
          442          24
          442          34
          442          71
          442          79
          442         112
          442         127
          442         145
          442         147
          442         208
          442         223
          442         258
          442         331
          442         352
          442         421
          442         435
          442         466
          442         472
          443          69
          443          85
          443         159
          443         165
          443         323
          443         329
          443         334
          443         425
          443         435
          443         460
          443         496
          444          23
          444         168
          444         218
          444         234
          444         236
          444         284
          444         435
          444         489
          445          64
          445         126
          445         150
          445         166
          445         243
          445         245
          445         266
          445         270
          445         316
          445         391
          445         405
          445         428
          445         432
          445         485
          446           3
          446          23
          446          56
          446          80
          446         142
          446         231
          446         238
          446         239
          446         274
          446         298
          446         326
          446         333
          446         382
          446         451
          446         456
          447           1
          447           7
          447          56
          447         128
          447         159
          447         195
          447         205
          447         244
          447         273
          447         301
          447         303
          447         323
          447         345
          447         347
          447         436
          447         446
          447         455
          447         500
          448          63
          448          70
          448         181
          448         203
          448         228
          448         277
          448         346
          448         352
          448         367
          448         432
          449          43
          449         140
          449         146
          449         148
          449         170
          449         227
          449         243
          449         270
          449         274
          449         286
          449         305
          450           6
          450         205
          450         209
          450         212
          450         226
          450         235
          450         282
          450         306
          450         357
          450         377
          451          19
          451          69
          451         102
          451         156
          451         183
          451         217
          451         245
          451         277
          451         285
          451         294
          451         344
          451         353
          451         358
          451         403
          451         414
          451         462
          452           7
          452         192
          452         216
          452         225
          452         269
          452         323
          452         375
          452         381
          452         384
          452         407
          452         485
          452         487
          452         497
          452         499
          453          10
          453          71
          453         104
          453         118
          453         192
          453         235
          453         237
          453         288
          453         355
          453         391
          453         426
          453         482
          454          31
          454          36
          454          90
          454         179
          454         251
          454         256
          454         271
          454         312
          454         413
          454         417
          454         439
          454         457
          454         470
          455         159
          455         163
          455         196
          455         214
          455         234
          455         281
          455         285
          455         386
          455         398
          455         399
          456          20
          456          38
          456          50
          456          81
          456          99
          456         101
          456         209
          456         225
          456         260
          456         271
          456         309
          456         415
          456         461
          456         498
          457           3
          457          67
          457          72
          457          85
          457         107
          457         256
          457         280
          457         282
          457         283
          457         335
          457         370
          457         446
          458           2
          458          49
          458          54
          458          78
          458          87
          458         138
          458         177
          458         182
          458         221
          458         300
          458         352
          458         387
          458         412
          458         423
          458         457
          458         470
          459          74
          459          92
          459          96
          459         145
          459         281
          459         335
          459         448
          459         462
          459         492
          460           7
          460          16
          460          43
          460          47
          460          63
          460          78
          460          92
          460         104
          460         138
          460         139
          460         145
          460         165
          460         175
          460         266
          460         315
          460         358
          461          11
          461          23
          461          86
          461         103
          461         164
          461         165
          461         169
          461         325
          461         370
          461         378
          461         441
          461         453
          461         468
          462          12
          462          57
          462          70
          462         122
          462         157
          462         210
          462         429
          462         452
          462         486
          463          12
          463          51
          463         146
          463         185
          463         209
          463         210
          463         232
          463         287
          463         437
          464          77
          464          85
          464         105
          464         162
          464         171
          464         186
          464         197
          464         223
          464         342
          464         352
          464         370
          464         381
          464         415
          464         417
          464         472
          464         495
          465          17
          465          46
          465          47
          465          83
          465         167
          465         203
          465         306
          465         402
          465         412
          466          30
          466          82
          466         102
          466         211
          466         251
          466         274
          466         300
          466         344
          466         390
          466         393
          466         409
          466         432
          467           5
          467          63
          467         121
          467         152
          467         191
          467         280
          467         347
          467         383
          467         397
          467         444
          467         463
          468          16
          468          69
          468         137
          468         230
          468         260
          468         290
          468         312
          468         334
          468         335
          468         339
          468         366
          469          33
          469         162
          469         239
          469         246
          469         293
          469         305
          469         326
          469         360
          469         435
          469         450
          469         486
          470          16
          470          33
          470         124
          470         127
          470         142
          470         146
          470         150
          470         161
          470         181
          470         201
          470         219
          470         234
          470         274
          470         275
          470         287
          470         306
          470         323
          470         354
          470         371
          470         394
          470         474
          471          67
          471          72
          471          94
          471         129
          471         146
          471         147
          471         178
          471         285
          471         356
          471         362
          471         380
          471         425
          471         440
          471         447
          471         460
          471         469
          472          87
          472         170
          472         182
          472         194
          472         222
          472         246
          472         271
          472         324
          472         334
          472         398
          472         413
          472         438
          472         449
          472         454
          472         493
          473           4
          473         193
          473         194
          473         201
          473         266
          473         308
          473         354
          473         377
          473         389
          473         401
          473         414
          473         437
          474           8
          474          65
          474          76
          474         115
          474         195
          474         310
          474         366
          474         379
          475          31
          475          32
          475          37
          475         136
          475         171
          475         189
          475         190
          475         217
          475         224
          475         236
          475         238
          475         242
          475         279
          475         313
          475         360
          475         364
          475         378
          475         440
          475         473
          475         493
          475         498
          476          92
          476         163
          476         165
          476         170
          476         171
          476         217
          476         236
          476         256
          476         291
          476         362
          476         372
          476         396
          476         399
          476         410
          477          24
          477          41
          477          98
          477         110
          477         262
          477         280
          477         320
          477         403
          477         434
          477         440
          477         486
          478          26
          478          56
          478          64
          478          85
          478         129
          478         133
          478         151
          478         172
          478         266
          478         359
          478         365
          478         371
          478         402
          479          10
          479          23
          479          38
          479          57
          479         111
          479         116
          479         145
          479         150
          479         206
          479         248
          479         290
          479         380
          479         472
          479         491
          479         498
          480           8
          480         159
          480         211
          480         220
          480         265
          480         295
          480         320
          480         339
          480         352
          480         384
          480         385
          480         444
          480         462
          480         484
          480         486
          480         495
          481          66
          481          96
          481         137
          481         139
          481         217
          481         252
          481         260
          481         325
          481         380
          481         403
          481         426
          481         455
          482          35
          482         135
          482         189
          482         248
          482         378
          482         457
          482         458
          482         476
          483          19
          483         117
          483         212
          483         244
          483         320
          483         362
          483         381
          483         390
          483         438
          483         450
          484           7
          484          34
          484          58
          484          65
          484         114
          484         177
          484         194
          484         228
          484         284
          484         411
          484         429
          484         437
          484         450
          485           6
          485           8
          485          15
          485         174
          485         193
          485         206
          485         213
          485         225
          485         229
          485         245
          485         297
          485         440
          485         498
          485         500
          486          37
          486          51
          486         165
          486         178
          486         183
          486         195
          486         230
          486         239
          486         286
          486         298
          486         323
          486         394
          486         403
          486         491
          486         500
          487          40
          487          42
          487          74
          487          80
          487         232
          487         286
          487         291
          487         299
          487         366
          487         384
          487         416
          487         420
          487         464
          487         467
          487         497
          488          18
          488          30
          488         124
          488         177
          488         226
          488         236
          488         255
          488         283
          488         305
          488         368
          488         375
          488         398
          488         402
          488         457
          488         458
          489          49
          489         161
          489         215
          489         230
          489         234
          489         258
          489         282
          489         283
          489         320
          489         421
          489         460
          489         463
          490           8
          490          54
          490          59
          490          90
          490         109
          490         180
          490         195
          490         225
          490         240
          490         251
          490         270
          490         374
          490         397
          490         428
          490         471
          490         495
          490         496
          491          68
          491         107
          491         108
          491         121
          491         126
          491         301
          491         416
          492          18
          492          34
          492          44
          492          87
          492         213
          492         300
          492         333
          492         385
          492         401
          492         473
          493          11
          493          25
          493          50
          493          66
          493         124
          493         152
          493         157
          493         197
          493         217
          493         288
          493         298
          493         349
          493         378
          493         392
          493         401
          493         487
          493         492
          493         497
          494           8
          494          47
          494         164
          494         254
          494         273
          494         345
          494         386
          494         435
          494         456
          494         495
          495          14
          495          84
          495         152
          495         204
          495         220
          495         246
          495         260
          495         280
          495         297
          495         420
          495         442
          495         465
          496           2
          496          97
          496         102
          496         115
          496         157
          496         246
          496         270
          496         291
          496         313
          496         419
          496         500
          497          12
          497          62
          497          68
          497          69
          497          77
          497         148
          497         167
          497         252
          497         263
          497         320
          497         323
          497         384
          497         432
          497         435
          497         464
          498          45
          498          93
          498         101
          498         114
          498         124
          498         173
          498         249
          498         380
          498         412
          499          32
          499         107
          499         137
          499         144
          499         150
          499         246
          499         313
          499         338
          499         363
          499         388
          499         442
          499         446
          499         449
          499         455
          499         458
          499         482
          499         497
          500           4
          500          32
          500          68
          500         102
          500         106
          500         124
          500         138
          500         185
          500         253
          500         262
          500         273
          500         363
          500         367
          500         472
          500         481
          500         483
          500         484
