# Supplementary material for: Dynamic thresholding search for the feedback vertex set problem
Source: PeerJ Comput Sci. 2023 Feb 10;9:e1245. doi: 10.7717/peerj-cs.1245 (PMC10280643; doi:10.7717/peerj-cs.1245)
Supplement: Supplemental Information 1 — These 101 benchmark instances are classified into five categories. No optimal solutions are known for the instances of the first to forth categories, while optimal solutions are known for the instances of the fifth category. [file peerj-cs-09-1245-s001.zip › FirstCategory/P500-7000.dat]

          500        7000
            1           9
            1          55
            1          70
            1         111
            1         128
            1         169
            1         183
            1         212
            1         263
            1         265
            1         307
            1         342
            1         351
            1         392
            1         460
            1         466
            2          51
            2          62
            2          66
            2          70
            2         105
            2         138
            2         149
            2         202
            2         216
            2         271
            2         275
            2         306
            2         312
            2         320
            2         358
            2         378
            2         396
            2         400
            2         474
            2         494
            3         102
            3         106
            3         168
            3         194
            3         243
            3         284
            3         290
            3         300
            3         369
            3         411
            3         418
            4          13
            4          32
            4          33
            4         114
            4         142
            4         148
            4         187
            4         255
            4         304
            4         306
            4         333
            4         350
            4         361
            4         443
            4         472
            4         477
            5          42
            5          47
            5          99
            5         108
            5         109
            5         147
            5         161
            5         241
            5         260
            5         266
            5         299
            5         334
            5         438
            6          16
            6          24
            6          54
            6          68
            6          93
            6         230
            6         310
            6         315
            6         337
            6         349
            6         378
            6         385
            7          15
            7          42
            7          99
            7         142
            7         172
            7         282
            7         288
            7         364
            7         389
            7         401
            7         418
            7         429
            7         460
            7         469
            7         476
            7         484
            7         485
            8          25
            8          39
            8          49
            8          53
            8         113
            8         122
            8         125
            8         149
            8         192
            8         227
            8         251
            8         310
            8         314
            8         318
            8         376
            8         424
            8         436
            9          51
            9          52
            9         127
            9         227
            9         243
            9         268
            9         275
            9         276
            9         327
            9         396
            9         400
            9         423
            9         438
            9         454
            9         467
            9         485
           10          16
           10          21
           10          33
           10          35
           10         133
           10         169
           10         189
           10         221
           10         299
           10         302
           10         409
           10         422
           10         423
           10         453
           10         469
           11          14
           11          22
           11          85
           11         100
           11         150
           11         182
           11         229
           11         259
           11         268
           11         282
           11         323
           11         331
           11         333
           11         440
           11         467
           11         471
           11         479
           12          22
           12          33
           12          54
           12         183
           12         213
           12         221
           12         223
           12         249
           12         312
           12         313
           12         320
           12         326
           12         339
           12         374
           12         407
           12         431
           12         435
           13           1
           13          30
           13          65
           13          83
           13         103
           13         121
           13         144
           13         185
           13         286
           13         290
           13         320
           13         391
           13         401
           13         404
           13         413
           13         446
           14          20
           14          46
           14          67
           14          74
           14         145
           14         162
           14         181
           14         192
           14         207
           14         256
           14         266
           14         329
           14         334
           14         424
           14         482
           15         145
           15         155
           15         209
           15         234
           15         280
           15         347
           15         353
           15         480
           16          98
           16          99
           16         102
           16         129
           16         136
           16         146
           16         199
           16         229
           16         252
           16         316
           16         412
           16         416
           16         495
           17          95
           17         108
           17         130
           17         162
           17         214
           17         252
           17         308
           17         398
           17         441
           17         452
           18         135
           18         160
           18         184
           18         194
           18         208
           18         214
           18         215
           18         240
           18         262
           18         268
           18         298
           18         339
           18         359
           18         377
           18         441
           19          13
           19          33
           19         181
           19         192
           19         204
           19         257
           19         269
           19         412
           19         437
           19         441
           19         494
           20          78
           20          80
           20         140
           20         150
           20         168
           20         218
           20         225
           20         338
           20         340
           20         370
           20         378
           20         466
           20         467
           20         479
           21          54
           21         135
           21         144
           21         154
           21         169
           21         230
           21         251
           21         343
           21         358
           21         388
           21         432
           21         497
           22           4
           22          28
           22         127
           22         156
           22         250
           22         452
           23           7
           23          28
           23          36
           23          96
           23         120
           23         128
           23         161
           23         162
           23         171
           23         205
           23         222
           23         253
           23         283
           23         323
           23         333
           23         347
           23         359
           23         374
           23         480
           23         488
           24          81
           24          83
           24         112
           24         117
           24         167
           24         231
           24         233
           24         239
           24         271
           24         325
           24         391
           25          52
           25         190
           25         207
           25         235
           25         242
           25         339
           25         351
           25         356
           25         372
           25         404
           25         424
           25         453
           26          28
           26          37
           26          40
           26         107
           26         109
           26         145
           26         216
           26         218
           26         251
           26         269
           26         325
           26         331
           26         354
           26         392
           26         412
           26         421
           26         482
           27          16
           27          36
           27          44
           27          76
           27          97
           27         119
           27         321
           27         439
           27         449
           28          54
           28          96
           28         195
           28         242
           28         319
           28         365
           28         486
           28         490
           29          41
           29          77
           29          95
           29         141
           29         149
           29         165
           29         166
           29         234
           29         276
           29         374
           29         415
           30          68
           30         166
           30         210
           30         336
           30         403
           30         441
           30         442
           30         457
           30         477
           30         486
           31           8
           31         137
           31         148
           31         153
           31         165
           31         217
           31         241
           31         268
           31         291
           31         300
           31         358
           31         378
           31         415
           31         448
           32           2
           32          30
           32          65
           32         210
           32         295
           32         320
           32         468
           32         469
           33           9
           33          23
           33          46
           33          51
           33          64
           33         104
           33         132
           33         164
           33         175
           33         178
           33         180
           33         188
           33         258
           33         267
           33         388
           33         426
           34          33
           34         106
           34         117
           34         224
           34         259
           34         270
           34         305
           34         341
           34         414
           34         425
           34         436
           34         445
           35          50
           35         192
           35         256
           35         273
           35         350
           35         366
           35         391
           35         396
           35         426
           35         469
           36           2
           36          20
           36          41
           36          76
           36         161
           36         165
           36         183
           36         190
           36         192
           36         205
           36         226
           36         250
           36         280
           36         334
           36         392
           36         396
           36         402
           36         420
           37          30
           37          44
           37          46
           37          74
           37          99
           37         154
           37         169
           37         176
           37         262
           37         399
           37         412
           37         468
           37         471
           37         493
           38          20
           38          43
           38          76
           38         155
           38         196
           38         215
           38         223
           38         242
           38         244
           38         258
           38         281
           38         352
           38         363
           38         378
           38         411
           38         475
           39          23
           39          35
           39          86
           39          91
           39         112
           39         133
           39         141
           39         214
           39         216
           39         217
           39         240
           39         288
           39         313
           39         356
           39         362
           39         393
           39         410
           39         412
           39         422
           40          32
           40          41
           40          98
           40         260
           40         283
           40         422
           40         426
           40         462
           41          26
           41          35
           41          67
           41         110
           41         127
           41         129
           41         237
           41         321
           41         354
           41         380
           41         393
           41         431
           41         494
           42           6
           42          60
           42         127
           42         223
           42         272
           42         285
           42         290
           42         299
           42         362
           42         390
           42         396
           42         448
           42         450
           42         455
           43          54
           43         112
           43         129
           43         168
           43         183
           43         191
           43         287
           43         291
           43         295
           43         307
           43         347
           43         379
           43         383
           43         458
           44          13
           44          22
           44         132
           44         208
           44         357
           44         371
           44         400
           44         445
           44         459
           45           7
           45          31
           45         118
           45         142
           45         235
           45         264
           45         274
           45         279
           45         393
           45         398
           45         405
           45         432
           45         455
           45         470
           45         481
           45         494
           46           8
           46          39
           46          53
           46          67
           46          78
           46          97
           46         138
           46         191
           46         247
           46         251
           46         271
           46         277
           46         282
           46         358
           46         368
           46         387
           46         451
           46         456
           46         464
           46         467
           46         472
           47          10
           47          18
           47          43
           47          72
           47          89
           47         127
           47         159
           47         180
           47         215
           47         248
           47         272
           47         279
           47         289
           47         323
           47         379
           47         383
           47         471
           47         492
           48           7
           48          46
           48          87
           48         179
           48         199
           48         203
           48         223
           48         258
           48         291
           48         317
           48         340
           48         342
           48         378
           48         432
           48         492
           49          30
           49         133
           49         143
           49         193
           49         254
           49         302
           49         370
           49         377
           49         378
           49         432
           49         442
           49         445
           49         499
           50          46
           50          52
           50          81
           50          84
           50         137
           50         149
           50         170
           50         173
           50         181
           50         191
           50         224
           50         258
           50         310
           50         397
           50         480
           50         482
           51           9
           51          14
           51          48
           51          73
           51          92
           51         149
           51         150
           51         153
           51         179
           51         227
           51         252
           51         289
           51         299
           51         382
           51         384
           51         432
           51         440
           51         485
           52          51
           52          59
           52          84
           52         135
           52         155
           52         167
           52         295
           52         348
           52         408
           52         409
           52         431
           52         490
           53           2
           53          76
           53         120
           53         133
           53         146
           53         170
           53         174
           53         186
           53         204
           53         223
           53         286
           53         325
           53         331
           53         359
           53         401
           53         460
           53         494
           54           4
           54          35
           54          49
           54         126
           54         133
           54         184
           54         185
           54         202
           54         248
           54         250
           54         307
           54         370
           54         396
           54         480
           54         483
           54         493
           55          23
           55          60
           55         123
           55         202
           55         244
           55         289
           55         292
           55         305
           55         336
           55         341
           55         378
           55         388
           55         402
           55         412
           55         414
           55         424
           55         478
           55         492
           55         493
           56          73
           56         121
           56         166
           56         169
           56         199
           56         202
           56         240
           56         349
           56         373
           56         402
           56         408
           57          47
           57          76
           57          86
           57         117
           57         122
           57         141
           57         203
           57         265
           57         293
           57         295
           57         311
           57         319
           57         320
           57         338
           57         435
           57         442
           57         454
           57         474
           58          44
           58          61
           58         133
           58         146
           58         166
           58         167
           58         212
           58         213
           58         214
           58         225
           58         251
           58         307
           58         346
           58         361
           58         439
           59          33
           59         102
           59         108
           59         129
           59         144
           59         232
           59         236
           59         240
           59         247
           59         253
           59         259
           59         275
           59         293
           59         299
           59         305
           59         462
           59         488
           60           5
           60          88
           60         119
           60         126
           60         147
           60         149
           60         164
           60         183
           60         196
           60         347
           60         395
           60         446
           60         470
           60         486
           60         493
           61           5
           61          42
           61          64
           61         106
           61         154
           61         194
           61         210
           61         220
           61         238
           61         250
           61         283
           61         377
           61         381
           61         418
           61         426
           61         483
           62          76
           62          91
           62          97
           62         125
           62         164
           62         234
           62         283
           62         287
           62         299
           62         314
           62         321
           62         385
           62         386
           62         396
           62         408
           63          62
           63         100
           63         126
           63         141
           63         169
           63         172
           63         363
           63         374
           63         393
           63         408
           63         434
           63         450
           64          29
           64          82
           64         156
           64         173
           64         180
           64         182
           64         187
           64         205
           64         242
           64         284
           64         286
           64         339
           64         351
           64         356
           64         375
           64         387
           64         394
           64         399
           64         401
           64         448
           65          12
           65          42
           65         104
           65         111
           65         112
           65         134
           65         221
           65         231
           65         253
           65         278
           65         280
           65         291
           65         302
           65         340
           65         398
           65         411
           65         455
           65         460
           65         487
           66           7
           66          11
           66          14
           66          44
           66         110
           66         140
           66         150
           66         189
           66         220
           66         224
           66         322
           66         404
           66         415
           66         480
           66         499
           67          27
           67          88
           67         152
           67         189
           67         204
           67         234
           67         297
           67         344
           67         383
           67         385
           67         427
           68           6
           68          26
           68         109
           68         156
           68         214
           68         231
           68         287
           68         297
           68         301
           68         313
           68         322
           68         329
           68         414
           68         433
           68         469
           69          53
           69         160
           69         247
           69         255
           69         356
           69         419
           69         428
           69         454
           69         455
           70          27
           70          74
           70          94
           70         103
           70         115
           70         147
           70         193
           70         214
           70         229
           70         236
           70         239
           70         259
           70         270
           70         321
           70         351
           70         355
           70         366
           70         470
           70         497
           70         500
           71         145
           71         189
           71         224
           71         228
           71         289
           71         331
           71         395
           71         396
           71         400
           71         402
           71         424
           71         459
           71         493
           72           6
           72          11
           72          70
           72          95
           72         104
           72         134
           72         318
           72         351
           72         355
           72         375
           72         395
           72         456
           72         479
           72         494
           73          25
           73         140
           73         147
           73         148
           73         228
           73         305
           73         307
           73         343
           73         377
           73         416
           73         429
           73         494
           74           9
           74          27
           74          35
           74          44
           74          97
           74         115
           74         150
           74         198
           74         211
           74         219
           74         245
           74         250
           74         340
           74         350
           74         391
           74         426
           75          53
           75         130
           75         225
           75         262
           75         315
           75         325
           75         349
           75         376
           75         410
           75         448
           75         488
           76           2
           76           8
           76          48
           76          57
           76          99
           76         126
           76         127
           76         176
           76         225
           76         252
           76         293
           76         358
           76         376
           76         423
           76         427
           76         446
           76         481
           77           7
           77          22
           77          45
           77          69
           77         187
           77         220
           77         291
           77         319
           77         350
           77         360
           77         362
           77         470
           77         479
           78           6
           78          17
           78          89
           78         236
           78         420
           78         438
           78         454
           79           3
           79         145
           79         181
           79         211
           79         216
           79         239
           79         244
           79         280
           79         319
           79         369
           79         377
           79         471
           79         483
           80          60
           80          98
           80         164
           80         297
           80         303
           80         351
           80         397
           80         412
           81          26
           81          48
           81          50
           81         204
           81         208
           81         218
           81         269
           81         303
           81         304
           81         306
           81         367
           81         377
           81         416
           81         435
           81         448
           81         468
           82          39
           82          59
           82          67
           82         144
           82         177
           82         211
           82         273
           82         327
           82         353
           82         409
           82         411
           82         433
           82         437
           82         465
           82         498
           83          46
           83          52
           83          95
           83          98
           83         114
           83         139
           83         210
           83         238
           83         269
           83         284
           83         287
           83         299
           83         312
           83         373
           83         447
           83         448
           83         461
           84          42
           84         101
           84         118
           84         125
           84         144
           84         155
           84         178
           84         247
           84         327
           84         335
           84         339
           84         349
           84         353
           85          14
           85          16
           85          28
           85          87
           85         115
           85         124
           85         223
           85         264
           85         287
           85         352
           85         404
           85         426
           85         447
           85         496
           86          11
           86          47
           86         176
           86         195
           86         260
           86         270
           86         282
           86         342
           86         465
           86         471
           87           5
           87          22
           87          85
           87         181
           87         186
           87         216
           87         221
           87         235
           87         263
           87         266
           87         294
           87         317
           87         410
           87         441
           87         456
           87         467
           87         483
           87         487
           87         490
           88          20
           88          30
           88          38
           88          39
           88         116
           88         174
           88         217
           88         219
           88         239
           88         270
           88         295
           88         364
           88         462
           89           1
           89          46
           89          53
           89          84
           89         116
           89         234
           89         236
           89         254
           89         268
           89         280
           89         351
           89         433
           89         434
           90          29
           90          49
           90          59
           90         104
           90         107
           90         133
           90         158
           90         272
           90         295
           90         308
           90         334
           90         387
           90         400
           90         451
           91          10
           91          12
           91          29
           91          92
           91         144
           91         148
           91         153
           91         215
           91         396
           91         427
           91         467
           92          25
           92          83
           92          97
           92         112
           92         166
           92         173
           92         275
           92         328
           92         334
           92         336
           92         385
           92         414
           92         416
           92         468
           92         484
           92         497
           93          44
           93          46
           93          74
           93          75
           93         100
           93         101
           93         131
           93         144
           93         190
           93         221
           93         235
           93         301
           93         306
           93         426
           93         474
           93         476
           94         110
           94         122
           94         206
           94         210
           94         219
           94         234
           94         244
           94         300
           94         410
           95          58
           95          59
           95          76
           95          93
           95         159
           95         174
           95         222
           95         233
           95         287
           95         294
           95         478
           96          38
           96          41
           96          75
           96          83
           96         100
           96         194
           96         280
           96         298
           96         307
           96         379
           96         394
           96         426
           96         438
           96         439
           96         450
           97           7
           97          29
           97         178
           97         196
           97         305
           97         326
           97         452
           97         466
           98          61
           98          65
           98          67
           98         108
           98         161
           98         283
           98         303
           98         315
           98         375
           98         381
           98         407
           98         449
           98         462
           98         472
           98         484
           99          70
           99         124
           99         162
           99         182
           99         197
           99         221
           99         240
           99         281
           99         371
           99         450
           99         453
           99         499
          100          10
          100          19
          100          32
          100          62
          100          97
          100         104
          100         178
          100         236
          100         313
          100         390
          100         477
          100         482
          101          59
          101          64
          101          87
          101         115
          101         174
          101         243
          101         302
          101         331
          101         333
          101         348
          101         365
          101         468
          102          32
          102          68
          102          82
          102         152
          102         173
          102         331
          102         395
          102         429
          102         439
          102         500
          103           3
          103           8
          103           9
          103          34
          103         107
          103         114
          103         123
          103         155
          103         221
          103         342
          103         350
          103         351
          103         398
          103         414
          103         421
          103         422
          104          77
          104          80
          104         113
          104         144
          104         184
          104         200
          104         244
          104         324
          104         385
          104         406
          104         412
          104         432
          104         437
          104         440
          104         483
          104         486
          105          39
          105          73
          105          99
          105         138
          105         271
          105         350
          105         360
          105         396
          105         408
          105         414
          105         471
          106          42
          106          96
          106          97
          106         227
          106         261
          106         275
          106         331
          106         354
          106         379
          106         383
          106         452
          106         473
          106         477
          107          55
          107          81
          107         153
          107         200
          107         265
          107         280
          107         319
          107         404
          107         406
          107         485
          108           7
          108         124
          108         151
          108         173
          108         183
          108         262
          108         282
          108         321
          108         387
          108         391
          108         447
          108         454
          108         457
          108         487
          108         488
          109          59
          109          63
          109          84
          109         101
          109         121
          109         129
          109         176
          109         178
          109         210
          109         275
          109         282
          109         301
          109         314
          109         324
          109         338
          109         432
          109         440
          109         471
          109         476
          109         490
          110          16
          110          44
          110          62
          110         163
          110         170
          110         172
          110         288
          110         364
          110         412
          110         418
          111         223
          111         293
          111         297
          111         363
          111         373
          111         478
          112          44
          112          99
          112         122
          112         126
          112         141
          112         145
          112         172
          112         190
          112         191
          112         207
          112         270
          112         306
          112         374
          112         380
          112         388
          112         491
          113          31
          113          55
          113         103
          113         116
          113         117
          113         191
          113         194
          113         303
          113         378
          113         398
          113         475
          113         495
          114          44
          114          99
          114         150
          114         189
          114         241
          114         263
          114         279
          114         302
          114         381
          114         382
          114         400
          114         447
          115          81
          115          94
          115         127
          115         161
          115         211
          115         351
          115         355
          115         359
          115         360
          115         451
          115         465
          116          41
          116          42
          116          51
          116         127
          116         204
          116         216
          116         229
          116         243
          116         246
          116         255
          116         271
          116         305
          116         347
          116         383
          116         417
          117          75
          117         128
          117         176
          117         179
          117         277
          117         316
          117         380
          117         385
          117         407
          117         417
          117         438
          117         443
          117         494
          118          14
          118          61
          118          95
          118         136
          118         206
          118         265
          118         267
          118         301
          118         327
          118         338
          118         364
          118         467
          119          12
          119          33
          119          41
          119         151
          119         162
          119         175
          119         189
          119         287
          119         306
          119         320
          119         351
          119         393
          119         403
          119         420
          119         442
          120          61
          120         134
          120         155
          120         162
          120         307
          120         350
          120         351
          120         419
          120         470
          120         485
          121          78
          121         101
          121         127
          121         131
          121         173
          121         245
          121         310
          121         313
          121         343
          121         357
          121         362
          121         377
          121         379
          121         387
          121         388
          121         399
          121         409
          121         432
          121         478
          121         495
          121         497
          121         499
          122          40
          122          45
          122          70
          122         112
          122         174
          122         265
          122         266
          122         398
          122         415
          122         434
          122         466
          122         471
          122         482
          123          53
          123         143
          123         216
          123         319
          123         324
          123         343
          123         377
          123         382
          123         424
          123         466
          123         487
          123         490
          124         118
          124         125
          124         126
          124         215
          124         218
          124         260
          124         296
          124         326
          124         378
          124         421
          124         431
          124         446
          124         462
          124         470
          124         473
          124         478
          124         500
          125          27
          125          74
          125          84
          125          92
          125          99
          125         106
          125         152
          125         177
          125         198
          125         222
          125         234
          125         284
          125         302
          125         303
          125         319
          125         362
          125         367
          125         383
          125         481
          126          53
          126         104
          126         111
          126         145
          126         162
          126         168
          126         185
          126         219
          126         295
          126         321
          126         377
          126         392
          126         456
          127           4
          127          82
          127         126
          127         147
          127         153
          127         169
          127         251
          127         260
          127         300
          127         330
          127         343
          127         356
          127         398
          128          10
          128          59
          128          81
          128         109
          128         111
          128         183
          128         274
          128         297
          128         340
          128         370
          129          20
          129          67
          129          73
          129          87
          129         116
          129         178
          129         183
          129         186
          129         187
          129         188
          129         235
          129         237
          129         290
          129         332
          129         357
          129         395
          129         453
          129         467
          129         474
          130          22
          130          70
          130          95
          130         111
          130         202
          130         363
          130         391
          130         415
          130         429
          130         438
          130         456
          130         462
          131          11
          131          23
          131          37
          131          62
          131          69
          131         105
          131         136
          131         177
          131         229
          131         248
          131         251
          131         321
          131         327
          131         353
          131         409
          131         434
          131         451
          131         453
          131         468
          132          29
          132          68
          132          83
          132          89
          132         165
          132         258
          132         269
          132         274
          132         312
          132         319
          132         375
          132         379
          132         425
          132         458
          132         492
          132         493
          133         116
          133         135
          133         167
          133         173
          133         250
          133         261
          133         278
          133         282
          133         299
          133         309
          133         342
          133         344
          133         389
          133         399
          133         418
          133         453
          133         458
          133         461
          134         102
          134         106
          134         122
          134         150
          134         167
          134         200
          134         231
          134         259
          134         280
          134         326
          134         348
          134         400
          134         441
          134         490
          134         496
          135          14
          135          22
          135          53
          135          58
          135          84
          135          90
          135          98
          135         127
          135         158
          135         167
          135         235
          135         284
          135         309
          135         330
          135         332
          135         335
          135         467
          135         499
          136          40
          136         189
          136         207
          136         222
          136         273
          136         288
          136         289
          136         320
          136         321
          136         357
          136         381
          136         454
          137          13
          137          14
          137          20
          137          56
          137          74
          137          75
          137         230
          137         285
          137         291
          137         299
          137         353
          137         413
          137         441
          137         460
          138          24
          138          49
          138          53
          138         116
          138         137
          138         150
          138         155
          138         188
          138         208
          138         214
          138         280
          138         307
          138         399
          138         410
          138         456
          138         465
          138         467
          139          55
          139          87
          139          99
          139         117
          139         200
          139         240
          139         251
          139         279
          139         288
          139         314
          139         325
          139         331
          139         353
          139         355
          139         410
          140          59
          140          72
          140         108
          140         184
          140         230
          140         266
          140         291
          140         304
          140         322
          140         363
          140         376
          140         401
          140         439
          140         455
          141          12
          141          15
          141          47
          141          58
          141          71
          141         202
          141         305
          141         323
          141         361
          141         466
          141         478
          142           3
          142          57
          142         123
          142         159
          142         165
          142         243
          142         244
          142         290
          142         295
          142         309
          142         320
          142         331
          142         463
          143          21
          143          78
          143          82
          143          83
          143         105
          143         109
          143         129
          143         134
          143         171
          143         192
          143         198
          143         229
          143         265
          143         322
          143         379
          143         432
          143         433
          143         444
          143         476
          143         494
          144          38
          144         159
          144         173
          144         181
          144         197
          144         221
          144         271
          144         281
          144         329
          144         357
          144         400
          144         411
          144         434
          144         438
          145          22
          145          54
          145         134
          145         180
          145         191
          145         321
          145         412
          145         454
          146          60
          146         110
          146         168
          146         199
          146         233
          146         298
          146         321
          146         353
          146         378
          146         447
          146         462
          146         474
          146         500
          147          13
          147          74
          147          96
          147         100
          147         154
          147         228
          147         245
          147         292
          147         463
          148          11
          148          56
          148         111
          148         125
          148         203
          148         213
          148         214
          148         242
          148         246
          148         307
          148         317
          148         327
          148         351
          148         381
          148         478
          148         481
          148         494
          149          66
          149         123
          149         204
          149         282
          149         305
          149         367
          149         395
          149         458
          149         465
          150          11
          150          63
          150          91
          150         111
          150         129
          150         142
          150         154
          150         195
          150         203
          150         260
          150         270
          150         300
          150         327
          150         343
          150         368
          150         387
          150         422
          150         496
          151          53
          151          59
          151          73
          151          77
          151          91
          151         121
          151         139
          151         152
          151         238
          151         239
          151         245
          151         285
          151         307
          151         368
          151         377
          151         416
          151         436
          151         442
          151         462
          152          60
          152         103
          152         133
          152         134
          152         163
          152         194
          152         195
          152         203
          152         241
          152         304
          152         321
          152         324
          152         359
          152         361
          152         451
          152         500
          153          21
          153          60
          153          82
          153         210
          153         216
          153         221
          153         339
          153         377
          153         411
          153         439
          153         465
          153         494
          154          10
          154          20
          154          45
          154          71
          154          77
          154          83
          154          99
          154         165
          154         190
          154         240
          154         277
          154         294
          154         299
          154         417
          154         487
          155          10
          155          42
          155         112
          155         119
          155         130
          155         190
          155         226
          155         235
          155         274
          155         297
          155         310
          155         381
          155         382
          155         461
          155         480
          156           6
          156         127
          156         134
          156         150
          156         163
          156         199
          156         200
          156         271
          156         277
          156         286
          156         292
          156         302
          156         319
          156         332
          156         430
          156         447
          156         488
          157          10
          157          80
          157          90
          157         104
          157         130
          157         147
          157         160
          157         183
          157         195
          157         221
          157         249
          157         264
          157         268
          157         281
          157         302
          157         319
          157         477
          157         489
          157         495
          158          21
          158          45
          158          68
          158          82
          158         106
          158         111
          158         150
          158         166
          158         192
          158         263
          158         276
          158         298
          158         302
          158         317
          158         337
          158         338
          158         491
          158         496
          158         498
          159          45
          159          53
          159          65
          159         100
          159         184
          159         219
          159         271
          159         281
          159         294
          159         329
          159         343
          159         360
          159         426
          159         432
          159         465
          160           1
          160          48
          160          75
          160          78
          160          92
          160         136
          160         142
          160         204
          160         206
          160         380
          160         429
          160         439
          160         448
          160         476
          160         493
          160         498
          161          79
          161         122
          161         150
          161         184
          161         213
          161         233
          161         236
          161         293
          161         303
          161         307
          161         332
          161         337
          161         353
          161         381
          161         383
          161         429
          161         434
          161         450
          161         455
          161         464
          161         487
          162          25
          162          73
          162          86
          162         117
          162         131
          162         134
          162         139
          162         232
          162         247
          162         322
          162         344
          162         353
          163           1
          163           7
          163          13
          163          46
          163          51
          163          72
          163         137
          163         172
          163         175
          163         244
          163         252
          163         257
          163         277
          163         302
          163         340
          163         344
          163         356
          163         410
          163         430
          163         431
          163         434
          164          37
          164         103
          164         123
          164         124
          164         126
          164         134
          164         181
          164         223
          164         224
          164         264
          164         348
          164         426
          164         449
          164         468
          164         498
          164         500
          165           2
          165          30
          165          41
          165         249
          165         252
          165         256
          165         287
          165         343
          165         346
          165         397
          165         399
          165         425
          165         448
          165         483
          165         484
          166          66
          166          98
          166         137
          166         138
          166         184
          166         239
          166         249
          166         304
          166         365
          166         439
          166         442
          166         446
          167          14
          167          97
          167         110
          167         204
          167         221
          167         266
          167         308
          167         310
          167         327
          167         378
          167         385
          167         398
          167         418
          167         451
          167         460
          168           2
          168          38
          168          80
          168          92
          168         119
          168         163
          168         205
          168         262
          168         297
          168         298
          168         391
          168         420
          168         429
          168         456
          168         457
          168         458
          168         462
          168         467
          168         480
          168         489
          169          26
          169          34
          169          94
          169         142
          169         168
          169         177
          169         272
          169         320
          169         333
          169         346
          169         378
          169         381
          169         435
          169         439
          169         452
          169         459
          170           3
          170          98
          170         113
          170         132
          170         181
          170         200
          170         287
          170         314
          170         319
          170         325
          170         349
          170         350
          170         400
          170         418
          170         455
          170         468
          170         489
          171           2
          171          27
          171          44
          171          76
          171          83
          171         192
          171         264
          171         287
          171         355
          171         384
          171         407
          171         440
          171         460
          171         498
          172           9
          172          60
          172          68
          172         156
          172         188
          172         204
          172         208
          172         217
          172         267
          172         290
          172         303
          172         334
          172         364
          172         383
          173           1
          173           2
          173           5
          173          28
          173          95
          173         104
          173         110
          173         119
          173         127
          173         128
          173         169
          173         241
          173         281
          173         324
          173         352
          173         367
          173         371
          173         372
          173         381
          173         419
          173         440
          173         458
          173         478
          173         492
          173         495
          174          39
          174          56
          174          72
          174          85
          174          93
          174         119
          174         120
          174         209
          174         230
          174         273
          174         291
          174         332
          174         348
          174         353
          174         371
          174         411
          175          30
          175          72
          175         125
          175         174
          175         187
          175         192
          175         229
          175         244
          175         249
          175         282
          175         303
          175         309
          175         325
          175         338
          175         380
          175         415
          175         417
          175         480
          175         499
          176          27
          176          69
          176          95
          176         116
          176         119
          176         144
          176         152
          176         198
          176         203
          176         291
          176         325
          176         431
          176         433
          176         459
          176         462
          176         466
          177          27
          177          28
          177          46
          177          60
          177          88
          177         255
          177         275
          177         336
          177         340
          177         368
          177         372
          177         389
          177         398
          177         442
          177         475
          178          60
          178          69
          178         334
          178         375
          178         403
          178         494
          178         497
          179          16
          179          17
          179          86
          179         105
          179         149
          179         218
          179         261
          179         266
          179         309
          179         330
          179         341
          179         395
          179         413
          179         455
          179         469
          180          18
          180          28
          180          46
          180          82
          180          89
          180         105
          180         111
          180         153
          180         177
          180         223
          180         228
          180         262
          180         268
          180         281
          180         323
          180         383
          180         411
          180         440
          180         461
          181           1
          181          20
          181          44
          181          51
          181         119
          181         209
          181         224
          181         277
          181         304
          181         316
          181         320
          181         375
          181         402
          181         439
          181         446
          181         467
          181         469
          182          83
          182         102
          182         150
          182         163
          182         169
          182         214
          182         232
          182         274
          182         399
          182         435
          182         470
          183          11
          183          21
          183          37
          183          91
          183         105
          183         125
          183         139
          183         203
          183         280
          183         285
          183         366
          183         392
          183         427
          183         436
          183         461
          183         462
          183         472
          183         474
          183         479
          183         490
          184          34
          184          38
          184          47
          184          58
          184          98
          184         153
          184         159
          184         187
          184         267
          184         350
          184         380
          184         436
          184         494
          185          34
          185          59
          185          78
          185          81
          185          94
          185          96
          185         115
          185         237
          185         320
          185         389
          185         402
          185         441
          186          20
          186          24
          186          90
          186         108
          186         129
          186         266
          186         355
          186         368
          186         386
          186         477
          187          24
          187          48
          187         141
          187         150
          187         191
          187         201
          187         236
          187         325
          187         348
          187         371
          187         389
          187         464
          187         472
          187         488
          188          60
          188         117
          188         140
          188         172
          188         202
          188         203
          188         290
          188         312
          188         317
          188         336
          188         382
          188         455
          188         470
          188         488
          189          21
          189          81
          189         231
          189         264
          189         278
          189         280
          189         303
          189         332
          189         346
          189         411
          189         430
          190          17
          190          25
          190          49
          190          72
          190         105
          190         197
          190         245
          190         274
          190         391
          190         395
          190         400
          190         438
          190         453
          191         157
          191         166
          191         176
          191         181
          191         211
          191         277
          191         291
          191         300
          191         325
          191         334
          191         336
          191         487
          191         498
          192          28
          192          67
          192         246
          192         286
          192         335
          192         338
          192         373
          192         384
          192         466
          193           2
          193          15
          193          26
          193          76
          193         171
          193         185
          193         199
          193         206
          193         234
          193         306
          193         347
          193         399
          193         414
          193         447
          194           8
          194          31
          194          40
          194          98
          194         110
          194         178
          194         179
          194         202
          194         271
          194         277
          194         312
          194         321
          194         332
          194         351
          194         381
          194         389
          194         408
          194         411
          194         412
          194         415
          194         469
          195          43
          195          61
          195         123
          195         142
          195         175
          195         179
          195         319
          195         349
          195         353
          195         387
          196          62
          196          63
          196          69
          196          79
          196          80
          196          82
          196         101
          196         106
          196         113
          196         227
          196         273
          196         279
          196         323
          196         328
          196         339
          196         346
          196         361
          196         383
          196         478
          196         489
          196         499
          197           9
          197         127
          197         132
          197         198
          197         215
          197         251
          197         255
          197         273
          197         278
          197         358
          197         384
          197         394
          197         422
          197         429
          197         457
          198          71
          198          92
          198          93
          198         152
          198         225
          198         325
          198         330
          198         373
          198         378
          198         407
          198         421
          198         477
          199          28
          199          66
          199         104
          199         118
          199         126
          199         128
          199         181
          199         218
          199         235
          199         259
          199         336
          199         350
          199         385
          199         430
          199         440
          200          24
          200          63
          200         115
          200         196
          200         210
          200         224
          200         289
          200         301
          200         378
          201           2
          201          50
          201          83
          201         104
          201         122
          201         169
          201         177
          201         189
          201         230
          201         273
          201         309
          201         345
          201         367
          201         384
          201         427
          202           6
          202          92
          202          94
          202          96
          202         125
          202         264
          202         268
          202         310
          202         370
          202         442
          202         463
          202         481
          203          34
          203          49
          203          57
          203          80
          203          84
          203         141
          203         290
          203         321
          203         409
          203         419
          203         447
          204          18
          204          34
          204          38
          204          68
          204         199
          204         253
          204         258
          204         282
          204         287
          204         324
          205           6
          205          45
          205         123
          205         299
          205         335
          205         381
          205         383
          205         410
          205         420
          205         444
          206          12
          206          34
          206          52
          206          56
          206         110
          206         245
          206         255
          206         296
          206         385
          207          33
          207          62
          207         110
          207         138
          207         240
          207         285
          207         348
          207         359
          207         360
          207         444
          207         488
          207         500
          208           9
          208          10
          208          43
          208         139
          208         173
          208         176
          208         195
          208         224
          208         227
          208         240
          208         267
          208         329
          208         415
          208         455
          208         466
          208         485
          209           6
          209          36
          209         112
          209         159
          209         167
          209         175
          209         224
          209         325
          209         331
          209         337
          209         365
          209         404
          209         411
          209         415
          209         474
          209         482
          210           8
          210          31
          210          34
          210          35
          210          73
          210         180
          210         225
          210         237
          210         272
          210         424
          210         493
          211          12
          211          15
          211          37
          211          74
          211         156
          211         257
          211         336
          211         399
          211         432
          211         475
          211         499
          212          10
          212          26
          212         203
          212         234
          212         342
          212         344
          212         378
          212         395
          212         406
          212         429
          212         469
          212         499
          213          21
          213          44
          213         105
          213         124
          213         131
          213         134
          213         163
          213         165
          213         208
          213         254
          213         350
          213         356
          213         425
          213         452
          213         498
          213         499
          214          55
          214          72
          214         104
          214         107
          214         173
          214         194
          214         284
          214         293
          214         301
          214         303
          214         327
          214         381
          214         388
          214         391
          214         436
          214         459
          214         486
          214         497
          215         150
          215         192
          215         217
          215         226
          215         256
          215         276
          215         289
          215         306
          215         314
          215         390
          215         400
          215         484
          216          14
          216          23
          216         113
          216         142
          216         149
          216         386
          216         398
          216         426
          216         472
          217          20
          217          67
          217          93
          217         134
          217         256
          217         260
          217         269
          217         296
          217         301
          217         323
          217         329
          217         456
          217         478
          217         479
          217         481
          217         487
          218           9
          218         107
          218         124
          218         134
          218         256
          218         257
          218         294
          218         307
          218         345
          218         386
          218         483
          219          29
          219          54
          219         101
          219         107
          219         138
          219         177
          219         246
          219         247
          219         284
          219         423
          220           3
          220         153
          220         158
          220         162
          220         334
          220         388
          220         407
          220         466
          220         469
          220         493
          221          27
          221          65
          221          74
          221          87
          221         101
          221         103
          221         152
          221         176
          221         197
          221         283
          221         323
          221         363
          221         368
          221         370
          221         410
          221         423
          221         483
          222          48
          222          72
          222         198
          222         237
          222         367
          222         427
          222         455
          222         458
          223         128
          223         137
          223         143
          223         235
          223         340
          223         398
          223         454
          223         478
          224          14
          224          81
          224         108
          224         115
          224         129
          224         197
          224         319
          224         425
          224         434
          225           7
          225          17
          225          35
          225          57
          225          82
          225          85
          225          99
          225         160
          225         168
          225         171
          225         247
          225         279
          225         298
          225         353
          225         363
          225         443
          226          38
          226          50
          226          51
          226          55
          226          76
          226          90
          226         101
          226         242
          226         275
          226         287
          226         318
          226         360
          226         364
          226         376
          226         377
          226         389
          226         391
          226         482
          226         488
          227          31
          227         123
          227         152
          227         172
          227         173
          227         245
          227         271
          227         273
          227         274
          227         287
          227         339
          227         431
          227         434
          227         454
          227         468
          228          11
          228          36
          228          42
          228          53
          228          99
          228         138
          228         150
          228         190
          228         197
          228         288
          228         295
          228         351
          228         431
          228         445
          228         453
          228         468
          229           4
          229          24
          229          31
          229          78
          229          79
          229          82
          229         134
          229         137
          229         152
          229         204
          229         287
          229         314
          229         326
          229         358
          229         393
          229         397
          229         439
          230          25
          230          38
          230          86
          230          91
          230         117
          230         122
          230         160
          230         233
          230         307
          230         316
          230         329
          230         334
          230         341
          230         479
          231          74
          231         126
          231         199
          231         248
          231         309
          231         323
          231         329
          231         360
          231         378
          231         382
          231         408
          231         446
          232          73
          232         103
          232         233
          232         277
          232         300
          232         448
          232         488
          232         493
          233           8
          233          83
          233         165
          233         193
          233         226
          233         232
          233         240
          233         255
          233         282
          233         328
          233         365
          233         426
          233         470
          233         487
          234          81
          234         165
          234         168
          234         178
          234         208
          234         221
          234         239
          234         267
          234         286
          234         288
          234         318
          234         347
          234         381
          234         429
          234         474
          234         475
          234         490
          235          20
          235          27
          235          48
          235          51
          235          61
          235          79
          235         115
          235         172
          235         208
          235         215
          235         284
          235         308
          235         402
          235         443
          235         491
          235         494
          235         498
          236          19
          236          35
          236          54
          236         144
          236         263
          236         295
          236         307
          236         333
          236         354
          236         360
          236         376
          236         396
          236         416
          236         435
          237          37
          237          89
          237          97
          237         126
          237         175
          237         191
          237         217
          237         220
          237         227
          237         283
          237         298
          237         308
          237         342
          237         364
          237         369
          237         376
          237         387
          237         483
          237         493
          237         499
          238          10
          238          11
          238          41
          238          58
          238          61
          238         128
          238         161
          238         194
          238         205
          238         231
          238         294
          238         313
          238         331
          238         335
          238         373
          238         391
          238         399
          238         439
          238         498
          239           9
          239          90
          239         103
          239         132
          239         161
          239         169
          239         197
          239         211
          239         227
          239         247
          239         275
          239         288
          239         291
          239         321
          239         427
          239         432
          239         453
          239         478
          240         229
          240         285
          240         309
          240         377
          240         396
          240         464
          241          51
          241          53
          241          63
          241          70
          241          91
          241         100
          241         169
          241         174
          241         228
          241         301
          241         410
          241         431
          242           1
          242          30
          242          37
          242          51
          242          94
          242         139
          242         141
          242         163
          242         191
          242         204
          242         207
          242         233
          242         290
          242         305
          242         431
          242         447
          242         474
          243          46
          243          95
          243         209
          243         239
          243         258
          243         265
          243         292
          243         294
          243         344
          243         368
          243         410
          243         432
          243         442
          243         462
          243         498
          244          13
          244          51
          244          53
          244         251
          244         314
          244         396
          244         400
          244         408
          244         489
          244         490
          245          19
          245          79
          245         141
          245         242
          245         271
          245         313
          245         320
          245         361
          245         410
          245         440
          245         477
          245         487
          245         490
          246          14
          246          27
          246          61
          246         114
          246         201
          246         328
          246         384
          246         392
          246         422
          246         479
          246         484
          247          80
          247         141
          247         143
          247         177
          247         212
          247         249
          247         270
          247         275
          247         286
          247         393
          247         419
          248          86
          248          93
          248         108
          248         118
          248         157
          248         190
          248         303
          248         334
          248         337
          248         339
          248         367
          248         384
          248         386
          248         400
          248         473
          249          51
          249          59
          249         107
          249         163
          249         226
          249         337
          249         359
          249         412
          249         427
          250           9
          250         122
          250         204
          250         231
          250         289
          250         301
          250         319
          250         430
          250         435
          250         441
          251           9
          251          61
          251          70
          251         108
          251         149
          251         192
          251         270
          251         289
          251         339
          251         417
          251         444
          251         459
          252          21
          252          84
          252         170
          252         171
          252         179
          252         180
          252         225
          252         229
          252         245
          252         382
          252         384
          252         392
          252         397
          252         406
          252         435
          252         452
          253           8
          253          87
          253         124
          253         144
          253         187
          253         195
          253         243
          253         258
          253         290
          253         305
          253         340
          253         356
          253         478
          254           3
          254          25
          254          43
          254          96
          254         120
          254         149
          254         160
          254         219
          254         229
          254         277
          254         290
          254         332
          254         377
          254         388
          254         445
          254         457
          254         469
          255          19
          255          22
          255          59
          255          71
          255          88
          255         247
          255         259
          255         435
          255         439
          255         456
          255         460
          255         480
          256          15
          256          50
          256          91
          256         170
          256         183
          256         207
          256         287
          256         324
          256         333
          256         349
          256         382
          256         447
          256         461
          257          14
          257          18
          257          43
          257          46
          257         104
          257         109
          257         147
          257         211
          257         264
          257         268
          257         276
          257         307
          257         343
          258          38
          258          42
          258         177
          258         192
          258         220
          258         330
          258         364
          258         446
          258         461
          258         489
          259          19
          259          42
          259          72
          259          81
          259          90
          259         131
          259         133
          259         190
          259         232
          259         247
          259         278
          259         299
          259         302
          259         314
          259         317
          259         341
          259         372
          259         419
          259         453
          259         482
          260           3
          260          74
          260         207
          260         224
          260         311
          260         364
          260         385
          260         451
          260         456
          260         469
          260         493
          261          44
          261          46
          261         102
          261         121
          261         173
          261         193
          261         211
          261         224
          261         250
          261         284
          261         371
          261         385
          261         406
          262          22
          262          35
          262          56
          262          84
          262         154
          262         162
          262         276
          262         304
          262         369
          262         478
          263          17
          263          46
          263          57
          263          87
          263          89
          263         143
          263         144
          263         167
          263         272
          263         282
          263         283
          263         308
          263         389
          263         418
          263         435
          263         447
          263         486
          264           9
          264          22
          264          32
          264          82
          264          95
          264         164
          264         185
          264         223
          264         293
          264         312
          264         374
          264         378
          264         393
          264         416
          264         440
          264         462
          264         469
          265          93
          265         161
          265         162
          265         269
          265         317
          265         329
          265         330
          265         333
          265         334
          265         356
          265         375
          265         394
          265         404
          265         406
          265         432
          265         446
          265         473
          266          72
          266          98
          266         134
          266         144
          266         192
          266         235
          266         271
          266         273
          266         284
          266         290
          266         363
          266         382
          266         404
          266         434
          266         478
          267          70
          267         111
          267         145
          267         214
          267         251
          267         281
          267         303
          267         396
          267         397
          267         441
          267         455
          267         466
          268          53
          268          84
          268          99
          268         168
          268         197
          268         214
          268         222
          268         233
          268         234
          268         260
          268         289
          268         332
          268         450
          268         488
          269         101
          269         107
          269         127
          269         157
          269         181
          269         218
          269         233
          269         285
          269         357
          269         393
          269         399
          269         425
          269         487
          270          63
          270          78
          270         116
          270         138
          270         149
          270         151
          270         210
          270         273
          270         306
          270         364
          270         460
          271          25
          271          64
          271         109
          271         191
          271         257
          271         288
          271         313
          271         324
          271         330
          271         352
          271         382
          271         428
          272           7
          272           9
          272          23
          272          58
          272         110
          272         114
          272         123
          272         242
          272         258
          272         275
          272         320
          272         396
          272         402
          272         415
          272         432
          272         434
          272         450
          272         473
          273          49
          273          64
          273         101
          273         152
          273         196
          273         250
          273         254
          273         428
          274           3
          274          16
          274          32
          274          69
          274          70
          274          80
          274          92
          274          99
          274         140
          274         155
          274         176
          274         270
          274         324
          274         360
          274         441
          274         455
          274         477
          275          16
          275          32
          275          45
          275          73
          275          76
          275         122
          275         135
          275         202
          275         210
          275         370
          275         399
          275         483
          276          20
          276          32
          276          51
          276          59
          276          99
          276         145
          276         155
          276         206
          276         250
          276         252
          276         284
          276         290
          276         316
          276         328
          276         358
          276         365
          276         393
          276         394
          276         410
          276         428
          276         430
          276         471
          277           7
          277          37
          277          60
          277          79
          277          91
          277         110
          277         112
          277         164
          277         299
          277         366
          277         376
          277         470
          278          35
          278          59
          278          96
          278         102
          278         209
          278         261
          278         303
          278         309
          278         437
          278         451
          278         460
          278         475
          278         492
          278         497
          279          22
          279         183
          279         205
          279         219
          279         222
          279         238
          279         305
          279         363
          279         378
          279         387
          279         425
          279         442
          280           5
          280          11
          280          27
          280          58
          280         104
          280         107
          280         122
          280         225
          280         226
          280         292
          280         310
          280         381
          280         385
          280         474
          280         476
          281          18
          281          32
          281          52
          281         124
          281         198
          281         214
          281         229
          281         244
          281         282
          281         327
          281         344
          281         348
          281         388
          281         396
          281         448
          281         461
          281         466
          282          41
          282         134
          282         140
          282         187
          282         212
          282         223
          282         226
          282         316
          282         364
          282         376
          282         397
          282         401
          282         428
          282         456
          283          77
          283         105
          283         228
          283         256
          284          54
          284         264
          284         279
          284         392
          284         445
          284         473
          285          28
          285          31
          285          38
          285          67
          285         129
          285         136
          285         180
          285         183
          285         185
          285         212
          285         248
          285         261
          285         343
          285         372
          285         384
          285         415
          286           9
          286          41
          286          61
          286          83
          286         135
          286         188
          286         194
          286         301
          286         302
          286         305
          286         316
          286         327
          286         335
          286         369
          286         384
          286         417
          286         428
          286         430
          287         183
          287         186
          287         196
          287         200
          287         201
          287         216
          287         231
          287         245
          287         275
          287         331
          287         362
          287         367
          287         392
          287         396
          288          93
          288         106
          288         202
          288         211
          288         241
          288         244
          288         324
          288         390
          288         407
          288         422
          288         444
          289           5
          289          28
          289          31
          289          59
          289          69
          289          95
          289         118
          289         128
          289         148
          289         152
          289         187
          289         258
          289         267
          289         339
          289         343
          289         348
          289         355
          289         425
          289         426
          289         455
          289         487
          289         493
          290          16
          290          49
          290          71
          290          78
          290          99
          290         112
          290         147
          290         150
          290         178
          290         183
          290         199
          290         276
          290         278
          290         307
          290         320
          290         321
          290         322
          290         347
          290         368
          290         374
          290         375
          290         376
          290         395
          290         429
          290         434
          290         451
          290         462
          290         469
          291           3
          291           6
          291          91
          291         165
          291         191
          291         246
          291         262
          291         328
          291         451
          291         461
          291         473
          292          42
          292          56
          292         109
          292         194
          292         198
          292         203
          292         207
          292         221
          292         253
          292         301
          292         328
          293          15
          293          67
          293         172
          293         242
          293         279
          293         288
          293         306
          293         374
          293         376
          293         387
          293         397
          293         474
          293         476
          293         489
          294          16
          294          49
          294         161
          294         185
          294         204
          294         205
          294         229
          294         237
          294         259
          294         377
          294         445
          295          41
          295          47
          295          87
          295         170
          295         187
          295         197
          295         218
          295         250
          295         314
          295         357
          295         434
          295         464
          295         486
          296          41
          296          61
          296          64
          296          75
          296          87
          296          91
          296         100
          296         109
          296         165
          296         203
          296         264
          296         275
          296         334
          296         465
          296         478
          296         479
          296         486
          297           6
          297          43
          297          51
          297          56
          297          86
          297          88
          297         130
          297         136
          297         185
          297         209
          297         219
          297         329
          297         350
          297         378
          297         386
          297         395
          297         455
          297         458
          297         469
          298           2
          298          11
          298          17
          298          28
          298         112
          298         114
          298         149
          298         170
          298         318
          298         332
          298         426
          298         492
          299          29
          299         221
          299         224
          299         255
          299         279
          299         282
          299         312
          299         341
          299         359
          299         439
          299         453
          299         475
          300          17
          300         118
          300         160
          300         194
          300         213
          300         227
          300         268
          300         277
          300         329
          300         379
          300         439
          300         446
          300         452
          301           8
          301          35
          301          45
          301         130
          301         220
          301         221
          301         244
          301         257
          301         268
          301         308
          301         347
          301         391
          301         424
          302          10
          302          13
          302          21
          302          44
          302         106
          302         192
          302         244
          302         284
          302         446
          302         492
          303           7
          303          20
          303          55
          303         287
          303         310
          303         363
          303         372
          303         443
          303         496
          304           2
          304          48
          304          99
          304         106
          304         229
          304         232
          304         325
          304         419
          304         444
          304         464
          304         483
          304         494
          305          52
          305          63
          305          84
          305         120
          305         138
          305         195
          305         236
          305         255
          305         276
          305         278
          305         330
          305         367
          305         452
          305         486
          305         491
          306          69
          306         180
          306         181
          306         217
          306         221
          306         264
          306         292
          306         367
          306         370
          306         463
          307          23
          307          27
          307          28
          307         115
          307         154
          307         182
          307         207
          307         248
          307         254
          307         264
          307         378
          307         383
          307         425
          307         476
          308          43
          308         131
          308         171
          308         365
          308         393
          308         424
          308         457
          309         119
          309         152
          309         200
          309         254
          309         256
          309         267
          309         314
          309         316
          309         345
          309         349
          309         398
          310         104
          310         115
          310         128
          310         143
          310         153
          310         406
          310         439
          310         466
          310         470
          310         487
          310         500
          311          56
          311          68
          311         118
          311         120
          311         203
          311         218
          311         226
          311         314
          311         325
          311         339
          311         377
          311         417
          311         435
          311         484
          311         497
          312          82
          312         104
          312         111
          312         133
          312         161
          312         237
          312         250
          312         256
          312         264
          312         268
          312         301
          312         305
          312         357
          312         367
          312         386
          312         472
          313          56
          313          64
          313          72
          313         148
          313         223
          313         256
          313         444
          313         467
          314          14
          314          20
          314          33
          314          37
          314          45
          314         121
          314         168
          314         186
          314         243
          314         301
          314         335
          314         426
          315           5
          315          18
          315          34
          315          38
          315          46
          315          54
          315          77
          315          87
          315         152
          315         177
          315         179
          315         189
          315         239
          315         282
          315         301
          315         368
          315         382
          315         409
          315         414
          315         424
          315         455
          315         470
          316           6
          316          11
          316          30
          316          47
          316         269
          316         275
          316         288
          316         306
          316         376
          316         386
          316         492
          317          12
          317          35
          317          44
          317          56
          317          62
          317         123
          317         239
          317         243
          317         299
          317         326
          317         340
          317         379
          317         400
          317         465
          318          15
          318          19
          318          76
          318         119
          318         144
          318         145
          318         186
          318         244
          318         248
          318         290
          318         346
          318         436
          318         443
          318         493
          319          51
          319          53
          319         117
          319         150
          319         180
          319         206
          319         233
          319         287
          319         292
          319         307
          319         310
          319         345
          319         379
          319         389
          319         420
          319         439
          319         464
          319         499
          320          27
          320          38
          320         143
          320         201
          320         214
          320         231
          320         249
          320         278
          320         283
          320         376
          320         396
          320         398
          320         433
          320         438
          320         462
          320         484
          321          49
          321         118
          321         124
          321         137
          321         175
          321         186
          321         301
          321         354
          321         401
          321         413
          321         415
          321         422
          321         438
          321         445
          321         475
          322          79
          322          95
          322          99
          322         105
          322         121
          322         128
          322         179
          322         319
          322         337
          322         356
          322         405
          322         417
          322         425
          322         460
          322         485
          322         495
          323           6
          323          28
          323          61
          323         105
          323         110
          323         133
          323         194
          323         209
          323         267
          323         281
          323         345
          323         381
          323         392
          323         405
          324           6
          324          58
          324          73
          324         134
          324         143
          324         181
          324         221
          324         228
          324         246
          324         249
          324         256
          324         257
          324         259
          324         285
          324         286
          324         320
          324         331
          324         363
          324         373
          324         423
          324         431
          324         443
          324         495
          325          13
          325          41
          325          56
          325          74
          325          82
          325          88
          325          98
          325         102
          325         120
          325         145
          325         158
          325         160
          325         172
          325         198
          325         205
          325         304
          325         311
          325         313
          325         365
          325         402
          325         420
          325         467
          326          38
          326          52
          326          58
          326          60
          326          61
          326          72
          326          84
          326         100
          326         197
          326         200
          326         224
          326         394
          326         437
          326         447
          326         453
          326         454
          327         172
          327         208
          327         212
          327         215
          327         247
          327         343
          327         362
          327         363
          327         402
          327         415
          327         440
          327         452
          328          62
          328         102
          328         144
          328         148
          328         282
          328         292
          328         316
          328         387
          328         398
          328         413
          328         426
          329           2
          329          34
          329          49
          329          72
          329          81
          329         129
          329         277
          329         381
          329         460
          330          22
          330          77
          330          81
          330          95
          330         104
          330         152
          330         179
          330         204
          330         221
          330         248
          330         283
          330         310
          330         360
          330         369
          331           3
          331          52
          331          61
          331          73
          331          86
          331         163
          331         238
          331         261
          331         287
          331         301
          331         332
          331         339
          331         355
          331         373
          331         395
          331         399
          331         411
          331         443
          331         465
          331         493
          332         157
          332         166
          332         185
          332         289
          332         293
          332         318
          332         335
          332         370
          332         382
          332         384
          332         411
          332         416
          332         447
          333          41
          333          53
          333          90
          333         103
          333         114
          333         115
          333         171
          333         180
          333         197
          333         202
          333         216
          333         221
          333         252
          333         296
          333         340
          333         362
          333         372
          333         389
          333         479
          334          11
          334          25
          334         237
          334         251
          334         314
          334         323
          334         379
          334         394
          334         407
          334         412
          334         415
          334         427
          334         438
          334         477
          334         497
          334         498
          335          44
          335         154
          335         156
          335         181
          335         188
          335         201
          335         277
          335         299
          335         339
          335         386
          336           5
          336           8
          336          40
          336          57
          336          75
          336          76
          336          87
          336          89
          336         159
          336         180
          336         205
          336         215
          336         305
          336         334
          336         337
          336         404
          336         427
          336         450
          336         475
          336         495
          337          29
          337          35
          337          44
          337          49
          337         108
          337         182
          337         260
          337         318
          337         325
          337         386
          337         405
          337         444
          337         463
          337         473
          338          69
          338          86
          338         182
          338         185
          338         242
          338         267
          338         313
          338         348
          338         361
          338         432
          338         442
          339          80
          339         116
          339         126
          339         130
          339         187
          339         193
          339         315
          339         335
          339         343
          339         398
          339         400
          339         453
          339         455
          339         464
          339         475
          339         486
          340          11
          340          19
          340          44
          340          46
          340          56
          340          60
          340         118
          340         119
          340         132
          340         165
          340         185
          340         187
          340         195
          340         217
          340         248
          340         259
          340         279
          340         310
          340         316
          340         383
          341          32
          341          65
          341          96
          341          99
          341         132
          341         168
          341         214
          341         247
          341         262
          341         280
          341         352
          341         377
          341         405
          341         424
          342          95
          342         193
          342         209
          342         327
          342         365
          342         380
          342         390
          342         393
          342         403
          342         412
          342         476
          343          52
          343          55
          343         102
          343         114
          343         157
          343         245
          343         404
          343         410
          343         411
          343         427
          343         443
          343         469
          343         495
          344         117
          344         243
          344         362
          344         377
          344         383
          344         468
          345          12
          345          64
          345          76
          345          90
          345         132
          345         174
          345         281
          345         325
          345         356
          345         364
          345         379
          345         390
          345         401
          345         413
          345         446
          345         456
          345         489
          345         499
          346          62
          346         117
          346         164
          346         230
          346         253
          346         272
          346         333
          346         403
          346         416
          346         425
          346         426
          346         427
          346         453
          346         464
          346         467
          346         488
          347          98
          347         251
          347         338
          347         343
          347         392
          347         434
          348          70
          348         111
          348         138
          348         340
          348         370
          348         446
          349          39
          349          53
          349          71
          349         109
          349         126
          349         177
          349         248
          349         255
          349         278
          349         384
          349         424
          349         441
          350          36
          350          56
          350          77
          350         113
          350         186
          350         219
          350         249
          350         380
          350         426
          350         436
          350         439
          350         442
          350         451
          350         498
          351          10
          351          19
          351         106
          351         135
          351         136
          351         180
          351         185
          351         214
          351         265
          351         274
          351         298
          351         312
          351         313
          351         393
          351         396
          351         420
          351         429
          351         432
          351         440
          352           8
          352          19
          352          25
          352          52
          352          83
          352          96
          352         149
          352         154
          352         160
          352         163
          352         223
          352         242
          352         250
          352         278
          352         357
          352         403
          352         421
          352         452
          352         477
          352         492
          353          39
          353          76
          353          81
          353          83
          353         102
          353         151
          353         205
          353         215
          353         236
          353         266
          353         285
          353         324
          353         330
          353         346
          353         368
          353         410
          353         472
          353         492
          354          30
          354          64
          354         169
          354         193
          354         238
          354         403
          354         491
          354         493
          355          12
          355          35
          355         128
          355         141
          355         225
          355         243
          355         278
          355         352
          355         487
          356          21
          356          65
          356          82
          356         187
          356         194
          356         201
          356         244
          356         255
          356         318
          356         376
          356         377
          356         400
          356         405
          356         437
          356         453
          357          35
          357          40
          357          46
          357          99
          357         164
          357         190
          357         218
          357         288
          357         313
          357         336
          357         348
          357         467
          358          46
          358          60
          358          68
          358          86
          358          96
          358         113
          358         179
          358         192
          358         307
          358         339
          358         355
          358         385
          358         407
          358         463
          358         473
          358         491
          359          20
          359         139
          359         173
          359         222
          359         235
          359         279
          359         308
          359         358
          359         361
          359         367
          359         368
          359         396
          359         440
          359         447
          359         466
          359         494
          360          33
          360          46
          360          61
          360         101
          360         116
          360         133
          360         182
          360         217
          360         271
          360         277
          360         336
          360         338
          360         339
          360         354
          360         392
          360         479
          360         492
          361          74
          361         141
          361         191
          361         225
          361         255
          361         293
          361         319
          361         443
          361         494
          361         498
          362           1
          362          14
          362          34
          362          85
          362         105
          362         128
          362         176
          362         216
          362         222
          362         226
          362         243
          362         247
          362         298
          362         365
          362         369
          362         446
          362         459
          362         465
          363          71
          363         127
          363         171
          363         175
          363         186
          363         194
          363         200
          363         214
          363         217
          363         225
          363         321
          363         418
          364         105
          364         114
          364         147
          364         262
          364         265
          364         273
          364         274
          364         321
          364         331
          364         491
          365          35
          365         125
          365         150
          365         172
          365         177
          365         184
          365         195
          365         208
          365         255
          365         301
          365         368
          365         427
          365         464
          365         471
          365         492
          366           1
          366          17
          366          21
          366          27
          366          89
          366         116
          366         130
          366         154
          366         191
          366         217
          366         292
          366         322
          366         421
          366         464
          366         481
          367          22
          367          25
          367          51
          367          62
          367         137
          367         147
          367         182
          367         216
          367         232
          367         266
          367         312
          367         313
          367         351
          367         371
          367         424
          367         427
          367         455
          367         499
          368           7
          368           9
          368          38
          368         124
          368         167
          368         204
          368         222
          368         238
          368         278
          368         309
          368         322
          368         331
          368         370
          368         409
          368         424
          368         442
          368         449
          368         458
          369         185
          369         187
          369         237
          369         289
          369         292
          369         330
          369         471
          369         482
          370           8
          370          56
          370         130
          370         169
          370         179
          370         295
          370         332
          370         371
          370         372
          370         381
          370         486
          370         491
          371          24
          371          29
          371          75
          371          89
          371         113
          371         158
          371         228
          371         283
          371         300
          371         306
          371         388
          371         397
          371         429
          371         444
          372          53
          372          97
          372         194
          372         202
          372         338
          372         342
          372         343
          372         414
          372         423
          372         446
          372         491
          373          88
          373          97
          373         217
          373         242
          373         329
          373         388
          373         417
          373         428
          373         450
          374          17
          374          83
          374         122
          374         252
          374         358
          374         381
          374         396
          374         422
          374         461
          374         489
          374         499
          375          11
          375          26
          375          64
          375          77
          375          92
          375         122
          375         128
          375         248
          375         287
          375         295
          375         317
          375         326
          375         331
          375         348
          375         398
          375         400
          375         460
          375         485
          376          33
          376          92
          376         153
          376         207
          376         288
          376         298
          376         323
          376         414
          376         427
          376         489
          377          76
          377         147
          377         190
          377         247
          377         281
          377         290
          377         311
          377         365
          377         376
          377         408
          377         434
          377         460
          377         469
          377         484
          377         486
          377         488
          378         132
          378         166
          378         238
          378         248
          378         260
          378         397
          378         462
          378         491
          379          12
          379          34
          379          47
          379         126
          379         234
          379         262
          379         288
          379         291
          379         310
          379         311
          379         356
          379         401
          379         410
          379         439
          379         498
          380          31
          380          34
          380         133
          380         193
          380         207
          380         259
          380         434
          380         436
          380         454
          381         111
          381         123
          381         184
          381         303
          381         425
          382          11
          382         144
          382         200
          382         207
          382         278
          382         427
          382         449
          382         458
          382         472
          383          33
          383          71
          383          94
          383         116
          383         133
          383         156
          383         165
          383         201
          383         208
          383         211
          383         311
          383         331
          383         350
          383         425
          383         459
          383         474
          384          13
          384          44
          384          58
          384         100
          384         101
          384         130
          384         150
          384         192
          384         193
          384         246
          384         272
          384         305
          384         346
          384         356
          384         357
          384         379
          384         391
          384         416
          384         489
          385          46
          385          56
          385          72
          385         116
          385         139
          385         164
          385         204
          385         205
          385         228
          385         238
          385         272
          385         298
          385         319
          385         328
          385         363
          385         375
          385         402
          385         420
          385         445
          385         497
          386           1
          386          60
          386          70
          386         162
          386         181
          386         190
          386         201
          386         209
          386         270
          386         289
          386         325
          386         430
          386         492
          386         493
          387           7
          387          82
          387         104
          387         186
          387         237
          387         260
          387         268
          387         322
          387         344
          387         360
          387         371
          387         442
          387         470
          387         495
          388           1
          388          23
          388         110
          388         164
          388         165
          388         225
          388         248
          388         268
          388         329
          388         349
          388         421
          388         460
          389           5
          389          10
          389         161
          389         185
          389         243
          389         258
          389         263
          389         317
          389         349
          389         460
          389         492
          390           4
          390          94
          390          98
          390         133
          390         142
          390         191
          390         267
          390         291
          390         332
          390         340
          390         401
          390         406
          390         484
          390         499
          391          41
          391         104
          391         151
          391         152
          391         184
          391         283
          391         284
          391         288
          391         316
          391         356
          391         393
          391         406
          391         472
          391         494
          392         234
          392         244
          392         245
          392         262
          392         336
          392         371
          392         389
          392         391
          392         399
          392         455
          393          23
          393          56
          393          59
          393          63
          393          91
          393          98
          393         167
          393         257
          393         274
          393         312
          393         317
          393         336
          393         348
          393         356
          393         362
          393         372
          393         403
          393         411
          393         422
          393         429
          393         444
          393         478
          394          25
          394          99
          394         119
          394         253
          394         289
          394         294
          394         318
          394         349
          394         424
          394         427
          394         428
          394         438
          394         445
          394         453
          394         466
          394         497
          395          20
          395          70
          395         114
          395         120
          395         128
          395         207
          395         271
          395         289
          395         307
          395         324
          395         371
          395         444
          395         453
          395         474
          395         478
          395         483
          396          58
          396          72
          396          89
          396          97
          396         103
          396         121
          396         133
          396         290
          396         298
          396         421
          396         433
          396         471
          397          29
          397          50
          397         152
          397         211
          397         224
          397         313
          397         320
          397         355
          397         405
          398          49
          398         133
          398         247
          398         312
          398         341
          398         372
          398         407
          398         424
          398         426
          398         446
          398         473
          398         500
          399          69
          399          95
          399         106
          399         110
          399         147
          399         220
          399         233
          399         280
          399         310
          399         390
          399         448
          400         100
          400         109
          400         114
          400         157
          400         202
          400         356
          400         381
          401           1
          401          15
          401          38
          401          74
          401         191
          401         204
          401         237
          401         238
          401         307
          401         366
          401         374
          401         420
          401         482
          402          36
          402         116
          402         169
          402         187
          402         223
          402         393
          402         411
          402         436
          402         482
          402         493
          403          40
          403          95
          403          97
          403         137
          403         144
          403         222
          403         244
          403         302
          403         414
          403         454
          403         474
          404           8
          404          16
          404          66
          404          70
          404         115
          404         116
          404         142
          404         156
          404         180
          404         267
          404         302
          404         368
          404         465
          405           5
          405          64
          405         101
          405         107
          405         136
          405         258
          405         272
          405         283
          405         284
          405         307
          405         315
          405         318
          405         330
          405         348
          405         374
          405         380
          405         397
          405         458
          406          68
          406         128
          406         148
          406         226
          406         232
          406         237
          406         356
          406         397
          406         399
          406         417
          406         462
          406         491
          407          91
          407         138
          407         178
          407         191
          407         205
          407         208
          407         213
          407         233
          407         240
          407         287
          407         305
          407         319
          407         382
          408          13
          408          32
          408          60
          408          82
          408         111
          408         127
          408         142
          408         154
          408         184
          408         233
          408         286
          408         305
          408         377
          408         393
          408         411
          408         423
          408         483
          408         500
          409          42
          409          76
          409         178
          409         208
          409         224
          409         278
          409         292
          409         294
          409         346
          409         400
          409         439
          410          12
          410          16
          410          21
          410          22
          410          28
          410          69
          410          83
          410          85
          410         108
          410         124
          410         216
          410         229
          411          44
          411          59
          411          75
          411          89
          411         104
          411         171
          411         342
          412           5
          412          84
          412          90
          412         148
          412         178
          412         225
          412         274
          412         292
          412         335
          412         458
          413          19
          413         193
          413         205
          413         226
          413         267
          413         306
          413         344
          413         386
          413         439
          414          32
          414          41
          414         106
          414         139
          414         254
          414         417
          414         492
          415          28
          415          29
          415          88
          415         124
          415         138
          415         169
          415         171
          415         191
          415         195
          415         214
          415         227
          415         277
          415         289
          415         323
          415         392
          415         418
          415         446
          415         463
          415         493
          415         498
          416          15
          416          24
          416          32
          416          37
          416          64
          416         196
          416         216
          416         261
          416         315
          416         338
          416         401
          416         421
          416         458
          416         461
          416         463
          416         473
          416         476
          417          21
          417          24
          417          57
          417          76
          417         104
          417         124
          417         137
          417         168
          417         190
          417         191
          417         289
          417         353
          417         359
          417         363
          417         364
          417         365
          417         426
          417         486
          417         491
          418          26
          418          28
          418          42
          418         113
          418         116
          418         140
          418         148
          418         216
          418         229
          418         283
          418         312
          418         318
          418         359
          418         381
          418         415
          418         453
          418         475
          418         496
          419          56
          419         186
          419         223
          419         226
          419         257
          419         270
          419         372
          419         487
          420           6
          420          29
          420          54
          420          56
          420          88
          420          93
          420         112
          420         132
          420         139
          420         145
          420         194
          420         241
          420         286
          420         315
          420         327
          420         356
          420         404
          420         451
          420         466
          420         497
          421          10
          421          42
          421          67
          421          69
          421         103
          421         134
          421         143
          421         146
          421         157
          421         163
          421         318
          421         328
          421         457
          421         467
          421         469
          422          21
          422          73
          422         123
          422         127
          422         128
          422         147
          422         168
          422         207
          422         213
          422         215
          422         260
          422         294
          422         323
          422         361
          422         468
          423          62
          423          68
          423         156
          423         157
          423         162
          423         214
          423         217
          423         227
          423         281
          423         283
          423         329
          423         345
          423         353
          423         371
          423         489
          423         494
          424          47
          424          63
          424          82
          424         184
          424         200
          424         280
          424         320
          424         367
          424         382
          424         436
          424         460
          424         478
          424         480
          424         497
          425          18
          425         140
          425         163
          425         210
          425         220
          425         232
          425         237
          425         273
          425         341
          425         354
          425         416
          425         462
          425         467
          425         483
          425         491
          425         492
          426          12
          426          15
          426          48
          426          62
          426          96
          426         187
          426         197
          426         205
          426         222
          426         248
          426         345
          426         394
          426         434
          426         479
          426         485
          426         497
          427          43
          427          55
          427         122
          427         131
          427         213
          427         218
          427         239
          427         241
          427         249
          427         268
          427         290
          427         293
          427         325
          427         335
          427         361
          427         387
          427         453
          427         486
          428          31
          428         105
          428         153
          428         220
          428         289
          428         328
          428         344
          428         356
          428         357
          428         377
          428         483
          429           8
          429          13
          429          54
          429         165
          429         187
          429         197
          429         222
          429         237
          429         253
          429         471
          429         477
          429         497
          430          26
          430          36
          430          44
          430          58
          430          69
          430         179
          430         182
          430         206
          430         231
          430         285
          430         286
          430         289
          430         312
          430         329
          430         334
          430         352
          430         383
          430         388
          430         408
          431          24
          431         113
          431         122
          431         137
          431         153
          431         208
          431         288
          431         308
          431         313
          431         400
          431         402
          431         405
          431         453
          431         468
          431         477
          431         499
          432          39
          432          44
          432         120
          432         147
          432         199
          432         335
          432         344
          432         366
          432         426
          432         439
          432         442
          432         474
          433          53
          433          56
          433          65
          433         114
          433         162
          433         204
          433         220
          433         251
          433         384
          433         405
          433         439
          433         470
          434          13
          434         155
          434         210
          434         230
          434         258
          434         287
          434         296
          434         322
          434         413
          434         453
          434         456
          435          16
          435          43
          435          91
          435         118
          435         141
          435         176
          435         237
          435         283
          435         314
          435         325
          435         351
          435         401
          435         478
          436         198
          436         201
          436         217
          436         218
          436         285
          436         293
          436         306
          436         313
          436         317
          436         319
          436         419
          436         437
          436         469
          437           4
          437          13
          437         127
          437         144
          437         182
          437         250
          437         262
          437         264
          437         282
          437         360
          437         388
          437         395
          437         397
          437         413
          437         489
          438          22
          438          43
          438          66
          438         147
          438         163
          438         244
          438         253
          438         266
          438         315
          438         354
          438         378
          438         400
          438         418
          438         461
          438         479
          438         489
          439          18
          439          67
          439          75
          439         258
          439         324
          439         335
          439         348
          439         382
          439         385
          439         392
          439         429
          439         443
          440          13
          440         144
          440         189
          440         191
          440         220
          440         242
          440         274
          440         281
          440         290
          440         307
          440         308
          440         349
          440         389
          440         433
          440         458
          440         466
          440         480
          441          35
          441          70
          441         124
          441         125
          441         163
          441         236
          441         266
          441         338
          441         397
          442          22
          442          36
          442          41
          442          48
          442          89
          442         112
          442         115
          442         185
          442         194
          442         298
          442         374
          442         411
          442         481
          442         488
          443          29
          443          71
          443          75
          443         107
          443         122
          443         123
          443         150
          443         166
          443         210
          443         312
          443         315
          443         335
          443         380
          443         459
          443         499
          444          10
          444          60
          444          78
          444         130
          444         131
          444         147
          444         179
          444         201
          444         216
          444         248
          444         264
          444         278
          444         286
          444         296
          444         348
          444         352
          444         356
          444         395
          444         497
          445          31
          445          59
          445         195
          445         218
          445         284
          445         308
          445         315
          445         365
          445         389
          445         498
          446         102
          446         155
          446         173
          446         218
          446         235
          446         244
          446         365
          446         390
          446         396
          446         418
          446         425
          446         435
          447         120
          447         160
          447         164
          447         181
          447         198
          447         204
          447         240
          447         270
          447         311
          447         324
          447         348
          447         367
          448          12
          448          30
          448          44
          448          73
          448         114
          448         115
          448         128
          448         169
          448         270
          448         293
          448         294
          448         304
          448         314
          448         420
          448         446
          448         447
          448         473
          448         496
          449          18
          449          44
          449         109
          449         123
          449         160
          449         206
          449         232
          449         283
          449         324
          449         354
          449         399
          449         404
          449         416
          449         425
          449         470
          449         475
          450          26
          450          56
          450          74
          450          86
          450         110
          450         121
          450         123
          450         153
          450         173
          450         194
          450         213
          450         223
          450         226
          450         236
          450         259
          450         269
          450         289
          450         300
          450         348
          450         371
          451          47
          451          84
          451          88
          451         113
          451         139
          451         146
          451         147
          451         149
          451         156
          451         159
          451         194
          451         251
          451         263
          451         268
          451         293
          451         307
          451         385
          451         406
          452          46
          452          47
          452          48
          452          60
          452         101
          452         182
          452         205
          452         256
          452         297
          452         348
          452         373
          452         383
          452         415
          452         420
          452         428
          453          12
          453          52
          453         108
          453         133
          453         247
          453         251
          453         282
          453         292
          453         358
          453         365
          453         370
          453         394
          453         448
          453         466
          454           1
          454           9
          454          67
          454          99
          454         185
          454         226
          454         256
          454         265
          454         291
          454         332
          454         334
          454         340
          454         361
          454         404
          454         447
          454         473
          455          23
          455          91
          455          97
          455         116
          455         224
          455         255
          455         325
          455         343
          455         355
          455         411
          455         434
          456          35
          456          65
          456          97
          456         131
          456         185
          456         213
          456         240
          456         283
          456         416
          456         447
          456         473
          457          18
          457          35
          457          37
          457         113
          457         142
          457         222
          457         254
          457         263
          457         400
          458          71
          458         164
          458         172
          458         175
          458         213
          458         321
          458         346
          458         363
          458         375
          458         376
          458         427
          458         428
          458         487
          459           2
          459           6
          459          45
          459          67
          459          70
          459         108
          459         112
          459         175
          459         224
          459         248
          459         270
          459         288
          459         342
          459         363
          459         453
          459         479
          460          37
          460         103
          460         124
          460         141
          460         178
          460         234
          460         299
          460         332
          460         383
          460         422
          460         429
          460         466
          460         470
          461          66
          461          76
          461          88
          461         150
          461         176
          461         194
          461         252
          461         254
          461         274
          461         305
          461         338
          461         350
          461         381
          461         382
          461         422
          461         464
          462           5
          462          47
          462          49
          462          89
          462         180
          462         269
          462         296
          462         339
          462         393
          462         397
          462         407
          463          13
          463          52
          463          53
          463          89
          463         116
          463         196
          463         212
          463         253
          463         275
          463         277
          463         304
          463         310
          463         311
          463         360
          463         385
          463         386
          463         401
          463         424
          463         455
          463         487
          464          26
          464          36
          464          64
          464         127
          464         156
          464         185
          464         200
          464         230
          464         257
          464         272
          464         290
          464         293
          464         299
          464         331
          464         359
          464         415
          464         432
          464         444
          464         475
          465           3
          465          90
          465         107
          465         127
          465         143
          465         154
          465         156
          465         175
          465         198
          465         318
          465         340
          465         348
          465         362
          465         373
          465         429
          465         449
          465         478
          466          21
          466          41
          466          71
          466         101
          466         108
          466         122
          466         147
          466         242
          466         244
          466         254
          466         294
          466         460
          466         465
          466         469
          467           9
          467          78
          467          99
          467         137
          467         229
          467         259
          467         330
          467         332
          467         348
          467         434
          467         449
          467         493
          468          18
          468          68
          468          85
          468         124
          468         133
          468         192
          468         204
          468         278
          468         322
          468         333
          468         371
          468         448
          468         465
          468         487
          469           7
          469          21
          469          80
          469         148
          469         172
          469         222
          469         226
          469         233
          469         345
          469         400
          469         485
          469         495
          469         499
          470          82
          470          96
          470         117
          470         122
          470         252
          470         270
          470         327
          470         344
          470         350
          470         393
          470         419
          470         451
          470         455
          470         491
          471          23
          471         115
          471         228
          471         287
          471         345
          471         358
          471         367
          471         388
          471         392
          472          20
          472          44
          472         182
          472         187
          472         259
          472         291
          472         333
          472         339
          472         379
          472         491
          473          13
          473          27
          473          40
          473          96
          473         104
          473         127
          473         225
          473         226
          473         259
          473         294
          473         415
          473         466
          474          28
          474          38
          474          68
          474          76
          474          80
          474         110
          474         117
          474         139
          474         140
          474         165
          474         171
          474         225
          474         240
          474         254
          474         288
          474         363
          474         399
          474         466
          474         470
          475          38
          475          62
          475         105
          475         161
          475         169
          475         249
          475         260
          475         264
          475         269
          475         283
          475         296
          475         312
          475         385
          475         445
          475         446
          475         450
          476          65
          476          66
          476          69
          476          83
          476         144
          476         153
          476         166
          476         173
          476         180
          476         183
          476         190
          476         203
          476         238
          476         254
          476         284
          476         308
          476         332
          476         346
          476         402
          476         435
          476         438
          476         453
          476         470
          476         486
          477          81
          477         223
          477         286
          477         329
          477         401
          477         404
          477         420
          477         462
          478          62
          478         102
          478         108
          478         118
          478         123
          478         170
          478         187
          478         211
          478         278
          478         279
          478         361
          478         368
          478         377
          478         381
          478         389
          478         401
          478         447
          479           3
          479           8
          479          41
          479          42
          479          44
          479          52
          479         112
          479         255
          479         270
          479         300
          479         306
          479         346
          479         382
          479         385
          479         388
          479         401
          479         412
          479         436
          479         460
          479         480
          479         493
          480          10
          480          26
          480          33
          480          96
          480         134
          480         137
          480         179
          480         182
          480         183
          480         215
          480         240
          480         313
          480         430
          481          26
          481          58
          481          64
          481          80
          481         166
          481         200
          481         206
          481         222
          481         336
          481         359
          481         398
          481         457
          481         497
          482           3
          482          33
          482          91
          482          93
          482          99
          482         167
          482         174
          482         198
          482         200
          482         216
          482         230
          482         263
          482         280
          483          26
          483          51
          483         121
          483         136
          483         150
          483         162
          483         216
          483         222
          483         267
          483         272
          483         275
          483         281
          483         298
          483         301
          483         357
          483         364
          483         376
          483         380
          483         402
          483         417
          483         422
          483         427
          483         428
          483         482
          484          23
          484          92
          484         137
          484         146
          484         151
          484         165
          484         214
          484         218
          484         237
          484         242
          484         281
          484         323
          484         346
          484         351
          484         418
          484         436
          484         445
          484         492
          485           1
          485          11
          485          47
          485          48
          485          82
          485         227
          485         262
          485         368
          485         369
          485         388
          485         460
          485         475
          485         495
          485         497
          486          19
          486          22
          486          29
          486          42
          486          52
          486         158
          486         218
          486         251
          486         323
          486         423
          486         426
          486         440
          486         450
          487          70
          487         177
          487         294
          487         297
          487         350
          487         353
          487         427
          487         435
          487         478
          488           1
          488           7
          488          30
          488          64
          488          76
          488         132
          488         147
          488         246
          488         375
          488         383
          488         415
          488         421
          488         422
          488         427
          488         456
          488         457
          488         493
          489          42
          489          46
          489          50
          489          65
          489         154
          489         182
          489         193
          489         223
          489         234
          489         299
          489         366
          489         368
          489         372
          489         380
          489         448
          489         470
          490         105
          490         107
          490         121
          490         125
          490         145
          490         169
          490         191
          490         195
          490         215
          490         262
          490         314
          490         365
          490         422
          490         433
          490         453
          490         472
          490         478
          491           7
          491          21
          491          39
          491          48
          491         103
          491         109
          491         143
          491         157
          491         260
          491         275
          491         300
          491         375
          491         395
          491         397
          491         474
          492          37
          492          50
          492          69
          492          89
          492         137
          492         153
          492         154
          492         165
          492         166
          492         169
          492         172
          492         184
          492         205
          492         214
          492         233
          492         252
          492         273
          492         328
          492         349
          492         353
          492         401
          492         444
          492         450
          492         464
          493          71
          493          78
          493         103
          493         163
          493         214
          493         217
          493         256
          493         263
          493         360
          493         404
          493         439
          493         460
          493         482
          494           5
          494          50
          494          64
          494          72
          494         177
          494         281
          494         289
          494         319
          494         344
          494         353
          494         417
          494         425
          494         469
          494         487
          494         497
          495           2
          495          18
          495          93
          495         118
          495         128
          495         179
          495         267
          495         343
          495         350
          495         355
          495         427
          495         455
          495         477
          495         487
          496          71
          496         116
          496         132
          496         140
          496         255
          496         302
          496         337
          496         362
          496         430
          496         470
          496         479
          496         482
          496         485
          497           5
          497          12
          497          38
          497          48
          497          77
          497         155
          497         240
          497         241
          497         299
          497         305
          497         344
          497         352
          497         447
          497         456
          497         460
          497         473
          498         130
          498         159
          498         237
          498         245
          498         261
          498         332
          498         335
          498         365
          498         374
          498         443
          499           8
          499          37
          499          41
          499          71
          499         156
          499         172
          499         210
          499         249
          499         275
          499         297
          499         300
          499         314
          499         327
          499         342
          499         363
          499         465
          499         467
          499         468
          500          81
          500         168
          500         190
          500         198
          500         224
          500         260
          500         266
          500         362
          500         398
          500         406
          500         424
          500         434
          500         436
          500         480
