# Supplementary material for: Dynamic thresholding search for the feedback vertex set problem
Source: PeerJ Comput Sci. 2023 Feb 10;9:e1245. doi: 10.7717/peerj-cs.1245 (PMC10280643; doi:10.7717/peerj-cs.1245)
Supplement: Supplemental Information 1 — These 101 benchmark instances are classified into five categories. No optimal solutions are known for the instances of the first to forth categories, while optimal solutions are known for the instances of the fifth category. [file peerj-cs-09-1245-s001.zip › FourthCategory/p2p-Gnutella04.txt]

10879	39994
1	2
1	3
1	4
1	5
1	6
1	7
1	8
1	9
1	10
1	11
2	3
2	12
2	13
2	14
2	15
2	16
2	17
2	18
2	19
2	20
4	21
4	22
4	23
4	24
4	25
4	26
4	27
4	28
4	29
4	30
9	31
9	32
9	33
9	34
9	35
9	36
9	37
9	38
9	39
9	40
11	42
11	137
11	138
11	139
11	140
11	141
11	142
11	143
11	144
11	145
13	41
13	42
13	43
13	44
13	45
13	46
13	47
13	48
13	49
13	50
15	200
15	757
15	1117
15	2538
15	2788
15	3308
15	4525
15	4675
15	6017
15	7041
18	80
18	81
18	82
18	83
18	84
18	85
18	86
18	87
18	88
18	89
20	70
20	71
20	72
20	73
20	74
20	75
20	76
20	77
20	78
20	79
21	51
21	52
21	53
21	54
21	55
21	56
21	57
21	58
21	59
21	60
22	23
22	61
22	62
22	63
22	64
22	65
22	66
22	67
22	68
22	69
24	109
24	110
24	111
24	112
24	113
24	114
24	115
24	116
24	117
26	99
26	100
26	101
26	102
26	103
26	104
26	105
26	106
26	107
26	108
27	79
27	90
27	91
27	92
27	93
27	94
27	95
27	96
27	97
27	98
30	655
31	186
31	187
39	118
39	119
39	120
39	121
39	122
39	123
39	124
39	125
39	126
39	127
40	156
40	157
40	158
40	159
40	160
40	161
40	162
40	163
40	164
40	165
47	93
47	128
47	129
47	130
47	131
47	132
47	133
47	134
47	135
47	136
55	146
55	147
55	148
55	149
55	150
55	151
55	152
55	153
55	154
55	155
59	166
59	167
59	168
59	169
59	170
59	171
59	172
59	173
59	174
59	175
61	185
62	176
63	14
63	177
63	178
63	179
63	180
63	181
63	182
63	183
63	184
66	179
66	198
66	199
66	200
66	201
66	202
66	203
66	204
66	205
66	206
74	188
74	189
74	190
74	191
74	192
74	193
74	194
74	195
74	196
74	197
76	4
76	7
76	58
76	217
76	218
76	219
76	220
76	221
76	222
76	223
77	207
77	208
77	209
77	210
77	211
77	212
77	213
77	214
77	215
77	216
78	81
78	85
78	86
78	87
78	89
78	295
78	310
78	311
78	312
78	313
79	491
79	492
79	493
81	233
81	234
81	235
81	236
81	237
81	238
81	239
81	240
81	241
82	194
82	197
82	751
82	1015
82	2739
82	3187
82	3298
82	5970
82	5971
82	5972
84	64
84	224
84	225
84	226
84	227
84	228
84	229
84	230
84	231
84	232
85	409
85	821
85	2620
85	2953
85	4167
85	4658
85	4755
85	5032
85	6338
85	6339
88	209
88	242
88	243
88	244
88	245
88	246
88	247
88	248
88	249
89	85
89	86
89	87
89	293
89	294
89	295
89	296
89	297
89	298
89	299
90	149
90	267
90	268
90	269
90	270
90	271
90	272
90	273
90	274
90	275
91	90
91	93
91	224
91	260
91	261
91	262
91	263
91	264
91	265
91	266
92	250
92	251
92	252
92	253
92	254
92	255
92	256
92	257
92	258
92	259
93	165
93	276
93	277
93	278
93	279
93	280
93	281
93	282
93	283
93	284
94	108
94	285
94	286
94	287
94	288
94	289
94	290
94	291
94	292
95	300
95	301
95	302
95	303
95	304
95	305
95	306
95	307
95	308
95	309
97	334
97	335
97	336
97	337
97	338
97	339
97	340
97	341
97	342
97	343
98	28
98	143
98	503
98	743
98	872
98	873
98	874
98	875
98	876
98	877
98	878
98	879
98	880
98	881
98	882
98	883
98	884
98	885
98	886
100	5
100	104
100	106
100	321
100	322
100	323
100	324
100	325
100	326
100	327
100	328
100	329
100	330
100	331
100	332
100	333
102	140
102	314
102	315
102	316
102	317
102	318
102	319
102	320
107	167
107	172
107	344
107	345
107	346
107	347
107	348
107	349
107	350
108	2982
108	3308
108	6480
108	7382
108	8613
108	8843
108	8844
108	8845
108	8846
109	351
110	386
110	387
110	388
110	389
110	390
110	391
110	392
110	393
110	394
110	395
112	103
113	330
113	352
113	353
113	354
113	355
113	356
113	357
113	358
113	359
113	360
114	87
114	361
114	362
114	363
114	364
114	365
114	366
114	367
114	368
116	396
116	397
116	398
116	399
116	400
116	401
116	402
116	403
116	404
116	405
117	513
119	369
119	370
119	371
119	372
119	373
119	374
119	375
119	376
119	377
119	378
120	103
120	104
120	323
120	379
120	380
120	381
120	382
120	383
120	384
120	385
121	98
121	409
121	439
121	440
121	441
121	442
121	443
121	444
121	445
121	446
122	481
122	482
122	483
122	484
122	485
122	486
122	487
122	488
122	489
122	490
123	150
123	416
123	417
123	418
123	419
124	406
124	407
124	408
124	409
124	410
124	411
124	412
124	413
124	414
124	415
125	420
125	421
125	422
125	423
125	424
125	425
125	426
125	427
125	428
125	429
126	471
126	472
126	473
126	474
126	475
126	476
126	477
126	478
126	479
126	480
127	245
127	958
127	959
128	1476
128	2365
128	2800
128	3642
128	3682
128	3683
128	3684
128	3685
128	3686
128	3687
129	19
129	430
129	431
129	432
129	433
129	434
129	435
129	436
129	437
129	438
130	2519
130	3310
130	3311
130	3312
130	3313
130	3314
130	3315
130	3316
130	3317
130	3318
131	447
131	448
131	449
131	450
131	451
131	452
131	453
131	454
131	455
131	456
132	141
132	329
132	457
132	458
132	459
132	460
132	461
132	462
132	463
132	464
133	4
133	53
133	220
133	223
133	465
133	466
133	467
133	468
133	469
133	470
134	571
134	1211
134	1756
134	2003
134	2774
134	3681
134	4230
134	4231
134	4232
134	4233
137	731
137	1117
137	1199
137	1455
137	4192
137	4695
137	5063
137	5627
137	8254
137	8959
138	290
138	494
138	495
138	496
138	497
138	498
138	499
138	500
138	501
138	502
142	503
142	504
142	505
142	506
142	507
142	508
142	509
142	510
142	511
142	512
145	261
145	378
145	514
145	515
145	516
145	517
145	518
145	519
145	520
145	521
148	403
148	522
148	523
148	524
148	525
148	526
148	527
148	528
148	529
148	530
149	41
149	122
149	531
149	532
149	533
149	534
149	535
149	536
149	537
149	538
151	539
151	540
151	541
151	542
151	543
151	544
151	545
151	546
151	547
151	548
154	198
154	474
154	549
154	550
154	551
154	552
154	553
154	554
154	555
154	556
155	168
155	581
155	582
155	583
155	584
155	585
155	586
155	587
155	588
155	589
158	156
158	557
158	558
158	559
158	560
158	561
158	562
158	563
158	564
158	565
159	347
159	496
159	506
159	566
159	567
159	568
159	569
159	570
163	571
163	572
163	573
163	574
163	575
163	576
163	577
163	578
163	579
163	580
166	590
166	591
166	592
166	593
166	594
166	595
166	596
166	597
166	598
166	599
167	206
167	600
167	601
167	602
167	603
167	604
167	605
167	606
167	607
167	608
168	609
168	610
168	611
168	612
168	613
168	614
168	615
168	616
168	617
168	618
169	156
169	158
169	541
169	619
169	620
169	621
169	622
169	623
169	624
169	625
171	79
171	716
171	717
171	718
171	719
171	720
171	721
171	722
171	723
171	724
172	544
172	601
172	617
172	626
172	627
172	628
172	629
172	630
172	631
172	632
176	93
176	191
176	422
176	633
176	634
176	635
176	636
176	637
176	638
176	639
177	181
177	562
177	634
177	640
177	641
177	642
177	643
177	644
177	645
177	646
178	5
181	305
181	640
181	647
181	648
181	649
181	650
181	651
181	652
181	653
181	654
182	360
182	656
182	657
182	658
182	659
182	660
182	661
182	662
182	663
182	664
184	665
185	565
185	666
185	667
185	668
185	669
185	670
185	671
185	672
185	673
185	674
186	3579
186	8663
188	168
188	408
188	569
188	694
188	695
188	696
188	697
188	698
188	699
188	700
190	675
190	676
190	677
190	678
190	679
190	680
190	681
190	682
190	683
190	684
191	1092
191	1580
191	2794
191	3005
191	4497
191	4580
191	5174
191	5356
191	9274
191	9358
193	685
193	686
193	687
193	688
193	689
193	690
193	691
193	692
193	693
194	701
195	10
195	291
195	352
195	582
195	837
195	4392
195	4597
195	4610
195	4871
195	6700
196	279
196	400
196	606
196	702
196	703
196	704
196	705
196	706
196	707
196	708
199	166
199	179
199	676
199	709
199	710
199	711
199	712
199	713
199	714
199	715
201	725
201	726
201	727
201	728
201	729
201	730
201	731
201	732
201	733
201	734
202	360
202	735
202	736
202	737
202	738
202	739
202	740
202	741
202	742
202	743
207	329
207	642
207	754
207	755
207	756
207	757
207	758
207	759
207	760
207	761
208	744
208	745
208	746
208	747
208	748
208	749
208	750
208	751
208	752
208	753
214	173
214	349
214	411
214	762
214	763
214	764
214	765
214	766
214	767
214	768
219	70
219	565
219	769
219	770
219	771
219	772
219	773
219	774
219	775
221	109
221	776
221	777
221	778
221	779
221	780
221	781
221	782
221	783
221	784
222	785
224	356
224	786
224	787
224	788
224	789
224	790
224	791
224	792
224	793
228	59
228	107
228	344
228	345
228	346
228	348
228	794
228	795
228	796
230	162
230	363
230	797
230	798
230	799
230	800
230	801
230	802
230	803
232	1269
232	1270
232	1271
232	1272
232	1273
232	1274
232	1275
235	93
235	628
235	692
235	804
235	805
235	806
235	807
235	808
235	809
235	810
236	5
236	811
236	812
236	813
236	814
236	815
236	816
236	817
236	818
236	819
237	257
237	769
237	774
237	837
237	838
237	839
237	840
237	841
237	842
237	843
238	297
238	580
238	813
238	820
238	821
238	822
238	823
238	824
238	825
238	826
239	827
239	828
239	829
239	830
239	831
239	832
239	833
239	834
239	835
239	836
240	476
240	845
240	911
240	912
240	913
240	914
240	915
240	916
240	917
240	918
241	506
241	519
241	844
241	845
241	846
241	847
241	848
241	849
243	670
243	784
243	810
243	850
243	851
243	852
243	853
243	854
243	855
243	856
245	670
245	958
245	1013
245	1021
245	1022
245	1023
245	1024
245	1025
245	1026
245	1027
248	1276
248	1277
248	1278
248	1279
248	1280
248	1281
249	77
249	420
249	727
249	857
249	858
249	859
249	860
249	861
249	862
249	863
252	686
252	860
252	864
252	865
252	866
252	867
252	868
252	869
252	870
252	871
253	302
253	501
253	867
253	895
253	896
253	897
253	898
253	899
253	900
253	901
254	484
254	887
254	888
254	889
254	890
254	891
254	892
254	893
254	894
255	306
255	902
255	903
255	904
255	905
255	906
255	907
255	908
255	909
255	910
256	865
256	925
256	926
256	927
256	928
256	929
256	930
256	931
256	932
256	933
257	292
257	687
257	813
257	861
257	919
257	920
257	921
257	922
257	923
257	924
261	163
261	330
261	976
261	977
261	978
261	979
261	980
261	981
261	982
262	548
262	934
262	935
262	936
262	937
262	938
262	939
262	940
262	941
262	942
263	104
263	324
263	327
263	331
263	943
263	944
263	945
263	946
263	947
263	948
264	115
264	482
264	1094
264	1589
264	1718
264	2072
264	2123
264	2871
264	2872
264	2873
265	643
265	949
265	950
265	951
265	952
265	953
265	954
265	955
265	956
265	957
266	387
266	485
266	1028
266	1029
266	1030
266	1031
266	1032
266	1033
266	1034
266	1035
267	979
267	1012
267	1013
267	1014
267	1015
267	1016
267	1017
267	1018
267	1019
267	1020
268	629
268	929
268	960
268	961
268	962
268	963
268	964
268	965
268	966
268	967
269	216
269	968
269	969
269	970
269	971
269	972
269	973
269	974
269	975
271	264
271	1045
271	1046
271	1047
271	1048
271	1049
271	1050
271	1051
271	1052
271	1053
273	766
273	983
273	984
273	985
273	986
273	987
273	988
273	989
273	990
274	290
274	636
274	968
274	991
274	992
274	993
274	994
274	995
274	996
274	997
276	150
276	432
276	998
276	999
276	1000
276	1001
276	1002
276	1003
276	1004
276	1005
277	1316
278	414
278	638
278	639
278	699
278	1006
278	1007
278	1008
278	1009
278	1010
278	1011
281	265
281	1036
281	1037
281	1038
281	1039
281	1040
281	1041
281	1042
281	1043
281	1044
282	543
282	838
282	2227
282	2469
282	3325
282	4304
282	5153
282	5454
282	5496
282	5497
283	51
286	107
286	346
286	408
286	570
286	1054
286	1055
286	1056
286	1057
286	1058
286	1059
287	204
287	1074
287	1075
287	1076
287	1077
287	1078
287	1079
287	1080
287	1081
287	1082
288	297
288	325
288	333
288	1060
288	1061
288	1062
288	1063
288	1064
288	1065
288	1066
290	371
290	387
290	1067
290	1068
290	1069
290	1070
290	1071
290	1072
290	1073
293	318
293	807
293	1083
293	1084
293	1085
293	1086
293	1087
293	1088
293	1089
293	1090
296	74
296	292
296	535
296	736
296	1091
296	1092
296	1093
296	1094
300	1118
301	862
301	1095
301	1096
301	1097
301	1098
301	1099
301	1100
301	1101
301	1102
302	1103
305	262
305	349
305	382
305	408
305	635
305	1055
305	3039
305	3077
305	6494
305	7398
306	438
306	1081
306	1104
306	1105
306	1106
306	1107
306	1108
306	1109
306	1110
306	1111
307	1119
309	366
309	368
309	620
309	753
309	1112
309	1113
309	1114
309	1115
309	1116
309	1117
312	971
312	3092
312	3217
312	3324
312	3325
312	3326
312	3327
312	3328
312	3329
315	536
315	561
315	597
315	851
315	974
315	1110
315	1120
315	1121
315	1122
315	1123
315	1124
315	1125
315	1126
315	1127
315	1128
315	1129
315	1130
315	1131
315	1132
315	1133
315	1134
315	1135
315	1136
315	1137
315	1138
315	1139
315	1140
316	1078
316	1158
316	1159
316	1160
316	1161
316	1162
316	1163
316	1164
316	1165
316	1166
317	391
317	849
317	1141
317	1142
317	1143
317	1144
317	1145
317	1146
317	1147
317	1148
318	831
318	1149
318	1150
318	1151
318	1152
318	1153
318	1154
318	1155
318	1156
318	1157
319	528
319	670
319	1167
319	1168
319	1169
319	1170
319	1171
319	1172
319	1173
319	1174
328	325
328	765
328	802
328	924
328	1175
328	1176
328	1177
328	1178
328	1179
328	1180
329	165
329	273
329	324
329	343
329	1181
329	1182
329	1183
329	1184
329	1185
329	1186
332	1187
332	1188
332	1189
332	1190
332	1191
332	1192
332	1193
332	1194
332	1195
332	1196
334	1197
336	398
336	735
336	1198
336	1199
336	1200
336	1201
336	1202
336	1203
336	1204
336	1205
337	1206
341	4999
341	6829
344	45
344	495
344	1204
344	1207
344	1208
344	1209
344	1210
344	1211
344	1212
345	89
345	400
345	783
345	1147
345	1213
345	1214
345	1215
345	1216
345	1217
345	1218
346	1219
346	1220
346	1221
346	1222
346	1223
346	1224
346	1225
346	1226
346	1227
346	1228
347	1229
347	1230
347	1231
347	1232
347	1233
347	1234
347	1235
347	1236
347	1237
348	884
348	1238
348	1239
348	1240
348	1241
348	1242
348	1243
348	1244
348	1245
348	1246
349	1096
349	1247
349	1248
349	1249
349	1250
349	1251
349	1252
349	1253
349	1254
349	1255
350	467
350	694
350	696
350	699
350	1248
350	1256
350	1257
350	1258
350	1259
350	1260
352	1311
353	701
353	1084
353	1261
353	1262
353	1263
353	1264
353	1265
353	1266
353	1267
353	1268
355	408
355	700
355	766
355	868
355	946
355	1073
355	1256
355	1300
355	1301
355	1302
356	1050
356	1175
356	1282
356	1283
356	1284
356	1285
356	1286
356	1287
356	1288
357	146
357	368
357	1303
357	1304
357	1305
357	1306
357	1307
357	1308
357	1309
357	1310
359	55
359	225
359	414
359	679
359	976
359	1289
359	1290
359	1291
359	1292
359	1293
361	412
361	1048
361	1152
361	1216
361	1294
361	1295
361	1296
361	1297
361	1298
361	1299
370	81
370	1312
370	1313
370	1314
370	1315
376	130
376	347
376	506
376	566
376	567
376	850
376	1317
376	1318
376	1319
382	396
382	1085
382	1320
382	1321
382	1322
382	1323
382	1324
382	1325
382	1326
382	1327
386	162
386	1748
386	2397
386	2899
386	3514
386	3685
386	4339
386	4340
386	4341
387	312
387	647
387	1021
387	1092
387	1120
387	1328
387	1329
387	1330
387	1331
387	1332
388	736
388	1333
388	1334
388	1335
388	1336
388	1337
388	1338
388	1339
388	1340
388	1341
391	290
391	1342
391	1343
391	1344
391	1345
391	1346
391	1347
391	1348
391	1349
391	1350
392	147
398	1198
398	1249
398	1351
398	1352
398	1353
398	1354
398	1355
398	1356
398	1357
406	791
406	820
406	934
406	1158
406	1218
406	1358
406	1359
406	1360
406	1361
406	1362
408	364
408	696
408	878
408	885
408	1363
408	1364
408	1365
408	1366
408	1367
409	498
409	596
409	1173
409	1368
409	1369
409	1370
409	1371
409	1372
409	1373
409	1374
410	804
410	1021
410	1375
410	1376
410	1377
410	1378
410	1379
410	1380
410	1381
411	103
411	592
411	618
411	718
411	1382
411	1383
411	1384
411	1385
411	1386
411	1387
412	5
412	130
412	573
412	586
412	1415
412	1416
412	1417
412	1418
412	1419
412	1420
413	389
413	1388
413	1389
413	1390
413	1391
413	1392
413	1393
413	1394
413	1395
413	1396
414	1397
414	1398
414	1399
414	1400
414	1401
414	1402
414	1403
414	1404
414	1405
416	1528
422	362
422	922
422	1397
422	1421
422	1422
422	1423
422	1424
422	1425
422	1426
422	1427
424	222
424	1406
424	1407
424	1408
424	1409
424	1410
424	1411
424	1412
424	1413
424	1414
425	759
425	1248
425	1428
425	1429
425	1430
425	1431
425	1432
425	1433
425	1434
427	1146
427	1435
427	1436
427	1437
427	1438
427	1439
427	1440
427	1441
427	1442
428	1449
428	1450
428	1451
428	1452
428	1453
428	1454
428	1455
428	1456
428	1457
428	1458
429	138
429	252
429	534
429	753
429	1443
429	1444
429	1445
429	1446
429	1447
429	1448
430	2809
430	2905
430	3053
430	3503
430	4035
430	4837
430	4838
430	4839
430	4840
430	4841
431	641
431	1463
431	1464
431	1465
431	1466
431	1467
431	1468
431	1469
431	1470
431	1471
434	5
434	577
434	721
434	875
434	1126
434	1346
434	1459
434	1460
434	1461
434	1462
439	482
439	1472
439	1473
439	1474
439	1475
439	1476
439	1477
439	1478
439	1479
439	1480
440	118
440	613
440	804
440	1197
440	1481
440	1482
440	1483
440	1484
440	1485
440	1486
443	1425
443	1701
446	294
446	740
446	1487
446	1488
446	1489
446	1490
446	1491
446	1492
446	1493
446	1494
447	296
447	1495
447	1496
447	1497
447	1498
447	1499
447	1500
447	1501
447	1502
447	1503
448	149
448	175
448	347
448	629
448	694
448	988
448	1504
448	1505
448	1506
[truncated: 37,995 more rows]
