# Supplementary material for: Dynamic thresholding search for the feedback vertex set problem
Source: PeerJ Comput Sci. 2023 Feb 10;9:e1245. doi: 10.7717/peerj-cs.1245 (PMC10280643; doi:10.7717/peerj-cs.1245)
Supplement: Supplemental Information 1 — These 101 benchmark instances are classified into five categories. No optimal solutions are known for the instances of the first to forth categories, while optimal solutions are known for the instances of the fifth category. [file peerj-cs-09-1245-s001.zip › FourthCategory/p2p-Gnutella05.txt]

8846	31839
1	2
1	3
1	4
1	5
1	6
1	7
1	8
1	9
1	10
1	11
2	311
2	1092
2	1214
2	1518
2	3083
2	3085
2	3327
2	3328
2	3329
2	3330
4	3473
5	3095
6	270
6	762
6	1466
6	2649
6	2650
6	3152
6	3461
7	1067
7	1248
7	1816
7	1979
7	2252
7	2253
7	2257
7	2258
7	3325
7	3326
10	11
10	1010
10	1577
10	1915
10	3260
10	3331
10	3332
10	3333
10	3334
11	732
11	749
11	808
11	809
11	810
11	811
11	812
11	813
11	814
11	815
12	13
12	14
12	15
12	16
12	17
12	18
12	19
12	20
12	21
12	22
13	709
13	1277
13	1483
13	1591
13	1633
13	2886
13	3335
13	3336
13	3337
13	3338
14	461
14	766
14	767
14	768
14	769
14	770
14	771
14	772
14	773
14	774
15	219
15	1365
15	1366
15	1367
15	1368
15	1369
15	1370
15	1371
15	1372
15	1373
20	297
20	3619
22	1345
22	1656
22	1799
22	2627
22	2878
22	3339
22	3340
22	3341
22	3342
22	3343
23	24
23	25
23	26
23	27
23	28
23	29
23	30
23	31
23	32
24	32
24	731
24	1241
24	2240
24	2306
24	2655
24	2827
24	3349
24	3350
24	3351
29	296
29	1677
29	2244
29	2401
29	2547
29	3344
29	3345
29	3346
29	3347
29	3348
32	362
32	1306
32	1756
32	1903
32	2673
32	3549
32	4044
32	4414
32	5643
32	5644
33	34
33	35
33	36
33	37
33	38
33	39
33	40
33	41
33	42
33	43
34	85
34	134
34	284
34	1801
34	2032
34	2431
34	3279
34	3361
34	3362
34	3363
35	600
35	1374
35	1558
35	1670
35	1726
35	2036
35	2139
35	3352
35	3353
37	32
37	1328
37	1330
37	2064
37	2563
37	2905
37	3016
37	3412
37	7718
37	7719
38	48
38	227
38	386
38	387
38	389
38	390
38	999
38	2452
38	3359
38	3360
39	619
39	621
39	865
39	1781
39	3036
39	3354
39	3355
39	3356
39	3357
39	3358
44	40
44	45
44	46
44	47
44	48
44	49
44	50
44	51
44	52
44	53
46	203
46	653
46	803
46	1031
46	3120
46	3364
46	3365
46	3366
46	3367
46	3368
48	558
48	1199
48	2036
48	2324
48	3019
48	3369
48	3370
48	3371
48	3372
48	3373
49	486
49	991
49	1037
49	1436
49	1472
49	2181
49	2238
49	2575
49	2576
49	2577
51	341
51	938
51	1314
51	2115
51	3374
51	3375
51	3376
51	3377
51	3378
51	3379
54	55
54	56
54	57
54	58
54	59
54	60
54	61
54	62
54	63
54	64
56	976
56	1263
56	1268
56	1526
56	1851
56	2429
56	2923
56	3041
56	3267
56	3380
57	270
57	470
57	1435
57	2040
57	2170
57	3372
57	3386
57	3387
57	3388
57	3389
58	8
58	187
58	303
58	813
58	1509
58	2551
58	2880
58	2995
58	3381
58	3382
64	60
64	710
64	1275
64	1649
64	1785
64	2289
64	3064
64	3383
64	3384
64	3385
65	66
65	67
65	68
65	69
65	70
65	71
65	72
65	73
65	74
65	75
66	1525
66	3421
66	3422
69	2477
69	3138
69	4071
69	6627
69	6821
69	6822
69	6823
72	1246
72	1923
72	2874
72	3406
72	3407
72	3408
72	3409
72	3410
72	3411
72	3412
76	77
77	1707
77	1723
77	2583
77	3423
77	3424
77	3425
77	3426
77	3427
77	3428
77	3429
78	21
78	79
78	80
78	81
78	82
78	83
78	84
78	85
78	86
78	87
79	65
79	582
79	2754
79	2759
79	2774
79	3396
79	3397
79	3398
79	3399
79	3400
81	222
81	224
81	276
81	278
81	388
81	689
81	694
81	842
81	843
81	844
83	251
83	786
83	1225
83	1362
83	1438
83	1505
83	2324
83	2441
83	3394
83	3395
84	9
84	1613
84	1704
84	1705
84	1706
84	1707
84	1708
84	1709
84	1710
84	1711
86	1577
86	1803
86	1928
86	2328
86	2584
86	3205
86	3390
86	3391
86	3392
86	3393
88	89
90	44
90	91
90	92
90	93
90	94
90	95
90	96
90	97
90	98
90	99
91	677
91	1472
91	1998
91	2453
91	3401
91	3402
91	3403
91	3404
91	3405
93	2650
94	26
94	561
94	1023
94	1034
94	1473
94	1712
94	2282
94	3419
94	3420
95	689
95	1630
95	2346
95	2347
95	2348
96	1356
96	1515
96	1632
96	2610
96	2839
96	3414
96	3415
96	3416
96	3417
96	3418
97	469
97	1692
97	2122
97	2469
97	2682
97	2683
97	3443
97	3444
97	3445
98	91
98	280
98	387
98	389
98	1682
98	2102
98	2220
98	2998
98	3413
100	101
100	102
100	103
100	104
100	105
100	106
100	107
100	108
100	109
100	110
102	452
102	828
102	967
102	1112
102	1593
102	1767
102	2402
102	2640
102	3436
102	3437
104	425
104	1215
104	1773
104	3474
104	3475
105	730
105	738
105	1499
105	3278
105	3438
105	3439
105	3440
105	3441
105	3442
106	630
106	1063
106	2347
106	2572
106	2862
106	2876
106	3121
106	3430
106	3431
106	3432
107	105
107	474
107	641
107	1320
107	1577
107	2737
107	3219
107	3433
107	3434
107	3435
108	351
108	695
108	696
108	715
108	1097
108	1219
108	2187
108	3462
108	3463
108	3464
109	1911
109	1925
109	2307
109	2737
109	3031
109	3446
109	3447
109	3448
109	3449
109	3450
110	82
110	124
110	1598
110	1920
110	2802
110	3169
110	3457
110	3458
110	3459
110	3460
111	112
111	113
111	114
111	115
111	116
111	117
111	118
111	119
111	120
111	121
113	1044
113	1050
113	1051
113	1536
113	1999
113	2405
113	2406
113	2407
113	2408
113	2409
115	925
115	1212
115	1330
115	1513
115	2093
115	2414
115	2584
115	2745
115	2746
115	2747
117	926
117	1452
117	2415
117	3318
117	3451
117	3452
117	3453
117	3454
117	3455
117	3456
119	182
119	308
119	912
119	964
119	1650
119	1715
119	1925
119	2628
119	3232
119	3316
121	427
121	924
121	1300
121	1301
121	1302
121	1303
121	1304
121	1305
121	1306
122	123
122	124
122	125
122	126
122	127
122	128
122	129
122	130
122	131
122	132
123	2023
124	487
124	539
124	702
124	1050
124	1130
124	1131
124	1132
124	1133
124	1134
124	1135
124	1136
126	2031
126	2760
126	3465
126	3466
126	3467
126	3468
126	3469
126	3470
126	3471
126	3472
133	134
135	136
135	137
135	138
135	139
135	140
135	141
135	142
135	143
135	144
135	145
136	223
136	224
136	231
136	388
136	542
136	822
136	877
136	1000
136	1115
136	1364
140	3111
140	3572
140	5516
143	141
143	829
143	2789
143	3655
144	1784
144	4881
144	6601
146	147
146	148
146	149
146	150
146	151
146	152
146	153
146	154
146	155
146	156
148	273
148	392
148	393
148	934
148	1278
148	1859
148	2370
148	3476
148	3477
148	3478
151	13
151	554
151	555
151	556
151	557
151	558
151	559
151	560
151	561
151	562
152	195
152	239
152	549
152	574
152	1650
152	1928
152	2026
152	2203
152	3498
152	3499
154	326
154	780
154	2340
154	2377
154	2520
154	3482
154	3483
154	3484
154	3485
154	3486
155	8
155	123
155	921
155	1051
155	2644
155	2695
155	2706
155	2824
155	3491
155	3492
156	38
156	148
156	482
156	633
156	679
156	1771
156	2535
156	3479
156	3480
156	3481
157	158
157	159
157	160
157	161
157	162
157	163
157	164
157	165
157	166
160	420
160	849
160	940
160	1373
160	1891
160	2238
160	3487
160	3488
160	3489
160	3490
161	563
165	3670
167	9
167	168
167	169
167	170
167	171
167	172
167	173
167	174
167	175
167	176
173	339
173	874
173	2331
173	2958
173	3094
173	3493
173	3494
173	3495
173	3496
173	3497
177	178
177	179
177	180
177	181
177	182
177	183
177	184
177	185
177	186
177	187
181	71
181	165
181	327
181	961
181	1151
181	1483
181	2368
181	2369
181	2370
181	2371
184	1246
184	1259
184	1521
184	1771
184	2991
184	3034
184	3150
184	3500
184	3501
184	3502
186	60
186	65
186	1651
186	2048
186	2434
186	2963
186	6553
186	6588
186	7115
186	7811
188	189
188	190
188	191
188	192
188	193
188	194
188	195
188	196
188	197
188	198
192	151
192	277
192	279
192	281
192	542
192	888
192	1000
192	1677
192	1778
192	1779
196	306
196	407
196	745
196	1834
196	3085
196	3487
196	3503
196	3504
196	3505
197	641
197	1688
197	2507
197	2603
197	3172
197	3314
197	3371
197	3541
197	3542
197	3543
198	1366
198	3283
198	3515
198	3516
198	3517
198	3518
198	3519
198	3520
198	3521
199	200
199	201
199	202
199	203
199	204
199	205
199	206
199	207
199	208
199	209
203	297
203	1865
203	2306
203	2942
203	2957
203	3506
203	3507
203	3508
203	3509
203	3510
204	223
204	228
204	272
204	280
204	392
204	854
204	888
204	1020
204	1021
204	1087
205	673
205	786
205	1442
205	1467
205	2478
205	2689
205	2781
205	2872
205	3251
206	1256
206	3319
206	3522
206	3523
206	3524
206	3525
206	3526
206	3527
206	3528
206	3529
207	273
207	510
207	1000
207	1074
207	1930
207	3175
207	3511
207	3512
207	3513
207	3514
208	2
208	1694
208	2186
208	3544
208	3545
208	3546
208	3547
208	3548
208	3549
209	207
209	1027
209	1038
209	2369
209	3530
209	3531
209	3532
209	3533
209	3534
210	211
210	212
210	213
210	214
210	215
210	216
210	217
210	218
210	219
210	220
212	3535
213	308
213	2126
213	2417
213	3322
213	3536
213	3537
213	3538
213	3539
213	3540
216	191
216	5312
216	7704
217	820
219	1609
219	2463
219	2900
219	3561
219	3562
219	3563
219	3564
219	3565
219	3566
219	3567
220	2995
221	222
221	223
221	224
221	225
221	226
221	227
221	228
221	229
221	230
221	231
222	391
222	493
222	786
222	1154
222	2333
222	2648
222	4454
222	4455
222	4456
222	4457
223	561
223	773
223	1001
223	2018
223	3408
223	3550
223	3551
223	3552
223	3553
223	3554
224	555
224	1089
224	1111
224	1227
224	1228
224	1229
224	1230
224	1231
224	1232
224	1233
225	396
225	859
225	869
225	1930
225	2067
225	2827
225	3555
225	3556
225	3557
225	3558
226	151
226	228
226	274
226	275
226	280
226	389
226	855
226	1021
226	1114
226	3858
227	32
227	223
227	224
227	689
227	694
227	822
227	843
227	888
227	1364
227	1677
228	314
228	416
228	1656
228	2473
228	2474
228	2475
228	2476
228	2477
228	2478
228	2479
229	8744
230	223
230	228
230	386
230	387
230	389
230	390
230	689
230	855
230	1020
230	1021
231	232
231	574
231	575
231	576
231	577
231	578
231	579
231	580
231	581
232	9
232	233
232	234
232	235
232	236
232	237
232	238
232	239
232	240
232	241
234	151
234	228
234	387
234	390
234	394
234	1365
234	3568
234	3569
234	3570
235	102
235	461
235	474
235	758
235	963
235	1067
235	2663
235	3559
235	3560
241	1253
241	1612
241	1633
241	2457
241	3571
241	3572
241	3573
241	3574
241	3575
241	3576
242	243
242	244
242	245
242	246
242	247
242	248
242	249
242	250
242	251
242	252
244	3774
246	2751
246	2795
246	3054
246	3855
246	4230
246	5028
246	6054
246	6734
246	6735
246	6736
250	475
250	841
250	1707
250	1712
250	2472
250	3464
250	3484
250	3577
250	3578
250	3579
251	222
251	223
251	224
251	231
251	689
251	694
251	822
251	1000
251	1364
251	3349
253	168
253	254
253	255
253	256
253	257
253	258
253	259
253	260
253	261
255	20
255	145
255	162
255	184
255	626
255	1050
255	1418
255	2188
255	2450
255	3580
256	1002
256	2241
256	3286
256	3581
256	3582
256	3583
256	3584
256	3585
256	3586
257	351
257	386
257	526
257	677
257	1001
257	1002
257	1003
257	1004
257	1005
257	1006
258	162
258	862
258	1345
258	1793
258	2602
258	3587
258	3588
258	3589
258	3590
258	3591
259	222
259	223
259	388
259	694
259	822
259	1350
259	3592
259	3593
259	3594
259	3595
262	20
262	104
262	263
262	264
262	265
262	266
262	267
262	268
262	269
262	270
265	59
265	344
265	399
265	691
265	1447
265	1531
265	2333
265	3265
265	3596
265	3597
267	599
267	3642
268	390
268	542
268	1204
268	3306
268	3598
268	3599
268	3600
268	3601
268	3602
268	3603
269	273
269	839
269	917
269	1623
269	2775
269	3251
269	3604
269	3605
269	3606
269	3607
271	272
271	273
271	274
271	275
271	276
271	277
271	278
271	279
271	280
271	281
272	21
272	912
272	948
272	1727
272	3356
272	3377
272	3686
272	4661
273	29
273	1107
273	2094
273	2172
273	2173
273	2174
273	2175
273	2176
273	2177
273	2178
274	102
274	260
274	1298
274	1415
274	2330
274	2520
274	3608
274	3609
274	3610
274	3611
275	256
275	306
275	1070
275	1133
275	1435
275	2327
275	2328
275	2329
275	2330
275	2331
276	288
276	1105
276	1106
276	1107
276	1108
276	1109
276	1110
276	1111
276	1112
276	1113
277	71
277	2434
277	3612
277	3613
277	3614
277	3615
277	3616
277	3617
277	3618
278	225
278	347
278	1320
278	1607
278	2676
278	2677
278	2678
278	2679
278	2680
278	2681
279	680
280	649
280	2338
280	3002
280	3326
280	3563
280	3620
280	3621
280	3622
280	3623
282	127
282	283
282	284
282	285
282	286
282	287
282	288
282	289
282	290
283	58
283	1477
283	1486
283	2254
283	2256
283	2737
283	2795
283	3213
283	3624
283	3625
285	386
285	863
285	897
285	1647
285	3315
285	3380
285	3626
285	3627
285	3628
285	3629
291	108
291	292
291	293
291	294
291	295
291	296
291	297
291	298
291	299
291	300
292	564
292	565
292	566
292	567
292	568
292	569
292	570
292	571
292	572
292	573
293	208
293	1122
293	1952
293	2146
293	3313
293	3630
293	3631
293	3632
293	3633
293	3634
297	51
297	420
297	2609
297	3367
297	3635
297	3636
297	3637
297	3638
297	3639
297	3640
298	3641
300	1067
300	2004
300	2056
300	2057
300	2058
300	2059
300	2060
300	2061
300	2062
300	2063
301	302
301	303
301	304
301	305
301	306
304	3644
305	274
305	711
305	877
305	1457
305	1528
305	1861
305	2042
305	2811
305	3628
305	3643
306	3652
306	3653
306	3654
307	308
307	309
307	310
307	311
307	312
307	313
307	314
307	315
307	316
307	317
309	6
309	653
309	1286
309	1560
309	2242
309	2472
309	2650
309	2872
309	3647
309	3648
312	39
312	470
312	1466
312	1714
312	2938
312	5797
312	6569
312	7337
312	8638
312	8639
312	8640
312	8641
318	319
318	320
318	321
318	322
318	323
318	324
318	325
318	326
318	327
318	328
319	21
319	590
319	1788
319	1911
319	1920
319	3054
319	3359
319	3569
319	3645
319	3646
320	344
320	351
320	396
320	978
320	1028
320	1165
320	1215
320	2114
320	2670
320	3651
326	1988
326	3838
326	3839
327	162
327	351
327	1607
327	1773
327	1914
327	2642
327	3145
327	3539
327	3547
327	3649
327	3650
329	330
329	331
329	332
329	333
329	334
329	335
329	336
329	337
329	338
329	339
337	111
337	351
337	461
337	486
337	2040
337	3221
337	3278
337	3656
337	3657
339	1602
340	99
340	341
340	342
340	343
340	344
340	345
340	346
340	347
340	348
340	349
342	32
342	731
342	732
342	733
342	734
342	735
342	736
342	737
342	738
342	739
349	117
349	709
349	1065
349	2610
349	3499
349	3969
349	4373
349	6359
349	7812
350	351
351	278
351	547
351	670
351	696
351	2103
351	2699
351	3539
351	3658
351	3659
351	3660
352	353
352	354
352	355
352	356
352	357
352	358
352	359
352	360
352	361
352	362
354	3688
355	54
355	981
355	1055
355	1983
355	2952
355	3661
355	3662
355	3663
355	3664
355	3665
356	86
356	167
356	677
356	1620
356	1684
356	2287
356	2306
356	2731
356	2732
356	2733
357	540
358	1138
358	1415
358	1551
358	1671
358	3093
358	3666
358	3667
358	3668
358	3669
359	21
359	715
359	1365
359	2138
359	2186
359	3129
359	3674
359	3675
359	3676
359	3677
363	364
363	365
363	366
363	367
363	368
363	369
363	370
363	371
363	372
363	373
366	321
366	634
366	1155
366	2235
366	2285
366	3011
366	3696
366	3697
366	3698
366	3699
369	3671
371	486
371	713
371	913
371	1119
371	2339
371	2417
371	2877
371	3672
371	3673
374	375
374	376
374	377
374	378
374	379
374	380
374	381
374	382
374	383
374	384
375	32
375	49
375	227
375	276
375	387
375	392
375	689
375	888
375	1087
375	1298
377	1347
377	1647
377	3296
377	3689
377	3690
377	3691
377	3692
377	3693
377	3694
377	3695
378	622
378	826
378	1080
378	1677
378	2095
378	2954
378	3678
378	3679
378	3680
379	1037
379	1700
379	1848
379	3424
379	3681
379	3682
379	3683
379	3684
379	3685
379	3686
382	277
382	278
382	281
382	542
382	888
382	1000
382	1298
382	1677
382	1778
382	3687
383	1001
383	1359
383	1862
383	2791
383	2806
383	3035
383	3325
383	3550
383	3704
383	3705
384	738
384	1882
384	2342
384	2559
384	2939
384	3575
384	3719
384	3720
384	3721
384	3722
385	222
385	225
385	226
385	227
385	230
385	386
385	387
385	388
385	389
385	390
386	223
386	228
386	273
386	387
386	389
386	390
386	854
386	1000
386	1020
386	1021
387	208
387	661
387	2362
387	2433
387	3082
387	3402
387	3700
387	3701
387	3702
387	3703
388	182
388	1472
388	1940
388	2191
388	3668
388	3710
388	3711
388	3712
388	3713
388	3714
389	21
389	401
389	1695
389	1923
389	3267
389	3734
389	5843
389	5844
389	5845
389	5846
391	272
391	273
391	275
391	276
391	277
391	278
391	279
391	392
391	393
391	394
392	226
392	227
392	230
392	387
392	389
392	390
392	999
392	1000
392	1115
392	1299
393	738
393	1099
393	1260
393	1552
393	3080
393	3575
393	3720
393	3754
393	3755
393	3756
394	1715
394	1911
394	2219
394	2298
394	2754
394	3527
394	3706
394	3707
394	3708
394	3709
395	396
395	397
395	398
395	399
395	400
395	401
395	402
402	308
402	1432
402	1962
402	2287
402	2324
402	2747
402	2838
402	3707
402	3723
402	3724
403	6
403	152
403	158
403	404
403	405
403	406
403	407
403	408
403	409
403	410
404	10
404	299
404	409
404	866
404	2878
404	3450
404	3715
404	3716
404	3717
404	3718
408	2644
409	151
409	154
409	465
409	871
409	1248
409	2180
409	3258
409	4521
409	5959
409	6098
411	240
411	412
411	413
411	414
411	415
411	416
411	417
411	418
411	419
411	420
412	54
412	317
412	591
412	688
412	2083
412	2136
412	3736
412	3737
412	3738
412	3739
416	223
416	2164
416	2502
416	3725
416	3726
416	3727
416	3728
416	3729
416	3730
416	3731
417	762
417	2643
417	3732
417	3733
418	48
418	222
418	277
418	387
418	694
418	822
418	1199
418	3306
418	3734
418	3735
419	293
419	698
419	1219
419	1517
419	1901
419	3373
419	3633
419	3701
419	3744
419	3745
420	451
420	1094
420	1335
420	2729
420	2881
420	3537
420	3740
420	3741
420	3742
420	3743
421	422
421	423
421	424
421	425
421	426
421	427
421	428
421	429
421	430
421	431
429	1352
429	1470
429	3041
429	3321
429	3749
429	3750
429	3751
429	3752
429	3753
431	677
431	1593
431	2097
431	2484
431	3328
431	3746
431	3747
431	3748
432	433
432	434
432	435
432	436
432	437
432	438
432	439
432	440
432	441
433	1785
435	49
435	223
435	224
435	231
435	394
435	542
435	822
435	1278
435	1677
435	7600
[truncated: 29,840 more rows]
