# Supplementary material for: Dynamic thresholding search for the feedback vertex set problem
Source: PeerJ Comput Sci. 2023 Feb 10;9:e1245. doi: 10.7717/peerj-cs.1245 (PMC10280643; doi:10.7717/peerj-cs.1245)
Supplement: Supplemental Information 1 — These 101 benchmark instances are classified into five categories. No optimal solutions are known for the instances of the first to forth categories, while optimal solutions are known for the instances of the fifth category. [file peerj-cs-09-1245-s001.zip › FourthCategory/p2p-Gnutella06.txt]

8717	31525
1	2
1	3
1	4
1	5
1	6
1	7
1	8
1	9
1	10
1	11
7	22
7	328
7	620
7	1829
7	2174
7	2202
7	2744
7	2745
7	2746
7	2747
9	373
9	438
9	817
9	1827
9	1914
9	2304
9	2735
9	2736
9	2737
9	2738
10	36
10	322
10	447
10	1185
10	1543
10	2739
10	2740
10	2741
10	2742
10	2743
11	171
11	557
11	559
11	883
11	1060
11	2753
11	2754
11	2755
11	2756
11	2757
12	13
12	14
12	15
12	16
12	17
12	18
12	19
12	20
12	21
12	22
13	522
13	1275
13	1319
13	1454
13	2349
13	2748
13	2749
13	2750
13	2751
13	2752
15	253
15	315
15	1726
15	2113
15	2685
15	2758
15	2759
15	2760
15	2761
15	2762
18	939
18	1609
18	2787
18	3598
18	4039
21	500
21	646
21	734
21	935
21	1052
21	2807
21	2808
21	2809
21	2810
21	2811
23	24
23	25
23	26
23	27
23	28
23	29
23	30
23	31
23	32
24	36
24	464
24	1009
24	1143
24	1226
24	1578
24	1875
24	2770
24	2771
24	2772
26	638
26	1696
26	1776
26	2033
26	2987
26	3262
26	7209
26	7256
26	7257
26	7258
27	32
27	170
27	171
27	174
27	176
27	177
27	557
27	559
27	1060
27	2763
28	486
28	886
28	1413
28	1414
28	1415
28	1416
28	1417
28	1418
28	1419
28	1420
29	174
29	280
29	1537
29	1539
29	2764
29	2765
29	2766
29	2767
29	2768
29	2769
32	171
32	174
32	176
32	177
32	557
32	559
32	566
32	1060
32	2763
32	2780
33	34
33	35
33	36
33	37
33	38
33	39
33	40
33	41
33	42
33	43
35	334
35	1295
35	1863
35	2528
35	2886
35	2887
35	2888
35	2889
35	2890
35	2891
36	2860
36	2861
38	7
38	362
38	1289
38	1558
38	1954
38	2781
38	2782
38	2783
38	2784
38	2785
40	20
40	333
40	2464
40	2773
40	2774
40	2775
40	2776
40	2777
40	2778
40	2779
44	45
44	46
44	47
44	48
44	49
44	50
44	51
44	52
44	53
44	54
45	620
45	1754
45	2215
45	2431
45	2786
45	2787
45	2788
45	2789
45	2790
45	2791
47	170
47	174
47	176
47	177
47	557
47	558
47	843
47	2804
47	2805
47	2806
52	1448
52	1783
52	2792
52	2793
52	2794
52	2795
52	2796
52	2797
52	2798
52	2799
53	264
53	622
53	822
53	2425
53	2759
53	2800
53	2801
53	2802
53	2803
55	3
55	56
55	57
55	58
55	59
55	60
55	61
55	62
55	63
55	64
65	66
66	1761
66	2408
66	2489
66	2708
66	2812
66	2813
66	2814
66	2815
66	2816
67	68
68	390
68	507
68	1078
68	1381
68	2817
68	2818
68	2819
68	2820
68	2821
68	2822
69	70
69	71
69	72
69	73
69	74
69	75
69	76
69	77
69	78
69	79
73	2823
73	2824
73	2825
73	2826
73	2827
73	2828
73	2829
73	2830
73	2831
73	2832
74	100
74	173
74	297
74	353
74	354
74	355
74	356
74	357
74	358
74	1960
75	32
75	171
75	174
75	557
75	880
75	1649
75	2833
75	2834
75	2835
75	2836
76	812
77	307
77	1190
77	1280
77	1911
77	2779
77	3166
77	3167
78	28
78	221
78	758
78	1564
78	1726
78	2591
78	2840
78	2841
78	2842
80	81
80	82
80	83
80	84
80	85
80	86
80	87
80	88
80	89
81	147
81	149
81	150
81	267
81	418
81	447
81	526
81	797
81	935
81	1078
81	1148
81	1150
81	1170
81	1396
81	1505
81	1562
81	1573
81	1672
81	2300
81	2413
81	2439
81	2750
81	2839
81	2863
81	3125
81	3126
81	3127
81	3128
81	3129
82	130
82	141
82	488
82	1535
82	1636
82	1727
82	1891
82	2837
82	2838
82	2839
83	2258
85	644
85	1057
85	1076
85	1227
85	1453
85	2534
85	2843
85	2844
85	2845
85	2846
87	387
87	1926
87	2402
87	2433
87	3133
87	3134
87	3135
87	3136
87	3137
87	3138
87	3139
88	14
88	2934
89	289
89	359
89	404
89	871
89	1565
89	1914
89	1915
89	1916
89	1917
90	91
90	92
90	93
90	94
90	95
90	96
90	97
90	98
90	99
90	100
93	587
93	858
93	1530
93	2044
93	2862
93	2863
93	2864
93	2865
93	2866
93	2867
94	89
94	664
94	785
94	1121
94	2496
94	2847
94	2848
94	2849
94	2850
94	2851
95	457
95	764
95	1059
95	1745
95	1763
95	2852
95	2853
95	2854
95	2855
95	2856
97	186
97	445
97	756
97	793
97	867
97	1511
97	1684
97	2857
97	2858
97	2859
99	1073
99	1805
99	2378
99	2868
99	2869
99	2870
99	2871
99	2872
99	2873
99	2874
100	292
100	294
100	295
100	296
100	297
100	298
100	300
100	301
100	462
100	567
101	102
101	103
101	104
101	105
101	106
101	107
101	108
101	109
101	110
101	111
102	761
102	789
102	2779
102	2875
102	2876
102	2877
102	2878
102	2879
102	2880
102	2881
104	993
104	1765
104	1944
104	1947
104	2217
104	2234
104	2722
104	2723
104	2724
104	2725
112	113
112	114
112	115
112	116
112	117
112	118
112	119
112	120
112	121
112	122
113	260
113	299
113	440
113	506
113	786
113	850
113	1047
113	1061
113	1081
113	1648
113	1733
113	1944
113	2096
113	2444
113	2661
113	2707
113	3211
113	3212
113	3213
113	3214
113	3215
113	3216
113	3217
113	3218
113	3219
113	3220
113	3221
113	3222
113	3223
113	3224
113	3225
113	3226
113	3227
115	510
115	2918
115	2919
115	2920
115	2921
115	2922
115	2923
115	2924
115	2925
115	2926
116	32
116	171
116	173
116	558
116	559
116	2904
116	2905
116	2906
116	2907
116	2908
117	100
117	175
117	351
117	354
117	356
117	357
117	840
117	879
117	1776
117	1777
119	496
119	938
119	1448
119	1732
119	1961
119	2193
119	2882
119	2883
119	2884
119	2885
121	1758
121	1973
121	2795
121	5387
121	5614
123	124
123	125
123	126
123	127
123	128
123	129
123	130
123	131
123	132
123	133
125	89
125	563
125	1534
125	2078
125	2107
125	2892
125	2893
125	2894
125	2895
126	1323
126	2177
126	2570
126	2716
126	2898
126	2899
126	2900
126	2901
126	2902
126	2903
127	214
127	583
127	889
127	948
127	989
127	1118
127	1320
127	2202
127	2896
127	2897
130	395
130	1321
130	1404
130	1636
130	1796
130	2909
130	2910
130	2911
130	2912
130	2913
132	121
132	466
132	517
132	948
132	1603
132	1838
132	2914
132	2915
132	2916
132	2917
134	135
134	136
134	137
134	138
134	139
134	140
134	141
134	142
134	143
134	144
137	442
137	839
137	842
137	2927
137	2928
137	2929
137	2930
137	2931
137	2932
137	2933
139	172
139	187
139	963
139	1291
139	1896
139	2015
139	2016
139	2508
139	3873
139	8090
140	531
140	2849
140	2873
140	2935
140	2936
140	2937
140	2938
140	2939
140	2940
140	2941
143	1465
143	2118
143	2949
143	2950
143	2951
143	2952
143	2953
143	2954
143	2955
144	764
144	894
144	2366
144	2942
144	2943
144	2944
144	2945
144	2946
144	2947
144	2948
145	146
145	147
145	148
145	149
145	150
145	151
145	152
145	153
145	154
145	155
149	453
149	645
149	1546
149	1562
149	1880
149	2637
149	2956
149	2957
149	2958
149	2959
152	1155
152	2635
152	2849
152	2972
152	2981
152	2982
152	2983
152	2984
152	2985
152	2986
153	386
153	464
153	583
153	631
153	1515
153	2960
153	2961
153	2962
153	2963
155	8
155	826
155	2839
155	4157
155	6067
155	6159
156	157
157	68
157	636
157	638
157	989
157	1776
157	2976
157	2977
157	2978
157	2979
157	2980
158	159
158	160
158	161
158	162
158	163
158	164
158	165
158	166
158	167
158	168
159	150
159	427
159	804
159	972
159	1063
159	1083
159	1118
159	2332
159	2363
159	2968
160	303
160	393
160	1089
160	1206
160	1467
160	1874
160	2964
160	2965
160	2966
160	2967
162	2863
163	155
163	915
163	916
163	917
163	918
163	919
163	920
163	921
163	922
163	923
164	208
164	399
164	631
164	1571
164	2132
164	2258
164	2631
164	2969
164	2970
164	2971
165	32
165	170
165	171
165	174
165	176
165	177
165	557
165	558
165	559
165	2763
166	500
166	529
166	1886
166	2037
166	2632
166	2892
166	2972
166	2973
166	2974
166	2975
169	32
169	170
169	171
169	172
169	173
169	174
169	175
169	176
169	177
169	178
170	901
170	1092
170	1389
170	1423
170	1992
170	3161
170	4041
170	4186
170	4187
172	294
172	295
172	297
172	298
172	299
172	300
172	301
172	352
172	358
172	4843
173	32
173	171
173	174
173	177
173	557
173	558
173	559
173	1060
173	1373
173	1374
174	100
174	172
174	175
174	351
174	354
174	358
174	1515
174	3004
174	3005
174	3006
175	636
175	638
175	817
175	839
175	840
175	841
175	842
175	879
175	1776
175	2987
176	543
176	576
176	1652
176	2734
176	2756
176	2988
176	2989
176	2990
176	2991
176	2992
177	45
177	247
177	564
177	566
177	568
177	637
177	639
177	2993
177	2994
177	2995
179	72
179	180
179	181
179	182
179	183
179	184
179	185
179	186
179	187
179	188
180	168
180	1448
180	1630
180	2620
180	2662
180	2663
180	2664
180	2665
180	2666
180	2667
181	150
181	337
181	483
181	2611
181	2954
181	2960
181	2996
181	2997
181	2998
183	125
183	152
183	1690
183	2098
183	2809
183	2999
183	3000
183	3001
183	3002
183	3003
185	414
185	533
185	841
185	1374
185	2480
185	3007
185	3008
185	3009
185	3010
185	3011
186	778
186	1900
186	2811
186	2863
186	3020
186	3021
186	3022
186	3023
186	3024
186	3025
188	22
188	170
188	3012
188	3013
188	3014
188	3015
188	3016
188	3017
188	3018
188	3019
189	190
189	191
189	192
189	193
189	194
189	195
189	196
189	197
189	198
189	199
192	292
192	295
192	300
192	352
192	2058
192	2819
192	3026
192	3027
192	3028
192	3029
196	148
196	1030
196	1713
196	1805
196	1806
196	1807
196	1808
196	1809
196	1810
196	1811
197	936
197	937
197	1291
197	1294
197	1295
197	1296
197	1297
197	1298
197	1299
199	840
199	1445
199	2987
199	3030
199	3031
199	3032
199	3033
199	3034
199	3035
200	201
200	202
200	203
200	204
200	205
200	206
200	207
200	208
200	209
200	210
201	513
201	778
201	810
201	3036
201	3037
201	3038
201	3039
201	3040
201	3041
205	467
205	864
205	1206
205	1786
205	1901
205	2802
205	3042
205	3043
205	3044
205	3045
206	930
206	1012
206	2196
206	2492
206	2500
206	2625
206	2772
206	3046
206	3047
206	3048
209	59
209	1571
209	1802
209	1974
209	2029
209	3068
209	3069
209	3070
209	3071
209	3072
211	212
211	213
211	214
211	215
211	216
211	217
211	218
211	219
211	220
211	221
213	324
213	924
213	998
213	999
213	1000
213	1001
213	1002
213	1003
214	554
214	725
214	754
214	1048
214	1165
214	1512
214	2090
214	2334
214	3049
214	3050
215	172
215	173
215	351
215	355
215	356
215	558
215	1740
215	3051
215	3052
215	3053
216	625
216	754
216	1055
216	1321
216	3054
216	3055
216	3056
216	3057
216	3058
218	41
218	419
218	483
218	1271
218	1320
218	1321
218	2391
218	2548
218	3059
220	293
220	294
220	295
220	296
220	298
220	300
220	301
220	462
220	1046
220	1178
221	69
221	1089
221	1129
221	1291
221	2378
221	3089
221	3090
221	3091
221	3092
222	223
222	224
222	225
222	226
222	227
222	228
222	229
222	230
222	231
225	1291
225	1511
225	1700
225	3061
225	3062
225	3063
225	3064
225	3065
225	3066
225	3067
232	233
232	234
232	235
232	236
232	237
232	238
232	239
232	240
232	241
233	1347
234	924
235	436
235	854
235	2140
235	3077
235	3078
235	3079
235	3080
235	3081
235	3082
235	3083
236	103
236	938
236	973
236	1388
236	1453
236	1454
236	1455
236	1456
236	1457
236	1458
238	247
238	546
238	565
238	566
238	567
238	568
238	639
238	2099
238	2127
238	3111
239	27
239	28
239	1502
239	2533
239	2766
239	2878
239	3073
239	3074
239	3075
239	3076
240	985
242	24
242	243
242	244
242	245
242	246
242	247
242	248
242	249
242	250
242	251
243	6006
244	3198
245	138
245	1238
245	1451
245	1667
245	2926
245	3084
245	3085
245	3086
245	3087
245	3088
246	304
246	1009
246	1086
246	2061
246	2326
246	4974
246	5592
246	6010
246	6011
246	6012
247	100
247	297
247	351
247	352
247	353
247	354
247	355
247	356
247	357
247	358
248	294
248	295
248	301
248	371
248	565
248	730
248	3098
248	3099
248	3100
248	3101
249	168
249	1448
249	1537
249	2097
249	2098
249	3102
249	3103
249	3104
249	3105
249	3106
250	1165
250	1186
250	1373
250	2107
250	2366
250	2821
250	3095
250	3096
250	3097
251	292
251	293
251	294
251	296
251	297
251	298
251	299
251	300
251	3093
251	3094
252	253
252	254
252	255
252	256
252	257
252	258
252	259
252	260
252	261
252	262
255	43
255	453
255	803
255	1812
255	1873
255	3231
255	3232
255	3233
255	3234
255	3235
259	536
259	803
259	1556
259	2420
259	2890
259	2896
259	3107
259	3108
259	3109
259	3110
261	1
261	41
261	77
261	498
261	515
261	2147
261	2177
261	3112
261	3113
261	3114
262	506
262	680
262	1151
262	1329
262	1485
262	2584
262	2942
262	3115
262	3116
262	3117
263	264
265	266
265	267
265	268
265	269
265	270
269	36
269	999
269	1303
269	1535
269	1927
269	2044
269	2857
269	3130
269	3131
269	3132
271	272
271	273
271	274
271	275
271	276
271	277
271	278
271	279
271	280
271	281
272	28
272	678
272	2072
272	3118
272	3119
272	3120
272	3121
272	3122
272	3123
272	3124
273	73
273	1834
273	2591
273	3151
273	3152
274	32
274	170
274	171
274	174
274	176
274	177
274	557
274	559
274	3140
274	3141
275	822
275	1721
275	2539
275	3153
275	3154
275	3155
275	3156
275	3157
275	3158
275	3159
276	2813
276	3148
276	3149
276	3150
280	453
280	657
280	1490
280	1802
280	2067
280	2174
280	2175
280	2176
280	2177
280	2178
281	357
281	1053
281	1459
281	1570
281	1909
281	3402
281	5042
281	5375
281	6765
281	6766
282	69
282	278
282	283
282	284
282	285
282	286
282	287
282	288
282	289
282	290
284	68
284	688
284	840
284	841
284	3142
284	3143
284	3144
284	3145
284	3146
284	3147
285	336
285	431
285	1406
285	2299
285	3168
285	3169
285	3170
285	3171
285	3172
285	3173
286	1160
286	1678
286	1989
286	2470
286	3160
286	3161
286	3162
286	3163
286	3164
286	3165
290	1855
290	2609
290	2666
290	3187
290	3188
290	3189
290	3190
290	3191
290	3192
290	3193
291	292
291	293
291	294
291	295
291	296
291	297
291	298
291	299
291	300
291	301
292	27
292	554
292	569
292	1499
292	1500
292	1501
292	1502
292	1503
292	1504
292	1505
293	1052
293	2136
293	2326
293	4036
293	4731
293	5189
293	6852
293	7245
293	7246
293	7247
294	247
294	265
294	568
294	637
294	3174
294	3175
294	3176
294	3177
294	3178
294	3179
295	799
295	800
295	801
295	802
295	803
295	804
295	805
295	806
295	807
297	292
297	295
297	300
297	301
297	462
297	567
297	636
297	637
297	638
297	639
298	68
298	247
298	564
298	568
298	637
298	639
298	989
298	1267
298	2994
298	3180
299	32
299	171
299	173
299	176
299	177
299	557
299	558
299	559
299	1060
299	1602
300	244
300	563
300	601
300	803
300	1170
300	1179
300	1558
300	3206
300	3207
300	3208
301	317
301	1723
301	1724
301	1725
301	1726
301	1727
301	1728
301	1729
301	1730
301	1731
302	80
302	303
302	304
302	305
302	306
302	307
302	308
302	309
302	310
302	311
303	1280
303	1743
303	2779
303	3181
303	3182
303	3183
303	3184
303	3185
303	3186
308	1930
308	1931
308	1932
308	1933
308	1934
308	1935
308	1936
308	1937
308	1938
308	1939
312	313
312	314
312	315
312	316
312	317
312	318
312	319
312	320
312	321
312	322
314	1185
314	1271
314	1329
314	1864
314	1890
314	2467
314	2814
314	3197
315	190
315	819
315	1188
315	2714
315	2793
315	2846
315	2952
315	3194
315	3195
315	3196
316	1095
316	2487
316	6273
316	7343
316	7450
316	7451
316	7452
316	7453
318	1183
318	2883
318	2937
318	3011
318	3236
318	3237
318	3238
318	3239
318	3240
321	290
321	1141
321	1170
321	1411
321	1662
321	1893
321	2474
321	3228
321	3229
321	3230
323	195
323	324
323	325
323	326
323	327
323	328
323	329
323	330
323	331
324	1841
324	1842
324	1843
325	532
325	1808
325	2501
325	3199
325	3200
325	3201
325	3202
325	3203
325	3204
325	3205
326	182
326	587
326	1319
326	3483
326	3484
326	3485
326	3486
328	1459
328	2112
328	3942
328	4241
328	4272
328	5331
328	5332
328	5333
328	5334
328	5335
330	529
330	698
330	777
330	1693
330	1936
330	2260
330	2264
330	2858
330	3209
330	3210
332	49
332	333
332	334
332	335
332	336
332	337
332	338
332	339
332	340
332	341
334	294
334	1353
334	1495
334	2516
334	2845
334	2934
334	3208
334	3241
334	3242
334	3243
337	317
337	1008
337	1609
337	2000
337	3248
337	3284
337	3285
337	3286
337	3287
337	3288
338	607
338	1518
338	1519
338	1520
338	1521
338	1522
338	1523
338	1524
338	1525
338	1526
340	3267
342	112
342	232
342	343
342	344
342	345
342	346
342	347
342	348
342	349
342	350
345	406
345	2191
345	3073
345	3291
345	3292
346	1051
346	1214
346	1911
346	2074
346	2682
346	3498
346	3499
346	3500
347	2878
347	3496
347	3497
349	3070
349	3494
349	3495
351	187
351	472
351	554
351	590
351	1390
351	2613
351	3244
351	3245
351	3246
352	150
352	510
352	749
352	2693
352	2919
352	2920
352	2921
352	2922
352	2923
352	2924
353	18
353	506
353	4889
353	4905
353	5167
353	5870
353	6902
353	7280
353	8486
354	60
354	273
354	453
354	580
354	1232
354	3250
354	3251
354	3252
354	3253
354	3254
355	315
355	818
355	819
355	820
355	821
355	822
355	823
355	824
355	825
355	826
356	816
356	1116
356	1186
356	1255
356	1499
356	2410
356	3247
356	3248
356	3249
357	966
357	1501
357	2042
357	3255
357	3256
357	3257
357	3258
357	3259
357	3260
358	767
358	817
358	1696
358	1776
358	2033
358	2925
358	3215
358	3261
358	3262
358	3263
359	360
359	361
359	362
359	363
359	364
359	365
359	366
359	367
359	368
359	369
360	128
360	1595
360	2140
360	2149
360	2509
360	2999
360	3012
360	3264
360	3265
360	3266
361	100
361	173
361	175
361	242
361	351
361	353
361	355
361	356
361	357
361	486
368	149
368	440
368	2300
368	2843
368	3268
368	3269
368	3270
368	3271
368	3272
368	3273
369	45
369	138
369	731
369	2433
369	3219
369	3274
369	3275
369	3276
369	3277
369	3278
370	36
370	371
370	372
370	373
370	374
370	375
370	376
370	377
370	378
370	379
371	60
371	1964
371	2550
371	2884
371	3222
371	3279
371	3280
371	3281
371	3282
371	3283
374	357
374	3176
374	3303
374	3304
374	3305
374	3306
374	3307
374	3308
374	3309
374	3310
376	419
376	466
376	1607
376	2300
376	2645
376	2839
376	3215
376	3293
376	3294
378	1414
378	2070
378	3054
378	3095
378	3295
378	3296
378	3297
378	3298
378	3299
378	3300
379	749
379	1459
379	1953
379	2209
379	2942
379	3289
379	3290
380	381
[truncated: 29,526 more rows]
