# Supplementary material for: Dynamic thresholding search for the feedback vertex set problem
Source: PeerJ Comput Sci. 2023 Feb 10;9:e1245. doi: 10.7717/peerj-cs.1245 (PMC10280643; doi:10.7717/peerj-cs.1245)
Supplement: Supplemental Information 1 — These 101 benchmark instances are classified into five categories. No optimal solutions are known for the instances of the first to forth categories, while optimal solutions are known for the instances of the fifth category. [file peerj-cs-09-1245-s001.zip › FourthCategory/p2p-Gnutella08.txt]

6301	20777
1	2
1	3
1	4
1	5
1	6
1	7
1	8
1	9
1	10
1	11
4	704
4	827
4	1098
4	1288
4	1592
4	1896
4	1897
4	1898
4	1899
4	1900
5	145
5	259
5	492
5	1022
5	1419
5	1670
5	1901
5	1902
5	1903
5	1904
6	122
6	128
6	129
6	180
6	248
6	250
6	265
6	354
6	425
6	427
8	146
8	177
8	178
8	354
8	754
8	755
8	763
8	2065
8	3003
9	521
9	666
9	853
9	1395
9	1787
9	1843
9	1905
9	1906
9	1907
9	1908
10	125
10	148
10	178
10	247
10	248
10	249
10	250
10	251
10	252
10	253
12	13
12	14
12	15
12	16
12	17
12	18
12	19
12	20
12	21
12	22
14	2075
15	810
16	4
16	124
16	130
16	144
16	252
16	265
16	368
16	427
16	428
16	719
18	1051
18	2255
18	2762
18	3148
18	3170
18	3620
18	3894
18	4409
18	4954
21	122
21	148
21	369
21	428
21	718
21	857
21	976
21	1909
21	1910
21	1911
22	93
22	1703
22	1712
22	1834
22	1917
22	1918
22	1919
22	1920
22	1921
22	1922
23	24
23	25
23	26
23	27
23	28
23	29
23	30
23	31
23	32
23	33
26	1023
28	902
28	961
28	1512
28	1625
28	1837
28	1912
28	1913
28	1914
28	1915
28	1916
29	847
29	1517
29	1518
30	963
30	1657
30	2202
31	4
31	6
31	9
31	122
31	125
31	127
31	146
31	175
31	250
31	425
32	125
32	638
32	871
32	1220
32	1955
32	2238
32	2525
32	2631
32	3638
32	3875
33	958
33	1029
33	1200
33	1460
33	1700
33	1701
33	1702
33	1703
33	1704
34	35
34	36
34	37
34	38
34	39
34	40
34	41
34	42
34	43
34	44
37	4
37	124
37	127
37	146
37	175
37	180
37	248
37	250
37	265
37	425
39	726
39	1377
39	1916
39	2003
39	2008
39	2168
39	2169
39	2170
39	2171
40	615
40	1379
40	1923
40	1924
40	1925
40	1926
40	1927
40	1928
40	1929
40	1930
44	1605
44	1680
44	1904
44	1931
44	1932
44	1933
44	1934
44	1935
44	1936
44	1937
45	46
45	47
45	48
45	49
45	50
45	51
45	52
45	53
45	54
45	55
50	102
50	339
50	2367
50	2894
50	3066
50	3594
50	3841
50	3999
50	4000
56	57
56	58
56	59
56	60
56	61
56	62
56	63
56	64
56	65
56	66
61	1938
61	1939
61	1940
61	1941
61	1942
61	1943
61	1944
61	1945
61	1946
62	908
62	1923
62	1993
62	1994
62	1995
62	1996
62	1997
62	1998
62	1999
62	2000
63	1065
63	1195
63	1197
63	1199
63	1960
63	1961
63	1962
63	1963
63	1964
64	1365
64	1951
64	1978
64	1979
64	1980
64	1981
64	1982
64	1983
64	1984
65	92
65	103
65	107
65	1947
65	1948
65	1949
65	1950
65	1951
65	1952
65	1953
66	87
66	1955
66	2003
66	2004
66	2005
66	2006
66	2007
66	2008
66	2009
66	2010
67	17
67	68
67	69
67	70
67	71
67	72
67	73
67	74
67	75
67	76
68	473
68	535
68	763
68	1124
68	2223
68	2790
68	3053
68	3333
68	3770
68	3957
69	153
69	220
69	347
69	966
69	1954
69	1955
69	1956
69	1957
69	1958
69	1959
74	718
74	1023
74	1970
74	1971
74	1972
74	1973
74	1974
74	1975
74	1976
74	1977
76	191
76	220
76	263
76	1143
76	1338
76	1965
76	1966
76	1967
76	1968
76	1969
77	78
77	79
77	80
77	81
77	82
77	83
77	84
77	85
77	86
77	87
79	726
79	899
79	1158
79	1895
79	2204
79	2205
79	2206
81	2015
82	1068
82	1917
82	1985
82	1986
82	1987
82	1988
82	1989
82	1990
82	1991
82	1992
84	8
84	9
84	10
84	149
84	352
84	427
84	763
84	947
84	2001
84	2002
88	89
88	90
88	91
88	92
88	93
88	94
88	95
88	96
88	97
88	98
90	212
90	915
90	1477
90	1777
90	1907
90	1977
90	2011
90	2012
90	2013
90	2014
92	244
92	1924
92	2195
93	2016
93	2017
99	100
99	101
99	102
99	103
99	104
99	105
99	106
99	107
99	108
99	109
101	2018
102	144
102	148
102	250
102	252
102	265
102	370
102	423
102	560
102	719
102	2019
103	1929
103	1969
103	2027
103	2028
103	2029
105	2026
106	364
106	821
106	1042
106	1241
106	2020
106	2021
106	2022
106	2023
106	2024
106	2025
109	325
109	366
109	1487
109	2038
109	2039
109	2040
109	2041
109	2042
109	2043
109	2044
110	111
110	112
110	113
110	114
110	115
110	116
110	117
110	118
110	119
110	120
111	1333
111	1362
111	2030
111	2031
111	2032
111	2033
111	2034
111	2035
111	2036
111	2037
112	1420
112	1562
112	1671
112	1788
112	1847
112	2066
112	2067
112	2068
112	2069
112	2070
113	1065
113	1161
113	2045
113	2046
113	2047
113	2048
113	2049
113	2050
113	2051
114	18
114	144
114	145
114	146
114	180
114	369
114	425
114	755
114	1318
114	2019
117	511
117	1090
117	2014
117	2031
117	2052
117	2053
117	2054
117	2055
117	2056
117	2057
121	4
121	122
121	123
121	124
121	125
121	126
121	127
121	128
121	129
121	130
123	579
123	659
123	1429
123	1452
123	2058
123	2059
123	2060
123	2061
123	2062
123	2063
124	4
124	8
124	144
124	146
124	147
124	148
124	253
124	368
124	391
124	424
125	123
125	124
125	146
125	148
125	177
125	249
125	391
125	763
125	2064
125	2065
126	133
126	223
126	504
126	1536
126	2071
126	2072
126	2073
126	2074
126	2075
126	2076
127	128
127	370
127	697
127	699
127	755
127	756
127	947
127	948
127	2002
127	2078
128	10
128	145
128	176
128	178
128	248
128	428
128	699
128	763
128	1247
128	2077
130	134
130	220
130	779
130	865
130	2079
130	2080
130	2081
130	2082
130	2083
130	2084
131	132
131	133
131	134
131	135
131	136
131	137
131	138
131	139
131	140
131	141
132	94
132	1467
132	1832
132	1995
132	2093
132	2094
132	2095
132	2096
132	2097
132	2098
133	6
133	10
133	148
133	251
133	354
133	630
133	754
133	857
133	1318
133	2078
134	111
134	254
134	1194
134	1532
134	1897
134	2085
134	2086
134	2087
134	2088
134	2089
136	35
136	133
136	787
136	1151
136	1275
136	2100
136	2101
136	2102
136	2103
136	2104
137	58
137	471
137	853
137	2481
137	2985
137	3220
137	4464
137	4945
137	4946
138	1729
139	24
139	447
139	843
139	1097
139	1599
139	1753
139	2090
139	2091
139	2092
142	8
142	143
142	144
142	145
142	146
142	147
142	148
142	149
142	150
142	151
144	123
144	125
144	129
144	147
144	247
144	250
144	368
144	427
144	428
144	2099
145	9
145	122
145	123
145	126
145	147
145	247
145	250
145	265
145	368
146	150
146	247
146	266
146	368
146	391
146	668
146	718
146	1318
146	2099
147	8
147	286
147	3338
147	5049
147	5172
147	5339
147	5941
147	5942
147	5943
148	9
148	129
148	177
148	178
148	265
148	368
148	425
148	428
148	1247
149	122
149	123
149	124
149	125
149	177
149	247
149	249
149	368
149	423
149	1246
150	6
150	11
150	129
150	149
150	239
150	251
150	253
150	266
150	354
150	1318
152	153
152	154
152	155
152	156
152	157
152	158
152	159
152	160
152	161
152	162
156	6
156	122
156	127
156	129
156	130
156	176
156	239
156	354
156	1318
159	412
159	814
159	1689
159	2105
159	2106
159	2107
159	2108
159	2109
161	14
161	2054
161	2057
161	2110
161	2111
161	2112
161	2113
161	2114
161	2115
161	2116
163	164
163	165
163	166
163	167
163	168
163	169
163	170
163	171
163	172
163	173
166	103
166	109
166	532
166	704
166	1166
166	1391
166	1562
166	1866
166	2124
166	2125
168	9
168	18
168	122
168	130
168	176
168	239
168	267
168	354
168	425
168	2019
170	819
170	873
170	1265
170	1540
170	2117
170	2118
170	2119
170	2120
170	2121
170	2122
173	128
173	129
173	130
173	146
173	175
173	178
173	248
173	354
173	1247
173	1318
174	125
174	129
174	145
174	175
174	176
174	177
174	178
174	179
174	180
174	181
175	4
175	6
175	8
175	123
175	127
175	143
175	146
175	250
175	428
175	668
176	1576
176	3067
176	3345
176	3716
176	3850
176	4540
176	5210
176	5326
176	5484
176	5585
177	6
177	249
177	370
177	698
177	701
177	947
177	948
177	2002
177	2123
178	144
178	146
178	150
178	267
178	368
178	369
178	560
178	857
178	1246
179	256
179	257
179	555
179	872
179	1948
179	2126
179	2127
179	2128
179	2129
179	2130
180	5
180	10
180	18
180	32
180	124
180	126
180	251
180	560
180	2019
181	4
181	1490
181	1491
181	1525
181	1767
181	2131
181	2132
181	2133
181	2134
181	2135
182	183
182	184
182	185
182	186
182	187
182	188
182	189
182	190
182	191
182	192
192	78
192	2191
192	2366
192	2367
192	2368
192	2369
192	2370
192	2371
192	2372
192	2373
193	39
193	194
193	195
193	196
193	197
194	2063
194	2223
194	2389
194	2390
194	2391
194	2392
195	87
195	140
195	1021
195	2136
195	2137
195	2138
195	2139
195	2140
195	2141
195	2142
196	5
196	125
196	144
196	177
196	369
196	423
196	559
196	737
196	1246
197	247
197	425
197	660
197	810
197	2121
197	2143
197	2144
197	2145
197	2146
197	2147
198	199
198	200
198	201
198	202
198	203
198	204
198	205
198	206
198	207
198	208
199	413
199	605
199	871
199	1467
199	1557
199	2148
199	2149
199	2150
199	2151
199	2152
202	715
202	2153
202	2154
202	2155
202	2156
202	2157
202	2158
202	2159
202	2160
202	2161
204	5974
204	5975
209	210
209	211
209	212
209	213
209	214
209	215
209	216
209	217
209	218
210	977
210	1904
210	1941
210	2104
210	2430
210	2431
210	2432
210	2433
212	495
212	622
212	1359
212	1413
212	2162
212	2163
212	2164
212	2165
212	2166
212	2167
219	220
219	221
219	222
219	223
219	224
219	225
219	226
219	227
219	228
226	200
226	222
226	894
226	1344
226	1750
226	1862
226	2178
226	2179
226	2180
226	2181
227	169
227	315
227	1115
227	1565
227	2172
227	2173
227	2174
227	2175
227	2176
227	2177
229	177
229	183
229	230
229	231
229	232
229	233
229	234
229	235
229	236
230	841
230	1124
230	1195
230	1727
230	2218
230	2219
230	2220
230	2221
230	2222
230	2223
233	2224
237	25
237	238
237	239
237	240
237	241
237	242
237	243
237	244
237	245
237	246
239	10
239	144
239	147
239	175
239	668
239	2182
239	2183
239	2184
239	2185
239	2186
242	2011
242	2187
242	2188
242	2189
244	1565
244	2190
244	2191
244	2192
244	2193
244	2194
244	2195
244	2196
244	2197
245	339
245	613
245	1265
245	1285
245	2198
245	2199
245	2200
245	2201
245	2202
245	2203
248	777
248	901
248	1068
248	1069
248	1070
248	1071
248	1072
248	1073
248	1074
248	1075
249	327
249	915
249	916
249	917
249	918
249	919
249	920
249	921
249	922
249	923
250	124
250	251
250	252
250	352
250	754
250	756
250	763
250	984
251	52
251	65
251	115
251	1350
251	1390
251	1645
251	1727
251	2019
251	4181
251	4182
252	514
252	587
252	874
252	1065
252	1413
252	2207
252	2208
252	2209
252	2210
252	2211
253	63
253	809
253	1476
253	2212
253	2213
253	2214
253	2215
253	2216
253	2217
254	220
254	255
254	256
254	257
254	258
254	259
254	260
254	261
254	262
254	263
258	70
258	1138
258	1234
258	1301
258	1302
258	1303
258	1304
258	1305
258	1306
258	1307
264	5
264	127
264	147
264	148
264	265
264	266
264	267
264	268
264	269
264	270
265	250
265	698
265	1788
265	2194
265	2195
265	2225
265	2226
265	2227
265	2228
265	2229
268	415
268	814
268	1051
268	1750
268	2230
268	2231
268	2232
268	2233
268	2234
268	2235
271	191
271	272
271	273
271	274
271	275
271	276
271	277
271	278
271	279
277	273
277	275
277	601
277	1584
277	1801
277	2248
277	2249
277	2250
280	9
280	281
280	282
280	283
280	284
280	285
280	286
280	287
280	288
280	289
281	319
281	553
281	791
281	968
281	1203
281	1260
281	1413
281	1621
281	1934
281	2236
284	553
284	633
284	780
284	839
284	1322
284	1372
284	1572
284	1892
284	1893
284	2237
285	33
285	504
285	1700
285	1790
285	2238
285	2239
285	2240
285	2241
285	2242
285	2243
286	135
286	312
286	713
286	874
286	956
286	1198
286	1228
286	2219
286	2220
286	2244
289	93
289	210
289	1918
289	1947
289	1958
289	2016
289	2245
289	2246
289	2247
290	291
290	292
290	293
290	294
290	295
290	296
290	297
290	298
290	299
290	300
299	8
299	9
299	122
299	145
299	253
299	267
299	353
299	425
299	667
300	176
300	379
300	444
300	775
300	1574
300	1705
300	2036
300	2251
300	2252
300	2253
301	219
301	302
301	303
301	304
301	305
301	306
301	307
301	308
301	309
301	310
303	1234
303	2520
304	310
304	342
304	765
304	910
304	1062
304	1094
304	1096
304	2254
304	2255
304	2256
306	588
306	711
306	839
306	1499
306	1777
306	1851
306	2257
306	2258
306	2259
306	2260
308	712
308	884
308	1019
308	2261
308	2262
308	2263
308	2264
308	2265
308	2266
308	2267
311	312
311	313
311	314
311	315
311	316
311	317
311	318
311	319
311	320
311	321
312	128
312	144
312	252
312	253
312	265
312	370
312	754
312	1246
312	3678
315	122
315	148
315	178
315	249
315	250
315	253
315	265
315	267
315	424
315	1246
317	2268
322	33
322	323
322	324
322	325
322	326
322	327
322	328
322	329
322	330
322	331
325	569
326	83
326	1508
326	1670
326	2160
326	2188
326	2269
326	2270
326	2271
326	2272
326	2273
327	923
327	1005
327	2278
327	2279
327	2280
327	2281
327	2282
327	2283
327	2284
327	2285
328	9
328	97
328	628
328	682
328	823
328	2180
328	2274
328	2275
328	2276
328	2277
332	101
332	333
332	334
332	335
332	336
332	337
332	338
332	339
332	340
335	269
335	377
335	844
335	1588
335	1889
335	2054
335	2286
335	2287
335	2288
336	82
336	142
336	495
336	1053
336	2024
336	2320
336	3591
336	4153
336	4154
336	4155
340	5
340	6
340	8
340	149
340	265
340	365
340	560
340	1318
340	1756
340	2279
341	342
341	343
341	344
341	345
341	346
341	347
341	348
341	349
341	350
341	351
342	371
342	863
342	1592
342	1806
342	1892
342	2178
342	2289
342	2290
342	2291
342	2292
344	123
344	128
344	177
344	250
344	252
344	559
344	667
344	668
344	755
344	1246
345	882
346	127
346	150
346	178
346	180
346	249
346	267
346	425
346	755
346	2002
347	239
347	344
347	1019
347	2302
347	2303
347	2304
347	2305
347	2306
347	2307
347	2308
349	752
349	931
349	1323
349	1365
349	1367
349	2005
349	2293
349	2294
349	2295
349	2296
350	474
350	856
350	947
350	1717
350	2297
350	2298
350	2299
350	2300
350	2301
351	330
351	379
351	433
351	559
351	1735
351	2265
351	2329
351	2330
351	2331
351	2332
352	122
352	177
352	353
352	354
352	355
352	356
352	357
352	358
352	359
352	360
353	5
353	147
353	177
353	250
353	267
353	368
353	369
353	423
353	2002
354	123
354	124
354	128
354	250
354	252
354	368
354	369
354	667
354	755
354	857
356	50
356	118
356	969
356	2309
356	2310
356	2311
356	2312
356	2313
356	2314
356	2315
357	573
357	981
357	1213
357	2322
357	2323
357	2324
357	2325
357	2326
357	2327
357	2328
360	521
360	634
360	1335
360	1452
360	2333
360	2334
360	2335
360	2336
360	2337
360	2338
361	66
361	362
361	363
361	364
361	365
361	366
367	4
367	125
367	148
367	178
367	252
367	265
367	267
367	368
367	369
367	370
368	5
368	6
368	8
368	265
368	267
368	560
368	667
368	1318
370	10
370	146
370	175
370	247
370	265
370	267
370	423
370	560
370	667
371	372
371	373
371	374
371	375
371	376
371	377
371	378
371	379
371	380
371	381
372	5
372	8
372	10
372	149
372	252
372	265
372	266
372	368
372	423
372	1246
373	232
373	296
373	1929
373	2178
373	2316
373	2317
373	2318
373	2319
373	2320
373	2321
378	128
378	130
378	177
378	370
378	424
378	719
378	857
378	2019
378	2339
379	122
379	123
379	124
379	128
379	144
379	252
379	391
379	668
379	718
379	1246
380	2374
381	219
381	1031
381	1231
381	1232
381	1233
381	1234
381	1235
381	1236
381	1237
382	31
382	280
382	383
382	384
382	385
382	386
382	387
382	388
382	389
382	390
383	997
383	1970
383	2346
383	2347
383	2348
383	2349
383	2350
383	2351
383	2352
383	2353
386	24
386	315
386	1742
386	2163
386	2340
386	2341
386	2342
386	2343
386	2344
386	2345
387	390
387	610
387	1078
387	1452
387	2036
387	2361
387	2362
387	2363
387	2364
387	2365
388	826
388	1734
388	1962
388	2002
388	2354
388	2355
388	2356
388	2357
390	694
390	883
390	952
390	1384
390	1539
390	1793
390	2272
390	2358
390	2359
390	2360
391	109
391	262
391	392
391	393
391	394
391	395
391	396
391	397
391	398
391	399
392	123
392	125
392	147
392	249
392	354
392	423
392	428
392	718
392	719
392	2339
393	815
393	945
393	1847
393	2382
393	2383
393	2384
393	2385
393	2386
393	2387
393	2388
399	177
399	978
399	1948
399	2375
399	2376
399	2377
399	2378
399	2379
399	2380
399	2381
400	401
400	402
400	403
400	404
400	405
400	406
400	407
400	408
400	409
400	410
402	123
402	125
402	128
402	147
402	248
402	265
402	423
402	424
402	428
402	560
407	2000
408	413
408	1218
408	1750
408	2393
410	4
410	147
410	148
410	176
410	248
410	249
410	267
410	369
410	423
410	2019
411	412
411	413
411	414
411	415
411	416
411	417
411	418
411	419
411	420
411	421
412	97
412	836
412	1257
412	1815
412	2267
412	2840
412	3307
412	5014
412	5015
412	5016
413	770
413	2254
413	2533
413	3030
413	3216
413	3486
413	4255
413	5485
413	5502
413	5503
414	2394
416	157
416	428
416	677
416	800
416	804
416	1019
416	1020
416	1021
416	1022
417	641
417	1003
417	1478
417	2014
417	2328
417	2435
417	2436
417	2437
417	2438
417	2439
419	764
419	1542
419	1945
419	2468
419	2469
419	2470
419	2471
419	2472
422	9
422	123
422	124
422	126
422	265
422	353
422	391
422	423
422	424
422	425
423	1912
423	2395
423	2396
423	2397
423	2398
423	2399
423	2400
423	2401
423	2402
423	2403
424	5
424	128
424	391
424	428
424	2404
424	2405
424	2406
424	2407
424	2408
424	2409
425	941
425	961
425	2410
425	2411
425	2412
425	2413
425	2414
425	2415
425	2416
426	9
426	122
426	123
426	129
426	148
426	178
426	252
426	423
426	427
426	428
428	5
428	125
428	252
428	266
428	354
428	370
428	696
428	701
428	947
428	948
429	430
429	431
429	432
429	433
429	434
429	435
429	436
429	437
429	438
429	439
431	827
431	1416
431	2236
431	2374
431	2417
431	2418
431	2419
431	2420
431	2421
431	2422
432	488
432	2215
432	2312
432	2423
432	2424
432	2425
[truncated: 18,778 more rows]
