# Supplementary material for: Dynamic thresholding search for the feedback vertex set problem
Source: PeerJ Comput Sci. 2023 Feb 10;9:e1245. doi: 10.7717/peerj-cs.1245 (PMC10280643; doi:10.7717/peerj-cs.1245)
Supplement: Supplemental Information 1 — These 101 benchmark instances are classified into five categories. No optimal solutions are known for the instances of the first to forth categories, while optimal solutions are known for the instances of the fifth category. [file peerj-cs-09-1245-s001.zip › FourthCategory/p2p-Gnutella09.txt]

8114	26013
1	2
1	3
1	4
1	5
1	6
1	7
1	8
1	9
1	10
1	11
4	541
4	582
4	1010
4	1357
4	1545
4	2045
4	2046
4	2047
4	2048
4	2049
8	672
8	1064
8	1160
8	1563
8	1573
8	2005
8	2035
8	2036
8	2037
8	2038
10	93
10	96
10	97
10	351
10	531
10	704
10	752
10	823
10	824
10	838
11	238
11	431
11	1165
11	1575
11	2039
11	2040
11	2041
11	2042
11	2043
11	2044
12	5
12	13
12	14
12	15
12	16
12	17
12	18
12	19
12	20
12	21
15	1374
15	2050
15	2051
15	2052
15	2053
16	178
16	2356
16	2357
20	348
20	590
20	1460
20	1558
20	1572
20	2061
20	2062
20	2063
20	2064
20	2065
21	91
21	357
21	532
21	704
21	1437
21	1910
21	1911
21	1912
21	1913
21	1914
22	23
22	24
22	25
22	26
22	27
22	28
22	29
22	30
22	31
22	32
26	91
26	96
26	535
26	753
26	825
26	1238
26	1644
26	2092
26	2093
26	2094
29	91
29	532
29	565
29	708
29	838
29	1043
29	1074
29	1310
29	1366
29	1657
32	271
32	1766
32	1976
32	2054
32	2055
32	2056
32	2057
32	2058
32	2059
32	2060
33	34
33	35
33	36
33	37
33	38
33	39
33	40
33	41
33	42
33	43
40	511
40	1170
40	1447
40	2095
40	2096
40	2097
40	2098
40	2099
40	2100
40	2101
41	1448
41	2066
41	2067
41	2068
41	2069
41	2070
41	2071
41	2072
41	2073
41	2074
44	45
44	46
44	47
44	48
44	49
44	50
44	51
44	52
44	53
44	54
47	1030
47	1626
47	1721
47	2016
47	2075
47	2076
47	2077
47	2078
47	2079
48	1059
48	1323
48	1903
48	2080
48	2081
48	2082
48	2083
48	2084
48	2085
50	79
50	177
50	351
50	564
50	568
50	751
50	824
50	825
50	1237
50	1310
53	79
53	91
53	351
53	353
53	532
53	704
53	751
53	825
53	826
53	1822
55	37
55	56
55	57
55	58
55	59
55	60
55	61
55	62
55	63
55	64
56	250
56	1285
56	1465
56	1698
56	2086
56	2087
56	2088
56	2089
56	2090
56	2091
61	181
61	697
61	1096
61	1573
61	2160
61	2161
61	2162
61	2163
61	2164
61	2165
64	626
64	939
64	1402
64	2129
64	5457
64	5458
64	5459
64	5460
64	5461
64	5462
65	66
67	68
67	69
67	70
67	71
67	72
67	73
67	74
67	75
67	76
67	77
68	220
68	924
68	1156
68	2358
68	2359
70	1717
72	647
72	1937
72	2102
72	2103
72	2104
72	2105
72	2106
72	2107
72	2108
72	2109
73	74
73	406
73	591
73	657
73	658
73	965
73	1410
73	1867
73	1868
73	1869
74	352
74	388
74	532
74	564
74	566
74	650
74	706
74	823
74	826
74	1075
77	296
77	2110
77	2111
77	2112
77	2113
77	2114
77	2115
77	2116
77	2117
77	2118
78	52
78	79
78	80
78	81
78	82
78	83
78	84
78	85
78	86
78	87
79	160
79	285
79	1170
79	2077
79	2095
79	2589
79	2674
79	5184
79	5311
79	5312
81	301
81	612
81	738
81	1412
81	2119
81	2120
81	2121
81	2122
81	2123
81	2124
85	89
85	227
85	352
85	354
85	355
85	565
85	708
85	824
85	1042
85	1043
88	79
88	89
88	90
88	91
88	92
88	93
88	94
88	95
88	96
88	97
89	206
89	257
89	1800
89	2139
89	2140
89	2141
89	2142
89	2143
89	2144
90	1151
90	2417
90	3013
90	3672
90	4186
90	4187
90	4188
90	4189
90	4190
91	94
91	97
91	350
91	352
91	531
91	532
91	566
91	753
91	1390
91	3152
92	52
92	79
92	89
92	354
92	356
92	357
92	680
92	708
92	837
92	1075
94	90
94	151
94	535
94	564
94	566
94	709
94	823
94	825
94	1127
94	2145
95	1030
95	1365
95	1966
95	2132
95	2133
95	2134
95	2135
95	2136
95	2137
95	2138
96	422
96	1723
96	2125
96	2126
96	2127
96	2128
96	2129
96	2130
96	2131
97	352
97	353
97	355
97	531
97	533
97	535
97	564
97	565
97	709
97	827
98	72
98	99
98	100
98	101
98	102
98	103
98	104
98	105
98	106
98	107
108	109
108	110
108	111
108	112
108	113
108	114
108	115
108	116
108	117
108	118
110	94
110	177
110	352
110	353
110	534
110	823
110	1042
110	1074
110	1127
110	1390
112	83
112	158
112	250
112	623
112	775
112	776
112	777
112	778
112	779
112	780
113	434
113	645
113	646
113	647
113	648
113	649
113	650
113	651
113	652
113	653
114	196
114	274
114	765
114	1139
114	1655
114	1920
114	2146
114	2147
114	2148
114	2149
116	80
116	227
116	353
116	355
116	388
116	533
116	566
116	709
116	824
116	1127
118	151
118	177
118	352
118	353
118	357
118	531
118	533
118	680
118	824
118	826
119	120
119	121
119	122
119	123
119	124
119	125
119	126
119	127
119	128
119	129
120	1022
120	1275
120	1348
120	1802
120	2038
120	2169
120	2170
120	2171
120	2172
120	2173
123	637
123	669
123	767
123	967
123	1318
123	2150
123	2151
123	2152
123	2153
125	350
125	354
125	355
125	511
125	564
125	707
125	824
125	1559
125	2159
126	162
126	1013
126	6355
126	6713
130	131
130	132
130	133
130	134
130	135
130	136
130	137
130	138
130	139
130	140
131	493
131	820
131	869
131	1521
131	2085
131	2154
131	2155
131	2156
131	2157
131	2158
134	2408
134	2409
135	1370
136	73
136	406
136	523
136	657
136	658
136	961
136	962
136	963
136	964
136	965
141	41
141	142
141	143
141	144
141	145
141	146
141	147
141	148
141	149
141	150
148	97
148	151
148	351
148	388
148	534
148	704
148	751
148	754
148	837
148	1043
150	355
150	564
150	704
150	709
150	751
150	827
150	837
150	838
150	1366
150	1559
151	28
151	152
151	153
151	154
151	155
151	156
151	157
151	158
151	159
152	246
154	31
154	103
154	216
154	436
154	701
154	1480
154	1648
154	2166
154	2167
154	2168
158	1068
158	1418
158	1437
158	1693
158	1779
158	2174
158	2175
158	2176
158	2177
158	2178
160	161
160	162
160	163
160	164
160	165
160	166
160	167
160	168
160	169
160	170
164	78
164	84
164	85
164	758
164	1644
164	2035
164	2181
164	2182
164	2183
164	2184
168	641
170	2216
171	172
171	173
171	174
171	175
171	176
171	177
171	178
171	179
171	180
171	181
172	930
172	2185
172	2186
172	2187
172	2188
172	2189
172	2190
172	2191
172	2192
173	52
173	177
173	355
173	532
173	564
173	565
173	823
173	825
173	827
173	1075
174	89
174	91
174	350
174	532
174	707
174	1043
174	1310
174	1559
174	1822
174	2145
176	92
176	96
176	97
176	388
176	531
176	823
176	837
176	1043
176	1075
176	1127
177	243
177	329
177	388
177	573
177	2665
177	3338
177	3951
177	6844
177	7252
177	7253
178	242
178	695
178	823
178	1640
178	2193
178	2194
178	2195
178	2196
178	2197
178	2198
181	655
181	741
181	742
181	743
181	744
181	745
181	746
181	747
181	748
181	749
182	183
182	184
182	185
186	187
186	188
186	189
186	190
186	191
186	192
186	193
186	194
186	195
186	196
189	528
189	1973
189	2205
189	2206
189	2207
189	2208
189	2209
189	2210
189	2211
189	2212
190	633
190	1015
190	1331
190	2199
190	2200
190	2201
190	2202
190	2203
190	2204
195	781
195	782
195	783
195	784
195	785
195	786
195	787
195	788
195	789
195	790
197	198
197	199
197	200
197	201
197	202
202	172
202	176
202	346
202	693
202	1992
202	1993
202	1994
202	2213
202	2214
202	2215
203	72
203	204
203	205
203	206
203	207
206	227
206	350
206	353
206	357
206	532
206	533
206	535
206	564
206	565
206	566
207	52
207	177
207	227
207	350
207	354
207	531
207	533
207	707
207	826
207	827
208	31
208	103
208	209
208	210
208	211
208	212
208	213
208	214
208	215
208	216
209	1870
211	724
211	1190
211	1540
211	1554
211	2217
211	2218
211	2219
211	2220
211	2221
211	2222
212	1705
212	1768
212	2206
212	2246
212	2247
212	2248
212	2249
212	2250
212	2251
212	2252
213	389
213	812
213	1332
213	1524
213	1562
213	1895
213	2223
213	2224
213	2225
213	2226
215	227
215	566
215	1042
215	2227
215	2228
215	2229
215	2230
215	2231
215	2232
215	2233
216	96
216	351
216	353
216	357
216	532
216	680
216	754
216	826
216	837
216	838
217	113
217	196
217	218
217	219
217	220
217	221
217	222
217	223
217	224
217	225
219	2304
222	225
222	240
222	1544
222	1730
222	2161
222	2253
222	2254
222	2255
222	2256
222	2257
226	99
226	227
226	228
226	229
226	230
226	231
226	232
226	233
226	234
226	235
230	671
230	1091
230	1099
230	2123
230	2234
230	2235
230	2236
230	2237
230	2238
230	2239
232	328
232	655
232	1874
232	2061
232	2240
232	2241
232	2242
232	2243
232	2244
232	2245
234	162
234	2331
236	7
236	237
236	238
236	239
236	240
236	241
236	242
236	243
236	244
236	245
237	55
237	89
237	753
237	823
237	838
237	1043
237	1310
237	1558
237	3199
237	4357
242	823
243	683
243	1461
243	1463
243	1464
243	1587
243	1719
243	1882
243	2106
243	2316
243	2317
245	386
245	931
245	1380
245	1570
245	2266
245	2267
245	2268
245	2269
245	2270
245	2271
247	12
247	164
247	248
247	249
247	250
247	251
247	252
247	253
247	254
247	255
248	52
248	94
248	353
248	354
248	355
248	388
248	535
248	650
248	680
248	1127
249	207
250	52
250	94
250	96
250	354
250	533
250	534
250	650
250	754
250	823
250	825
251	2039
251	2305
251	2306
251	2307
251	2308
251	2309
251	2310
251	2311
251	2312
251	2313
253	800
253	1176
253	2258
253	2259
253	2260
253	2261
253	2262
253	2263
253	2264
253	2265
254	94
254	1090
254	1314
254	1771
254	2272
254	2273
254	2274
254	2275
254	2276
254	2277
255	523
255	643
255	1686
255	2278
255	2279
255	2280
255	2281
255	2282
255	2283
255	2284
256	257
256	258
256	259
256	260
256	261
256	262
256	263
256	264
256	265
260	176
260	269
260	1084
260	1578
260	1721
260	1764
260	2301
260	2302
260	2303
260	2304
261	84
261	391
261	1314
261	2294
261	2295
261	2296
261	2297
261	2298
261	2299
261	2300
264	1918
264	2285
264	2286
264	2287
264	2288
264	2289
264	2290
264	2291
264	2292
264	2293
266	267
266	268
266	269
266	270
266	271
266	272
266	273
266	274
266	275
266	276
272	308
272	588
272	701
272	830
272	2177
272	2318
272	2319
272	2320
272	2321
272	2322
273	1485
273	1771
273	2169
273	2314
273	2315
277	278
277	279
277	280
277	281
277	282
277	283
277	284
277	285
277	286
277	287
280	1024
280	1252
280	1490
280	1602
280	2325
280	2326
280	2327
280	2328
280	2329
280	2330
281	2384
282	285
282	396
282	488
282	883
282	890
282	934
282	1266
282	1613
282	2323
282	2324
283	2377
288	289
288	290
288	291
288	292
288	293
288	294
288	295
288	296
288	297
288	298
293	167
293	1372
293	2332
293	2333
293	2334
293	2335
293	2336
293	2337
293	2338
299	278
299	300
299	301
299	302
299	303
299	304
299	305
299	306
299	307
299	308
301	218
301	329
301	422
301	674
301	1160
301	1563
301	2174
301	2339
301	2340
301	2341
307	176
307	183
307	335
307	590
307	1170
307	1626
307	1868
307	2095
307	2882
307	3159
307	4072
307	4354
307	4942
307	5099
307	5465
307	5874
307	5875
309	310
309	311
309	312
309	313
309	314
309	315
309	316
309	317
309	318
309	319
310	164
310	744
310	1148
310	2098
310	2342
310	2343
310	2344
310	2345
310	2346
310	2347
313	38
313	763
313	796
313	1521
313	1992
313	2352
313	2353
313	2354
313	2355
315	6
315	1256
315	1345
315	1437
315	1598
315	1975
315	2348
315	2349
315	2350
315	2351
316	1119
320	321
320	322
320	323
320	324
320	325
320	326
320	327
320	328
320	329
326	2051
326	2352
326	2611
326	2612
326	2613
326	2614
326	2615
326	2616
328	227
328	355
328	357
328	388
328	533
330	134
330	331
330	332
330	333
330	334
330	335
330	336
330	337
330	338
330	339
331	3
331	495
331	500
331	1439
331	2251
331	2360
331	2361
331	2362
331	2363
331	2364
337	94
337	177
337	356
337	531
337	533
337	534
337	566
337	650
337	1074
337	1127
340	37
340	341
340	342
340	343
340	344
340	345
340	346
340	347
340	348
340	349
344	1458
344	2000
344	2210
344	2370
344	2371
344	2372
344	2373
344	2374
344	2375
344	2376
347	319
347	738
347	1308
347	1888
347	2036
347	2365
347	2366
347	2367
347	2368
347	2369
350	52
350	79
350	89
350	351
350	352
350	353
350	354
350	355
350	356
350	357
351	79
351	177
351	534
351	753
351	837
351	838
351	1075
351	1127
351	1310
351	1390
354	325
354	646
354	1922
354	2720
354	3253
354	4005
354	4593
354	4627
354	4628
355	850
355	851
355	852
355	853
355	854
355	855
355	856
355	857
357	6
357	659
357	1775
357	2248
357	2378
357	2379
357	2380
357	2381
357	2382
357	2383
358	196
358	359
358	360
358	361
358	362
358	363
358	364
358	365
358	366
358	367
359	118
361	89
361	352
361	532
361	704
361	751
361	753
361	754
361	837
361	1043
361	1822
365	1396
365	1495
365	1599
365	1841
365	2159
365	2400
365	2401
365	2402
365	2403
365	2404
366	243
366	852
366	1304
366	2385
366	2386
366	2387
366	2388
366	2389
366	2390
366	2391
367	539
367	945
367	2392
367	2393
367	2394
367	2395
367	2396
367	2397
367	2398
367	2399
368	86
368	369
368	370
368	371
368	372
368	373
368	374
368	375
368	376
368	377
375	1345
375	1392
375	1608
375	1939
375	2241
375	5603
375	5952
375	6932
375	6933
375	6934
377	227
377	352
377	357
377	564
377	706
377	824
377	1049
377	2405
377	2406
377	2407
378	379
378	380
378	381
378	382
378	383
378	384
378	385
378	386
378	387
387	420
387	1687
387	2711
388	389
388	390
388	391
388	392
388	393
388	394
388	395
388	396
388	397
388	398
390	482
390	589
390	634
390	2410
390	2411
390	2412
390	2413
390	2414
390	2415
393	839
393	1000
393	1473
393	1474
393	1475
393	1476
393	1477
393	1478
393	1479
393	1480
394	89
394	92
394	351
394	352
394	355
394	534
394	707
394	751
394	837
394	1366
395	218
397	52
397	90
397	351
397	534
397	650
397	704
397	823
397	838
397	1657
399	74
399	400
399	401
399	402
399	403
399	404
399	405
399	406
399	407
399	408
406	34
406	550
406	575
406	576
406	577
406	578
406	579
406	580
406	581
406	582
407	169
407	1665
407	2011
407	2416
407	2417
407	2418
407	2419
407	2420
407	2421
408	227
408	350
408	535
408	564
408	705
408	707
408	1075
408	1494
408	1557
408	1822
409	410
409	411
409	412
409	413
409	414
409	415
409	416
409	417
409	418
410	487
410	641
410	930
410	1468
410	1472
410	1505
410	2265
410	2367
410	3065
410	3977
418	889
418	1419
418	2309
418	2354
418	2435
418	2436
418	2437
418	2438
418	2439
418	2440
419	420
421	276
421	413
421	414
421	422
421	423
421	424
421	425
421	426
421	427
421	428
422	354
422	356
422	531
422	532
422	535
422	564
422	707
422	825
422	826
422	1822
423	791
423	1609
423	1668
423	2125
423	2422
423	2423
423	2424
423	2425
423	2426
423	2427
425	102
425	1943
425	2428
425	2429
425	2430
425	2431
425	2432
425	2433
425	2434
429	126
429	430
429	431
429	432
429	433
429	434
429	435
429	436
429	437
429	438
430	33
430	422
430	533
430	1482
430	2051
430	2441
430	2442
430	2443
430	2444
430	2445
432	871
434	168
434	893
434	1527
434	1771
434	2504
434	2505
434	2506
434	2507
434	2508
434	2509
437	1124
437	1419
437	2075
437	2243
437	2446
437	2447
437	2448
437	2449
437	2450
437	2451
439	440
439	441
439	442
439	443
439	444
439	445
439	446
439	447
439	448
439	449
445	13
445	92
445	350
445	689
445	1134
445	1514
445	1515
445	1516
445	1517
445	1518
446	80
446	151
446	531
446	535
446	566
446	1075
446	1127
446	1390
446	2452
446	2453
447	740
447	1402
447	1405
447	1437
447	2237
447	2340
447	2461
447	2462
447	2463
447	2464
448	1607
448	1705
448	2454
448	2455
448	2456
448	2457
448	2458
448	2459
448	2460
449	619
449	1219
449	1344
449	1908
449	2196
449	2354
449	2398
449	2478
449	2479
449	2480
450	8
450	451
450	452
450	453
450	454
450	455
450	456
450	457
450	458
450	459
451	991
451	2422
451	2424
451	2471
451	2472
451	2473
451	2474
451	2475
451	2476
451	2477
452	290
452	556
452	1730
452	2257
452	2465
452	2466
452	2467
452	2468
452	2469
452	2470
453	449
453	955
453	974
453	1047
453	1475
453	2165
453	2174
453	2481
453	2482
454	93
454	531
454	534
454	566
454	709
454	753
454	825
454	1042
454	1074
454	1657
456	1533
456	2229
456	2537
456	2655
456	2976
456	3067
456	4267
456	4566
456	4690
456	4691
457	718
457	1070
457	1441
457	1916
457	1917
457	1918
457	1919
457	1920
457	1921
457	1922
459	14
459	402
459	521
459	523
459	524
459	525
459	526
459	527
459	528
459	529
460	36
460	461
460	462
460	463
460	464
460	465
460	466
460	467
460	468
460	469
461	89
461	92
461	650
461	753
461	1074
461	1075
461	1127
461	1212
461	1310
461	2483
465	306
465	418
465	919
465	1602
465	2484
465	2485
465	2486
465	2487
465	2488
465	2489
467	91
467	350
467	354
467	532
467	707
467	708
467	709
467	826
467	837
467	838
469	1143
469	1146
469	1540
469	2190
469	2281
469	2490
469	2491
469	2492
469	2493
469	2494
470	471
472	473
472	474
472	475
472	476
472	477
472	478
472	479
472	480
472	481
472	482
475	210
475	770
475	1255
475	2273
475	2312
475	2338
475	2495
475	2496
475	2497
475	2498
478	833
478	1245
478	1504
478	2007
478	2392
478	2499
478	2500
478	2501
478	2502
478	2503
482	235
482	448
482	1018
482	1019
482	1020
482	1021
482	1022
482	1023
482	1024
482	1025
483	484
483	485
483	486
483	487
483	488
483	489
483	490
483	491
483	492
483	493
486	565
486	1148
486	1308
486	1345
486	4319
486	4991
486	6276
486	6480
486	6843
486	6844
494	177
494	250
494	495
494	496
494	497
494	498
494	499
494	500
494	501
494	502
498	1166
498	2156
498	2163
498	2510
498	2511
498	2512
498	2513
498	2514
498	2515
499	744
499	894
499	1618
499	1754
499	2146
499	2437
499	2516
499	2517
499	2518
499	2519
500	52
500	94
500	704
500	751
500	754
500	838
500	1043
500	1127
500	1366
500	1390
503	504
503	505
503	506
503	507
503	508
503	509
503	510
503	511
503	512
504	90
504	91
504	94
504	97
504	151
504	534
504	751
504	1043
504	1127
504	1390
505	1247
505	1263
505	2537
505	2538
505	2539
505	2540
505	2541
505	2542
506	397
506	517
506	570
506	2525
506	2526
506	2527
506	2528
506	2529
506	2530
506	2531
508	224
508	422
508	638
508	1826
508	2335
508	2520
508	2521
508	2522
[truncated: 24,014 more rows]
