# Supplementary material for: Dynamic thresholding search for the feedback vertex set problem
Source: PeerJ Comput Sci. 2023 Feb 10;9:e1245. doi: 10.7717/peerj-cs.1245 (PMC10280643; doi:10.7717/peerj-cs.1245)
Supplement: Supplemental Information 1 — These 101 benchmark instances are classified into five categories. No optimal solutions are known for the instances of the first to forth categories, while optimal solutions are known for the instances of the fifth category. [file peerj-cs-09-1245-s001.zip › FourthCategory/p2p-Gnutella24.txt]

26518	65369
1	2
1	3
1	4
1	5
1	6
1	7
1	8
1	9
1	10
5	1639
5	1942
5	2108
5	5690
5	9894
5	16495
5	22299
5	22731
5	22732
5	22733
9	163
9	10364
9	10990
9	17824
9	18002
9	19351
9	19352
9	19353
9	19354
9	19355
11	12
11	13
11	14
11	15
11	16
11	17
11	18
11	19
11	20
11	21
15	167
15	295
15	2040
15	2545
15	8342
15	8343
15	8344
15	8345
15	8346
15	8347
16	592
16	2492
16	4040
16	10787
16	13454
16	13455
16	13456
16	13457
16	13458
16	13459
22	23
22	24
22	25
22	26
22	27
22	28
22	29
22	30
22	31
32	33
32	34
32	35
32	36
32	37
32	38
32	39
32	40
32	41
35	1220
35	4158
35	4669
35	4670
35	4671
35	4672
35	4673
35	4674
35	4675
36	1960
36	3373
36	3524
36	6179
36	6862
36	7110
36	9686
36	11271
36	11272
36	11273
36	11274
36	11275
36	11276
36	11277
41	59
41	767
41	2988
41	3321
41	4932
41	12099
41	16937
41	17001
41	17043
41	19429
42	43
42	44
42	45
42	46
42	47
42	48
42	49
42	50
42	51
42	52
52	4196
52	9151
52	9397
52	12237
52	12238
52	12239
52	12240
52	12241
52	12242
52	12243
53	54
53	55
53	56
53	57
53	58
53	59
53	60
53	61
53	62
53	63
54	57
54	2741
54	2742
54	2743
54	2744
54	2745
54	2746
54	2747
54	2748
55	286
55	1138
55	1798
55	5036
55	5171
55	6743
55	8388
55	10150
55	10151
55	10152
58	1233
58	6960
58	7339
58	8256
58	9998
58	9999
58	10000
58	10001
58	10002
58	10003
61	383
61	2455
61	2456
61	2457
61	2458
61	2459
61	2460
61	2461
61	2462
61	2463
61	2464
64	65
64	66
64	67
64	68
64	69
64	70
64	71
64	72
64	73
64	74
75	76
76	1457
76	1862
76	1863
76	1864
76	1865
76	1866
76	1867
76	1868
76	1869
76	1870
77	78
77	79
77	80
77	81
77	82
77	83
77	84
77	85
77	86
77	87
83	643
83	1397
83	2948
83	7392
83	8903
83	10921
83	14245
83	15196
83	15197
83	15198
85	2488
85	6762
85	6771
85	6921
85	10402
85	11084
85	16658
85	16659
85	16660
87	8893
87	9003
87	11281
87	15397
87	17177
87	20933
87	20934
87	21450
87	21451
87	21452
88	89
88	90
88	91
88	92
88	93
88	94
88	95
88	96
88	97
88	98
89	3371
89	9660
89	14237
89	20890
89	21842
89	21975
89	23404
89	23405
89	23406
94	69
94	1369
94	1821
94	6405
94	8653
94	11990
94	13251
94	13252
94	13253
94	13254
96	144
96	648
96	1377
96	1672
96	12654
96	14932
96	18477
96	21141
96	21142
97	5020
97	5412
97	6767
97	6768
97	6769
97	6770
97	6771
97	6772
97	6773
97	6774
98	1162
98	2638
98	2639
98	2640
98	2641
98	2642
98	2643
98	2644
98	2645
98	2646
99	100
101	102
101	103
101	104
101	105
101	106
101	107
101	108
101	109
101	110
101	111
102	340
102	572
102	2690
102	2694
102	5995
102	7055
102	7368
102	9673
102	9674
103	931
103	1684
103	1685
103	1686
103	1687
103	1688
103	1689
103	1690
103	1691
104	1505
104	3773
104	4677
104	11493
104	11677
104	12346
104	13588
104	14523
104	14524
104	14525
105	20101
105	20102
105	20103
105	20104
105	20105
105	20106
105	20107
105	20108
105	20109
105	20110
111	694
111	2866
111	5609
111	5836
111	5915
111	8026
111	8027
111	8028
111	8029
111	8030
112	113
112	114
112	115
112	116
112	117
112	118
112	119
112	120
112	121
112	122
114	1168
114	1611
114	3648
114	3756
114	6046
114	6086
114	10367
114	10368
114	10369
114	10370
123	124
123	125
123	126
123	127
125	126
125	2352
125	3039
125	4596
125	5788
125	5789
125	5790
125	5791
125	5792
125	5793
127	340
127	523
127	830
127	6056
127	6317
127	11460
127	21274
127	21275
127	21276
127	21277
128	129
128	130
128	131
128	132
128	133
128	134
128	135
128	136
128	137
128	138
132	486
132	1100
132	2119
132	2405
132	2406
132	2407
132	2408
132	2409
132	2410
132	2411
133	10705
139	140
139	141
139	142
139	143
139	144
139	145
139	146
139	147
139	148
139	149
140	2157
140	4077
140	5171
140	5479
140	9375
140	10573
140	12992
140	12993
140	12994
140	12995
141	443
141	2280
141	2281
141	2282
141	2283
141	2284
141	2285
141	2286
141	2287
141	2288
142	4919
142	7532
142	15181
142	15567
143	3278
143	3752
143	4134
143	5114
143	5115
143	5116
143	5117
143	5118
143	5119
143	5120
144	69
144	5860
144	6480
144	7189
144	7429
144	8068
144	8543
144	12016
144	12017
144	12018
145	852
145	898
145	944
145	945
145	946
145	947
145	948
145	949
145	950
145	951
148	452
148	1705
148	2936
148	6015
148	7905
148	8389
148	8951
148	9039
148	9040
148	9041
149	118
149	2784
149	2785
149	2786
149	2787
149	2788
149	2789
149	2790
149	2791
150	52
150	151
150	152
150	153
150	154
150	155
150	156
150	157
150	158
150	159
151	1148
151	2244
151	3254
151	3255
151	3256
151	3257
151	3258
151	3259
151	3260
151	3261
152	1938
152	3833
152	7389
152	10266
152	20038
152	20632
152	20633
152	20634
152	20635
152	20636
154	2677
154	5696
154	6531
154	7894
154	8817
154	8818
154	8819
154	8820
154	8821
154	8822
157	710
157	839
157	1577
157	6362
157	6839
157	7441
157	8161
157	12555
157	23374
157	24872
159	69
159	88
159	756
159	4788
159	5761
159	6579
159	10887
159	13330
159	13331
159	13332
160	161
160	162
160	163
160	164
160	165
163	3603
166	167
166	168
166	169
166	170
166	171
166	172
166	173
166	174
166	175
166	176
166	177
166	178
166	179
166	180
166	181
166	182
166	183
166	184
166	185
166	186
166	187
166	188
166	189
166	190
166	191
166	192
170	1537
170	1538
170	1539
170	1540
170	1541
170	1542
170	1543
170	1544
170	1545
170	1546
171	1184
171	5252
171	10997
171	12140
171	13610
171	14509
171	15080
171	15081
171	15082
171	15083
172	187
178	25887
181	906
181	1676
181	2510
181	4227
181	4330
181	6353
181	7338
181	7339
181	7340
181	7341
186	1571
186	2048
186	3044
186	3139
186	7753
186	8875
186	12700
186	22533
186	24190
186	24191
188	676
188	677
188	678
190	3610
190	4457
190	5272
190	5744
190	6638
190	7191
190	7192
190	7193
190	7194
190	7195
191	4363
191	4364
191	4365
191	4366
193	33
193	38
193	194
193	195
193	196
193	197
193	198
193	199
193	200
193	201
202	203
202	204
202	205
204	618
204	1343
204	3331
204	4927
204	7584
204	8222
204	8223
204	8224
204	8225
204	8226
206	207
206	208
206	209
206	210
206	211
212	213
212	214
212	215
212	216
212	217
212	218
212	219
212	220
212	221
212	222
216	96
216	158
216	2984
216	4196
216	4966
216	4976
216	5128
216	7104
216	7105
216	7106
222	2968
222	2969
222	2970
222	2971
222	2972
222	2973
222	2974
222	2975
222	2976
222	2977
223	224
223	225
223	226
223	227
223	228
223	229
223	230
223	231
223	232
223	233
225	1473
225	2103
225	2431
225	2540
225	2745
225	3906
225	3952
225	9214
225	12323
225	16803
227	596
227	1418
227	6244
227	6933
227	6934
227	6935
227	6936
227	6937
227	6938
227	6939
231	1936
231	2216
231	4404
231	10030
231	10241
231	10242
231	10243
231	10244
231	10245
231	10246
234	235
234	236
234	237
234	238
234	239
234	240
234	241
234	242
234	243
234	244
235	654
235	2115
235	2239
235	6497
235	7339
235	8464
235	8651
235	11249
235	14212
235	14213
237	332
237	8536
237	9895
237	11885
237	12479
237	12869
237	12932
237	12933
237	12934
237	12935
238	539
238	718
238	4653
238	6704
238	9246
238	9392
238	9593
238	9594
238	9595
238	9596
245	246
245	247
245	248
245	249
245	250
245	251
245	252
245	253
245	254
245	255
246	3897
246	6544
246	6545
246	6742
246	8652
246	8653
246	8654
246	8655
246	8656
246	8657
249	3174
249	3175
249	3176
249	3177
249	3178
249	3179
249	3180
249	3181
249	3182
249	3183
250	1343
250	3129
250	3204
250	5086
250	9187
250	10776
250	10777
250	10778
250	10779
250	10780
252	3006
252	3163
252	3571
252	11357
252	12778
252	12779
252	12780
252	12781
252	12782
252	12783
255	69
255	1233
255	1587
255	5178
255	7544
255	13815
255	14324
255	14695
255	14696
255	14697
256	257
256	258
256	259
256	260
256	261
256	262
256	263
256	264
256	265
256	266
259	1034
259	3199
259	6690
259	11074
259	11075
259	11076
259	11077
259	11078
259	11079
262	260
262	1868
262	4259
262	5450
262	6797
262	6798
262	6799
262	6800
262	6801
262	6802
263	1233
263	1234
263	1235
263	1236
263	1237
263	1238
263	1239
263	1240
263	1241
263	1242
265	201
265	462
265	932
265	1168
265	2274
265	2275
265	2276
265	2277
265	2278
265	2279
267	268
267	269
267	270
267	271
267	272
267	273
267	274
267	275
267	276
267	277
270	4196
273	3313
273	3436
273	3437
273	3438
273	3439
273	3440
273	3441
273	3442
273	3443
273	3444
274	69
274	4524
274	4573
274	5558
274	6061
274	8267
274	12166
274	20959
274	20960
274	20961
278	279
278	280
278	281
278	282
278	283
278	284
278	285
278	286
278	287
278	288
289	272
289	290
289	291
289	292
289	293
289	294
289	295
289	296
289	297
289	298
293	3216
293	3504
293	4302
293	4926
293	9834
293	12780
293	13052
293	19724
293	19876
293	23934
297	69
297	2686
297	3677
297	11825
297	12166
297	17822
297	17955
297	21678
297	21862
297	21863
299	300
299	301
299	302
299	303
299	304
299	305
299	306
299	307
299	308
299	309
300	247
300	1424
300	2819
300	5082
300	5083
300	5084
300	5085
300	5086
300	5087
300	5088
301	320
301	882
301	1438
301	2185
301	7811
301	7812
301	7813
301	7814
301	7815
301	7816
302	3961
302	8333
302	8334
302	8335
302	8336
302	8337
302	8338
302	8339
302	8340
302	8341
303	69
303	96
303	2720
303	5458
303	6061
303	15051
303	15069
303	15143
303	19659
303	19660
304	3105
304	3832
304	4039
304	4951
304	5739
304	5745
304	5751
304	8619
304	8620
304	8621
305	736
305	2239
305	3899
305	4210
305	8218
305	8768
305	22930
305	23797
305	26089
305	26390
306	288
306	2311
306	4114
306	5271
306	6613
306	9885
306	10184
306	10914
306	10915
306	10916
310	311
310	312
311	1635
311	5246
311	5292
311	6078
311	6079
311	6080
311	6081
311	6082
311	6083
311	6084
311	6085
311	6086
311	6087
311	6088
311	6089
311	6090
313	314
313	315
313	316
313	317
313	318
313	319
313	320
313	321
313	322
313	323
324	325
324	326
324	327
324	328
324	329
325	2161
325	3296
325	5351
325	5857
325	8911
325	10814
325	10999
325	11000
325	11001
325	11002
325	11003
325	11004
325	11005
329	69
329	2885
329	4851
329	4933
329	7691
329	8147
329	8148
329	8149
329	8150
329	8151
330	55
330	331
330	332
330	333
330	334
330	335
330	336
330	337
330	338
330	339
335	1726
335	1810
335	2053
335	2054
335	2055
335	2056
335	2057
335	2058
335	2059
335	2060
338	1269
338	9770
338	10249
338	10732
338	11519
338	11666
338	11667
338	17303
338	22036
338	26435
340	69
340	341
340	342
340	343
340	344
340	345
340	346
340	347
340	348
343	349
343	1391
343	3180
343	3682
343	10014
343	11347
343	19115
343	19116
343	19117
343	19118
344	1407
344	1408
344	1409
344	1410
344	1411
344	1412
344	1413
344	1414
344	1415
344	1416
345	15658
347	1159
347	3119
347	4870
347	5485
347	8557
347	8907
347	12266
347	12267
347	12268
347	12269
348	2119
348	2465
348	2466
348	2467
348	2468
348	2469
348	2470
348	2471
348	2472
348	2473
349	350
349	351
349	352
349	353
349	354
349	355
349	356
349	357
349	358
349	359
357	653
357	854
357	2550
357	2551
357	2552
357	2553
357	2554
357	2555
357	2556
357	2557
359	837
359	3093
360	361
360	362
360	363
360	364
360	365
360	366
360	367
360	368
360	369
360	370
361	1970
361	5960
361	5961
361	5962
361	5963
361	5964
361	5965
361	5966
361	5967
361	5968
363	6420
365	1791
365	1792
365	1793
366	38
366	729
366	1220
366	2117
366	2621
366	8516
366	8604
366	8605
366	8606
366	8607
371	372
371	373
371	374
371	375
371	376
371	377
371	378
371	379
371	380
371	381
376	1783
376	14642
378	57
378	385
378	971
378	2017
378	3087
378	3088
378	3089
378	3090
378	3091
378	3092
382	383
382	384
382	385
382	386
382	387
382	388
382	389
382	390
382	391
382	392
383	2542
383	2544
383	2545
383	2547
383	2549
383	2647
383	2648
383	2649
383	2650
383	2651
385	5412
385	5428
385	7120
385	8050
385	9955
385	10981
385	10982
385	10983
385	10984
385	10985
386	756
386	3525
386	9401
386	13518
386	19958
386	19959
386	19960
386	19961
386	19962
386	19963
387	2092
387	2434
387	4166
387	4695
387	4979
387	4980
387	4981
387	4982
387	4983
389	69
389	226
389	638
389	639
389	640
389	641
389	642
389	643
389	644
391	1265
391	1859
391	6832
391	13900
391	15435
391	16971
391	17720
391	20312
391	20313
393	394
393	395
393	396
393	397
393	398
393	399
393	400
393	401
393	402
393	403
400	1215
400	1986
400	1987
400	1988
400	1989
400	1990
400	1991
400	1992
400	1993
400	1994
402	3794
402	5292
402	6084
402	6089
402	7541
402	7542
402	7543
402	7544
402	7545
402	7546
404	344
404	405
404	406
404	407
404	408
404	409
404	410
404	411
404	412
404	413
407	182
407	1193
407	3371
407	4904
407	6327
407	6865
407	8031
407	8032
407	8033
407	8034
412	10905
413	300
413	306
413	744
413	4125
413	4181
413	9489
413	10354
413	10355
413	10356
413	10357
414	415
414	416
414	417
414	418
414	419
414	420
414	421
414	422
414	423
414	424
419	1848
420	280
423	704
423	4663
423	5934
423	6931
423	6973
423	6974
423	6975
423	6976
423	6977
423	6978
425	426
425	427
425	428
425	429
425	430
427	69
427	1814
427	1995
427	1996
427	1997
427	1998
427	1999
427	2000
427	2001
427	2002
431	258
431	432
431	433
431	434
431	435
431	436
431	437
431	438
431	439
431	440
433	9505
436	55
436	536
436	2879
436	3048
436	5191
436	6359
436	8239
436	20727
436	20728
436	20729
437	1310
437	2101
437	2510
437	2511
437	2512
437	2513
437	2514
437	2515
437	2516
440	415
440	3124
440	3343
440	5540
440	5541
440	5542
441	442
441	443
441	444
441	445
441	446
441	447
441	448
441	449
441	450
441	451
444	4624
444	5835
444	8911
444	11659
444	11660
444	11661
444	11662
444	11663
444	11664
444	11665
449	1633
449	3074
449	4716
449	4777
449	4922
449	7034
449	7653
449	7859
449	9278
449	9279
452	453
452	454
452	455
452	456
452	457
452	458
452	459
452	460
452	461
452	462
453	5850
453	5851
453	5852
453	5853
453	5854
453	5855
453	5856
453	5857
453	5858
453	5859
455	7872
455	8030
455	8474
455	8475
455	8476
455	8477
455	8478
455	8479
455	8480
455	8481
462	6973
462	10666
462	18255
462	18256
462	18257
462	18258
462	18259
462	18260
462	18261
462	18262
463	464
463	465
463	466
463	467
463	468
463	469
463	470
463	471
463	472
463	473
466	61
467	2113
474	475
474	476
474	477
474	478
474	479
474	480
474	481
474	482
474	483
474	484
475	647
475	2176
475	3689
475	3848
475	7201
475	7241
475	15841
475	19405
475	19406
475	19407
476	650
476	4293
476	5360
476	7269
476	11390
476	14125
476	17935
476	17936
476	17937
476	17938
477	581
477	980
477	1989
477	2072
477	9130
477	13759
477	14190
477	16937
477	17488
478	1288
478	1477
478	1569
478	3347
478	3348
478	3349
478	3350
478	3351
478	3352
478	3353
479	3080
479	8909
479	8910
479	8911
479	8912
479	8913
479	8914
479	8915
479	8916
479	8917
480	401
480	4425
480	5928
480	6355
480	6356
480	6357
480	6358
480	6359
480	6360
480	6361
485	486
485	487
485	488
485	489
485	490
485	491
485	492
485	493
485	494
485	495
490	1327
490	1328
490	1329
490	1330
490	2114
490	2115
490	2116
490	2117
490	2118
490	2119
493	565
493	3488
493	3981
493	7040
493	7488
493	8250
493	8642
493	8691
493	8692
493	8693
494	624
494	626
494	628
494	3831
494	4152
494	4153
494	4154
494	5723
494	5724
494	5725
496	497
496	498
496	499
496	500
496	501
496	502
496	503
496	504
496	505
497	183
497	2889
497	5219
497	7666
497	11657
497	14083
497	14196
497	14299
497	14300
497	14301
498	360
498	363
498	968
498	3105
498	8268
498	8559
498	17539
498	17704
498	20690
498	20691
506	488
506	507
506	508
506	509
506	510
506	511
506	512
506	513
506	514
506	515
511	69
511	1340
511	2088
511	4800
511	4801
511	4802
511	4803
511	4804
511	4805
511	4806
512	985
512	987
512	991
512	1451
512	1452
512	1453
512	1454
512	1455
512	1456
512	1457
516	517
516	518
516	519
516	520
516	521
516	522
516	523
516	524
516	525
520	378
520	2056
520	4686
520	5246
520	6246
520	6439
520	8137
520	9352
520	9353
520	9354
526	527
526	528
526	529
526	530
526	531
526	532
526	533
526	534
526	535
526	536
532	8082
532	10446
532	10447
532	10448
532	10449
532	10450
532	10451
532	10452
532	10453
532	10454
534	237
534	1373
534	5709
534	6238
534	7461
534	10113
534	10229
534	10734
534	10735
534	10736
536	413
536	1346
536	3988
536	4043
536	5056
536	5454
536	8672
536	11953
536	11954
536	11955
537	538
537	539
537	540
537	541
537	542
537	543
537	544
537	545
537	546
537	547
538	1288
538	1291
538	2250
538	5035
538	9920
538	10687
538	10688
538	10689
538	10690
538	10691
539	1488
539	4698
539	6987
539	8875
539	10460
539	11794
539	11795
539	11796
539	11797
539	11798
540	2920
541	2512
541	2517
541	2518
541	2519
541	2520
541	2521
541	2522
541	2523
541	2524
541	2525
545	1303
545	2073
545	2098
545	2508
545	6639
545	6640
545	6641
545	6642
545	6643
545	6644
546	10268
546	16072
546	18558
546	18559
546	18560
547	1041
547	2320
547	7483
547	11016
547	13749
547	18831
547	19347
547	20705
547	21078
547	21168
548	511
548	549
548	550
548	551
548	552
548	553
548	554
548	555
548	556
548	557
554	870
554	2072
554	4491
554	5328
554	8215
554	14141
554	14142
554	14143
554	14144
554	14145
558	559
558	560
558	561
558	562
558	563
558	564
558	565
558	566
558	567
558	568
559	1162
559	3511
559	5696
559	6046
559	19170
559	22024
559	22870
559	22871
559	22872
559	22873
561	971
561	1139
561	1229
561	5137
561	5785
561	5916
561	5917
561	5918
561	5919
563	6687
563	10300
563	19159
563	19471
563	19510
563	19511
563	19512
563	19513
563	19514
563	19515
564	930
564	4295
564	8284
564	11849
564	16142
564	17081
564	18909
564	19638
564	19639
564	19640
565	2660
565	4077
565	4857
565	7577
565	8040
565	9235
565	9578
565	9579
565	9580
565	9581
566	7561
566	7562
567	645
567	646
567	647
567	648
567	649
567	650
567	651
567	652
567	653
567	654
569	570
569	571
569	572
569	573
569	574
569	575
569	576
569	577
569	578
569	579
573	69
573	7557
573	7701
573	8216
573	9268
573	9622
573	13273
573	13274
573	13275
573	13276
577	9447
577	9854
577	9855
577	9856
577	9857
577	9858
577	9859
577	9860
577	9861
577	9862
578	3295
578	4193
578	4621
578	13312
578	13536
578	15996
578	16973
578	19315
578	19316
578	19317
579	10605
580	581
580	582
580	583
580	584
580	585
580	586
580	587
581	142
581	895
581	1163
581	1164
581	1165
581	1166
581	1167
581	1168
581	1169
588	589
588	590
588	591
592	339
592	557
592	593
592	594
[truncated: 63,370 more rows]
