# Supplementary material for: Dynamic thresholding search for the feedback vertex set problem
Source: PeerJ Comput Sci. 2023 Feb 10;9:e1245. doi: 10.7717/peerj-cs.1245 (PMC10280643; doi:10.7717/peerj-cs.1245)
Supplement: Supplemental Information 1 — These 101 benchmark instances are classified into five categories. No optimal solutions are known for the instances of the first to forth categories, while optimal solutions are known for the instances of the fifth category. [file peerj-cs-09-1245-s001.zip › FourthCategory/p2p-Gnutella25.txt]

22687	54705
1	2
1	3
1	4
1	5
1	6
1	7
1	8
1	9
1	10
4	739
4	6879
4	7401
4	7402
4	7403
4	7404
4	7405
4	7406
4	7407
4	7408
10	6605
10	9819
10	10814
10	10990
10	11913
10	12090
10	12337
10	12842
10	13729
10	13730
11	12
11	13
11	14
11	15
11	16
11	17
11	18
11	19
11	20
11	21
13	3398
20	1931
20	3149
20	3649
20	4620
20	7318
20	7319
20	7320
20	7321
20	7322
20	7323
22	23
22	24
22	25
22	26
22	27
22	28
22	29
22	30
22	31
22	32
23	119
23	1257
23	3512
23	3513
23	6166
23	9186
23	10216
23	10355
23	11370
23	18169
24	602
24	3639
24	4821
24	5026
24	5374
24	5375
24	5376
24	5377
24	5378
24	5379
25	168
25	169
25	170
25	171
25	172
25	173
25	174
25	175
25	176
25	177
27	154
27	456
27	800
27	1328
27	1942
27	2756
27	3024
27	3034
27	3035
27	3036
32	3310
32	4742
32	4743
32	4744
32	4745
32	4746
32	4747
32	5689
32	9142
32	10094
33	34
33	35
33	36
33	37
33	38
33	39
33	40
33	41
33	42
33	43
34	3238
34	3389
34	3873
34	6895
34	8051
34	8305
34	8346
34	9203
34	9204
34	9205
35	592
35	1415
35	1416
35	1417
35	1418
40	9543
40	9544
40	9545
40	9546
40	9547
40	9548
40	9549
40	9550
40	9551
40	9552
44	45
44	46
44	47
44	48
44	49
44	50
44	51
44	52
44	53
44	54
46	3439
46	4633
46	16252
46	16888
46	17566
46	17567
46	17568
46	17569
46	17570
46	17571
47	1787
47	1918
47	3607
47	4896
47	4897
47	4898
47	4899
47	4900
47	4901
47	4902
49	2206
49	3834
49	3835
49	3836
49	3837
49	3838
49	3839
49	3840
49	3841
49	3842
52	1206
52	4424
52	5861
52	8760
52	10879
52	10880
52	10881
52	10882
52	10883
52	10884
55	56
55	57
55	58
55	59
55	60
55	61
55	62
55	63
55	64
55	65
56	1070
56	2393
56	4825
56	4826
56	4827
56	4828
56	4829
56	4830
56	4831
56	4832
57	297
57	7770
57	7771
57	7772
57	7773
57	7774
57	7775
57	7776
57	7777
57	7778
60	682
60	761
60	3069
60	4560
60	8180
60	8409
60	8411
60	9140
60	9141
60	10143
61	344
61	345
61	346
61	347
61	348
61	349
61	350
61	351
61	352
61	353
62	6354
66	67
66	68
66	69
66	70
66	71
66	72
66	73
66	74
66	75
66	76
69	121
69	596
69	1349
69	3014
69	4906
69	6503
69	7383
69	7947
69	8108
69	8413
71	625
71	1457
71	2853
71	2854
71	2855
71	2856
71	2857
71	2858
71	2859
71	2860
77	78
77	79
77	80
77	81
77	82
77	83
77	84
77	85
78	1339
78	1617
78	1919
78	1920
78	1921
78	1922
78	1923
78	1924
78	1925
78	1926
80	917
80	1836
80	2861
80	2862
80	2863
80	2864
80	2865
80	2866
80	2867
83	265
83	4852
83	4990
83	5195
83	5955
83	9498
83	9885
83	9886
83	9887
83	9888
86	87
86	88
86	89
86	90
86	91
86	92
86	93
86	94
86	95
86	96
87	3351
87	10526
87	10527
87	10528
87	10529
87	10530
87	10531
87	10532
87	10533
87	10534
90	5963
90	5964
90	5965
90	5966
90	5967
90	5968
90	5969
90	5970
90	5971
90	5972
97	98
97	99
97	100
97	101
97	102
97	103
97	104
97	105
97	106
97	107
108	109
108	110
108	111
108	112
108	113
108	114
108	115
108	116
108	117
108	118
111	289
111	3289
111	3290
111	3291
111	3292
111	3293
111	3294
111	3295
111	3296
111	3297
119	120
119	121
119	122
119	123
119	124
120	829
120	1568
120	1898
120	3896
120	3897
120	3898
120	3899
120	3900
120	3901
120	3902
121	2421
121	2581
121	2645
121	6300
121	8789
121	9162
121	11437
121	11438
121	11439
121	11440
124	2439
124	2914
124	8952
124	10057
124	10058
124	10059
124	10060
124	10061
124	10062
124	10063
125	126
125	127
125	128
125	129
125	130
125	131
125	132
125	133
125	134
125	135
133	141
133	670
133	1143
133	1144
133	1145
133	1146
133	1147
133	1148
133	1149
133	1150
134	14
134	1120
134	2243
134	2244
134	2245
134	2246
134	2247
134	2248
134	2249
134	2250
135	671
135	674
135	675
135	676
135	1050
135	1904
135	8399
135	8400
135	8401
135	8402
136	112
136	137
136	138
136	139
136	140
136	141
136	142
136	143
136	144
136	145
139	105
139	465
139	2705
139	5035
139	5036
139	5037
139	5038
139	5039
139	5040
139	5041
144	357
144	1217
144	1239
144	1240
144	1241
144	1242
144	1243
144	1244
144	1245
144	1246
146	147
146	148
146	149
146	150
146	151
146	152
146	153
146	154
146	155
146	156
148	16793
149	789
149	893
149	1055
149	11144
149	11648
149	14951
149	17621
149	17959
149	17960
149	17961
152	3191
152	5581
153	4396
153	7085
153	8952
153	9829
153	9830
153	9831
153	9832
153	9833
153	9834
153	9835
154	152
154	2894
154	2895
154	2896
154	2897
154	2898
154	2899
154	2900
154	2901
154	2902
157	158
157	159
157	160
157	161
157	162
157	163
157	164
157	165
157	166
157	167
159	6808
159	8198
159	8199
159	8200
159	8201
159	8202
159	8203
159	8204
159	8205
159	8206
160	1387
160	1391
160	1597
160	1598
160	1599
160	1600
160	1601
160	1602
160	1603
160	1604
170	318
170	5592
170	14664
170	17527
170	17528
170	17529
170	17530
170	17531
170	17532
170	17533
171	5195
171	5779
171	7341
171	8071
171	8883
171	8884
171	8885
171	8886
171	8887
171	8888
178	179
178	180
178	181
178	182
178	183
178	184
178	185
178	186
178	187
178	188
179	245
187	2258
189	190
189	191
189	192
189	193
189	194
189	195
189	196
189	197
189	198
193	3339
193	3566
193	11255
193	14296
193	17324
193	17652
193	17653
193	17654
193	17655
193	17656
198	4828
199	200
199	201
199	202
199	203
199	204
199	205
199	206
199	207
199	208
199	209
201	3912
201	4086
201	4940
201	6730
201	9194
201	9785
201	13424
201	13425
201	13426
201	13427
204	5128
204	5208
204	8144
204	9884
204	11822
204	13632
204	13773
204	15191
204	15192
206	32
206	193
206	3242
206	4249
206	7675
206	11397
206	13205
206	14123
206	14805
206	14905
210	132
210	211
210	212
210	213
210	214
210	215
210	216
210	217
210	218
210	219
212	2307
212	3129
212	4002
212	4610
212	6352
212	7721
212	9363
212	10344
212	10345
212	10346
220	221
220	222
220	223
220	224
220	225
220	226
220	227
220	228
220	229
220	230
222	2077
222	2974
222	3826
222	3827
222	3828
222	3829
222	3830
222	3831
222	3832
222	3833
223	88
223	90
223	3017
223	6377
223	9840
223	11511
223	11512
223	11513
223	11514
223	11515
224	1051
224	1640
224	3008
224	3612
224	3613
224	3614
224	3615
224	3616
224	3617
224	3618
226	1620
226	3457
226	3680
226	3681
226	3682
226	3683
226	3684
226	3685
226	3686
226	3687
228	989
228	2895
228	6099
228	15626
228	16440
228	17355
228	18091
228	19724
228	19725
228	19726
229	1011
229	2575
229	2576
229	2577
229	2578
229	2579
229	2580
229	2581
229	2582
229	2583
231	232
233	234
233	235
233	236
233	237
233	238
233	239
233	240
233	241
233	242
233	243
235	237
235	279
235	3123
235	3156
235	3359
235	3360
235	3361
235	3362
235	3363
235	3364
244	245
244	246
244	247
244	248
244	249
244	250
244	251
244	252
244	253
244	254
247	8442
247	15030
247	17621
247	18857
247	20088
247	20089
247	20090
247	20091
247	20092
247	20093
249	700
249	2753
249	2754
249	7926
249	7967
249	9517
249	9518
249	9519
249	9520
249	9521
255	256
255	257
255	258
255	259
255	260
255	261
255	262
255	263
255	264
255	265
258	5601
258	5602
258	5603
261	5939
261	7976
261	8108
261	12144
261	13025
261	14081
261	15445
261	15446
261	15447
261	15448
262	1674
262	2728
262	4272
262	4824
262	9491
262	10478
262	12413
262	12414
263	1317
263	1496
263	3739
263	4844
263	4895
263	6232
263	7255
263	8368
263	8369
263	8370
266	267
266	268
266	269
266	270
266	271
266	272
266	273
266	274
266	275
266	276
271	2356
271	3888
271	4903
271	6281
271	6748
271	6864
271	6865
271	6866
271	6867
271	6868
273	6999
276	1766
276	1985
276	3709
276	4719
276	5364
276	8231
276	11409
276	19051
276	19860
276	19861
277	278
277	279
277	280
277	281
277	282
277	283
284	285
284	286
284	287
284	288
284	289
284	290
284	291
284	292
284	293
284	294
287	5129
287	5130
291	398
291	399
292	3236
295	296
295	297
295	298
295	299
295	300
295	301
295	302
295	303
295	304
295	305
296	5259
296	7878
296	8142
296	8143
297	263
297	2785
297	3336
297	4067
297	5643
297	6750
297	6751
297	10527
297	10875
297	16597
298	1751
298	1752
298	2660
298	5944
298	7074
298	8911
298	8960
298	9570
298	9571
298	9572
299	629
299	2327
299	3160
299	7281
299	12537
299	12652
299	13375
299	13726
299	13727
299	13728
300	1992
300	2462
300	7803
300	11572
300	11573
300	11574
300	11575
300	11576
300	11577
303	1010
303	1485
303	3820
303	5014
303	5015
303	5016
303	5017
303	5018
303	5019
303	5020
304	2076
304	3183
304	4296
304	4297
304	4298
304	4299
304	4300
304	4301
304	4302
304	4303
306	307
306	308
308	1845
308	1860
308	1861
308	1862
308	1863
308	1864
308	1865
308	1866
308	1867
308	1868
309	310
309	311
309	312
309	313
309	314
309	315
309	316
309	317
309	318
309	319
310	1268
310	1269
310	1270
310	1271
310	1272
310	1273
310	1274
310	1275
310	1276
310	1277
311	2164
311	2708
311	6568
311	8330
311	9915
311	13848
311	18826
311	19968
311	19969
311	19970
317	4230
317	7357
317	8108
317	8145
317	10182
317	13270
317	14149
317	16198
317	16439
318	9496
318	9627
318	9708
318	10387
318	11668
318	13574
318	14353
318	14354
318	14355
318	14356
319	2621
319	2705
319	9395
319	12632
319	12633
319	12634
319	12635
319	12636
319	12637
319	12638
320	321
322	323
322	324
322	325
322	326
322	327
322	328
322	329
322	330
322	331
322	332
327	205
327	778
327	2567
327	2568
327	2569
327	2570
327	2571
327	2572
327	2573
327	2574
328	796
328	5479
328	5480
328	5481
328	5482
328	5483
328	5484
328	5485
328	5486
328	5487
333	334
333	335
333	336
333	337
333	338
333	339
333	340
333	341
333	342
333	343
336	750
336	752
336	798
336	1889
336	2220
336	3131
336	3302
336	3303
336	3614
336	7769
338	3632
338	4396
338	4566
338	4567
338	4568
338	4569
338	4570
338	4571
338	4572
338	4573
345	2224
345	5400
345	10056
345	11261
345	11748
345	12857
345	13139
345	15940
345	17553
345	17554
348	4326
348	6819
348	9207
348	12302
348	14707
348	17813
348	21560
348	22308
348	22309
348	22310
354	355
354	356
354	357
354	358
354	359
354	360
354	361
354	362
354	363
354	364
362	4414
362	7633
362	8383
362	9664
362	9665
362	9666
362	9667
362	9668
362	9669
362	9670
365	366
365	367
365	368
365	369
365	370
365	371
365	372
365	373
365	374
365	375
370	2147
370	2148
370	2149
370	2150
370	2151
370	2152
370	2153
370	2154
370	2155
370	2156
373	1149
373	2322
373	2574
373	3027
373	5392
373	6099
373	6460
373	6461
373	6462
374	3325
374	3328
374	3869
374	6049
374	6050
374	6051
374	6540
374	6541
374	6542
374	6543
375	3108
375	4182
375	5611
375	5612
375	5613
375	5614
375	12752
375	13217
375	20414
375	20415
376	377
376	378
376	379
376	380
376	381
376	382
376	383
376	384
376	385
376	386
387	388
387	389
387	390
387	391
387	392
387	393
387	394
387	395
387	396
387	397
389	508
390	481
390	1406
390	1407
390	1408
390	1409
390	1410
390	1411
390	1412
390	1413
390	1414
393	120
393	869
393	7330
393	13515
393	14104
393	14105
396	104
396	1110
396	3197
396	4180
396	4637
396	4638
396	4639
396	4640
396	4641
400	401
400	402
400	403
400	404
400	405
400	406
400	407
400	408
400	409
400	410
411	412
411	413
411	414
411	415
411	416
411	417
411	418
411	419
411	420
411	421
416	4630
416	7000
416	7001
419	727
419	2958
419	2959
419	2960
419	2961
419	2962
419	2963
419	2964
419	2965
419	2966
422	402
422	423
422	424
422	425
422	426
422	427
422	428
422	429
422	430
422	431
425	3138
425	3244
425	4406
425	4407
425	4408
425	4409
425	4410
425	4411
425	4412
425	4413
429	5596
429	7545
430	682
430	1696
430	2934
430	3069
430	4560
430	5296
430	8180
430	19044
430	19045
430	19046
431	2317
431	2693
431	7093
431	10058
431	11218
431	11219
431	11220
432	433
432	434
432	435
432	436
432	437
432	438
432	439
432	440
432	441
432	442
433	5204
436	126
436	4009
436	6018
436	6019
436	6020
436	6021
436	6022
436	6023
436	6024
436	6025
439	416
439	2373
439	3690
439	3873
439	5823
439	6465
439	6514
439	6623
439	11241
439	16769
441	1982
441	6022
441	6675
441	9562
441	13731
441	14360
441	16258
441	16548
441	16549
441	16550
443	444
443	445
443	446
443	447
443	448
443	449
443	450
443	451
443	452
443	453
444	1935
444	5165
444	5522
444	7625
444	8993
444	11099
444	11963
444	14715
444	14716
444	14717
446	633
446	1418
446	5836
446	6325
446	6649
446	6726
446	6727
446	6728
446	6729
446	6730
448	2242
448	2523
448	13075
448	15625
448	16551
448	18783
448	19781
448	19782
448	19783
448	19784
454	382
454	455
454	456
454	457
454	458
454	459
454	460
454	461
454	462
454	463
455	1486
455	1487
455	1488
455	1489
455	1490
455	1491
455	1492
455	1493
455	1494
455	1495
457	6600
457	7771
457	9711
457	9712
457	9713
457	9714
457	9715
457	9716
457	9717
457	9718
460	172
460	3527
460	3583
460	6614
460	10522
460	12405
460	15134
460	19958
460	21987
460	21988
464	465
465	10328
465	11828
465	11829
465	11830
465	11831
466	467
466	468
466	469
466	470
466	471
466	472
466	473
466	474
466	475
466	476
467	215
467	840
467	1992
467	3825
467	4460
467	9887
467	15596
467	15796
467	15797
467	15798
469	2251
469	5498
469	6444
469	7668
469	8319
469	10754
469	10778
469	10779
469	10780
469	10781
477	167
477	478
477	479
477	480
477	481
477	482
477	483
477	484
477	485
477	486
478	1867
478	4572
478	6420
478	9004
478	11888
478	11889
478	11890
478	11891
478	11892
479	129
479	167
479	353
479	480
479	484
479	485
479	977
479	1087
479	1088
479	1089
479	1090
479	1091
479	1092
479	1093
479	1094
479	1095
479	1096
479	1097
479	1098
479	1099
479	1100
479	1101
479	1102
479	1103
479	1104
479	1105
479	1106
479	1107
479	1108
479	1109
479	1110
479	1111
479	1112
479	1113
479	1114
479	1115
479	1116
479	1117
479	1118
479	1119
479	1120
479	1121
487	488
487	489
487	490
487	491
487	492
487	493
487	494
487	495
487	496
487	497
488	47
488	51
488	578
488	869
488	1885
488	5158
488	5796
488	5797
488	5798
488	5799
489	1388
489	6579
489	6962
489	6964
489	7326
489	8429
489	8432
489	10885
489	13171
489	17699
496	8845
496	8879
496	12610
496	12709
496	13704
496	13705
496	13706
496	13707
496	13708
497	1340
497	7647
497	7648
497	7649
497	7650
497	7651
497	7652
497	7653
497	7654
498	465
498	499
498	500
498	501
498	502
498	503
498	504
498	505
498	506
498	507
504	5686
509	510
509	511
509	512
509	513
509	514
509	515
509	516
509	517
509	518
509	519
514	568
514	1990
514	2159
514	3478
514	3479
514	3480
514	3481
514	3482
514	3483
514	3484
520	120
520	521
520	522
520	523
520	524
520	525
520	526
520	527
520	528
520	529
523	565
523	1104
523	2684
523	4154
523	4155
523	4156
523	4157
523	4158
523	4159
523	4160
528	270
528	431
528	517
528	1698
528	5236
528	5862
528	7590
528	14209
528	14210
528	14211
530	531
530	532
530	533
530	534
530	535
530	536
530	537
530	538
530	539
530	540
535	4499
535	9069
535	11184
535	11590
535	13455
535	18156
535	19062
535	19063
535	19064
535	19065
536	526
536	1539
536	4715
536	9804
536	10064
536	10065
536	10066
536	10067
536	10068
536	10069
541	542
541	543
541	544
541	545
541	546
541	547
541	548
541	549
541	550
541	551
543	1851
543	5656
543	5657
543	5658
543	5659
543	5660
543	5661
543	5662
543	5663
543	5664
552	122
552	186
552	553
552	554
552	555
552	556
552	557
552	558
552	559
552	560
561	430
561	562
561	563
561	564
561	565
561	566
561	567
561	568
561	569
562	14857
563	673
563	1162
563	1163
563	1164
563	1165
565	8725
565	11227
565	11910
565	11911
565	13116
565	13297
565	16167
565	17232
565	19113
565	19114
566	649
566	650
566	651
566	652
566	653
566	654
566	655
566	656
566	657
566	658
567	2759
567	4662
567	5410
567	5411
567	5412
567	5413
567	5414
567	5415
567	5416
567	5417
570	571
571	10
571	2417
571	5113
571	9091
571	11883
571	17792
571	17793
571	17794
571	17795
571	17796
572	573
572	574
572	575
572	576
572	577
572	578
572	579
572	580
572	581
572	582
573	289
573	2599
573	3589
573	4803
573	4804
573	4805
573	4806
573	4807
573	4808
573	4809
577	1633
577	6537
577	8352
577	9697
577	9698
577	9699
577	9700
577	9701
577	9702
577	9703
578	40
578	918
578	919
578	920
578	921
578	922
578	923
578	924
578	925
583	186
583	584
583	585
583	586
583	587
583	588
583	589
583	590
583	591
583	592
586	2186
586	6283
586	6991
586	8797
586	11857
586	14280
586	14281
586	14282
586	14283
586	14284
593	594
595	596
595	597
595	598
595	599
595	600
595	601
595	602
595	603
595	604
596	616
596	912
596	2398
596	3264
596	9300
596	12600
596	12601
596	12602
596	12603
596	12604
601	6426
601	7933
601	8299
601	8300
601	8301
601	8302
601	8303
601	8304
601	8305
601	8306
603	208
603	940
603	941
603	942
603	943
603	944
603	945
603	946
603	947
604	1148
604	1438
604	9262
604	9263
604	9264
604	9265
604	9266
604	9267
604	9268
604	9269
605	606
605	607
605	608
605	609
605	610
605	611
605	612
605	613
605	614
605	615
606	674
606	1278
606	5362
606	8136
606	11090
606	16060
606	16061
606	16062
606	16063
606	16064
615	613
615	683
615	684
615	685
615	686
615	687
615	688
615	689
615	690
615	691
616	213
616	617
616	618
616	619
616	620
616	621
616	622
616	623
616	624
616	625
617	2513
617	2618
617	4369
617	4370
617	4371
617	4372
617	4373
617	4374
617	4375
617	4376
626	627
628	629
628	630
628	631
628	632
628	633
628	634
628	635
628	636
628	637
628	638
629	335
629	693
629	2163
629	2203
629	2752
629	2753
629	2754
629	2755
629	2756
629	2757
629	2758
629	2759
631	693
631	10225
631	10226
632	2823
632	2824
632	2825
632	2826
632	2827
632	2828
632	2829
632	2830
632	2831
634	4675
635	5213
635	5703
635	14578
635	15897
635	15898
635	15899
635	15900
635	15901
635	15902
635	15903
639	640
639	641
639	642
639	643
639	644
639	645
639	646
639	647
639	648
640	937
640	938
640	939
648	2146
648	10616
648	10797
648	11578
648	17291
648	17292
648	17293
648	17294
648	17295
654	273
654	517
654	821
654	2222
654	4317
654	9476
654	9477
654	9478
654	9479
654	9480
655	1733
655	5437
655	5438
655	8830
655	11497
655	14768
655	14769
655	14770
655	14771
655	14772
657	4527
657	8880
657	9554
657	13368
657	13369
657	13370
657	13371
657	13372
657	13373
658	1184
658	1342
658	1590
658	1591
658	1592
658	1593
658	1594
658	1595
658	1596
659	660
659	661
659	662
659	663
659	664
[truncated: 52,706 more rows]
