# Supplementary material for: Dynamic thresholding search for the feedback vertex set problem
Source: PeerJ Comput Sci. 2023 Feb 10;9:e1245. doi: 10.7717/peerj-cs.1245 (PMC10280643; doi:10.7717/peerj-cs.1245)
Supplement: Supplemental Information 1 — These 101 benchmark instances are classified into five categories. No optimal solutions are known for the instances of the first to forth categories, while optimal solutions are known for the instances of the fifth category. [file peerj-cs-09-1245-s001.zip › FourthCategory/p2p-Gnutella30.txt]

36682	88328
1	2
1	3
1	4
1	5
1	6
1	7
1	8
1	9
1	10
1	11
3	142
3	344
3	2660
3	2661
3	2662
3	2663
3	2664
3	2665
3	2666
3	2667
5	1462
5	11101
5	11102
5	11103
5	11104
5	11105
5	11106
5	11107
5	11108
7	939
7	1212
7	1683
7	1684
7	1685
7	1686
7	1687
7	1688
7	1689
8	2044
8	3818
8	5673
8	5904
8	10083
8	11674
8	11675
8	11676
8	11677
8	11678
12	13
12	14
12	15
12	16
12	17
12	18
12	19
12	20
12	21
12	22
15	3581
15	4163
15	4720
15	5781
15	8892
15	11203
15	14812
15	17111
15	17112
15	17113
23	24
23	25
23	26
23	27
23	28
23	29
23	30
23	31
23	32
23	33
29	579
29	580
29	581
29	582
29	583
29	584
29	585
29	586
29	587
29	588
33	2321
33	2877
33	2878
33	2879
33	2880
33	2881
33	2882
33	2883
33	2884
33	2885
34	35
34	36
34	37
34	38
34	39
34	40
34	41
34	42
34	43
40	5011
40	7380
40	7381
40	7382
40	7383
40	7384
40	7385
40	7386
40	7387
40	7388
44	45
44	46
44	47
44	48
44	49
44	50
44	51
44	52
44	53
44	54
46	2631
46	4920
46	7568
46	10206
46	12480
46	18366
46	20226
46	23132
46	23133
46	23134
47	777
47	1954
47	12678
47	12844
47	13365
47	13367
47	13813
47	15059
47	17154
47	17155
49	221
49	222
49	223
49	224
49	225
49	226
49	227
49	228
49	229
49	230
51	2283
51	3707
51	4428
51	4429
51	4430
51	4431
51	4432
51	4433
51	4434
51	4435
52	357
52	362
52	363
52	364
52	365
52	777
52	778
52	779
52	780
52	781
53	640
53	1232
53	12272
53	12273
53	12274
53	12275
53	12276
53	12277
53	12278
53	12279
54	149
54	173
54	432
54	3525
54	3526
54	3527
54	3528
54	3529
54	3530
54	3531
55	42
55	56
55	57
55	58
55	59
55	60
55	61
55	62
55	63
55	64
61	1366
61	2896
61	2897
61	2898
61	2899
61	2900
61	2901
61	2902
61	2903
61	2904
64	1293
64	4674
64	8871
64	8872
64	8873
64	8874
64	8875
64	8876
64	8877
64	8878
65	66
65	67
65	68
65	69
65	70
65	71
65	72
65	73
65	74
65	75
72	190
72	1683
72	4451
72	4452
72	4453
72	4454
72	4455
72	4456
72	4457
72	4458
76	77
78	79
78	80
78	81
78	82
78	83
78	84
78	85
78	86
78	87
78	88
84	356
84	357
84	358
84	359
84	360
84	361
84	365
84	1871
84	1872
84	1873
89	90
89	91
89	92
89	93
89	94
89	95
89	96
89	97
89	98
89	99
100	101
100	102
100	103
100	104
100	105
100	106
100	107
100	108
100	109
100	110
111	112
111	113
111	114
111	115
111	116
111	117
111	118
111	119
116	1247
116	2698
116	3073
116	4697
116	7332
116	12354
116	16894
116	17092
116	17093
118	143
118	561
118	562
118	563
118	564
118	565
118	566
118	567
118	568
118	569
120	121
120	122
120	123
120	124
120	125
120	126
120	127
120	128
120	129
120	130
125	2230
125	2231
125	2232
125	2233
125	2234
125	2235
125	2236
125	2237
125	2238
125	2239
131	132
131	133
131	134
131	135
131	136
131	137
131	138
131	139
131	140
131	141
132	1424
132	1592
132	2261
132	2262
132	2263
132	2264
132	2265
132	2266
132	2267
132	2268
133	1738
133	1863
133	1869
133	3932
133	3933
133	3934
133	3935
133	3936
133	3937
133	3938
134	420
134	3480
134	8515
134	8516
134	8517
134	8518
134	8519
134	8520
134	8521
134	8522
136	3547
136	4339
136	4340
136	4341
136	4342
136	4343
136	4344
136	4345
136	4346
136	4347
137	1293
137	14340
137	21321
137	21322
137	21323
137	21324
137	21325
137	21326
137	21327
137	21328
138	981
138	1525
138	1655
138	1656
138	1657
138	1658
138	1659
138	1660
138	1661
138	1662
139	132
139	1517
139	1518
139	1519
139	1520
139	1521
139	1522
139	1523
139	1524
139	1525
140	433
140	552
140	553
140	554
140	555
140	556
140	557
140	558
140	559
140	560
142	143
142	144
142	145
142	146
144	3137
144	3889
144	3890
144	3891
144	3892
144	3893
144	3894
144	3895
144	3896
144	3897
147	148
147	149
148	2194
148	3239
148	3240
148	3241
148	3242
148	3243
148	3244
148	3245
148	3246
148	3247
150	151
150	152
153	154
153	155
153	156
153	157
153	158
153	159
153	160
153	161
153	162
153	163
159	613
159	1751
159	3686
159	3687
159	3688
159	3689
159	3690
159	3691
159	3692
159	3693
161	231
161	232
161	233
161	234
161	235
161	236
161	237
161	238
161	239
161	240
162	926
162	13718
162	14374
162	19426
162	21296
162	27301
162	31280
162	31281
162	31282
162	31283
163	863
163	1767
163	2795
163	4701
163	5719
163	15703
163	16080
163	16081
163	16082
163	16083
164	165
164	166
164	167
164	168
164	169
164	170
164	171
164	172
164	173
164	174
170	1250
170	3614
170	3995
170	6490
170	9026
170	9027
170	9028
170	9029
170	9030
170	9031
173	2100
173	2925
173	2931
173	5069
173	5070
173	5071
173	5072
173	5073
173	5074
173	5075
175	176
175	177
175	178
175	179
175	180
175	181
175	182
175	183
175	184
176	196
176	1349
176	1350
176	1352
176	1353
176	1355
176	1356
176	4841
184	173
184	432
184	1631
184	1769
184	5239
184	5240
184	5241
184	5242
184	5243
184	5244
185	186
185	187
185	188
185	189
185	190
185	191
185	192
185	193
185	194
186	3762
186	4306
186	4580
186	5786
186	5787
186	5788
186	5789
186	5790
186	5791
186	5792
187	350
187	546
187	2348
187	2349
187	2350
187	2351
187	2352
187	2353
187	2354
187	2355
190	137
190	4200
190	4840
190	6356
190	7513
190	8868
190	15755
190	15979
190	17689
190	17690
193	4231
193	8914
193	10101
193	10102
193	10103
193	10104
193	10105
193	10106
193	10107
194	1106
194	1107
194	1108
194	1109
194	1110
194	1111
194	1112
194	1113
194	1114
194	1115
195	196
195	197
195	198
195	199
195	200
195	201
195	202
195	203
195	204
195	205
196	2359
196	8193
196	12548
196	21172
196	21728
196	25426
196	27041
196	28674
196	28675
199	4734
199	4735
199	4736
199	4737
199	4738
199	4739
199	4740
199	4741
199	4742
202	3125
202	3126
202	3127
202	3128
202	3129
202	3130
202	3131
202	3132
202	3133
202	3134
203	657
203	658
203	659
203	660
203	661
203	662
203	663
203	664
203	665
203	666
206	207
206	208
206	209
206	210
207	8892
211	93
211	212
211	213
211	214
211	215
211	216
211	217
211	218
211	219
211	220
213	178
213	885
213	1063
213	2254
213	5298
213	5299
213	5300
213	5301
213	5302
213	5303
218	1850
218	3448
218	4626
218	4653
218	4654
218	4655
218	4656
218	4657
218	4658
222	1546
222	2660
222	5147
222	5148
222	5149
222	5150
222	5151
222	5152
222	5153
223	1306
223	1307
223	1308
223	1309
223	1310
223	1311
223	1312
223	1313
223	1314
232	455
232	1335
232	1336
232	1337
232	1338
232	1339
232	1340
232	1341
232	1342
232	1343
233	27
233	962
233	963
233	964
233	965
233	966
233	967
233	968
233	969
233	970
237	1953
237	1954
237	1955
237	1956
237	1957
237	1958
237	1959
237	1960
237	1961
237	1962
238	904
238	2112
238	2113
238	2114
238	2115
238	2116
238	2117
238	2118
238	2119
238	2120
239	1263
239	2297
239	6428
239	7462
239	7463
239	7464
239	7465
239	7466
239	7467
239	7468
240	1339
240	1341
240	1426
240	1428
240	5723
240	5724
240	7151
240	8101
240	8342
240	8343
241	15
241	242
241	243
241	244
241	245
241	246
241	247
241	248
241	249
241	250
242	118
242	289
242	2305
242	3320
242	3321
242	3326
242	3923
242	3924
242	3925
242	3926
243	17266
243	19482
243	29361
243	29362
243	29363
243	29364
243	29365
243	29366
243	29367
243	29368
250	819
250	820
250	821
250	825
250	1231
250	1799
250	7961
250	8193
250	16835
250	18449
251	252
251	253
251	254
251	255
251	256
251	257
251	258
251	259
251	260
251	261
258	6579
258	8646
258	17688
258	22671
258	25818
258	26487
258	26488
258	26489
258	26490
258	26491
262	263
262	264
262	265
262	266
262	267
262	268
262	269
262	270
262	271
262	272
264	312
264	8996
264	8997
264	8998
264	8999
264	9000
264	9001
264	9002
264	9003
268	35140
269	2741
269	2742
269	2743
269	2744
269	2745
269	2746
269	2747
269	2748
269	2749
269	2750
270	693
270	13091
270	13658
270	14809
270	18063
270	19398
270	19399
270	19400
270	19401
270	19402
273	274
275	276
275	277
275	278
275	279
275	280
275	281
275	282
275	283
275	284
275	285
279	1742
279	3248
279	4244
279	4245
279	13410
279	28024
279	29140
279	29141
279	29142
279	29143
280	331
280	405
280	406
280	407
280	408
280	409
284	202
284	1793
284	1795
284	1796
284	4747
284	4748
284	4749
284	4750
284	4751
284	4752
286	287
286	288
286	289
286	290
286	291
286	292
286	293
286	294
286	295
286	296
287	3598
287	9327
287	9374
287	12275
287	13083
287	13084
287	13085
287	13086
287	13087
287	13088
289	1536
289	1542
289	1543
289	3795
289	3796
289	3797
289	3798
289	3799
289	3800
289	3801
291	1526
291	1527
291	1528
291	1529
291	1530
291	1531
291	1532
291	1533
291	1534
293	1340
293	4067
293	4530
293	8231
293	8232
293	8233
293	8234
293	8235
293	8236
293	8237
297	298
297	299
297	300
297	301
297	302
297	303
297	304
297	305
297	306
297	307
298	2801
298	4501
298	4502
298	4503
298	4504
298	4505
298	4506
298	4507
298	4508
298	4509
301	861
306	2491
306	2492
306	2493
306	2494
306	2495
306	2496
306	2497
306	2498
306	2499
306	2500
308	309
308	310
309	7539
309	11521
309	11524
309	12022
309	13273
309	18312
309	18800
309	21118
309	24759
309	24760
311	312
311	313
311	314
311	315
311	316
311	317
311	318
311	319
311	320
311	321
312	12693
312	16316
312	22824
312	25600
322	323
322	324
322	325
322	326
322	327
322	328
322	329
322	330
322	331
322	332
325	8337
325	9168
325	9753
325	9974
325	9975
325	9976
325	9977
325	9978
325	9979
330	1341
330	1422
330	1423
330	1424
330	1425
330	1426
330	1427
330	1428
330	1429
330	1430
332	4247
332	5946
332	7210
332	8715
332	8716
332	8717
332	8718
332	8719
332	8720
332	8721
333	334
333	335
333	336
333	337
333	338
333	339
333	340
333	341
333	342
333	343
335	2196
335	3786
335	3787
335	3788
335	3789
335	3790
335	3791
335	3792
335	3793
335	3794
344	345
344	346
344	347
344	348
344	349
344	350
344	351
344	352
344	353
344	354
348	3661
348	4821
348	6381
348	7789
348	7790
348	7791
348	7792
348	7793
348	7794
348	7795
355	356
355	357
355	358
355	359
355	360
355	361
355	362
355	363
355	364
355	365
356	2303
356	3934
356	5222
356	5223
356	5224
356	5225
356	5226
356	5227
356	5228
356	5229
359	993
359	1312
359	5205
359	5206
359	8179
359	8180
359	8181
359	8182
359	8183
359	8184
361	3415
361	3416
361	3417
361	3418
361	3419
361	3420
361	3421
361	3422
361	3423
361	3424
362	195
362	592
362	1638
362	1986
362	1990
362	3611
362	3612
362	4434
362	4902
362	7662
363	671
363	672
363	678
363	3136
363	4390
363	4391
363	4392
363	4393
363	4394
365	594
365	2323
365	2775
365	4317
365	4827
365	4975
365	8354
365	9536
365	12668
366	367
366	368
366	369
370	371
370	372
370	373
370	374
370	375
370	376
370	377
370	378
370	379
379	472
379	473
379	474
379	475
379	476
379	477
379	478
379	479
379	480
379	481
380	381
380	382
380	383
380	384
380	385
380	386
380	387
380	388
380	389
380	390
391	392
391	393
393	61
393	4058
393	4059
393	4060
393	4061
393	4062
393	4063
393	4064
393	4065
394	395
394	396
394	397
394	398
394	399
394	400
394	401
394	402
394	403
394	404
396	269
396	1413
396	4134
396	9717
396	11229
396	16639
396	16640
396	16641
396	16642
396	16643
401	4488
401	9822
401	9823
401	9824
401	9825
401	9826
401	9827
401	9828
401	9829
401	9830
408	3204
408	6479
408	6480
408	6481
408	6482
408	6483
408	6484
408	6485
408	6486
408	6487
409	2675
410	411
410	412
410	413
410	414
410	415
410	416
410	417
410	418
410	419
410	420
412	274
412	1310
412	2665
412	4287
412	6328
412	7077
412	8586
412	10054
412	11567
412	19726
412	19967
412	22523
412	26745
412	29469
412	31302
412	32035
412	33733
412	34428
412	35279
412	35596
412	36503
412	36504
412	36505
413	1731
413	1732
413	1733
413	1734
413	1735
413	1736
413	1737
413	1738
413	1739
413	1740
415	8390
415	9477
415	17278
415	21224
415	21225
415	21226
415	21227
415	21228
415	21229
415	21230
416	8972
416	9657
416	10645
416	10646
416	10647
416	10648
416	10649
416	10650
416	10651
416	10652
420	100
420	1005
420	1007
420	2026
420	4481
420	4774
420	6299
420	12376
420	16346
420	20276
421	422
421	423
421	424
421	425
421	426
421	427
421	428
421	429
421	430
421	431
425	1942
426	103
426	2773
427	1395
427	2468
427	4718
427	4719
427	4720
427	4721
427	4722
427	4723
427	4724
427	4725
432	433
432	434
432	435
432	436
432	437
432	438
432	439
432	440
432	441
434	12968
434	16784
438	433
438	2728
438	3728
438	5636
438	14924
438	15540
438	15541
438	15542
438	15543
438	15544
442	443
442	444
442	445
446	447
446	448
446	449
446	450
446	451
446	452
446	453
446	454
446	455
446	456
448	9172
448	9173
449	434
449	850
449	1295
449	3053
449	22506
449	24467
449	25007
449	25008
449	25009
449	25010
455	332
455	2627
455	4873
455	9187
455	9188
455	9189
455	9190
455	9191
455	9192
457	458
457	459
457	460
460	1681
460	2084
460	2347
460	2800
460	2822
460	3475
460	3476
460	3477
460	3478
460	3479
460	3480
460	3481
460	3482
460	3483
460	3484
460	3485
460	3486
460	3487
460	3488
460	3489
460	3490
460	3491
460	3492
460	3493
461	462
461	463
461	464
461	465
461	466
461	467
461	468
461	469
461	470
461	471
466	1443
466	5491
466	5492
466	5493
466	5494
466	5495
466	5496
466	5497
466	5498
466	5499
468	529
468	4979
468	8355
468	10305
468	11855
468	12711
468	12712
468	12713
468	12714
468	12715
471	1970
471	2075
471	2077
471	2078
471	2080
471	4614
471	8449
471	11016
471	21045
471	21046
472	3675
472	3976
472	4646
472	4648
472	4650
472	4651
472	4702
472	6039
472	6040
472	6041
476	521
476	522
476	523
476	524
476	525
476	526
476	527
476	528
476	529
476	530
478	3525
478	8332
478	9052
478	10352
478	10353
478	10354
478	10355
478	10356
478	10357
478	10358
479	610
479	15260
479	16190
479	16706
479	16707
479	16708
479	16709
479	16710
479	16711
479	16712
482	483
482	484
482	485
482	486
482	487
482	488
482	489
482	490
482	491
482	492
487	4094
487	7091
487	7816
487	7817
487	7818
487	7819
487	7820
487	7821
487	7822
487	7823
493	494
493	495
493	496
497	498
497	499
497	500
497	501
497	502
497	503
497	504
497	505
497	506
497	507
504	2298
504	4423
504	5787
504	6558
504	6559
504	6560
504	6561
504	6562
504	6563
504	6564
507	1589
507	2055
507	2056
507	2057
507	2058
507	2059
507	2060
507	2061
507	2062
507	2063
508	509
509	1800
509	3765
509	21497
509	21748
509	23943
509	24210
509	25334
509	27924
509	27925
509	27926
510	511
510	512
510	513
510	514
510	515
510	516
510	517
510	518
510	519
510	520
513	471
513	1163
513	1164
513	1167
513	1527
513	7122
513	7918
513	8216
513	8217
513	8218
529	857
529	1272
529	4939
529	6742
529	6743
529	6744
529	6745
529	6746
529	6747
529	6748
530	359
530	570
530	571
530	572
530	573
530	574
530	575
530	576
530	577
530	578
531	532
531	533
531	534
531	535
531	536
531	537
531	538
531	539
531	540
531	541
532	238
532	2211
532	3392
532	5097
532	7096
532	7097
532	7098
532	7099
532	7100
532	7101
533	1158
533	1160
533	1161
533	1166
533	3078
533	4042
533	4043
533	4044
533	4045
533	4046
535	625
535	875
535	876
535	877
535	878
535	879
535	880
535	881
535	882
535	883
537	46
537	47
537	48
537	49
537	51
537	52
537	53
537	54
537	1243
537	4645
538	4531
538	4757
538	5767
538	8983
538	11011
538	11831
538	12143
538	16865
538	16866
540	7231
540	11408
540	22010
540	31258
540	32834
540	32835
540	32836
540	32837
540	32838
540	32839
541	3025
541	10541
541	11994
541	13430
541	15089
541	15090
541	15091
541	15092
541	15093
541	15094
542	228
542	543
542	544
542	545
542	546
542	547
542	548
542	549
542	550
542	551
545	6124
545	10088
545	13931
545	23217
545	23218
545	23219
545	23220
545	23221
545	23222
545	23223
548	3902
548	3904
548	5314
548	10344
548	10345
548	10346
548	10347
548	10348
548	10349
557	2221
557	3124
557	3209
557	4207
557	4410
557	4413
557	5268
557	7061
557	7176
557	21998
558	1106
558	1107
558	1111
558	1114
558	1475
558	2764
558	4972
558	5983
558	5984
558	5985
561	5217
561	12913
561	14077
561	22265
561	25097
563	926
563	2351
563	7911
563	8033
563	10108
563	10109
563	10110
563	10111
563	10112
566	1481
566	1482
566	1483
566	1484
566	1485
566	1486
566	1487
566	1488
566	1489
566	1490
567	2886
567	2887
567	2888
567	2889
567	2890
567	2891
567	2892
567	2893
567	2894
567	2895
568	3383
568	4253
568	4255
568	9685
568	12469
568	12470
568	12471
568	12472
568	12473
568	12474
573	2121
573	2122
573	2123
573	2124
573	2125
573	2126
573	2127
573	2128
573	2129
575	1967
575	2067
575	2359
575	2360
575	2361
575	2362
575	2363
575	2364
575	2365
575	2366
577	1256
577	3136
577	7483
577	9540
577	9815
577	20184
577	29563
577	29721
577	29888
578	460
578	1970
578	1971
578	2074
578	2075
578	2076
578	2077
578	2078
578	2079
578	2080
589	590
591	51
591	195
591	592
591	593
591	594
591	595
591	596
591	597
591	598
591	599
592	1562
592	5347
592	6387
592	7861
592	7862
592	7863
592	7864
592	7865
592	7866
592	7867
593	903
593	904
593	905
593	906
593	907
593	908
593	909
593	910
593	911
593	912
594	630
594	631
594	632
594	633
594	634
594	635
594	636
594	637
594	638
594	639
596	17851
596	20757
596	24305
596	26356
596	26612
596	26613
596	26614
596	26615
596	26616
596	26617
597	14071
597	18270
597	21378
597	24176
597	25449
597	27393
597	27394
597	27395
597	27396
597	27397
598	1029
598	1030
598	1031
598	1032
598	1033
598	1034
598	1035
598	1036
598	1037
598	1038
599	657
599	894
599	895
599	896
599	897
599	898
599	899
599	900
599	901
599	902
600	372
600	601
600	602
600	603
600	604
600	605
600	606
600	607
600	608
600	609
604	6277
604	6354
604	6355
604	6356
604	6357
604	6358
604	6359
604	6360
604	6361
604	6362
610	394
610	611
610	612
610	613
610	614
610	615
610	616
610	617
610	618
613	15902
613	16375
613	16376
615	6096
615	6542
615	10114
615	11077
615	17643
615	18292
615	33253
615	35985
615	35986
615	35987
618	1454
618	1775
618	2905
618	2906
618	2907
618	2908
618	2909
618	2910
618	2911
618	2912
619	620
619	621
619	622
619	623
619	624
619	625
619	626
619	627
619	628
619	629
622	3707
622	6573
622	6678
622	6679
622	6680
622	6681
622	6682
622	6683
622	6684
622	6685
625	868
625	3004
625	3335
625	4612
625	4842
625	4843
625	4844
625	4845
625	4846
625	4847
628	1741
628	1753
628	1755
628	1756
628	1757
628	1761
628	1762
628	3080
628	14204
628	19761
630	646
630	4524
[truncated: 86,329 more rows]
