# Supplementary material for: Dynamic thresholding search for the feedback vertex set problem
Source: PeerJ Comput Sci. 2023 Feb 10;9:e1245. doi: 10.7717/peerj-cs.1245 (PMC10280643; doi:10.7717/peerj-cs.1245)
Supplement: Supplemental Information 1 — These 101 benchmark instances are classified into five categories. No optimal solutions are known for the instances of the first to forth categories, while optimal solutions are known for the instances of the fifth category. [file peerj-cs-09-1245-s001.zip › FourthCategory/p2p-Gnutella31.txt]

62586	147892
1	2
1	3
1	4
1	5
1	6
1	7
1	8
1	9
1	10
1	11
2	5718
2	17006
2	19632
2	19633
2	20270
2	20478
2	20479
2	20778
2	21042
2	23318
4	992
4	1375
4	1930
4	1931
4	1932
4	1933
4	1934
4	1935
4	1936
4	1937
5	308
5	1826
5	3115
5	3393
5	3394
5	3395
5	3396
5	3397
5	3398
5	3399
6	318
6	840
6	841
6	842
6	843
6	844
6	845
6	846
6	847
7	4364
7	7004
7	11235
7	15667
7	18436
7	18437
7	18438
7	18439
7	18440
7	18441
8	685
8	687
8	689
8	959
8	2692
8	2874
8	3076
8	5578
8	5579
8	10086
9	20
9	1090
9	1091
9	1092
9	1093
9	1094
9	1095
9	1096
9	1097
9	1098
10	6585
10	10564
10	12626
10	12627
10	12628
10	12629
10	12630
10	12631
10	12632
10	12633
11	617
11	1953
11	2853
11	2854
11	2855
11	2856
11	2857
11	2858
11	2859
11	2860
12	13
12	14
12	15
12	16
12	17
12	18
12	19
12	20
12	21
12	22
14	207
19	675
19	2265
19	5267
19	19771
19	19772
19	19773
19	19774
19	19775
19	19776
19	19777
20	4841
20	5436
20	5437
20	5438
20	5439
20	5440
20	5441
20	5442
20	5443
20	5444
21	4012
21	4013
21	4014
21	4015
21	4016
21	4017
21	4018
21	4019
21	4020
21	4021
23	24
23	25
23	26
23	27
23	28
23	29
23	30
23	31
23	32
23	33
24	4275
24	14230
24	17225
24	25374
24	33153
24	40595
24	43985
24	43986
24	43987
24	43988
34	35
34	36
34	37
34	38
34	39
34	40
34	41
34	42
34	43
34	44
39	1195
39	2748
39	3092
39	5627
39	5669
39	5670
39	5671
39	5672
39	5673
39	5674
45	46
45	47
45	48
45	49
45	50
45	51
45	52
45	53
45	54
45	55
46	780
46	921
46	1614
46	4292
46	8790
46	10043
46	10044
46	10045
46	10046
56	30
56	57
56	58
56	59
56	60
56	61
56	62
56	63
56	64
56	65
61	1841
61	1842
61	1843
61	1844
61	1845
61	1846
61	1847
61	1848
61	1849
61	1850
62	9989
62	12282
62	13044
62	13534
62	13535
62	13536
62	13537
62	13538
62	13539
62	13540
65	3366
65	12831
65	23368
65	24058
65	24178
65	25134
65	26273
65	33182
65	33183
65	33184
66	67
66	68
66	69
66	70
66	71
66	72
66	73
66	74
66	75
66	76
74	340
74	341
74	342
74	343
74	344
74	345
74	346
74	347
74	348
74	349
77	78
77	79
77	80
77	81
77	82
77	83
77	84
77	85
77	86
77	87
78	1577
78	3004
78	3857
78	3860
78	3861
78	4983
78	10048
78	10049
78	13568
78	14154
80	207
80	1351
80	2476
80	2477
80	2478
80	2479
80	2480
80	2481
80	2482
80	2483
82	1139
82	12019
82	12020
82	12021
82	12022
82	12023
82	12024
82	12025
82	12026
82	12027
84	1567
84	4109
84	4645
84	4648
84	11099
84	11100
84	11101
84	11102
84	11103
84	11104
85	1393
85	1795
85	8214
85	8215
85	8216
85	8217
85	8218
85	8219
85	8220
85	8221
86	17373
86	29337
86	29363
86	43651
86	46271
86	55383
86	57441
86	59069
86	59070
88	89
88	90
88	91
88	92
88	93
88	94
88	95
88	96
88	97
88	98
90	1258
90	1259
90	1260
90	1261
90	1262
90	1263
90	1264
90	1265
90	1266
90	1267
92	38
92	249
92	391
92	392
92	393
92	394
92	395
92	396
92	397
92	398
95	500
95	1370
95	1739
95	2350
95	4283
95	4935
95	5212
95	5213
95	5214
95	5215
97	705
97	1954
97	3148
97	7249
97	13651
97	23692
97	23693
97	23694
97	23695
97	23696
98	3625
98	20792
98	24432
98	52735
98	58067
98	61277
98	61278
98	61279
98	61280
99	100
99	101
99	102
99	103
99	104
99	105
99	106
99	107
99	108
99	109
100	497
100	975
100	976
100	977
100	978
100	979
100	980
100	981
100	982
101	2376
101	2645
101	8602
101	15601
101	15602
101	15603
101	15604
101	15605
101	15606
101	15607
105	1200
105	1208
105	2249
105	2251
105	2253
105	2257
105	4140
105	4141
105	6425
105	8389
108	830
108	837
108	1360
108	1362
108	1418
108	2700
108	2826
108	3816
108	5348
108	10896
109	62
109	727
109	803
109	2460
109	2461
109	2462
109	2463
109	2464
109	2465
109	2466
110	111
110	112
110	113
110	114
110	115
110	116
110	117
110	118
110	119
110	120
111	1619
111	1620
111	1621
111	1622
111	1623
111	1624
111	1625
111	1626
111	1627
111	1628
112	10072
112	10073
112	10074
112	10075
121	122
121	123
121	124
121	125
121	126
121	127
121	128
121	129
121	130
121	131
125	840
132	133
132	134
132	135
132	136
132	137
132	138
132	139
132	140
132	141
132	142
134	2580
134	4604
134	4605
134	4606
134	4607
134	4608
134	4609
134	4610
134	4611
139	4154
139	4155
139	4156
139	4157
139	4158
139	4159
139	4160
139	4161
139	4162
139	4163
143	144
143	145
143	146
143	147
143	148
143	149
143	150
143	151
143	152
143	153
154	155
154	156
154	157
154	158
154	159
154	160
154	161
154	162
154	163
157	567
157	568
157	569
157	570
157	571
157	572
157	573
157	574
157	575
157	576
159	1487
159	1812
159	4538
159	4539
159	4540
159	4541
159	4542
159	4543
159	4544
160	10735
160	10738
160	10739
160	14075
160	20658
160	20659
160	20660
160	20661
160	20662
160	20663
162	2
162	3
162	4
162	11
162	1520
162	3310
162	3420
162	6635
162	7208
162	8621
163	1108
163	1109
163	1110
163	1111
163	1112
163	1113
163	1114
163	1115
163	1116
163	1117
164	165
164	166
164	167
164	168
164	169
164	170
164	171
164	172
164	173
164	174
165	6302
165	6303
175	176
175	177
175	178
175	179
175	180
175	181
175	182
175	183
175	184
175	185
175	186
175	187
175	188
175	189
175	190
175	191
175	192
175	193
175	194
175	195
189	10491
189	12500
189	15057
189	16702
189	19780
189	23291
189	23292
189	23293
189	23294
189	23295
196	197
196	198
196	199
196	200
196	201
196	202
196	203
196	204
196	205
196	206
197	1856
197	6462
197	6463
197	6464
197	6465
197	6466
197	6467
197	6468
197	6469
197	6470
200	11087
200	12399
200	12400
200	12401
200	12402
200	12403
200	12404
200	12405
200	12406
200	12407
202	451
202	1501
202	1821
202	3293
202	4979
202	4980
202	4981
202	4982
202	4983
202	4984
203	11886
203	12059
203	13097
203	13533
203	15553
203	15554
203	15555
203	15556
203	15557
203	15558
204	2137
204	2138
204	2139
204	2140
204	2141
204	2142
204	2143
204	2144
204	2145
205	108
205	2377
205	2378
205	2379
205	2380
205	2381
205	2382
205	2383
205	2384
205	2385
207	208
207	209
207	210
207	211
207	212
207	213
207	214
207	215
207	216
207	217
210	3602
210	4362
210	4363
210	4364
210	4365
210	4366
210	4367
210	4368
210	4369
210	4370
213	217
213	812
213	7805
213	9492
213	9493
213	9494
213	9495
213	9496
213	9497
213	9498
218	219
218	220
218	221
218	222
218	223
218	224
218	225
218	226
218	227
218	228
219	2335
219	2550
219	2551
219	2552
219	2553
219	2554
219	2555
219	2556
219	2557
219	2558
227	1097
227	2014
227	2016
227	2018
227	2021
227	2346
227	2349
227	2352
227	4934
227	4935
228	1052
228	1341
228	2021
228	4067
228	4068
228	4069
228	4070
228	4071
228	4072
228	4073
229	165
229	230
229	231
229	232
229	233
229	234
229	235
229	236
229	237
229	238
230	1443
230	8089
230	12962
230	12963
230	12964
230	12965
230	12966
230	12967
230	12968
231	1022
231	2760
231	3987
231	3988
231	3989
231	3990
231	3991
231	3992
231	3993
231	3994
232	272
232	1485
232	8832
232	10225
232	12497
232	12498
232	12499
232	12500
232	12501
232	12502
234	91
234	901
234	1312
234	1313
234	1314
234	1315
234	1316
234	1317
234	1318
235	1424
235	3664
235	4074
235	13880
235	13881
235	13882
235	13883
235	13884
235	13885
235	13886
237	2193
237	2212
237	2617
237	2618
237	2621
237	2622
237	8638
237	8639
237	8640
237	8641
238	365
238	1742
238	2137
238	4175
238	4645
238	4648
238	4649
238	5112
238	6290
238	8211
239	240
241	242
241	243
241	244
241	245
241	246
241	247
241	248
241	249
241	250
241	251
249	1052
249	3802
249	4786
249	4787
249	4788
249	4789
249	4790
249	4791
249	4792
249	4793
250	11079
250	13563
250	16824
250	19023
250	19024
250	19025
250	19026
250	19027
250	19028
250	19029
251	5284
251	16350
251	27573
251	27944
251	29563
251	29652
251	38821
251	38822
251	38823
251	38824
252	253
252	254
252	255
252	256
252	257
252	258
252	259
252	260
252	261
252	262
258	4477
258	25570
258	29985
258	32109
258	35844
258	35845
258	35846
258	35847
258	35848
258	35849
263	264
263	265
263	266
263	267
263	268
263	269
263	270
263	271
263	272
263	273
264	1580
264	8767
264	12125
264	12194
264	12195
264	12196
264	12197
264	12198
264	12199
264	12200
265	344
265	345
265	347
265	348
265	830
265	835
265	836
265	837
265	838
265	839
272	849
272	5086
272	5855
272	5856
272	5857
272	5858
272	5859
272	5860
272	5861
272	5862
274	137
274	275
274	276
274	277
274	278
274	279
274	280
274	281
274	282
274	283
275	1778
275	6406
275	10897
275	13873
275	13874
275	13875
275	13876
275	13877
275	13878
275	13879
277	994
277	995
277	996
277	997
277	998
277	999
277	1000
277	1001
277	1002
277	1003
284	285
284	286
284	287
284	288
284	289
284	290
284	291
284	292
284	293
284	294
286	2212
286	5386
286	7433
286	7434
286	7435
286	7436
286	7437
286	7438
286	7439
286	7440
288	623
288	1667
288	4498
288	5484
288	5485
288	5486
288	5487
288	5488
288	5489
290	610
290	5476
290	5556
290	12996
290	15216
290	16135
290	16136
290	16137
290	16138
290	16139
294	312
294	318
294	1209
294	2120
294	2122
294	2123
294	2126
294	2127
294	3607
294	12457
295	296
297	298
297	299
297	300
297	301
297	302
297	303
297	304
297	305
297	306
297	307
301	3447
301	4426
301	8897
301	8898
301	8899
301	8900
301	8901
301	8902
301	8903
301	8904
308	309
308	310
308	311
308	312
308	313
308	314
308	315
308	316
308	317
308	318
311	290
311	766
311	2123
311	5433
311	8633
311	11684
311	11687
311	12853
311	15978
311	15983
313	6170
313	6171
313	6172
313	6173
313	6174
313	6175
313	6176
313	6177
313	6178
313	6179
316	3457
316	3458
316	3459
316	3460
316	3461
316	3462
316	3463
316	3464
316	3465
316	3466
317	2120
317	2122
317	2123
317	2124
317	2126
317	3607
317	24307
317	24308
317	24309
317	24310
318	678
318	690
318	968
318	1093
318	2443
318	2444
318	2445
318	2446
318	2447
318	2448
319	320
319	321
319	322
319	323
319	324
319	325
319	326
319	327
319	328
319	329
330	331
330	332
330	333
330	334
330	335
330	336
330	337
330	338
330	339
332	1381
332	3043
332	4127
332	4152
332	4598
332	4965
332	4966
332	4967
332	4968
337	1209
337	1210
337	1211
337	1212
337	1213
337	1214
337	1215
337	1216
337	1217
337	1218
338	3983
338	13751
338	14563
338	15640
338	18473
338	18474
338	18475
338	18476
338	18477
340	810
340	1847
340	1848
340	5054
340	5055
340	5056
340	5057
340	5058
340	5059
340	5060
344	16853
344	20563
344	21905
344	22512
344	31096
344	31097
344	31098
344	31099
344	31100
344	31101
345	7377
345	14812
345	16642
345	18675
345	18676
345	18677
345	18678
345	18679
345	18680
345	18681
350	351
350	352
350	353
350	354
350	355
350	356
350	357
350	358
350	359
350	360
361	362
361	363
361	364
361	365
365	1974
365	1975
365	1976
365	1977
365	1978
365	1979
365	1980
365	1981
365	1982
365	1983
366	367
366	368
366	369
366	370
366	371
366	372
366	373
366	374
366	375
366	376
367	568
367	569
367	575
367	1155
367	3851
367	3854
367	6683
367	6684
367	6685
367	6686
368	1375
368	31091
368	31810
368	31811
368	31812
368	31813
368	31814
368	31815
368	31816
368	31817
373	1384
373	1870
373	1871
373	1873
373	1875
373	1877
373	10027
373	10028
373	10029
373	10030
374	476
374	1342
374	2705
374	5150
374	6962
374	10343
374	14301
374	23198
374	23199
377	378
377	379
377	380
377	381
377	382
377	383
377	384
377	385
377	386
381	777
381	778
381	779
381	780
381	781
381	782
381	783
381	784
381	785
381	786
384	8042
385	231
385	237
385	2000
385	2003
385	2460
385	2938
385	2939
385	3583
385	25404
385	42652
387	388
387	389
387	390
388	11866
388	11867
388	11868
388	11869
391	2502
391	5451
391	5452
391	5453
391	5454
391	5455
391	5456
391	5457
391	5458
391	5459
393	10004
393	10005
393	10006
393	10007
393	10008
393	10009
393	10010
393	10011
393	10012
394	1278
394	1279
394	1280
394	1281
394	1282
394	1283
394	1284
394	1285
394	1286
394	1287
395	5524
395	7287
395	10431
395	11858
395	13699
395	13906
395	14696
395	17247
395	17248
395	17249
397	7728
397	8096
397	11079
397	12791
397	15559
397	15560
397	15561
397	15562
397	15563
397	15564
398	228
398	1384
398	1385
398	1386
398	1387
398	1388
398	1389
398	1390
398	1391
398	1392
399	394
399	400
399	401
399	402
399	403
399	404
399	405
399	406
399	407
399	408
404	1167
404	1168
404	1169
404	1170
404	1171
404	1172
404	1173
404	1174
404	1175
404	1176
409	410
409	411
409	412
409	413
409	414
409	415
409	416
409	417
409	418
409	419
420	421
420	422
420	423
420	424
420	425
420	426
420	427
420	428
420	429
420	430
423	852
423	1441
423	4637
423	4638
423	4639
423	4640
423	4641
423	4642
423	4643
423	4644
426	1858
426	1859
426	6479
426	6480
426	6481
426	6482
426	6483
426	6484
426	6485
426	6486
431	432
431	433
431	434
431	435
431	436
431	437
431	438
431	439
431	440
431	441
437	7013
437	7269
437	8212
437	9036
437	10921
437	10922
437	10923
437	10924
437	10925
437	10926
442	443
442	444
442	445
442	446
442	447
442	448
442	449
442	450
442	451
442	452
442	453
449	1598
449	1599
449	1600
449	1601
449	1602
449	1603
449	1604
449	1605
449	1606
449	1607
450	11855
450	14425
450	14862
450	22130
450	26403
450	26404
450	26405
450	26406
450	26407
450	26408
454	455
454	456
454	457
454	458
454	459
454	460
454	461
454	462
454	463
454	464
459	1127
459	1128
459	1129
459	1130
459	1131
459	1132
459	1133
459	1134
459	1135
460	1039
460	2624
460	4128
460	4129
460	4130
460	4131
460	4132
460	4133
460	4134
460	4135
465	466
465	467
465	468
465	469
465	470
465	471
465	472
465	473
465	474
465	475
466	1871
466	1876
466	1906
466	2619
466	3724
466	3725
466	3726
466	3727
466	3728
466	3729
470	1867
470	4456
470	6426
470	6427
470	6428
470	6429
470	6430
470	6431
470	6432
470	6433
471	1906
471	2616
471	2617
471	2618
471	2619
471	2620
471	2621
471	2622
471	2623
471	2624
472	669
472	968
472	3122
472	3823
472	6214
472	6327
472	8267
472	8268
472	8269
472	8270
473	860
473	17501
473	19183
473	19184
473	19185
473	19186
473	19187
473	19188
473	19189
473	19190
476	477
476	478
476	479
476	480
476	481
476	482
476	483
476	484
476	485
476	486
480	2214
480	4972
480	9403
480	49438
480	51610
480	51611
480	51612
480	51613
480	51614
480	51615
487	488
487	489
487	490
487	491
487	492
487	493
487	494
487	495
487	496
490	1380
490	2716
490	10049
490	10265
490	10266
490	10267
490	10268
490	10269
490	10270
490	10271
492	471
492	4477
492	12467
492	23871
492	26489
492	27568
492	27569
492	27570
492	27571
492	27572
497	498
497	499
497	500
497	501
497	502
497	503
497	504
497	505
497	506
497	507
500	1488
500	3196
500	3200
500	11314
500	14798
500	14799
500	14800
500	14801
500	14802
500	14803
500	14804
500	14805
500	14806
500	14807
500	14808
500	14809
500	14810
500	14811
500	14812
500	14813
500	14814
508	509
508	510
508	511
508	512
508	513
508	514
508	515
508	516
508	517
508	518
514	286
514	1502
514	3281
514	3283
514	5809
514	6824
514	6825
514	6826
514	6827
514	6828
518	7856
518	15672
518	26744
518	30951
518	32160
518	34130
518	34131
518	34132
518	34133
518	34134
519	347
519	520
519	521
519	522
519	523
519	524
519	525
519	526
519	527
519	528
524	109
524	242
524	311
524	315
524	317
524	1359
524	1361
524	1365
524	2329
524	4603
529	530
529	531
529	532
529	533
529	534
529	535
529	536
529	537
529	538
529	539
530	5781
530	5782
530	5783
533	825
533	828
533	970
533	11794
533	14484
533	14591
533	14592
533	14593
533	14594
533	14595
540	541
540	542
540	543
540	544
540	545
540	546
540	547
540	548
540	549
540	550
541	3467
551	461
551	552
551	553
551	554
551	555
551	556
551	557
551	558
551	559
551	560
554	26214
555	1861
555	2677
555	3594
555	6358
555	6977
555	7267
555	7268
555	7269
555	7270
555	7271
557	2743
557	9212
557	15381
557	15382
557	15383
557	15384
557	15385
557	15386
557	15387
557	15388
557	15389
557	15390
559	1004
559	3610
559	8816
559	8817
559	13318
559	13319
559	13320
559	13321
559	13322
559	13323
561	85
561	368
561	371
561	374
561	375
561	562
561	563
561	564
561	565
561	566
562	82
562	819
562	821
562	822
562	824
562	828
562	1798
562	1799
562	1800
562	1801
563	10479
563	13542
563	14091
563	14647
563	15978
563	18237
563	18661
563	19315
563	22452
568	2794
568	19085
568	26103
568	26104
568	26105
568	26106
568	26107
568	26108
568	26109
568	26110
569	673
569	679
569	1198
569	3043
569	3413
569	3773
569	4164
569	4165
569	5626
569	6364
575	1093
575	10003
575	10564
575	11187
575	11188
575	11189
575	11190
575	11191
575	11192
575	11193
577	578
577	579
577	580
577	581
577	582
577	583
577	584
577	585
577	586
577	587
579	654
579	659
579	960
579	963
579	1390
579	1391
579	2233
579	2239
579	4819
579	9849
581	1136
581	1137
581	1138
581	1139
581	1140
581	1141
581	1142
581	1143
581	1144
581	1145
582	350
582	2403
582	2404
582	2405
582	2406
582	2407
582	2408
582	2409
582	2410
582	2411
584	587
584	1640
584	1860
584	1861
584	1862
584	1863
584	1864
584	1865
584	1866
584	1867
588	589
588	590
588	591
588	592
588	593
588	594
588	595
588	596
588	597
588	598
592	819
592	820
592	821
592	822
592	823
592	824
592	825
592	826
592	827
592	828
593	42171
594	195
594	2820
594	7972
594	7973
594	7974
594	7975
594	7976
594	7977
594	7978
595	639
595	640
595	641
595	642
595	643
595	644
595	645
595	646
595	647
595	648
597	140
597	234
597	497
597	1684
597	1685
597	1686
597	1687
597	1688
597	1689
597	1690
599	600
599	601
599	602
599	603
599	604
599	605
599	606
599	607
599	608
599	609
601	4132
601	6857
601	14492
601	14493
601	14494
601	14495
601	14496
601	14497
601	14498
601	14499
605	2985
605	6922
605	6923
606	4292
606	11937
606	13096
606	15155
606	15426
606	15427
606	15428
606	15429
606	15430
607	2564
607	3650
607	3651
607	3652
607	3653
607	3654
607	3655
607	3656
607	3657
607	3658
608	2365
608	7919
608	9816
608	11979
608	12484
608	13039
608	13040
608	13041
608	13042
608	13043
610	611
611	119
611	2046
611	2047
611	2048
611	2049
611	2050
611	2051
611	2052
611	2053
611	2054
612	453
612	613
612	614
612	615
612	616
612	617
612	618
612	619
612	620
612	621
617	10199
617	10200
622	623
622	624
622	625
622	626
622	627
622	628
622	629
622	630
622	631
622	632
625	2090
625	3378
625	3379
625	3380
[truncated: 145,893 more rows]
