# Supplementary material for: Dynamic thresholding search for the feedback vertex set problem
Source: PeerJ Comput Sci. 2023 Feb 10;9:e1245. doi: 10.7717/peerj-cs.1245 (PMC10280643; doi:10.7717/peerj-cs.1245)
Supplement: Supplemental Information 1 — These 101 benchmark instances are classified into five categories. No optimal solutions are known for the instances of the first to forth categories, while optimal solutions are known for the instances of the fifth category. [file peerj-cs-09-1245-s001.zip › FourthCategory/wiki-talk-temporal.txt]

1140149	7833140
1	2
3	2
4	2
5	2
6	2
7	2
8	9
10	11
12	11
13	11
8	11
6	11
6	11
14	15
5	15
16	15
17	18
14	19
8	19
8	19
20	21
22	21
8	21
8	21
14	23
8	23
8	23
24	23
25	23
26	23
27	23
28	23
29	29
14	30
31	30
32	30
8	30
33	30
34	34
35	34
34	34
34	34
34	34
36	34
37	34
8	34
5	34
38	39
40	39
41	39
8	39
42	43
43	43
43	43
36	43
44	44
44	44
44	44
45	44
44	44
8	44
8	44
46	44
47	48
48	48
48	48
14	48
8	48
49	48
6	48
50	48
51	52
53	52
54	52
55	52
52	52
37	52
56	52
6	52
7	52
7	52
57	58
6	58
59	60
61	60
60	60
61	60
29	29
14	29
8	29
7	29
7	29
62	29
63	29
64	29
65	29
66	29
66	29
66	29
66	29
65	29
67	29
29	29
68	29
69	29
70	29
71	29
29	29
72	29
68	29
72	29
72	29
73	29
68	29
73	29
74	29
75	29
76	29
76	29
76	29
77	29
78	29
79	29
80	29
81	29
81	29
82	29
83	29
84	84
57	84
84	84
53	84
84	84
84	84
85	84
84	84
86	84
87	84
88	84
89	84
90	84
91	84
91	84
92	84
93	84
94	95
96	95
97	95
98	99
98	99
98	99
53	99
51	99
51	99
51	99
98	99
98	99
100	99
101	99
90	99
102	99
103	99
104	104
105	104
105	104
106	104
107	104
105	104
108	104
109	104
110	104
111	104
104	104
104	104
111	104
104	104
111	104
51	104
51	104
53	104
112	104
112	104
112	104
51	104
104	104
112	104
112	104
104	104
112	104
113	104
113	104
104	104
114	104
104	104
113	104
113	104
113	104
115	104
104	104
115	104
104	104
115	104
104	104
116	104
4	104
104	104
104	104
117	104
118	104
118	104
55	104
118	104
112	104
104	104
51	104
112	104
55	104
104	104
98	104
119	104
104	104
104	104
120	104
120	104
120	104
121	104
51	104
122	104
104	104
20	104
20	104
20	104
123	104
124	104
124	104
125	104
126	104
127	104
128	104
129	104
130	104
131	104
131	104
132	104
132	104
132	104
132	104
133	104
104	104
134	104
135	104
135	104
135	104
111	104
136	104
137	104
137	104
138	104
139	104
104	104
140	104
141	104
142	104
143	104
143	104
144	104
145	104
146	104
147	104
147	104
146	104
148	104
148	104
149	104
150	104
150	104
144	104
144	104
144	104
144	104
144	104
144	104
144	104
151	104
147	104
147	104
152	104
153	104
149	104
147	104
154	104
112	104
154	104
104	104
155	104
155	104
155	104
155	104
155	104
147	104
156	104
156	104
156	104
157	104
158	104
159	104
160	104
160	104
160	104
160	104
161	104
162	104
162	104
163	104
164	104
165	104
166	104
167	104
167	104
168	104
168	104
169	104
104	104
170	104
170	104
170	104
171	104
104	104
165	104
104	104
104	104
172	104
173	104
173	104
174	104
175	104
175	104
175	104
176	104
175	104
177	104
177	104
177	104
176	104
176	104
178	104
178	104
179	104
175	104
180	104
181	104
182	104
183	104
184	104
185	104
173	104
186	104
173	104
173	104
173	104
173	104
187	104
187	104
188	104
188	104
188	104
188	104
188	104
188	104
188	104
188	104
188	104
186	104
104	104
189	104
190	104
191	104
192	104
191	104
193	104
194	104
195	104
196	104
191	104
197	104
197	104
198	104
198	104
198	104
199	104
200	104
200	104
201	104
201	104
200	104
201	104
201	104
201	104
201	104
202	104
203	104
204	104
204	104
203	104
203	104
104	104
203	104
203	104
96	104
104	104
202	104
202	104
202	104
205	104
206	104
207	104
203	104
201	104
208	104
208	104
88	104
208	104
206	104
206	104
206	104
206	104
208	104
209	104
209	104
209	104
203	104
209	104
104	104
210	104
211	104
211	104
211	104
211	104
210	104
210	104
210	104
208	104
203	104
212	104
210	104
213	104
208	104
210	104
210	104
214	104
215	104
210	104
210	104
209	104
216	104
211	104
217	104
218	104
208	104
203	104
211	104
203	104
219	104
195	104
220	104
221	104
222	104
223	104
224	104
225	104
186	104
226	104
227	104
228	104
229	104
229	104
208	104
208	104
104	104
230	104
231	104
104	104
232	104
233	104
234	104
234	104
234	104
234	104
234	104
235	104
235	104
236	104
236	104
237	104
238	104
239	104
239	104
239	104
240	104
240	104
240	104
88	104
241	104
241	104
88	104
88	104
242	104
243	104
244	104
245	104
246	104
246	104
247	104
248	104
249	104
249	104
250	104
248	104
251	104
252	104
20	104
20	104
253	104
253	104
230	104
230	104
230	104
104	104
104	104
254	104
255	104
104	104
256	104
257	104
257	104
256	104
258	104
259	104
259	104
259	104
260	104
104	104
104	104
260	104
104	104
261	104
261	104
262	104
263	104
264	104
264	104
237	104
265	104
265	104
262	104
265	104
265	104
265	104
265	104
266	104
266	104
266	104
267	104
77	104
104	104
104	104
268	104
268	104
269	104
270	104
271	104
271	104
104	104
104	104
104	104
77	104
104	104
104	104
272	104
230	104
273	104
273	104
273	104
274	104
275	104
104	104
275	104
104	104
276	104
104	104
276	104
104	104
277	104
276	104
277	104
276	104
276	104
276	104
104	104
276	104
277	104
278	104
276	104
255	104
276	104
278	104
276	104
276	104
279	104
280	104
104	104
104	104
104	104
281	104
282	104
283	104
284	104
104	104
284	104
283	104
283	104
104	104
285	104
104	104
286	104
286	104
104	104
286	104
286	104
284	104
104	104
104	104
286	104
287	104
287	104
287	104
284	104
104	104
104	104
104	104
288	104
287	104
269	104
269	104
104	104
289	104
104	104
289	104
290	104
290	104
104	104
269	104
104	104
255	104
255	104
255	104
104	104
255	104
33	104
291	104
255	104
292	104
277	104
293	104
288	104
288	104
294	104
295	104
296	104
297	104
104	104
298	104
104	104
104	104
104	104
299	104
104	104
299	104
104	104
104	104
287	104
300	104
104	104
301	104
301	104
301	104
301	104
104	104
302	104
303	104
104	104
303	104
303	104
304	104
303	104
303	104
104	104
303	104
104	104
303	104
305	104
303	104
104	104
104	104
104	104
303	104
104	104
303	104
104	104
306	104
307	104
308	104
307	104
303	104
104	104
306	104
104	104
284	104
104	104
303	104
104	104
303	104
303	104
303	104
104	104
104	104
303	104
303	104
309	104
104	104
104	104
303	104
303	104
303	104
303	104
104	104
310	104
311	104
311	104
284	104
104	104
284	104
284	104
104	104
312	104
104	104
233	104
104	104
233	104
104	104
313	104
313	104
313	104
313	104
313	104
313	104
313	104
313	104
313	104
313	104
284	104
313	104
314	104
104	104
315	104
98	98
108	98
98	98
98	98
98	98
316	98
317	98
318	98
318	98
98	98
51	98
37	98
98	98
98	98
37	98
98	98
319	98
320	98
53	98
98	98
98	98
51	98
321	98
53	98
322	98
98	98
317	98
112	98
323	98
51	98
317	98
322	98
322	98
322	98
94	98
112	98
98	98
98	98
144	98
127	98
116	98
116	98
116	98
324	98
163	98
94	98
322	98
108	98
108	98
98	98
325	98
112	98
317	98
317	98
3	98
317	98
98	98
149	98
98	98
51	98
51	98
98	98
51	98
98	98
42	98
112	98
112	98
112	98
51	98
98	98
14	98
326	98
98	98
327	98
327	98
98	98
98	98
328	98
98	98
322	98
98	98
322	98
322	98
98	98
115	98
115	98
329	98
328	98
98	98
330	98
317	98
322	98
331	98
98	98
331	98
317	98
332	98
333	98
98	98
51	98
55	98
127	98
112	98
334	98
116	98
98	98
116	98
163	98
112	98
334	98
335	98
335	98
336	98
122	98
122	98
122	98
337	98
328	98
338	98
122	98
339	98
340	98
341	98
122	98
149	98
342	98
343	98
342	98
342	98
98	98
342	98
342	98
344	98
345	98
45	98
98	98
45	98
346	98
123	98
123	98
123	98
98	98
347	98
123	98
98	98
147	98
160	98
160	98
348	98
98	98
348	98
349	98
349	98
350	98
51	98
351	98
98	98
122	98
122	98
133	98
349	98
122	98
51	98
51	98
352	98
352	98
352	98
352	98
98	98
352	98
352	98
352	98
352	98
98	98
352	98
98	98
352	98
352	98
98	98
353	98
120	98
51	98
51	98
39	98
354	98
355	98
355	98
124	98
124	98
355	98
127	98
127	98
127	98
127	98
344	98
98	98
3	98
3	98
98	98
55	98
98	98
55	98
98	98
55	98
98	98
55	98
141	98
98	98
141	98
98	98
122	98
356	98
98	98
149	98
98	98
147	98
147	98
98	98
98	98
357	98
357	98
98	98
100	98
131	98
98	98
358	98
359	98
359	98
359	98
360	98
361	98
361	98
362	98
362	98
362	98
362	98
362	98
362	98
362	98
362	98
362	98
355	98
98	98
363	98
98	98
364	98
98	98
152	98
365	98
98	98
135	98
98	98
364	98
366	98
98	98
366	98
367	98
98	98
368	98
367	98
367	98
98	98
153	98
369	98
369	98
369	98
370	98
98	98
152	98
174	98
98	98
371	98
98	98
372	98
373	98
355	98
98	98
372	98
98	98
372	98
108	98
98	98
174	98
98	98
374	98
375	98
98	98
5	98
374	98
374	98
374	98
374	98
98	98
376	98
376	98
98	98
376	98
98	98
377	98
98	98
167	98
98	98
378	98
378	98
98	98
174	98
174	98
98	98
379	98
379	98
174	98
380	98
98	98
380	98
98	98
380	98
98	98
381	98
382	98
383	98
383	98
98	98
384	98
385	98
385	98
98	98
386	98
98	98
386	98
98	98
387	98
98	98
388	98
98	98
389	98
98	98
389	98
98	98
390	98
98	98
390	98
391	98
391	98
391	98
392	98
376	98
376	98
216	98
393	98
390	98
98	98
394	98
390	98
390	98
395	98
395	98
98	98
395	98
396	98
395	98
98	98
397	98
98	98
167	98
98	98
395	98
395	98
398	98
398	98
399	98
400	98
96	98
401	98
402	98
98	98
402	98
403	98
98	98
402	98
402	98
98	98
402	98
98	98
402	98
135	98
404	98
404	98
405	98
406	98
406	98
407	98
197	98
405	98
405	98
405	98
408	98
409	98
409	98
410	98
98	98
410	98
410	98
411	98
411	98
411	98
408	98
412	98
412	98
412	98
98	98
413	98
413	98
413	98
414	98
415	98
414	98
416	98
98	98
417	98
418	98
418	98
98	98
419	98
419	98
98	98
219	98
219	98
394	98
420	98
420	98
421	98
422	98
219	98
423	98
424	98
425	98
425	98
425	98
425	98
425	98
426	98
427	98
428	98
426	98
429	98
430	98
212	98
212	98
98	98
431	98
432	98
430	98
98	98
433	98
434	98
98	98
435	98
436	98
98	98
437	98
98	98
438	98
439	98
440	98
98	98
436	98
436	98
441	98
98	98
442	98
442	98
98	98
443	98
444	98
98	98
444	98
98	98
445	98
98	98
445	98
444	98
446	98
98	98
446	98
447	98
98	98
448	98
449	98
450	98
451	98
451	98
98	98
98	98
98	98
452	98
338	98
453	98
454	98
98	98
455	98
455	98
455	98
456	98
457	98
98	98
98	98
426	98
458	98
98	98
458	98
459	98
460	98
461	98
462	98
463	98
464	98
98	98
98	98
464	98
464	98
464	98
464	98
98	98
98	98
464	98
464	98
464	98
464	98
98	98
45	98
98	98
45	98
465	98
98	98
466	98
466	98
466	98
466	98
248	98
467	98
98	98
468	98
468	98
468	98
468	98
248	98
469	98
470	98
470	98
471	98
472	98
472	98
472	98
473	98
474	98
474	98
474	98
98	98
474	98
474	98
98	98
474	98
98	98
98	98
475	98
476	98
477	98
477	98
478	98
479	98
480	98
98	98
481	98
482	98
483	98
98	98
484	98
484	98
98	98
484	98
476	98
98	98
98	98
98	98
82	98
248	98
485	98
486	486
14	486
3	486
8	486
7	486
487	487
488	487
487	487
487	487
112	487
487	487
487	487
489	487
487	487
317	487
487	487
108	487
112	487
487	487
490	487
487	487
490	487
51	487
90	487
230	487
230	487
491	487
230	487
230	487
492	487
492	487
33	487
33	487
33	487
33	487
33	487
33	487
33	487
33	487
33	487
33	487
493	493
317	493
493	493
493	493
494	493
493	493
495	493
493	493
319	493
493	493
317	493
493	493
317	493
493	493
112	493
493	493
317	493
493	493
317	493
493	493
317	493
317	493
317	493
493	493
317	493
317	493
493	493
493	493
493	493
493	493
317	493
317	493
112	493
12	493
112	493
493	493
317	493
493	493
317	493
493	493
317	493
317	493
317	493
493	493
317	493
493	493
493	493
496	493
496	493
497	493
498	493
8	493
499	493
500	493
500	493
90	493
7	493
501	493
391	493
500	493
500	493
71	493
502	493
503	493
107	107
107	107
107	107
112	107
107	107
107	107
105	107
107	107
105	107
107	107
98	107
107	107
107	107
107	107
504	107
59	107
59	107
98	107
107	107
317	107
107	107
98	107
107	107
98	107
112	107
107	107
98	107
98	107
107	107
505	107
107	107
328	107
59	107
59	107
107	107
107	107
147	107
147	107
107	107
98	107
404	107
107	107
352	107
107	107
352	107
107	107
352	107
107	107
107	107
352	107
352	107
506	107
107	107
507	107
107	107
507	107
508	107
107	107
507	107
508	107
123	107
107	107
143	107
107	107
143	107
509	107
510	107
107	107
352	107
107	107
352	107
352	107
352	107
107	107
107	107
107	107
107	107
511	107
404	107
107	107
512	107
513	107
513	107
514	107
131	107
107	107
513	107
404	107
404	107
107	107
515	107
107	107
515	107
98	107
107	107
107	107
107	107
516	107
517	107
518	107
107	107
519	107
107	107
107	107
519	107
520	107
107	107
107	107
161	107
107	107
161	107
107	107
521	107
107	107
521	107
107	107
522	107
107	107
172	107
7	107
107	107
523	107
107	107
107	107
107	107
523	107
524	107
501	107
525	107
525	107
107	107
526	107
527	107
528	107
529	107
218	107
107	107
530	107
531	107
532	107
107	107
532	107
533	107
107	107
107	107
534	107
429	107
535	107
536	107
537	107
107	107
537	107
107	107
537	107
107	107
107	107
71	107
538	107
107	107
538	107
535	107
535	107
535	107
248	107
539	107
107	107
539	107
540	107
541	107
107	107
542	107
107	107
543	107
83	107
107	107
544	107
545	107
107	107
546	107
546	107
107	107
547	107
107	107
547	107
107	107
547	107
250	107
107	107
250	107
548	107
77	107
107	107
107	107
248	107
79	107
549	107
550	107
550	107
107	107
551	107
308	107
552	107
107	107
549	107
549	107
107	107
488	488
56	488
56	488
488	488
56	488
56	488
488	488
56	488
488	488
98	488
488	488
56	488
316	488
488	488
316	488
316	488
56	488
56	488
488	488
56	488
487	488
110	488
553	488
51	488
554	488
133	488
8	488
8	488
8	488
555	488
556	488
90	488
557	488
558	488
559	488
560	560
324	560
324	560
160	560
160	560
111	560
561	560
7	560
562	560
486	563
7	563
148	564
112	112
112	112
44	112
565	112
566	112
566	112
566	112
567	112
112	112
112	112
112	112
568	112
112	112
112	112
112	112
112	112
112	112
112	112
112	112
112	112
112	112
569	112
149	112
112	112
53	112
112	112
98	112
112	112
316	112
94	112
112	112
84	112
52	112
112	112
112	112
570	112
112	112
318	112
571	112
112	112
112	112
112	112
112	112
571	112
53	112
112	112
112	112
317	112
317	112
112	112
61	112
61	112
61	112
572	112
112	112
112	112
61	112
573	112
112	112
573	112
112	112
112	112
112	112
112	112
112	112
36	112
112	112
317	112
572	112
56	112
112	112
61	112
112	112
112	112
61	112
112	112
112	112
111	112
112	112
149	112
111	112
163	112
111	112
112	112
114	112
112	112
112	112
114	112
163	112
56	112
317	112
112	112
114	112
317	112
56	112
108	112
112	112
94	112
112	112
98	112
112	112
112	112
112	112
45	112
112	112
45	112
112	112
112	112
114	112
112	112
112	112
114	112
110	112
110	112
112	112
110	112
110	112
112	112
112	112
14	112
56	112
112	112
56	112
59	112
574	112
574	112
112	112
56	112
112	112
51	112
51	112
53	112
127	112
575	112
576	112
112	112
495	112
495	112
577	112
45	112
45	112
317	112
109	112
495	112
578	112
109	112
333	112
333	112
333	112
112	112
111	112
112	112
112	112
112	112
112	112
112	112
111	112
111	112
112	112
51	112
114	112
579	112
394	112
112	112
580	112
580	112
580	112
580	112
580	112
580	112
333	112
333	112
114	112
114	112
112	112
114	112
112	112
114	112
112	112
317	112
112	112
114	112
112	112
53	112
112	112
112	112
53	112
53	112
112	112
53	112
112	112
580	112
580	112
580	112
51	112
112	112
51	112
112	112
59	112
149	112
112	112
112	112
581	112
112	112
581	112
163	112
59	112
582	112
59	112
59	112
59	112
56	112
583	112
584	112
112	112
114	112
112	112
114	112
112	112
114	112
163	112
112	112
163	112
116	112
317	112
163	112
51	112
163	112
112	112
114	112
51	112
111	112
163	112
112	112
112	112
51	112
51	112
112	112
112	112
51	112
163	112
61	112
111	112
112	112
111	112
37	112
112	112
111	112
37	112
324	112
163	112
111	112
37	112
112	112
112	112
111	112
51	112
112	112
37	112
112	112
61	112
112	112
585	112
317	112
112	112
582	112
111	112
114	112
582	112
51	112
582	112
111	112
149	112
112	112
37	112
112	112
112	112
149	112
317	112
586	112
51	112
114	112
51	112
112	112
51	112
112	112
51	112
163	112
112	112
[truncated: 998,000+ more rows]
