# Supplementary material for: Dynamic thresholding search for the feedback vertex set problem
Source: PeerJ Comput Sci. 2023 Feb 10;9:e1245. doi: 10.7717/peerj-cs.1245 (PMC10280643; doi:10.7717/peerj-cs.1245)
Supplement: Supplemental Information 1 — These 101 benchmark instances are classified into five categories. No optimal solutions are known for the instances of the first to forth categories, while optimal solutions are known for the instances of the fifth category. [file peerj-cs-09-1245-s001.zip › SecondCategory/R100-500.dat]

100	500
1	10
1	11
1	13
1	23
1	30
1	46
1	51
1	58
1	70
1	76
2	4
2	7
2	59
2	95
2	97
2	100
3	15
3	25
3	25
3	50
3	55
3	69
3	70
3	74
3	82
3	94
4	3
4	7
4	12
4	24
4	27
4	50
4	51
4	70
4	72
4	82
5	6
5	48
5	84
5	85
5	89
6	66
6	71
7	10
7	11
7	33
7	61
7	68
7	82
7	96
8	3
8	4
8	22
8	29
8	56
8	58
8	80
8	89
9	18
9	57
9	73
9	74
10	14
10	35
10	85
10	89
10	89
10	93
11	9
11	21
11	23
11	25
11	31
11	44
11	54
11	81
11	94
12	8
12	33
12	46
12	71
12	72
12	82
12	82
12	94
13	14
13	43
13	61
13	62
13	75
13	87
14	40
14	86
14	88
14	90
15	44
15	56
15	62
15	65
16	28
16	31
16	60
16	66
16	85
16	96
17	15
17	26
17	51
17	55
17	65
17	83
17	99
17	100
18	38
18	64
19	2
19	29
19	30
19	31
19	42
19	47
19	58
19	67
20	47
20	57
20	59
21	27
21	27
21	36
21	45
21	54
21	95
22	21
22	33
22	51
22	86
23	33
23	68
23	87
24	25
24	72
24	86
25	14
25	54
25	58
25	61
25	61
25	63
25	69
25	70
25	75
25	87
26	21
26	71
26	81
27	44
27	74
28	9
28	62
28	74
28	78
29	41
29	46
30	11
30	40
30	44
30	71
31	39
31	42
31	48
31	67
32	38
32	55
32	55
32	72
33	35
33	42
33	76
33	83
34	3
34	5
34	67
34	74
35	81
35	99
36	1
36	17
36	28
36	35
36	58
36	77
37	10
37	88
38	20
38	29
38	57
38	94
39	15
39	72
39	73
39	80
40	13
40	19
40	67
40	77
40	79
40	82
40	89
41	6
41	11
42	57
42	82
42	96
43	1
43	4
43	7
43	9
43	38
43	64
44	20
44	27
44	32
44	37
44	68
44	82
44	92
45	56
45	60
45	69
45	76
45	77
45	89
45	99
46	4
46	8
46	53
46	65
47	7
47	8
47	16
47	60
47	61
47	80
47	88
48	24
48	55
49	11
49	18
49	39
49	40
49	44
50	10
50	14
50	23
50	30
50	48
50	48
50	85
51	31
51	59
51	70
51	99
52	11
52	34
52	55
52	90
52	99
53	4
53	10
53	30
53	36
53	40
53	41
53	60
53	69
54	9
54	39
54	39
54	40
54	56
54	79
55	30
56	15
56	71
56	84
56	85
56	90
57	21
57	26
57	52
57	92
57	93
58	3
58	13
58	77
59	21
59	36
59	38
59	41
59	51
59	69
59	85
60	3
60	22
60	23
60	35
60	81
61	5
61	17
61	26
61	32
61	46
61	77
61	80
61	83
61	87
61	99
62	80
62	85
62	85
63	19
63	23
63	61
63	79
63	87
63	92
63	97
64	5
64	18
64	31
64	38
64	86
65	3
65	61
65	77
65	78
66	19
66	68
66	100
67	2
67	43
67	51
67	74
68	48
68	54
68	72
68	75
69	21
69	49
69	52
69	68
69	92
70	10
70	30
70	36
70	49
70	90
71	13
71	18
71	32
71	45
71	61
71	79
72	8
72	25
72	56
72	94
72	94
72	97
72	100
73	5
73	11
74	10
74	16
74	24
74	26
74	48
74	52
74	55
74	65
74	72
74	95
75	20
75	22
75	27
75	41
75	57
75	72
75	82
76	28
76	46
76	54
76	69
76	82
77	5
77	29
77	55
77	56
77	89
77	100
78	28
78	59
78	83
78	99
79	5
79	10
79	25
79	41
79	80
80	5
80	10
80	20
80	24
80	43
80	93
80	96
81	26
81	33
81	65
81	93
82	3
82	7
82	33
82	76
82	84
83	45
83	76
84	4
84	12
84	19
84	36
84	94
85	11
85	32
85	33
85	72
85	93
86	12
86	29
86	81
86	85
87	5
87	7
87	13
87	44
87	83
88	39
88	44
88	78
88	93
89	75
90	10
90	40
90	51
90	54
90	57
90	99
91	6
91	32
91	84
91	93
92	1
92	13
92	13
92	35
92	36
92	45
92	58
93	30
93	30
93	69
93	79
94	7
94	13
94	29
94	38
94	42
94	52
94	59
94	74
95	4
95	65
95	68
96	17
96	27
96	41
96	59
97	16
97	35
97	40
97	75
98	2
98	24
98	92
99	7
99	7
99	75
99	79
99	94
100	26
