# Supplementary material for: Dynamic thresholding search for the feedback vertex set problem
Source: PeerJ Comput Sci. 2023 Feb 10;9:e1245. doi: 10.7717/peerj-cs.1245 (PMC10280643; doi:10.7717/peerj-cs.1245)
Supplement: Supplemental Information 1 — These 101 benchmark instances are classified into five categories. No optimal solutions are known for the instances of the first to forth categories, while optimal solutions are known for the instances of the fifth category. [file peerj-cs-09-1245-s001.zip › SecondCategory/R1000-5000.dat]

1000	5000
1	266
1	770
1	867
1	924
2	129
2	172
2	272
2	739
2	820
2	991
3	292
3	340
3	409
3	594
3	634
3	647
3	682
3	871
3	923
3	935
4	70
4	160
4	474
4	675
4	694
5	50
5	256
5	312
5	854
5	913
6	445
7	549
7	555
7	628
8	50
8	144
8	181
8	241
8	295
8	386
8	627
8	717
8	909
9	448
9	460
9	939
9	973
10	278
10	317
11	188
11	398
11	880
11	889
11	966
12	174
12	440
13	41
13	200
13	320
13	478
13	586
13	953
14	61
14	95
14	445
14	558
14	600
14	708
14	978
14	997
15	65
15	421
15	429
15	439
15	557
15	777
16	957
16	986
17	485
17	538
17	625
18	96
18	600
18	815
18	998
19	235
19	410
19	433
19	599
19	699
20	244
20	291
20	983
21	169
21	178
21	220
21	225
21	274
21	530
21	558
21	923
22	70
22	218
22	222
22	838
22	979
22	998
23	455
23	583
23	676
23	730
23	825
24	397
24	475
24	592
24	718
24	764
24	781
24	941
25	104
25	425
25	463
25	571
25	664
26	248
26	426
27	46
27	685
27	718
27	823
27	835
27	852
27	894
28	276
28	312
28	397
28	511
28	579
28	607
28	630
28	854
28	948
29	94
29	149
29	974
30	213
30	521
30	733
30	859
30	988
30	988
31	9
31	325
31	578
31	783
31	799
31	827
31	856
31	939
31	1000
32	121
32	252
32	491
32	586
32	673
32	696
33	152
33	332
33	362
33	514
33	619
33	907
34	36
34	194
34	223
34	572
34	954
35	171
35	894
36	323
36	589
36	628
36	787
37	294
37	445
37	565
37	643
37	678
37	937
37	979
38	180
38	468
38	547
39	27
39	114
39	305
39	494
39	753
39	851
39	960
40	45
40	208
40	257
40	270
40	384
40	656
40	940
41	133
41	261
41	364
41	494
41	548
41	689
42	298
42	316
42	894
42	934
43	162
43	423
43	822
43	878
44	7
44	491
44	769
45	190
45	425
45	565
45	578
45	616
46	100
46	234
46	347
46	536
46	673
46	756
47	61
47	142
47	312
47	457
47	533
47	771
47	936
48	560
48	652
48	690
49	199
49	442
49	560
49	674
49	682
49	759
49	776
49	937
50	85
50	484
50	519
51	32
51	303
51	592
52	10
52	102
52	308
52	354
52	608
52	615
52	697
52	955
52	982
54	229
54	430
54	540
54	564
54	747
55	66
55	190
55	423
55	430
55	691
55	753
55	934
56	176
56	177
56	425
56	466
56	492
56	606
56	773
57	51
57	258
57	381
57	582
57	610
57	782
57	942
57	977
58	126
58	211
58	289
58	447
58	760
59	206
59	503
60	297
60	350
61	171
61	276
61	942
61	997
62	240
62	317
62	471
62	597
62	689
62	725
62	772
63	456
64	318
64	635
64	851
65	57
65	92
65	124
65	547
65	602
65	810
66	228
66	516
66	747
67	290
67	432
67	465
67	715
67	742
67	777
67	968
67	986
68	79
68	123
68	301
68	375
68	392
68	400
68	504
68	614
68	684
68	938
69	433
69	569
69	578
69	685
69	988
70	163
70	692
71	130
71	152
71	405
71	786
72	92
72	792
73	523
73	810
73	898
73	902
73	956
74	175
74	229
74	260
74	551
74	648
75	410
75	653
75	910
75	940
76	4
76	180
76	524
76	704
77	233
77	350
77	450
77	618
78	407
78	585
78	722
78	935
78	967
79	33
79	202
79	393
79	652
79	759
79	764
79	809
79	961
79	988
80	564
80	677
81	192
81	352
81	359
81	479
81	598
81	660
82	154
82	454
82	498
82	506
82	656
82	687
82	852
82	866
83	305
83	427
83	446
83	450
83	605
83	791
83	825
83	871
84	344
84	446
84	622
84	703
85	55
85	682
85	740
85	833
85	848
86	127
86	160
86	398
86	466
86	589
86	811
87	154
88	131
88	238
88	667
88	749
89	196
89	431
89	508
89	603
89	785
89	831
89	879
90	266
90	340
90	899
90	997
91	339
91	689
91	931
91	972
92	104
92	318
92	378
92	455
92	494
92	608
92	654
92	860
93	182
93	217
93	557
93	563
93	652
93	747
93	837
93	863
93	997
94	165
94	400
94	473
94	491
94	563
94	688
94	714
95	33
95	126
95	138
95	274
95	421
95	599
95	652
95	746
95	867
95	894
96	299
96	351
96	689
96	692
97	378
97	381
97	464
97	508
97	536
97	624
97	980
98	97
98	325
98	370
98	503
98	884
98	925
99	12
99	187
99	187
99	877
99	986
100	141
100	147
100	353
100	537
100	796
100	865
100	905
100	999
101	79
101	81
101	155
101	494
101	548
101	644
102	186
102	291
102	346
102	372
102	394
102	452
102	456
102	465
102	505
102	951
103	410
104	103
104	108
104	209
104	615
104	761
105	28
105	504
105	735
105	759
105	823
105	827
106	52
106	233
106	369
106	393
106	541
107	22
107	302
107	520
107	559
107	649
107	752
107	829
107	926
108	83
108	181
108	274
108	593
108	784
108	839
108	904
109	44
109	115
109	231
109	542
109	649
109	821
110	213
110	256
110	373
110	380
110	662
110	859
110	907
110	918
110	985
111	219
111	431
111	484
111	667
112	58
112	108
112	114
112	128
112	308
112	384
112	401
112	427
112	543
113	27
113	178
113	342
113	398
113	585
114	142
114	176
114	321
114	540
114	781
115	119
115	163
116	626
117	822
118	443
118	504
118	607
118	650
119	186
119	304
119	436
120	12
120	36
120	51
120	143
120	224
120	248
120	328
120	367
120	726
120	898
121	419
121	426
121	757
122	124
122	662
122	824
123	45
123	131
123	275
123	357
123	445
123	817
124	148
124	292
124	368
124	388
124	531
124	589
124	591
124	660
125	150
125	220
125	669
126	107
126	278
126	289
126	664
126	735
126	945
127	93
127	538
128	415
128	565
128	703
128	828
128	855
129	90
129	473
129	534
129	622
129	638
129	728
129	756
129	858
130	94
130	461
131	257
131	281
131	521
131	578
131	906
131	943
132	52
132	567
132	659
132	662
132	730
132	801
133	88
133	124
133	202
133	258
133	542
133	877
133	972
134	13
134	30
134	57
134	98
134	143
134	157
134	227
134	259
134	388
134	855
135	51
135	404
135	454
135	483
135	540
135	646
135	741
135	776
136	167
136	439
136	446
136	779
136	803
137	44
137	431
137	658
137	761
138	254
138	480
138	523
138	996
139	478
139	499
139	504
139	705
139	783
139	811
139	1000
140	25
140	36
140	150
140	291
140	598
140	795
141	165
141	431
141	521
141	869
141	931
141	961
142	1
142	28
142	124
142	140
142	343
142	591
143	309
143	540
144	50
144	91
144	156
144	170
144	444
144	469
145	179
145	216
145	306
145	458
145	624
145	632
145	805
146	357
146	648
146	825
146	835
146	839
147	82
147	356
148	59
148	86
148	525
148	755
149	95
149	208
149	217
149	242
149	268
149	459
149	654
149	737
149	877
150	258
150	453
150	576
150	976
151	302
151	522
151	708
152	447
152	689
152	731
152	774
153	265
153	365
153	435
153	572
153	588
153	600
154	1
154	350
154	721
154	736
154	978
155	553
155	815
155	825
156	372
156	397
156	480
156	676
157	101
157	122
157	441
157	468
157	478
157	609
157	790
157	836
158	172
158	178
158	474
158	543
158	878
158	894
158	1000
159	227
159	262
159	343
159	411
159	840
160	496
160	520
160	761
160	897
160	898
160	981
161	122
161	231
161	373
161	685
161	736
161	800
161	802
162	12
162	240
162	675
162	693
163	28
163	124
163	365
163	380
163	644
163	755
163	865
164	103
164	844
165	517
165	532
165	796
166	107
166	233
166	289
166	326
166	539
166	950
166	962
167	661
167	761
167	884
168	382
168	798
168	967
169	115
169	268
169	332
169	373
169	772
169	814
169	942
169	945
170	173
171	257
171	319
172	29
172	272
172	363
172	370
172	778
173	418
173	575
174	171
174	314
174	410
174	823
175	336
175	396
175	409
175	421
175	709
176	85
176	315
176	380
176	651
176	919
176	925
177	391
177	735
177	994
178	74
178	239
178	387
178	505
178	569
178	642
178	729
178	767
178	985
179	534
179	580
180	830
182	44
182	256
182	578
182	653
182	924
183	122
183	793
184	170
184	471
184	792
184	794
184	953
185	40
185	251
185	307
185	366
185	592
185	726
185	734
185	851
185	899
185	922
186	149
186	200
186	425
186	477
186	530
186	813
187	179
187	311
187	740
188	125
188	175
188	278
188	421
188	944
189	137
189	208
189	262
189	315
189	1000
190	61
190	474
190	550
191	79
191	479
191	511
191	656
192	219
192	251
192	673
192	720
192	814
192	860
193	152
193	244
193	641
193	710
193	779
193	787
193	837
193	922
194	36
194	297
194	593
194	965
195	1
195	227
195	242
195	509
195	682
195	809
195	845
196	120
196	465
197	47
197	498
197	618
197	725
197	932
197	998
198	2
198	229
198	386
198	453
198	562
198	868
198	876
198	934
199	140
199	187
199	196
199	411
199	451
199	503
199	985
200	156
200	527
200	960
201	12
201	63
201	116
201	161
201	275
201	308
201	581
201	589
201	653
201	996
202	399
202	423
202	899
203	285
203	765
203	795
204	59
204	122
204	463
205	180
205	218
205	524
205	600
205	738
205	751
205	759
206	423
206	639
206	733
206	811
207	107
207	709
207	738
207	846
207	978
208	19
208	54
208	58
208	70
208	200
208	466
208	487
208	513
208	853
209	26
209	704
209	721
209	774
209	794
210	4
210	764
210	845
211	84
211	104
211	307
211	343
211	648
211	790
212	351
212	474
212	526
212	666
212	823
212	949
213	32
213	99
213	192
213	196
214	314
214	536
214	600
215	237
215	253
215	428
215	505
215	578
215	716
216	158
216	536
216	651
216	724
216	803
217	379
217	980
218	152
218	227
218	319
218	365
218	784
218	801
219	193
219	445
220	642
220	693
220	812
220	850
220	857
220	905
221	160
221	598
221	599
221	676
221	695
221	943
222	87
222	631
222	737
223	59
223	322
223	341
223	498
223	531
223	782
223	848
224	360
224	466
224	733
224	746
225	124
225	314
225	759
225	952
226	204
226	240
226	359
226	647
226	698
226	988
227	79
227	84
227	190
227	213
227	315
227	600
227	637
227	949
227	975
228	65
228	135
228	348
228	554
229	337
229	404
229	598
229	620
230	33
230	156
230	240
230	407
230	743
231	76
231	102
231	119
231	121
231	250
231	360
231	464
231	558
231	620
232	204
232	322
232	463
232	681
232	932
233	77
233	135
233	139
233	799
234	50
234	299
234	339
234	437
234	444
234	489
234	574
234	749
234	940
235	216
235	232
235	396
235	488
235	773
235	822
236	110
236	259
236	341
236	605
236	669
236	718
236	742
236	856
236	951
237	562
237	961
238	156
238	302
238	304
238	678
238	953
239	482
239	790
239	976
240	85
240	326
240	723
241	66
241	163
241	465
241	593
241	967
242	105
242	113
242	152
242	211
242	414
242	723
242	951
243	143
243	254
243	528
244	271
244	287
244	455
244	589
244	593
244	879
245	151
245	453
245	592
246	830
246	848
247	276
247	318
247	415
247	428
247	446
247	638
247	661
247	887
248	183
248	222
248	333
249	327
249	803
250	131
250	209
250	757
251	62
251	468
251	576
251	671
251	792
252	16
252	687
252	807
252	846
253	1
253	75
253	423
253	685
253	716
253	913
253	998
254	51
254	146
254	381
254	846
254	851
254	928
255	49
255	284
255	412
255	530
255	662
255	664
255	853
256	317
256	449
256	568
256	742
256	814
256	935
256	1000
257	65
257	159
257	566
257	721
257	742
257	874
258	60
258	199
258	490
258	495
258	550
258	758
258	942
259	104
259	214
259	228
259	494
259	750
259	958
260	57
260	207
260	338
261	311
261	314
261	345
261	561
261	563
261	737
262	245
262	320
262	567
262	615
262	642
262	884
262	974
263	31
263	215
263	469
263	798
263	809
264	689
264	918
265	279
265	549
265	706
266	559
267	192
267	212
267	672
267	919
268	88
268	454
268	754
268	928
269	34
269	583
269	737
270	5
270	398
270	434
270	738
271	292
271	396
271	476
271	536
271	742
272	864
272	887
273	138
273	362
273	930
274	168
274	354
274	479
274	485
274	521
274	645
274	802
275	153
275	355
276	250
276	427
276	908
276	948
277	105
277	442
277	545
277	578
278	98
278	245
278	473
279	231
279	782
279	847
279	967
280	4
280	403
280	437
280	535
280	914
281	186
281	575
281	618
281	779
281	990
282	59
282	240
282	318
282	542
282	892
283	21
283	103
283	409
283	415
283	668
283	728
283	922
284	906
284	919
285	161
285	188
285	611
285	644
285	998
286	39
286	68
286	691
286	740
286	884
287	13
287	396
287	648
287	786
288	46
288	172
288	189
288	241
289	133
289	225
289	315
289	611
289	616
289	889
290	223
290	275
290	317
290	468
290	537
290	594
290	655
290	966
290	983
291	15
291	125
291	329
291	498
291	638
291	666
291	985
292	8
292	431
292	437
292	646
292	793
292	912
292	938
293	40
293	246
293	460
293	648
293	926
293	963
294	352
294	358
294	900
295	577
296	4
296	447
296	458
296	552
296	920
297	31
297	274
297	517
297	870
297	922
297	925
298	432
298	456
298	469
298	653
298	661
298	674
298	724
298	872
299	154
299	583
300	32
300	72
300	445
300	537
300	697
300	712
300	890
300	892
301	56
301	107
301	582
302	7
302	259
302	276
302	362
302	431
302	831
302	887
302	900
302	960
303	107
303	160
303	205
303	289
303	407
303	920
304	28
304	770
304	809
304	859
305	53
305	241
305	276
305	293
305	314
305	431
305	587
305	663
305	730
306	9
306	170
306	489
306	509
306	666
306	702
307	341
307	770
307	925
308	29
308	42
308	53
308	598
308	944
309	42
309	368
309	727
309	874
310	196
310	433
310	611
310	723
310	949
311	93
311	134
311	364
311	434
311	616
311	726
311	894
311	918
312	76
312	367
312	639
312	793
313	145
313	269
314	188
314	301
314	407
314	430
314	444
314	846
315	258
316	65
316	68
316	192
316	281
316	495
316	532
317	201
317	338
317	402
317	442
317	470
317	523
317	647
317	813
317	828
317	985
318	254
318	454
318	491
318	769
319	12
319	498
319	931
320	78
320	167
320	176
320	212
320	325
320	960
321	52
321	62
321	168
321	287
321	358
321	524
321	649
321	999
322	202
322	231
322	766
323	295
323	658
323	756
323	851
324	140
324	185
324	345
324	651
324	843
324	982
325	49
325	138
325	971
326	105
326	362
326	446
326	651
326	830
326	907
326	992
327	8
327	439
327	610
327	975
328	467
328	574
328	628
328	754
328	818
328	835
328	867
329	146
329	225
329	277
329	304
329	413
329	506
329	741
330	40
330	41
330	94
330	849
330	902
331	8
331	431
331	663
331	804
331	856
331	864
331	884
331	917
331	992
332	200
332	531
332	677
332	773
332	773
332	816
332	971
333	79
333	337
333	408
333	478
333	955
334	70
334	137
334	231
334	248
335	85
335	502
335	604
335	724
335	724
335	748
336	85
336	110
336	345
336	413
336	445
336	667
336	753
336	766
336	821
337	97
337	110
337	306
337	616
337	719
337	734
337	772
338	134
338	532
338	826
338	832
338	854
338	935
338	962
338	977
339	175
339	474
339	557
340	17
340	43
340	184
340	320
340	901
341	215
341	243
341	497
341	513
341	587
341	713
341	748
341	844
341	911
342	105
342	183
342	437
342	477
342	489
342	506
342	550
342	726
342	906
342	934
343	75
343	210
343	259
343	325
343	385
343	599
343	601
343	633
343	765
343	796
344	444
344	585
344	880
345	326
345	663
345	717
345	977
345	997
346	5
346	199
346	220
346	715
347	273
347	325
347	338
347	538
347	708
347	934
348	167
348	190
348	285
348	453
348	791
348	808
348	814
349	113
349	278
349	634
349	646
349	789
350	44
350	304
350	424
350	434
350	452
350	464
350	577
351	236
351	320
351	391
351	862
351	893
352	49
352	535
352	616
352	717
353	241
353	352
353	592
353	601
353	767
353	880
354	161
354	394
354	766
355	365
355	384
355	923
356	215
356	426
356	618
356	728
356	792
356	895
357	10
357	22
357	24
357	359
357	711
357	790
357	808
358	75
358	492
358	863
359	197
359	212
359	299
359	497
359	707
360	258
360	565
360	651
360	713
360	728
360	761
360	823
361	76
361	194
361	397
361	617
361	618
361	937
362	162
362	507
362	649
362	806
363	91
363	330
363	350
363	490
363	522
363	676
363	900
363	935
364	188
364	233
364	261
364	356
364	377
364	574
364	680
364	942
364	950
365	29
365	223
365	382
365	413
365	465
365	752
365	788
365	817
365	827
365	891
366	181
367	159
367	302
367	362
367	652
367	696
367	800
367	868
367	971
368	125
368	373
368	435
368	815
368	873
368	906
369	69
369	319
369	706
370	42
370	196
370	455
370	724
370	868
370	992
371	181
371	245
371	699
371	728
372	94
372	140
372	196
372	381
372	752
372	909
373	81
373	411
373	555
373	916
373	956
374	435
374	454
374	593
374	918
374	926
374	963
375	102
375	318
375	530
375	619
375	721
375	765
375	788
375	835
376	240
376	395
377	54
377	171
377	515
377	611
377	726
377	818
377	880
378	96
378	254
378	304
378	467
378	479
378	628
378	741
378	876
378	985
379	104
379	137
379	375
379	507
379	552
379	662
379	769
379	773
379	843
379	869
380	93
380	211
380	403
380	625
380	938
381	24
381	454
381	470
381	531
381	854
382	25
382	567
382	673
382	767
383	453
383	547
383	552
383	867
384	240
384	324
384	492
384	730
384	793
384	977
385	109
385	479
385	542
385	715
385	922
386	530
386	723
387	499
387	947
388	167
388	310
388	322
388	607
388	757
[truncated: 3,001 more rows]
