# Supplementary material for: Dynamic thresholding search for the feedback vertex set problem
Source: PeerJ Comput Sci. 2023 Feb 10;9:e1245. doi: 10.7717/peerj-cs.1245 (PMC10280643; doi:10.7717/peerj-cs.1245)
Supplement: Supplemental Information 1 — These 101 benchmark instances are classified into five categories. No optimal solutions are known for the instances of the first to forth categories, while optimal solutions are known for the instances of the fifth category. [file peerj-cs-09-1245-s001.zip › SecondCategory/R1250-7500.dat]

1250	7500
1	376
1	458
1	735
1	1181
1	1207
2	326
2	358
2	1195
3	134
3	330
3	512
3	757
3	1181
4	448
4	833
4	914
5	124
5	520
5	883
5	912
5	1036
5	1119
6	590
6	595
6	602
6	807
7	51
7	80
7	97
7	137
7	1015
8	127
8	327
8	775
9	128
9	537
9	663
9	840
10	242
10	625
10	685
10	1141
11	6
11	21
11	364
11	605
11	711
11	770
11	940
11	943
11	969
12	340
12	471
12	1230
13	248
13	322
13	596
13	836
13	866
13	1015
13	1036
14	10
14	28
14	140
14	757
14	766
14	974
14	1009
15	2
15	96
15	118
15	375
15	381
15	477
15	756
15	758
15	810
15	1111
16	165
16	345
16	684
16	793
16	840
16	992
16	1027
16	1053
17	79
17	121
18	515
18	1217
18	1248
19	489
19	972
19	982
19	1097
19	1187
19	1193
20	303
20	740
20	930
20	1002
20	1149
21	10
21	433
21	773
21	928
22	59
22	378
22	443
22	710
22	769
22	797
22	865
22	980
22	1072
22	1115
23	111
23	231
23	319
23	340
23	353
23	675
23	813
23	1056
23	1195
23	1243
24	920
24	967
24	1076
25	168
25	353
25	888
25	952
25	1091
25	1117
25	1133
26	431
26	447
26	626
26	903
26	1171
26	1250
27	322
27	326
27	539
27	589
27	976
27	1006
27	1178
28	545
28	555
28	669
28	712
28	1036
28	1225
29	139
29	420
29	548
29	683
29	774
29	786
29	1000
29	1022
29	1087
29	1178
30	721
30	753
30	855
31	166
31	567
31	1052
32	117
32	289
32	299
32	334
32	369
32	658
32	847
32	989
32	1232
33	193
33	234
33	451
33	613
33	702
33	820
34	37
34	328
34	382
34	585
34	1123
34	1204
34	1228
35	4
35	136
35	550
35	582
36	288
36	578
36	637
36	742
36	837
36	1153
37	115
37	178
37	261
37	919
37	1149
37	1174
38	245
38	761
38	775
38	891
39	228
39	360
39	445
39	728
39	729
39	890
39	1159
39	1200
40	210
40	226
40	305
40	330
40	480
40	738
40	1046
40	1097
41	166
41	171
41	533
41	1228
41	1234
42	88
42	307
42	1003
42	1050
42	1221
43	20
43	97
43	237
43	371
43	813
43	994
43	1163
43	1243
44	648
44	1188
45	22
45	156
45	187
45	246
45	470
45	539
45	776
45	822
45	979
45	1135
46	19
46	113
46	343
46	364
46	861
46	1121
46	1127
46	1146
47	19
47	90
47	136
47	186
47	332
47	494
47	565
47	565
47	1014
47	1022
48	225
48	424
48	530
48	673
48	746
48	1189
49	33
49	253
49	588
49	755
49	1046
50	93
50	408
50	492
50	591
50	889
50	1106
50	1135
51	440
51	722
51	1204
52	42
52	155
52	394
52	814
53	123
53	443
53	638
53	894
54	120
54	124
54	226
54	266
54	593
54	808
54	1171
55	427
55	638
55	740
55	950
55	1107
56	77
56	340
56	403
56	664
56	872
56	1016
57	136
57	272
57	298
57	366
57	379
57	386
57	464
57	749
57	1071
57	1233
58	38
58	196
58	853
58	926
59	433
59	621
59	820
60	200
60	325
60	447
60	490
60	966
60	996
61	30
61	165
61	212
61	374
61	627
61	659
61	712
61	815
61	973
61	1177
62	98
62	290
62	347
62	630
62	1185
63	720
63	912
63	1044
64	7
64	8
64	142
64	303
64	796
64	874
64	961
64	1059
65	302
65	878
65	1240
66	31
66	508
66	813
66	973
66	996
66	1031
67	63
67	217
67	534
67	564
67	832
67	840
67	925
67	931
67	1069
67	1135
68	610
68	839
68	1018
68	1225
69	521
69	659
69	798
69	957
69	998
69	1188
70	25
70	267
70	371
70	636
70	977
70	1159
71	515
71	972
71	1062
71	1237
72	421
72	562
72	731
72	733
72	814
72	995
72	1164
73	207
73	731
73	959
73	1126
74	612
74	920
74	1005
74	1106
74	1167
74	1199
75	763
75	986
75	1026
76	118
76	232
76	284
76	369
76	587
76	605
76	1061
77	154
77	442
77	548
77	1149
78	92
78	224
78	637
78	646
78	1013
78	1066
78	1220
79	216
79	328
79	678
79	1026
80	155
80	286
80	395
80	452
80	685
80	750
80	848
81	72
81	519
81	558
81	565
81	1183
82	147
82	479
82	848
82	1007
82	1087
82	1170
83	467
83	517
83	592
83	733
83	981
83	1117
84	209
84	223
84	280
84	769
84	778
85	61
85	633
85	634
85	663
85	773
85	848
85	930
86	183
86	557
86	679
86	713
86	1193
87	77
87	228
87	350
87	368
87	619
87	776
87	855
87	1072
87	1077
88	214
88	922
88	1103
89	146
89	185
89	634
89	918
89	924
89	1020
89	1066
89	1189
90	138
90	272
90	310
90	472
90	592
90	876
90	906
90	924
90	1043
90	1223
91	144
91	162
91	340
91	593
91	661
91	698
91	1006
92	42
92	80
92	293
92	439
92	558
92	574
92	895
92	906
92	1128
93	284
93	319
93	543
93	594
93	706
93	833
93	943
93	966
93	1026
93	1167
94	754
94	821
94	1067
95	18
95	71
95	148
95	172
95	232
95	262
95	380
95	436
95	959
95	1077
96	1
96	76
96	588
96	704
97	3
97	117
97	165
97	326
97	356
97	930
98	172
98	631
98	725
98	950
98	1049
98	1200
99	127
99	145
99	188
99	772
99	1043
100	211
100	212
100	541
100	932
100	1106
100	1219
101	95
101	113
101	516
101	713
101	894
101	1080
101	1227
102	699
102	867
102	981
103	496
103	548
103	861
103	1176
103	1224
104	306
104	433
104	449
104	1095
104	1110
105	424
105	441
105	497
105	648
105	872
105	946
106	648
106	673
106	692
106	973
106	1248
107	436
107	446
107	795
107	1223
108	74
108	240
108	1016
108	1026
108	1067
108	1071
108	1091
109	88
109	132
109	243
109	286
109	327
109	733
109	757
110	42
110	296
110	417
110	425
110	791
110	867
110	950
110	1065
110	1201
111	148
111	164
111	399
111	493
111	660
111	912
111	931
111	937
111	1082
112	182
112	394
112	648
112	804
112	936
113	461
113	659
113	756
113	951
113	1111
114	208
114	265
114	642
114	745
114	969
115	149
115	385
115	462
115	542
115	711
115	789
115	1041
115	1054
115	1215
116	44
116	287
116	574
116	708
116	730
116	1035
116	1180
116	1244
117	543
117	721
117	767
118	400
118	841
118	880
118	1146
119	68
119	399
119	1040
120	12
120	60
120	74
120	261
120	316
120	632
120	1030
121	272
121	318
121	328
121	330
121	664
121	983
121	1223
122	135
122	386
122	619
122	848
122	1067
123	148
123	327
123	1116
123	1248
124	20
124	248
124	503
124	959
124	974
124	1161
125	173
125	295
125	501
125	1045
125	1176
126	97
126	291
126	822
126	868
126	1042
126	1077
127	198
127	436
127	754
127	804
128	6
128	285
128	440
128	451
128	790
128	1022
128	1024
128	1125
129	99
129	190
129	515
129	656
129	1060
129	1095
129	1195
130	76
130	90
130	98
130	314
130	489
130	689
130	869
130	1141
131	203
131	444
131	677
131	816
131	898
131	1111
131	1187
132	3
132	391
132	665
132	841
132	850
132	969
132	998
132	1029
132	1120
133	74
133	205
133	395
133	619
133	932
133	959
134	721
134	814
134	1126
134	1127
134	1237
135	270
135	743
135	1130
135	1203
136	61
136	373
136	546
136	634
136	659
136	1052
137	80
137	102
137	196
137	250
137	411
137	585
138	68
138	79
138	221
138	521
139	914
139	953
140	120
140	178
140	301
140	315
140	399
140	481
140	1163
140	1186
141	159
141	592
141	734
141	856
141	1025
142	233
142	312
142	550
142	690
142	747
142	809
143	83
143	91
143	213
143	349
143	355
143	403
143	477
143	564
144	285
144	294
144	616
144	928
144	1138
144	1164
145	351
145	1011
145	1109
146	186
146	248
146	420
146	541
146	774
147	225
147	250
147	571
147	597
147	1076
147	1136
148	778
148	1080
149	493
149	570
149	571
150	270
150	478
150	553
150	554
150	606
150	688
150	861
150	1061
150	1074
151	124
151	251
151	314
151	628
151	843
151	926
151	1001
151	1080
151	1138
152	66
152	299
152	332
152	336
152	470
152	497
152	831
152	974
152	989
153	227
153	247
153	490
153	840
153	1022
153	1159
154	300
154	505
154	505
154	512
154	790
154	1016
155	5
155	11
155	269
155	394
155	506
155	589
156	65
156	195
156	347
156	364
156	458
156	544
156	596
156	793
156	1069
156	1154
157	67
157	102
157	301
157	460
158	130
158	335
158	862
158	894
158	1164
159	491
159	1226
160	356
160	833
160	1101
161	22
161	259
161	316
161	496
161	498
161	517
161	898
162	322
162	733
162	982
162	1121
162	1192
163	85
163	118
163	719
164	390
164	862
164	1027
165	81
165	275
165	838
166	6
166	136
166	138
166	174
166	500
166	574
166	832
166	922
166	1069
166	1099
167	80
167	393
167	531
167	751
167	786
167	1053
167	1117
168	271
168	372
168	392
168	669
168	731
168	864
168	1155
169	396
169	427
169	577
169	686
169	811
169	842
169	865
169	873
169	1021
170	186
170	371
170	559
170	852
170	957
170	1058
171	143
171	189
171	354
171	378
171	715
171	880
171	953
171	1204
172	208
172	869
173	121
173	144
173	337
173	407
173	448
173	953
173	974
173	1005
173	1054
173	1189
174	421
174	517
174	1191
175	99
175	339
175	701
175	727
175	768
175	981
175	1111
175	1181
175	1188
176	563
176	590
176	868
176	920
176	1025
176	1061
176	1158
177	179
177	510
177	551
177	553
177	589
177	913
177	973
177	1032
177	1069
177	1146
178	34
178	37
178	69
178	337
179	171
179	187
179	305
179	364
179	597
179	642
179	997
179	1244
180	188
180	262
180	532
180	1094
180	1195
180	1244
181	34
181	198
181	289
181	328
181	361
181	537
181	543
181	926
181	1115
181	1160
182	14
182	146
182	204
182	264
182	854
182	967
183	354
183	431
183	555
183	600
183	1184
184	302
184	337
184	793
184	795
184	1001
184	1178
185	14
185	179
185	200
185	314
185	347
185	690
185	786
185	1000
186	24
186	221
186	527
186	532
186	577
186	664
186	861
186	944
186	1091
187	72
187	96
187	448
187	680
187	1125
188	317
188	356
188	850
188	891
188	1120
188	1219
189	322
189	1062
190	9
190	158
190	168
190	241
190	413
190	436
190	694
190	799
190	801
190	877
191	5
191	37
191	94
191	215
191	331
191	571
191	630
191	748
191	958
191	1242
192	24
192	115
192	306
192	600
192	712
193	91
193	867
193	983
194	156
194	164
194	621
194	774
194	973
194	1067
194	1138
194	1195
195	48
195	113
195	229
195	482
195	932
195	1188
195	1203
196	355
196	699
196	884
196	1032
196	1241
197	855
197	1134
197	1149
198	341
198	362
198	544
198	562
198	640
198	678
198	936
198	1214
198	1230
199	181
199	195
199	328
199	1210
200	5
200	49
200	489
200	608
200	785
200	897
200	939
200	1160
201	28
201	266
201	443
201	996
201	1065
202	315
202	411
202	491
202	493
202	742
202	798
202	832
202	1121
203	456
203	600
204	374
204	471
204	663
204	997
204	1102
205	6
205	791
205	971
206	768
206	810
206	1067
206	1076
206	1206
207	272
207	333
207	396
207	459
207	628
207	771
207	846
208	87
208	124
208	359
208	378
208	502
208	853
208	1068
209	386
209	608
209	777
209	871
209	1092
209	1214
210	125
210	226
210	298
210	503
210	551
210	782
210	1006
210	1041
210	1053
211	69
211	166
211	226
211	291
211	402
211	444
211	798
211	1056
212	152
212	419
212	468
212	668
212	1219
213	379
213	598
213	810
213	828
213	857
213	1078
213	1232
214	379
214	448
214	906
214	1108
214	1135
215	7
215	161
215	550
216	183
216	1060
217	274
217	420
217	645
217	778
217	1038
217	1118
218	511
218	778
218	1157
218	1165
218	1167
218	1186
218	1244
219	10
219	11
219	207
219	409
219	1194
219	1236
220	189
220	375
220	526
220	1059
220	1161
220	1228
221	75
221	162
221	220
222	20
222	428
222	512
222	1026
222	1041
223	69
223	195
223	412
223	962
224	269
224	1162
224	1184
224	1193
225	3
225	44
225	280
225	302
225	322
225	576
225	650
225	734
226	531
226	993
226	1087
227	37
227	72
227	105
227	136
228	154
228	180
228	374
228	416
228	650
228	744
228	812
228	845
228	1078
229	5
229	42
229	44
229	452
229	528
229	599
229	1111
230	178
230	234
230	278
230	380
230	578
230	605
230	1023
230	1053
230	1191
230	1247
231	110
231	139
231	397
231	795
231	998
231	1093
231	1099
231	1158
232	374
232	727
233	605
233	676
233	775
234	68
234	1007
235	137
235	441
235	442
235	635
235	917
235	1089
235	1194
236	409
236	553
237	88
237	93
237	134
237	601
237	665
237	832
237	1041
237	1203
238	256
238	420
238	505
238	532
238	660
238	1060
238	1073
238	1117
239	102
239	114
239	167
239	259
239	317
239	866
240	419
240	797
240	870
241	28
241	83
241	88
241	260
241	290
241	664
242	23
242	285
242	760
242	793
242	965
242	1035
242	1062
243	25
243	254
243	356
243	595
243	617
243	988
243	1046
243	1146
244	1
244	150
244	180
244	657
244	657
244	963
244	1096
244	1242
245	35
245	467
245	545
245	1207
245	1238
246	105
246	263
246	341
246	482
246	590
246	670
246	1197
247	44
247	199
247	609
247	628
247	1025
247	1061
247	1191
248	184
248	766
248	783
248	1216
249	352
249	1050
249	1087
249	1089
249	1136
250	196
250	220
250	418
250	599
250	744
250	858
250	888
251	52
251	471
251	794
251	872
251	1092
252	18
252	288
252	437
252	445
252	460
252	503
252	614
252	1029
253	47
253	129
253	209
253	294
253	852
253	956
253	1189
253	1206
254	137
254	497
254	823
254	980
254	1227
255	151
255	327
255	584
255	647
255	908
255	910
255	969
255	1094
256	141
256	472
256	822
256	924
256	1008
256	1022
256	1057
256	1093
257	467
257	484
257	764
257	1099
258	281
258	513
258	816
258	988
258	1060
258	1087
258	1229
259	856
259	959
259	1037
260	219
260	465
260	560
260	726
260	796
260	800
260	1048
260	1076
260	1242
261	31
261	178
261	425
261	516
261	676
261	744
261	1101
261	1209
261	1237
262	150
262	164
262	280
262	330
262	486
262	603
262	783
262	814
262	964
263	354
263	441
263	468
263	597
264	72
264	1203
265	106
265	464
265	922
265	1148
265	1226
266	153
266	245
266	384
266	439
266	955
266	1137
266	1218
267	660
267	1233
268	32
268	254
268	309
268	1121
268	1211
269	382
269	414
269	523
269	774
269	913
269	1034
269	1137
269	1227
270	2
270	11
270	358
270	404
270	522
270	669
270	981
270	1160
270	1163
270	1242
271	57
271	441
271	480
271	492
271	1033
272	358
272	563
272	687
272	790
272	859
272	1071
273	40
273	265
273	602
273	1079
273	1079
274	143
274	154
274	496
274	522
274	983
275	1
275	39
275	851
275	1007
275	1180
276	263
276	354
276	600
276	649
276	801
276	1030
276	1093
276	1097
276	1174
277	225
277	434
277	560
278	132
278	364
278	707
278	981
278	1128
279	90
279	250
279	293
279	445
279	486
279	557
279	612
279	792
279	809
279	994
280	1160
280	1239
281	83
281	293
281	482
281	483
281	630
281	1090
281	1091
281	1146
281	1216
282	418
282	553
282	723
282	1050
282	1072
282	1171
283	34
283	644
283	1035
283	1054
283	1090
284	972
284	1196
285	75
285	453
285	747
285	784
285	817
285	862
285	1238
286	331
286	391
286	789
286	870
286	891
286	1132
286	1206
287	47
287	256
287	617
287	1010
287	1028
287	1197
288	9
288	106
288	171
288	189
288	452
288	731
288	795
288	812
288	856
289	162
289	459
289	547
289	652
289	764
289	844
289	1141
290	37
290	131
290	373
290	403
290	863
291	158
291	324
291	435
291	495
291	501
291	526
291	831
291	865
291	1118
291	1136
292	102
292	450
292	692
292	852
292	871
292	916
292	959
292	1161
293	401
293	773
293	975
293	1062
293	1103
293	1191
293	1247
294	141
294	371
294	439
294	1080
295	114
295	285
295	512
295	601
295	779
295	1154
296	434
296	874
296	1056
297	5
297	153
297	244
297	535
298	25
298	194
298	250
298	290
298	401
298	576
298	659
298	1201
299	20
299	102
299	151
299	265
299	567
299	853
299	876
299	890
299	964
299	1010
300	253
300	434
300	566
300	610
300	732
300	792
300	801
300	914
300	953
300	1164
301	656
301	861
301	866
301	1028
301	1033
302	218
302	271
302	311
302	467
302	556
302	802
302	1042
302	1179
302	1235
303	54
303	599
303	707
303	1146
304	288
304	333
304	621
304	881
304	941
304	1037
304	1194
305	35
305	135
305	428
305	541
305	570
305	583
305	641
305	672
305	901
305	972
306	253
306	520
306	1062
306	1166
307	176
307	467
307	635
307	1046
307	1208
307	1232
308	325
308	511
308	691
308	1049
308	1236
308	1246
309	198
309	501
309	633
309	948
309	1250
310	244
310	475
310	492
310	646
310	699
310	848
310	857
310	898
310	1203
310	1208
311	266
311	589
311	652
311	775
312	60
312	98
312	451
312	471
312	533
312	589
313	140
313	253
313	810
313	906
314	43
314	55
314	351
314	435
314	520
314	574
314	707
314	895
314	952
315	1
315	36
315	115
315	405
315	799
315	928
315	1093
316	423
316	455
316	639
316	775
316	776
316	1033
316	1069
316	1112
317	39
317	1027
318	57
318	249
318	311
318	770
318	851
318	984
319	50
319	71
319	367
319	418
319	583
319	840
319	846
319	893
319	1025
319	1067
320	361
320	668
320	745
320	1032
320	1070
321	85
321	370
322	113
322	301
322	765
322	1031
322	1201
323	121
323	141
323	148
323	163
323	643
323	644
323	774
323	851
324	21
324	99
324	305
324	443
324	901
324	1145
324	1179
325	35
325	632
325	889
325	1221
326	1
326	578
326	627
326	633
326	1145
327	96
327	161
327	187
327	412
327	439
327	1170
327	1203
328	347
328	402
328	429
328	628
328	937
328	1215
329	263
329	469
329	470
329	709
329	724
329	733
329	746
329	1078
329	1125
330	203
330	425
330	1135
331	188
331	236
331	244
331	435
331	689
331	853
331	931
332	341
332	845
332	994
332	1074
332	1184
333	87
333	189
333	745
333	963
333	966
333	1163
334	199
334	296
334	853
334	892
334	987
334	1031
334	1049
335	189
335	203
[truncated: 5,501 more rows]
