# Supplementary material for: Dynamic thresholding search for the feedback vertex set problem
Source: PeerJ Comput Sci. 2023 Feb 10;9:e1245. doi: 10.7717/peerj-cs.1245 (PMC10280643; doi:10.7717/peerj-cs.1245)
Supplement: Supplemental Information 1 — These 101 benchmark instances are classified into five categories. No optimal solutions are known for the instances of the first to forth categories, while optimal solutions are known for the instances of the fifth category. [file peerj-cs-09-1245-s001.zip › SecondCategory/R1500-9000.dat]

1500	9000
1	126
1	134
1	323
1	537
1	721
1	819
1	983
2	277
2	642
2	823
2	902
2	992
2	1324
3	514
3	529
3	872
3	990
3	1231
3	1263
3	1461
4	352
4	477
4	1402
5	149
5	152
5	263
5	947
5	1049
6	434
6	649
6	811
6	1086
6	1095
7	79
7	115
7	329
7	356
7	419
7	554
7	607
8	54
8	300
8	1009
8	1442
9	396
9	506
9	650
9	650
9	966
9	1233
9	1348
10	504
10	574
10	852
10	913
10	982
10	1068
10	1133
10	1353
11	61
11	193
11	1397
11	1473
12	106
12	270
12	403
12	596
12	1311
12	1312
13	97
13	168
13	214
13	248
13	377
13	380
13	1080
14	439
15	132
15	164
15	668
15	746
15	790
15	1247
15	1251
15	1345
16	610
16	1014
16	1089
16	1392
16	1483
16	1498
17	150
17	185
17	546
17	924
17	1429
18	179
18	195
18	275
18	657
19	35
19	138
19	720
19	914
19	1004
19	1255
20	224
20	310
20	323
20	497
20	600
20	646
20	773
20	1051
20	1063
20	1288
21	56
21	594
21	784
21	799
21	953
21	1220
22	194
22	286
22	341
22	391
22	459
22	826
22	907
22	1297
22	1365
22	1488
23	340
23	469
23	511
23	709
23	835
23	887
23	1152
23	1158
23	1223
23	1234
24	258
24	466
24	540
24	818
24	1095
24	1366
25	105
25	474
25	544
25	589
25	1174
25	1215
25	1234
26	113
26	215
26	239
26	623
26	674
26	700
26	788
26	964
26	1271
27	189
27	261
27	345
27	369
27	471
27	1124
28	118
28	383
28	689
28	815
28	1051
28	1135
29	227
29	474
29	1066
29	1275
29	1370
30	247
30	696
30	1192
31	905
31	1139
31	1311
31	1409
32	2
32	291
32	303
32	526
32	541
32	568
32	580
32	739
32	933
32	1246
33	64
33	438
33	498
33	569
33	791
33	1018
33	1237
33	1483
34	38
34	304
34	993
34	1290
34	1408
35	103
35	321
35	386
35	411
35	428
35	593
36	109
36	444
36	577
36	588
36	627
36	884
36	966
36	1243
37	221
37	314
37	1192
37	1220
37	1262
37	1383
37	1460
38	256
38	293
38	387
38	391
38	465
38	712
38	1024
38	1102
38	1277
38	1340
39	323
39	396
39	687
39	787
39	889
39	1163
40	129
40	411
40	677
40	1171
40	1223
41	487
41	645
41	839
41	860
41	1260
41	1381
42	12
42	60
42	273
42	341
42	443
42	450
42	1213
42	1462
43	53
43	176
43	684
43	837
44	478
44	846
44	1324
44	1494
45	146
45	422
45	428
45	775
46	12
46	287
46	1159
47	57
47	81
47	99
47	258
47	410
47	676
47	683
47	978
47	1110
47	1234
48	489
48	669
48	784
48	1165
48	1210
48	1306
48	1481
48	1496
49	32
49	63
49	1043
50	358
50	360
50	534
50	694
50	948
50	1451
51	258
51	556
51	713
51	791
51	892
51	1033
51	1062
51	1125
51	1260
51	1423
52	468
52	739
52	783
52	1059
53	64
53	248
53	252
53	375
53	475
53	541
53	646
53	869
53	1473
54	192
54	498
54	690
54	954
54	1061
54	1335
55	188
55	452
55	938
55	1422
56	13
56	25
56	129
56	713
56	746
56	1217
56	1335
57	252
57	277
57	1219
58	203
58	354
58	391
58	746
58	1001
58	1072
58	1084
58	1144
58	1160
58	1208
59	526
59	528
59	1468
60	633
60	786
60	852
60	898
60	1048
60	1178
60	1402
61	193
61	272
61	563
61	608
61	795
61	795
61	891
61	1198
61	1241
61	1372
62	349
62	387
62	411
62	928
62	1084
63	8
63	94
63	282
63	379
63	654
64	143
64	512
64	556
64	679
64	817
64	1001
64	1082
64	1155
64	1163
64	1276
65	16
65	73
65	469
65	563
65	1422
65	1423
66	3
66	458
66	533
66	968
66	1192
66	1200
66	1385
67	46
67	61
67	433
67	695
67	716
67	777
67	778
67	1281
68	140
68	247
68	566
68	607
68	669
68	1071
68	1114
69	4
69	290
69	537
70	113
70	119
70	188
70	205
70	977
70	1002
70	1033
71	188
71	380
71	401
71	657
71	739
71	972
71	1088
72	25
72	333
72	838
72	1265
73	1455
74	225
74	939
75	256
75	1108
75	1261
75	1312
75	1449
75	1472
76	19
76	115
76	529
76	871
76	1137
76	1201
76	1350
77	85
77	233
77	654
77	675
77	761
77	1031
77	1475
78	250
78	470
78	474
78	560
78	817
78	925
79	518
79	538
79	665
79	986
79	1295
80	395
80	457
80	528
80	778
80	1018
81	191
81	251
81	296
81	350
81	412
81	613
81	616
81	677
81	867
82	69
82	331
82	520
82	776
82	1275
82	1299
82	1384
83	15
83	103
83	328
83	547
83	861
83	1075
83	1376
83	1473
83	1493
84	175
84	782
84	817
84	1042
85	89
85	191
85	220
85	591
85	723
85	876
85	954
85	1132
85	1154
85	1181
86	395
86	837
86	1145
87	289
87	444
87	752
87	853
87	874
88	208
88	523
88	524
89	323
89	339
89	409
89	658
89	810
89	1154
89	1342
90	314
90	607
90	779
90	855
90	884
90	899
90	1050
91	1
91	107
91	686
91	924
91	1368
92	248
92	509
92	1094
92	1374
93	357
93	417
93	438
93	509
93	588
93	596
93	731
93	880
93	1193
93	1202
94	280
94	515
94	871
94	992
94	1495
95	7
95	53
95	82
95	101
95	175
95	507
95	662
95	992
95	1025
95	1180
96	21
96	247
96	524
96	1087
96	1404
97	214
97	676
97	718
97	810
97	950
98	149
98	356
98	480
98	601
98	630
98	1140
99	53
99	192
99	391
99	470
99	750
100	117
100	271
100	353
100	501
100	543
100	634
100	807
100	973
100	1357
101	60
101	233
101	715
101	1054
101	1393
101	1431
101	1452
102	161
102	165
102	461
102	521
102	659
102	822
102	1048
103	152
103	666
103	928
103	1447
104	154
104	472
104	569
104	664
104	833
104	1101
104	1249
105	178
105	263
105	378
105	766
105	946
105	1037
105	1050
105	1088
105	1100
105	1242
106	52
106	460
106	628
106	815
106	957
106	978
107	39
107	69
107	229
107	570
107	1153
107	1280
107	1405
108	6
108	51
108	843
108	1059
108	1302
109	629
109	762
109	917
109	994
109	1113
109	1134
110	253
110	336
110	1304
110	1305
110	1361
111	316
111	717
111	728
111	809
111	1199
111	1284
112	289
112	449
112	664
112	1487
113	1
113	280
113	593
113	680
113	721
114	12
114	411
114	423
114	897
114	1062
114	1234
114	1455
115	432
115	704
115	1354
115	1405
116	210
116	269
116	428
116	446
116	535
116	540
117	215
117	592
117	1374
117	1416
118	5
118	225
118	1281
118	1318
119	38
119	515
119	774
119	1058
119	1215
119	1248
120	216
120	902
120	923
120	1233
120	1381
121	275
121	340
121	499
121	514
121	528
121	811
122	476
122	656
122	667
122	740
122	841
122	1434
123	137
123	970
123	1189
123	1217
124	42
124	188
124	301
124	304
124	326
124	595
124	716
124	997
125	14
125	279
125	326
125	361
125	855
125	895
125	955
125	1315
125	1493
126	97
126	236
126	737
127	249
127	421
127	1159
127	1378
128	296
128	324
128	372
128	937
128	969
129	552
129	584
129	620
129	672
129	892
129	1124
129	1125
129	1369
129	1399
129	1490
130	563
130	872
130	1047
131	4
131	311
131	352
131	473
131	891
131	934
131	1125
131	1147
132	279
132	417
132	514
132	863
132	1078
132	1132
132	1379
133	47
133	118
133	715
133	735
133	1035
133	1201
133	1493
134	567
134	578
134	924
134	954
134	1315
135	191
135	192
135	341
135	728
135	1070
135	1139
135	1483
136	41
136	853
136	954
136	1022
136	1190
136	1238
136	1319
136	1393
136	1410
137	17
137	372
137	687
137	992
137	1210
137	1371
137	1417
138	284
138	906
138	1194
139	132
139	420
140	162
140	416
140	585
140	1268
141	22
141	326
141	433
141	467
141	1010
142	126
142	855
142	1091
142	1166
143	69
143	82
143	1027
143	1139
144	51
144	435
144	555
144	1220
144	1274
145	171
145	305
145	335
145	398
145	634
145	688
145	1265
145	1391
146	26
146	337
146	547
146	818
146	1278
146	1358
147	247
147	573
147	1072
147	1233
147	1404
147	1413
147	1463
148	604
148	678
148	1113
148	1350
149	315
149	503
149	628
149	724
149	748
149	834
149	1145
149	1438
150	102
150	630
150	681
150	1062
150	1419
151	198
151	204
151	647
151	687
151	744
151	839
151	1026
152	323
152	667
152	862
152	1179
152	1377
153	24
153	82
153	424
153	618
153	855
153	1100
153	1329
153	1395
153	1464
154	156
154	436
154	610
155	69
155	186
155	312
155	469
155	483
155	503
155	935
155	938
155	946
156	141
156	264
156	329
156	460
156	636
156	933
156	1025
156	1210
157	44
157	126
157	772
157	1100
158	296
158	405
158	409
158	978
158	1105
159	389
159	413
159	959
160	304
160	365
160	449
160	660
160	768
160	978
160	999
160	1141
161	71
161	106
161	819
161	890
161	1115
161	1248
162	29
162	290
162	435
162	473
162	805
162	968
162	1183
163	101
163	432
163	948
163	1073
163	1169
163	1460
164	37
164	107
164	154
164	1152
164	1266
164	1403
165	292
165	655
165	692
165	708
166	13
166	170
166	438
166	551
166	892
166	920
166	998
167	5
167	302
167	1028
167	1203
167	1262
168	252
168	692
168	819
168	1198
168	1302
169	118
169	188
169	360
169	885
169	934
169	987
169	1010
170	8
170	153
170	589
170	604
170	950
170	985
170	1003
170	1257
171	62
171	199
171	407
171	448
171	681
171	805
171	953
171	1073
171	1281
171	1469
172	131
172	178
172	179
172	471
172	787
172	816
172	819
172	924
172	1275
172	1455
173	38
173	380
173	419
173	456
173	627
173	829
173	945
173	1064
173	1148
173	1406
174	76
174	111
174	452
174	598
174	804
174	997
174	1039
174	1355
175	299
175	542
176	628
176	671
176	974
176	1017
176	1084
176	1166
176	1191
176	1403
176	1416
177	476
177	550
177	693
177	734
177	802
177	1072
177	1325
177	1454
178	199
178	492
178	498
178	509
178	561
178	731
178	815
178	1243
178	1282
179	158
179	198
179	220
179	436
179	501
179	684
179	865
179	1016
179	1254
179	1274
180	384
180	509
180	770
180	895
180	1212
180	1296
180	1420
181	71
181	172
181	1039
181	1041
181	1255
182	45
182	91
182	424
182	513
182	1333
182	1499
183	425
183	699
183	1075
183	1089
183	1114
183	1261
184	473
184	894
184	989
184	1270
184	1271
184	1420
185	582
185	644
185	667
185	814
185	1066
185	1408
186	1012
186	1270
187	207
187	365
187	923
187	1048
187	1136
188	122
188	638
188	696
188	776
188	956
188	1177
188	1237
189	65
189	98
189	109
189	221
189	357
189	547
189	626
189	668
190	2
190	94
190	217
190	278
190	368
190	537
190	984
190	1107
190	1227
191	180
191	197
191	718
192	30
192	163
192	1234
192	1251
192	1312
193	349
193	410
193	850
193	1077
193	1101
193	1216
194	16
194	249
194	709
194	928
194	1471
195	408
195	476
195	641
195	1118
195	1420
196	130
196	223
196	353
196	455
196	563
196	1411
197	22
197	462
197	648
197	759
197	844
197	945
198	44
198	118
198	121
198	544
198	908
198	1047
198	1204
198	1240
198	1293
199	594
199	850
199	1199
199	1206
199	1227
200	292
200	425
200	472
200	610
200	612
200	1158
200	1491
201	43
201	257
201	495
201	504
201	594
201	1247
201	1397
201	1451
202	13
202	415
202	578
202	607
202	923
202	1130
202	1322
203	614
203	726
203	808
203	1046
203	1060
203	1130
204	44
204	103
204	324
204	448
204	481
204	806
205	36
205	319
205	403
205	663
205	952
205	1226
206	285
206	378
206	969
206	1054
206	1126
206	1361
206	1371
206	1377
206	1378
207	107
207	176
207	348
207	546
207	647
207	675
207	753
207	1032
207	1157
207	1236
208	835
208	953
208	1112
209	124
209	129
209	165
209	611
209	748
209	1002
209	1045
209	1145
210	755
210	1048
210	1107
210	1149
211	116
211	118
211	170
211	182
211	433
211	744
211	1110
211	1181
211	1347
211	1442
212	34
212	656
212	698
212	1151
213	272
213	1304
213	1348
214	63
214	147
214	350
214	710
214	823
214	827
214	878
214	1088
214	1296
215	287
215	289
215	451
215	1022
215	1126
215	1202
215	1284
216	92
216	421
216	538
216	584
216	882
216	969
216	1024
216	1266
216	1433
217	669
217	692
217	778
217	844
217	1265
217	1378
218	500
218	878
218	896
218	906
218	1350
218	1500
219	160
219	180
219	270
219	519
219	557
219	761
219	839
219	1126
219	1283
219	1463
220	137
220	431
220	657
220	1156
220	1203
220	1396
220	1447
220	1452
221	30
221	72
221	113
221	690
221	947
221	1156
221	1350
221	1483
222	110
222	492
222	581
222	645
222	1024
223	285
223	352
223	407
223	596
223	886
223	900
223	1018
223	1130
223	1194
223	1312
224	428
224	461
224	469
225	12
225	76
225	320
225	759
226	609
226	727
226	907
226	917
226	990
226	1123
226	1300
227	6
227	9
227	140
227	268
227	346
227	474
227	1043
227	1386
228	469
228	614
228	1216
228	1315
228	1469
229	788
229	1266
229	1371
230	338
230	535
230	546
230	696
230	782
230	789
230	796
230	1220
230	1244
230	1245
231	678
231	1075
231	1165
231	1175
231	1255
231	1266
232	10
232	1206
232	1413
233	104
233	1179
233	1392
234	74
234	283
234	512
234	775
234	971
235	1344
235	1412
236	55
236	710
236	1169
236	1198
236	1313
236	1348
237	440
237	1250
237	1463
238	162
238	209
238	314
238	455
238	660
238	681
238	935
238	938
239	286
239	1335
239	1390
240	79
240	491
240	756
240	1024
240	1413
240	1479
241	131
241	566
241	1019
241	1028
241	1104
241	1117
241	1231
241	1492
242	58
242	641
242	748
242	931
242	1302
242	1415
243	131
243	241
243	304
243	437
243	560
243	665
243	760
243	832
243	949
243	1439
244	306
244	913
244	1150
244	1293
244	1403
245	18
245	467
245	474
245	610
245	688
245	766
245	1338
245	1343
245	1417
245	1427
246	99
246	302
246	852
246	1292
247	20
247	184
247	291
247	496
247	615
247	1015
247	1040
248	114
248	150
248	173
248	244
248	285
248	1304
249	91
249	286
249	416
249	1273
249	1332
249	1377
250	222
250	408
250	546
250	765
250	781
250	1381
250	1461
251	62
251	68
251	186
251	625
251	639
251	904
251	1089
251	1143
251	1353
252	234
252	253
252	365
252	417
252	793
252	873
252	1052
252	1136
253	74
253	472
253	1300
253	1382
254	66
254	256
254	307
254	381
254	492
254	584
254	819
254	1090
254	1134
254	1369
255	45
255	728
255	923
255	958
255	1133
255	1360
256	611
256	1015
256	1451
257	103
257	344
257	546
257	693
257	998
257	1046
257	1294
257	1465
258	581
258	1233
258	1310
258	1473
259	38
259	315
259	836
259	1297
259	1457
260	16
260	121
260	630
260	768
260	953
260	1223
260	1234
260	1346
260	1384
261	90
261	236
261	315
261	470
261	529
261	627
261	966
261	979
261	1267
261	1323
262	935
262	1103
262	1331
262	1439
263	686
263	700
263	865
263	884
263	1012
263	1065
264	33
264	309
264	311
264	473
264	692
264	1212
264	1369
265	95
265	237
265	421
265	446
265	1036
265	1156
265	1347
265	1492
266	714
266	746
266	836
266	856
266	1241
266	1401
266	1493
267	95
267	151
267	370
267	422
267	759
267	783
267	870
267	1305
267	1463
267	1466
268	722
268	822
268	929
268	941
268	1196
269	289
269	1067
269	1180
269	1448
270	423
270	784
270	796
270	1174
270	1294
270	1366
271	75
271	124
271	152
271	462
271	504
271	636
271	1122
271	1172
271	1189
271	1286
272	151
272	270
272	364
272	551
273	292
273	519
273	1022
273	1088
273	1366
273	1461
274	495
274	521
274	715
274	1114
274	1254
274	1257
274	1407
274	1412
274	1420
275	117
275	736
275	1032
275	1144
275	1356
276	97
276	130
276	578
276	1083
277	148
277	592
277	987
277	1404
278	163
278	662
278	665
278	782
278	867
278	929
278	950
278	977
278	1284
278	1390
279	86
279	458
279	566
279	1070
279	1184
279	1411
280	234
280	393
280	779
280	1211
281	433
281	759
281	902
281	963
281	983
282	223
282	528
282	868
282	875
282	886
282	974
282	1381
282	1466
282	1474
283	505
283	863
283	1155
283	1383
283	1430
284	118
284	363
284	428
284	461
284	597
284	617
284	957
284	966
284	1226
285	69
285	271
285	403
285	692
285	858
285	1154
285	1348
286	750
286	836
286	868
286	938
286	1102
286	1164
287	276
287	298
287	784
288	451
288	656
288	940
288	973
289	295
289	1470
290	28
290	714
290	1193
290	1294
291	99
291	344
291	382
291	748
291	834
291	850
291	1126
291	1386
292	608
292	744
292	1025
292	1202
292	1265
293	54
293	428
293	467
293	645
293	672
293	723
293	1096
294	98
294	555
294	699
294	809
294	1152
294	1173
295	413
295	439
295	541
295	1041
296	112
296	177
296	262
296	454
296	747
296	815
296	1061
296	1109
296	1239
297	9
297	492
297	498
297	1219
298	267
298	457
298	460
298	473
298	553
298	830
298	1128
298	1207
298	1476
299	70
299	615
300	331
300	606
300	634
300	1177
300	1299
300	1315
301	56
301	236
301	1200
302	74
302	91
302	95
302	324
302	565
302	606
302	707
303	14
303	758
303	903
303	1043
303	1321
303	1336
303	1405
304	41
304	46
304	440
304	772
304	958
304	999
304	1304
305	52
305	62
305	223
305	645
305	749
305	856
305	1271
305	1316
306	221
306	265
306	437
306	513
306	620
306	698
306	927
306	1008
306	1031
307	396
307	1154
307	1262
308	147
308	228
308	382
308	709
308	893
308	929
308	1410
308	1444
309	1250
309	1469
310	19
310	35
310	359
310	392
310	472
310	484
310	1292
311	563
311	1279
311	1465
312	1456
313	196
313	299
313	533
313	568
313	694
313	792
313	937
313	1087
313	1485
314	88
314	1453
315	554
315	563
315	636
315	925
315	936
315	1038
315	1205
315	1364
315	1433
315	1447
316	813
316	1085
316	1262
316	1423
316	1461
316	1473
317	611
317	775
317	1077
317	1351
317	1455
317	1472
318	14
318	241
318	562
318	731
318	783
318	1447
319	706
319	805
319	928
319	982
319	1355
319	1364
320	90
320	1427
321	427
321	542
321	1025
321	1233
321	1393
322	323
322	509
322	1125
322	1373
323	513
323	549
323	668
323	798
323	975
323	1192
323	1353
323	1482
324	402
324	625
324	701
324	826
324	874
324	1474
325	157
325	286
325	360
325	625
325	746
325	931
325	950
325	1205
325	1363
326	62
326	109
[truncated: 7,001 more rows]
