# Supplementary material for: Dynamic thresholding search for the feedback vertex set problem
Source: PeerJ Comput Sci. 2023 Feb 10;9:e1245. doi: 10.7717/peerj-cs.1245 (PMC10280643; doi:10.7717/peerj-cs.1245)
Supplement: Supplemental Information 1 — These 101 benchmark instances are classified into five categories. No optimal solutions are known for the instances of the first to forth categories, while optimal solutions are known for the instances of the fifth category. [file peerj-cs-09-1245-s001.zip › SecondCategory/R1750-10500.dat]

1750	10500
1	49
1	209
1	510
1	974
1	1064
1	1640
2	83
2	178
2	494
2	964
3	150
3	249
3	366
3	507
3	1651
4	243
4	1000
4	1530
5	91
5	395
5	424
5	437
5	632
5	941
5	1488
5	1521
5	1572
6	52
6	461
6	618
6	620
6	848
6	933
6	1616
6	1635
7	21
7	612
7	616
7	1060
7	1603
7	1699
7	1719
8	273
8	456
8	585
8	1472
9	378
9	1009
9	1192
9	1372
10	422
10	562
10	793
10	1316
10	1393
10	1565
11	177
11	863
11	917
11	1219
11	1237
11	1277
11	1393
12	175
12	338
12	513
12	590
12	1072
12	1257
12	1630
12	1647
13	10
13	114
13	296
13	543
13	598
13	671
13	1128
13	1235
14	32
14	312
14	516
14	756
14	826
14	991
14	1116
14	1132
14	1263
14	1295
15	23
15	123
15	307
15	460
15	605
15	632
15	1708
16	246
16	310
16	342
16	761
16	772
16	971
16	1608
16	1619
17	119
17	413
17	549
17	604
17	626
17	1119
17	1443
17	1490
18	248
18	805
18	939
18	1261
18	1326
18	1356
18	1564
19	520
19	605
19	655
19	799
19	903
19	1019
19	1197
19	1316
19	1658
20	496
20	932
20	1123
20	1157
20	1161
20	1344
20	1447
21	283
21	296
21	594
21	855
21	891
22	67
22	248
22	526
22	647
22	943
22	1055
23	366
23	441
23	490
23	665
23	881
23	997
23	1039
23	1528
23	1557
23	1651
24	795
24	914
24	997
24	1062
24	1073
24	1187
24	1410
24	1451
24	1654
25	46
25	57
25	221
25	736
25	926
25	977
25	1110
25	1132
25	1557
26	185
26	293
26	414
26	420
26	1542
27	638
27	1059
28	715
28	1502
29	62
29	818
29	939
29	1663
30	16
30	126
30	1037
30	1115
30	1316
30	1379
30	1483
31	33
31	211
31	357
31	511
31	730
31	828
31	1235
32	47
32	119
32	411
32	502
32	891
32	1001
33	427
33	428
33	557
33	653
33	994
33	1104
33	1257
34	291
34	798
34	1012
34	1130
34	1153
34	1291
34	1421
34	1475
34	1556
35	483
35	908
35	1003
35	1151
35	1399
36	1497
37	110
37	507
37	849
37	908
37	924
37	1058
37	1183
37	1379
37	1419
37	1692
38	262
38	558
38	866
38	1201
38	1296
39	339
39	606
39	1064
39	1502
39	1651
40	464
40	567
40	804
40	992
40	1497
40	1629
41	236
41	258
41	964
41	1136
41	1359
42	260
42	332
42	782
42	860
42	884
42	1301
42	1571
43	83
43	458
43	464
43	550
43	1041
43	1043
43	1066
43	1498
43	1499
43	1627
44	85
44	734
44	1124
44	1231
44	1701
44	1734
45	419
45	574
45	1181
46	444
46	799
46	929
46	1652
47	20
47	105
47	224
47	901
47	1002
47	1013
47	1222
47	1279
47	1339
47	1675
48	618
48	1106
48	1235
48	1451
49	100
49	521
49	561
49	721
49	1040
50	83
50	128
50	464
50	719
50	927
50	949
50	1149
50	1194
51	209
51	465
51	784
51	867
52	46
52	199
52	484
52	611
52	707
52	1495
52	1594
52	1746
53	136
53	586
53	924
53	1076
53	1496
53	1588
54	656
54	769
54	915
55	155
55	411
55	670
55	724
55	782
55	879
55	948
55	1018
55	1254
56	566
56	679
56	1000
56	1078
56	1182
56	1658
57	262
57	1019
58	182
58	199
58	306
58	567
58	965
58	1018
58	1146
58	1189
59	145
59	319
59	506
59	840
59	1279
59	1326
59	1677
60	126
60	426
60	606
60	666
60	1342
60	1684
61	12
61	126
61	602
61	743
61	763
62	5
62	276
62	347
62	481
62	618
62	650
62	969
62	1018
62	1402
62	1574
63	8
63	106
63	654
63	1280
64	284
64	491
64	1294
64	1451
65	97
65	809
66	445
66	716
66	729
66	851
66	899
66	1140
66	1564
66	1567
67	110
67	925
67	1486
67	1489
67	1502
68	152
68	181
68	850
68	1411
69	111
69	424
70	169
70	471
70	804
70	1452
70	1606
71	86
71	166
71	216
71	882
71	1342
72	76
72	232
72	259
72	292
72	1377
72	1440
72	1487
73	750
73	1069
73	1264
73	1271
74	215
74	380
74	868
74	876
74	1171
75	50
75	330
75	824
75	1069
75	1465
76	935
77	102
77	134
77	166
77	837
77	913
77	1179
77	1217
77	1395
78	114
78	143
78	184
78	659
78	1328
78	1383
78	1577
79	226
79	613
79	844
79	1025
79	1031
79	1434
79	1639
80	563
80	787
80	984
80	1006
80	1010
80	1517
80	1523
80	1574
80	1721
81	312
81	718
81	779
81	946
81	1351
81	1355
81	1498
82	230
82	399
82	975
82	1328
82	1379
82	1439
82	1744
83	104
83	212
83	266
83	471
83	684
83	1281
83	1684
84	908
85	95
85	194
85	239
85	306
85	821
85	932
85	1624
86	973
86	1008
86	1473
86	1490
86	1696
87	4
87	93
87	995
87	1367
87	1460
88	71
88	819
88	1534
89	110
89	533
89	997
90	18
90	251
90	549
90	1303
90	1410
90	1458
91	121
91	327
91	481
91	786
91	837
91	932
91	1258
91	1322
91	1480
91	1704
92	74
92	356
92	707
92	1599
93	256
93	277
93	668
93	1038
93	1174
94	199
94	235
94	256
94	294
94	491
94	580
94	588
94	986
94	1538
95	26
95	203
95	682
95	803
95	831
95	844
95	1254
95	1270
95	1407
96	35
96	72
96	1088
96	1322
96	1354
97	2
97	240
97	423
97	1016
97	1060
97	1129
97	1559
97	1677
97	1737
98	248
98	259
98	1206
99	258
99	500
99	864
99	1033
100	462
100	558
100	803
100	812
100	815
100	877
100	994
100	1238
100	1490
100	1710
101	277
101	469
101	541
101	614
101	791
101	979
101	1024
101	1031
101	1271
102	50
102	748
102	831
102	886
102	1405
103	106
103	155
103	439
103	697
103	802
103	892
103	1139
104	578
104	758
105	15
105	347
105	600
105	634
105	773
105	1343
106	107
106	815
106	891
106	1349
106	1428
107	173
107	220
107	555
107	586
107	1728
107	1739
108	460
108	688
108	826
108	1041
108	1293
108	1324
108	1646
108	1655
109	36
109	106
109	138
109	721
109	732
109	790
109	1140
110	705
111	65
111	304
111	1496
111	1522
112	100
112	144
112	411
112	579
112	931
112	984
112	1039
112	1433
112	1443
113	55
113	466
113	720
113	811
113	1250
113	1251
113	1391
113	1668
113	1743
114	377
114	439
114	810
114	1222
114	1469
115	188
115	502
115	747
115	1164
115	1222
115	1402
116	249
116	377
116	816
116	839
116	840
116	854
117	115
117	657
117	767
117	1227
117	1541
118	1190
118	1315
118	1319
118	1332
118	1666
119	23
119	130
119	165
119	551
119	563
119	1179
119	1260
120	117
120	257
120	980
120	1218
121	736
121	1473
121	1619
121	1689
121	1719
122	527
122	540
122	1012
123	208
123	658
123	721
123	746
123	777
123	787
123	1226
123	1228
123	1347
123	1392
124	382
124	439
124	568
124	794
124	1526
125	303
125	338
125	1187
125	1370
126	5
126	18
126	142
126	487
126	931
126	1110
126	1467
126	1475
126	1546
126	1641
127	67
127	1361
127	1593
127	1627
128	351
128	518
128	952
128	1077
128	1648
129	184
129	294
129	1128
129	1163
129	1229
129	1320
129	1636
130	266
130	400
130	671
130	1016
130	1465
131	557
131	1030
131	1144
131	1190
131	1207
131	1444
132	540
132	726
132	848
132	1370
132	1561
132	1722
133	296
133	311
133	440
133	476
133	1432
134	405
134	858
134	960
134	1021
134	1084
134	1087
134	1223
135	852
135	930
135	998
135	1157
136	390
136	757
136	1112
136	1307
136	1351
136	1372
136	1546
137	115
137	273
137	324
137	433
137	456
137	470
137	1075
137	1566
138	331
138	522
138	998
138	1010
138	1187
138	1638
139	697
139	1279
139	1312
139	1713
140	1215
140	1692
141	160
141	201
141	283
141	326
141	1144
141	1357
141	1368
141	1434
141	1702
142	477
142	631
142	865
142	988
142	1354
142	1508
142	1585
143	60
143	322
143	386
143	473
143	836
143	885
143	899
143	1294
143	1333
143	1412
144	185
144	366
144	571
144	579
144	1024
144	1040
144	1410
144	1508
144	1606
145	55
145	163
145	414
145	763
145	876
145	969
145	1287
145	1404
146	144
146	287
146	431
146	447
146	627
146	804
146	1708
146	1719
147	508
147	756
147	831
147	913
148	769
148	968
148	1225
148	1259
148	1615
149	414
149	970
149	1171
149	1436
150	586
150	811
150	811
150	861
150	1708
151	387
151	464
151	649
151	951
151	1440
151	1584
151	1732
152	348
152	531
152	755
152	775
152	1136
152	1298
152	1411
152	1578
152	1621
153	247
153	344
153	373
153	596
153	649
153	959
153	1012
153	1480
154	223
154	306
154	357
154	503
154	543
154	1705
155	122
155	146
155	209
155	881
155	1412
156	372
156	482
156	914
156	917
156	1279
156	1609
157	32
157	98
157	229
157	390
157	911
157	1127
157	1166
157	1174
157	1207
157	1372
158	150
158	171
158	607
158	1578
159	55
159	286
159	681
159	1161
159	1577
160	1149
160	1347
160	1371
160	1740
161	214
161	264
161	486
161	643
161	1113
161	1141
161	1604
161	1653
161	1678
162	234
162	359
162	547
162	881
162	1031
162	1151
162	1152
162	1196
162	1511
163	91
163	115
163	1084
163	1657
164	1
164	490
164	950
164	1103
165	167
165	340
165	503
165	510
165	725
165	999
165	1420
165	1522
166	219
166	1228
167	66
167	143
167	302
167	567
167	1571
167	1582
168	956
168	1302
168	1341
169	256
170	149
170	440
170	658
170	992
171	782
171	951
171	1483
171	1574
172	210
172	418
172	782
172	862
172	1181
172	1252
172	1274
172	1697
173	545
173	1068
173	1136
173	1666
174	705
174	805
174	1013
174	1095
174	1747
175	69
175	237
175	346
175	805
175	1044
175	1601
176	154
176	334
176	593
176	860
176	924
176	1250
176	1506
176	1525
177	207
177	413
177	1330
178	10
178	748
178	883
178	1155
178	1282
178	1285
178	1289
179	770
179	880
179	1404
180	87
180	426
180	489
180	1083
180	1385
180	1467
180	1629
180	1730
181	545
181	555
181	696
181	836
181	952
181	1141
181	1286
181	1493
181	1589
181	1603
182	266
182	423
182	500
182	510
182	688
182	846
182	1046
182	1313
182	1355
182	1690
183	10
183	151
183	522
183	1192
183	1330
183	1392
183	1486
183	1653
184	123
184	294
184	1251
184	1334
185	173
185	182
185	1101
185	1104
185	1333
185	1607
186	118
186	1216
187	72
187	90
187	290
187	352
187	678
187	1198
187	1675
187	1740
188	234
188	351
188	388
188	818
188	923
188	1326
188	1626
189	85
189	704
189	1015
189	1304
189	1482
189	1530
190	85
190	315
190	773
190	890
190	946
190	1552
191	300
191	1109
192	124
192	242
192	848
192	892
192	1171
192	1241
193	90
193	1129
193	1242
193	1331
194	224
194	287
194	290
194	308
194	713
194	829
194	1386
194	1405
194	1542
194	1588
195	16
195	214
195	261
195	1015
195	1114
195	1283
196	596
196	751
196	1010
196	1046
196	1170
196	1475
197	9
197	147
197	408
197	1151
197	1557
197	1584
198	8
198	147
198	379
198	1405
198	1436
198	1664
199	178
199	354
199	466
199	617
199	939
199	1311
199	1560
199	1717
200	75
200	1518
201	25
201	62
201	248
201	526
201	881
201	1127
201	1602
202	23
202	207
202	844
202	847
202	972
202	1399
203	48
203	555
203	1497
204	335
204	443
204	681
204	735
204	969
204	1042
204	1392
204	1519
204	1620
205	31
205	496
205	825
205	941
205	1191
205	1601
205	1607
206	703
206	881
206	1568
207	755
208	446
208	650
208	695
208	805
208	1120
209	161
209	271
209	493
209	551
209	630
209	1098
209	1637
209	1665
210	279
210	887
210	1514
210	1701
211	14
211	134
211	136
211	418
211	1128
211	1208
211	1394
211	1406
211	1581
211	1695
212	23
212	385
212	410
212	792
212	864
212	1053
212	1110
212	1521
213	292
213	499
213	1404
214	89
214	93
214	885
214	989
214	991
214	1018
214	1148
214	1374
214	1423
214	1667
215	657
215	740
215	1343
215	1460
215	1556
216	154
216	736
216	1750
217	88
217	1696
218	331
218	431
218	489
218	504
218	680
218	1103
218	1709
219	67
219	726
219	880
219	1347
219	1375
219	1409
220	7
220	25
220	927
220	1226
220	1243
220	1275
220	1361
220	1627
221	1017
221	1198
222	1023
222	1143
222	1276
222	1681
222	1745
223	562
223	668
223	759
223	1053
223	1100
223	1285
223	1466
224	283
224	629
224	1006
224	1395
225	761
225	1615
226	74
226	828
226	1038
226	1480
226	1503
227	87
227	422
227	618
227	1150
227	1516
228	522
228	594
228	946
228	1309
228	1632
229	211
229	1112
230	106
230	301
230	384
230	422
230	606
230	737
230	772
230	1387
230	1396
230	1447
231	160
231	948
231	1097
231	1394
231	1695
232	161
232	640
232	772
232	977
232	1062
232	1491
233	29
233	124
233	635
233	700
233	842
233	1519
233	1532
234	215
234	912
234	1351
234	1548
235	582
235	1052
235	1701
236	348
236	664
236	873
236	1453
237	70
237	477
237	749
237	1152
237	1579
237	1640
238	234
238	286
239	414
239	508
239	536
239	590
239	662
239	701
239	940
239	1025
239	1282
240	556
240	675
240	766
240	807
240	905
240	1135
240	1615
241	1343
241	1404
241	1478
242	280
242	1193
243	224
243	396
243	833
243	1655
243	1701
244	352
244	362
244	544
244	897
244	1340
244	1474
244	1664
245	524
245	765
245	804
245	1036
245	1681
245	1690
246	119
246	228
246	572
246	754
246	874
246	952
246	1186
246	1209
247	321
247	449
247	566
247	573
247	639
247	754
247	810
248	233
248	544
248	1123
248	1393
248	1629
249	472
249	522
249	743
249	767
249	789
249	1743
250	93
250	505
250	680
250	819
250	942
250	990
250	1402
251	82
251	279
251	279
251	524
251	599
251	782
251	827
251	938
251	1037
251	1156
252	38
252	565
252	574
252	1043
252	1182
252	1241
252	1277
252	1694
253	6
253	19
253	150
253	233
253	489
253	662
253	1142
253	1153
253	1377
253	1672
254	657
254	666
254	1166
254	1191
255	414
255	722
255	867
255	877
255	1267
255	1484
256	444
256	645
256	725
256	840
256	1067
256	1688
257	589
257	1117
257	1307
258	37
258	811
258	955
258	1348
258	1447
259	563
259	1297
260	58
260	195
260	209
260	745
260	1046
260	1215
260	1550
261	1669
262	1266
263	151
263	460
263	774
263	1009
263	1159
263	1194
263	1312
263	1483
264	504
264	541
264	551
264	941
264	1333
265	549
265	1452
266	152
266	268
266	324
266	634
266	771
266	1288
266	1732
267	385
267	427
267	1057
267	1182
267	1296
267	1382
268	66
268	230
268	1077
268	1144
268	1354
269	116
269	994
269	1000
269	1159
269	1182
269	1333
269	1524
270	187
270	237
270	661
270	1038
270	1269
270	1721
271	367
272	338
272	715
272	773
272	851
272	1242
272	1458
273	30
273	462
273	626
273	820
273	1220
273	1520
274	467
274	565
274	1221
275	90
275	291
275	296
275	348
275	1141
275	1182
275	1277
275	1322
275	1703
275	1747
276	207
276	316
276	402
276	677
276	1148
276	1298
277	301
277	1044
277	1096
277	1349
277	1387
278	110
278	489
278	584
278	758
278	1277
279	571
279	585
279	603
279	603
279	858
279	1034
279	1447
279	1536
279	1672
279	1711
280	234
280	1680
280	1705
281	58
281	69
281	306
281	794
281	797
281	1338
281	1731
282	39
282	241
282	779
282	890
282	1373
282	1382
282	1616
282	1619
282	1677
283	387
283	927
283	1235
283	1306
283	1515
283	1590
283	1666
284	296
284	350
284	600
284	613
284	991
284	1112
284	1660
284	1690
285	139
285	392
285	470
285	484
285	551
285	1303
285	1321
285	1350
285	1487
285	1637
286	39
286	97
286	170
286	788
286	864
286	1049
286	1393
286	1743
287	49
287	311
287	584
287	622
287	979
287	1264
287	1302
287	1456
288	210
288	262
288	339
288	355
288	582
288	1238
288	1331
288	1577
289	231
289	261
289	569
289	1109
289	1331
289	1524
289	1639
290	911
290	970
290	1679
291	55
291	271
291	694
291	817
291	1055
291	1371
291	1523
291	1555
292	30
292	148
292	297
292	505
292	1452
292	1643
293	19
293	98
293	159
293	274
293	632
293	1045
294	1326
294	1673
295	176
295	414
295	559
295	901
295	1554
296	332
296	572
296	648
296	1165
296	1416
296	1504
297	285
297	748
297	887
297	1191
297	1421
297	1466
297	1651
298	23
298	37
298	354
298	484
298	1205
298	1228
298	1281
298	1500
298	1511
298	1643
299	35
299	320
299	370
299	629
299	716
299	946
299	1086
299	1200
300	62
300	359
300	1221
300	1275
300	1740
301	262
301	668
301	1120
301	1197
301	1269
301	1375
302	12
302	609
302	653
302	800
302	1032
302	1358
302	1378
302	1413
302	1686
303	311
303	822
303	907
303	1099
303	1148
303	1459
304	1333
304	1551
304	1589
305	8
305	153
305	214
305	215
305	846
305	1128
305	1286
305	1443
305	1709
305	1742
306	108
306	758
306	768
306	937
306	1095
307	700
307	889
307	985
307	1553
308	268
308	327
308	441
308	521
308	549
308	560
308	789
308	986
308	1523
308	1617
309	77
309	331
309	1677
309	1728
309	1728
310	160
310	178
310	564
310	1179
311	1412
311	1441
311	1457
311	1508
311	1550
312	103
312	161
312	165
312	461
312	689
312	976
312	1570
313	59
313	60
313	87
313	155
313	434
313	443
313	716
313	836
313	1322
313	1493
314	829
314	1012
314	1234
314	1743
315	158
315	194
315	227
315	799
315	856
315	1690
316	403
316	404
316	467
316	553
316	677
316	1009
317	267
317	786
317	795
317	933
317	1096
317	1179
317	1267
317	1303
317	1342
317	1683
318	173
318	197
318	215
318	524
318	816
318	822
318	846
319	6
319	587
319	613
319	1519
320	291
320	584
320	593
320	1519
320	1697
321	187
321	837
321	952
321	973
321	1152
322	94
322	155
322	496
322	636
322	877
322	1024
322	1626
323	548
323	864
323	984
323	1095
324	1
324	84
324	187
324	421
324	427
324	534
324	700
324	1024
324	1044
324	1674
325	84
325	269
325	347
325	614
325	850
325	946
325	1202
326	82
326	223
326	379
326	466
326	552
326	921
326	1175
326	1185
326	1288
326	1419
327	434
327	924
327	1039
327	1295
327	1329
327	1421
327	1530
328	4
328	253
328	492
328	957
328	1155
328	1319
328	1414
328	1455
328	1746
329	206
329	609
329	660
330	128
330	576
330	957
330	1067
331	194
331	740
331	1109
332	226
332	240
332	356
332	820
332	983
333	80
333	177
333	444
333	498
333	501
333	626
333	719
333	1012
333	1657
333	1723
334	247
334	264
334	293
334	300
334	565
334	860
334	949
334	1168
334	1219
334	1477
335	615
335	754
335	832
336	215
336	281
336	1177
336	1184
336	1521
336	1631
336	1690
336	1694
337	20
337	54
[truncated: 8,501 more rows]
