# Supplementary material for: Dynamic thresholding search for the feedback vertex set problem
Source: PeerJ Comput Sci. 2023 Feb 10;9:e1245. doi: 10.7717/peerj-cs.1245 (PMC10280643; doi:10.7717/peerj-cs.1245)
Supplement: Supplemental Information 1 — These 101 benchmark instances are classified into five categories. No optimal solutions are known for the instances of the first to forth categories, while optimal solutions are known for the instances of the fifth category. [file peerj-cs-09-1245-s001.zip › SecondCategory/R200-1000.dat]

200	1000
1	11
1	16
1	30
1	55
1	148
1	149
1	153
1	161
2	9
2	31
2	54
2	100
2	121
2	157
2	193
3	37
3	51
3	81
3	132
3	187
4	95
4	127
4	145
4	191
5	34
5	51
5	72
5	149
5	172
6	33
6	177
7	12
7	59
7	66
7	112
7	125
7	135
8	13
8	114
8	164
8	197
9	135
9	161
9	162
9	180
10	6
10	91
10	125
10	192
10	192
11	5
11	26
11	112
11	121
11	170
11	197
12	25
12	33
12	85
12	91
12	96
12	121
12	164
12	194
13	14
13	31
13	84
14	49
14	103
14	131
15	4
15	65
15	104
15	138
16	20
16	39
16	91
16	122
16	155
16	175
17	2
17	35
17	50
17	130
17	187
17	192
18	11
18	33
18	83
18	105
18	129
18	200
19	51
19	89
19	106
20	11
20	24
20	37
20	58
20	91
20	130
20	188
21	42
21	57
21	87
21	120
21	121
21	181
21	200
22	33
22	60
22	67
22	89
22	95
23	15
23	48
23	85
23	87
23	90
23	170
24	20
24	53
24	66
24	76
24	166
24	173
25	16
25	73
25	93
25	135
26	1
26	24
26	194
27	42
27	66
27	80
27	96
27	143
27	160
27	194
28	10
28	134
29	8
29	23
29	48
29	78
29	106
29	154
29	163
30	3
30	75
30	167
31	16
31	54
31	71
31	141
31	191
32	60
32	104
32	129
32	151
32	189
33	6
33	19
33	43
33	44
33	96
33	176
34	51
34	116
34	129
35	26
35	77
35	104
35	107
35	111
35	156
35	164
35	185
35	197
35	199
36	23
36	29
36	33
36	86
36	119
36	153
36	196
37	82
37	113
38	29
38	30
38	181
38	183
39	4
39	9
39	18
39	100
40	84
40	119
40	178
41	7
41	47
41	49
41	68
41	109
41	123
41	124
41	129
41	152
41	175
42	33
42	67
42	77
42	130
42	165
43	36
43	41
43	41
43	62
43	90
43	128
43	138
43	141
44	18
44	95
45	56
45	156
45	156
45	188
46	85
46	113
46	165
47	128
47	140
48	62
48	70
48	159
48	165
48	190
49	24
49	48
49	50
49	126
49	145
49	147
49	152
50	10
50	30
50	90
50	97
50	158
50	167
50	179
50	193
51	23
51	85
51	111
51	133
51	180
52	6
52	96
52	101
52	103
52	111
52	124
53	118
54	97
54	98
54	138
54	180
55	22
55	25
55	29
56	59
56	64
56	88
56	133
56	143
57	30
57	74
57	106
57	116
57	120
57	165
57	194
58	3
58	39
58	54
58	147
58	159
58	166
59	89
59	137
60	80
60	86
60	91
60	115
60	137
60	152
60	186
61	89
61	140
61	184
62	6
62	18
62	38
62	181
62	183
63	22
63	58
63	82
63	128
63	163
63	167
63	180
64	13
64	71
64	83
64	111
64	188
65	63
65	82
65	104
65	109
65	121
65	125
65	189
65	189
66	74
66	88
66	96
66	101
66	116
66	142
66	180
67	64
67	73
68	67
68	87
68	118
68	158
68	160
68	172
69	39
69	40
69	77
69	112
69	138
69	177
70	22
70	30
70	71
70	173
70	188
70	198
71	14
71	52
71	128
71	172
72	10
72	124
72	127
72	181
73	20
73	58
73	79
73	133
73	140
73	141
73	152
73	173
74	109
75	42
75	139
75	172
75	177
76	29
76	38
76	77
76	95
77	11
77	35
77	139
77	156
77	174
78	10
78	39
78	48
78	116
79	36
79	70
79	97
79	175
80	71
80	90
80	177
80	184
81	50
81	62
81	139
81	196
82	31
82	102
83	74
83	126
83	136
83	164
83	170
83	180
84	3
84	35
84	132
84	183
85	5
85	27
85	83
85	122
86	51
86	140
86	142
87	7
87	15
88	80
88	92
88	93
88	99
88	137
88	194
89	136
89	151
89	165
90	16
91	110
91	186
92	23
92	64
92	82
92	198
93	38
93	45
93	87
94	56
94	67
94	67
94	115
94	120
94	157
94	161
95	96
95	104
95	117
95	193
96	8
96	30
96	101
96	105
96	161
97	60
97	125
98	31
98	33
98	36
98	73
98	79
98	110
98	176
98	185
99	5
99	5
99	51
99	81
99	90
99	124
100	42
100	46
100	70
100	136
100	157
100	161
100	173
100	183
101	46
101	118
101	160
102	10
102	45
102	109
102	139
102	200
103	66
103	82
103	82
103	117
104	16
104	94
105	48
105	67
106	64
106	101
106	132
106	171
106	179
107	86
107	102
107	166
107	195
108	62
108	95
108	175
109	11
109	29
109	58
109	84
109	166
110	41
110	94
110	145
110	177
110	191
110	197
111	51
111	94
111	156
111	176
111	199
112	25
112	124
112	177
112	197
113	73
113	78
113	83
113	111
113	143
114	70
114	81
114	142
115	57
115	65
115	80
115	86
115	134
115	135
115	196
116	14
116	17
116	74
116	87
116	200
117	22
117	57
117	59
117	83
117	91
117	127
117	149
117	153
117	177
118	17
118	115
118	122
118	183
118	198
119	14
119	78
119	80
119	85
119	99
119	112
119	114
119	117
119	149
119	172
120	11
120	28
120	33
120	42
120	90
120	99
120	111
120	140
120	156
120	171
121	36
121	142
121	168
122	37
122	73
122	81
122	125
122	143
122	144
123	16
123	47
123	82
123	88
123	103
123	169
124	14
124	161
124	195
125	24
125	37
125	59
125	132
126	29
126	32
126	70
126	74
126	184
127	38
127	84
127	123
127	144
128	46
128	78
128	99
129	43
129	66
129	75
129	105
129	123
129	156
129	178
130	9
130	18
130	46
130	57
130	114
130	129
130	140
130	147
130	184
131	21
131	42
131	70
131	85
131	106
131	116
131	117
131	173
132	60
132	65
132	105
132	191
133	62
133	163
134	7
134	31
134	37
134	39
134	59
134	86
134	151
134	163
135	45
135	54
135	72
135	185
136	14
136	109
136	121
136	177
136	180
137	20
137	69
137	71
137	149
137	176
137	197
138	37
138	48
138	74
138	100
138	141
138	165
139	18
139	25
139	35
139	74
139	85
139	161
140	23
140	26
140	56
140	87
140	102
140	138
141	21
141	111
141	182
141	185
141	194
142	65
142	88
142	133
142	154
142	164
142	197
143	31
143	46
143	100
143	102
143	112
143	146
144	121
144	163
144	186
144	190
145	65
145	87
145	117
145	146
145	152
145	181
146	48
146	56
146	66
146	95
146	119
147	71
147	92
147	109
147	112
147	145
148	94
149	141
149	162
150	13
150	59
150	73
150	97
150	196
151	10
151	25
151	117
151	181
152	47
152	128
152	151
152	195
153	16
153	18
153	26
153	30
153	51
153	66
153	118
153	143
153	144
153	167
154	6
154	9
154	31
154	130
154	136
154	169
154	173
155	33
155	45
155	52
155	106
155	118
155	126
156	26
156	44
156	57
156	108
156	114
156	176
156	187
157	4
157	6
157	40
157	41
157	122
157	138
157	164
157	170
157	191
158	24
158	86
158	135
158	151
158	156
158	156
159	55
159	63
159	116
159	166
160	20
160	71
160	81
160	119
160	122
160	154
160	169
160	172
161	41
161	132
161	133
161	190
162	22
162	78
162	129
163	57
163	64
163	129
163	191
164	107
164	121
164	167
165	19
165	66
165	88
165	119
165	128
165	132
165	134
166	34
166	73
167	53
167	57
167	95
167	114
167	133
167	158
167	184
168	54
168	56
168	105
168	107
168	118
168	182
169	4
169	52
169	68
169	72
169	96
169	102
169	108
169	112
169	140
169	143
170	92
170	113
171	39
171	179
171	196
172	31
172	125
173	25
173	53
173	116
174	16
174	66
174	105
174	109
174	169
174	198
175	11
175	31
175	57
175	60
175	104
175	166
176	1
176	28
176	31
176	59
176	123
176	161
176	173
176	179
177	25
177	44
177	69
177	134
178	44
178	52
178	70
179	2
179	6
179	89
179	116
179	127
179	133
180	40
180	82
180	116
180	132
181	4
181	189
182	12
182	111
182	160
182	188
183	72
183	78
183	98
183	131
183	146
183	148
183	153
184	50
184	110
184	172
184	195
185	132
186	2
186	8
186	42
187	16
187	33
187	37
187	72
187	74
187	85
187	103
187	134
187	157
187	186
188	1
188	23
188	101
188	122
188	144
188	183
189	38
189	101
189	133
190	18
190	21
190	62
190	93
190	109
190	120
190	181
191	7
191	123
191	135
191	147
191	180
192	37
192	158
192	178
193	12
193	78
193	142
193	158
193	170
193	194
194	16
194	87
194	109
194	114
194	131
194	165
194	180
194	189
194	193
194	200
195	5
195	8
195	27
195	61
195	72
195	97
195	115
195	160
195	171
195	185
196	26
196	44
196	114
196	161
196	174
197	49
197	58
197	69
197	107
197	135
197	139
197	162
198	71
198	153
199	11
199	17
199	103
199	113
199	131
199	149
200	65
200	86
200	113
200	119
200	141
200	156
200	187
