# Supplementary material for: Dynamic thresholding search for the feedback vertex set problem
Source: PeerJ Comput Sci. 2023 Feb 10;9:e1245. doi: 10.7717/peerj-cs.1245 (PMC10280643; doi:10.7717/peerj-cs.1245)
Supplement: Supplemental Information 1 — These 101 benchmark instances are classified into five categories. No optimal solutions are known for the instances of the first to forth categories, while optimal solutions are known for the instances of the fifth category. [file peerj-cs-09-1245-s001.zip › SecondCategory/R2000-12000.dat]

2000	12000
1	171
1	240
1	609
1	962
1	1392
1	1598
1	1662
2	292
2	731
2	1213
2	1295
2	1414
2	1774
3	192
3	1046
3	1417
3	1583
3	1952
4	672
4	1125
5	527
5	818
5	1518
5	1560
5	1736
6	213
6	906
6	1145
6	1342
6	1414
6	1657
6	1702
6	1770
6	1893
6	1896
7	169
7	532
7	556
7	642
7	869
7	1257
7	1483
7	1551
8	72
8	119
8	535
8	574
8	598
8	688
8	886
8	1638
8	1761
8	1875
9	8
9	700
9	852
9	910
9	1563
9	1880
10	1247
10	1347
10	1393
10	1483
11	1004
11	1034
11	1617
11	1902
12	252
12	341
12	456
12	490
12	787
12	816
12	972
12	1630
12	1782
13	54
13	169
13	581
13	691
13	751
13	1008
13	1405
13	1959
14	9
14	898
14	1042
14	1509
15	548
15	700
15	913
15	1548
15	1638
16	549
16	594
16	883
16	1164
16	1179
16	1595
16	1613
16	1849
17	406
17	820
17	872
17	901
17	1157
17	1295
17	1418
17	1576
17	1765
17	1875
18	1951
19	397
19	401
19	1160
19	1720
20	85
20	426
20	465
20	639
20	662
20	1111
20	1243
20	1657
20	1814
21	158
21	960
21	1872
22	186
22	248
22	483
22	856
22	1584
22	1763
22	1892
22	1917
22	1944
23	145
23	295
23	306
23	611
23	648
23	683
23	749
23	1312
23	1553
24	82
24	950
24	1870
25	283
25	346
25	401
25	699
25	706
25	715
25	872
25	1279
25	1487
25	1935
26	1741
27	814
27	1769
28	214
28	331
28	723
28	762
28	1008
28	1361
28	1746
28	1807
29	350
29	363
29	1284
29	1310
29	1881
29	1972
30	58
30	719
30	827
30	1884
30	1961
31	234
31	268
31	968
31	1553
31	1911
32	1253
32	1470
32	1497
33	590
33	986
33	1611
34	85
34	312
34	481
34	513
34	1619
34	1704
34	1752
34	1949
34	1985
35	175
35	229
35	234
35	461
35	491
35	1234
35	1611
36	458
36	571
36	1197
36	1484
36	1638
36	1669
37	762
37	792
37	1445
37	1614
38	122
38	303
38	729
38	1072
38	1093
38	1176
38	1418
38	1648
39	96
39	240
39	1153
39	1653
40	268
40	324
40	425
40	762
40	1249
40	1471
40	1484
40	1561
40	1575
40	1928
41	1480
41	1534
41	1590
41	1921
41	1971
42	1348
42	1715
42	1791
43	280
43	299
43	438
43	697
43	1920
44	26
44	77
44	143
44	209
44	535
44	592
44	695
44	829
44	1022
44	1339
45	708
45	1119
45	1218
45	1723
46	228
46	286
46	294
46	1359
46	1828
47	58
47	340
47	878
47	1130
47	1359
47	1711
47	1796
47	1928
47	1965
47	1980
48	309
48	586
48	1228
48	1659
49	22
49	374
49	465
49	561
49	615
49	1079
49	1201
49	1287
50	163
50	273
50	345
50	489
50	967
50	1924
51	186
51	609
51	754
51	898
51	1443
51	1569
52	1257
52	1507
52	1928
52	1965
53	86
53	169
53	622
53	627
53	1032
53	1066
53	1270
53	1309
54	504
54	1297
54	1587
54	1791
54	1998
55	971
55	1111
55	1828
56	236
56	321
56	591
56	650
56	939
56	947
56	1356
56	1519
57	562
57	1022
57	1626
57	1821
57	1973
58	323
58	718
58	1553
58	1953
59	73
59	614
59	679
59	796
59	993
59	1258
59	1296
59	1312
59	1979
60	787
60	792
60	967
60	1449
60	1928
61	127
61	159
61	180
61	268
61	702
61	1401
61	1466
61	1630
61	1771
61	1956
62	1047
62	1417
62	1658
62	1812
62	1968
63	38
63	182
63	193
63	599
63	767
63	1161
63	1291
63	1337
63	1871
63	1949
65	165
65	409
65	665
65	1091
65	1105
65	1427
65	1495
65	1886
65	1942
66	607
66	717
66	918
66	966
66	1406
66	1452
67	32
67	621
67	860
67	1292
67	1401
67	1968
68	275
68	337
68	739
68	924
68	1028
68	1586
68	1799
68	1938
69	90
69	204
69	1886
70	715
70	802
70	936
70	1894
71	1223
71	1331
71	1987
72	354
72	825
72	905
72	962
72	1521
72	1598
72	1613
72	1752
72	1991
73	53
73	698
73	1556
73	1696
74	171
74	835
74	885
74	926
74	1086
74	1700
74	1767
74	1917
75	667
75	1629
75	1896
76	400
76	696
76	805
76	1648
76	1751
77	90
77	123
77	209
77	395
77	935
77	1596
78	196
78	695
78	1127
78	1206
78	1272
78	1363
78	1690
79	519
79	1238
79	1736
79	1829
79	1869
80	187
80	686
80	1173
80	1775
80	1851
81	168
81	272
81	803
81	966
81	1053
81	1209
81	1276
81	1409
81	1411
81	1893
82	54
82	307
82	679
82	1171
82	1542
82	1856
83	77
83	460
83	497
83	1089
83	1423
84	6
84	432
84	734
84	882
84	1033
84	1621
85	307
85	649
85	776
85	996
85	1003
85	1346
85	1365
85	1410
85	1577
85	1806
86	31
86	218
86	249
86	463
86	483
86	545
86	619
86	808
86	1275
86	1985
87	752
87	1748
88	11
88	108
88	146
88	324
88	357
88	529
88	654
88	1287
88	1525
88	1954
89	127
89	278
89	289
89	1904
90	402
90	1001
90	1175
90	1203
91	176
91	195
91	1367
91	1567
92	281
92	305
92	989
92	1042
92	1386
93	150
93	759
93	906
93	970
93	992
93	1186
93	1246
93	1704
93	1796
94	875
94	959
94	1030
94	1102
95	540
95	618
95	641
95	756
95	1047
95	1214
95	1822
95	1935
96	286
96	846
96	1006
96	1164
96	1171
96	1909
96	1944
97	372
97	660
97	1231
97	1944
97	1978
98	1548
98	1914
99	111
99	1259
99	1343
99	1462
100	420
100	422
100	626
100	785
100	1556
100	1681
100	1978
101	217
101	556
101	1211
101	1273
101	1429
101	1579
101	1888
101	2000
102	392
102	514
102	531
102	554
102	984
102	1635
103	702
103	902
103	1614
103	1964
104	267
104	450
104	1135
104	1234
104	1242
104	1956
105	45
105	315
105	501
105	664
105	818
105	1027
105	1319
105	1321
105	1912
106	126
106	255
106	428
106	650
106	809
106	1814
106	1837
107	165
107	518
107	1101
107	1144
107	1356
108	21
108	343
108	386
108	519
108	617
108	1047
108	1159
108	1189
108	1485
108	1610
109	859
109	872
109	882
109	918
109	980
109	1096
109	1491
109	1544
109	1710
109	1886
110	37
110	464
110	656
110	721
110	1144
110	1673
110	1951
111	101
111	579
111	680
111	782
111	876
111	1269
111	1444
111	1851
112	20
112	459
112	580
112	615
112	811
112	925
112	978
112	1188
112	1447
112	1684
113	468
113	486
113	556
113	657
113	870
113	1069
113	1349
113	1717
113	1958
114	307
114	332
114	917
114	1210
114	1260
115	1091
115	1911
115	1978
116	365
116	605
116	896
116	1028
116	1032
116	1059
116	1100
116	1192
116	1882
117	266
117	549
117	632
117	812
117	916
117	1077
117	1203
117	1524
118	397
118	639
118	1149
118	1157
119	269
119	556
119	973
119	1047
119	1150
119	1489
120	694
120	995
120	1295
120	1560
120	1575
120	1583
120	1732
120	1764
121	22
121	733
121	1021
121	1460
121	1706
121	1759
122	273
122	559
122	1040
122	1118
122	1133
122	1289
122	1780
123	106
123	567
123	571
123	1014
123	1034
123	1304
124	774
124	790
124	986
125	44
125	552
125	835
125	1027
125	1584
125	1709
125	1916
125	1995
126	168
126	246
126	397
126	723
126	1052
126	1713
126	1804
127	1402
127	1408
127	1458
127	1682
127	1699
128	473
129	143
129	298
129	362
129	802
129	849
129	923
129	935
129	1337
129	1816
129	1935
130	172
130	347
130	404
130	489
130	650
130	1085
130	1231
130	1499
130	1538
130	1753
131	249
131	449
131	456
131	656
131	890
131	928
131	1000
131	1247
131	1425
131	1566
132	200
132	595
132	709
133	97
133	295
133	372
133	1026
133	1353
134	194
134	943
134	1643
134	1687
134	1791
134	1835
134	1915
135	285
135	1339
135	1375
135	1391
135	1746
136	263
136	432
136	1012
136	1245
136	1623
136	1801
137	225
137	1429
137	1808
138	668
138	716
139	569
139	1304
139	1332
139	1366
140	148
140	393
140	961
140	1154
140	1334
140	1361
141	184
141	293
141	350
141	1131
141	1156
141	1322
141	1659
141	1894
142	138
142	815
142	1253
142	1314
142	1389
142	1955
143	844
143	1248
143	1559
143	1835
143	1970
144	794
144	1392
145	142
145	315
145	788
145	871
145	1284
145	1577
145	1895
146	238
146	504
146	656
146	744
146	745
146	824
146	1595
146	1862
147	325
147	734
147	972
147	1511
147	1663
147	1751
147	1848
148	816
148	1344
148	1459
148	1599
148	1613
148	1619
148	1982
149	739
149	867
149	1105
149	1238
149	1451
150	41
150	271
150	340
150	541
150	1831
151	2
151	99
151	651
151	678
151	887
151	1488
151	1514
151	1636
152	223
152	560
152	786
152	1745
152	1856
153	623
153	805
153	833
153	978
153	1092
153	1821
153	1997
154	1943
155	225
155	363
155	440
155	1043
155	1517
155	1826
155	1826
156	196
156	213
156	247
156	360
156	439
156	479
156	666
156	1361
156	1736
157	88
157	319
157	789
157	1323
157	1812
157	1906
157	1974
158	129
158	326
158	354
158	485
158	1559
158	1568
159	561
159	1086
159	1673
160	252
160	467
160	681
160	862
160	1212
160	1561
160	1891
161	1032
161	1109
161	1235
161	1408
161	1572
161	1615
162	466
162	813
162	979
162	1094
162	1335
162	1518
162	1902
162	1994
163	240
163	263
163	291
163	317
163	349
163	1208
163	1385
163	1883
164	56
164	988
164	996
164	1317
164	1465
164	1555
164	1574
164	1645
165	531
165	641
165	831
165	1096
165	1385
165	1576
165	1738
166	334
166	718
166	1051
166	1477
167	106
167	765
167	1662
168	242
168	467
168	1116
168	1117
168	1236
168	1618
169	320
169	840
169	850
169	1099
169	1708
169	1807
170	118
170	234
170	621
170	1134
170	1663
170	1959
171	351
171	367
171	486
171	855
171	1349
172	588
172	612
172	849
172	1303
172	1331
172	1349
172	1850
173	226
173	280
173	290
173	633
173	1023
173	1314
173	1390
173	1522
173	1749
173	1999
175	144
175	343
175	598
175	782
175	860
175	1418
175	1548
175	1623
175	1847
176	189
176	860
176	927
177	38
177	198
177	689
177	765
177	866
177	917
177	1276
177	1986
178	88
178	241
178	609
178	1325
179	38
179	778
179	1098
179	1763
180	304
180	809
180	1435
180	1578
181	79
181	615
181	755
181	893
181	1372
181	1757
181	1991
182	95
182	649
182	660
182	1496
183	3
183	525
183	795
183	1348
183	1444
183	1467
183	1680
183	1857
184	37
184	338
184	444
184	539
184	571
184	802
184	1117
184	1159
184	1402
184	1469
185	351
185	644
185	946
185	1014
185	1107
185	1662
185	1762
185	1952
186	216
186	637
186	785
186	1366
186	1418
186	1603
186	1835
187	175
187	441
187	1353
187	1489
187	1559
188	25
188	71
188	99
188	101
188	211
188	1177
188	1196
188	1882
188	1913
188	1941
189	1059
189	1256
189	1845
189	1894
190	484
190	659
190	680
190	1085
190	1400
190	1676
190	1712
190	1752
190	1757
191	481
191	548
191	792
191	1321
191	1709
192	15
192	236
192	346
192	905
192	945
192	1495
193	1167
193	1193
193	1622
193	1948
194	273
194	719
194	1121
194	1253
194	1921
195	80
195	218
195	370
195	561
195	567
195	1331
195	1533
195	1589
195	1703
195	1818
196	180
196	1293
196	1451
196	1994
197	616
197	768
197	1377
197	1393
197	1496
197	1819
197	1847
197	1869
197	1902
198	343
198	1187
198	1213
198	1586
198	1699
198	1834
199	37
199	73
199	393
199	811
199	824
199	838
199	900
199	1120
199	1173
199	1663
200	245
200	922
200	1499
200	1739
201	134
201	507
201	651
201	912
201	1200
201	1999
202	455
202	964
202	1197
202	1452
202	1553
202	1706
203	1248
203	1261
203	1910
204	237
204	324
204	505
204	522
204	619
204	1866
204	1872
204	1937
205	234
205	309
205	418
205	467
205	872
205	894
205	1068
205	1541
206	1593
206	1720
206	1840
206	1974
207	735
207	745
208	67
208	578
208	1460
208	1574
209	156
209	573
209	596
209	1092
209	1185
209	1267
209	1339
209	1478
210	329
210	337
210	726
210	851
210	873
210	1737
210	1928
211	109
211	341
211	1274
211	1291
211	1423
211	1628
212	123
212	1027
212	1082
212	1123
212	1755
213	120
213	363
213	369
213	522
213	855
213	990
213	1273
213	1560
213	1897
214	171
214	646
214	927
214	1230
214	1295
214	1734
215	15
215	352
215	488
215	1493
215	1510
216	278
216	369
216	737
216	851
216	1502
216	1571
217	42
217	397
217	649
217	801
217	1179
217	1189
217	1384
217	1631
217	1705
217	1738
218	198
218	407
218	659
218	963
218	1226
218	1304
218	1379
218	1860
219	51
219	494
219	548
219	600
219	1537
219	1675
219	1858
220	241
220	278
220	361
220	504
220	1122
220	1359
220	1633
220	1746
221	313
221	564
221	1027
221	1154
221	1381
221	1585
222	1189
222	1255
222	1270
222	1837
223	450
223	502
223	1202
223	1309
223	1865
224	10
224	124
224	662
224	683
224	985
224	1276
224	1303
224	1317
224	1731
224	1981
225	115
225	155
225	369
225	1012
225	1028
225	1263
225	1326
225	1386
225	1749
226	570
226	574
226	882
226	1916
227	121
227	454
227	501
227	631
227	1799
227	1923
228	26
228	90
228	216
228	367
228	1065
228	1454
228	1731
228	1764
228	1804
229	210
229	325
229	476
229	1363
229	1508
229	1855
230	888
230	892
230	1821
231	96
231	343
231	783
231	1254
231	1471
231	1563
231	1653
231	1789
231	1868
232	34
232	164
232	415
232	1109
232	1177
232	1431
233	584
233	1704
233	1872
233	1961
234	25
234	593
234	745
234	876
234	928
234	1075
234	1218
234	1549
234	1582
234	1606
235	391
235	1188
235	1643
236	235
236	297
236	877
236	926
236	933
236	1025
236	1325
236	1999
237	627
237	899
237	929
237	1184
237	1250
237	1870
238	17
238	223
238	689
238	980
238	1176
238	1650
238	1984
239	339
239	515
239	685
239	1396
239	1957
240	233
240	506
240	867
240	925
240	1917
240	1940
241	569
241	1083
241	1238
241	1300
241	1303
242	183
242	455
242	720
242	831
242	1272
242	1280
242	1358
242	1517
242	1703
243	107
243	224
243	363
243	856
243	1165
243	1285
244	38
244	636
244	682
244	703
244	772
244	1187
244	1746
245	478
245	574
246	57
246	103
246	222
246	414
246	638
246	702
246	835
246	1311
246	1773
246	1857
247	43
247	839
247	989
247	1028
247	1138
247	1241
247	1419
247	1743
247	1990
248	728
248	738
248	980
248	1317
249	8
249	512
249	708
249	729
249	729
249	987
249	1560
249	1765
250	153
250	733
250	883
250	1018
250	1719
250	1805
250	1813
250	1833
250	1928
250	1943
251	1127
251	1334
252	235
252	236
252	285
252	383
252	402
252	430
252	633
252	1215
252	1316
252	1655
253	44
253	563
253	609
254	939
254	1022
254	1134
254	1214
254	1371
254	1927
254	1982
254	1991
255	579
255	877
255	1020
255	1135
255	1547
256	189
256	275
256	394
256	783
256	1075
256	1988
257	10
257	958
257	1284
257	1424
258	73
258	159
258	622
258	1200
258	1559
258	1703
258	1758
258	1973
259	142
259	1161
259	1440
259	1589
259	1925
260	403
260	605
260	901
260	1635
260	1689
260	1740
261	16
261	310
261	419
261	1036
261	1874
261	1944
261	1985
262	125
262	276
262	818
262	877
262	937
262	1796
263	99
263	1104
263	1148
263	1201
263	1407
263	1419
263	1660
263	1663
263	1737
263	1851
264	381
264	511
264	998
264	1477
264	1517
264	1654
264	1977
265	1045
265	1349
265	1567
265	1944
266	948
266	1879
267	622
267	722
267	1258
267	1454
267	1648
267	1711
268	1068
268	1332
268	1563
268	1783
268	1846
268	1939
269	499
269	762
269	1134
270	551
270	1169
270	1317
270	1413
270	1758
270	1884
271	91
271	1133
271	1378
271	1389
271	1478
271	1620
271	1858
272	284
272	1410
272	1856
273	221
273	272
273	451
273	1410
273	1812
273	1990
274	241
274	369
274	377
274	571
274	783
274	951
274	1422
274	1632
274	1664
274	1889
275	155
275	451
275	542
275	631
275	1146
275	1347
276	770
276	1701
277	457
277	954
277	1216
277	1535
277	1797
277	1912
278	707
278	1026
278	1289
278	1542
278	1743
278	1746
279	391
279	542
279	816
279	1197
279	1306
279	1582
280	91
280	396
281	190
281	246
281	315
281	588
281	754
281	793
281	959
282	347
282	590
282	1606
282	1967
283	165
283	233
283	556
283	831
283	847
283	942
283	983
283	1029
283	1534
283	1897
284	53
284	128
284	290
284	1063
284	1231
284	1291
284	1418
284	1502
284	1650
284	1860
285	292
285	920
285	1735
286	1
286	599
286	658
286	1521
286	1935
287	651
287	718
287	1067
287	1738
288	121
288	508
288	1202
288	1247
289	392
289	746
289	1117
289	1138
289	1387
289	1783
290	46
290	445
290	565
290	1217
290	1408
290	1436
290	1645
290	1738
291	241
291	248
291	502
291	525
291	850
291	1017
291	1157
291	1742
292	896
292	1206
292	1364
292	1872
293	375
293	420
293	425
293	643
293	862
293	1057
293	1170
293	1322
294	229
294	293
294	753
294	1375
294	1668
294	1899
295	212
295	672
295	745
295	808
295	1172
295	1627
295	1653
295	1987
296	269
296	665
296	1100
296	1209
296	1299
296	1450
297	433
297	1711
298	357
298	452
298	530
298	539
298	578
298	747
298	849
298	1343
298	1765
298	1798
299	154
299	414
299	454
299	744
299	1206
299	1217
299	1423
299	1627
300	976
300	1095
300	1107
300	1217
300	1514
300	1581
301	156
301	235
301	379
301	672
301	1122
301	1231
301	1394
301	1403
301	1596
301	1637
302	132
302	629
302	1472
302	1696
302	1845
303	106
303	1139
303	1556
303	1687
303	1851
304	911
304	1008
305	463
305	669
305	835
305	1106
305	1134
305	1754
306	358
306	845
306	1014
306	1419
306	1457
306	1768
306	1815
306	1931
307	445
307	1476
307	1793
307	1973
308	365
308	633
308	865
308	1333
308	1543
308	1955
309	421
309	1799
309	1874
309	1998
310	113
310	199
310	205
310	356
310	858
310	1001
310	1241
310	1374
310	1515
311	378
311	412
311	440
311	517
311	957
311	1357
311	1454
311	1543
311	1598
311	1872
312	57
312	526
312	800
312	887
312	1651
312	1896
312	1898
313	225
313	665
313	696
313	812
313	1028
313	1283
313	1545
313	1742
314	102
314	396
314	829
314	1457
314	1479
314	1635
314	1722
314	1747
314	1757
314	1903
315	323
315	687
315	844
315	1335
315	1842
316	761
316	928
316	1292
316	1506
316	1602
316	1723
316	1883
317	961
317	980
317	1353
317	1543
318	17
318	18
318	363
318	966
318	1318
318	1324
318	1341
318	1478
318	1524
318	1709
319	66
319	72
319	172
319	407
319	803
319	1184
319	1236
319	1668
319	1718
319	1930
320	1171
321	35
321	146
321	457
321	651
321	688
321	1907
321	1946
322	5
322	63
322	273
322	616
322	967
322	1055
322	1088
322	1332
322	1743
322	1745
323	193
323	709
323	1050
323	1252
323	1267
323	1397
323	1880
324	360
324	965
324	1008
324	1313
324	1374
[truncated: 10,001 more rows]
