# Supplementary material for: Dynamic thresholding search for the feedback vertex set problem
Source: PeerJ Comput Sci. 2023 Feb 10;9:e1245. doi: 10.7717/peerj-cs.1245 (PMC10280643; doi:10.7717/peerj-cs.1245)
Supplement: Supplemental Information 1 — These 101 benchmark instances are classified into five categories. No optimal solutions are known for the instances of the first to forth categories, while optimal solutions are known for the instances of the fifth category. [file peerj-cs-09-1245-s001.zip › SecondCategory/R3000-15000.dat]

3000	15000
1	503
1	515
1	712
1	832
1	1834
2	1924
2	2608
3	69
3	271
3	2268
3	2382
3	2769
3	2942
4	1
4	309
4	408
4	584
4	966
4	1086
4	1876
4	2094
4	2282
4	2869
5	149
5	845
5	1529
5	1968
5	2734
6	288
6	1294
6	1456
6	1781
6	2791
7	678
7	1126
7	1410
7	1760
7	1939
7	2144
7	2279
8	964
8	1902
8	2624
9	785
9	920
9	983
9	1571
9	2799
10	8
10	677
10	1037
10	1344
10	1723
10	2656
11	419
11	493
11	1683
11	2106
11	2141
11	2464
11	2597
11	2909
12	494
12	529
12	664
12	1082
12	1721
12	1748
12	2677
12	2740
13	696
13	1136
13	1417
13	1570
14	1392
14	2593
14	2611
15	738
15	1568
15	2036
15	2037
16	1629
16	2135
16	2269
17	78
17	157
17	304
17	317
17	479
17	835
17	893
17	1731
17	2662
17	2685
18	21
18	635
18	774
18	1390
18	1572
18	2009
19	398
19	602
20	27
20	467
20	768
20	1162
20	1913
20	2197
20	2326
21	317
21	537
21	2682
22	7
22	1179
22	1654
22	2823
23	177
23	298
23	667
23	767
23	2285
23	2379
24	34
24	1815
25	476
25	570
25	1073
25	1098
25	2438
25	2609
25	2844
26	852
26	1209
26	1910
26	2653
27	131
27	600
27	1137
27	1653
27	2623
27	2911
28	546
28	1367
28	1446
28	2214
29	308
29	1236
29	1315
30	89
30	94
30	1622
30	1940
30	1968
30	2673
30	2876
31	1207
31	2226
32	304
32	804
32	1087
32	1781
32	1849
32	1903
32	2273
32	2459
32	2564
33	126
33	1754
33	2150
33	2246
33	2728
34	46
34	825
34	1110
34	1401
34	1801
34	2047
34	2633
35	1551
35	2226
36	819
37	308
37	598
37	2391
37	2624
37	2789
37	2922
38	165
38	1680
38	2005
38	2152
38	2594
38	2789
38	2841
39	389
39	611
39	1204
40	267
40	2118
40	2677
41	1269
41	1675
41	2571
41	2692
42	294
42	779
42	1391
42	2850
43	453
43	1122
43	1373
43	1965
43	2189
43	2420
44	110
44	248
44	370
44	696
44	1357
44	1937
44	2082
44	2675
45	149
45	969
45	1407
45	1728
45	2426
46	170
46	757
46	1060
46	2239
46	2966
47	922
47	2315
47	2653
47	2912
48	344
49	760
49	1107
49	1477
49	1581
49	1595
50	1562
50	2060
50	2424
50	2792
50	2948
51	144
51	319
51	408
51	2454
51	2742
52	540
52	1154
52	1710
52	2932
53	870
53	2305
53	2336
53	2592
54	951
54	1358
54	1372
54	2861
55	617
55	757
55	1263
55	2346
55	2788
55	2827
55	2891
55	2920
56	181
56	434
56	1595
56	2019
56	2992
57	236
57	616
57	637
57	716
57	825
57	2205
57	2568
58	509
58	763
58	1465
58	1991
58	2160
58	2669
58	2692
58	2896
58	2952
59	11
59	680
59	1977
59	2770
60	395
60	685
60	1103
61	46
61	321
61	552
61	1387
61	2154
61	2633
61	2872
62	1259
62	1605
62	1865
63	1797
63	1832
63	1962
63	2142
63	2352
63	2812
64	1838
64	2279
64	2508
65	159
65	371
65	1433
65	2992
66	1414
66	1540
66	1643
66	2378
66	2741
67	1479
67	1770
67	2494
68	500
68	1662
68	1794
68	2182
68	2616
69	530
69	767
69	2857
70	298
70	1426
71	78
71	1237
71	2012
72	697
72	891
72	2051
72	2053
72	2780
72	2848
73	66
73	219
73	1316
73	1747
73	2194
73	2642
73	3000
74	601
74	958
74	1312
74	1500
74	2544
74	2556
75	2379
76	207
76	1522
76	2121
76	2201
76	2866
77	550
78	38
78	859
78	1214
78	1437
78	1659
78	1815
78	2105
78	2593
79	104
79	291
79	675
79	1505
79	1789
80	187
80	238
80	549
80	1098
80	1993
81	683
81	785
81	889
81	1264
81	1660
81	2055
81	2182
82	499
82	867
82	1052
82	1129
82	1860
82	1969
82	2736
83	546
83	738
83	1447
83	1900
83	2734
84	918
84	1200
84	1576
84	1663
84	1770
84	2113
84	2556
85	346
85	430
85	583
85	865
85	2351
85	2610
86	208
86	525
86	1530
86	1673
86	2050
86	2261
87	1350
87	1353
87	2022
87	2077
87	2462
87	2490
88	467
88	1145
88	1435
88	1563
88	1765
88	1799
89	84
89	136
89	599
89	1723
90	464
90	482
90	2266
91	67
91	69
91	236
91	1154
91	1290
91	1311
91	1803
91	1827
91	2803
91	2955
92	407
92	1040
92	1816
92	2749
93	1040
93	1220
93	2056
93	2062
94	57
94	722
94	1069
94	1234
94	1670
94	2123
94	2705
95	120
95	436
95	491
95	1173
95	2820
96	504
96	1150
96	1465
96	1529
96	1872
96	1899
96	2050
96	2539
97	924
97	1957
97	2588
97	2840
98	481
98	648
99	291
99	533
99	1749
99	2368
99	2827
99	2993
99	2995
100	87
100	793
100	1483
100	2492
101	1399
101	2205
101	2504
101	2727
101	2919
102	385
102	1348
102	1531
102	1859
102	2462
102	2660
103	2464
103	2635
104	718
104	835
104	1297
104	1955
104	2848
104	2851
105	675
105	1379
105	2109
105	2152
105	2160
105	2318
106	250
106	536
106	1085
106	1181
106	1333
106	1678
106	1933
107	568
107	669
107	1328
107	1617
108	224
108	1164
108	2275
108	2284
108	2373
108	2708
108	2741
108	2877
109	318
109	1909
109	1922
109	1971
109	2330
109	2955
110	1619
110	2102
110	2465
111	184
111	330
111	476
111	811
111	2714
112	348
112	766
112	1947
112	2836
113	78
113	337
113	474
113	1791
113	1865
114	338
114	388
114	622
114	914
114	1311
115	283
115	1117
115	1593
115	1648
115	2718
116	298
116	1358
116	1572
116	2112
117	201
117	1236
117	1597
117	2022
117	2159
118	42
118	1659
118	2254
119	248
119	314
119	2010
119	2538
119	2584
119	2641
119	2657
119	2675
119	2999
120	96
120	305
120	306
120	414
120	805
120	1542
120	1584
120	1769
120	2006
120	2303
121	600
121	603
121	738
121	1829
121	2138
122	378
122	482
122	610
122	1670
122	1901
122	2796
123	1624
124	607
124	873
124	909
124	1312
124	1508
124	2054
124	2896
124	2898
125	855
125	1294
125	1295
125	1992
125	2195
125	2621
126	225
126	672
126	743
126	1045
126	1399
126	1470
126	2803
127	1126
127	1324
128	324
128	842
128	855
128	928
128	1382
128	2394
128	2481
129	86
129	1218
129	2250
129	2255
129	2613
130	977
130	1239
130	1769
130	1842
130	2600
131	907
131	1363
131	1808
131	2383
131	2740
132	965
132	1214
132	1321
132	2084
132	2591
132	2614
132	2968
133	1530
133	2138
133	2575
133	2677
134	180
134	742
134	2469
135	404
135	502
135	2382
136	508
136	644
136	810
136	1209
136	1427
136	1690
136	1991
136	2215
136	2691
136	2914
137	356
137	600
137	827
137	916
137	1050
137	1301
137	1825
137	1886
137	2499
137	2793
138	1017
138	1155
138	1258
138	1866
138	2287
139	597
139	1660
139	1856
139	2474
140	157
140	250
140	1020
140	1250
140	1384
140	2073
140	2821
141	50
142	103
142	858
142	2081
142	2200
143	689
143	840
143	1917
143	1924
143	2234
144	608
144	935
144	1737
144	1908
144	1927
144	2844
145	9
145	317
145	593
145	2455
146	84
146	118
147	567
147	1280
147	1426
147	2572
148	568
148	1216
148	1968
149	25
149	472
149	546
149	900
149	1997
149	2077
149	2728
150	431
150	1602
150	1666
150	1769
150	2011
150	2971
151	615
151	1620
151	2118
152	539
152	1436
153	921
153	1082
153	2703
154	1222
154	1675
154	2181
154	2336
155	472
155	724
155	780
155	2218
155	2960
156	242
156	398
156	691
156	1332
156	1342
156	1383
156	1623
156	2035
156	2149
156	2581
157	574
157	838
157	914
157	1042
157	1331
157	1362
157	1929
157	2134
157	2354
157	2535
158	334
158	521
158	774
158	1203
158	2328
158	2605
158	2667
159	570
159	975
159	1661
159	2487
160	1223
160	1586
160	1770
160	2281
160	2724
160	2994
161	463
161	498
161	1621
161	2460
162	25
162	710
162	2065
162	2145
162	2793
163	321
163	932
163	1108
163	1379
163	1522
163	2433
164	283
164	574
164	1901
165	1218
165	1218
165	1702
166	54
167	118
167	638
167	873
167	1586
167	1593
167	1618
167	1740
167	2232
167	2334
167	2980
168	446
168	531
168	1029
168	1083
168	1441
168	1700
168	2537
168	2623
168	2808
169	239
169	635
169	958
169	1662
169	2341
169	2594
170	770
170	1545
170	2191
170	2710
171	1145
171	1252
171	1689
171	2121
172	223
172	271
172	602
172	1207
172	1397
172	1632
172	2899
173	1279
173	2062
174	1294
174	2562
175	110
175	1646
176	3
176	2033
176	2362
176	2369
177	30
177	486
177	1682
178	211
178	893
178	1255
178	1890
178	2231
178	2432
178	2614
178	2778
179	54
179	1060
179	1316
179	2038
179	2564
180	1235
181	1551
181	2396
182	261
182	891
182	1444
182	1496
182	2188
182	2903
183	1066
183	2276
183	2287
184	1106
184	1609
184	1815
184	1896
184	2382
184	2426
185	41
185	112
185	532
185	1364
185	1373
185	1985
185	2565
185	2625
186	134
186	678
186	706
186	1863
186	1941
186	2293
187	694
187	1500
187	1940
188	133
188	275
188	1669
188	1729
188	2246
188	2440
189	424
189	718
189	833
189	2415
189	2508
190	527
190	2284
191	990
191	990
191	1223
191	2210
192	612
192	751
192	1004
192	1596
192	1734
192	1943
192	2284
193	68
193	295
193	855
193	2685
193	2991
194	87
194	207
194	278
194	909
194	1135
194	1189
194	1709
194	1734
194	2520
195	310
195	332
195	510
195	602
195	653
195	769
196	1447
196	1996
197	15
197	1674
197	2213
197	2343
197	2402
197	2965
197	2994
198	351
198	621
198	833
198	858
198	888
198	1674
198	1952
198	2038
198	2404
198	2516
199	60
199	789
199	1794
199	2465
199	2564
200	653
200	907
200	1372
200	2659
200	2680
200	2953
201	665
201	1120
201	1293
201	1743
201	2519
202	266
202	2772
203	136
203	160
203	183
203	188
203	1565
203	1799
203	1911
203	2399
203	2428
204	98
204	796
204	1129
204	1335
205	887
205	1402
205	1869
205	1915
205	2183
205	2241
205	2263
205	2438
205	2471
206	2193
206	2517
207	735
207	1404
207	2239
207	2270
207	2348
208	1082
209	930
209	2088
209	2107
209	2266
209	2971
210	1833
210	2384
210	2516
210	2533
210	2719
210	2994
211	99
211	1582
211	1601
211	1803
211	1899
211	2041
211	2067
211	2210
211	2494
211	2633
212	204
212	225
212	703
212	984
212	1241
212	2094
212	2759
212	2919
213	684
213	721
213	1365
213	2318
214	709
215	402
215	422
215	940
215	2292
215	2430
215	2492
215	2926
216	1020
216	2448
216	2943
217	297
217	808
217	1820
217	2088
218	378
218	2692
219	240
219	790
219	827
219	2289
219	2809
220	374
220	1269
220	1654
220	2135
221	812
221	1009
221	1159
221	1499
221	2789
222	199
222	1901
222	2238
222	2727
222	2898
223	195
223	846
223	1804
223	1888
223	2222
223	2576
224	10
224	1296
224	1449
225	341
225	496
225	754
225	1041
225	1667
225	2071
225	2389
225	2916
226	53
226	1389
226	2685
227	310
227	1434
227	1850
227	2728
228	109
228	391
228	675
228	709
228	1440
228	1470
228	1567
228	1972
228	1991
228	2130
229	350
229	460
229	546
229	1144
229	2411
230	419
230	1083
230	1670
230	1987
230	2002
231	687
231	1020
231	1248
231	1717
231	2736
232	13
232	18
233	653
233	813
233	1329
233	1525
233	1851
233	2842
233	2930
234	386
234	1380
234	1435
234	2199
234	2566
234	2983
235	623
235	849
235	1031
235	1040
235	1153
235	1261
235	1483
235	1758
235	2366
235	2838
236	68
236	112
236	818
236	875
236	1396
236	1508
236	1956
236	2344
236	2358
236	2990
237	133
237	188
237	474
237	961
237	1180
237	1373
237	1604
237	2158
237	2340
237	2429
238	336
238	1022
238	1071
238	1173
238	2157
238	2368
239	1170
239	1571
239	1737
239	2211
239	2401
239	2435
240	227
240	1712
240	2603
240	2846
240	2903
241	172
241	857
241	2797
242	152
242	780
242	1118
242	1251
242	1443
242	1804
242	1980
242	2507
242	2528
242	2870
243	1603
243	2636
243	2714
244	74
244	559
244	771
244	1597
244	1645
244	2194
244	2239
244	2518
245	773
245	1164
245	1433
245	1635
245	1897
245	2162
245	2286
245	2663
245	2778
245	2794
246	806
246	1404
247	148
247	376
247	638
247	856
247	1855
248	785
248	989
248	2134
248	2242
249	847
249	950
249	1124
249	1331
249	1728
249	2521
249	2586
249	2597
249	2603
249	2679
250	47
250	606
250	1108
250	1483
250	2592
250	2695
251	207
251	899
251	2894
251	2949
251	2982
252	975
252	992
252	1277
252	1510
252	2961
253	911
253	993
253	2219
253	2713
254	89
254	1279
254	1598
254	2988
254	2994
255	395
255	1510
255	1874
255	2639
256	673
256	1187
256	1809
256	2339
256	2367
256	2530
256	2839
257	36
257	483
257	725
257	977
258	353
258	842
258	1747
258	2039
259	534
259	1556
259	1990
259	2318
259	2388
260	702
260	789
260	933
260	1059
260	1242
260	2143
260	2718
261	283
261	1495
261	1991
261	2696
262	282
262	904
262	1558
262	1841
263	114
263	360
263	624
263	1071
263	1267
263	1275
263	1450
263	1787
263	2425
263	2899
264	1326
264	1439
264	2212
264	2463
264	2653
264	2798
265	1529
265	1935
265	2395
266	189
266	1742
266	2493
267	2392
268	503
268	1053
268	1056
268	1413
268	2871
269	237
269	273
269	349
269	812
269	2318
269	2389
269	2527
269	2595
269	2853
269	2881
270	999
270	1407
271	252
271	461
271	1632
271	2331
272	83
272	729
272	894
272	930
272	1851
273	386
273	474
273	717
273	841
273	1720
274	650
274	1639
274	2550
275	13
275	34
275	75
275	95
275	1074
275	1077
275	1232
275	2454
276	55
276	860
276	1104
276	1318
276	2542
276	2966
277	179
277	2623
277	2959
278	402
278	869
278	1193
278	2115
278	2533
279	109
279	184
279	541
279	964
279	1119
279	2016
279	2340
280	470
280	1906
280	2408
280	2463
281	30
281	351
281	543
281	1226
281	1492
281	1494
282	261
282	1642
282	2592
283	14
283	218
283	1388
283	1958
283	2044
283	2373
284	997
284	1233
284	2055
284	2531
284	2661
285	978
285	981
285	1093
285	1129
285	1620
285	1823
286	1323
286	1434
286	1548
286	2924
287	1059
287	1315
287	2111
287	2673
287	2837
288	70
288	399
288	800
288	880
288	1186
288	1484
288	1764
288	2457
288	2715
288	2894
289	275
289	1212
289	1275
289	1537
289	2109
290	531
290	964
290	1691
290	1891
290	2942
291	7
291	35
291	1487
291	2163
291	2822
291	2866
292	1325
292	1992
293	48
293	756
293	886
293	1103
293	1492
293	2638
293	2999
294	710
294	1054
294	1330
294	1340
294	1555
294	2755
295	1157
295	1684
295	1914
295	2038
295	2725
296	1764
296	2521
297	547
297	830
297	2830
298	48
298	915
298	1200
298	2767
298	2886
299	84
299	276
299	363
299	673
299	733
300	497
301	1099
301	1640
301	1874
301	2054
301	2743
301	2925
302	845
303	1612
303	1808
303	2651
303	2957
304	860
304	1195
304	1529
304	1757
304	2288
304	2485
304	2852
305	88
305	385
305	1056
305	1764
306	2767
307	1114
307	1442
307	2740
308	612
308	1356
308	1748
308	2512
309	584
309	818
309	1829
309	2006
309	2177
309	2301
310	875
310	939
310	1658
310	2198
310	2837
310	2894
311	696
311	951
311	1202
311	1608
311	2229
311	2303
312	410
312	2064
312	2495
312	2827
313	19
313	401
313	745
313	911
313	1408
313	1899
313	2129
313	2254
313	2480
313	2683
314	739
314	2577
315	286
315	343
315	419
315	464
315	1327
315	1407
315	2043
316	2
316	904
316	1269
316	2574
316	2835
317	189
317	562
317	928
317	2130
317	2189
317	2991
318	89
318	182
318	305
318	1356
318	2357
318	2699
319	657
319	1467
319	2230
319	2599
320	938
320	2413
320	2914
321	392
321	515
321	2995
322	581
322	1930
322	2117
322	2817
323	101
323	419
323	446
323	2303
324	1356
324	1357
324	1858
324	2028
324	2036
324	2640
325	451
325	913
325	1703
325	2494
325	2509
325	2543
325	2589
325	2885
326	93
326	2863
327	820
327	1678
327	2577
328	1683
328	1902
328	1963
328	2037
328	2466
328	2740
329	467
329	877
329	1072
329	1784
329	2036
330	2507
331	782
331	856
331	1277
332	38
332	1226
332	2534
332	2773
333	161
333	2136
333	2486
334	158
334	325
334	395
334	1491
334	1962
334	2057
334	2132
334	2329
335	190
335	2597
336	1115
336	1164
336	2047
337	225
337	249
337	860
337	973
337	1327
337	1522
337	1607
337	1987
337	2583
337	2677
338	525
338	738
338	878
338	1101
338	1459
338	2004
339	330
339	1318
339	1655
340	2292
340	2635
340	2870
341	78
341	865
341	952
341	1476
341	1608
341	2542
341	2825
341	2878
341	2980
342	38
342	889
342	1119
342	1331
342	1835
342	2159
342	2481
342	2487
342	2963
343	466
343	640
343	1208
343	1851
343	2891
344	7
344	1145
344	1187
344	1213
344	2695
345	207
345	290
345	1181
345	1199
345	1913
345	2016
346	78
346	1444
346	1565
346	1963
346	2287
346	2746
346	2952
347	615
347	811
347	1418
347	1464
347	1562
347	2737
348	114
348	2010
349	1045
349	1848
349	2412
349	2449
350	1126
350	1598
350	1684
350	1817
350	2415
351	359
351	501
351	1513
351	1762
351	2236
352	263
352	349
352	863
352	1429
352	2559
352	2931
353	35
353	597
353	1101
353	1668
354	167
354	194
354	222
354	711
354	883
354	1548
354	2084
354	2135
355	699
355	1176
355	1400
355	1406
355	1791
356	611
356	1956
356	2494
357	337
357	1296
357	2658
357	2880
358	5
358	250
358	1009
358	1897
358	2050
358	2132
358	2707
358	2859
359	39
359	492
359	888
359	1006
359	1655
360	106
360	1449
360	1857
360	2011
360	2132
361	676
361	1963
361	2305
361	2598
361	2999
362	108
362	118
362	875
362	1474
362	2573
362	2791
363	1828
363	2481
364	1263
364	1275
365	578
365	589
365	1248
365	1642
365	2821
366	230
366	347
366	886
366	2704
367	768
367	1133
367	1889
367	2278
367	2549
367	2645
367	2774
368	2386
368	2615
368	2675
369	894
369	1089
369	1324
369	1389
369	1659
369	1804
369	2926
370	1074
371	44
371	378
371	934
371	2383
372	773
372	1760
372	1805
372	2550
372	2614
373	793
373	1990
373	2071
373	2325
374	639
374	1032
374	1656
374	2539
375	25
375	58
375	70
375	210
375	1494
375	2368
375	2993
376	1036
376	1107
376	1589
376	2095
376	2865
376	2918
377	708
377	1338
377	1350
377	1681
378	178
378	502
378	933
378	1334
378	1464
378	1795
379	139
379	394
379	601
379	681
380	1753
380	2386
381	431
381	642
381	1896
381	2992
382	945
382	1463
382	1895
382	2107
382	2997
383	487
383	1183
383	2026
383	2221
384	504
384	891
384	1957
384	2962
384	2985
385	110
385	958
385	1356
385	1740
385	1746
386	344
386	739
387	44
387	68
387	97
387	103
387	184
387	458
387	1900
388	16
388	137
388	192
388	572
388	1533
388	2217
388	2307
389	646
389	839
389	2061
389	2076
389	2577
389	2585
389	2671
389	2729
389	2930
390	1065
390	1973
391	783
391	1105
391	1230
391	1315
391	2754
392	810
392	1561
392	1594
392	2285
392	2355
392	2838
393	103
393	302
393	1603
393	2073
393	2517
393	2525
394	723
394	2251
394	2787
394	2842
395	280
395	723
395	1853
395	2735
396	95
396	723
396	904
396	912
396	2650
397	309
397	1473
397	2322
397	2716
[truncated: 13,001 more rows]
