# Supplementary material for: Dynamic thresholding search for the feedback vertex set problem
Source: PeerJ Comput Sci. 2023 Feb 10;9:e1245. doi: 10.7717/peerj-cs.1245 (PMC10280643; doi:10.7717/peerj-cs.1245)
Supplement: Supplemental Information 1 — These 101 benchmark instances are classified into five categories. No optimal solutions are known for the instances of the first to forth categories, while optimal solutions are known for the instances of the fifth category. [file peerj-cs-09-1245-s001.zip › SecondCategory/R500-2500.dat]

500	2500
1	25
1	30
1	331
1	366
1	373
2	135
2	165
2	179
2	216
2	387
3	55
3	265
3	433
3	487
4	37
4	45
4	93
4	223
4	326
5	65
5	113
5	127
5	141
5	264
5	339
5	433
5	482
6	141
6	162
6	246
6	254
6	329
6	448
7	10
7	45
7	49
7	158
7	238
7	329
7	412
7	474
8	58
8	100
8	212
9	41
9	92
9	109
9	218
9	322
9	336
10	21
10	82
10	108
10	282
10	468
11	9
11	23
11	43
11	106
11	250
11	485
12	119
12	217
12	356
12	379
13	74
13	199
13	232
13	302
14	137
14	365
14	415
14	440
14	462
14	497
15	176
15	198
15	292
15	326
15	367
15	471
16	35
16	64
16	354
16	401
16	479
16	493
17	66
17	73
17	217
17	231
17	319
17	371
18	56
18	136
18	139
18	226
18	276
19	32
19	82
19	166
19	409
19	463
20	50
20	50
20	226
20	242
20	266
21	115
21	252
21	316
21	362
21	412
21	454
21	473
22	47
22	429
22	490
23	111
23	122
23	190
24	80
24	117
25	28
25	173
25	225
26	37
26	85
26	217
26	458
26	476
27	21
27	141
27	146
27	152
27	178
27	206
27	316
27	419
27	462
28	187
28	201
28	242
28	294
28	311
28	359
29	105
29	191
29	266
29	323
29	397
30	331
30	482
31	174
31	259
31	303
31	370
31	415
31	441
32	331
32	447
33	99
33	438
33	454
34	32
34	126
34	185
34	368
34	426
34	475
34	496
35	284
36	5
36	206
36	480
37	14
37	81
37	403
37	415
38	145
38	238
39	68
39	173
39	207
39	277
39	356
39	364
39	390
39	445
39	459
39	469
40	113
40	252
41	193
41	454
41	462
41	492
42	97
42	351
43	110
43	200
43	277
43	484
44	256
44	444
45	35
45	123
45	140
45	151
45	241
45	340
45	384
45	413
47	19
47	456
47	497
48	73
48	74
48	163
48	204
48	310
48	393
48	453
49	31
49	75
49	216
49	234
49	347
49	406
49	474
50	261
50	466
51	64
51	170
51	184
51	285
52	39
52	140
52	192
52	369
52	465
53	94
53	111
54	137
54	168
54	210
54	327
54	490
55	150
55	286
55	291
55	348
56	155
56	170
56	364
56	375
57	214
57	240
57	398
58	18
58	90
58	127
58	329
58	349
58	368
58	405
59	312
59	385
59	400
60	6
60	20
60	94
60	141
60	288
60	322
61	171
61	198
61	242
61	256
61	337
62	47
62	69
62	132
62	247
62	258
62	261
62	307
62	470
62	476
63	128
63	172
63	371
63	440
64	7
64	60
64	83
64	91
64	120
64	132
64	201
64	221
64	447
64	452
65	59
65	236
65	363
65	432
65	445
66	42
66	134
66	138
66	229
67	109
67	164
67	239
67	261
67	413
68	16
68	17
68	27
68	57
68	244
68	285
68	442
68	470
68	482
69	107
69	233
69	340
69	426
70	60
70	116
70	224
70	230
70	235
70	281
70	312
70	385
70	448
71	7
71	40
71	209
71	330
71	360
71	407
72	69
72	306
72	423
72	460
72	482
73	17
73	147
73	206
73	252
73	287
73	447
74	51
74	188
74	297
74	356
74	356
74	360
74	427
75	34
75	94
75	112
75	173
75	188
75	218
75	317
75	370
75	424
76	17
76	44
76	56
76	81
76	101
76	202
76	252
76	260
76	410
77	4
77	30
77	104
77	352
77	477
78	20
78	219
78	319
78	341
78	478
79	7
79	51
79	62
79	154
79	214
79	241
79	349
79	367
79	403
80	104
80	336
80	383
80	393
81	112
81	178
81	209
81	439
81	455
82	213
82	360
82	403
83	373
83	424
83	433
84	6
84	40
84	67
84	261
85	109
85	172
85	290
85	328
85	407
86	27
86	132
86	394
86	444
86	493
87	35
87	73
87	121
87	142
87	223
87	299
88	218
88	334
88	411
88	472
89	44
89	201
89	378
89	495
90	29
90	110
90	123
90	247
90	328
91	183
91	456
92	138
92	152
92	155
92	184
92	194
92	203
92	208
92	473
93	51
93	117
93	408
94	22
94	35
94	99
94	119
94	218
94	266
94	315
95	323
95	394
96	203
96	298
96	451
97	410
97	500
98	59
98	73
98	139
98	172
98	250
98	400
99	56
99	176
99	204
99	225
100	11
100	47
100	47
100	174
100	218
100	386
101	131
101	201
101	326
102	4
102	36
102	59
102	78
102	145
102	150
102	285
102	296
102	402
103	59
103	339
103	363
103	408
103	462
104	75
104	81
104	260
104	268
104	343
104	377
105	28
105	39
105	63
105	217
105	220
105	221
105	239
105	439
105	452
105	473
106	60
106	111
106	145
106	209
106	312
106	424
106	428
107	59
107	95
107	178
107	285
107	425
108	130
108	149
108	161
108	162
108	205
108	354
108	385
108	435
108	449
109	32
109	80
109	177
109	207
109	407
110	189
110	353
110	408
111	70
111	77
111	287
111	369
111	439
112	48
112	76
112	92
112	111
112	146
112	398
112	476
113	102
113	321
113	401
114	45
114	101
114	135
114	161
114	276
114	304
114	347
114	365
114	398
115	46
115	128
115	189
115	301
116	4
116	113
116	403
117	93
117	196
117	234
117	251
118	119
118	237
118	338
118	411
119	29
119	47
119	121
119	266
119	278
119	334
119	416
120	104
120	127
120	346
120	448
121	62
121	119
121	197
121	322
121	360
122	215
122	234
122	261
122	318
123	133
123	193
123	439
123	461
124	29
124	209
124	280
124	320
124	343
124	384
125	5
125	75
125	78
125	136
125	190
125	208
125	422
126	43
126	51
126	60
126	74
126	202
126	212
126	407
127	383
128	24
128	129
128	196
128	197
128	260
128	319
128	371
129	36
129	111
129	157
129	162
129	314
129	452
130	131
130	153
130	177
130	375
130	462
131	183
131	282
132	147
132	168
132	308
132	332
133	68
133	163
133	198
133	314
133	371
133	445
134	5
134	50
134	52
134	237
134	386
134	409
134	437
135	38
135	256
135	287
135	291
135	419
136	12
136	100
136	248
137	10
137	218
137	221
137	295
137	356
137	410
138	13
138	96
138	143
138	282
138	337
138	396
138	470
138	491
139	4
139	140
139	151
139	324
139	339
139	378
140	86
140	89
140	143
140	150
140	179
140	274
140	350
141	333
141	369
141	422
142	104
142	109
142	140
142	323
142	329
142	432
143	18
143	142
143	190
144	36
144	329
144	427
145	371
145	383
145	436
146	190
146	273
146	497
147	82
147	205
147	324
147	376
147	386
148	67
148	77
148	276
148	314
148	407
148	455
148	466
149	46
149	56
149	139
149	289
149	335
150	39
150	104
150	178
150	201
150	250
150	320
150	365
150	395
150	398
150	462
151	221
151	241
151	382
151	398
151	454
151	468
152	385
152	387
152	473
153	241
153	264
153	491
154	173
154	187
154	216
154	240
154	251
154	346
154	354
154	411
154	446
155	4
155	144
155	167
155	184
155	285
155	368
155	393
156	74
156	91
156	98
156	215
156	329
156	426
157	46
157	103
157	165
157	237
157	257
157	327
157	400
158	200
158	240
158	256
158	399
159	20
159	54
159	108
159	208
159	299
159	331
160	105
160	446
160	448
160	477
161	139
161	387
161	430
162	119
162	219
162	478
163	29
163	43
163	62
163	438
163	474
163	496
164	117
164	343
164	433
164	447
164	483
165	19
165	20
165	79
165	87
165	192
165	281
166	107
166	142
166	284
167	43
167	43
167	71
167	172
167	344
167	369
167	417
167	428
167	442
167	463
168	81
168	110
169	18
169	46
169	158
169	208
169	320
169	466
170	67
170	96
170	164
170	214
170	229
170	287
170	298
170	498
171	63
171	97
171	167
171	209
172	138
172	413
173	105
173	142
173	178
173	273
173	414
173	456
173	500
174	34
174	282
175	25
175	264
175	369
176	33
176	41
176	46
176	68
176	106
176	149
177	159
177	250
177	359
177	485
178	14
178	107
178	212
178	290
178	337
178	427
178	445
179	4
179	164
179	284
179	425
179	448
179	455
180	63
180	169
180	179
180	196
180	202
180	438
181	26
181	186
181	229
181	257
181	274
181	366
181	452
182	14
182	87
182	152
182	157
182	162
182	220
182	318
182	410
182	431
182	447
183	86
183	180
183	475
184	77
184	142
184	168
184	283
184	350
184	392
185	1
185	66
185	118
185	302
185	487
186	14
186	52
186	63
186	87
186	181
186	322
186	349
186	351
186	421
187	22
187	86
187	217
187	254
187	306
187	319
187	349
187	420
188	142
188	156
188	284
188	477
189	61
189	164
189	170
189	223
189	250
189	336
189	355
190	155
190	334
190	374
190	384
190	492
191	242
191	370
191	432
192	206
192	465
193	156
193	280
193	440
194	122
194	130
194	218
194	312
194	323
194	399
194	417
194	483
195	48
195	73
195	361
195	377
195	488
196	182
196	191
196	232
196	317
196	337
196	381
196	412
196	435
196	446
197	49
197	108
198	86
198	100
198	104
198	252
198	274
198	413
199	117
199	198
199	201
199	278
199	293
199	437
200	124
200	127
200	221
200	241
200	297
200	331
200	343
200	435
200	456
200	457
201	188
201	356
201	375
201	465
202	23
202	52
202	169
202	182
202	298
202	386
203	141
203	191
203	348
203	448
204	104
204	337
204	345
204	355
204	450
205	36
205	192
205	255
205	479
206	197
206	227
206	229
206	232
206	351
206	369
206	418
206	497
207	24
207	164
207	301
207	337
207	469
207	493
208	265
208	272
209	4
209	101
209	165
209	274
209	286
209	362
209	375
210	105
210	151
210	350
211	41
211	197
211	352
211	401
212	240
212	270
212	373
213	96
213	259
213	348
214	86
214	135
214	177
214	306
214	486
214	488
215	276
215	318
215	487
216	101
216	286
217	167
217	250
217	439
218	60
218	62
218	74
218	271
218	406
218	445
218	453
218	485
219	320
219	393
219	415
219	451
220	380
220	451
220	472
220	477
221	11
221	182
221	206
221	477
221	481
222	30
222	44
222	87
222	165
222	324
222	356
222	490
223	120
223	153
223	235
223	294
224	21
224	31
224	47
224	297
224	476
225	68
225	87
225	175
225	227
225	293
225	499
226	165
226	185
226	218
227	54
227	73
227	128
227	294
227	347
228	20
228	133
228	212
228	222
228	323
228	407
228	410
228	413
229	136
229	308
229	338
229	477
230	17
230	65
230	82
230	90
230	179
230	290
230	349
231	53
231	109
231	178
231	320
231	477
232	74
232	97
232	126
232	347
233	135
233	210
233	242
233	295
233	311
233	385
233	405
233	442
234	76
234	131
234	249
234	439
235	29
235	106
235	109
235	166
235	222
235	446
236	55
236	200
236	230
236	305
236	471
237	179
237	246
238	227
238	328
238	408
239	66
239	83
240	61
240	130
240	157
240	227
240	371
241	147
241	233
241	251
241	338
241	400
241	476
242	33
242	45
242	144
242	212
242	246
243	26
243	198
243	233
243	311
243	443
244	45
244	72
244	98
244	101
244	101
244	187
244	236
244	282
244	332
244	351
245	108
245	196
245	246
245	294
245	337
245	470
245	494
245	498
246	122
246	473
247	44
247	88
247	314
248	122
248	231
248	408
249	184
249	248
249	256
249	258
249	303
249	305
249	360
249	460
250	104
250	175
250	400
250	406
251	437
251	446
251	478
252	86
252	152
252	191
252	251
252	286
252	490
252	497
252	500
253	24
253	64
253	164
253	220
253	246
253	263
253	282
253	327
253	353
253	434
254	202
254	212
254	276
254	276
254	438
255	48
255	393
256	7
256	18
256	138
256	223
256	493
257	141
257	198
257	287
257	287
257	291
257	297
257	447
257	494
258	262
258	298
258	363
258	494
259	92
259	101
259	135
259	310
259	333
259	433
259	456
259	481
259	491
260	39
260	76
260	147
261	40
261	47
261	63
261	67
261	135
261	148
261	156
261	250
261	282
261	378
262	37
262	384
262	486
262	493
263	67
263	132
263	148
263	184
264	125
264	315
264	316
264	352
264	442
265	38
265	121
265	133
265	228
265	298
265	396
265	481
266	21
266	157
266	415
266	432
267	126
267	134
267	268
267	310
267	318
267	393
267	404
268	112
268	173
268	436
268	463
269	145
269	214
269	458
270	206
270	393
271	150
271	173
271	216
271	286
271	333
271	341
272	85
272	302
272	349
272	357
272	384
272	485
272	493
273	112
273	131
273	197
273	426
273	495
274	180
274	196
274	258
274	462
275	12
275	37
275	107
275	139
275	194
275	266
276	101
276	158
276	181
276	255
276	346
276	455
277	102
277	107
277	232
277	289
277	354
277	488
278	69
278	102
278	110
278	274
278	285
278	314
278	380
279	52
279	190
279	231
279	307
279	382
279	398
279	452
279	487
280	15
280	304
280	490
281	45
281	59
281	98
281	313
281	320
281	386
281	394
281	419
281	443
282	101
282	295
282	412
283	67
283	97
283	192
283	202
283	224
283	341
283	380
284	24
284	57
284	112
284	309
284	338
285	14
285	90
285	105
285	311
285	341
285	352
285	421
286	329
286	470
287	60
287	115
287	208
287	383
287	432
287	489
288	160
288	192
288	203
288	254
288	268
288	452
289	47
289	132
289	149
289	181
289	365
290	5
290	57
290	65
290	231
290	276
291	139
291	162
291	191
291	385
292	68
292	74
292	218
292	241
292	321
292	335
293	16
293	108
293	154
293	326
293	359
294	122
294	332
295	132
295	173
295	229
296	119
296	270
296	300
297	153
297	400
298	49
298	73
298	247
298	249
298	255
298	479
299	13
299	79
299	154
299	195
299	292
299	397
300	118
300	146
300	333
300	409
300	421
300	463
301	86
301	201
301	337
301	417
301	425
302	51
302	133
302	247
302	431
303	129
303	475
304	98
304	205
304	358
305	24
305	43
305	141
305	177
305	196
305	222
305	354
306	176
306	374
307	294
308	180
308	265
308	286
308	410
308	428
309	94
309	133
309	258
309	369
309	489
310	56
310	106
310	228
310	337
310	415
310	480
310	499
311	98
311	388
311	449
312	171
312	228
312	340
312	420
313	58
313	78
313	101
313	158
313	159
313	193
313	265
313	381
313	446
314	36
314	207
314	222
314	323
315	212
315	295
315	337
316	42
316	84
316	121
316	162
316	237
316	318
316	333
316	455
317	9
317	424
317	464
317	466
318	68
318	155
318	217
318	238
318	283
318	292
318	295
318	299
318	327
318	368
319	105
319	147
319	151
319	168
319	168
319	246
319	301
319	309
319	349
319	414
320	52
320	56
320	198
320	207
321	33
321	188
321	365
321	465
322	79
322	132
322	179
322	245
322	251
322	314
322	363
323	22
323	249
323	277
323	377
323	450
324	238
324	370
324	381
324	421
325	46
325	236
325	237
325	240
325	255
325	321
325	400
326	95
326	183
326	211
326	283
326	395
326	421
326	438
326	466
327	20
327	33
327	62
327	295
327	379
327	423
328	18
328	47
328	88
328	274
328	297
328	353
328	495
329	223
329	339
329	352
329	434
329	476
330	34
330	72
330	229
330	408
330	448
331	183
331	205
331	325
332	145
332	399
332	448
333	21
333	125
333	163
333	428
333	495
334	352
334	441
335	356
335	480
336	58
336	71
336	195
336	318
336	333
337	16
337	53
337	120
337	167
338	173
338	260
338	266
338	299
338	313
338	358
338	381
339	12
339	149
339	296
340	2
340	127
340	187
340	225
341	166
341	227
341	345
341	440
341	492
342	51
342	166
342	345
342	466
343	41
343	315
343	338
343	454
344	39
344	119
344	141
344	374
345	44
345	50
345	121
345	170
346	43
346	49
346	181
346	321
347	132
347	154
347	307
347	321
347	350
348	55
348	193
348	496
349	286
349	295
349	391
349	454
350	28
350	228
350	231
350	272
350	442
351	76
351	98
351	112
351	117
351	307
351	342
351	365
352	19
352	423
353	342
353	389
353	398
353	452
354	6
354	130
354	217
354	223
354	464
355	210
355	284
355	289
355	359
355	389
356	68
356	68
356	98
356	259
356	270
356	297
356	298
356	301
356	319
356	413
357	75
357	257
357	363
357	444
358	47
358	82
358	478
359	71
359	336
359	395
360	131
360	188
360	220
360	274
360	310
360	439
360	464
361	44
361	51
361	220
361	371
361	397
362	72
362	244
362	396
362	476
364	390
364	423
364	476
364	498
365	20
365	76
365	128
365	187
365	241
365	287
365	399
365	416
366	150
366	233
366	325
366	335
366	422
366	452
366	472
367	78
367	119
367	179
367	198
367	238
367	430
368	63
368	79
368	88
368	208
368	317
368	453
369	194
369	217
369	447
370	29
370	91
370	241
370	260
370	327
370	333
372	127
372	336
372	449
373	71
373	87
374	159
374	167
374	180
374	188
374	242
374	473
375	20
375	453
375	486
376	14
376	15
376	53
376	65
376	131
376	153
376	306
376	380
377	75
377	133
377	310
377	379
377	496
378	218
378	262
378	269
378	469
379	120
379	144
379	179
379	219
379	263
379	291
380	80
380	131
380	138
380	202
380	226
380	432
381	1
381	353
382	12
382	111
382	214
382	320
382	324
383	52
383	85
383	99
383	246
383	382
383	495
384	270
385	24
385	59
385	250
385	281
385	329
385	334
385	340
385	380
385	383
385	491
386	84
386	329
386	363
386	439
387	150
387	193
387	217
387	232
387	368
387	420
388	3
388	50
388	166
388	189
388	336
388	419
388	493
389	126
389	204
389	301
389	358
390	103
390	131
390	141
390	294
390	376
390	448
390	481
391	8
391	25
391	153
392	135
392	155
392	394
393	143
393	187
393	261
394	78
394	153
395	69
395	73
395	87
395	176
395	301
396	10
396	65
396	66
396	192
396	309
396	428
397	65
397	143
397	311
397	320
398	6
398	156
398	198
398	279
398	299
398	336
398	481
399	51
[truncated: 501 more rows]
