# Supplementary material for: Dynamic thresholding search for the feedback vertex set problem
Source: PeerJ Comput Sci. 2023 Feb 10;9:e1245. doi: 10.7717/peerj-cs.1245 (PMC10280643; doi:10.7717/peerj-cs.1245)
Supplement: Supplemental Information 1 — These 101 benchmark instances are classified into five categories. No optimal solutions are known for the instances of the first to forth categories, while optimal solutions are known for the instances of the fifth category. [file peerj-cs-09-1245-s001.zip › SecondCategory/R800-4000.dat]

800	4000
1	315
1	343
1	429
2	52
2	54
2	112
2	114
2	400
2	464
2	507
2	732
3	46
3	76
3	96
3	531
3	591
5	142
5	149
5	500
5	574
5	638
6	386
6	394
6	412
6	648
6	740
6	757
7	399
8	3
8	80
8	84
8	84
8	338
8	573
8	690
8	723
9	360
9	414
9	627
9	676
10	33
10	104
10	340
10	549
10	592
11	97
11	245
11	390
11	459
11	606
11	705
12	371
12	405
12	613
12	665
13	12
13	209
13	230
13	236
13	245
13	304
13	314
13	409
13	569
13	639
14	32
14	116
14	221
14	305
14	558
15	76
15	256
15	406
15	668
16	290
16	650
16	652
17	160
17	194
17	262
17	576
17	717
18	72
18	396
18	429
18	453
18	552
18	559
18	688
19	131
19	182
19	246
19	366
19	394
19	590
20	178
20	270
20	277
20	367
20	370
20	411
20	422
20	511
20	615
20	753
21	36
21	42
21	574
22	15
22	164
22	498
23	46
23	70
23	445
23	519
23	649
24	14
24	94
24	777
25	483
25	546
26	105
26	122
26	238
26	438
26	450
26	605
26	694
27	157
27	281
27	426
27	636
27	712
27	713
28	271
28	280
28	479
28	710
29	1
29	128
29	329
29	359
29	373
29	375
30	14
30	22
30	184
30	227
30	474
30	510
30	642
30	660
30	740
30	753
31	36
31	177
31	294
31	509
31	572
31	613
31	676
32	788
33	147
33	325
34	213
34	537
34	683
34	758
35	192
35	238
35	742
35	778
36	13
36	380
36	393
36	685
36	761
37	148
37	187
37	508
37	511
38	5
38	229
38	355
38	570
38	767
39	35
39	195
39	777
39	796
40	39
40	165
40	257
40	424
40	524
40	671
41	294
41	335
41	363
41	392
41	466
42	51
42	435
42	439
42	453
42	465
42	557
42	565
42	689
43	61
43	488
43	511
43	634
43	732
44	236
44	456
45	122
45	306
45	539
45	724
46	68
46	72
46	79
46	127
46	182
46	462
46	500
47	424
47	470
47	692
48	149
48	324
48	357
48	784
49	32
49	138
49	493
50	152
50	163
50	209
50	324
50	409
50	486
50	563
50	689
50	732
51	64
51	109
51	127
51	215
51	243
51	282
51	546
52	9
52	231
52	249
52	382
53	29
53	48
53	427
53	479
53	557
54	33
54	79
54	188
54	229
55	82
55	256
55	300
55	313
55	409
55	613
56	17
56	87
56	322
56	409
56	477
56	750
57	370
57	435
57	524
57	647
57	653
57	655
57	751
58	14
58	85
58	389
58	431
58	455
58	466
58	525
58	569
58	593
58	764
59	195
59	264
59	511
59	561
59	566
59	630
59	667
59	726
60	494
60	622
61	182
61	216
61	481
61	491
61	548
61	775
62	18
62	85
62	128
62	147
62	217
62	303
62	343
62	415
62	660
62	683
64	157
64	373
64	439
64	685
65	39
65	302
65	306
65	412
66	83
66	317
66	335
66	503
67	359
67	562
67	737
68	313
68	779
69	230
69	365
69	437
69	498
69	571
70	33
70	199
70	451
70	521
71	226
71	244
71	479
71	595
72	192
72	234
72	413
72	507
73	59
73	93
73	107
73	347
73	356
73	367
73	498
73	735
74	124
74	395
75	10
75	142
75	733
76	285
76	306
76	689
77	148
77	260
77	553
77	569
77	723
77	736
78	1
78	55
78	263
78	315
78	321
78	510
78	524
78	611
78	696
79	43
79	203
79	344
79	431
79	570
79	646
79	656
80	304
80	553
80	634
80	794
81	42
81	175
81	275
81	565
81	621
82	267
82	437
82	537
82	630
82	691
83	4
83	47
83	68
83	182
83	323
83	416
83	434
83	637
84	71
84	125
84	158
84	335
84	594
85	128
85	237
85	271
85	283
85	468
85	512
85	714
86	32
86	75
86	404
86	583
86	784
87	2
87	84
87	521
87	581
87	729
89	3
89	120
89	229
89	257
89	270
89	287
89	403
89	512
90	28
90	88
90	98
90	776
90	791
91	23
91	432
91	698
91	729
91	793
92	79
92	117
92	121
92	200
92	386
92	433
92	558
92	628
92	781
93	184
93	635
93	714
93	766
94	87
94	130
94	208
94	243
94	387
94	505
94	540
94	661
94	672
95	69
95	226
95	460
96	191
96	212
96	225
96	520
97	18
97	349
97	376
97	439
97	603
97	667
97	786
98	236
98	637
98	639
98	756
99	795
100	8
100	349
100	608
100	709
101	222
101	258
101	261
101	315
101	392
101	405
101	469
101	537
101	548
101	650
102	70
102	81
102	112
102	257
102	316
102	336
102	721
103	38
103	50
103	457
103	557
103	662
104	48
104	208
104	264
104	743
104	762
105	14
105	440
105	517
105	525
105	605
106	73
106	203
106	300
106	311
106	654
106	671
107	95
107	200
107	437
107	547
107	665
107	765
108	48
108	136
108	199
108	416
108	427
108	468
108	607
108	777
109	134
109	203
109	441
109	457
109	713
109	723
109	769
110	65
110	140
110	455
111	286
112	327
112	343
112	416
113	36
114	167
114	236
114	241
114	321
114	484
114	606
114	797
115	214
115	308
116	284
116	613
116	691
116	744
117	65
117	140
117	247
117	412
118	201
118	340
118	408
118	515
118	559
119	326
119	331
119	589
119	654
119	773
119	779
120	54
120	55
120	268
120	309
120	323
120	415
120	706
120	739
121	50
121	161
121	268
121	327
121	373
121	442
121	586
121	713
121	747
122	249
122	301
122	395
122	409
122	449
122	779
123	243
123	668
123	673
124	136
124	355
124	553
125	135
125	216
125	244
125	492
125	525
125	574
125	587
125	636
125	748
126	95
126	365
126	715
126	750
127	49
127	94
127	141
127	151
127	230
127	349
127	767
128	343
128	493
129	14
129	27
129	104
129	218
129	343
129	539
129	569
130	81
130	128
130	409
130	544
130	568
131	125
131	143
131	297
131	322
131	508
131	744
132	579
132	591
132	655
133	257
133	455
133	606
133	666
133	677
133	788
134	113
134	143
134	179
134	190
134	304
134	329
134	361
134	536
135	32
135	206
135	338
136	258
136	320
136	589
136	640
137	19
137	88
137	177
137	339
137	598
137	675
138	11
138	124
138	140
138	279
138	305
138	378
138	764
139	56
139	61
139	187
139	262
139	392
139	483
139	626
140	206
140	540
141	106
141	242
141	401
141	439
141	471
142	69
142	277
142	330
142	439
142	466
142	506
143	226
143	308
143	361
143	364
143	521
143	654
144	33
144	100
144	278
144	325
144	372
144	419
144	676
144	738
145	26
145	33
145	236
145	278
145	529
145	738
145	780
146	119
146	227
146	347
146	413
146	682
147	724
148	54
148	60
148	78
148	136
148	427
148	456
148	561
149	135
149	437
149	614
149	691
149	765
149	790
150	70
151	17
151	21
151	39
151	209
151	305
152	3
152	374
152	405
152	720
152	725
153	29
153	333
153	590
154	56
154	198
154	246
154	311
154	404
155	98
155	110
155	189
155	223
155	264
155	571
155	627
155	767
156	167
156	188
156	705
157	216
158	28
158	53
158	177
158	235
158	250
158	270
158	287
158	297
158	336
158	726
159	278
159	495
159	497
159	625
160	32
160	38
160	103
160	264
160	630
160	728
160	744
161	429
161	514
161	630
161	653
161	697
162	30
162	342
162	372
162	483
162	489
162	497
162	567
162	736
163	70
163	200
163	212
163	231
163	285
163	461
163	560
163	566
163	723
163	765
164	98
164	348
164	464
164	566
164	593
164	633
164	760
164	793
165	42
165	148
165	148
165	272
165	343
166	191
166	242
166	382
166	398
166	454
166	520
166	627
166	705
167	38
167	457
167	589
168	101
168	203
168	247
168	324
168	332
169	25
169	331
169	621
170	713
171	49
171	168
171	282
171	564
172	271
172	307
172	333
172	479
172	571
172	659
173	356
173	699
173	796
174	6
174	249
174	318
174	399
174	617
175	20
175	82
175	132
175	156
175	168
175	765
176	36
176	173
176	394
176	407
177	41
177	126
177	367
177	467
177	520
177	789
178	91
178	189
178	389
178	404
178	773
179	15
179	160
179	577
179	592
180	402
181	57
181	301
181	530
182	134
182	314
182	363
182	470
183	94
183	468
183	681
183	692
183	778
184	108
184	433
184	595
185	196
185	198
186	67
186	145
186	324
186	714
187	44
187	130
187	167
187	413
187	698
188	419
188	644
189	12
189	31
189	322
189	447
189	627
189	684
189	728
190	259
190	631
190	747
191	96
191	159
191	666
192	116
192	301
192	478
192	539
192	789
193	35
193	250
193	348
193	719
193	727
193	763
194	303
194	375
194	417
194	687
195	33
195	125
195	501
195	697
196	92
196	140
196	389
196	442
196	589
197	42
197	127
197	354
197	473
197	574
197	728
198	23
198	151
198	265
198	295
198	305
198	649
198	717
199	14
199	196
199	347
199	534
200	5
200	177
200	333
200	392
200	471
200	579
200	779
201	453
201	672
202	53
202	110
202	193
202	577
202	755
203	374
203	396
203	419
203	450
203	625
203	640
203	654
203	692
203	776
204	135
204	241
204	446
204	467
204	602
205	418
205	424
205	746
205	764
206	615
207	221
207	518
207	704
208	91
208	105
208	485
208	507
208	595
208	628
209	358
209	382
210	130
210	323
210	457
210	541
210	554
210	665
210	709
210	764
211	3
211	91
211	454
211	465
212	181
212	545
212	758
213	145
213	151
213	185
213	344
213	445
213	544
213	750
213	790
214	3
214	27
214	79
214	203
214	449
214	644
215	45
215	156
215	165
215	169
215	365
215	784
216	88
216	111
216	128
216	220
216	363
217	87
217	133
217	552
218	32
218	98
218	178
218	561
218	684
219	168
219	225
219	291
219	528
219	753
219	796
220	160
220	326
220	427
220	659
221	21
221	73
221	102
221	305
221	408
221	445
221	453
221	457
221	559
222	113
222	145
222	344
222	445
222	681
223	119
223	360
223	366
223	466
223	518
224	114
224	141
224	166
224	354
224	397
224	540
225	248
225	392
225	467
225	574
226	17
226	199
227	134
227	202
227	209
227	316
227	668
228	344
228	367
228	451
228	625
228	633
228	677
228	788
229	186
229	468
230	476
230	589
230	610
231	21
232	91
232	240
232	424
232	485
233	37
233	375
233	481
234	64
234	360
234	435
234	623
234	658
234	703
235	558
235	577
236	76
236	432
236	671
236	752
237	317
237	329
237	777
238	230
238	454
238	455
238	514
238	570
239	182
239	659
240	143
240	500
240	552
240	556
240	583
241	597
242	160
242	786
242	800
243	56
243	256
243	480
243	573
243	611
243	664
244	27
244	35
244	236
244	704
245	401
245	630
245	721
246	229
246	412
246	451
246	735
246	775
247	96
247	239
247	443
247	608
247	743
248	137
248	234
248	367
249	5
249	179
249	527
249	539
249	596
249	755
250	108
250	420
250	664
251	89
251	263
251	458
251	492
251	731
252	18
252	42
252	61
252	248
252	631
254	53
254	262
254	288
254	309
254	625
254	783
255	31
255	142
256	16
256	77
256	492
256	538
256	619
256	796
257	157
257	364
257	669
257	678
257	721
258	41
258	157
258	274
258	296
258	649
259	18
259	74
259	100
259	158
259	528
259	598
259	601
260	126
260	250
260	396
260	467
260	568
260	760
260	796
261	170
261	308
261	322
261	396
261	474
261	513
261	615
261	691
262	379
262	598
262	692
263	243
263	516
264	34
264	119
264	209
264	489
265	145
265	260
265	378
265	433
265	463
265	486
265	775
266	311
266	405
266	480
266	642
266	687
267	565
267	612
267	683
267	696
267	796
268	168
268	306
268	319
268	351
268	447
268	586
268	614
268	796
269	102
269	279
269	756
270	511
270	691
270	702
270	776
271	330
271	416
271	447
271	629
271	666
271	794
272	58
272	82
272	103
272	443
272	467
272	503
272	745
273	75
273	89
273	100
273	206
273	780
274	159
274	279
274	459
274	737
275	128
275	190
275	276
275	303
275	700
276	29
276	531
276	756
277	548
277	595
277	691
278	23
278	77
278	123
278	240
278	663
279	309
279	554
279	556
279	734
279	775
280	270
280	436
280	477
281	245
281	328
281	369
281	436
281	578
282	11
282	135
282	223
282	268
282	324
282	459
282	545
282	705
283	615
283	638
283	689
284	105
284	109
284	114
284	316
284	469
284	637
285	20
285	388
285	426
285	462
285	493
285	522
285	678
285	711
286	56
286	163
286	342
286	445
286	453
286	788
287	256
287	450
287	490
287	783
288	119
288	213
288	384
288	483
288	713
288	730
289	215
289	370
289	487
289	507
289	510
290	171
290	263
290	752
291	193
291	370
291	373
291	413
291	433
291	466
292	151
292	357
292	498
292	498
292	528
292	611
292	769
292	797
293	347
293	712
294	70
294	321
294	347
295	110
295	189
295	370
295	438
295	499
295	584
295	652
295	784
296	6
296	332
296	410
296	454
296	471
296	640
296	657
296	681
296	697
297	70
297	90
297	326
297	356
297	393
298	88
298	232
298	514
299	347
299	436
299	461
299	629
300	21
300	87
301	253
301	507
302	38
302	129
302	332
302	434
302	440
303	159
303	189
303	217
303	217
303	368
303	545
303	617
303	618
304	90
304	711
305	44
305	84
305	173
305	214
306	292
306	785
307	622
307	713
308	320
308	424
308	755
309	12
309	197
309	224
309	446
310	15
310	22
310	254
310	387
310	486
310	690
311	252
311	263
311	366
311	426
311	494
311	511
311	514
311	626
311	657
311	665
312	268
312	398
312	520
312	531
312	760
313	315
313	378
313	410
313	667
313	754
314	103
314	259
314	319
314	366
314	407
314	572
314	745
315	339
316	307
316	400
316	473
316	679
317	286
317	288
317	314
317	533
317	674
318	68
318	119
318	359
318	501
318	785
319	130
319	381
319	713
320	165
321	215
321	376
321	425
321	649
322	121
322	276
322	752
323	242
323	267
323	369
323	412
323	444
323	482
323	636
323	642
323	669
324	182
324	312
324	575
324	703
325	202
325	278
325	514
325	544
325	583
325	612
327	194
327	297
327	535
327	563
327	667
328	362
328	516
329	51
329	572
329	631
329	736
330	20
330	57
330	60
330	194
330	220
330	357
330	463
330	600
331	166
331	243
331	350
331	446
331	543
332	51
332	306
332	371
332	562
332	587
333	99
333	485
333	534
333	771
334	72
334	669
335	160
335	175
335	281
335	296
335	477
336	126
336	127
336	229
336	339
336	470
336	605
337	200
337	323
337	333
337	490
337	513
337	747
338	54
338	220
338	239
338	392
338	579
338	666
339	50
339	157
339	219
339	479
340	252
340	259
340	480
340	783
341	72
341	264
341	333
341	406
341	456
341	569
341	734
342	80
342	227
342	273
342	488
342	508
342	660
343	481
343	541
343	556
343	597
343	697
343	734
344	211
344	269
344	458
344	476
344	570
345	26
345	208
345	323
345	582
346	9
346	387
346	412
346	469
346	760
347	533
347	569
348	242
348	321
348	619
349	241
349	627
350	100
350	188
350	239
350	386
350	468
350	525
350	564
350	576
351	137
351	249
351	365
351	409
351	453
351	572
351	724
351	745
352	61
352	89
352	187
352	302
352	339
352	577
352	769
353	37
353	212
353	426
353	500
353	507
353	794
354	276
354	368
354	373
354	608
354	627
354	698
355	155
355	193
355	306
355	457
356	20
357	421
357	446
357	583
357	692
358	35
358	93
358	388
358	391
358	405
358	465
358	527
358	592
358	649
359	316
359	495
359	560
359	621
359	737
360	698
360	721
360	769
361	209
361	395
361	565
361	665
361	750
362	63
362	554
362	600
362	616
362	711
362	713
363	82
363	246
363	522
363	778
364	60
364	524
364	541
364	626
364	771
364	775
365	130
365	241
365	290
365	353
365	392
365	469
365	523
365	648
365	733
365	783
366	75
366	443
366	667
367	144
367	368
367	424
367	531
367	600
367	638
367	695
367	702
368	45
368	157
368	164
368	319
368	325
368	561
368	605
369	141
369	419
369	509
370	170
370	179
370	382
371	69
371	113
371	152
371	550
371	686
372	8
372	67
372	215
372	236
372	289
372	424
373	70
373	124
373	161
373	243
373	512
373	518
373	772
374	115
374	237
374	309
374	425
374	441
374	601
374	673
374	698
375	98
375	285
375	335
375	422
375	525
375	613
376	423
376	497
376	528
376	682
377	1
377	324
377	536
377	595
378	71
378	88
378	147
378	557
378	642
378	689
378	757
378	798
379	102
379	237
379	282
379	459
379	630
380	296
380	341
380	346
380	575
380	593
381	76
381	104
381	145
381	259
381	725
382	251
382	324
383	210
383	488
383	760
384	47
384	68
384	462
384	552
384	580
384	656
385	24
385	122
385	473
386	86
386	382
386	389
386	631
387	45
387	185
387	303
387	334
387	463
387	524
387	526
388	126
388	128
388	247
388	528
388	679
389	39
389	218
389	475
390	27
390	164
390	199
390	434
390	613
391	144
391	253
391	377
391	596
392	6
392	9
392	387
392	540
392	565
393	111
393	141
393	331
393	488
393	550
393	720
393	724
393	778
394	74
394	371
394	480
394	628
395	237
395	551
396	106
396	378
396	391
396	398
396	557
396	655
396	714
397	66
397	119
397	212
397	287
397	636
397	690
397	695
397	726
398	177
398	517
398	540
398	694
399	26
399	426
399	573
399	603
399	737
400	187
400	305
400	433
400	471
400	509
401	80
401	338
401	466
401	573
401	694
402	82
402	88
402	307
402	433
402	612
403	208
403	391
403	544
403	603
403	614
404	35
404	160
404	523
404	604
404	610
405	211
405	425
405	523
405	620
405	636
405	692
406	84
406	259
406	338
406	390
406	401
406	679
406	733
406	736
407	42
407	626
407	701
408	160
409	382
409	441
409	508
409	597
409	646
410	3
410	10
410	123
410	159
410	344
[truncated: 2,001 more rows]
