# Supplementary material for: Dynamic thresholding search for the feedback vertex set problem
Source: PeerJ Comput Sci. 2023 Feb 10;9:e1245. doi: 10.7717/peerj-cs.1245 (PMC10280643; doi:10.7717/peerj-cs.1245)
Supplement: Supplemental Information 1 — These 101 benchmark instances are classified into five categories. No optimal solutions are known for the instances of the first to forth categories, while optimal solutions are known for the instances of the fifth category. [file peerj-cs-09-1245-s001.zip › ThirdCategory/S1000-9900.dat]

1000	9900
1	2
3	1
4	1
1	5
6	1
7	1
1	8
1	9
1	10
1	11
1	12
13	1
14	1
1	15
16	1
17	1
18	1
19	1
20	1
1	21
22	1
24	1
1	27
1	28
1	29
30	1
35	1
1	38
43	1
44	1
46	1
48	1
1	53
55	1
1	70
71	1
83	1
86	1
1	88
1	90
1	94
1	101
1	102
1	108
112	1
1	114
1	115
1	119
1	126
131	1
1	139
1	147
1	153
1	155
161	1
1	162
1	164
1	167
1	169
176	1
1	177
1	186
1	196
1	198
1	199
200	1
205	1
206	1
207	1
228	1
243	1
1	246
255	1
1	267
269	1
270	1
271	1
277	1
1	289
1	290
1	294
299	1
1	303
1	304
1	315
1	323
1	327
1	331
1	350
1	357
1	365
367	1
1	378
1	379
1	384
1	388
1	398
1	402
1	417
1	418
421	1
435	1
1	444
1	453
464	1
467	1
471	1
484	1
493	1
502	1
1	509
1	511
527	1
544	1
573	1
593	1
596	1
1	601
1	608
647	1
1	648
1	660
669	1
690	1
695	1
1	709
718	1
1	749
754	1
1	758
759	1
1	769
1	814
1	841
844	1
1	879
1	884
1	887
1	904
911	1
915	1
1	928
938	1
964	1
2	13
2	15
19	2
2	20
49	2
63	2
65	2
2	70
118	2
2	131
2	152
198	2
202	2
314	2
342	2
388	2
393	2
2	463
2	604
635	2
2	725
803	2
933	2
949	2
2	950
2	977
12	3
14	3
3	15
3	19
23	3
3	24
25	3
3	33
37	3
49	3
3	59
79	3
3	85
3	88
3	95
3	101
3	118
128	3
157	3
165	3
173	3
3	181
183	3
3	188
204	3
3	237
242	3
3	259
268	3
283	3
3	287
294	3
313	3
3	324
340	3
3	344
3	352
370	3
416	3
428	3
3	459
474	3
475	3
3	479
3	503
509	3
515	3
533	3
586	3
594	3
648	3
3	662
3	710
716	3
756	3
766	3
802	3
804	3
825	3
830	3
889	3
987	3
12	4
13	4
14	4
4	15
4	16
17	4
4	18
19	4
4	21
4	24
4	25
28	4
32	4
4	35
42	4
43	4
44	4
45	4
4	48
4	49
52	4
58	4
62	4
66	4
75	4
4	81
95	4
110	4
4	114
4	124
126	4
127	4
132	4
4	145
4	153
4	155
4	159
4	174
4	193
209	4
211	4
215	4
234	4
239	4
4	249
4	255
4	263
266	4
4	267
276	4
4	283
288	4
289	4
290	4
4	310
327	4
4	339
344	4
4	349
4	380
4	393
4	397
4	398
4	408
4	416
420	4
4	449
4	484
489	4
517	4
4	536
4	550
4	558
559	4
563	4
568	4
570	4
615	4
618	4
4	637
4	661
4	671
687	4
4	712
722	4
724	4
4	733
738	4
741	4
4	761
764	4
4	797
4	800
827	4
4	838
895	4
4	896
4	911
924	4
953	4
5	12
13	5
14	5
16	5
18	5
20	5
5	23
5	25
30	5
35	5
5	54
5	65
85	5
99	5
5	102
111	5
113	5
120	5
124	5
5	161
5	165
171	5
213	5
5	244
5	252
280	5
285	5
5	309
430	5
5	448
5	458
5	546
5	628
698	5
764	5
857	5
5	877
5	932
934	5
6	12
13	6
6	14
16	6
17	6
19	6
26	6
6	29
36	6
39	6
6	43
45	6
6	46
6	48
52	6
6	63
65	6
73	6
82	6
6	88
93	6
6	96
100	6
105	6
6	141
6	154
6	174
201	6
220	6
6	230
6	241
249	6
6	258
6	272
285	6
6	286
6	288
6	300
6	334
353	6
360	6
416	6
6	421
440	6
448	6
456	6
6	471
6	472
6	489
6	500
507	6
549	6
6	559
568	6
609	6
615	6
629	6
666	6
671	6
694	6
6	717
6	776
6	828
831	6
844	6
885	6
899	6
6	902
6	936
959	6
987	6
7	12
13	7
7	15
16	7
7	17
7	18
22	7
7	27
30	7
7	31
7	35
36	7
37	7
7	38
7	43
7	47
51	7
53	7
55	7
7	64
71	7
7	91
7	102
104	7
127	7
129	7
147	7
7	150
7	157
7	161
7	169
7	175
7	179
7	206
7	215
228	7
279	7
282	7
7	311
355	7
7	386
396	7
411	7
426	7
7	502
7	511
7	513
524	7
7	540
559	7
572	7
595	7
602	7
625	7
7	637
651	7
7	654
658	7
664	7
675	7
7	676
678	7
679	7
684	7
687	7
738	7
752	7
7	775
783	7
806	7
812	7
827	7
831	7
840	7
855	7
7	864
983	7
12	8
14	8
15	8
8	23
8	25
8	30
33	8
8	34
8	45
8	47
49	8
50	8
62	8
8	68
8	72
135	8
8	149
152	8
161	8
8	163
184	8
193	8
8	205
8	213
8	215
216	8
8	224
270	8
8	272
282	8
291	8
295	8
8	306
8	333
348	8
8	349
352	8
384	8
471	8
8	518
527	8
551	8
555	8
557	8
8	561
8	582
591	8
8	611
616	8
8	642
8	645
658	8
678	8
8	728
748	8
756	8
8	758
8	807
8	861
879	8
8	882
8	885
916	8
975	8
12	9
13	9
9	14
9	15
9	17
9	18
20	9
21	9
25	9
27	9
9	33
9	37
9	41
48	9
9	52
9	53
9	56
57	9
68	9
9	71
9	80
9	84
89	9
90	9
94	9
9	103
105	9
9	121
9	131
9	138
139	9
141	9
9	147
9	153
9	156
159	9
165	9
9	170
9	171
172	9
202	9
206	9
9	207
212	9
9	225
9	240
244	9
266	9
9	270
284	9
9	311
316	9
320	9
327	9
9	331
333	9
335	9
9	343
359	9
361	9
363	9
364	9
9	374
381	9
388	9
401	9
9	436
470	9
9	472
9	475
478	9
9	492
9	495
561	9
567	9
577	9
582	9
584	9
608	9
609	9
9	624
637	9
642	9
658	9
713	9
9	718
721	9
9	725
734	9
9	736
741	9
760	9
9	791
792	9
809	9
822	9
837	9
9	862
950	9
10	12
10	13
16	10
10	17
10	19
23	10
36	10
10	38
39	10
52	10
56	10
10	59
60	10
10	75
10	85
95	10
97	10
10	100
10	108
10	109
10	118
125	10
137	10
10	178
182	10
190	10
191	10
10	198
10	260
276	10
10	333
10	338
10	349
369	10
390	10
10	451
10	461
10	484
10	492
10	512
10	533
567	10
572	10
10	586
624	10
10	677
691	10
10	713
10	734
741	10
10	756
762	10
795	10
10	807
10	817
887	10
903	10
931	10
935	10
972	10
12	11
13	11
11	14
11	15
11	18
11	20
11	22
25	11
11	37
42	11
53	11
11	57
11	58
11	60
66	11
11	67
11	70
74	11
75	11
77	11
84	11
11	85
11	98
11	103
104	11
113	11
11	114
137	11
150	11
158	11
167	11
185	11
11	202
11	222
225	11
11	232
11	247
11	268
11	274
286	11
11	300
308	11
11	331
11	336
341	11
350	11
11	353
362	11
363	11
380	11
396	11
11	406
425	11
11	426
11	440
466	11
494	11
11	502
11	505
567	11
584	11
11	600
11	642
665	11
11	712
11	732
11	743
11	751
11	765
783	11
11	873
11	882
896	11
11	900
917	11
11	945
11	952
11	959
11	969
973	11
13	12
12	14
15	12
12	16
17	12
20	12
12	21
12	23
12	25
26	12
12	30
31	12
12	32
12	33
35	12
12	37
12	39
12	40
12	41
12	43
44	12
45	12
12	46
12	47
12	48
12	52
12	53
55	12
12	56
12	59
12	61
12	63
12	67
12	68
70	12
71	12
72	12
12	73
12	78
12	79
12	80
84	12
12	87
90	12
91	12
92	12
102	12
12	103
12	104
106	12
12	111
12	115
12	119
120	12
12	125
126	12
12	128
129	12
131	12
12	134
12	144
12	145
12	146
154	12
159	12
12	162
164	12
12	167
12	169
12	170
12	172
12	180
182	12
184	12
12	190
194	12
12	196
12	197
200	12
208	12
222	12
12	226
12	227
231	12
236	12
12	241
12	254
12	275
279	12
12	296
12	302
12	306
317	12
12	329
330	12
12	334
12	342
12	361
394	12
397	12
398	12
405	12
12	408
418	12
12	421
423	12
428	12
432	12
447	12
462	12
470	12
475	12
12	489
12	490
12	491
496	12
12	499
12	511
12	521
536	12
539	12
12	542
544	12
547	12
554	12
564	12
572	12
12	573
12	575
599	12
12	600
612	12
623	12
12	631
12	642
650	12
663	12
12	665
12	680
12	685
12	689
690	12
12	694
700	12
708	12
12	709
716	12
12	722
12	726
12	730
12	754
12	769
773	12
12	778
12	786
795	12
12	797
820	12
826	12
12	832
12	835
839	12
857	12
882	12
888	12
12	896
911	12
12	918
12	930
12	935
12	942
950	12
982	12
996	12
13	14
15	13
16	13
17	13
13	18
19	13
20	13
21	13
13	22
24	13
13	26
27	13
13	28
29	13
31	13
33	13
13	34
38	13
13	45
13	49
13	60
62	13
63	13
74	13
13	77
13	78
83	13
13	84
13	86
13	93
13	98
13	118
131	13
13	132
162	13
168	13
182	13
186	13
13	228
13	239
242	13
244	13
13	247
13	250
13	258
269	13
13	282
287	13
13	293
13	298
13	302
13	313
317	13
321	13
324	13
13	325
345	13
13	355
13	362
13	369
13	377
387	13
391	13
395	13
13	402
419	13
13	429
13	449
451	13
13	454
13	490
510	13
13	537
13	545
574	13
13	591
593	13
598	13
13	625
628	13
13	662
680	13
13	697
707	13
13	716
729	13
790	13
13	806
813	13
868	13
13	870
881	13
900	13
13	919
13	945
960	13
13	986
999	13
14	16
18	14
14	20
22	14
23	14
14	24
14	26
14	28
14	31
34	14
14	36
40	14
14	44
45	14
47	14
49	14
14	50
51	14
52	14
14	55
14	58
14	61
14	68
14	69
14	86
14	93
14	96
98	14
102	14
14	104
105	14
14	107
113	14
128	14
130	14
133	14
14	135
14	141
151	14
153	14
14	158
166	14
170	14
172	14
14	174
178	14
14	182
14	184
194	14
14	199
200	14
202	14
14	207
14	210
213	14
14	229
231	14
234	14
14	240
247	14
14	272
287	14
14	295
14	298
14	311
14	323
14	333
336	14
346	14
14	348
374	14
376	14
14	382
14	387
14	388
14	392
395	14
406	14
14	409
426	14
431	14
433	14
445	14
450	14
452	14
14	473
14	483
14	486
503	14
507	14
518	14
520	14
528	14
14	545
553	14
14	555
14	557
14	561
616	14
14	617
14	636
14	645
14	678
14	686
693	14
715	14
719	14
14	720
728	14
14	737
745	14
14	748
752	14
768	14
777	14
14	780
14	797
14	798
14	805
14	831
14	841
14	847
14	848
852	14
14	858
866	14
883	14
945	14
14	969
971	14
14	981
994	14
16	15
15	17
19	15
15	21
15	22
24	15
27	15
15	28
29	15
30	15
32	15
34	15
35	15
38	15
15	42
43	15
44	15
47	15
15	50
55	15
56	15
57	15
58	15
64	15
69	15
74	15
15	81
15	83
15	97
15	107
15	135
136	15
143	15
15	144
15	145
15	148
15	150
15	166
186	15
205	15
207	15
15	217
15	229
15	238
15	239
15	246
15	247
15	251
15	252
258	15
15	283
297	15
298	15
312	15
15	314
316	15
15	318
15	329
15	331
370	15
15	375
402	15
403	15
15	420
15	455
15	466
15	475
526	15
529	15
538	15
15	558
567	15
15	590
596	15
15	600
626	15
15	650
15	657
697	15
759	15
15	783
15	788
790	15
851	15
15	874
15	881
15	882
15	897
15	934
15	956
966	15
975	15
980	15
15	994
15	998
15	999
16	17
18	16
16	19
16	21
16	22
23	16
24	16
25	16
16	26
27	16
16	28
16	29
32	16
33	16
34	16
36	16
16	38
16	39
16	40
41	16
46	16
16	52
16	53
16	58
16	59
62	16
16	65
16	67
16	68
16	72
75	16
16	81
16	93
97	16
16	98
16	102
109	16
110	16
115	16
16	121
16	124
16	130
132	16
16	149
151	16
173	16
16	180
16	185
195	16
199	16
16	201
16	219
16	220
16	222
224	16
16	228
231	16
16	235
238	16
241	16
16	253
16	260
269	16
276	16
16	280
282	16
16	291
297	16
310	16
318	16
319	16
320	16
326	16
16	330
337	16
16	340
358	16
16	364
16	368
16	392
16	404
16	414
16	427
16	431
441	16
16	506
516	16
16	518
556	16
571	16
573	16
16	579
592	16
594	16
16	601
16	625
16	627
654	16
16	663
16	667
669	16
16	673
16	679
685	16
16	686
687	16
16	691
703	16
715	16
730	16
769	16
16	776
801	16
16	822
16	828
829	16
16	834
853	16
16	875
16	876
904	16
16	907
16	916
918	16
16	920
16	923
955	16
969	16
16	980
16	996
17	18
20	17
21	17
22	17
24	17
26	17
17	30
17	32
33	17
17	35
37	17
17	40
44	17
50	17
53	17
17	55
17	57
17	59
66	17
17	67
17	69
72	17
80	17
17	81
17	82
17	89
17	90
96	17
17	104
17	106
108	17
119	17
17	124
17	127
129	17
17	132
137	17
152	17
153	17
17	154
17	162
163	17
17	165
169	17
173	17
17	182
17	184
199	17
211	17
212	17
17	225
17	228
17	237
243	17
17	250
17	262
263	17
17	268
17	281
17	302
304	17
315	17
321	17
337	17
17	340
351	17
358	17
362	17
394	17
398	17
435	17
17	447
17	469
478	17
17	487
17	494
17	500
513	17
547	17
578	17
636	17
652	17
662	17
17	677
686	17
17	704
766	17
17	777
17	780
784	17
800	17
17	848
17	893
895	17
17	903
908	17
17	931
948	17
963	17
17	999
18	19
20	18
23	18
24	18
26	18
27	18
18	31
33	18
35	18
18	38
40	18
18	41
42	18
18	48
49	18
18	51
18	54
18	63
73	18
18	75
18	76
77	18
82	18
85	18
86	18
18	88
90	18
95	18
96	18
98	18
99	18
100	18
18	102
18	107
109	18
18	110
18	116
18	126
127	18
131	18
18	142
18	157
164	18
173	18
18	175
18	218
18	225
18	236
18	238
18	242
18	245
18	246
247	18
248	18
257	18
18	264
277	18
279	18
18	310
18	318
18	320
18	330
335	18
18	342
18	357
360	18
370	18
18	385
18	436
18	437
445	18
448	18
467	18
18	493
18	503
505	18
18	518
18	531
18	532
573	18
18	588
18	597
600	18
613	18
630	18
634	18
662	18
663	18
680	18
692	18
18	704
714	18
722	18
18	747
18	755
758	18
18	801
18	809
831	18
18	839
845	18
848	18
18	855
18	864
917	18
18	927
974	18
18	980
21	19
19	25
27	19
19	29
32	19
33	19
19	34
19	36
38	19
39	19
41	19
19	45
46	19
48	19
19	59
63	19
64	19
68	19
19	77
19	80
81	19
19	85
94	19
97	19
99	19
100	19
103	19
106	19
19	126
19	130
19	138
146	19
150	19
151	19
19	165
171	19
185	19
187	19
198	19
202	19
19	211
19	227
19	232
256	19
259	19
19	263
19	264
295	19
19	324
326	19
328	19
19	350
356	19
357	19
19	369
373	19
19	410
421	19
19	433
446	19
460	19
473	19
19	477
19	487
497	19
19	501
519	19
525	19
19	526
19	542
554	19
569	19
19	626
642	19
662	19
19	683
684	19
686	19
733	19
19	754
769	19
19	787
840	19
19	850
19	882
908	19
918	19
19	961
19	962
19	973
19	976
21	20
20	22
23	20
20	24
26	20
27	20
28	20
20	30
20	34
36	20
20	39
20	46
20	47
49	20
50	20
20	54
20	69
20	70
77	20
78	20
20	80
102	20
105	20
20	110
20	121
124	20
126	20
132	20
20	143
20	145
20	149
166	20
20	168
179	20
193	20
20	195
20	200
20	212
20	214
20	217
219	20
20	229
20	248
20	262
292	20
20	294
296	20
20	312
20	339
343	20
350	20
371	20
20	372
20	383
20	392
20	409
20	410
430	20
433	20
480	20
20	497
502	20
508	20
512	20
517	20
519	20
20	540
20	608
20	613
615	20
638	20
646	20
702	20
20	710
713	20
20	714
20	736
20	745
774	20
805	20
20	816
20	817
820	20
20	888
20	892
20	898
20	920
927	20
20	934
948	20
20	958
20	978
22	21
21	23
26	21
21	31
21	32
21	37
41	21
21	42
21	45
21	51
54	21
56	21
21	60
61	21
62	21
74	21
78	21
21	88
21	116
21	120
121	21
131	21
141	21
21	146
157	21
164	21
182	21
21	220
21	222
243	21
244	21
250	21
256	21
21	265
270	21
21	290
21	293
320	21
21	345
349	21
21	356
21	359
377	21
378	21
387	21
21	405
21	410
417	21
21	432
443	21
445	21
450	21
21	492
21	511
21	522
540	21
550	21
555	21
559	21
21	585
21	598
21	600
21	624
634	21
636	21
640	21
702	21
758	21
759	21
766	21
769	21
792	21
21	818
21	830
833	21
21	843
21	846
871	21
21	906
21	916
936	21
987	21
28	22
22	29
22	31
22	32
22	33
36	22
22	37
22	38
22	39
22	44
45	22
22	46
22	51
56	22
22	61
72	22
22	73
22	87
22	90
22	103
22	110
22	111
22	113
119	22
122	22
124	22
127	22
22	129
136	22
137	22
22	154
22	156
22	161
22	166
22	169
176	22
22	183
185	22
208	22
209	22
22	224
22	243
22	245
22	256
22	266
277	22
284	22
289	22
290	22
22	295
297	22
300	22
315	22
346	22
363	22
376	22
380	22
381	22
400	22
22	417
22	418
437	22
444	22
459	22
462	22
469	22
501	22
22	520
22	530
541	22
22	565
22	577
588	22
621	22
[truncated: 7,901 more rows]
