# Supplementary material for: Dynamic thresholding search for the feedback vertex set problem
Source: PeerJ Comput Sci. 2023 Feb 10;9:e1245. doi: 10.7717/peerj-cs.1245 (PMC10280643; doi:10.7717/peerj-cs.1245)
Supplement: Supplemental Information 1 — These 101 benchmark instances are classified into five categories. No optimal solutions are known for the instances of the first to forth categories, while optimal solutions are known for the instances of the fifth category. [file peerj-cs-09-1245-s001.zip › ThirdCategory/S1250-12400.dat]

1250	12400
2	1
1	3
1	4
5	1
6	1
1	7
8	1
9	1
1	10
11	1
1	12
13	1
1	14
1	15
1	16
17	1
18	1
1	19
1	20
21	1
22	1
1	23
25	1
26	1
29	1
32	1
1	34
37	1
38	1
1	41
1	42
1	43
1	44
47	1
48	1
50	1
1	53
54	1
1	58
1	59
1	61
63	1
64	1
1	66
1	67
72	1
1	75
1	77
78	1
1	79
1	88
1	90
1	92
1	94
1	97
102	1
107	1
1	109
114	1
1	116
1	121
123	1
1	124
126	1
1	141
1	143
1	146
1	147
1	154
155	1
157	1
160	1
1	169
174	1
184	1
192	1
194	1
1	201
1	210
214	1
1	219
220	1
226	1
241	1
243	1
1	255
1	267
272	1
285	1
1	290
296	1
1	297
331	1
1	336
344	1
1	350
1	351
356	1
1	360
1	368
372	1
1	396
1	403
1	407
411	1
1	415
446	1
1	447
1	469
472	1
1	490
1	492
497	1
1	506
515	1
523	1
1	525
535	1
559	1
1	563
1	570
578	1
1	588
1	606
612	1
642	1
652	1
654	1
699	1
1	707
1	711
713	1
716	1
727	1
1	731
757	1
763	1
770	1
1	771
1	772
777	1
785	1
786	1
789	1
793	1
1	809
1	862
1	863
901	1
909	1
1	910
1	915
921	1
1	982
1	1042
1	1054
1	1066
1075	1
1104	1
1106	1
1	1124
1125	1
1138	1
1	1150
1	1176
1191	1
1	1192
1201	1
1	1211
1242	1
1244	1
2	12
2	13
2	15
2	17
2	19
26	2
27	2
2	31
32	2
2	35
36	2
2	37
39	2
40	2
2	42
2	52
54	2
59	2
65	2
69	2
72	2
83	2
86	2
2	87
98	2
2	109
110	2
113	2
2	127
2	128
131	2
2	143
2	155
159	2
167	2
2	168
2	203
240	2
247	2
261	2
2	266
285	2
2	303
2	336
338	2
2	359
2	379
380	2
394	2
408	2
417	2
423	2
2	432
464	2
2	471
499	2
2	523
543	2
557	2
558	2
566	2
596	2
2	625
2	645
646	2
698	2
2	761
2	780
800	2
832	2
834	2
2	906
922	2
933	2
2	938
963	2
2	978
985	2
996	2
2	1023
2	1067
2	1079
1125	2
1127	2
1157	2
2	1202
1226	2
2	1235
1239	2
12	3
13	3
15	3
16	3
17	3
3	18
20	3
22	3
23	3
24	3
3	27
28	3
29	3
33	3
37	3
3	38
3	43
51	3
52	3
3	64
3	70
3	79
3	87
3	93
94	3
3	104
105	3
109	3
3	112
3	115
3	117
118	3
120	3
124	3
128	3
3	140
3	141
156	3
158	3
3	160
161	3
3	163
170	3
3	171
173	3
3	174
183	3
3	186
3	194
195	3
3	202
213	3
3	223
3	230
247	3
257	3
260	3
282	3
283	3
290	3
300	3
3	303
3	319
328	3
3	335
336	3
340	3
347	3
3	351
352	3
358	3
363	3
3	365
366	3
390	3
3	398
401	3
406	3
407	3
3	428
429	3
430	3
3	434
436	3
444	3
3	457
3	459
3	465
466	3
468	3
471	3
476	3
493	3
3	496
3	498
499	3
3	505
510	3
3	518
519	3
541	3
3	570
3	579
613	3
632	3
3	642
3	656
3	734
3	738
3	742
752	3
3	759
3	765
3	792
3	796
3	821
3	825
3	826
3	838
844	3
3	855
861	3
875	3
887	3
899	3
3	926
3	932
3	960
3	963
976	3
3	1008
1023	3
1030	3
3	1052
1054	3
1058	3
1068	3
3	1069
3	1080
1109	3
1121	3
3	1130
3	1148
1157	3
1172	3
1214	3
3	1223
3	1249
4	13
4	14
4	68
73	4
4	141
697	4
4	828
4	1111
12	5
14	5
18	5
5	22
24	5
50	5
105	5
5	127
163	5
5	166
5	168
187	5
204	5
5	247
266	5
273	5
5	284
299	5
303	5
392	5
422	5
471	5
5	537
655	5
668	5
5	772
5	845
5	879
891	5
914	5
5	921
1066	5
5	1104
6	12
6	13
14	6
16	6
17	6
6	18
19	6
21	6
6	25
28	6
6	29
6	31
32	6
35	6
36	6
38	6
6	39
6	40
6	44
6	48
49	6
6	51
52	6
54	6
6	60
68	6
69	6
74	6
6	75
6	77
6	79
80	6
81	6
85	6
6	89
101	6
104	6
6	111
6	116
6	124
6	127
130	6
6	146
150	6
6	158
6	159
167	6
6	174
6	194
6	204
6	207
216	6
6	223
228	6
6	245
252	6
263	6
265	6
270	6
6	274
6	278
281	6
6	293
6	307
6	308
319	6
6	322
6	332
6	348
356	6
362	6
365	6
6	385
6	387
392	6
6	401
6	402
414	6
417	6
6	423
435	6
6	437
6	444
460	6
6	462
463	6
471	6
478	6
508	6
509	6
6	518
6	525
6	536
586	6
593	6
6	614
625	6
666	6
668	6
6	669
6	675
6	681
717	6
6	722
723	6
724	6
6	727
728	6
6	731
6	736
738	6
6	739
6	744
6	753
6	759
6	763
765	6
792	6
813	6
844	6
6	860
879	6
880	6
6	889
6	891
6	893
6	918
919	6
6	928
951	6
6	967
989	6
6	998
6	1014
6	1047
1053	6
6	1080
1085	6
1113	6
6	1137
6	1152
6	1170
6	1227
6	1234
6	1238
6	1239
12	7
13	7
14	7
7	17
7	19
7	23
7	35
7	47
54	7
7	65
7	66
7	69
7	79
91	7
99	7
7	111
7	119
136	7
155	7
233	7
7	246
7	308
7	382
7	424
7	447
544	7
564	7
7	645
7	678
689	7
7	743
7	782
7	813
7	911
7	979
7	1033
1080	7
1166	7
1221	7
12	8
8	14
8	15
8	16
17	8
8	20
21	8
24	8
8	25
8	28
8	30
8	34
38	8
8	40
8	47
50	8
56	8
8	59
73	8
8	74
8	79
82	8
8	83
84	8
8	91
94	8
96	8
8	123
131	8
8	139
145	8
8	155
163	8
8	166
8	176
8	188
193	8
200	8
211	8
8	238
239	8
8	244
8	301
321	8
322	8
357	8
8	365
8	380
8	394
8	415
421	8
8	447
468	8
496	8
8	502
8	515
8	532
556	8
8	562
623	8
627	8
8	638
8	687
8	697
719	8
739	8
770	8
782	8
8	797
802	8
8	808
827	8
886	8
912	8
922	8
1014	8
8	1069
1171	8
8	1205
8	1226
8	1238
9	12
13	9
14	9
9	15
9	21
9	29
9	30
9	33
61	9
9	62
9	69
74	9
9	86
9	91
98	9
9	100
111	9
9	115
121	9
9	155
190	9
9	198
202	9
214	9
263	9
9	295
302	9
9	307
9	327
329	9
9	370
378	9
456	9
494	9
9	587
9	601
605	9
666	9
687	9
9	779
9	784
785	9
9	807
818	9
9	840
855	9
877	9
9	906
9	918
9	926
9	938
991	9
9	1004
1006	9
9	1040
9	1042
1047	9
9	1094
9	1115
9	1129
1208	9
10	12
13	10
14	10
15	10
10	16
17	10
20	10
10	23
25	10
10	29
10	31
10	32
10	34
10	36
10	37
41	10
10	42
43	10
10	50
52	10
10	56
10	61
10	63
68	10
10	75
10	79
10	91
92	10
93	10
10	95
104	10
112	10
119	10
10	128
132	10
140	10
151	10
10	154
180	10
10	184
10	197
201	10
10	227
10	233
10	251
10	255
256	10
10	259
322	10
344	10
10	352
10	357
10	370
10	372
10	375
10	377
10	388
390	10
400	10
418	10
10	427
10	429
439	10
466	10
469	10
10	491
10	492
495	10
10	498
505	10
10	549
10	560
10	620
625	10
638	10
670	10
10	679
702	10
10	740
743	10
756	10
10	769
10	771
10	772
786	10
10	800
10	850
866	10
10	869
874	10
880	10
10	901
1046	10
1141	10
1142	10
10	1146
10	1158
10	1164
10	1182
1201	10
10	1249
12	11
11	13
15	11
11	16
18	11
19	11
11	21
24	11
36	11
11	55
11	57
11	64
11	65
11	66
80	11
11	84
11	85
11	86
89	11
11	90
11	99
103	11
110	11
11	111
11	120
143	11
151	11
11	156
11	158
162	11
164	11
170	11
11	176
180	11
11	189
193	11
199	11
202	11
11	203
216	11
222	11
11	226
235	11
11	251
283	11
293	11
308	11
11	311
11	325
11	326
355	11
11	358
11	378
389	11
11	393
11	418
11	448
11	453
11	454
11	465
11	497
534	11
564	11
575	11
11	579
11	597
603	11
11	605
11	614
627	11
11	628
11	632
11	668
709	11
715	11
11	757
773	11
786	11
11	798
800	11
836	11
857	11
11	902
904	11
11	907
941	11
944	11
11	978
11	1005
11	1016
1076	11
1106	11
11	1115
1118	11
11	1128
11	1133
11	1135
11	1150
1175	11
1192	11
11	1218
13	12
14	12
12	15
12	16
12	17
19	12
12	20
12	21
22	12
12	24
25	12
12	26
27	12
28	12
12	29
30	12
31	12
32	12
12	33
34	12
12	36
12	37
12	39
46	12
12	47
49	12
12	50
12	51
12	57
58	12
12	59
12	64
12	65
12	66
12	67
12	68
12	73
12	74
12	76
12	77
12	79
80	12
12	83
12	87
12	89
12	92
12	94
12	113
12	114
118	12
125	12
126	12
12	136
139	12
145	12
12	149
12	159
172	12
12	175
181	12
185	12
12	197
12	200
12	205
209	12
216	12
231	12
244	12
12	247
12	248
12	250
12	262
275	12
12	279
297	12
306	12
12	312
315	12
323	12
333	12
334	12
12	335
12	343
347	12
12	355
12	364
12	365
12	366
12	372
375	12
379	12
12	390
12	391
399	12
12	400
12	404
408	12
12	412
12	414
418	12
426	12
12	437
12	459
12	463
12	478
12	486
12	489
12	501
12	508
12	514
12	515
12	516
12	524
12	527
12	537
549	12
12	554
574	12
12	580
587	12
602	12
12	614
620	12
12	621
622	12
628	12
12	630
12	665
12	673
707	12
12	712
741	12
749	12
753	12
757	12
771	12
775	12
12	786
12	799
805	12
12	811
12	826
831	12
838	12
843	12
848	12
12	852
853	12
857	12
858	12
12	884
12	888
12	903
12	906
915	12
916	12
918	12
929	12
12	940
12	968
12	1002
12	1011
1020	12
1038	12
12	1048
12	1050
12	1073
12	1093
1110	12
12	1118
12	1119
1130	12
12	1155
12	1157
1163	12
1178	12
12	1186
1187	12
1192	12
1207	12
12	1219
12	1237
12	1247
12	1249
14	13
15	13
13	16
18	13
13	19
20	13
13	24
26	13
30	13
36	13
13	37
13	39
13	47
52	13
53	13
13	54
13	55
13	58
59	13
13	68
13	70
13	73
79	13
13	81
85	13
13	86
13	95
97	13
13	102
111	13
116	13
119	13
123	13
129	13
130	13
132	13
13	154
161	13
162	13
163	13
13	166
13	168
13	188
13	198
13	213
214	13
13	221
13	234
13	240
244	13
13	246
13	250
13	251
262	13
280	13
283	13
13	297
13	299
13	312
313	13
319	13
13	325
338	13
353	13
355	13
13	366
381	13
13	382
387	13
13	392
395	13
399	13
13	409
13	414
13	444
13	459
13	461
509	13
521	13
13	523
529	13
538	13
13	562
563	13
13	570
13	571
13	584
639	13
13	653
13	660
676	13
689	13
703	13
713	13
716	13
13	726
778	13
782	13
13	787
13	792
801	13
818	13
843	13
13	847
866	13
13	900
13	906
13	941
13	961
13	984
13	986
995	13
13	1022
13	1025
1030	13
13	1036
1040	13
1047	13
1076	13
13	1085
1103	13
13	1114
1116	13
1136	13
13	1156
13	1172
1213	13
13	1217
14	15
14	16
17	14
18	14
14	20
14	22
23	14
14	26
14	28
29	14
14	31
14	33
14	44
14	45
14	46
14	49
55	14
14	61
14	63
14	75
76	14
14	78
79	14
82	14
14	84
14	89
14	97
14	101
102	14
14	103
14	107
111	14
115	14
14	119
131	14
139	14
140	14
142	14
147	14
14	182
195	14
197	14
14	199
14	203
204	14
14	215
14	223
229	14
236	14
244	14
14	257
14	263
269	14
14	271
277	14
14	282
286	14
14	304
316	14
321	14
323	14
14	325
326	14
327	14
329	14
330	14
381	14
14	382
384	14
387	14
14	397
14	412
424	14
427	14
14	463
464	14
467	14
470	14
14	473
486	14
503	14
14	504
505	14
14	513
14	516
14	523
526	14
14	580
584	14
598	14
600	14
14	607
14	623
14	657
14	668
14	674
14	677
14	687
716	14
14	720
759	14
762	14
770	14
14	783
789	14
14	804
807	14
819	14
821	14
14	833
870	14
14	879
899	14
14	932
14	936
948	14
976	14
990	14
996	14
997	14
1002	14
1003	14
14	1018
1024	14
1042	14
1045	14
14	1063
1094	14
1095	14
14	1096
14	1099
14	1102
1112	14
1122	14
14	1138
1153	14
1156	14
14	1159
14	1164
14	1174
1182	14
1183	14
14	1194
14	1196
1228	14
14	1235
1240	14
15	16
18	15
19	15
15	21
15	22
15	23
25	15
15	27
15	30
35	15
15	37
38	15
15	39
15	40
15	42
46	15
50	15
15	51
52	15
57	15
15	58
63	15
15	68
70	15
15	73
15	76
15	82
83	15
94	15
15	105
111	15
15	113
15	118
120	15
15	121
130	15
131	15
132	15
138	15
139	15
15	143
149	15
15	152
158	15
15	160
15	164
168	15
15	169
171	15
173	15
15	180
15	203
212	15
240	15
15	248
256	15
15	259
15	262
276	15
277	15
15	284
287	15
291	15
293	15
15	297
307	15
15	322
15	327
15	329
334	15
15	339
15	358
366	15
15	369
386	15
15	393
411	15
415	15
425	15
439	15
15	455
15	471
474	15
15	477
15	478
493	15
495	15
15	500
15	501
15	503
15	513
15	521
528	15
15	550
15	581
583	15
594	15
599	15
15	600
15	613
15	622
625	15
626	15
651	15
668	15
15	692
15	720
776	15
15	816
15	840
863	15
873	15
877	15
15	889
927	15
956	15
972	15
15	975
15	983
15	1001
1006	15
1007	15
15	1009
15	1028
15	1088
15	1098
15	1107
15	1110
15	1130
1132	15
15	1134
1198	15
15	1214
1226	15
17	16
16	18
16	19
20	16
16	23
16	27
16	31
16	32
40	16
41	16
42	16
45	16
16	48
53	16
55	16
57	16
67	16
16	68
16	83
16	92
16	93
16	95
100	16
16	101
108	16
16	114
16	115
16	116
16	126
16	132
16	156
170	16
172	16
16	186
16	193
194	16
205	16
213	16
221	16
16	230
16	236
16	240
246	16
16	265
267	16
273	16
275	16
281	16
287	16
293	16
300	16
16	304
310	16
333	16
16	359
368	16
391	16
406	16
16	421
16	422
430	16
437	16
444	16
16	458
16	464
507	16
16	509
16	512
16	585
16	590
16	595
16	613
620	16
630	16
643	16
666	16
16	668
674	16
16	718
16	725
16	787
16	804
16	827
16	832
16	836
16	851
889	16
894	16
930	16
942	16
16	945
966	16
1000	16
1003	16
16	1033
16	1036
16	1051
16	1087
1155	16
16	1187
16	1234
1245	16
17	18
17	20
22	17
23	17
24	17
26	17
17	27
17	29
33	17
17	34
38	17
17	40
17	41
43	17
17	44
51	17
17	53
17	60
17	66
75	17
17	76
77	17
17	90
17	99
101	17
107	17
110	17
17	111
112	17
119	17
17	121
17	122
17	124
133	17
134	17
137	17
17	138
147	17
148	17
150	17
158	17
17	190
17	196
17	208
17	212
224	17
231	17
17	238
240	17
17	248
17	251
253	17
17	262
273	17
17	274
294	17
17	301
302	17
307	17
17	318
17	331
17	335
17	339
346	17
351	17
356	17
364	17
366	17
384	17
17	391
17	405
428	17
438	17
440	17
17	450
17	463
17	474
488	17
520	17
17	521
531	17
17	533
17	537
17	543
17	555
17	557
17	561
17	564
598	17
17	601
607	17
620	17
625	17
637	17
17	638
649	17
17	669
684	17
17	685
17	697
698	17
17	700
17	709
726	17
730	17
17	754
773	17
17	774
17	790
793	17
17	871
17	872
877	17
17	891
17	897
17	904
17	909
17	913
17	942
17	961
17	977
17	991
1013	17
17	1034
17	1044
1057	17
1059	17
17	1081
1090	17
17	1137
17	1197
1221	17
17	1224
1231	17
17	1232
17	1233
18	19
18	21
18	23
18	25
18	27
28	18
31	18
32	18
18	34
35	18
18	38
40	18
41	18
44	18
18	47
48	18
52	18
18	55
56	18
57	18
18	58
60	18
61	18
18	62
18	64
18	71
18	81
18	84
88	18
99	18
101	18
106	18
108	18
109	18
18	113
18	114
115	18
18	122
125	18
129	18
131	18
18	132
133	18
140	18
150	18
18	153
18	155
156	18
159	18
18	169
172	18
18	179
184	18
18	187
191	18
18	203
18	204
206	18
18	208
18	209
225	18
232	18
234	18
18	245
18	252
18	268
18	295
18	307
18	314
18	320
324	18
18	331
18	333
18	351
352	18
18	356
364	18
18	375
383	18
18	411
18	433
434	18
18	446
18	473
18	490
18	493
495	18
18	497
18	534
536	18
542	18
567	18
569	18
587	18
18	595
603	18
611	18
18	612
648	18
655	18
676	18
18	677
690	18
716	18
719	18
720	18
730	18
18	732
18	735
743	18
745	18
18	781
811	18
815	18
18	840
842	18
18	846
18	849
18	851
18	855
877	18
880	18
18	898
899	18
18	903
18	918
18	919
18	929
18	937
18	943
951	18
985	18
18	1012
18	1017
18	1056
18	1078
18	1101
18	1141
1145	18
1147	18
18	1148
1165	18
18	1168
18	1187
18	1217
18	1232
1245	18
19	20
19	21
19	22
23	19
25	19
26	19
28	19
31	19
19	34
19	36
19	37
19	41
44	19
46	19
19	48
19	57
19	60
65	19
19	68
19	71
19	74
19	79
85	19
103	19
113	19
19	122
19	125
135	19
138	19
141	19
151	19
158	19
19	160
19	172
19	191
19	197
208	19
215	19
19	239
249	19
19	252
255	19
19	264
[truncated: 10,401 more rows]
