# Supplementary material for: Dynamic thresholding search for the feedback vertex set problem
Source: PeerJ Comput Sci. 2023 Feb 10;9:e1245. doi: 10.7717/peerj-cs.1245 (PMC10280643; doi:10.7717/peerj-cs.1245)
Supplement: Supplemental Information 1 — These 101 benchmark instances are classified into five categories. No optimal solutions are known for the instances of the first to forth categories, while optimal solutions are known for the instances of the fifth category. [file peerj-cs-09-1245-s001.zip › ThirdCategory/S1500-14900.dat]

1500	14900
2	1
3	1
4	1
5	1
1	6
7	1
1	8
1	9
1	10
11	1
12	1
1	13
14	1
15	1
1	16
1	17
18	1
1	19
1	20
1	21
23	1
24	1
30	1
1	31
1	32
1	33
34	1
1	35
36	1
1	38
1	42
1	43
44	1
45	1
1	47
1	50
1	51
1	52
1	53
55	1
1	58
60	1
61	1
62	1
1	63
65	1
66	1
1	67
70	1
1	71
1	74
79	1
81	1
83	1
97	1
98	1
99	1
100	1
103	1
1	109
112	1
1	125
131	1
1	140
143	1
1	148
1	151
157	1
167	1
1	179
191	1
193	1
1	201
202	1
1	213
1	219
230	1
243	1
256	1
1	262
1	266
267	1
1	271
272	1
1	275
282	1
289	1
299	1
305	1
1	308
1	312
1	313
314	1
321	1
1	322
1	326
1	330
332	1
333	1
1	335
336	1
1	344
347	1
1	352
1	357
360	1
1	361
363	1
1	368
1	371
1	373
384	1
389	1
1	390
1	394
1	396
1	404
1	413
1	417
1	421
1	430
438	1
445	1
1	454
1	462
1	463
470	1
476	1
477	1
1	478
481	1
494	1
518	1
529	1
534	1
1	542
1	543
1	546
1	582
1	585
592	1
1	593
1	602
1	614
635	1
1	642
650	1
659	1
1	680
729	1
732	1
1	736
748	1
1	758
759	1
785	1
1	792
1	815
1	825
838	1
870	1
882	1
883	1
1	892
900	1
1	905
1	911
1	913
1	916
1	946
982	1
986	1
988	1
1003	1
1	1005
1	1011
1	1030
1	1044
1	1045
1065	1
1067	1
1081	1
1	1091
1	1092
1	1094
1097	1
1102	1
1115	1
1134	1
1	1145
1	1146
1	1173
1178	1
1	1187
1232	1
1239	1
1	1277
1311	1
1	1322
1328	1
1	1359
1	1385
1	1393
1406	1
1407	1
1438	1
1466	1
1484	1
2	12
2	14
2	16
2	17
18	2
20	2
33	2
2	36
2	37
2	41
2	44
48	2
53	2
2	73
99	2
105	2
124	2
180	2
2	185
203	2
220	2
222	2
2	248
258	2
305	2
2	312
2	347
2	358
481	2
488	2
492	2
2	510
521	2
2	524
526	2
2	535
2	551
2	568
2	575
580	2
608	2
2	626
656	2
2	679
688	2
712	2
732	2
776	2
2	792
835	2
2	875
899	2
2	900
2	927
940	2
949	2
2	958
974	2
984	2
2	1089
1178	2
2	1215
2	1287
2	1362
2	1406
2	1418
2	1480
12	3
3	13
14	3
3	18
19	3
3	22
3	25
26	3
28	3
35	3
3	38
39	3
3	41
42	3
3	46
47	3
3	52
3	56
3	81
3	83
84	3
3	133
3	136
3	151
3	168
3	185
3	216
226	3
3	246
259	3
270	3
279	3
3	281
3	293
3	336
3	346
3	356
359	3
3	374
377	3
381	3
430	3
3	446
3	488
3	540
583	3
3	607
640	3
3	663
763	3
798	3
3	809
841	3
3	849
850	3
3	894
928	3
936	3
3	1037
3	1042
3	1093
3	1110
3	1122
1130	3
3	1137
1195	3
1203	3
1270	3
1298	3
3	1321
3	1420
4	13
4	14
16	4
17	4
4	24
38	4
4	48
50	4
59	4
64	4
77	4
84	4
99	4
4	125
4	145
158	4
181	4
4	188
4	200
4	209
4	212
4	217
4	224
4	226
4	271
277	4
4	291
4	303
313	4
359	4
376	4
379	4
416	4
4	445
4	450
4	458
4	509
4	560
4	580
4	582
595	4
646	4
4	685
719	4
804	4
4	867
4	914
4	963
4	1041
4	1050
1069	4
4	1119
4	1179
1182	4
1191	4
1245	4
1271	4
1280	4
4	1316
4	1350
4	1376
1420	4
4	1446
5	12
5	13
15	5
5	16
5	17
5	20
5	21
22	5
5	23
5	27
5	31
5	44
56	5
77	5
80	5
87	5
88	5
117	5
135	5
139	5
143	5
156	5
5	183
187	5
5	189
5	204
206	5
5	219
5	229
5	250
256	5
260	5
265	5
5	311
5	326
5	329
347	5
5	354
5	360
5	421
5	440
454	5
5	456
489	5
5	524
5	570
578	5
5	589
5	627
5	764
5	924
931	5
958	5
981	5
1003	5
5	1077
1103	5
1158	5
1181	5
5	1198
5	1229
1273	5
1278	5
1295	5
5	1340
1353	5
1372	5
5	1396
1409	5
6	12
6	13
14	6
6	15
6	18
23	6
29	6
6	33
39	6
6	46
6	56
59	6
6	66
6	73
6	82
6	96
6	106
6	148
6	178
6	182
6	233
252	6
6	254
6	261
6	325
6	339
381	6
6	396
439	6
463	6
6	472
6	502
6	535
6	600
602	6
6	620
653	6
674	6
706	6
6	829
832	6
6	848
956	6
983	6
1022	6
6	1186
1211	6
6	1300
1337	6
6	1349
1373	6
6	1416
1422	6
6	1457
1494	6
6	1499
12	7
13	7
14	7
15	7
7	17
18	7
20	7
7	24
7	25
28	7
7	32
7	34
7	37
40	7
7	43
7	46
7	47
48	7
7	49
7	51
7	55
7	56
58	7
7	68
7	70
7	71
7	74
7	76
7	81
89	7
7	92
7	95
112	7
122	7
125	7
133	7
7	138
7	160
7	171
198	7
205	7
7	224
234	7
7	238
239	7
242	7
252	7
282	7
287	7
292	7
305	7
7	308
7	343
347	7
362	7
379	7
7	385
393	7
7	427
7	465
7	473
528	7
7	541
7	554
559	7
570	7
601	7
608	7
7	610
638	7
657	7
660	7
664	7
7	699
7	719
7	720
722	7
7	730
748	7
754	7
7	764
778	7
804	7
809	7
818	7
835	7
7	842
881	7
7	910
924	7
1052	7
1058	7
1078	7
7	1087
7	1132
1147	7
1154	7
7	1164
7	1213
7	1237
1242	7
1301	7
1314	7
7	1345
1382	7
7	1384
7	1451
1462	7
7	1479
7	1482
8	12
8	13
14	8
8	15
16	8
20	8
8	21
24	8
8	25
29	8
38	8
48	8
51	8
52	8
8	65
66	8
8	68
8	72
8	75
8	81
97	8
8	98
8	102
8	104
105	8
8	116
8	119
8	120
8	123
8	132
141	8
8	149
152	8
8	154
164	8
8	178
8	186
189	8
8	220
221	8
222	8
8	232
248	8
8	253
268	8
8	272
297	8
301	8
8	317
8	377
390	8
8	398
479	8
487	8
8	490
8	497
501	8
507	8
8	515
8	517
522	8
8	524
544	8
8	547
8	556
563	8
567	8
8	570
572	8
8	589
8	598
8	609
8	610
8	642
8	644
654	8
8	668
669	8
8	672
8	695
712	8
8	717
8	720
8	722
732	8
8	829
8	837
8	866
8	880
882	8
896	8
8	901
8	909
917	8
8	945
951	8
8	953
8	990
8	996
1033	8
8	1060
1078	8
8	1079
8	1080
1088	8
1113	8
8	1118
8	1128
8	1151
1169	8
1170	8
8	1191
8	1198
1223	8
1239	8
1267	8
8	1286
1287	8
1329	8
8	1347
1376	8
8	1391
1416	8
1475	8
1494	8
8	1497
8	1499
12	9
15	9
19	9
9	20
29	9
31	9
9	35
9	36
51	9
60	9
79	9
108	9
129	9
156	9
178	9
9	244
284	9
320	9
326	9
9	357
9	465
596	9
9	685
9	756
9	1103
1117	9
9	1171
1260	9
1274	9
9	1289
9	1319
9	1393
9	1413
1442	9
10	12
13	10
10	16
10	17
10	18
21	10
22	10
10	23
26	10
10	27
28	10
10	30
10	40
10	41
10	45
10	53
54	10
60	10
10	61
72	10
83	10
10	92
101	10
10	106
10	115
10	119
142	10
147	10
10	153
164	10
10	169
10	172
187	10
10	229
235	10
238	10
248	10
258	10
264	10
288	10
294	10
295	10
10	299
10	308
370	10
10	374
10	377
10	378
10	395
400	10
405	10
482	10
521	10
10	549
10	584
10	608
623	10
677	10
683	10
693	10
774	10
810	10
10	813
896	10
10	929
10	962
10	1034
10	1050
1051	10
10	1141
1168	10
1235	10
10	1322
1351	10
1375	10
10	1423
1475	10
12	11
13	11
14	11
15	11
17	11
11	19
11	25
11	33
41	11
61	11
69	11
71	11
11	93
100	11
11	120
133	11
11	134
11	148
156	11
162	11
11	165
11	166
171	11
11	172
11	185
212	11
11	247
11	252
11	264
280	11
11	304
11	317
11	330
344	11
350	11
377	11
11	390
11	394
11	409
429	11
11	441
11	442
444	11
460	11
484	11
11	485
11	497
500	11
11	504
11	522
571	11
588	11
589	11
603	11
11	620
642	11
652	11
11	683
11	688
11	696
11	758
11	779
11	783
11	801
806	11
11	834
871	11
11	908
11	930
965	11
975	11
11	980
1009	11
1069	11
1114	11
1152	11
1164	11
11	1178
11	1290
11	1324
1326	11
11	1414
11	1444
11	1462
12	13
12	14
15	12
12	16
17	12
18	12
12	19
12	20
12	21
12	22
23	12
12	24
12	26
12	27
12	29
31	12
12	34
35	12
12	36
37	12
12	38
39	12
12	40
41	12
42	12
43	12
12	45
12	46
51	12
56	12
63	12
67	12
12	68
12	69
72	12
12	86
12	99
12	108
114	12
12	115
12	120
124	12
12	130
137	12
138	12
12	139
12	141
142	12
145	12
12	146
147	12
153	12
12	154
160	12
167	12
187	12
189	12
12	190
194	12
12	205
237	12
244	12
259	12
262	12
272	12
12	273
12	275
280	12
12	282
12	286
292	12
12	299
345	12
353	12
12	375
12	382
383	12
12	393
403	12
404	12
406	12
409	12
12	412
12	413
428	12
12	433
452	12
477	12
12	494
499	12
505	12
521	12
12	535
12	549
12	550
12	557
12	558
12	570
12	586
603	12
12	606
12	608
622	12
12	631
656	12
660	12
667	12
686	12
12	690
12	714
721	12
12	726
12	746
12	750
12	762
771	12
12	780
12	803
808	12
12	820
12	847
12	869
911	12
12	930
964	12
12	977
12	986
12	996
12	1010
12	1061
1075	12
12	1079
1094	12
12	1099
12	1121
12	1127
1144	12
12	1162
12	1163
1172	12
1183	12
1225	12
1253	12
12	1254
12	1255
12	1266
1277	12
1291	12
1299	12
1316	12
12	1335
1343	12
12	1377
12	1379
1389	12
12	1395
12	1415
1449	12
1482	12
1495	12
13	14
13	15
13	16
13	17
18	13
19	13
20	13
21	13
13	22
13	23
13	25
26	13
13	27
13	29
30	13
32	13
13	33
13	34
13	35
13	36
38	13
13	39
49	13
13	52
13	54
55	13
60	13
13	62
13	63
65	13
13	68
13	69
13	78
13	81
89	13
95	13
101	13
13	106
110	13
13	111
13	113
13	116
13	121
13	127
13	138
13	145
13	146
148	13
13	152
158	13
13	170
182	13
13	194
13	201
204	13
13	210
13	213
13	226
227	13
13	228
13	249
13	261
13	263
272	13
279	13
281	13
13	287
292	13
301	13
304	13
13	312
320	13
323	13
13	324
327	13
333	13
341	13
13	343
346	13
350	13
371	13
374	13
13	394
13	395
13	397
13	402
410	13
13	417
424	13
425	13
428	13
430	13
13	452
13	486
13	490
13	491
499	13
13	507
13	540
13	542
554	13
581	13
13	590
595	13
606	13
13	611
623	13
13	624
641	13
645	13
652	13
13	657
659	13
13	670
13	672
13	674
675	13
13	678
681	13
13	684
703	13
707	13
13	723
729	13
739	13
13	754
769	13
13	770
778	13
782	13
814	13
827	13
835	13
847	13
878	13
891	13
899	13
901	13
13	910
921	13
932	13
13	952
968	13
979	13
990	13
993	13
13	1001
13	1007
1008	13
1046	13
13	1068
13	1073
1088	13
13	1092
13	1094
1127	13
1128	13
1150	13
1168	13
1177	13
1202	13
13	1218
13	1223
1255	13
1258	13
13	1292
1295	13
13	1313
13	1316
13	1318
1327	13
13	1345
1349	13
1355	13
1356	13
1359	13
13	1361
1377	13
13	1385
13	1396
1404	13
1411	13
13	1429
13	1451
13	1456
13	1459
13	1478
15	14
14	16
14	17
22	14
14	24
26	14
27	14
28	14
29	14
30	14
32	14
34	14
14	35
39	14
14	46
14	47
14	50
52	14
59	14
14	62
14	65
14	69
73	14
14	75
14	76
14	79
14	80
85	14
14	88
14	89
14	90
97	14
104	14
14	105
108	14
14	111
14	118
122	14
14	130
132	14
14	136
139	14
140	14
14	141
142	14
14	151
14	155
159	14
14	166
14	168
14	170
14	174
176	14
195	14
14	196
205	14
213	14
14	214
14	225
226	14
14	231
14	232
240	14
14	257
261	14
265	14
14	285
290	14
14	298
310	14
14	328
14	334
14	340
351	14
14	355
14	356
14	362
14	363
14	376
14	398
410	14
14	414
14	460
14	470
478	14
14	481
14	519
534	14
556	14
564	14
14	584
593	14
597	14
604	14
631	14
638	14
14	655
676	14
14	737
14	749
765	14
818	14
14	871
892	14
921	14
14	922
935	14
962	14
14	998
1015	14
14	1036
1039	14
14	1042
1075	14
1092	14
1106	14
1111	14
1130	14
14	1145
14	1166
14	1167
1170	14
14	1180
1200	14
1203	14
14	1235
14	1278
1283	14
14	1331
14	1338
14	1373
14	1391
1395	14
1400	14
1410	14
14	1424
14	1425
14	1426
14	1436
14	1453
14	1481
15	16
18	15
19	15
15	20
15	21
22	15
15	23
15	25
26	15
15	27
15	28
15	30
31	15
15	33
35	15
42	15
45	15
15	46
15	49
54	15
15	55
15	69
15	77
15	78
15	84
87	15
15	109
15	112
15	116
15	122
15	123
127	15
128	15
149	15
156	15
15	188
15	194
15	202
15	204
213	15
235	15
15	239
15	252
15	257
264	15
15	270
271	15
279	15
15	292
15	296
308	15
335	15
339	15
15	378
15	408
15	413
15	426
15	469
480	15
525	15
15	531
15	537
547	15
15	551
562	15
566	15
582	15
589	15
596	15
15	612
15	622
15	666
15	671
15	690
15	697
700	15
15	704
706	15
15	712
754	15
757	15
15	759
797	15
15	800
15	801
813	15
822	15
15	828
829	15
852	15
875	15
15	940
945	15
15	951
969	15
1021	15
1037	15
15	1076
1095	15
1112	15
15	1114
15	1162
1181	15
15	1201
15	1206
1211	15
15	1215
15	1242
15	1252
1305	15
15	1317
1322	15
15	1429
1449	15
16	19
16	21
16	22
23	16
16	24
16	25
26	16
16	28
16	29
32	16
33	16
35	16
37	16
16	38
16	40
16	42
16	44
16	48
16	58
64	16
16	68
75	16
16	86
16	87
16	90
16	91
16	94
95	16
99	16
16	106
16	113
16	130
136	16
146	16
157	16
167	16
172	16
176	16
16	177
196	16
209	16
16	219
16	222
224	16
16	237
16	238
249	16
253	16
265	16
16	276
288	16
16	289
16	291
16	305
308	16
16	316
16	320
16	321
16	323
16	334
16	338
16	352
16	354
359	16
373	16
381	16
385	16
397	16
16	403
16	417
419	16
16	426
16	430
440	16
16	442
16	452
16	454
16	456
16	470
482	16
491	16
493	16
496	16
16	503
506	16
524	16
548	16
572	16
16	605
16	607
16	613
622	16
624	16
657	16
667	16
695	16
725	16
728	16
765	16
797	16
799	16
16	816
833	16
850	16
16	853
863	16
16	871
16	891
894	16
16	933
957	16
960	16
16	1016
16	1020
1035	16
1039	16
16	1051
16	1098
16	1101
16	1121
16	1124
1143	16
16	1145
16	1173
1189	16
1214	16
1215	16
1222	16
16	1240
1252	16
1281	16
16	1291
1337	16
1357	16
16	1364
1379	16
1384	16
16	1393
16	1405
16	1412
1423	16
1427	16
16	1430
1474	16
16	1483
16	1486
18	17
17	19
22	17
17	25
27	17
30	17
31	17
37	17
39	17
17	42
17	44
17	46
49	17
17	57
60	17
61	17
17	62
63	17
70	17
17	72
17	73
74	17
17	81
17	85
17	87
17	92
100	17
107	17
17	113
17	131
17	149
17	154
17	155
17	157
17	171
180	17
17	193
17	199
17	205
17	214
236	17
253	17
270	17
274	17
17	282
286	17
17	294
17	315
320	17
17	329
17	331
17	354
372	17
375	17
17	377
386	17
392	17
17	411
419	17
17	424
17	438
17	462
17	466
17	467
17	497
17	498
17	522
17	538
544	17
17	566
580	17
17	594
607	17
17	614
17	630
653	17
665	17
671	17
674	17
17	689
702	17
710	17
17	721
17	725
727	17
17	745
17	784
793	17
826	17
17	827
832	17
844	17
908	17
910	17
937	17
17	1053
17	1059
1062	17
1117	17
1163	17
17	1170
17	1171
1179	17
1202	17
17	1227
17	1234
17	1282
1284	17
17	1339
17	1363
1442	17
17	1464
1480	17
18	19
18	22
18	24
26	18
27	18
18	28
29	18
18	30
31	18
18	32
18	36
44	18
56	18
57	18
61	18
18	65
66	18
68	18
18	72
77	18
86	18
18	87
18	92
110	18
121	18
128	18
130	18
134	18
136	18
18	143
149	18
152	18
18	176
179	18
180	18
194	18
197	18
198	18
18	200
18	205
18	211
212	18
230	18
18	233
262	18
280	18
288	18
296	18
311	18
316	18
18	317
318	18
321	18
18	326
18	343
18	348
18	352
368	18
18	408
18	411
18	429
435	18
18	455
475	18
18	481
500	18
502	18
18	512
18	516
18	520
535	18
550	18
18	568
18	601
18	665
685	18
695	18
18	698
18	709
18	733
738	18
18	751
18	766
787	18
18	822
18	904
18	916
926	18
18	946
18	948
976	18
18	983
18	1002
18	1031
18	1047
18	1059
18	1079
18	1091
18	1127
18	1137
1171	18
18	1240
18	1245
1360	18
18	1400
18	1405
1444	18
20	19
21	19
19	23
19	24
19	31
32	19
34	19
35	19
37	19
42	19
19	49
50	19
51	19
52	19
56	19
57	19
19	59
64	19
71	19
72	19
74	19
75	19
19	88
19	94
104	19
19	105
19	108
19	111
19	113
119	19
19	123
19	126
19	129
144	19
19	155
158	19
19	160
19	164
197	19
227	19
234	19
246	19
252	19
19	256
19	260
19	274
19	290
303	19
307	19
320	19
325	19
19	336
19	351
356	19
19	357
19	366
371	19
19	376
399	19
19	424
19	430
433	19
439	19
19	446
19	454
[truncated: 12,901 more rows]
