# Supplementary material for: Dynamic thresholding search for the feedback vertex set problem
Source: PeerJ Comput Sci. 2023 Feb 10;9:e1245. doi: 10.7717/peerj-cs.1245 (PMC10280643; doi:10.7717/peerj-cs.1245)
Supplement: Supplemental Information 1 — These 101 benchmark instances are classified into five categories. No optimal solutions are known for the instances of the first to forth categories, while optimal solutions are known for the instances of the fifth category. [file peerj-cs-09-1245-s001.zip › ThirdCategory/S1750-17400.dat]

1750	17400
1	2
3	1
1	4
5	1
6	1
7	1
1	8
1	9
1	10
11	1
12	1
1	13
14	1
15	1
1	16
17	1
18	1
19	1
1	20
22	1
23	1
24	1
1	25
1	26
1	27
1	28
29	1
33	1
35	1
1	39
40	1
41	1
1	43
1	48
49	1
1	50
1	55
1	56
1	57
1	65
67	1
72	1
1	74
79	1
89	1
1	90
98	1
101	1
1	103
1	104
113	1
118	1
121	1
1	133
141	1
155	1
1	170
1	171
180	1
1	190
1	196
204	1
1	209
213	1
1	215
1	218
1	219
1	223
1	257
263	1
273	1
1	276
292	1
294	1
302	1
1	308
1	321
1	327
332	1
342	1
347	1
350	1
356	1
358	1
364	1
1	371
1	375
383	1
1	410
419	1
1	436
438	1
1	490
549	1
567	1
581	1
620	1
626	1
668	1
1	669
1	691
693	1
1	717
1	721
1	761
1	763
787	1
794	1
1	822
1	837
1	890
894	1
1	905
1	968
1	1032
1	1054
1057	1
1	1093
1	1096
1109	1
1145	1
1	1158
1	1163
1	1168
1	1188
1233	1
1248	1
1	1263
1265	1
1	1270
1291	1
1293	1
1	1300
1316	1
1346	1
1361	1
1396	1
1412	1
1429	1
1438	1
1461	1
1	1469
1	1470
1	1478
1	1491
1	1513
1	1534
1	1536
1576	1
1	1587
1588	1
1592	1
1	1595
1	1625
1	1648
1	1654
1	1704
1	1708
1	1721
1	1730
2	12
13	2
15	2
16	2
18	2
30	2
2	32
2	39
2	42
44	2
47	2
48	2
2	50
2	52
69	2
70	2
78	2
2	90
92	2
2	94
100	2
111	2
130	2
142	2
2	154
157	2
163	2
168	2
2	173
220	2
2	226
2	229
2	240
249	2
2	264
2	272
2	301
2	304
325	2
2	353
356	2
385	2
413	2
421	2
2	480
496	2
2	549
556	2
572	2
607	2
674	2
736	2
2	756
2	768
2	782
827	2
2	844
853	2
892	2
2	918
2	1092
1135	2
2	1157
2	1216
2	1224
2	1240
2	1318
1342	2
2	1360
1370	2
2	1431
2	1442
2	1532
1684	2
1703	2
1708	2
1732	2
12	3
3	19
30	3
34	3
36	3
39	3
3	45
3	52
56	3
3	60
3	64
3	67
81	3
89	3
3	95
3	106
3	119
3	148
151	3
3	158
3	196
208	3
210	3
3	216
221	3
3	235
3	248
3	253
3	264
3	265
3	279
3	281
296	3
299	3
313	3
3	329
3	343
349	3
3	352
3	364
3	383
3	392
3	405
418	3
419	3
3	447
472	3
3	501
3	572
585	3
3	593
3	605
634	3
3	664
3	705
770	3
773	3
810	3
823	3
828	3
883	3
3	946
949	3
3	1132
3	1189
3	1208
1264	3
3	1270
1284	3
1305	3
3	1343
1348	3
3	1363
3	1413
3	1645
1654	3
1677	3
3	1745
3	1747
12	4
13	4
14	4
4	18
4	19
20	4
22	4
4	25
4	26
28	4
4	29
4	33
4	44
58	4
62	4
4	66
80	4
102	4
4	134
4	142
4	165
4	176
4	177
191	4
208	4
4	213
4	229
248	4
250	4
285	4
322	4
4	360
4	411
437	4
4	493
4	494
497	4
4	514
4	516
656	4
718	4
764	4
800	4
834	4
4	883
921	4
941	4
4	951
966	4
969	4
4	1001
4	1007
1034	4
1054	4
1123	4
4	1161
1202	4
1292	4
1348	4
1374	4
1414	4
4	1466
1501	4
4	1580
1638	4
4	1741
12	5
13	5
14	5
15	5
16	5
17	5
18	5
5	21
5	26
27	5
5	29
5	31
5	32
37	5
42	5
44	5
53	5
54	5
5	62
5	64
69	5
5	71
5	72
5	73
5	75
5	76
5	77
5	78
79	5
5	81
85	5
92	5
5	97
5	102
5	107
113	5
117	5
127	5
132	5
5	133
138	5
5	139
147	5
155	5
5	173
5	175
5	182
184	5
5	212
5	224
5	226
229	5
5	233
251	5
5	275
288	5
5	305
318	5
5	328
329	5
5	345
350	5
354	5
5	365
5	369
5	377
379	5
383	5
5	434
5	437
5	438
439	5
5	443
448	5
5	454
5	468
469	5
5	522
5	545
5	548
550	5
562	5
568	5
5	580
593	5
5	623
651	5
5	654
745	5
5	768
5	773
5	774
795	5
5	796
805	5
5	819
827	5
886	5
5	894
5	897
901	5
5	908
911	5
5	915
935	5
979	5
1031	5
5	1034
5	1097
5	1109
1114	5
1118	5
5	1139
5	1152
1169	5
5	1177
1194	5
1202	5
1246	5
1268	5
5	1282
1304	5
5	1322
1358	5
1362	5
1404	5
1422	5
1436	5
5	1453
1524	5
5	1601
5	1606
1610	5
5	1618
1667	5
5	1669
5	1696
5	1745
6	12
13	6
14	6
15	6
16	6
6	17
19	6
6	21
25	6
6	26
6	27
28	6
6	33
35	6
6	42
6	45
48	6
6	52
6	53
6	54
55	6
6	63
68	6
71	6
6	74
6	76
6	104
109	6
111	6
6	118
120	6
125	6
6	138
141	6
6	145
151	6
167	6
176	6
181	6
208	6
216	6
6	223
228	6
6	229
6	240
243	6
6	273
291	6
6	299
305	6
346	6
369	6
379	6
6	422
429	6
6	448
473	6
476	6
6	485
6	494
511	6
6	521
532	6
6	541
6	564
6	574
6	588
6	590
598	6
600	6
611	6
630	6
663	6
672	6
6	693
695	6
6	705
6	707
6	714
730	6
738	6
755	6
6	767
6	780
794	6
796	6
807	6
6	845
6	864
866	6
6	908
913	6
941	6
6	945
6	1055
1057	6
1072	6
1103	6
1128	6
1131	6
6	1155
6	1172
6	1215
1236	6
6	1246
6	1310
6	1360
1369	6
6	1420
1454	6
6	1457
6	1516
1553	6
6	1554
1626	6
6	1665
6	1670
6	1675
1676	6
1714	6
1722	6
12	7
14	7
15	7
7	16
17	7
7	20
7	21
22	7
28	7
31	7
36	7
7	38
7	42
7	44
7	46
7	62
7	68
7	103
116	7
121	7
135	7
136	7
7	154
156	7
7	174
7	177
7	191
206	7
213	7
215	7
7	241
277	7
295	7
7	298
7	318
7	348
355	7
365	7
374	7
7	410
431	7
7	465
481	7
529	7
7	553
637	7
638	7
673	7
796	7
830	7
833	7
7	874
7	909
918	7
967	7
1008	7
1012	7
7	1092
1113	7
7	1121
7	1149
1210	7
7	1217
7	1280
1289	7
7	1320
1389	7
1463	7
1494	7
7	1501
7	1505
7	1571
7	1741
13	8
14	8
24	8
8	32
33	8
8	43
8	53
57	8
89	8
8	92
93	8
99	8
118	8
8	127
8	155
8	177
189	8
8	198
8	302
304	8
308	8
8	313
8	330
8	387
8	421
8	426
474	8
557	8
558	8
591	8
613	8
8	738
8	741
761	8
8	870
875	8
889	8
936	8
8	1269
8	1287
1321	8
1420	8
8	1508
8	1530
8	1611
1631	8
8	1642
1680	8
12	9
13	9
9	14
9	18
9	19
9	22
9	24
25	9
30	9
39	9
46	9
9	47
9	50
53	9
9	60
63	9
71	9
88	9
103	9
116	9
9	131
150	9
159	9
163	9
166	9
176	9
9	198
209	9
235	9
290	9
291	9
9	297
313	9
315	9
9	322
379	9
9	387
9	393
415	9
446	9
465	9
471	9
9	499
9	514
538	9
547	9
578	9
9	631
9	670
672	9
9	688
9	887
9	962
969	9
1013	9
1026	9
9	1066
9	1086
1101	9
9	1108
9	1344
9	1366
1526	9
9	1618
1659	9
1664	9
10	12
10	13
10	15
16	10
10	17
18	10
20	10
10	21
10	22
10	28
31	10
10	38
53	10
67	10
10	70
10	71
80	10
81	10
83	10
93	10
101	10
106	10
10	109
116	10
10	119
122	10
10	128
130	10
10	140
157	10
159	10
166	10
10	175
10	187
10	231
10	233
10	241
10	260
10	261
10	263
10	333
10	337
364	10
367	10
372	10
380	10
10	396
10	436
10	442
444	10
10	527
10	544
561	10
606	10
609	10
614	10
10	658
10	661
10	699
718	10
719	10
724	10
10	737
10	739
754	10
10	786
805	10
10	826
843	10
886	10
909	10
10	931
947	10
960	10
995	10
10	1018
1031	10
1052	10
10	1062
1081	10
10	1089
1093	10
10	1096
1138	10
10	1142
10	1155
10	1159
1181	10
1196	10
10	1197
10	1383
10	1406
1411	10
10	1431
10	1471
1496	10
1512	10
1540	10
1553	10
10	1554
1565	10
1567	10
1623	10
1680	10
1720	10
10	1732
11	12
13	11
11	14
11	15
11	22
29	11
47	11
11	78
83	11
88	11
11	112
122	11
11	141
11	149
11	169
11	218
274	11
11	300
326	11
401	11
425	11
11	455
11	481
11	491
11	531
670	11
706	11
777	11
798	11
859	11
948	11
1185	11
1212	11
11	1231
1245	11
1308	11
1371	11
11	1514
11	1646
11	1661
11	1668
1707	11
12	13
12	14
15	12
12	16
17	12
18	12
12	19
12	21
23	12
24	12
12	25
12	27
12	28
12	34
12	35
12	38
12	46
12	62
64	12
66	12
70	12
12	72
12	74
12	82
12	92
95	12
12	96
99	12
12	100
114	12
12	130
12	144
149	12
150	12
12	155
159	12
163	12
12	169
12	179
181	12
12	183
12	185
12	186
12	189
190	12
12	193
12	196
198	12
12	200
221	12
12	225
230	12
12	231
12	232
233	12
244	12
12	251
259	12
12	260
264	12
279	12
12	281
12	290
300	12
12	306
12	319
337	12
12	348
12	354
357	12
361	12
364	12
12	365
12	366
369	12
372	12
12	373
12	385
387	12
12	406
12	430
435	12
12	460
464	12
465	12
12	466
12	471
12	485
12	491
498	12
12	500
12	510
514	12
12	524
527	12
532	12
541	12
12	549
550	12
553	12
12	581
12	584
12	587
12	588
12	612
12	635
12	636
12	652
661	12
675	12
12	706
12	720
763	12
764	12
12	767
785	12
806	12
820	12
824	12
833	12
12	835
12	847
849	12
868	12
12	870
938	12
939	12
12	964
12	968
12	969
12	1022
12	1053
12	1076
12	1090
1099	12
1104	12
1130	12
1135	12
12	1140
12	1156
12	1173
1187	12
12	1201
12	1203
1205	12
12	1212
12	1220
1276	12
1293	12
1300	12
1308	12
12	1314
12	1327
1342	12
12	1347
12	1348
12	1356
1357	12
12	1399
1417	12
12	1434
12	1445
12	1468
12	1488
12	1491
12	1511
1555	12
1583	12
1590	12
12	1602
1605	12
12	1623
12	1651
12	1663
12	1681
1684	12
12	1706
13	14
15	13
13	16
13	17
19	13
13	20
13	21
22	13
23	13
13	24
13	28
13	32
33	13
35	13
13	36
37	13
13	38
41	13
13	43
44	13
13	45
46	13
13	47
13	51
13	55
58	13
60	13
13	62
13	63
13	64
72	13
75	13
76	13
13	84
13	86
89	13
90	13
92	13
94	13
13	99
13	101
13	103
106	13
110	13
117	13
122	13
13	125
126	13
128	13
13	131
137	13
13	142
13	147
13	160
13	168
169	13
172	13
13	178
13	182
201	13
13	203
205	13
13	213
217	13
13	218
219	13
13	220
239	13
250	13
259	13
264	13
13	268
13	287
289	13
311	13
13	312
328	13
13	330
348	13
13	359
13	367
408	13
13	419
13	455
13	458
13	481
13	483
13	490
13	503
506	13
553	13
13	556
13	560
572	13
13	590
13	611
13	617
13	659
694	13
13	698
13	699
13	700
13	717
13	735
13	741
747	13
756	13
777	13
779	13
13	783
841	13
13	847
860	13
885	13
896	13
13	909
13	939
994	13
13	1004
1011	13
1015	13
13	1026
1040	13
1045	13
1067	13
13	1076
13	1085
1092	13
13	1121
1139	13
13	1145
13	1150
13	1160
1175	13
1179	13
1189	13
1201	13
1229	13
1281	13
13	1287
13	1292
1302	13
1306	13
13	1331
13	1332
13	1333
1334	13
13	1348
1364	13
13	1375
1395	13
1398	13
13	1431
13	1470
1477	13
1492	13
13	1504
1619	13
1625	13
13	1638
13	1642
13	1671
1680	13
1688	13
1691	13
13	1703
1712	13
1713	13
1740	13
15	14
16	14
17	14
18	14
19	14
14	20
14	21
22	14
14	23
25	14
14	26
14	27
31	14
14	36
14	38
14	41
42	14
46	14
47	14
14	48
49	14
51	14
14	52
54	14
59	14
60	14
14	62
64	14
14	67
14	68
14	69
14	70
74	14
75	14
14	79
14	91
92	14
14	94
14	102
113	14
14	115
14	123
127	14
138	14
14	149
14	150
151	14
162	14
14	170
171	14
14	176
179	14
14	182
183	14
193	14
14	195
199	14
216	14
14	227
14	232
237	14
239	14
243	14
266	14
272	14
14	286
14	287
14	288
289	14
14	300
331	14
14	336
344	14
353	14
356	14
14	359
14	374
388	14
397	14
14	407
14	411
14	416
14	417
423	14
14	430
14	440
441	14
14	449
471	14
476	14
488	14
509	14
14	510
14	511
14	529
540	14
542	14
555	14
570	14
574	14
14	576
600	14
607	14
623	14
14	635
14	642
643	14
662	14
688	14
14	690
702	14
721	14
726	14
745	14
758	14
760	14
769	14
780	14
781	14
14	782
790	14
14	794
806	14
14	829
830	14
14	844
14	861
14	875
921	14
14	928
14	930
978	14
1006	14
14	1024
14	1035
1061	14
14	1110
14	1115
14	1125
1135	14
14	1157
14	1180
1190	14
14	1217
1231	14
1238	14
1252	14
1264	14
1328	14
14	1359
1368	14
1438	14
1508	14
14	1525
1540	14
14	1541
14	1543
14	1570
1576	14
14	1580
14	1589
1594	14
14	1616
1634	14
14	1646
14	1670
1687	14
14	1710
14	1716
16	15
15	17
18	15
20	15
21	15
15	22
15	24
25	15
26	15
15	27
28	15
29	15
31	15
15	34
15	35
36	15
15	40
15	43
49	15
50	15
15	52
15	54
15	55
56	15
15	57
59	15
15	61
68	15
78	15
87	15
89	15
15	91
15	96
15	100
15	106
111	15
15	115
117	15
130	15
132	15
15	135
15	138
142	15
15	146
15	150
15	154
161	15
15	163
15	164
179	15
15	186
188	15
204	15
211	15
15	222
15	229
15	234
239	15
248	15
15	255
15	257
262	15
264	15
15	273
277	15
279	15
284	15
15	285
287	15
15	292
15	296
299	15
301	15
309	15
330	15
331	15
15	339
345	15
15	351
359	15
15	374
379	15
15	393
15	402
15	415
423	15
432	15
15	433
445	15
15	452
466	15
486	15
497	15
498	15
15	499
518	15
15	524
531	15
15	532
15	542
559	15
15	562
15	576
15	585
605	15
627	15
15	633
15	644
645	15
654	15
668	15
15	707
15	711
15	761
768	15
15	779
15	795
801	15
805	15
825	15
843	15
849	15
15	850
15	865
15	872
15	876
15	885
889	15
15	896
915	15
15	925
15	927
15	934
946	15
15	951
958	15
15	987
999	15
15	1040
1052	15
1056	15
15	1065
1067	15
1080	15
1086	15
15	1098
15	1127
1130	15
15	1141
1153	15
1154	15
1160	15
1202	15
1210	15
1221	15
1229	15
1243	15
1247	15
1290	15
15	1293
15	1298
1352	15
15	1371
1402	15
1415	15
15	1440
1449	15
1456	15
1472	15
15	1519
1553	15
15	1581
1587	15
1628	15
1660	15
15	1674
1696	15
1700	15
15	1706
1708	15
15	1719
15	1733
15	1734
1739	15
15	1740
15	1742
16	17
19	16
20	16
23	16
16	26
27	16
16	29
31	16
33	16
37	16
39	16
16	40
16	43
16	45
49	16
16	50
54	16
55	16
16	61
16	63
16	66
16	69
70	16
16	71
16	85
90	16
16	97
109	16
16	112
115	16
119	16
120	16
121	16
16	123
16	124
138	16
16	146
164	16
16	173
179	16
182	16
190	16
210	16
16	211
214	16
216	16
217	16
16	219
16	231
235	16
246	16
16	251
261	16
16	272
16	276
16	282
287	16
291	16
295	16
297	16
299	16
16	324
16	344
16	361
362	16
16	368
16	389
420	16
436	16
16	447
453	16
16	487
16	488
16	495
530	16
16	537
543	16
16	575
16	602
16	617
622	16
16	623
636	16
652	16
16	659
661	16
16	664
669	16
16	671
687	16
715	16
16	748
16	753
16	801
16	812
844	16
849	16
16	860
878	16
909	16
942	16
16	954
963	16
16	967
16	974
991	16
16	1009
1018	16
1022	16
16	1027
16	1030
16	1048
16	1067
1074	16
16	1087
1176	16
16	1189
16	1194
16	1226
16	1230
16	1234
16	1273
1275	16
1277	16
1292	16
16	1319
16	1325
1366	16
16	1389
1409	16
16	1419
16	1431
16	1461
16	1464
16	1465
16	1484
16	1587
1604	16
1646	16
1731	16
1743	16
17	18
17	21
17	23
24	17
17	43
48	17
50	17
17	64
17	72
17	74
17	79
80	17
17	81
84	17
91	17
102	17
103	17
108	17
122	17
17	123
17	145
149	17
159	17
161	17
172	17
17	194
196	17
17	198
210	17
215	17
17	220
17	224
235	17
236	17
243	17
252	17
17	259
265	17
17	274
280	17
291	17
315	17
17	349
17	352
365	17
17	379
381	17
385	17
17	390
393	17
17	407
17	453
456	17
461	17
464	17
17	469
17	485
17	518
525	17
17	532
540	17
17	543
17	545
556	17
586	17
17	594
655	17
17	688
17	691
17	725
734	17
749	17
755	17
17	759
17	770
17	775
17	783
17	789
801	17
804	17
828	17
860	17
876	17
17	903
17	940
958	17
969	17
17	983
1030	17
1033	17
17	1043
17	1046
17	1098
17	1124
17	1140
17	1142
17	1145
17	1167
1173	17
17	1198
1201	17
17	1204
17	1213
1224	17
1231	17
17	1266
1277	17
17	1280
1356	17
17	1426
17	1428
1472	17
17	1487
17	1516
17	1529
1550	17
1579	17
1582	17
17	1643
17	1647
1676	17
1721	17
1736	17
18	19
20	18
25	18
27	18
18	29
34	18
18	35
18	41
49	18
57	18
58	18
18	63
72	18
73	18
86	18
88	18
91	18
18	92
98	18
18	100
18	105
18	107
111	18
119	18
18	139
143	18
156	18
162	18
164	18
18	179
18	187
201	18
18	205
18	212
215	18
18	233
18	240
249	18
18	252
18	281
18	288
18	292
293	18
18	304
309	18
311	18
324	18
18	326
18	362
18	366
18	369
389	18
397	18
403	18
409	18
18	410
18	414
420	18
[truncated: 15,401 more rows]
