# Supplementary material for: Dynamic thresholding search for the feedback vertex set problem
Source: PeerJ Comput Sci. 2023 Feb 10;9:e1245. doi: 10.7717/peerj-cs.1245 (PMC10280643; doi:10.7717/peerj-cs.1245)
Supplement: Supplemental Information 1 — These 101 benchmark instances are classified into five categories. No optimal solutions are known for the instances of the first to forth categories, while optimal solutions are known for the instances of the fifth category. [file peerj-cs-09-1245-s001.zip › ThirdCategory/S2000-19900.dat]

2000	19900
1	2
3	1
1	4
5	1
6	1
7	1
8	1
1	9
1	10
11	1
1	12
1	13
1	14
15	1
16	1
1	17
18	1
19	1
1	20
1	21
22	1
1	27
1	28
1	29
30	1
31	1
32	1
1	34
35	1
1	37
38	1
1	39
1	43
44	1
1	45
49	1
52	1
53	1
54	1
56	1
61	1
62	1
1	64
1	68
1	69
1	74
1	78
1	81
88	1
1	93
94	1
102	1
1	104
1	107
111	1
113	1
1	119
120	1
1	125
138	1
142	1
1	150
154	1
1	157
1	161
1	163
182	1
1	186
1	198
1	207
1	217
222	1
1	237
248	1
251	1
1	252
263	1
1	265
1	269
1	275
1	276
1	325
1	327
328	1
362	1
1	369
1	370
372	1
1	403
406	1
443	1
444	1
465	1
472	1
481	1
492	1
498	1
520	1
1	538
549	1
558	1
1	592
595	1
601	1
621	1
1	623
1	627
628	1
1	650
655	1
1	670
719	1
1	728
1	735
1	761
764	1
772	1
774	1
775	1
1	784
791	1
796	1
803	1
821	1
1	841
1	867
899	1
1	901
921	1
929	1
940	1
1	962
970	1
1	981
1034	1
1	1051
1	1063
1067	1
1113	1
1	1137
1	1141
1164	1
1181	1
1	1192
1	1198
1	1219
1236	1
1241	1
1245	1
1	1254
1	1303
1321	1
1	1379
1383	1
1403	1
1422	1
1	1427
1428	1
1441	1
1476	1
1	1525
1543	1
1556	1
1565	1
1	1607
1656	1
1660	1
1667	1
1	1674
1	1721
1	1738
1	1749
1	1756
1	1781
1	1799
1818	1
1850	1
1879	1
1	1881
1	1915
1	1918
1	1994
12	2
13	2
2	14
15	2
2	16
17	2
20	2
21	2
2	25
27	2
2	29
2	32
2	33
2	40
41	2
49	2
52	2
55	2
2	61
64	2
2	65
72	2
74	2
2	79
91	2
116	2
2	121
2	145
2	148
161	2
2	169
2	176
185	2
199	2
205	2
223	2
257	2
259	2
2	265
267	2
290	2
323	2
329	2
2	345
2	349
354	2
430	2
441	2
2	458
500	2
526	2
542	2
2	578
614	2
2	643
2	657
2	690
710	2
725	2
729	2
747	2
784	2
2	786
2	791
2	832
2	845
2	910
2	930
2	941
970	2
2	1110
2	1167
1178	2
1186	2
2	1199
1227	2
2	1231
1243	2
2	1249
2	1294
2	1297
2	1309
1359	2
2	1362
2	1378
1409	2
2	1429
1439	2
1451	2
2	1470
2	1490
2	1519
2	1549
1579	2
2	1580
2	1581
1727	2
1731	2
1735	2
2	1878
2	1880
3	12
13	3
18	3
3	19
45	3
48	3
49	3
3	52
3	56
3	63
3	84
3	97
116	3
3	144
146	3
151	3
152	3
156	3
3	163
3	164
3	171
180	3
3	183
3	186
3	191
3	204
221	3
3	224
227	3
236	3
3	276
308	3
3	322
3	333
339	3
340	3
3	370
3	387
388	3
389	3
3	401
3	406
420	3
3	440
3	467
3	488
533	3
3	566
3	571
3	583
610	3
3	657
3	683
686	3
3	740
3	758
3	763
3	824
3	913
916	3
3	918
3	996
1027	3
3	1109
1123	3
3	1174
3	1186
3	1199
3	1276
1284	3
1320	3
3	1365
3	1369
3	1371
3	1397
3	1447
3	1479
1507	3
3	1539
1543	3
3	1576
3	1599
3	1606
3	1621
3	1635
1655	3
1676	3
1680	3
3	1699
1726	3
3	1747
1888	3
1945	3
4	13
4	14
4	47
58	4
4	66
72	4
4	85
127	4
4	129
4	145
156	4
4	207
4	208
4	227
235	4
260	4
293	4
343	4
4	359
400	4
438	4
499	4
508	4
4	556
4	560
4	659
687	4
709	4
4	728
735	4
4	791
4	816
893	4
907	4
4	934
4	950
1002	4
4	1110
4	1117
1160	4
4	1236
4	1308
4	1312
1362	4
1370	4
1502	4
1572	4
4	1673
4	1680
4	1689
4	1738
1997	4
12	5
5	14
5	15
5	17
18	5
5	19
5	21
27	5
28	5
32	5
37	5
5	41
45	5
46	5
48	5
5	51
5	55
5	56
5	57
5	62
5	75
77	5
84	5
5	87
92	5
93	5
5	110
5	114
5	121
126	5
5	132
5	134
139	5
162	5
5	175
5	191
192	5
196	5
5	200
5	204
211	5
213	5
5	225
5	226
5	243
5	251
5	302
314	5
342	5
5	345
5	349
5	387
5	390
5	423
5	429
5	437
5	439
453	5
456	5
457	5
5	477
499	5
5	521
5	532
5	556
5	583
586	5
601	5
5	612
5	658
5	668
5	685
5	707
5	742
5	813
5	886
888	5
5	930
947	5
948	5
955	5
5	982
1004	5
5	1012
5	1042
5	1050
5	1053
1055	5
5	1069
1078	5
1101	5
5	1140
1147	5
1181	5
1189	5
5	1239
1246	5
1260	5
1318	5
1371	5
1483	5
5	1503
1506	5
1556	5
5	1561
5	1583
5	1670
5	1712
1728	5
5	1748
1769	5
1773	5
5	1893
5	1925
1937	5
1944	5
5	1977
6	12
13	6
6	14
6	15
6	16
18	6
23	6
25	6
6	44
6	47
6	49
6	54
60	6
6	72
83	6
105	6
107	6
6	108
6	111
6	149
6	152
6	159
6	164
169	6
6	193
6	198
6	204
6	209
211	6
6	219
6	241
6	251
255	6
263	6
6	286
298	6
304	6
306	6
308	6
339	6
6	350
6	399
6	420
433	6
6	455
506	6
6	531
574	6
590	6
621	6
747	6
787	6
802	6
6	803
816	6
842	6
845	6
6	847
6	856
6	902
929	6
944	6
954	6
1028	6
6	1068
1103	6
1116	6
6	1160
6	1182
6	1279
6	1306
1323	6
6	1373
6	1400
6	1452
1527	6
6	1551
6	1560
6	1671
1677	6
6	1733
1757	6
1784	6
6	1792
1801	6
1819	6
1823	6
1959	6
1969	6
12	7
7	13
7	20
28	7
7	30
7	37
7	55
7	79
103	7
7	126
7	127
132	7
150	7
166	7
177	7
7	180
7	187
7	189
7	239
7	295
302	7
7	349
363	7
7	368
7	381
456	7
7	518
7	576
7	606
608	7
7	663
710	7
7	737
758	7
795	7
7	853
884	7
914	7
979	7
7	1057
1136	7
1160	7
1375	7
7	1386
7	1400
7	1508
7	1540
7	1601
7	1713
7	1715
1749	7
7	1951
12	8
13	8
8	14
8	15
8	16
8	17
8	19
21	8
8	22
8	23
8	27
8	31
34	8
8	35
37	8
8	42
54	8
8	78
8	79
80	8
85	8
8	86
90	8
104	8
108	8
117	8
120	8
8	124
147	8
8	166
8	169
8	174
185	8
188	8
193	8
200	8
8	203
8	206
210	8
8	236
8	238
8	241
8	242
244	8
8	248
8	321
336	8
356	8
357	8
8	368
8	377
8	392
8	419
8	441
460	8
8	469
8	484
8	530
585	8
8	590
675	8
686	8
8	803
829	8
8	864
914	8
8	927
976	8
8	985
992	8
8	1031
1041	8
8	1075
8	1082
8	1146
8	1175
1191	8
1199	8
1203	8
1208	8
8	1263
8	1288
8	1341
8	1343
1372	8
8	1377
1482	8
1518	8
1522	8
8	1550
8	1615
8	1627
8	1641
1667	8
1700	8
8	1704
8	1792
8	1852
1876	8
8	1943
1947	8
12	9
9	13
9	15
16	9
17	9
9	21
22	9
24	9
36	9
9	44
9	56
9	65
9	69
75	9
91	9
94	9
9	97
112	9
9	117
119	9
122	9
140	9
143	9
9	192
193	9
199	9
208	9
239	9
271	9
275	9
277	9
306	9
320	9
9	321
9	357
373	9
377	9
9	410
419	9
9	439
9	447
9	470
481	9
504	9
9	582
9	591
9	645
9	676
679	9
699	9
700	9
747	9
751	9
752	9
9	796
9	857
874	9
881	9
9	957
9	987
1018	9
1021	9
9	1076
9	1154
9	1159
1197	9
9	1244
1272	9
1312	9
1314	9
9	1385
1459	9
1546	9
1554	9
1666	9
1686	9
1748	9
1830	9
1833	9
1873	9
1877	9
12	10
13	10
14	10
10	15
16	10
10	17
18	10
10	20
10	21
10	22
10	23
25	10
26	10
10	27
10	29
32	10
10	35
10	38
10	40
10	50
10	52
58	10
10	62
63	10
10	72
85	10
86	10
88	10
93	10
10	101
10	103
105	10
10	106
111	10
10	114
124	10
10	126
10	134
136	10
145	10
10	150
151	10
156	10
161	10
10	189
10	190
193	10
10	194
208	10
10	209
10	211
10	232
240	10
243	10
251	10
255	10
10	258
259	10
10	263
269	10
10	282
10	310
10	321
10	331
10	351
353	10
10	362
10	379
10	381
10	393
10	397
401	10
405	10
415	10
417	10
10	421
10	433
10	434
10	436
437	10
10	447
462	10
10	488
489	10
10	502
517	10
10	562
563	10
581	10
593	10
596	10
603	10
10	615
10	617
651	10
10	665
10	677
702	10
10	707
10	717
729	10
736	10
738	10
10	759
10	780
10	785
10	793
10	813
830	10
10	837
10	854
861	10
10	864
10	872
10	877
10	878
881	10
885	10
10	901
903	10
10	926
10	978
995	10
10	1003
10	1006
10	1013
10	1053
1055	10
10	1057
10	1076
10	1082
1087	10
10	1111
10	1118
1124	10
10	1126
10	1140
10	1146
1159	10
1180	10
10	1204
10	1206
10	1233
10	1268
1286	10
1288	10
1289	10
10	1300
10	1326
10	1332
1380	10
10	1398
10	1414
1488	10
1504	10
10	1516
1518	10
10	1524
1531	10
1537	10
1584	10
1599	10
1625	10
10	1629
1666	10
1674	10
1711	10
1743	10
1763	10
1780	10
10	1787
1805	10
10	1828
1853	10
10	1857
10	1866
1892	10
10	1930
1936	10
10	1966
10	1976
11	12
11	14
11	21
27	11
30	11
32	11
34	11
11	36
11	39
11	41
42	11
11	50
11	58
11	86
11	130
136	11
11	143
154	11
11	179
11	184
11	186
11	189
11	220
237	11
11	245
285	11
305	11
11	307
11	353
390	11
11	415
459	11
11	468
11	483
11	486
11	536
11	543
11	568
572	11
11	652
11	727
11	869
11	975
1100	11
1164	11
1225	11
1369	11
1388	11
1489	11
1491	11
1533	11
1600	11
11	1601
11	1624
1633	11
1677	11
1817	11
1868	11
1981	11
1986	11
13	12
14	12
12	15
16	12
17	12
18	12
19	12
20	12
12	22
23	12
24	12
12	26
28	12
12	29
12	30
31	12
12	33
35	12
36	12
37	12
38	12
12	39
12	40
42	12
12	45
12	47
12	48
12	50
12	53
12	55
56	12
57	12
12	58
59	12
60	12
12	61
62	12
65	12
66	12
67	12
12	76
82	12
84	12
12	90
12	91
12	93
12	94
12	95
98	12
12	112
114	12
12	116
123	12
12	124
12	127
12	131
12	135
141	12
143	12
147	12
151	12
156	12
12	161
12	176
12	177
12	183
12	193
12	195
196	12
199	12
12	204
205	12
215	12
218	12
12	233
12	235
12	239
12	251
12	261
12	268
270	12
12	276
288	12
295	12
12	306
314	12
12	319
321	12
322	12
12	327
332	12
12	337
342	12
12	345
351	12
12	364
382	12
12	396
12	412
417	12
12	418
12	429
447	12
12	461
12	474
12	484
12	487
12	489
12	503
12	504
12	515
12	533
12	535
543	12
12	558
12	560
563	12
566	12
12	579
585	12
590	12
12	600
603	12
604	12
12	609
629	12
12	648
651	12
12	652
654	12
672	12
676	12
689	12
698	12
12	714
12	722
12	723
732	12
12	750
12	754
12	773
781	12
785	12
792	12
794	12
798	12
12	799
800	12
806	12
12	808
815	12
843	12
849	12
869	12
12	897
12	916
919	12
928	12
12	930
12	933
12	942
12	953
954	12
963	12
966	12
970	12
980	12
1019	12
12	1027
1032	12
12	1058
1062	12
1079	12
12	1080
1092	12
1120	12
12	1122
1129	12
12	1130
12	1151
1169	12
12	1181
12	1209
12	1212
12	1217
1221	12
12	1228
1235	12
12	1277
12	1280
1281	12
12	1283
1298	12
12	1305
12	1313
12	1338
1376	12
1377	12
1398	12
12	1409
12	1418
12	1421
12	1427
12	1431
1438	12
1441	12
1443	12
1455	12
1488	12
1493	12
1525	12
1571	12
1596	12
1605	12
12	1614
1615	12
1663	12
12	1670
12	1675
1682	12
1691	12
1692	12
1729	12
1743	12
12	1754
12	1802
12	1807
1830	12
1866	12
1944	12
12	1957
12	1974
12	1990
12	1993
14	13
15	13
13	16
13	18
13	19
13	22
13	23
24	13
25	13
26	13
13	29
30	13
31	13
33	13
34	13
13	38
39	13
41	13
13	45
13	46
13	49
51	13
13	59
60	13
13	65
72	13
82	13
13	83
13	88
13	89
13	102
13	106
109	13
116	13
128	13
130	13
13	136
138	13
13	139
141	13
13	162
167	13
171	13
175	13
176	13
179	13
13	182
13	183
195	13
13	200
13	206
228	13
248	13
13	251
13	254
13	260
13	261
13	266
13	268
290	13
13	300
13	303
305	13
322	13
340	13
13	349
353	13
13	358
401	13
13	404
409	13
13	411
412	13
415	13
13	418
463	13
471	13
13	485
491	13
517	13
13	539
13	549
554	13
562	13
563	13
13	582
13	624
648	13
662	13
13	675
686	13
711	13
717	13
13	739
765	13
13	768
13	773
13	836
13	851
886	13
13	900
904	13
13	970
13	975
13	994
13	998
1014	13
1018	13
1032	13
1033	13
1060	13
1061	13
13	1085
13	1114
1167	13
1173	13
1196	13
13	1202
13	1228
13	1254
1261	13
1281	13
13	1291
13	1293
13	1301
13	1367
13	1372
13	1397
1398	13
13	1421
1423	13
1463	13
1473	13
1474	13
13	1486
13	1530
13	1558
13	1564
13	1566
13	1569
13	1574
1608	13
1625	13
1641	13
13	1709
13	1734
1744	13
13	1796
1805	13
1877	13
15	14
14	16
17	14
18	14
14	19
20	14
14	22
14	23
14	24
25	14
26	14
27	14
29	14
30	14
31	14
14	34
36	14
37	14
42	14
14	47
14	48
49	14
14	52
58	14
59	14
63	14
64	14
65	14
14	67
68	14
14	70
14	71
14	76
83	14
85	14
87	14
92	14
14	102
108	14
14	110
117	14
14	120
14	121
123	14
129	14
14	136
144	14
14	148
149	14
154	14
164	14
14	168
14	179
14	188
191	14
196	14
14	197
210	14
223	14
240	14
14	241
14	242
250	14
252	14
262	14
14	270
14	284
14	285
14	287
14	291
292	14
298	14
14	303
304	14
14	313
321	14
14	323
14	329
341	14
349	14
350	14
368	14
14	372
386	14
14	388
390	14
14	411
412	14
14	413
414	14
416	14
421	14
14	424
14	450
476	14
480	14
486	14
14	491
499	14
14	522
528	14
531	14
543	14
564	14
574	14
596	14
604	14
606	14
14	618
619	14
14	621
630	14
634	14
637	14
643	14
653	14
14	658
661	14
679	14
14	690
707	14
14	718
729	14
14	734
14	735
14	740
14	752
14	763
14	771
14	772
777	14
14	795
14	811
819	14
826	14
14	842
14	859
862	14
14	875
14	894
915	14
14	964
973	14
14	1011
1018	14
14	1026
1037	14
14	1042
1117	14
1136	14
1137	14
14	1139
14	1177
1190	14
14	1192
1208	14
1233	14
1288	14
1302	14
1304	14
14	1317
1322	14
1330	14
14	1333
14	1340
1351	14
1371	14
14	1372
1388	14
1390	14
1404	14
14	1413
1425	14
14	1447
1450	14
14	1454
1466	14
1491	14
14	1502
1514	14
1547	14
14	1585
14	1586
1597	14
14	1605
1628	14
14	1709
1724	14
1745	14
14	1770
1771	14
14	1792
1796	14
1859	14
1872	14
14	1882
14	1885
1894	14
14	1912
1924	14
1937	14
14	1947
14	1952
1958	14
14	1961
14	1965
14	1973
1991	14
14	1996
15	16
17	15
18	15
15	19
15	20
22	15
24	15
28	15
29	15
34	15
36	15
41	15
42	15
43	15
15	47
48	15
15	53
15	56
15	61
15	73
76	15
79	15
15	95
15	100
15	127
15	135
15	148
15	159
15	163
178	15
195	15
197	15
198	15
202	15
15	219
15	227
15	237
15	245
15	253
280	15
15	299
300	15
302	15
15	325
346	15
356	15
15	367
392	15
401	15
425	15
15	480
15	495
15	498
504	15
516	15
15	560
568	15
15	579
607	15
15	617
15	649
673	15
676	15
682	15
722	15
723	15
746	15
766	15
790	15
817	15
818	15
15	843
15	886
15	916
15	922
923	15
957	15
15	958
15	1002
1020	15
15	1107
1144	15
1169	15
15	1178
15	1193
15	1205
15	1219
1240	15
1278	15
1322	15
15	1327
1329	15
1371	15
15	1380
15	1427
1430	15
1456	15
15	1503
15	1510
1562	15
15	1585
15	1613
15	1639
1660	15
15	1706
1718	15
15	1730
1750	15
15	1783
15	1840
15	1862
15	1867
1891	15
15	1949
1951	15
15	1960
1962	15
16	17
16	18
16	19
16	20
21	16
23	16
16	24
25	16
27	16
28	16
16	30
32	16
38	16
16	40
16	43
44	16
47	16
54	16
58	16
16	60
61	16
16	63
16	65
16	77
78	16
16	80
16	81
16	96
16	97
16	107
16	114
124	16
16	128
16	131
135	16
16	136
16	140
16	154
16	155
160	16
16	162
166	16
16	172
16	173
181	16
182	16
191	16
16	212
16	214
16	225
16	227
16	233
16	246
259	16
16	260
281	16
285	16
16	286
16	300
16	308
310	16
16	324
16	328
330	16
331	16
16	332
16	361
16	369
372	16
16	382
16	396
16	405
407	16
16	408
16	414
422	16
428	16
444	16
16	446
16	453
16	474
16	500
16	507
16	538
573	16
592	16
16	595
656	16
664	16
16	669
16	734
740	16
763	16
776	16
16	777
788	16
804	16
16	820
16	828
844	16
923	16
938	16
16	948
979	16
16	982
16	999
16	1014
1061	16
1069	16
16	1071
1099	16
1103	16
16	1128
1156	16
1175	16
1179	16
1223	16
1271	16
16	1294
1311	16
16	1315
16	1330
16	1334
16	1339
1358	16
1439	16
1479	16
16	1481
16	1486
16	1518
1522	16
1539	16
1581	16
16	1610
16	1613
1625	16
16	1628
16	1657
16	1659
16	1667
1668	16
16	1702
1712	16
1741	16
16	1744
1773	16
1778	16
1788	16
16	1795
16	1921
1935	16
1941	16
1990	16
17	19
17	20
21	17
24	17
25	17
26	17
17	28
17	31
17	34
35	17
17	38
43	17
45	17
17	46
17	50
51	17
52	17
56	17
17	58
17	59
17	60
62	17
17	70
73	17
74	17
75	17
17	80
[truncated: 17,901 more rows]
