# Supplementary material for: Dynamic thresholding search for the feedback vertex set problem
Source: PeerJ Comput Sci. 2023 Feb 10;9:e1245. doi: 10.7717/peerj-cs.1245 (PMC10280643; doi:10.7717/peerj-cs.1245)
Supplement: Supplemental Information 1 — These 101 benchmark instances are classified into five categories. No optimal solutions are known for the instances of the first to forth categories, while optimal solutions are known for the instances of the fifth category. [file peerj-cs-09-1245-s001.zip › ThirdCategory/S2250-22400.dat]

2250	22400
1	2
1	3
1	4
5	1
6	1
7	1
8	1
1	9
10	1
11	1
12	1
13	1
1	14
1	15
1	16
1	17
18	1
19	1
1	22
1	24
1	25
1	29
30	1
1	31
1	32
34	1
37	1
1	40
42	1
1	43
1	53
1	59
62	1
69	1
1	84
98	1
99	1
103	1
1	119
120	1
131	1
1	136
140	1
1	161
170	1
171	1
1	181
1	211
227	1
237	1
1	244
1	245
254	1
257	1
1	260
269	1
270	1
1	282
284	1
292	1
295	1
297	1
1	299
1	309
316	1
1	333
1	339
1	342
349	1
1	350
1	354
359	1
362	1
398	1
1	399
1	404
415	1
1	418
1	441
1	443
444	1
1	452
1	459
470	1
487	1
1	512
1	516
1	517
535	1
1	558
564	1
569	1
600	1
1	603
620	1
1	651
665	1
1	666
1	683
1	689
1	706
1	752
771	1
1	772
807	1
1	811
1	815
823	1
1	852
1	876
1	880
1	904
908	1
1	922
950	1
981	1
1	989
990	1
1	1014
1	1017
1	1025
1035	1
1	1075
1	1083
1097	1
1	1100
1	1127
1	1132
1	1145
1149	1
1153	1
1164	1
1	1177
1	1200
1	1218
1	1227
1295	1
1313	1
1316	1
1337	1
1396	1
1412	1
1	1432
1	1485
1516	1
1	1520
1545	1
1	1577
1	1578
1	1615
1674	1
1	1698
1	1719
1	1749
1816	1
1819	1
1927	1
1	1933
1	1939
1948	1
1	1960
1975	1
1999	1
2001	1
1	2015
1	2018
2031	1
2065	1
1	2066
1	2116
1	2164
1	2229
12	2
13	2
14	2
2	15
2	16
17	2
2	18
2	19
20	2
22	2
2	23
26	2
33	2
2	35
2	36
2	41
42	2
2	45
2	49
2	52
2	53
2	67
2	71
2	72
77	2
85	2
88	2
2	95
111	2
2	119
2	124
130	2
2	132
2	135
2	141
2	142
2	167
169	2
2	182
2	190
2	194
2	204
2	215
225	2
2	226
248	2
2	259
262	2
2	272
315	2
2	322
323	2
354	2
2	397
402	2
2	414
2	426
448	2
2	453
2	456
462	2
2	465
543	2
2	548
567	2
574	2
618	2
2	668
2	695
2	706
730	2
2	738
747	2
764	2
2	791
2	819
2	862
2	885
893	2
911	2
2	969
975	2
2	977
2	1026
1036	2
2	1045
1059	2
1135	2
1137	2
1234	2
2	1317
1347	2
2	1351
1380	2
1385	2
2	1439
2	1456
2	1473
1546	2
1564	2
2	1573
2	1580
1587	2
2	1616
2	1632
1653	2
1656	2
2	1696
2	1720
1739	2
2	1740
2	1783
1784	2
1836	2
2	1860
1877	2
1914	2
1952	2
1977	2
2	2079
2087	2
2128	2
2	2175
2186	2
2	2199
2	2211
12	3
3	13
3	14
15	3
16	3
18	3
3	21
25	3
3	29
3	32
3	35
36	3
3	38
3	44
48	3
50	3
3	53
3	69
3	78
3	79
85	3
3	87
3	88
3	92
3	102
111	3
113	3
121	3
150	3
159	3
162	3
3	176
3	183
3	201
207	3
3	246
251	3
3	259
3	276
279	3
3	288
299	3
3	304
3	307
318	3
3	325
3	343
444	3
3	449
453	3
515	3
537	3
572	3
593	3
622	3
654	3
750	3
756	3
3	758
810	3
3	863
3	881
884	3
935	3
3	951
3	954
3	963
3	996
3	1036
1062	3
1161	3
3	1170
1209	3
1222	3
3	1231
3	1243
3	1252
3	1290
3	1329
1341	3
1367	3
1413	3
3	1501
1526	3
3	1585
3	1705
3	1837
3	1996
2001	3
2063	3
2187	3
12	4
4	14
4	17
4	19
35	4
4	156
4	172
238	4
247	4
4	254
270	4
4	282
348	4
350	4
4	531
4	573
4	610
718	4
4	739
840	4
958	4
1108	4
4	1268
1849	4
1939	4
2069	4
4	2074
4	2076
5	12
13	5
14	5
15	5
17	5
19	5
5	20
21	5
23	5
25	5
5	26
5	28
5	34
5	36
5	38
5	40
50	5
59	5
66	5
72	5
74	5
5	76
5	78
5	85
5	93
124	5
5	132
5	133
147	5
5	153
156	5
160	5
5	183
5	188
5	232
5	244
5	261
5	265
5	267
275	5
5	280
5	301
305	5
5	313
5	323
5	327
5	344
353	5
366	5
371	5
5	377
5	388
392	5
405	5
5	416
432	5
5	437
447	5
5	472
5	495
509	5
5	516
5	520
530	5
5	544
5	565
566	5
5	583
5	612
623	5
649	5
5	660
689	5
5	716
5	730
5	731
736	5
738	5
5	749
752	5
5	796
5	809
5	831
899	5
911	5
912	5
5	944
952	5
5	1000
5	1029
1126	5
1131	5
5	1137
1151	5
5	1154
1157	5
5	1164
5	1171
5	1242
5	1310
1382	5
1392	5
1411	5
1449	5
1463	5
5	1517
5	1536
1540	5
5	1544
5	1545
1550	5
1651	5
5	1797
1877	5
1879	5
5	1882
1936	5
1984	5
5	2037
5	2090
5	2101
5	2145
2164	5
2205	5
5	2212
2236	5
12	6
13	6
6	14
15	6
6	17
6	19
6	20
30	6
6	31
6	37
6	38
41	6
42	6
43	6
6	52
58	6
6	71
79	6
6	83
90	6
6	108
6	118
6	131
6	152
6	163
6	178
6	196
6	201
202	6
6	232
6	234
250	6
6	281
310	6
6	326
330	6
345	6
365	6
390	6
419	6
6	453
6	606
6	631
647	6
696	6
740	6
6	754
6	798
6	801
820	6
829	6
6	906
973	6
979	6
990	6
6	992
1030	6
6	1043
6	1096
1108	6
1156	6
1209	6
6	1318
6	1328
6	1336
1348	6
1398	6
1478	6
6	1543
1556	6
1647	6
1657	6
1701	6
6	1768
1775	6
1804	6
6	2041
6	2050
2141	6
2202	6
6	2208
7	12
13	7
7	18
19	7
7	20
7	21
24	7
26	7
34	7
35	7
37	7
7	39
40	7
41	7
43	7
7	47
7	48
55	7
7	65
67	7
7	80
100	7
7	106
111	7
7	113
7	115
124	7
127	7
143	7
7	144
7	145
146	7
153	7
167	7
176	7
7	189
7	209
227	7
244	7
7	249
7	258
272	7
284	7
295	7
307	7
309	7
331	7
362	7
390	7
7	397
7	424
7	496
517	7
524	7
7	541
7	552
7	572
7	607
637	7
7	654
7	663
7	680
7	702
722	7
7	727
760	7
770	7
785	7
830	7
861	7
7	870
894	7
902	7
917	7
927	7
7	934
978	7
7	999
7	1002
7	1037
1062	7
1066	7
7	1092
7	1144
7	1172
7	1209
7	1224
1254	7
1270	7
7	1291
1358	7
7	1464
1468	7
7	1499
7	1505
1531	7
1532	7
1643	7
7	1669
7	1689
1709	7
1754	7
1857	7
7	1863
7	1866
1874	7
1889	7
7	1904
1930	7
1994	7
1999	7
7	2045
7	2058
7	2148
7	2168
7	2209
2232	7
2233	7
2238	7
15	8
24	8
8	30
79	8
8	86
184	8
8	237
478	8
8	496
564	8
8	726
1031	8
1033	8
1070	8
1327	8
8	1418
8	1482
1523	8
1751	8
1802	8
1843	8
2194	8
9	12
13	9
14	9
16	9
17	9
9	18
21	9
22	9
23	9
27	9
9	28
29	9
9	32
9	44
9	45
9	46
60	9
63	9
9	71
77	9
87	9
9	90
104	9
9	105
106	9
107	9
124	9
9	137
158	9
169	9
9	178
180	9
9	195
9	200
213	9
225	9
237	9
9	238
261	9
283	9
286	9
293	9
9	359
382	9
9	385
391	9
9	416
9	419
9	450
470	9
489	9
9	499
9	502
507	9
545	9
9	552
579	9
9	599
9	656
9	674
9	718
9	737
740	9
763	9
9	814
9	825
848	9
855	9
9	910
9	918
969	9
9	1004
9	1023
9	1044
1048	9
9	1067
9	1134
1154	9
1159	9
9	1191
1246	9
9	1256
1327	9
1368	9
9	1379
1399	9
1459	9
1497	9
1628	9
9	1635
9	1661
9	1688
1729	9
1737	9
9	1843
9	1883
1890	9
1946	9
1991	9
9	2190
10	12
13	10
10	14
10	15
10	16
10	17
10	20
21	10
23	10
25	10
10	26
27	10
31	10
35	10
10	39
10	46
10	61
10	82
100	10
10	103
10	144
10	146
10	155
162	10
10	170
172	10
10	175
10	182
191	10
209	10
10	239
273	10
282	10
10	307
315	10
10	348
10	372
377	10
10	379
380	10
385	10
10	414
430	10
10	439
10	455
10	456
10	472
479	10
10	506
10	513
518	10
10	519
521	10
10	528
10	537
540	10
10	610
10	618
625	10
641	10
10	650
10	655
695	10
700	10
711	10
10	723
10	773
822	10
834	10
10	891
10	897
10	925
961	10
969	10
10	981
10	986
990	10
10	995
1008	10
10	1087
1103	10
10	1115
10	1122
1142	10
1183	10
1190	10
10	1207
1215	10
10	1239
10	1285
1303	10
10	1304
10	1356
1379	10
10	1413
10	1417
10	1429
1510	10
10	1531
1583	10
10	1656
1691	10
1710	10
1761	10
1762	10
1765	10
10	1781
10	1785
1811	10
1815	10
10	1830
1854	10
1858	10
1879	10
10	1970
10	2013
10	2021
2095	10
10	2110
2156	10
2245	10
12	11
13	11
11	16
11	17
18	11
19	11
11	20
11	21
25	11
29	11
11	35
36	11
38	11
41	11
44	11
45	11
47	11
11	53
56	11
59	11
60	11
11	65
74	11
77	11
11	82
11	83
11	95
99	11
104	11
110	11
11	125
11	133
11	146
153	11
154	11
11	159
11	165
170	11
11	171
180	11
186	11
187	11
11	192
11	195
200	11
205	11
224	11
237	11
252	11
11	281
11	283
301	11
306	11
11	316
323	11
361	11
397	11
410	11
414	11
11	428
11	460
473	11
487	11
11	519
539	11
545	11
555	11
11	577
11	588
593	11
611	11
11	617
639	11
11	645
673	11
11	679
690	11
11	707
714	11
11	719
741	11
11	746
757	11
797	11
11	799
11	800
805	11
808	11
11	825
849	11
11	872
11	873
918	11
946	11
11	949
983	11
11	997
11	1011
11	1042
11	1051
11	1082
11	1094
11	1119
11	1164
11	1172
1175	11
1183	11
1216	11
11	1259
1261	11
1269	11
1277	11
11	1323
1339	11
11	1368
11	1394
1430	11
11	1513
1550	11
11	1607
1608	11
11	1631
11	1634
11	1635
1648	11
11	1686
11	1724
11	1732
1741	11
1744	11
11	1809
1812	11
1855	11
11	1876
11	1925
11	1943
11	1980
1982	11
11	2021
11	2034
11	2083
2087	11
2124	11
11	2147
2158	11
11	2225
11	2227
11	2249
13	12
14	12
15	12
16	12
12	17
12	20
12	21
12	22
23	12
24	12
12	25
12	27
28	12
12	30
12	32
12	34
38	12
12	42
43	12
44	12
47	12
12	48
12	49
12	51
12	57
60	12
61	12
12	63
12	65
12	66
67	12
12	68
73	12
74	12
12	75
77	12
79	12
12	80
85	12
12	87
88	12
12	92
12	93
12	94
12	96
97	12
12	104
105	12
12	109
110	12
114	12
12	116
122	12
12	126
12	139
12	142
143	12
146	12
148	12
12	149
12	150
12	153
155	12
12	157
12	159
160	12
12	167
12	168
12	171
173	12
12	174
176	12
12	181
12	191
195	12
211	12
12	223
225	12
231	12
12	232
12	233
240	12
12	252
255	12
259	12
267	12
12	269
12	274
279	12
12	286
294	12
297	12
301	12
12	305
12	319
321	12
322	12
12	337
338	12
352	12
355	12
12	363
12	364
366	12
12	367
370	12
374	12
375	12
385	12
12	388
12	394
12	409
12	410
419	12
427	12
439	12
12	447
12	449
12	466
12	472
12	474
12	479
481	12
488	12
489	12
12	501
507	12
12	520
12	521
12	524
541	12
555	12
12	561
12	565
12	598
12	609
611	12
614	12
12	658
670	12
675	12
12	700
720	12
743	12
12	744
749	12
801	12
813	12
827	12
859	12
12	880
12	892
896	12
12	908
12	916
922	12
12	923
12	940
943	12
12	949
955	12
12	976
983	12
12	985
996	12
12	999
1000	12
12	1004
12	1020
12	1024
1054	12
1056	12
1058	12
1064	12
1077	12
1083	12
12	1116
1121	12
1122	12
1125	12
12	1146
12	1147
12	1150
12	1166
12	1181
1183	12
12	1196
1201	12
1204	12
12	1212
12	1220
12	1228
12	1232
1235	12
1245	12
12	1280
12	1296
12	1312
1314	12
1334	12
1366	12
1384	12
12	1387
12	1395
12	1397
12	1405
1409	12
1413	12
12	1420
1428	12
1449	12
12	1464
12	1483
1500	12
12	1519
1578	12
1580	12
12	1584
12	1601
12	1622
1642	12
1692	12
1697	12
12	1700
1706	12
12	1718
1727	12
1735	12
1742	12
12	1763
12	1772
12	1776
12	1778
1783	12
1792	12
1801	12
12	1817
12	1828
1852	12
1876	12
1914	12
12	1921
12	1924
12	1972
12	1978
12	1989
2018	12
2024	12
2050	12
2056	12
12	2060
12	2065
2119	12
12	2125
2156	12
2162	12
2190	12
2214	12
12	2225
2238	12
12	2243
14	13
13	15
13	16
18	13
13	20
21	13
22	13
23	13
13	25
13	26
13	28
29	13
13	30
13	31
33	13
13	37
13	42
13	43
13	45
47	13
48	13
49	13
13	51
52	13
56	13
57	13
59	13
63	13
71	13
76	13
87	13
89	13
93	13
13	97
100	13
13	103
104	13
106	13
108	13
13	111
13	114
13	119
120	13
125	13
13	127
13	128
13	131
13	137
147	13
148	13
152	13
155	13
13	157
13	160
162	13
13	163
174	13
178	13
13	190
191	13
13	198
13	200
13	201
13	203
13	207
208	13
216	13
13	225
13	236
13	237
252	13
258	13
266	13
270	13
285	13
287	13
300	13
308	13
341	13
346	13
13	359
372	13
13	373
13	385
13	390
13	403
411	13
415	13
417	13
438	13
13	451
13	458
459	13
13	467
489	13
13	498
535	13
536	13
13	543
555	13
13	557
13	581
618	13
622	13
13	632
652	13
13	658
13	685
13	694
13	699
13	700
13	702
13	704
13	716
13	731
759	13
13	778
13	787
801	13
13	817
13	820
825	13
13	827
13	828
13	831
846	13
872	13
13	882
896	13
13	900
13	907
13	909
13	911
920	13
929	13
941	13
944	13
13	959
1012	13
13	1029
13	1047
13	1054
13	1060
1069	13
1103	13
13	1132
1133	13
1152	13
1160	13
1164	13
13	1169
1178	13
1205	13
1206	13
1218	13
13	1229
1234	13
13	1272
13	1303
1323	13
13	1344
1355	13
1374	13
13	1459
13	1464
13	1481
13	1495
13	1530
13	1535
1548	13
13	1556
1593	13
13	1598
1600	13
13	1623
13	1670
13	1715
1759	13
1760	13
1807	13
1821	13
1824	13
13	1828
13	1835
13	1848
1849	13
13	1867
1882	13
1897	13
13	1918
13	1925
13	1928
13	1951
13	1975
13	2013
2031	13
13	2045
2060	13
13	2064
2070	13
13	2125
2135	13
2139	13
2152	13
13	2155
2173	13
2180	13
2183	13
13	2195
13	2212
13	2216
14	15
16	14
14	18
14	19
14	20
21	14
22	14
14	23
14	24
26	14
14	27
28	14
14	29
33	14
37	14
14	40
14	42
14	44
45	14
54	14
14	55
57	14
60	14
14	61
14	63
14	67
14	68
14	69
72	14
14	74
82	14
84	14
14	86
90	14
113	14
116	14
120	14
122	14
126	14
14	128
14	138
14	156
159	14
14	160
14	161
14	170
14	184
14	185
189	14
14	216
218	14
14	220
14	222
14	225
236	14
14	263
273	14
14	293
323	14
330	14
14	340
344	14
346	14
14	351
353	14
14	380
381	14
14	383
14	405
14	448
455	14
457	14
467	14
14	471
14	477
14	486
491	14
14	522
552	14
553	14
554	14
14	555
14	559
560	14
581	14
14	587
600	14
604	14
14	612
14	627
636	14
14	650
670	14
682	14
684	14
14	703
14	719
722	14
14	724
14	730
738	14
742	14
774	14
780	14
14	792
798	14
801	14
14	802
14	811
813	14
843	14
14	846
851	14
14	856
861	14
14	890
14	933
942	14
981	14
984	14
14	1003
1044	14
1046	14
1053	14
14	1067
14	1072
14	1074
14	1083
1088	14
14	1102
1107	14
1117	14
1159	14
14	1187
1190	14
1193	14
1195	14
1211	14
14	1280
1281	14
1285	14
14	1303
1312	14
14	1327
1335	14
1391	14
1393	14
1428	14
14	1447
14	1473
1476	14
1478	14
1494	14
1504	14
1507	14
1526	14
1570	14
1578	14
14	1581
14	1599
1600	14
1628	14
14	1630
14	1636
14	1645
1658	14
1678	14
14	1709
1757	14
1795	14
14	1839
2019	14
2063	14
2067	14
2071	14
2072	14
2091	14
2137	14
2144	14
2175	14
14	2211
14	2228
14	2231
14	2237
15	16
18	15
20	15
25	15
30	15
15	32
33	15
15	36
15	38
52	15
62	15
74	15
15	83
15	85
15	88
15	94
99	15
15	104
15	112
15	125
155	15
15	172
15	184
185	15
197	15
15	207
15	214
218	15
235	15
241	15
253	15
266	15
268	15
285	15
15	287
15	290
312	15
334	15
341	15
360	15
375	15
380	15
15	392
15	394
403	15
406	15
15	441
15	446
15	454
15	480
15	491
508	15
15	533
552	15
15	559
561	15
562	15
574	15
15	597
617	15
15	628
15	635
15	656
15	672
15	685
703	15
710	15
767	15
15	783
15	811
819	15
15	829
15	872
881	15
15	894
15	902
912	15
15	956
15	977
990	15
15	991
15	1022
15	1025
15	1055
15	1068
15	1106
1112	15
15	1125
15	1144
15	1169
1174	15
15	1257
1276	15
15	1311
15	1358
15	1377
1393	15
15	1406
15	1407
1439	15
1462	15
15	1478
1483	15
15	1523
15	1529
15	1538
1601	15
15	1656
1705	15
1781	15
15	1785
15	1813
1816	15
15	1868
1888	15
15	1901
15	1930
15	1956
15	1976
15	2042
15	2091
15	2105
2136	15
15	2220
17	16
16	19
21	16
16	22
16	23
28	16
30	16
16	41
16	52
63	16
16	66
16	81
16	98
16	110
16	116
118	16
119	16
16	131
134	16
16	137
140	16
142	16
16	144
145	16
16	146
16	153
157	16
16	161
168	16
169	16
16	173
175	16
200	16
208	16
16	224
225	16
16	226
16	229
251	16
16	275
16	276
296	16
303	16
305	16
315	16
339	16
340	16
16	355
366	16
16	373
16	412
439	16
16	442
16	448
16	452
460	16
16	465
16	468
472	16
480	16
490	16
16	503
543	16
16	548
16	550
16	569
16	598
16	664
16	671
16	676
718	16
16	767
16	792
812	16
16	822
823	16
830	16
16	842
897	16
16	915
16	916
16	955
978	16
16	1020
1031	16
[truncated: 20,401 more rows]
