# Supplementary material for: Dynamic thresholding search for the feedback vertex set problem
Source: PeerJ Comput Sci. 2023 Feb 10;9:e1245. doi: 10.7717/peerj-cs.1245 (PMC10280643; doi:10.7717/peerj-cs.1245)
Supplement: Supplemental Information 1 — These 101 benchmark instances are classified into five categories. No optimal solutions are known for the instances of the first to forth categories, while optimal solutions are known for the instances of the fifth category. [file peerj-cs-09-1245-s001.zip › ThirdCategory/S2500-24900.dat]

2500	24900
2	1
3	1
4	1
5	1
1	6
1	7
8	1
9	1
1	10
11	1
12	1
1	13
14	1
1	15
1	16
17	1
18	1
1	19
20	1
1	22
23	1
24	1
1	25
26	1
1	27
28	1
1	29
1	30
1	32
34	1
36	1
1	38
40	1
1	42
1	43
1	52
53	1
54	1
58	1
1	59
60	1
61	1
64	1
1	71
1	74
1	77
1	81
82	1
84	1
1	85
86	1
91	1
1	100
1	102
103	1
113	1
114	1
1	119
122	1
1	125
1	127
1	134
1	137
1	139
1	144
1	147
1	148
151	1
1	154
1	158
1	165
1	177
1	179
1	184
1	193
1	201
1	202
203	1
209	1
1	211
213	1
222	1
233	1
1	259
262	1
267	1
268	1
1	273
1	280
295	1
301	1
1	302
312	1
314	1
1	315
316	1
318	1
325	1
333	1
1	334
343	1
354	1
1	358
1	364
1	365
1	367
383	1
1	389
1	396
398	1
414	1
1	426
429	1
432	1
1	460
1	470
1	472
486	1
1	503
1	512
1	530
1	546
547	1
1	560
564	1
1	595
1	614
629	1
630	1
637	1
644	1
1	656
1	661
1	670
692	1
693	1
1	697
1	703
1	712
717	1
1	727
1	739
1	747
772	1
776	1
777	1
778	1
1	780
1	785
1	792
811	1
1	816
1	840
844	1
849	1
1	865
866	1
872	1
879	1
1	881
914	1
1	924
1	928
936	1
955	1
959	1
1	965
1	968
980	1
1004	1
1	1010
1023	1
1	1039
1068	1
1080	1
1	1082
1085	1
1	1110
1112	1
1119	1
1131	1
1	1158
1203	1
1233	1
1	1253
1254	1
1260	1
1273	1
1	1284
1	1308
1	1314
1345	1
1362	1
1369	1
1	1374
1	1377
1385	1
1	1402
1	1423
1	1428
1	1443
1446	1
1	1457
1	1517
1	1538
1555	1
1566	1
1587	1
1589	1
1	1590
1608	1
1	1613
1	1643
1	1664
1678	1
1698	1
1	1702
1704	1
1757	1
1	1760
1795	1
1	1796
1	1805
1	1822
1852	1
1	1863
1	1881
1	1890
1	1915
1	1949
1	1959
1	1989
2054	1
1	2104
2125	1
1	2143
1	2183
2205	1
2210	1
2221	1
2241	1
1	2290
2295	1
2322	1
1	2326
2335	1
2351	1
1	2352
1	2360
2368	1
2380	1
1	2403
1	2410
1	2420
2422	1
1	2423
2435	1
1	2439
2443	1
2462	1
2	12
2	13
26	2
2	36
2	37
2	55
2	76
85	2
91	2
105	2
175	2
2	192
2	194
205	2
2	225
240	2
326	2
388	2
438	2
487	2
2	548
571	2
662	2
2	681
2	697
708	2
974	2
2	1112
2	1154
1161	2
1213	2
1254	2
1606	2
1626	2
2	1632
2	1673
1715	2
1837	2
2	1904
1909	2
2	1936
2	1954
2	2066
2	2114
2	2174
2	2177
2185	2
2	2260
2	2270
2	2351
3	12
13	3
14	3
16	3
3	18
19	3
21	3
22	3
26	3
28	3
3	31
32	3
33	3
35	3
37	3
3	42
43	3
3	53
55	3
3	63
71	3
78	3
3	79
3	92
93	3
101	3
118	3
120	3
127	3
141	3
142	3
3	151
152	3
154	3
184	3
3	199
3	204
3	217
3	221
3	223
3	244
268	3
3	279
300	3
3	308
320	3
3	322
329	3
3	332
3	376
379	3
408	3
3	426
3	438
491	3
508	3
509	3
3	515
530	3
539	3
3	553
565	3
567	3
570	3
3	571
3	592
3	593
3	651
3	672
684	3
718	3
3	744
745	3
3	767
792	3
795	3
796	3
799	3
3	827
3	832
3	847
867	3
3	873
881	3
3	946
968	3
3	1004
1013	3
3	1016
3	1057
3	1069
3	1086
1091	3
1093	3
1106	3
1115	3
1130	3
3	1141
3	1152
3	1156
3	1172
1178	3
3	1188
3	1203
3	1208
1222	3
1233	3
1239	3
3	1254
3	1256
1272	3
3	1301
1305	3
1335	3
3	1353
3	1400
1478	3
3	1483
3	1505
1571	3
3	1601
3	1609
1678	3
1712	3
1721	3
1729	3
1748	3
1769	3
1792	3
1860	3
3	1861
3	1868
3	1884
1888	3
1913	3
1961	3
3	1964
3	1966
3	1991
3	1994
3	2021
2024	3
3	2025
2065	3
3	2081
3	2110
3	2122
2132	3
2134	3
3	2164
2170	3
2171	3
3	2190
2212	3
2240	3
2246	3
3	2262
2266	3
3	2274
2283	3
3	2308
3	2309
3	2375
3	2386
2429	3
2431	3
3	2449
2456	3
3	2457
2470	3
12	4
4	13
4	14
15	4
4	17
22	4
4	24
4	65
75	4
4	89
4	95
4	97
156	4
160	4
217	4
4	277
351	4
354	4
4	363
375	4
384	4
4	429
490	4
4	499
553	4
563	4
577	4
579	4
652	4
4	785
4	795
4	909
4	964
4	986
1007	4
1076	4
4	1246
4	1425
1471	4
4	1474
4	1507
1514	4
4	1539
1546	4
1555	4
4	1580
4	1584
4	1714
4	1767
1784	4
1933	4
1940	4
2081	4
2098	4
2135	4
4	2205
4	2215
2369	4
4	2396
2430	4
5	12
14	5
15	5
16	5
5	17
18	5
19	5
22	5
25	5
5	31
5	32
5	35
5	36
39	5
41	5
43	5
45	5
5	48
49	5
5	50
5	67
5	74
5	80
85	5
5	87
88	5
5	89
5	90
91	5
5	93
5	95
102	5
104	5
5	113
5	115
117	5
5	125
126	5
5	131
141	5
5	143
5	159
164	5
175	5
177	5
186	5
5	191
5	201
223	5
5	247
5	248
262	5
265	5
267	5
5	287
5	293
5	296
5	312
325	5
332	5
360	5
5	373
5	384
5	388
5	399
5	415
416	5
5	420
429	5
5	439
5	440
5	450
5	451
5	457
5	470
5	478
5	492
494	5
5	504
508	5
515	5
541	5
5	557
5	563
5	569
5	570
581	5
587	5
5	596
5	630
644	5
5	661
664	5
5	669
686	5
5	688
692	5
5	699
711	5
5	714
715	5
5	721
5	746
5	754
5	791
794	5
802	5
5	829
5	843
5	852
866	5
5	875
5	879
5	882
5	888
917	5
5	933
957	5
5	966
971	5
5	974
975	5
1041	5
1059	5
5	1070
1111	5
1122	5
5	1123
5	1129
5	1171
5	1228
5	1242
5	1296
1297	5
5	1318
1344	5
1353	5
1364	5
5	1409
5	1432
5	1517
5	1520
5	1525
5	1536
5	1547
5	1600
1606	5
5	1614
5	1689
5	1704
5	1720
5	1724
5	1792
1809	5
5	1812
5	1813
1819	5
5	1833
1880	5
1942	5
1997	5
2001	5
2108	5
5	2126
2233	5
5	2246
5	2249
5	2263
2264	5
2323	5
5	2419
2450	5
2453	5
6	12
6	13
6	14
16	6
6	21
22	6
6	23
6	33
34	6
36	6
39	6
6	47
6	49
6	50
58	6
6	64
65	6
70	6
72	6
6	74
6	77
80	6
6	107
109	6
114	6
6	115
6	123
6	126
6	137
6	138
162	6
171	6
6	177
197	6
6	198
199	6
212	6
216	6
6	220
6	221
6	236
6	238
6	244
264	6
270	6
6	285
290	6
301	6
305	6
307	6
342	6
380	6
382	6
388	6
406	6
407	6
6	422
6	423
431	6
6	438
6	452
6	454
456	6
6	476
478	6
484	6
6	496
6	524
526	6
6	552
572	6
582	6
6	584
6	601
6	608
6	618
635	6
6	636
6	652
666	6
6	675
6	684
702	6
6	708
6	713
717	6
6	731
737	6
6	771
777	6
6	799
829	6
6	839
6	850
6	863
886	6
6	897
6	926
6	930
932	6
6	941
6	950
6	1031
6	1050
1091	6
6	1127
1137	6
6	1165
1251	6
6	1258
6	1259
6	1274
1290	6
6	1314
1376	6
1379	6
6	1396
1410	6
1422	6
6	1425
6	1427
6	1429
6	1440
6	1497
1538	6
6	1540
6	1588
1638	6
1657	6
6	1701
6	1764
1773	6
1777	6
1784	6
6	1867
6	1870
6	1916
1922	6
1956	6
6	2084
6	2095
6	2196
2211	6
2221	6
6	2230
6	2341
6	2359
6	2397
6	2434
2456	6
2472	6
7	12
7	13
14	7
7	15
7	16
7	17
20	7
21	7
7	44
64	7
70	7
97	7
7	100
112	7
118	7
7	130
164	7
220	7
243	7
7	256
7	258
337	7
355	7
7	356
365	7
7	374
7	387
399	7
400	7
424	7
7	436
7	466
7	519
538	7
659	7
688	7
7	769
776	7
7	782
7	838
880	7
7	886
7	925
1010	7
7	1014
7	1017
1078	7
7	1079
1090	7
1137	7
1142	7
1259	7
7	1423
7	1427
1624	7
1676	7
7	1863
1925	7
1980	7
7	1988
2009	7
2042	7
2215	7
2233	7
7	2260
2285	7
2391	7
2483	7
8	12
14	8
15	8
16	8
8	17
18	8
21	8
23	8
8	24
8	26
8	30
8	36
8	38
8	40
42	8
8	45
48	8
8	52
53	8
66	8
68	8
8	77
8	82
87	8
90	8
8	96
8	118
124	8
129	8
8	130
8	131
150	8
162	8
178	8
184	8
197	8
210	8
8	212
8	226
233	8
234	8
247	8
8	257
8	286
296	8
8	299
321	8
8	331
8	340
8	346
8	348
368	8
403	8
8	415
8	426
429	8
8	444
8	454
8	479
8	486
8	488
8	489
534	8
562	8
8	572
584	8
8	598
605	8
610	8
8	643
8	653
661	8
662	8
678	8
8	703
8	723
756	8
8	772
8	789
8	828
8	832
8	866
8	878
8	951
971	8
8	1090
8	1102
8	1112
8	1161
8	1187
8	1299
1306	8
1342	8
8	1440
1463	8
1472	8
8	1527
8	1552
8	1559
1591	8
1609	8
1631	8
1641	8
8	1670
8	1677
8	1689
8	1735
8	1760
1764	8
1790	8
8	1843
8	1849
8	1858
8	1878
1924	8
1928	8
8	1933
8	1992
8	2015
8	2025
2113	8
2147	8
8	2161
8	2178
8	2224
8	2292
8	2377
2412	8
2459	8
2467	8
2477	8
9	13
9	15
16	9
9	20
21	9
9	22
9	39
42	9
44	9
9	51
9	62
9	74
86	9
92	9
97	9
109	9
9	120
124	9
9	144
9	145
160	9
9	222
9	237
259	9
9	264
9	310
9	335
362	9
9	393
9	402
9	410
424	9
9	513
540	9
575	9
9	580
9	592
9	624
636	9
643	9
660	9
9	674
9	680
9	688
9	691
852	9
9	895
9	904
934	9
9	986
1005	9
9	1079
1136	9
1147	9
1160	9
9	1205
1250	9
9	1279
9	1457
1486	9
1532	9
1593	9
1616	9
1623	9
1625	9
9	1708
9	1751
9	1784
1809	9
1812	9
9	1919
9	1964
9	2117
9	2288
2319	9
9	2326
9	2363
2389	9
12	10
13	10
10	14
10	15
10	17
10	18
10	19
20	10
24	10
10	25
10	28
10	45
10	64
66	10
10	68
85	10
93	10
10	96
97	10
114	10
130	10
10	141
10	145
151	10
10	156
165	10
169	10
10	194
10	199
10	211
10	212
10	221
228	10
10	238
10	240
10	255
10	273
10	283
289	10
401	10
425	10
10	448
10	459
470	10
10	484
523	10
537	10
10	554
10	564
10	565
643	10
649	10
10	651
10	657
668	10
10	672
10	716
10	764
10	783
10	802
10	821
889	10
10	1009
1015	10
10	1022
10	1081
1230	10
10	1258
10	1268
1270	10
10	1295
10	1336
10	1340
10	1421
10	1487
1523	10
10	1549
1742	10
10	1750
1776	10
10	1784
10	1825
1843	10
10	1862
10	1871
1941	10
10	1991
10	2049
10	2135
10	2165
2166	10
10	2188
10	2256
2271	10
2300	10
10	2309
2365	10
2404	10
10	2453
2459	10
10	2467
12	11
11	13
11	18
19	11
30	11
39	11
45	11
11	52
11	65
11	81
11	86
11	87
11	88
11	98
11	109
112	11
141	11
11	156
11	170
11	199
11	210
237	11
241	11
254	11
11	258
261	11
271	11
11	281
284	11
323	11
385	11
409	11
419	11
433	11
11	436
11	452
506	11
521	11
528	11
530	11
11	636
11	642
645	11
650	11
11	660
667	11
11	671
740	11
745	11
11	767
768	11
11	785
800	11
11	813
11	829
878	11
894	11
11	930
931	11
11	954
11	987
11	1018
11	1107
11	1123
1132	11
1160	11
11	1181
1198	11
1207	11
11	1248
11	1249
11	1278
11	1305
1306	11
1319	11
1354	11
1360	11
11	1420
11	1432
1490	11
11	1501
1511	11
11	1518
11	1607
1659	11
1660	11
1739	11
1779	11
11	1824
11	1836
1874	11
1940	11
2027	11
11	2056
11	2057
11	2117
11	2218
2224	11
2376	11
11	2380
11	2388
2434	11
2447	11
12	13
14	12
15	12
12	16
17	12
12	18
12	19
12	20
21	12
22	12
24	12
26	12
27	12
12	28
12	29
12	30
12	31
12	34
12	37
38	12
12	39
40	12
12	43
12	45
12	50
12	53
12	54
55	12
56	12
57	12
58	12
60	12
61	12
62	12
63	12
65	12
12	66
12	71
12	72
12	74
12	86
87	12
12	89
12	95
100	12
12	103
107	12
12	111
112	12
113	12
116	12
12	120
122	12
127	12
129	12
136	12
12	147
12	150
12	152
12	161
162	12
164	12
12	166
12	168
12	169
12	178
12	180
12	184
12	185
186	12
195	12
198	12
212	12
214	12
229	12
12	239
244	12
252	12
12	258
12	259
12	262
270	12
282	12
12	290
12	292
12	297
304	12
310	12
312	12
315	12
318	12
319	12
325	12
336	12
12	347
355	12
358	12
12	361
12	363
369	12
385	12
392	12
12	401
12	405
12	412
414	12
417	12
12	434
12	444
458	12
12	470
472	12
473	12
476	12
489	12
494	12
12	499
12	500
518	12
12	523
524	12
12	532
538	12
552	12
12	555
12	559
12	577
581	12
12	588
591	12
12	597
600	12
12	603
12	606
12	611
631	12
651	12
12	653
654	12
657	12
12	666
688	12
12	730
12	745
12	749
750	12
12	757
766	12
12	778
12	780
12	790
801	12
807	12
829	12
12	835
837	12
838	12
845	12
847	12
12	851
872	12
12	906
909	12
913	12
914	12
12	938
12	942
946	12
12	947
949	12
959	12
965	12
972	12
986	12
1002	12
1003	12
1010	12
12	1020
12	1031
12	1036
12	1059
1084	12
1089	12
12	1094
12	1096
12	1110
12	1129
1130	12
12	1131
12	1142
1151	12
1177	12
1182	12
1197	12
12	1199
1205	12
12	1219
1230	12
12	1285
12	1289
12	1331
12	1336
1338	12
1340	12
1351	12
12	1354
12	1370
12	1400
1415	12
1423	12
12	1429
12	1430
1452	12
12	1465
1475	12
12	1501
12	1506
12	1536
1547	12
1600	12
12	1604
1608	12
12	1615
12	1621
1627	12
12	1630
1637	12
1698	12
1705	12
1714	12
1719	12
1722	12
12	1766
12	1789
1807	12
1813	12
12	1830
12	1831
12	1865
1881	12
12	1883
12	1893
1968	12
1974	12
1993	12
12	1996
12	2001
12	2019
12	2034
2060	12
2079	12
2084	12
2089	12
2093	12
2117	12
12	2122
12	2125
12	2143
12	2153
2180	12
12	2181
2195	12
12	2202
12	2236
2242	12
12	2253
12	2265
12	2286
2289	12
12	2299
12	2310
12	2322
12	2328
12	2336
2337	12
12	2343
2345	12
12	2373
2390	12
12	2417
12	2434
12	2441
2465	12
14	13
15	13
16	13
13	18
13	19
13	20
21	13
13	23
24	13
13	30
13	32
33	13
34	13
13	35
13	36
41	13
13	44
13	47
48	13
51	13
13	52
13	62
63	13
64	13
66	13
67	13
13	69
13	70
13	87
96	13
13	97
13	98
99	13
106	13
13	113
13	124
128	13
13	130
13	133
148	13
13	153
13	155
158	13
160	13
162	13
13	167
13	175
181	13
184	13
188	13
196	13
199	13
13	202
227	13
13	228
13	231
243	13
13	250
260	13
264	13
13	266
13	271
13	276
13	294
326	13
13	347
13	359
13	364
13	365
378	13
13	395
13	397
398	13
13	402
13	409
430	13
13	434
13	450
13	463
13	473
475	13
13	484
13	490
494	13
497	13
13	500
13	504
505	13
507	13
512	13
514	13
13	517
13	524
13	534
13	537
13	583
587	13
592	13
13	603
616	13
13	621
13	626
636	13
13	663
13	665
668	13
680	13
13	687
704	13
712	13
13	715
13	716
13	725
13	726
13	731
13	753
13	755
13	799
13	813
13	817
840	13
853	13
857	13
13	859
13	869
13	897
906	13
13	909
13	924
13	927
933	13
950	13
957	13
13	984
994	13
1044	13
1054	13
13	1058
1065	13
1074	13
13	1096
13	1116
13	1125
1151	13
1174	13
1182	13
1184	13
13	1191
1243	13
1246	13
1281	13
1284	13
1314	13
1343	13
1372	13
13	1384
1387	13
1437	13
13	1486
13	1494
1524	13
1526	13
1539	13
1545	13
13	1566
1586	13
13	1590
13	1598
13	1608
1616	13
13	1621
13	1624
1626	13
13	1638
1679	13
13	1689
1705	13
1782	13
1812	13
1818	13
1876	13
1909	13
13	1935
1950	13
13	1958
1962	13
1967	13
13	1983
2023	13
13	2061
13	2088
13	2096
13	2143
2217	13
2227	13
13	2238
13	2244
13	2249
13	2272
2297	13
13	2314
13	2331
2338	13
13	2371
2383	13
13	2389
2418	13
2445	13
2458	13
13	2463
13	2500
14	15
14	17
18	14
14	19
14	20
23	14
14	27
14	28
14	29
14	31
33	14
14	35
14	36
14	37
14	39
14	40
14	47
14	48
14	49
54	14
58	14
14	60
63	14
65	14
67	14
86	14
92	14
93	14
14	101
14	104
14	112
14	113
14	115
118	14
128	14
134	14
14	137
141	14
14	146
167	14
14	172
196	14
14	200
223	14
226	14
14	228
14	240
257	14
14	276
294	14
299	14
14	301
14	305
311	14
14	315
14	318
350	14
351	14
368	14
14	385
413	14
14	420
435	14
456	14
14	465
14	493
570	14
609	14
14	618
623	14
662	14
14	676
14	684
770	14
790	14
14	817
833	14
840	14
844	14
853	14
857	14
14	887
14	891
894	14
14	901
917	14
938	14
14	950
14	1018
14	1021
14	1026
1037	14
1049	14
1110	14
14	1119
14	1189
1229	14
1247	14
14	1284
14	1312
14	1347
14	1348
1349	14
14	1356
1373	14
1383	14
14	1439
14	1496
14	1498
14	1552
1569	14
1649	14
1701	14
1741	14
1754	14
1763	14
1784	14
1789	14
1798	14
14	1830
1873	14
14	1941
1969	14
1987	14
1995	14
2046	14
14	2048
14	2049
2061	14
2066	14
2070	14
2079	14
14	2114
14	2220
14	2235
14	2271
2351	14
2372	14
2386	14
16	15
15	17
15	20
15	21
25	15
30	15
15	31
32	15
33	15
34	15
35	15
15	45
47	15
15	50
15	62
63	15
15	68
70	15
15	73
15	80
85	15
[truncated: 22,901 more rows]
