# Supplementary material for: Dynamic thresholding search for the feedback vertex set problem
Source: PeerJ Comput Sci. 2023 Feb 10;9:e1245. doi: 10.7717/peerj-cs.1245 (PMC10280643; doi:10.7717/peerj-cs.1245)
Supplement: Supplemental Information 1 — These 101 benchmark instances are classified into five categories. No optimal solutions are known for the instances of the first to forth categories, while optimal solutions are known for the instances of the fifth category. [file peerj-cs-09-1245-s001.zip › ThirdCategory/S2750-27400.dat]

2750	27400
1	2
3	1
1	4
5	1
6	1
7	1
1	8
1	9
1	10
11	1
1	12
1	13
14	1
1	15
1	17
18	1
19	1
20	1
1	21
1	22
1	24
25	1
1	26
1	27
28	1
30	1
31	1
32	1
1	34
1	35
1	38
42	1
44	1
46	1
49	1
1	54
1	56
1	58
1	59
1	61
1	62
1	63
1	75
80	1
1	89
90	1
102	1
106	1
107	1
110	1
112	1
113	1
123	1
127	1
1	130
1	134
142	1
145	1
1	147
166	1
1	167
178	1
1	183
187	1
189	1
203	1
204	1
210	1
1	213
1	215
1	220
1	221
1	239
246	1
1	250
1	254
1	265
1	271
273	1
276	1
283	1
1	291
302	1
304	1
308	1
320	1
1	332
337	1
1	339
352	1
1	354
366	1
375	1
1	383
1	397
404	1
1	405
416	1
429	1
1	441
1	454
1	461
1	464
469	1
1	480
1	484
1	494
1	496
1	504
1	510
1	519
1	525
1	545
1	551
1	559
568	1
1	577
1	581
582	1
584	1
1	587
589	1
599	1
1	604
616	1
1	625
642	1
1	654
1	673
675	1
685	1
692	1
698	1
1	709
714	1
715	1
717	1
718	1
1	724
1	730
1	735
746	1
748	1
777	1
778	1
791	1
1	795
1	832
1	882
889	1
1	893
898	1
902	1
905	1
906	1
1	917
922	1
931	1
1	940
958	1
965	1
1	996
1	1017
1	1023
1	1047
1	1050
1053	1
1119	1
1	1137
1	1161
1193	1
1216	1
1225	1
1236	1
1	1253
1262	1
1313	1
1346	1
1	1368
1	1382
1393	1
1	1397
1	1411
1422	1
1459	1
1	1474
1500	1
1505	1
1	1514
1536	1
1539	1
1	1546
1	1550
1	1571
1	1581
1584	1
1	1587
1	1602
1	1604
1608	1
1622	1
1653	1
1657	1
1739	1
1	1751
1754	1
1	1755
1	1761
1762	1
1	1764
1	1765
1776	1
1	1781
1	1814
1	1859
1	1883
1884	1
1	1898
1919	1
1	1940
1	1944
1974	1
1	1977
1	1982
1987	1
1	2018
1	2025
1	2036
2041	1
1	2070
1	2116
2143	1
2154	1
2166	1
1	2218
2249	1
1	2257
1	2284
2295	1
2400	1
1	2417
2418	1
2422	1
1	2429
2461	1
1	2469
2477	1
1	2498
1	2527
1	2539
2568	1
1	2569
1	2615
1	2620
2632	1
2650	1
1	2668
2670	1
1	2714
2727	1
1	2731
2	12
14	2
15	2
2	16
18	2
2	25
2	26
28	2
36	2
47	2
2	60
67	2
2	68
83	2
84	2
2	85
2	86
2	100
2	112
2	113
115	2
123	2
2	125
143	2
154	2
160	2
2	177
215	2
225	2
2	231
258	2
2	259
2	272
2	288
2	303
2	304
2	336
393	2
2	398
423	2
435	2
441	2
468	2
2	560
2	591
609	2
618	2
2	642
2	644
2	824
834	2
2	886
2	920
926	2
2	936
993	2
2	1002
2	1129
2	1189
2	1235
2	1249
2	1262
2	1373
2	1482
1548	2
2	1591
1617	2
1655	2
1667	2
1677	2
2	1769
1815	2
1817	2
2	1873
1881	2
2	1909
2	1912
2	1964
2	2066
2085	2
2102	2
2175	2
2196	2
2	2200
2	2227
2263	2
2	2294
2	2308
2324	2
2345	2
2	2366
2394	2
2465	2
2	2468
2	2500
2594	2
2596	2
2620	2
12	3
3	13
14	3
16	3
3	21
3	22
28	3
3	35
3	42
53	3
62	3
63	3
72	3
3	76
117	3
119	3
141	3
3	167
168	3
3	190
204	3
3	274
297	3
3	307
3	377
381	3
3	417
422	3
433	3
3	471
506	3
3	612
3	613
3	656
661	3
662	3
3	701
716	3
3	772
3	842
3	978
989	3
3	991
1002	3
3	1012
3	1129
3	1195
1257	3
1323	3
3	1333
1353	3
3	1372
3	1592
1771	3
3	1854
1880	3
1904	3
2026	3
3	2118
2127	3
2217	3
3	2271
3	2323
2373	3
3	2416
2445	3
2502	3
4	12
13	4
14	4
4	15
4	16
19	4
4	21
4	23
24	4
4	27
30	4
4	31
32	4
4	33
34	4
4	37
4	42
53	4
4	54
4	55
4	62
70	4
71	4
75	4
4	77
81	4
4	96
4	99
4	107
4	111
115	4
4	120
122	4
128	4
4	130
136	4
138	4
141	4
149	4
4	150
163	4
4	171
174	4
175	4
4	182
4	188
195	4
196	4
4	207
212	4
4	213
4	260
4	287
4	316
318	4
322	4
350	4
357	4
4	359
365	4
4	371
376	4
4	379
407	4
413	4
431	4
4	441
465	4
4	476
520	4
4	558
4	564
595	4
4	597
643	4
651	4
734	4
736	4
4	787
4	807
816	4
4	823
843	4
4	855
4	865
879	4
4	889
4	928
4	931
4	976
996	4
4	1020
4	1088
4	1108
1131	4
4	1135
1144	4
4	1157
1193	4
1195	4
1206	4
1230	4
4	1254
1292	4
4	1391
4	1463
4	1503
1544	4
4	1593
4	1672
1680	4
4	1698
4	1699
1709	4
4	1753
1812	4
4	1827
1893	4
1926	4
1977	4
4	2047
4	2049
4	2060
2086	4
2091	4
2207	4
4	2309
4	2318
2354	4
2356	4
4	2376
4	2392
2430	4
2615	4
2628	4
4	2677
2750	4
12	5
5	18
5	35
473	5
5	505
5	636
5	722
747	5
819	5
5	1069
5	1156
5	1242
1969	5
5	2029
2212	5
12	6
13	6
6	15
16	6
6	17
6	18
19	6
6	24
25	6
28	6
31	6
6	37
40	6
6	41
6	46
6	47
6	56
6	58
66	6
6	79
6	92
6	93
134	6
6	135
6	143
6	145
151	6
6	161
6	164
168	6
181	6
6	254
6	274
6	285
6	286
6	299
6	305
6	309
322	6
341	6
6	366
6	399
401	6
457	6
465	6
483	6
487	6
6	560
6	578
6	597
6	624
6	625
656	6
6	667
6	684
711	6
6	733
764	6
6	767
807	6
6	827
6	859
896	6
6	908
6	921
922	6
987	6
1043	6
1115	6
6	1122
1169	6
6	1220
6	1247
1365	6
1386	6
6	1460
1479	6
6	1581
1694	6
6	1695
1738	6
6	1797
1838	6
1865	6
1921	6
1922	6
6	1928
6	1931
6	1956
6	2060
6	2076
2099	6
2151	6
6	2152
2167	6
2232	6
6	2366
2420	6
2478	6
6	2491
2492	6
6	2558
2609	6
6	2633
2685	6
6	2749
12	7
13	7
7	14
17	7
18	7
26	7
29	7
7	31
34	7
7	52
7	56
66	7
7	77
79	7
91	7
7	95
97	7
7	104
7	122
7	155
7	173
7	205
218	7
246	7
7	269
7	323
331	7
7	402
427	7
464	7
7	502
7	511
7	563
617	7
622	7
7	654
7	668
675	7
679	7
7	724
741	7
752	7
7	781
819	7
7	996
1005	7
1048	7
7	1076
1107	7
7	1242
1293	7
1295	7
7	1311
7	1387
7	1391
1437	7
7	1494
7	1605
7	1694
7	1825
7	1902
1922	7
7	1931
1977	7
7	2208
2230	7
7	2257
7	2316
7	2719
7	2737
8	12
8	13
8	14
8	15
8	16
17	8
18	8
8	20
8	21
8	22
23	8
25	8
8	28
8	32
8	40
8	43
44	8
8	64
8	67
8	74
76	8
8	77
80	8
8	82
8	84
8	87
8	93
8	98
108	8
114	8
8	116
8	121
126	8
8	129
131	8
8	167
169	8
8	179
182	8
8	189
193	8
196	8
203	8
207	8
221	8
223	8
8	232
8	234
8	253
254	8
8	258
260	8
292	8
8	297
300	8
8	303
8	304
307	8
8	312
339	8
352	8
8	367
8	369
377	8
8	381
8	407
8	409
410	8
450	8
8	493
501	8
8	503
521	8
542	8
547	8
553	8
8	554
8	572
8	573
8	595
607	8
626	8
639	8
647	8
8	655
664	8
8	681
683	8
709	8
8	714
8	739
750	8
8	752
8	777
8	796
8	807
820	8
859	8
879	8
8	887
8	890
948	8
955	8
969	8
1030	8
1127	8
8	1159
1162	8
8	1179
1200	8
1213	8
8	1244
1248	8
1277	8
8	1300
1302	8
8	1311
1329	8
8	1383
8	1390
1442	8
1477	8
8	1482
1487	8
1512	8
8	1540
8	1567
8	1585
8	1628
8	1629
8	1631
8	1638
8	1704
8	1826
1851	8
1870	8
8	1894
8	1899
8	1948
8	1962
8	1971
1983	8
1989	8
8	2009
2024	8
2025	8
2034	8
8	2044
2065	8
8	2074
2079	8
2092	8
8	2129
8	2153
8	2164
8	2199
2235	8
8	2394
8	2492
2545	8
2571	8
2602	8
8	2685
2736	8
12	9
9	13
17	9
9	19
9	20
9	23
9	24
37	9
43	9
48	9
9	61
68	9
9	74
76	9
9	100
103	9
108	9
9	207
209	9
9	241
251	9
9	267
9	278
285	9
342	9
360	9
396	9
397	9
9	404
417	9
432	9
9	465
472	9
481	9
9	487
519	9
571	9
9	591
9	592
9	644
653	9
691	9
9	713
9	791
9	815
9	818
9	824
913	9
9	951
1099	9
1169	9
9	1177
1247	9
9	1313
9	1398
1447	9
1568	9
9	1621
9	1622
1656	9
9	1687
9	1785
1803	9
9	1807
9	1826
1838	9
9	1842
1846	9
9	1864
1911	9
1987	9
9	1989
2015	9
2084	9
9	2231
2236	9
2251	9
2349	9
9	2380
9	2439
2479	9
2521	9
2539	9
2587	9
2624	9
2722	9
10	12
13	10
10	14
15	10
10	16
10	19
10	21
24	10
10	32
41	10
46	10
47	10
66	10
10	104
111	10
10	151
157	10
10	165
10	171
10	175
10	186
10	198
10	263
10	274
282	10
10	299
325	10
337	10
347	10
412	10
441	10
10	452
475	10
10	506
10	717
10	723
750	10
10	752
10	775
10	856
10	869
10	919
951	10
10	954
963	10
1041	10
10	1053
10	1085
10	1121
1178	10
10	1195
10	1217
10	1255
10	1264
1344	10
1369	10
1418	10
1466	10
10	1487
1489	10
10	1508
10	1512
1531	10
10	1611
1693	10
10	1698
10	1811
1839	10
10	1861
1886	10
1929	10
10	1952
10	2092
10	2136
2183	10
10	2276
10	2315
2350	10
2351	10
2352	10
10	2455
2572	10
10	2640
2648	10
10	2666
10	2724
10	2725
11	13
14	11
11	15
17	11
20	11
11	21
22	11
23	11
11	25
11	26
11	32
34	11
11	38
39	11
44	11
51	11
70	11
75	11
11	78
94	11
11	97
11	103
104	11
106	11
11	136
140	11
11	164
180	11
189	11
294	11
331	11
11	340
11	349
11	351
354	11
11	410
414	11
427	11
460	11
11	473
11	475
555	11
580	11
11	614
630	11
11	678
702	11
11	725
11	745
871	11
937	11
11	1047
1050	11
11	1060
11	1070
1107	11
11	1133
11	1138
1155	11
11	1189
11	1205
11	1216
1217	11
11	1221
11	1234
11	1237
1243	11
11	1249
11	1257
1350	11
1408	11
11	1446
1452	11
1461	11
11	1693
11	1722
1830	11
1862	11
11	1932
11	2036
11	2173
2192	11
11	2212
11	2216
2360	11
2366	11
2396	11
2407	11
2433	11
2471	11
11	2480
2606	11
2626	11
2655	11
11	2714
2742	11
13	12
14	12
15	12
12	16
17	12
12	19
22	12
25	12
28	12
12	29
30	12
32	12
33	12
12	34
12	35
12	36
38	12
12	41
43	12
12	44
45	12
48	12
49	12
50	12
58	12
59	12
12	67
12	68
12	76
12	77
12	78
12	83
85	12
12	95
12	98
12	102
104	12
105	12
107	12
110	12
12	111
114	12
12	119
123	12
124	12
130	12
12	131
12	139
140	12
12	141
12	149
12	151
153	12
12	156
12	157
12	165
12	175
12	180
12	189
198	12
12	199
12	202
208	12
12	210
12	213
12	218
221	12
227	12
229	12
231	12
12	235
240	12
249	12
251	12
254	12
12	257
12	260
12	265
266	12
12	269
277	12
12	282
12	291
292	12
297	12
300	12
307	12
12	309
12	312
12	324
12	329
12	330
12	332
342	12
343	12
344	12
12	347
353	12
360	12
12	380
12	387
12	388
413	12
12	417
12	421
422	12
429	12
430	12
456	12
465	12
470	12
487	12
12	489
491	12
493	12
12	495
508	12
510	12
12	512
513	12
515	12
530	12
543	12
12	550
12	551
12	561
568	12
573	12
12	592
607	12
12	608
622	12
12	628
12	639
658	12
665	12
676	12
12	685
12	686
703	12
705	12
710	12
12	715
12	724
732	12
739	12
12	772
786	12
12	789
12	795
12	809
12	829
12	851
12	860
863	12
12	877
880	12
885	12
886	12
12	887
897	12
905	12
12	906
907	12
12	913
916	12
917	12
12	941
12	949
12	1025
1030	12
1039	12
12	1116
12	1121
1162	12
12	1164
1213	12
12	1220
12	1225
1231	12
1236	12
1237	12
12	1244
1245	12
12	1249
1260	12
1262	12
1266	12
12	1289
12	1296
1297	12
12	1317
12	1321
12	1324
12	1334
12	1342
1374	12
12	1381
1383	12
12	1392
1404	12
1415	12
12	1421
12	1440
12	1442
12	1469
1470	12
1497	12
1505	12
1510	12
1526	12
12	1529
12	1551
12	1557
1562	12
1597	12
1600	12
1632	12
12	1635
12	1637
12	1650
12	1651
12	1660
1671	12
12	1686
12	1699
1701	12
12	1745
12	1768
1783	12
1793	12
12	1794
1795	12
1799	12
12	1804
1822	12
1835	12
12	1847
12	1861
1867	12
1877	12
1883	12
12	1907
12	1931
12	1948
12	1960
12	1965
1989	12
1993	12
2007	12
2012	12
12	2018
12	2025
2029	12
12	2045
2053	12
2099	12
2151	12
2159	12
2166	12
12	2174
2191	12
2193	12
12	2197
2248	12
2257	12
2261	12
12	2267
12	2283
12	2289
2301	12
2312	12
2331	12
2337	12
12	2348
12	2352
12	2377
12	2399
12	2426
2440	12
2459	12
2484	12
2499	12
12	2540
2562	12
12	2563
12	2565
12	2572
12	2591
2601	12
12	2608
12	2622
12	2627
12	2663
2698	12
13	14
13	15
16	13
19	13
13	21
13	23
13	24
25	13
13	26
27	13
30	13
13	31
13	33
13	35
36	13
13	37
43	13
13	45
13	50
13	62
64	13
66	13
13	69
13	73
78	13
13	80
90	13
13	91
13	98
13	102
13	103
13	105
13	108
109	13
113	13
13	115
13	117
13	118
119	13
122	13
123	13
13	137
13	141
13	149
156	13
13	158
162	13
172	13
13	175
13	176
181	13
13	192
193	13
13	200
209	13
214	13
224	13
13	227
244	13
13	272
275	13
278	13
288	13
13	300
314	13
315	13
323	13
334	13
13	350
356	13
361	13
364	13
365	13
370	13
379	13
383	13
384	13
13	394
13	396
13	405
13	411
13	418
428	13
13	430
437	13
451	13
13	454
13	457
13	464
471	13
490	13
13	496
13	498
13	504
507	13
518	13
13	520
13	524
13	534
538	13
542	13
13	548
558	13
13	569
13	575
579	13
13	582
638	13
13	664
670	13
13	693
13	702
13	711
13	712
729	13
13	742
757	13
13	765
814	13
13	829
833	13
13	836
13	842
13	892
13	904
13	908
909	13
13	919
961	13
13	975
981	13
13	987
995	13
1008	13
13	1078
1089	13
13	1097
13	1099
1145	13
13	1157
13	1171
1181	13
13	1207
13	1229
1233	13
1245	13
13	1267
13	1345
1368	13
13	1369
1373	13
13	1384
1393	13
1406	13
13	1410
1459	13
1535	13
13	1562
13	1641
13	1650
1656	13
1661	13
1690	13
1814	13
1832	13
13	1859
13	1884
13	1888
13	1900
13	1915
13	1927
13	1935
13	1937
13	1943
1961	13
1963	13
1988	13
1991	13
2004	13
13	2007
2045	13
13	2069
13	2074
13	2088
2102	13
2119	13
13	2147
13	2153
13	2189
13	2202
2215	13
2221	13
13	2226
13	2229
2243	13
13	2292
13	2360
13	2375
13	2410
13	2451
13	2462
13	2468
13	2488
13	2497
13	2516
2521	13
2525	13
13	2530
13	2550
2555	13
2632	13
13	2679
2702	13
13	2729
13	2734
15	14
14	16
17	14
14	18
14	20
14	21
22	14
14	23
14	26
14	27
29	14
30	14
32	14
33	14
14	34
38	14
14	39
40	14
45	14
14	46
51	14
59	14
14	60
80	14
82	14
14	90
14	94
98	14
14	99
14	100
101	14
14	102
103	14
14	109
14	110
112	14
14	114
115	14
14	127
14	128
131	14
132	14
133	14
136	14
14	137
147	14
148	14
153	14
157	14
14	170
177	14
14	182
184	14
189	14
190	14
14	195
200	14
14	201
14	230
14	241
255	14
14	269
270	14
271	14
273	14
14	275
283	14
14	286
14	289
296	14
298	14
14	308
312	14
14	350
14	367
14	378
14	383
389	14
401	14
404	14
14	412
416	14
14	436
14	438
463	14
14	465
14	473
14	476
489	14
14	499
505	14
509	14
532	14
14	545
561	14
14	563
567	14
581	14
14	596
14	604
14	619
624	14
629	14
646	14
14	672
677	14
14	693
731	14
14	736
743	14
14	746
762	14
14	765
774	14
775	14
798	14
14	803
14	851
14	866
893	14
898	14
14	912
921	14
14	923
930	14
948	14
950	14
962	14
963	14
14	982
994	14
14	1005
14	1027
1035	14
14	1039
14	1041
14	1042
1051	14
14	1073
1076	14
14	1077
14	1083
1124	14
14	1162
14	1170
14	1189
14	1191
1192	14
14	1203
14	1252
14	1262
1271	14
1284	14
14	1308
14	1324
14	1346
14	1361
14	1362
14	1409
14	1464
14	1502
1534	14
14	1542
1622	14
1627	14
1636	14
1653	14
14	1654
14	1657
1676	14
1680	14
1709	14
1711	14
14	1718
1730	14
1732	14
1748	14
14	1776
1790	14
1793	14
1828	14
14	1837
14	1848
1852	14
14	1853
1856	14
1874	14
14	1900
14	1908
14	1926
14	1964
14	1979
14	1981
2010	14
2046	14
2065	14
14	2077
14	2093
14	2104
14	2108
14	2123
14	2129
2137	14
14	2146
14	2170
14	2181
2190	14
14	2195
2230	14
14	2252
2259	14
2274	14
14	2277
2294	14
14	2307
2314	14
2317	14
2337	14
14	2341
2350	14
14	2371
14	2534
2548	14
2559	14
2579	14
2589	14
14	2593
14	2635
2639	14
2642	14
14	2648
2654	14
2696	14
2703	14
2705	14
2740	14
2743	14
16	15
15	17
15	18
15	19
20	15
22	15
28	15
15	30
15	33
15	37
40	15
43	15
15	49
15	57
62	15
15	63
68	15
15	69
71	15
15	72
15	74
15	77
15	79
85	15
87	15
88	15
89	15
92	15
108	15
15	138
143	15
15	149
160	15
15	162
15	163
15	172
15	176
179	15
15	187
15	199
15	203
15	214
229	15
15	249
258	15
15	261
263	15
15	268
278	15
286	15
296	15
310	15
322	15
323	15
325	15
326	15
328	15
339	15
15	347
15	360
15	371
385	15
390	15
15	392
15	400
[truncated: 25,401 more rows]
