# Supplementary material for: Dynamic thresholding search for the feedback vertex set problem
Source: PeerJ Comput Sci. 2023 Feb 10;9:e1245. doi: 10.7717/peerj-cs.1245 (PMC10280643; doi:10.7717/peerj-cs.1245)
Supplement: Supplemental Information 1 — These 101 benchmark instances are classified into five categories. No optimal solutions are known for the instances of the first to forth categories, while optimal solutions are known for the instances of the fifth category. [file peerj-cs-09-1245-s001.zip › ThirdCategory/S3000-29900.dat]

3000	29900
2	1
3	1
4	1
1	5
1	6
7	1
8	1
1	9
10	1
11	1
1	12
13	1
14	1
1	15
19	1
20	1
21	1
1	24
1	25
26	1
28	1
29	1
1	31
33	1
1	34
1	36
1	38
39	1
49	1
1	51
1	52
1	57
1	63
70	1
1	77
1	78
79	1
85	1
1	90
1	94
108	1
1	123
1	125
1	126
1	137
1	139
1	163
1	172
1	174
177	1
1	178
1	180
1	206
1	231
1	233
236	1
242	1
246	1
259	1
1	260
298	1
1	350
364	1
1	371
395	1
414	1
430	1
440	1
1	454
487	1
512	1
1	517
519	1
520	1
528	1
1	533
535	1
549	1
557	1
578	1
1	582
590	1
611	1
617	1
1	646
1	767
1	784
1	785
1	804
1	820
1	821
1	830
848	1
856	1
1	878
1	898
1	903
908	1
909	1
973	1
1030	1
1	1036
1038	1
1072	1
1114	1
1130	1
1142	1
1	1183
1191	1
1208	1
1	1221
1	1238
1	1276
1292	1
1328	1
1344	1
1	1354
1	1379
1392	1
1	1410
1	1414
1	1431
1515	1
1	1546
1	1558
1	1608
1	1619
1	1625
1635	1
1	1683
1701	1
1	1709
1726	1
1772	1
1808	1
1818	1
1850	1
1864	1
1	1887
1937	1
1	1939
1942	1
1	1967
2026	1
1	2037
1	2056
1	2058
1	2063
2087	1
1	2101
2119	1
2157	1
2164	1
2239	1
1	2245
2281	1
2321	1
2326	1
2387	1
1	2452
2593	1
2604	1
1	2615
1	2640
2732	1
2786	1
2849	1
1	2850
1	2958
1	2996
12	2
13	2
14	2
2	22
2	32
2	36
37	2
38	2
53	2
57	2
59	2
63	2
2	65
67	2
71	2
2	78
86	2
2	88
2	99
2	104
159	2
2	196
2	219
2	248
2	258
2	265
388	2
2	408
2	416
423	2
435	2
2	504
515	2
2	522
547	2
2	598
2	615
2	720
2	768
772	2
852	2
881	2
2	888
896	2
927	2
970	2
984	2
1008	2
2	1024
2	1063
1080	2
1082	2
1084	2
1098	2
1109	2
2	1129
1172	2
1199	2
1206	2
2	1213
1222	2
2	1242
1285	2
1320	2
2	1427
1443	2
2	1500
2	1505
1624	2
1718	2
1723	2
2	1784
2	1896
1903	2
2	1954
2	2004
2	2077
2171	2
2215	2
2436	2
2	2437
2460	2
2	2462
2	2486
2	2554
2	2669
2	2681
2	2802
2	2837
3	12
13	3
14	3
16	3
3	18
3	19
20	3
21	3
3	23
24	3
3	26
27	3
28	3
3	30
3	32
38	3
41	3
42	3
3	43
49	3
3	55
59	3
3	60
64	3
3	78
83	3
87	3
90	3
3	96
109	3
120	3
122	3
137	3
3	142
3	144
3	150
3	153
3	167
3	173
3	213
3	218
233	3
3	263
264	3
308	3
311	3
3	321
3	361
3	370
3	373
3	401
3	403
3	414
3	415
3	419
428	3
454	3
3	465
3	485
489	3
490	3
503	3
3	522
524	3
3	553
3	556
574	3
3	609
3	618
621	3
634	3
3	637
640	3
661	3
3	693
759	3
3	774
791	3
3	805
3	815
3	858
880	3
3	930
3	938
965	3
3	1018
3	1066
3	1090
3	1100
1118	3
1129	3
3	1152
3	1169
3	1174
1191	3
1208	3
1219	3
1220	3
1302	3
1318	3
3	1339
3	1341
3	1354
1423	3
1430	3
3	1470
1471	3
3	1523
1555	3
3	1615
3	1628
3	1648
3	1698
3	1718
1726	3
1733	3
1754	3
3	1788
3	1876
3	1926
3	1934
1938	3
2000	3
3	2021
2030	3
2051	3
2107	3
2173	3
2212	3
3	2392
2430	3
3	2462
3	2475
2486	3
3	2488
3	2514
2515	3
2532	3
2582	3
3	2618
2643	3
3	2653
2671	3
2733	3
3	2800
3	2808
2835	3
3	2861
3	2894
2942	3
3	2959
2960	3
2990	3
4	12
13	4
14	4
15	4
16	4
4	17
18	4
4	23
41	4
4	42
43	4
4	50
4	60
63	4
68	4
4	73
107	4
4	122
4	123
134	4
135	4
4	154
4	162
169	4
199	4
4	209
4	232
258	4
314	4
319	4
4	322
351	4
4	365
4	402
4	453
4	530
605	4
609	4
615	4
623	4
4	641
4	652
660	4
666	4
692	4
4	757
4	768
4	770
817	4
4	830
4	883
4	900
934	4
955	4
4	958
4	1000
4	1041
1042	4
4	1099
4	1117
1174	4
4	1211
4	1234
4	1238
1261	4
4	1299
4	1329
1356	4
1372	4
4	1421
1491	4
1500	4
1511	4
1562	4
1563	4
1570	4
4	1573
4	1590
4	1641
1686	4
1745	4
1788	4
1796	4
1899	4
2034	4
2082	4
2291	4
2301	4
2436	4
2469	4
4	2511
2616	4
2655	4
2761	4
2793	4
2818	4
4	2993
5	12
5	13
15	5
5	19
5	21
5	31
5	33
35	5
38	5
40	5
48	5
60	5
64	5
68	5
5	81
93	5
95	5
5	105
5	132
136	5
5	150
5	157
5	210
236	5
265	5
300	5
5	304
5	308
328	5
338	5
349	5
354	5
5	355
390	5
5	439
471	5
491	5
5	492
499	5
517	5
5	545
5	546
602	5
630	5
659	5
5	677
5	692
5	721
724	5
5	752
790	5
5	889
5	894
929	5
5	935
5	938
948	5
972	5
5	999
5	1024
1028	5
5	1052
5	1170
5	1179
5	1194
5	1269
5	1312
1323	5
1337	5
5	1361
1374	5
5	1393
1411	5
1420	5
5	1560
5	1649
1818	5
1839	5
5	1902
1993	5
1999	5
2049	5
2113	5
2141	5
5	2163
5	2220
5	2226
5	2304
2467	5
2472	5
5	2522
2528	5
2622	5
2777	5
2785	5
2911	5
6	12
6	13
6	14
6	15
16	6
17	6
18	6
6	22
6	25
27	6
28	6
30	6
6	31
34	6
35	6
39	6
6	40
6	42
44	6
6	57
60	6
62	6
67	6
77	6
89	6
90	6
6	105
6	108
117	6
6	126
6	129
6	142
6	161
166	6
167	6
6	181
191	6
204	6
207	6
231	6
6	232
6	233
274	6
282	6
285	6
320	6
6	331
336	6
6	340
376	6
6	379
383	6
385	6
6	395
412	6
418	6
6	429
430	6
457	6
483	6
6	506
6	528
6	538
6	551
6	561
6	573
575	6
579	6
6	594
605	6
6	613
6	645
6	647
654	6
6	688
711	6
741	6
743	6
761	6
6	762
773	6
813	6
825	6
6	826
923	6
6	940
6	972
6	974
975	6
6	999
1004	6
1107	6
6	1112
6	1140
1160	6
6	1194
1207	6
6	1221
6	1241
1256	6
6	1258
6	1266
6	1285
6	1302
6	1303
6	1310
1311	6
1407	6
6	1438
1488	6
6	1548
6	1574
6	1600
1611	6
1633	6
1663	6
1679	6
6	1726
1729	6
6	1740
1760	6
1761	6
1912	6
1930	6
6	1936
6	1937
1948	6
1954	6
6	1990
6	2004
6	2042
6	2046
6	2059
2070	6
2100	6
2206	6
2242	6
6	2258
2259	6
2310	6
2363	6
6	2367
6	2392
2395	6
2408	6
6	2421
2430	6
6	2435
6	2479
2495	6
2498	6
2512	6
6	2607
6	2613
2689	6
6	2726
6	2757
2784	6
6	2785
2806	6
6	2902
6	2959
2964	6
2968	6
2996	6
7	14
7	15
7	16
7	18
21	7
22	7
26	7
43	7
7	48
7	68
7	100
166	7
7	171
7	178
7	180
7	190
373	7
435	7
7	474
7	523
538	7
7	687
920	7
992	7
1107	7
7	1127
7	1440
1606	7
1620	7
1796	7
1853	7
2097	7
2158	7
7	2261
2441	7
7	2498
7	2712
7	2956
12	8
13	8
8	14
8	16
19	8
8	20
8	22
23	8
8	24
8	25
8	29
8	40
8	43
8	56
8	74
77	8
8	80
81	8
98	8
8	154
8	156
157	8
8	182
8	200
202	8
213	8
221	8
233	8
235	8
8	259
274	8
283	8
8	302
357	8
8	442
8	468
8	537
588	8
612	8
666	8
681	8
706	8
716	8
726	8
8	756
8	855
876	8
1096	8
1151	8
8	1152
8	1155
1272	8
8	1344
8	1358
1387	8
8	1404
1531	8
1598	8
8	1616
8	1694
8	1837
1872	8
1921	8
1925	8
2032	8
8	2105
2108	8
2198	8
2207	8
2273	8
8	2375
2382	8
8	2449
8	2519
8	2548
8	2662
2794	8
8	2828
9	12
13	9
9	14
9	15
16	9
9	17
9	20
9	21
23	9
9	24
9	25
26	9
29	9
9	30
9	37
38	9
39	9
40	9
41	9
46	9
9	50
9	51
52	9
9	54
9	64
9	67
9	71
9	72
73	9
9	93
109	9
111	9
120	9
9	127
9	147
148	9
9	149
158	9
159	9
161	9
162	9
9	168
169	9
9	172
9	173
182	9
194	9
9	196
9	209
211	9
226	9
229	9
9	235
9	239
263	9
267	9
269	9
313	9
9	316
9	322
9	351
371	9
402	9
404	9
9	418
9	426
9	429
9	445
448	9
477	9
495	9
521	9
525	9
9	532
541	9
9	543
569	9
9	619
629	9
647	9
678	9
679	9
683	9
9	693
9	729
749	9
9	757
770	9
9	784
9	790
968	9
996	9
9	1007
9	1017
1064	9
1096	9
1112	9
1116	9
1131	9
9	1147
9	1164
1204	9
1223	9
9	1228
1245	9
9	1248
1255	9
9	1276
9	1340
9	1364
9	1416
9	1428
9	1492
9	1504
9	1511
9	1536
1539	9
9	1540
9	1542
1561	9
9	1567
9	1600
1605	9
1611	9
1684	9
1719	9
9	1740
9	1767
1800	9
1860	9
9	1864
9	1886
9	1928
9	1952
9	1967
1970	9
1984	9
9	2002
2039	9
2064	9
2110	9
2122	9
2180	9
2276	9
9	2285
2383	9
2400	9
2467	9
9	2470
9	2572
9	2635
2645	9
2648	9
2657	9
9	2737
9	2857
2879	9
9	2900
2941	9
9	2943
2993	9
2998	9
10	12
10	15
17	10
18	10
22	10
35	10
66	10
10	95
10	144
179	10
186	10
10	241
10	255
323	10
453	10
10	472
536	10
662	10
10	889
927	10
968	10
994	10
1143	10
10	1209
1216	10
10	1963
2225	10
10	2226
10	2431
10	2466
2560	10
10	2573
2614	10
10	2745
2763	10
10	2770
2956	10
11	12
11	13
15	11
16	11
11	17
11	18
11	19
20	11
11	21
23	11
11	24
29	11
11	31
11	34
11	38
11	39
11	49
56	11
59	11
11	61
11	65
11	69
72	11
11	73
81	11
11	90
126	11
11	138
11	144
154	11
193	11
11	197
201	11
210	11
11	219
221	11
227	11
11	234
11	235
239	11
11	256
11	265
272	11
276	11
279	11
326	11
11	332
335	11
11	391
11	403
420	11
11	432
439	11
11	445
449	11
11	450
467	11
476	11
492	11
11	509
532	11
11	540
11	581
670	11
11	723
11	744
754	11
11	756
11	766
788	11
11	796
11	842
11	926
11	945
11	973
11	984
1013	11
1032	11
11	1053
11	1078
1147	11
11	1185
1187	11
11	1188
1248	11
1284	11
1410	11
1474	11
11	1489
11	1512
11	1600
11	1602
1629	11
1757	11
11	1799
11	1856
1880	11
1881	11
1957	11
11	2006
11	2009
2013	11
11	2086
11	2099
11	2215
2261	11
11	2294
11	2296
11	2390
11	2458
2529	11
11	2533
2686	11
2739	11
2770	11
2803	11
2804	11
11	2834
11	2868
11	2979
11	2980
11	2987
13	12
12	14
15	12
17	12
12	21
23	12
24	12
12	26
31	12
34	12
36	12
12	39
41	12
44	12
12	46
12	47
48	12
51	12
12	55
12	60
12	63
66	12
75	12
77	12
12	79
80	12
12	81
12	84
12	88
92	12
94	12
12	95
12	97
98	12
101	12
109	12
110	12
12	111
116	12
12	124
137	12
12	140
148	12
12	155
160	12
12	162
12	175
178	12
197	12
12	203
222	12
12	224
12	225
12	237
242	12
244	12
12	251
12	257
12	263
12	273
12	280
12	281
12	282
286	12
12	295
297	12
12	301
303	12
12	313
12	325
331	12
12	333
12	354
357	12
362	12
363	12
369	12
12	372
12	380
386	12
12	407
12	409
416	12
12	426
428	12
445	12
459	12
12	464
12	468
12	470
481	12
12	484
12	511
526	12
545	12
12	548
12	554
12	566
12	582
12	583
584	12
594	12
12	603
12	607
611	12
623	12
12	627
636	12
12	640
644	12
669	12
12	677
12	703
704	12
12	711
12	715
728	12
741	12
742	12
752	12
12	754
755	12
776	12
796	12
12	810
840	12
12	844
872	12
12	885
12	890
902	12
12	914
12	948
12	961
967	12
12	971
12	983
991	12
12	1018
1034	12
12	1037
12	1040
1055	12
12	1057
1058	12
1081	12
1084	12
1086	12
12	1087
12	1107
12	1114
12	1124
1133	12
12	1134
12	1137
12	1152
12	1158
12	1176
12	1191
12	1214
1235	12
12	1241
1250	12
1280	12
12	1282
12	1293
1295	12
1297	12
1335	12
1373	12
1385	12
1388	12
12	1415
12	1447
1455	12
12	1467
1494	12
1495	12
12	1538
1541	12
12	1601
12	1602
12	1610
1615	12
1619	12
12	1646
1657	12
12	1663
1693	12
1712	12
1727	12
1748	12
1754	12
1757	12
12	1764
12	1774
1816	12
12	1832
12	1848
1851	12
12	1919
1937	12
12	1948
1975	12
12	1990
12	2046
2054	12
2073	12
2096	12
2132	12
2142	12
12	2160
12	2252
2284	12
2296	12
12	2317
12	2355
2378	12
2379	12
12	2413
2461	12
2480	12
2518	12
12	2576
12	2627
2628	12
2629	12
12	2633
2649	12
12	2676
2680	12
2716	12
2720	12
2724	12
2730	12
12	2854
2882	12
12	2899
2910	12
12	2945
13	14
13	16
17	13
13	18
19	13
20	13
21	13
13	22
13	24
25	13
13	27
13	29
30	13
32	13
13	33
13	46
47	13
50	13
13	51
54	13
13	55
13	58
13	71
78	13
13	82
84	13
94	13
98	13
13	99
110	13
13	111
112	13
118	13
119	13
123	13
13	128
129	13
135	13
13	136
13	144
150	13
151	13
152	13
13	156
157	13
158	13
13	159
13	162
163	13
13	170
13	171
13	175
181	13
13	185
13	201
202	13
214	13
215	13
13	217
13	223
13	229
13	243
13	251
260	13
264	13
13	266
13	278
13	282
13	289
13	293
296	13
301	13
320	13
330	13
334	13
13	344
345	13
350	13
361	13
13	368
370	13
378	13
400	13
13	431
442	13
449	13
454	13
13	461
13	462
477	13
13	491
13	498
508	13
13	524
525	13
13	526
536	13
544	13
13	549
556	13
564	13
568	13
579	13
13	586
13	592
594	13
601	13
13	639
13	654
659	13
13	667
13	673
13	705
715	13
13	720
13	721
13	722
732	13
13	749
773	13
13	777
787	13
13	791
793	13
806	13
813	13
851	13
859	13
13	863
876	13
13	877
13	892
13	903
918	13
932	13
955	13
13	957
962	13
13	983
13	995
1004	13
13	1009
1048	13
1053	13
13	1066
1073	13
13	1077
1079	13
13	1080
13	1095
13	1124
13	1139
1153	13
13	1156
1167	13
1194	13
1204	13
1211	13
13	1219
1233	13
13	1261
1272	13
1290	13
1296	13
13	1298
13	1315
13	1320
1345	13
13	1367
13	1390
1413	13
13	1436
13	1441
1456	13
1508	13
1517	13
13	1519
13	1531
13	1575
13	1576
1580	13
1666	13
13	1669
1683	13
13	1713
13	1718
1723	13
13	1728
13	1752
13	1765
1817	13
13	1833
1859	13
13	1862
1899	13
1906	13
13	1930
13	1942
1983	13
2017	13
13	2025
2029	13
13	2052
13	2070
2079	13
2096	13
2132	13
2137	13
13	2162
2163	13
13	2186
13	2203
2222	13
2235	13
2242	13
13	2257
2271	13
13	2290
2301	13
2310	13
13	2323
13	2341
2358	13
2386	13
13	2444
13	2458
2495	13
13	2508
13	2551
2585	13
13	2591
13	2604
13	2636
2644	13
13	2708
13	2729
13	2748
13	2753
2787	13
2796	13
13	2799
13	2875
13	2877
13	2884
2909	13
2949	13
2958	13
2991	13
15	14
14	16
14	17
14	18
14	19
20	14
14	22
30	14
14	32
34	14
14	35
14	36
40	14
41	14
43	14
45	14
46	14
52	14
14	53
14	58
61	14
14	71
75	14
88	14
97	14
105	14
14	112
14	114
14	117
121	14
14	132
14	155
164	14
174	14
181	14
186	14
190	14
14	195
14	197
202	14
14	208
14	211
14	216
232	14
14	235
263	14
14	267
14	269
14	273
279	14
287	14
14	317
323	14
332	14
380	14
14	383
14	394
396	14
14	404
14	409
423	14
424	14
449	14
14	500
14	501
513	14
544	14
14	546
565	14
568	14
14	585
591	14
14	596
602	14
612	14
631	14
648	14
659	14
14	664
667	14
14	673
14	679
14	704
14	708
14	730
14	735
14	762
815	14
821	14
841	14
860	14
14	864
883	14
14	911
14	913
918	14
14	970
14	974
14	984
985	14
997	14
998	14
14	1005
14	1025
1059	14
14	1072
1078	14
14	1080
1083	14
14	1086
14	1089
14	1092
14	1123
14	1136
1143	14
1162	14
1163	14
14	1208
14	1276
1302	14
1305	14
1313	14
1324	14
1396	14
14	1457
1476	14
1493	14
14	1518
1525	14
14	1540
1556	14
1587	14
1616	14
1629	14
14	1632
14	1690
14	1707
14	1733
1735	14
14	1764
14	1812
1834	14
14	1838
14	1859
14	1898
14	1920
14	1924
1979	14
2027	14
2070	14
2094	14
14	2115
2151	14
14	2165
2231	14
2233	14
14	2265
2322	14
14	2345
14	2365
14	2406
2465	14
14	2496
14	2521
2543	14
2546	14
14	2560
14	2563
14	2575
14	2672
14	2677
2706	14
14	2712
2755	14
2770	14
2819	14
2858	14
14	2859
14	2865
2940	14
2966	14
14	2975
15	16
15	17
15	19
20	15
15	22
23	15
15	24
27	15
15	30
15	31
32	15
34	15
15	35
40	15
57	15
15	58
15	65
66	15
15	67
81	15
15	88
15	90
91	15
100	15
103	15
109	15
114	15
119	15
125	15
15	127
143	15
15	158
15	167
176	15
15	183
15	191
15	193
15	245
248	15
261	15
15	265
15	276
285	15
15	290
298	15
299	15
15	344
15	373
15	389
390	15
15	410
15	414
15	436
15	468
469	15
15	502
15	510
514	15
523	15
15	524
15	530
533	15
15	537
15	541
15	544
563	15
15	626
634	15
15	653
15	666
15	703
15	734
15	747
15	748
765	15
796	15
797	15
825	15
834	15
845	15
850	15
15	869
15	893
905	15
15	911
15	957
1004	15
1005	15
1040	15
1051	15
1101	15
1156	15
15	1174
15	1236
1251	15
15	1258
1263	15
1283	15
15	1298
15	1321
1369	15
15	1383
15	1428
15	1435
1448	15
15	1450
15	1452
15	1457
15	1521
1523	15
15	1569
1603	15
1629	15
15	1713
15	1715
1764	15
1766	15
15	1825
15	1858
1884	15
15	1913
15	1927
[truncated: 27,901 more rows]
