# Supplementary material for: Dynamic thresholding search for the feedback vertex set problem
Source: PeerJ Comput Sci. 2023 Feb 10;9:e1245. doi: 10.7717/peerj-cs.1245 (PMC10280643; doi:10.7717/peerj-cs.1245)
Supplement: Supplemental Information 1 — These 101 benchmark instances are classified into five categories. No optimal solutions are known for the instances of the first to forth categories, while optimal solutions are known for the instances of the fifth category. [file peerj-cs-09-1245-s001.zip › ThirdCategory/S500-4900.dat]

500	4900
1	2
1	3
4	1
5	1
6	1
7	1
1	8
9	1
1	10
1	11
12	1
13	1
14	1
1	15
1	16
1	19
21	1
22	1
25	1
1	26
1	27
30	1
1	32
33	1
1	34
1	35
39	1
41	1
42	1
1	43
44	1
45	1
46	1
48	1
55	1
1	57
60	1
1	61
1	64
67	1
68	1
1	73
74	1
77	1
1	94
1	95
102	1
1	108
1	125
1	128
1	129
1	131
1	139
168	1
1	183
184	1
185	1
1	186
1	190
1	191
1	195
1	197
1	206
1	209
210	1
1	214
1	222
1	225
239	1
272	1
275	1
1	292
1	293
1	295
1	296
326	1
328	1
332	1
336	1
1	338
1	354
1	364
376	1
382	1
1	384
421	1
1	426
428	1
431	1
436	1
439	1
458	1
1	467
1	470
482	1
485	1
12	2
2	13
14	2
16	2
17	2
19	2
20	2
2	21
26	2
2	34
2	42
2	56
61	2
69	2
2	75
80	2
2	90
108	2
2	113
115	2
2	127
128	2
2	142
2	145
2	172
2	173
174	2
175	2
177	2
195	2
196	2
200	2
211	2
217	2
2	221
243	2
2	250
266	2
267	2
2	272
2	276
2	300
2	323
2	329
2	330
2	333
337	2
346	2
2	352
2	354
359	2
2	367
373	2
2	386
418	2
445	2
2	446
2	449
2	456
2	458
2	461
476	2
12	3
3	13
3	15
3	18
19	3
3	20
3	23
27	3
28	3
3	29
31	3
34	3
3	35
47	3
3	51
3	67
92	3
105	3
3	110
117	3
3	118
3	140
144	3
3	147
150	3
176	3
184	3
3	186
3	194
3	201
3	266
268	3
3	290
3	298
3	311
3	327
356	3
365	3
405	3
3	411
449	3
487	3
3	494
4	12
4	13
14	4
15	4
17	4
4	18
20	4
4	21
22	4
4	28
4	29
38	4
41	4
45	4
47	4
4	50
51	4
53	4
58	4
4	66
73	4
79	4
85	4
4	86
90	4
91	4
4	106
109	4
112	4
4	113
119	4
133	4
140	4
4	142
4	152
4	167
168	4
4	191
4	199
4	212
228	4
270	4
275	4
4	290
301	4
305	4
4	315
370	4
4	411
4	432
4	453
499	4
12	5
5	13
5	14
5	15
5	16
18	5
22	5
5	23
5	30
36	5
5	38
5	40
5	41
5	47
48	5
5	52
57	5
64	5
5	65
67	5
5	69
70	5
75	5
5	82
84	5
5	95
98	5
5	101
5	107
112	5
123	5
5	124
5	127
129	5
5	136
5	196
5	208
5	226
5	248
257	5
5	267
5	272
5	282
287	5
313	5
321	5
5	330
5	352
376	5
5	403
420	5
5	435
443	5
448	5
6	15
6	28
29	6
6	33
6	64
6	79
99	6
6	109
126	6
140	6
6	159
6	176
233	6
6	269
285	6
6	298
328	6
6	394
12	7
7	13
14	7
15	7
7	16
17	7
18	7
19	7
7	20
21	7
7	24
29	7
32	7
36	7
40	7
7	43
7	52
7	57
7	70
72	7
73	7
7	74
80	7
7	84
7	85
7	93
7	98
7	109
114	7
7	117
7	123
7	125
7	127
129	7
136	7
7	143
7	157
7	161
7	170
172	7
174	7
7	182
189	7
7	197
7	198
203	7
205	7
7	215
7	224
251	7
7	254
258	7
268	7
7	271
7	282
7	305
7	314
7	320
331	7
7	343
7	369
7	374
7	385
387	7
7	388
390	7
412	7
416	7
430	7
7	440
445	7
447	7
7	480
489	7
12	8
8	13
16	8
8	19
8	20
22	8
8	29
8	36
8	42
8	48
8	57
65	8
8	76
81	8
88	8
8	91
8	94
104	8
8	114
8	137
8	158
8	161
168	8
173	8
182	8
211	8
8	221
8	228
8	241
253	8
299	8
304	8
8	314
8	315
339	8
8	360
8	364
391	8
411	8
444	8
465	8
8	479
492	8
493	8
494	8
9	12
9	14
9	15
9	20
9	22
9	24
9	29
9	30
32	9
36	9
37	9
9	39
49	9
50	9
54	9
61	9
65	9
9	69
9	71
74	9
80	9
81	9
9	84
88	9
9	92
9	95
9	110
9	111
9	112
122	9
9	127
9	151
163	9
9	178
199	9
9	215
9	231
9	259
289	9
297	9
9	316
9	326
335	9
433	9
9	451
465	9
12	10
10	13
14	10
10	16
17	10
10	19
10	21
22	10
10	23
24	10
28	10
10	32
10	34
42	10
10	50
53	10
10	55
10	56
67	10
10	75
10	83
84	10
10	88
10	89
95	10
117	10
123	10
10	126
10	132
10	138
10	157
158	10
10	166
10	171
174	10
175	10
10	177
10	205
10	309
316	10
319	10
355	10
10	366
10	379
403	10
10	404
10	417
418	10
428	10
462	10
490	10
11	12
11	13
14	11
11	17
11	19
11	20
11	24
11	25
11	30
11	47
60	11
61	11
11	62
75	11
11	76
11	77
11	99
11	112
129	11
142	11
11	146
11	183
11	204
230	11
244	11
259	11
261	11
11	266
269	11
274	11
316	11
333	11
341	11
11	348
395	11
11	435
440	11
13	12
14	12
15	12
16	12
12	17
12	18
12	19
20	12
23	12
24	12
12	25
26	12
28	12
12	31
12	33
12	34
35	12
36	12
12	38
39	12
41	12
12	46
47	12
12	56
12	59
12	60
65	12
12	68
79	12
12	80
12	83
85	12
88	12
94	12
12	114
12	121
129	12
12	144
12	145
12	148
12	152
12	154
155	12
158	12
162	12
12	166
12	169
173	12
180	12
183	12
12	186
12	195
12	197
12	199
12	201
12	206
211	12
12	218
223	12
12	243
257	12
261	12
12	263
12	271
274	12
277	12
12	279
12	281
286	12
292	12
12	303
12	320
330	12
345	12
347	12
12	352
358	12
12	392
12	399
12	408
12	417
424	12
12	469
473	12
12	477
480	12
490	12
497	12
14	13
15	13
13	16
17	13
18	13
13	22
13	23
13	24
13	25
13	26
13	27
30	13
31	13
32	13
33	13
13	35
37	13
40	13
42	13
47	13
48	13
13	49
52	13
53	13
54	13
55	13
57	13
13	59
13	65
13	68
72	13
13	77
78	13
84	13
13	103
117	13
118	13
13	147
159	13
13	165
166	13
13	169
13	175
13	184
13	210
13	211
13	218
13	227
13	229
235	13
252	13
13	254
13	256
264	13
13	269
13	273
13	276
281	13
13	283
293	13
13	294
302	13
304	13
305	13
13	309
13	311
13	343
13	381
13	397
13	405
413	13
420	13
435	13
13	440
13	454
463	13
13	476
13	481
487	13
497	13
15	14
16	14
17	14
18	14
14	19
21	14
22	14
23	14
14	24
14	25
14	26
14	27
14	30
31	14
32	14
33	14
14	35
37	14
38	14
39	14
40	14
41	14
44	14
46	14
14	50
14	51
53	14
14	55
14	58
60	14
63	14
71	14
72	14
14	73
14	80
14	81
84	14
87	14
14	91
92	14
14	101
14	105
115	14
116	14
14	124
126	14
14	132
14	135
141	14
145	14
149	14
14	151
14	159
14	164
14	167
168	14
188	14
192	14
14	198
14	207
208	14
14	223
14	224
14	225
228	14
14	229
231	14
14	233
240	14
261	14
14	262
263	14
264	14
276	14
14	280
14	284
287	14
290	14
14	292
294	14
14	298
310	14
14	312
322	14
332	14
14	337
14	353
14	375
385	14
14	393
14	395
14	398
404	14
406	14
14	408
14	409
414	14
14	422
423	14
14	427
431	14
14	433
448	14
14	461
472	14
14	477
14	482
492	14
15	16
17	15
15	18
15	21
15	23
15	24
26	15
15	31
15	32
15	33
15	38
43	15
44	15
45	15
15	49
60	15
68	15
15	74
15	82
15	95
15	100
103	15
110	15
15	111
120	15
15	125
128	15
135	15
148	15
15	153
15	157
15	161
170	15
178	15
15	192
15	203
214	15
15	230
238	15
239	15
250	15
15	254
15	273
15	275
284	15
302	15
325	15
339	15
15	346
348	15
357	15
369	15
15	370
379	15
384	15
15	403
15	407
15	416
432	15
15	437
15	444
15	459
461	15
15	466
478	15
15	482
17	16
16	18
19	16
20	16
16	21
22	16
27	16
28	16
16	32
16	35
36	16
37	16
16	38
16	42
16	43
16	46
16	48
52	16
16	58
16	60
16	62
66	16
16	67
16	68
16	81
16	89
98	16
107	16
118	16
16	121
16	128
16	129
16	132
16	134
16	137
16	138
16	141
16	142
154	16
16	167
16	175
16	178
179	16
16	188
16	193
16	200
201	16
16	208
214	16
16	218
229	16
233	16
234	16
235	16
16	239
16	241
16	246
248	16
16	258
262	16
16	265
277	16
16	294
16	296
305	16
16	306
16	313
325	16
16	335
347	16
16	352
16	364
16	369
386	16
16	394
400	16
402	16
16	405
411	16
413	16
428	16
16	439
441	16
445	16
16	446
16	456
471	16
16	472
16	482
16	483
16	485
16	488
16	490
496	16
16	497
17	18
17	20
17	21
23	17
17	25
27	17
29	17
30	17
43	17
17	45
17	49
17	50
51	17
17	53
54	17
56	17
60	17
63	17
17	65
66	17
17	68
70	17
17	74
76	17
17	82
17	88
17	90
17	92
17	94
96	17
98	17
99	17
101	17
102	17
17	104
17	107
114	17
17	121
124	17
17	136
17	143
152	17
17	160
165	17
167	17
168	17
179	17
180	17
17	182
17	194
196	17
199	17
17	204
229	17
234	17
17	241
17	250
257	17
17	259
17	261
270	17
273	17
17	276
294	17
17	295
335	17
17	337
17	380
17	386
17	388
17	412
421	17
17	423
429	17
17	430
445	17
17	480
493	17
18	21
31	18
18	35
18	39
46	18
52	18
71	18
18	95
18	151
153	18
180	18
187	18
18	195
18	202
204	18
231	18
18	238
18	246
280	18
296	18
309	18
316	18
18	320
18	328
342	18
348	18
18	367
18	368
18	396
412	18
18	484
18	495
25	19
19	26
19	30
19	31
40	19
19	58
63	19
19	73
19	79
96	19
101	19
104	19
19	112
19	127
130	19
19	148
152	19
19	156
19	157
19	164
19	165
19	183
19	216
219	19
19	309
312	19
19	329
385	19
19	463
19	473
480	19
492	19
20	25
20	26
20	30
20	34
37	20
20	46
20	50
56	20
64	20
20	67
69	20
20	74
20	77
93	20
103	20
20	110
20	119
123	20
20	126
131	20
143	20
146	20
176	20
20	179
20	202
205	20
211	20
20	219
221	20
236	20
20	240
256	20
20	260
268	20
20	278
20	283
20	293
20	307
308	20
315	20
20	321
334	20
20	370
371	20
403	20
447	20
20	454
20	464
22	21
21	23
24	21
21	26
21	27
21	32
21	33
21	34
38	21
41	21
42	21
21	44
21	45
50	21
53	21
21	54
55	21
21	68
21	76
21	77
82	21
85	21
21	108
109	21
21	112
120	21
21	124
21	133
21	150
21	153
21	154
21	169
185	21
21	189
212	21
213	21
228	21
21	237
241	21
21	253
21	255
272	21
21	288
295	21
21	296
303	21
317	21
319	21
21	321
327	21
21	333
21	344
21	354
21	374
21	379
388	21
21	424
21	436
443	21
461	21
21	467
23	22
22	24
25	22
22	26
22	27
22	28
32	22
22	35
37	22
22	47
50	22
22	54
55	22
56	22
58	22
22	59
22	61
62	22
64	22
22	65
22	67
22	72
22	73
75	22
22	79
83	22
22	87
90	22
92	22
22	105
22	118
22	120
22	123
126	22
22	136
141	22
22	149
151	22
156	22
22	157
187	22
192	22
194	22
203	22
22	208
22	214
22	217
224	22
22	244
22	252
253	22
22	255
257	22
259	22
275	22
22	279
281	22
22	283
22	289
22	328
329	22
22	331
22	337
22	339
22	340
342	22
22	356
22	384
386	22
22	396
22	414
22	425
434	22
441	22
22	452
22	471
23	27
28	23
29	23
23	30
33	23
34	23
23	35
23	36
37	23
39	23
23	40
23	44
23	45
48	23
23	56
23	82
83	23
94	23
23	95
23	97
98	23
101	23
103	23
23	115
124	23
149	23
178	23
181	23
182	23
23	185
23	199
201	23
227	23
230	23
257	23
258	23
23	274
23	275
23	278
23	280
23	310
322	23
23	327
23	328
23	346
359	23
23	365
367	23
23	376
23	404
410	23
23	430
23	459
473	23
23	492
24	25
24	28
29	24
24	31
24	34
38	24
24	39
24	40
24	41
24	43
49	24
51	24
63	24
74	24
85	24
90	24
24	100
111	24
117	24
120	24
24	124
137	24
148	24
24	151
24	187
24	190
24	209
24	211
24	213
245	24
249	24
24	251
260	24
265	24
270	24
24	272
24	296
24	304
24	309
24	311
24	324
24	334
348	24
24	379
24	390
421	24
24	436
24	441
24	450
452	24
454	24
24	466
468	24
24	472
25	37
38	25
25	44
25	54
25	62
25	74
78	25
25	82
94	25
100	25
25	114
25	121
25	138
173	25
25	177
25	198
25	230
25	240
243	25
25	261
266	25
273	25
25	306
25	307
25	328
343	25
367	25
25	369
26	27
26	29
26	38
26	40
26	44
48	26
49	26
59	26
26	62
26	65
66	26
26	69
26	72
26	76
26	80
26	86
91	26
26	92
26	101
105	26
113	26
26	116
26	117
121	26
26	125
130	26
133	26
142	26
26	143
152	26
156	26
26	164
173	26
26	177
178	26
26	184
205	26
26	206
26	211
26	221
222	26
26	240
26	241
26	252
260	26
26	266
270	26
276	26
298	26
322	26
329	26
343	26
26	350
364	26
26	375
387	26
26	442
443	26
26	446
26	450
455	26
26	462
465	26
468	26
26	488
26	490
498	26
27	28
27	36
37	27
27	41
43	27
27	44
27	46
27	51
58	27
27	60
61	27
27	66
67	27
70	27
27	82
87	27
27	89
96	27
27	125
130	27
27	143
27	144
155	27
178	27
27	188
27	196
27	202
204	27
27	206
27	209
27	215
27	222
231	27
27	247
27	257
258	27
259	27
27	278
27	279
306	27
322	27
360	27
366	27
27	369
27	392
401	27
402	27
27	415
439	27
28	31
28	39
43	28
48	28
64	28
92	28
28	93
97	28
28	115
28	116
136	28
28	160
176	28
28	209
28	221
28	229
230	28
28	231
28	236
249	28
28	267
358	28
28	392
393	28
28	406
28	449
28	462
28	483
29	31
29	33
29	34
37	29
29	42
45	29
29	46
49	29
56	29
29	70
76	29
29	79
81	29
91	29
119	29
128	29
129	29
137	29
149	29
150	29
153	29
29	171
178	29
199	29
205	29
29	232
245	29
29	293
29	365
29	391
398	29
435	29
29	436
29	449
478	29
29	496
30	35
47	30
30	50
51	30
54	30
30	69
71	30
74	30
30	81
30	82
83	30
30	86
89	30
30	90
30	111
30	117
30	132
134	30
30	140
162	30
30	174
204	30
236	30
248	30
30	251
310	30
341	30
30	359
30	376
30	409
30	487
488	30
31	33
31	43
31	49
31	54
62	31
31	71
31	86
31	87
89	31
96	31
31	112
118	31
127	31
130	31
31	138
31	164
31	172
181	31
204	31
215	31
31	218
31	237
275	31
31	287
31	303
31	306
307	31
344	31
414	31
439	31
31	494
496	31
40	32
32	41
32	44
32	45
32	48
32	51
32	57
32	58
32	74
32	75
32	87
97	32
32	100
105	32
32	115
32	116
125	32
135	32
147	32
150	32
193	32
32	231
233	32
234	32
240	32
250	32
32	252
32	265
32	271
293	32
32	301
317	32
331	32
339	32
32	349
374	32
379	32
32	400
32	421
32	437
443	32
32	449
33	36
52	33
56	33
33	86
119	33
122	33
128	33
133	33
138	33
33	144
156	33
33	157
33	183
206	33
33	210
33	224
33	237
239	33
246	33
265	33
33	290
312	33
33	316
321	33
33	325
33	342
33	360
371	33
33	383
385	33
425	33
33	448
482	33
33	496
34	40
34	42
46	34
34	52
57	34
34	58
69	34
79	34
81	34
98	34
104	34
122	34
152	34
154	34
34	169
34	176
185	34
209	34
213	34
34	219
226	34
305	34
34	352
368	34
370	34
410	34
471	34
35	36
35	39
35	43
49	35
53	35
35	57
35	58
61	35
35	72
77	35
78	35
35	79
87	35
35	88
35	93
35	95
97	35
103	35
111	35
113	35
35	114
117	35
122	35
126	35
131	35
142	35
35	143
166	35
35	182
35	187
191	35
35	205
35	232
35	239
247	35
251	35
252	35
253	35
35	288
35	291
35	300
35	318
348	35
368	35
35	378
385	35
35	390
35	405
35	437
35	460
468	35
35	471
35	476
35	478
484	35
486	35
36	39
53	36
86	36
98	36
101	36
36	108
36	122
134	36
36	142
156	36
158	36
170	36
186	36
219	36
235	36
36	246
255	36
260	36
268	36
278	36
296	36
304	36
36	316
36	319
36	369
36	463
36	465
466	36
477	36
491	36
37	48
37	49
37	82
83	37
88	37
37	90
93	37
37	97
37	103
107	37
37	137
37	140
158	37
167	37
37	192
193	37
37	213
214	37
217	37
37	235
37	262
37	286
289	37
291	37
37	299
37	303
37	305
37	336
358	37
37	372
392	37
37	393
434	37
45	38
47	38
51	38
38	53
38	63
66	38
38	80
38	91
99	38
38	100
107	38
38	121
125	38
127	38
38	139
38	149
160	38
38	165
189	38
38	190
38	194
207	38
38	233
248	38
254	38
38	266
38	269
38	282
38	302
324	38
38	346
356	38
361	38
393	38
38	428
433	38
449	38
38	487
38	498
41	39
42	39
39	60
63	39
39	64
67	39
68	39
71	39
39	72
77	39
39	78
80	39
39	87
39	121
39	128
[truncated: 2,901 more rows]
