# Supplementary material for: Dynamic thresholding search for the feedback vertex set problem
Source: PeerJ Comput Sci. 2023 Feb 10;9:e1245. doi: 10.7717/peerj-cs.1245 (PMC10280643; doi:10.7717/peerj-cs.1245)
Supplement: Supplemental Information 4 — Each data indicates a series of the best objective values, the ever-found optimal solutions, and the corresponding computation time obtained by our algorithm in the search process. [file peerj-cs-09-1245-s004.zip]

Archive with 96 entries (90 files):
- results/
- results/FirstCategory/
- results/FirstCategory/p100-1000.out
- results/FirstCategory/p100-1100.out
- results/FirstCategory/p100-1200.out
- results/FirstCategory/p100-1300.out
- results/FirstCategory/p100-1400.out
- results/FirstCategory/p100-200.out
- results/FirstCategory/p100-300.out
- results/FirstCategory/p100-400.out
- results/FirstCategory/p100-500.out
- results/FirstCategory/p100-600.out
- results/FirstCategory/p1000-10000.out
- results/FirstCategory/p1000-1400.out
- results/FirstCategory/p1000-15000.out
- results/FirstCategory/p1000-20000.out
- results/FirstCategory/p1000-25000.out
- results/FirstCategory/p1000-3000.out
- results/FirstCategory/p1000-30000.out
- results/FirstCategory/p1000-3500.out
- results/FirstCategory/p1000-4000.out
- results/FirstCategory/p1000-4500.out
- results/FirstCategory/p1000-5000.out
- results/FirstCategory/p50-100.out
- results/FirstCategory/p50-150.out
- results/FirstCategory/p50-200.out
- results/FirstCategory/p50-250.out
- results/FirstCategory/p50-300.out
- results/FirstCategory/p50-500.out
- results/FirstCategory/p50-600.out
- results/FirstCategory/p50-700.out
- results/FirstCategory/p50-800.out
- results/FirstCategory/p50-900.out
- results/FirstCategory/p500-1500.out
- results/FirstCategory/p500-2000.out
- results/FirstCategory/p500-2500.out
- results/FirstCategory/p500-3000.out
- results/FirstCategory/p500-5000.out
- results/FirstCategory/p500-5500.out
- results/FirstCategory/p500-6000.out
- results/FirstCategory/p500-6500.out
- results/FirstCategory/p500-7000.out
- results/FourthCategory/
- results/FourthCategory/p2p-Gnutella04.txt
- results/FourthCategory/p2p-Gnutella05.txt
- results/FourthCategory/p2p-Gnutella06.txt
- results/FourthCategory/p2p-Gnutella08.txt
- results/FourthCategory/p2p-Gnutella09.txt
- results/FourthCategory/p2p-Gnutella24.txt
- results/FourthCategory/p2p-Gnutella25.txt
- results/FourthCategory/p2p-Gnutella30.txt
- results/FourthCategory/p2p-Gnutella31.txt
- results/FourthCategory/wiki-talk-temporal.txt
- results/SecondCategory/
- results/SecondCategory/r100-500.txt
- results/SecondCategory/r1000-5000.txt
- results/SecondCategory/r1250-7500.txt
- results/SecondCategory/r1500-9000.txt
- results/SecondCategory/r1750-1050.txt
- results/SecondCategory/r200-1000.txt
- results/SecondCategory/r2000-10000.txt
- results/SecondCategory/r3000-15000.txt
- results/SecondCategory/r500-2500.txt
- results/SecondCategory/r800-4000.txt
- results/ThirdCategory/
- results/ThirdCategory/s1000-9900.txt
- results/ThirdCategory/s1250-12400.txt
- results/ThirdCategory/s1500-14900.txt
- results/ThirdCategory/s1750-17400.txt
- results/ThirdCategory/s2000-19900.txt
- results/ThirdCategory/s2250-22400.txt
- results/ThirdCategory/s2500-24900.txt
- results/ThirdCategory/s2750-27400.txt
- results/ThirdCategory/s3000-29900.txt
- results/ThirdCategory/s500-4900.txt
- results/undirect_graph/
- results/undirect_graph/ER1.txt
- results/undirect_graph/ER10.txt
- results/undirect_graph/ER2.txt
- results/undirect_graph/ER3.txt
- results/undirect_graph/ER4.txt
- results/undirect_graph/ER5.txt
- results/undirect_graph/ER6.txt
- results/undirect_graph/ER7.txt
- results/undirect_graph/ER8.txt
- results/undirect_graph/ER9.txt
- results/undirect_graph/RR1.txt
- results/undirect_graph/RR10.txt
- results/undirect_graph/RR2.txt
- results/undirect_graph/RR3.txt
- results/undirect_graph/RR4.txt
- results/undirect_graph/RR5.txt
- results/undirect_graph/RR6.txt
- results/undirect_graph/RR7.txt
- results/undirect_graph/RR8.txt
- results/undirect_graph/RR9.txt
