# Supplementary material for: Dynamic thresholding search for the feedback vertex set problem
Source: PeerJ Comput Sci. 2023 Feb 10;9:e1245. doi: 10.7717/peerj-cs.1245 (PMC10280643; doi:10.7717/peerj-cs.1245)
Supplement: Supplemental Information 4 — Each data indicates a series of the best objective values, the ever-found optimal solutions, and the corresponding computation time obtained by our algorithm in the search process. [file peerj-cs-09-1245-s004.zip › results/FirstCategory/p100-1000.out]

Number of vertexes = 100
Number of edges = 1000
n' = 99
m' = 998
reduction time cost = 0.002
Complete the construction of the initial solution, the fvsp is = 63      timecost = 0.002s
CS: find better solution, the fvsp is = 62       timecost = 0.005s
CS: find better solution, the fvsp is = 61       timecost = 0.005s
CS: find better solution, the fvsp is = 60       timecost = 0.006s
CS: find better solution, the fvsp is = 59       timecost = 0.007s
CS: find better solution, the fvsp is = 58       timecost = 0.007s
CS: find better solution, the fvsp is = 57       timecost = 0.009s
CS: find better solution, the fvsp is = 56       timecost = 0.011s
CS: find better solution, the fvsp is = 55       timecost = 0.028s
CS: find better solution, the fvsp is = 54       timecost = 0.045s
CS: find better solution, the fvsp is = 53       timecost = 0.052s
totalTime = 0.28
the min fvsp set size is:53
total round =482 pertTime = 23
updateVertexTime = 64241
sequence_best:
21 37 68 5 48 81 77 39 6 87 42 57 34 84 89 14 85 67 11 20 18 93 33 97 24 25 28 32 55 35 16 22 17 58 95 41 73 79 91 80 75 56 69 50 8 96
s1_count = 0

key nodes
61 31 94 12 9 0 60 90 29 74 13 51 7 26 65 70 38 40 72 23 98 49 54 78 30 47 15 27 62 63 88 82 92 4 66 76 86 59 71 2 10 99 64 53 36 19 4
