# Supplementary material for: Dynamic thresholding search for the feedback vertex set problem
Source: PeerJ Comput Sci. 2023 Feb 10;9:e1245. doi: 10.7717/peerj-cs.1245 (PMC10280643; doi:10.7717/peerj-cs.1245)
Supplement: Supplemental Information 4 — Each data indicates a series of the best objective values, the ever-found optimal solutions, and the corresponding computation time obtained by our algorithm in the search process. [file peerj-cs-09-1245-s004.zip › results/FirstCategory/p100-1100.out]

Number of vertexes = 100
Number of edges = 1100
n' = 100
m' = 1100
reduction time cost = 0
seed=-1811631862
Complete the construction of the initial solution, the fvsp is = 66	 timecost = 0s
CS: find better solution, the fvsp is = 65	 timecost = 0s
CS: find better solution, the fvsp is = 64	 timecost = 0s
DTS: find better solution, the fvsp is = 63	 timecost = 0s
CS: find better solution, the fvsp is = 62	 timecost = 0s
CS: find better solution, the fvsp is = 61	 timecost = 0s
CS: find better solution, the fvsp is = 60	 timecost = 0s
CS: find better solution, the fvsp is = 59	 timecost = 0s
CS: find better solution, the fvsp is = 58	 timecost = 0s
CS: find better solution, the fvsp is = 57	 timecost = 0s
CS: find better solution, the fvsp is = 56	 timecost = 0s
CS: find better solution, the fvsp is = 55	 timecost = 0s
CS: find better solution, the fvsp is = 54	 timecost = 0.19s
totalTime = 0.23
the min fvsp set size is:54
total round =3792 pertTime = 125
updateVertexTime = 641380
sequence_best:
22 41 59 82 26 28 90 97 36 64 47 44 78 17 67 94 84 31 37 45 69 54 74 80 7 87 92 3 65 88 63 30 23 24 76 86 51 53 89 55 34 71 4 95 8 18 
s1_count = 0

key nodes
2 33 21 10 83 68 81 40 66 0 98 1 12 70 46 91 19 99 6 5 85 35 14 48 43 75 62 20 79 27 49 60 96 29 39 16 52 32 93 61 72 56 15 50 13 11 9 57 58 42 77 73 25 38 
