# Supplementary material for: Dynamic thresholding search for the feedback vertex set problem
Source: PeerJ Comput Sci. 2023 Feb 10;9:e1245. doi: 10.7717/peerj-cs.1245 (PMC10280643; doi:10.7717/peerj-cs.1245)
Supplement: Supplemental Information 4 — Each data indicates a series of the best objective values, the ever-found optimal solutions, and the corresponding computation time obtained by our algorithm in the search process. [file peerj-cs-09-1245-s004.zip › results/FirstCategory/p100-1200.out]

Number of vertexes = 100
Number of edges = 1200
n' = 100
m' = 1200
reduction time cost = 0.001
Complete the construction of the initial solution, the fvsp is = 70      timecost = 0.002s
DTS: find better solution, the fvsp is = 69      timecost = 0.003s
CS: find better solution, the fvsp is = 68       timecost = 0.005s
CS: find better solution, the fvsp is = 67       timecost = 0.005s
CS: find better solution, the fvsp is = 66       timecost = 0.005s
CS: find better solution, the fvsp is = 65       timecost = 0.006s
CS: find better solution, the fvsp is = 64       timecost = 0.01s
CS: find better solution, the fvsp is = 63       timecost = 0.014s
CS: find better solution, the fvsp is = 62       timecost = 0.015s
CS: find better solution, the fvsp is = 61       timecost = 0.015s
CS: find better solution, the fvsp is = 60       timecost = 0.017s
CS: find better solution, the fvsp is = 59       timecost = 0.021s
CS: find better solution, the fvsp is = 58       timecost = 0.037s
CS: find better solution, the fvsp is = 57       timecost = 0.244s
totalTime = 0.291
the min fvsp set size is:57
total round =354 pertTime = 16
updateVertexTime = 66463
sequence_best:
24 59 45 2 91 82 6 20 27 16 80 50 76 56 12 57 18 11 73 5 60 62 19 97 52 66 77 28 36 21 38 31 85 29 98 71 10 93 47 55 94 44 25
s1_count = 0

key nodes
86 43 0 33 88 67 46 51 54 8 1 87 96 99 30 90 34 58 78 64 14 17 3 37 4 75 42 26 84 81 89 9 23 32 41 53 15 92 72 35 68 70 65 95 13 7 48 22 61 49 69 63 79 39 83 74 40
