# Supplementary material for: Dynamic thresholding search for the feedback vertex set problem
Source: PeerJ Comput Sci. 2023 Feb 10;9:e1245. doi: 10.7717/peerj-cs.1245 (PMC10280643; doi:10.7717/peerj-cs.1245)
Supplement: Supplemental Information 4 — Each data indicates a series of the best objective values, the ever-found optimal solutions, and the corresponding computation time obtained by our algorithm in the search process. [file peerj-cs-09-1245-s004.zip › results/FirstCategory/p100-1300.out]

Number of vertexes = 100
Number of edges = 1300
n' = 100
m' = 1300
reduction time cost = 0.001
Complete the construction of the initial solution, the fvsp is = 69      timecost = 0.004s
CS: find better solution, the fvsp is = 68       timecost = 0.007s
CS: find better solution, the fvsp is = 67       timecost = 0.008s
CS: find better solution, the fvsp is = 66       timecost = 0.009s
CS: find better solution, the fvsp is = 65       timecost = 0.01s
CS: find better solution, the fvsp is = 64       timecost = 0.01s
CS: find better solution, the fvsp is = 63       timecost = 0.017s
CS: find better solution, the fvsp is = 62       timecost = 0.025s
CS: find better solution, the fvsp is = 61       timecost = 0.026s
CS: find better solution, the fvsp is = 60       timecost = 0.19s
totalTime = 0.31
the min fvsp set size is:60
total round =374 pertTime = 17
updateVertexTime = 72838
sequence_best:
31 14 9 34 78 36 91 67 47 30 57 69 44 37 50 16 19 24 22 26 60 35 49 83 65 52 73 58 93 62 86 74 1 72 68 17 66 28 32 55
s1_count = 0

key nodes
18 23 46 8 61 38 39 54 71 45 15 97 56 2 75 88 85 82 76 89 90 53 95 5 4 12 10 94 6 0 21 87 64 40 80 84 41 70 51 77 33 81 92 99 11 59 25 48 42 29 27 7 20 13 96 98 79 63 3 43
