# Supplementary material for: Dynamic thresholding search for the feedback vertex set problem
Source: PeerJ Comput Sci. 2023 Feb 10;9:e1245. doi: 10.7717/peerj-cs.1245 (PMC10280643; doi:10.7717/peerj-cs.1245)
Supplement: Supplemental Information 4 — Each data indicates a series of the best objective values, the ever-found optimal solutions, and the corresponding computation time obtained by our algorithm in the search process. [file peerj-cs-09-1245-s004.zip › results/FirstCategory/p100-1400.out]

Number of vertexes = 100
Number of edges = 1400
n' = 100
m' = 1400
reduction time cost = 0
Complete the construction of the initial solution, the fvsp is = 69      timecost = 0.004s
CS: find better solution, the fvsp is = 68       timecost = 0.01s
CS: find better solution, the fvsp is = 67       timecost = 0.012s
CS: find better solution, the fvsp is = 66       timecost = 0.013s
CS: find better solution, the fvsp is = 65       timecost = 0.013s
CS: find better solution, the fvsp is = 64       timecost = 0.014s
CS: find better solution, the fvsp is = 63       timecost = 0.015s
CS: find better solution, the fvsp is = 62       timecost = 0.018s
CS: find better solution, the fvsp is = 61       timecost = 0.142s
totalTime = 0.34
the min fvsp set size is:61
total round =429 pertTime = 20
updateVertexTime = 72073
sequence_best:
26 38 20 62 76 70 11 84 30 3 78 4 1 2 81 8 21 53 43 16 93 66 67 41 34 77 56 63 91 89 18 23 87 37 74 61 22 15 45
s1_count = 0

key nodes
90 49 95 75 39 68 36 64 73 88 79 54 94 46 29 65 48 0 55 27 83 12 19 60 32 42 50 10 52 47 33 13 25 69 5 92 31 82 80 24 96 28 35 57 40 99 98 51 86 85 59 9 58 71 7 14 72 44 97 17 6
