# Supplementary material for: Dynamic thresholding search for the feedback vertex set problem
Source: PeerJ Comput Sci. 2023 Feb 10;9:e1245. doi: 10.7717/peerj-cs.1245 (PMC10280643; doi:10.7717/peerj-cs.1245)
Supplement: Supplemental Information 4 — Each data indicates a series of the best objective values, the ever-found optimal solutions, and the corresponding computation time obtained by our algorithm in the search process. [file peerj-cs-09-1245-s004.zip › results/FirstCategory/p100-200.out]

Number of vertexes = 100
Number of edges = 200
n' = 26
m' = 79
reduction time cost = 0.004
Complete the construction of the initial solution, the fvsp is = 11      timecost = 0s
CS: find better solution, the fvsp is = 10       timecost = 0.001s
CS: find better solution, the fvsp is = 9        timecost = 0.001s
CS: find better solution, the fvsp is = 8        timecost = 0.009s
totalTime = 0.06
the min fvsp set size is:9
total round =319 pertTime = 15
updateVertexTime = 10966
sequence_best:
79 0 89 66 62 61 94 18 87 97 68 96 43 76 32 63 88 52
s1_count = 1
45
key nodes
27 90 19 21 51 23 22 7 45
