# Supplementary material for: Dynamic thresholding search for the feedback vertex set problem
Source: PeerJ Comput Sci. 2023 Feb 10;9:e1245. doi: 10.7717/peerj-cs.1245 (PMC10280643; doi:10.7717/peerj-cs.1245)
Supplement: Supplemental Information 4 — Each data indicates a series of the best objective values, the ever-found optimal solutions, and the corresponding computation time obtained by our algorithm in the search process. [file peerj-cs-09-1245-s004.zip › results/FirstCategory/p100-300.out]

Number of vertexes = 100
Number of edges = 300
n' = 66
m' = 254
reduction time cost = 0.002
Complete the construction of the initial solution, the fvsp is = 30      timecost = 0.001s
DTS: find better solution, the fvsp is = 29      timecost = 0.002s
CS: find better solution, the fvsp is = 28       timecost = 0.003s
CS: find better solution, the fvsp is = 27       timecost = 0.004s
CS: find better solution, the fvsp is = 26       timecost = 0.006s
CS: find better solution, the fvsp is = 25       timecost = 0.006s
CS: find better solution, the fvsp is = 24       timecost = 0.006s
CS: find better solution, the fvsp is = 23       timecost = 0.008s
CS: find better solution, the fvsp is = 22       timecost = 0.008s
CS: find better solution, the fvsp is = 21       timecost = 0.009s
CS: find better solution, the fvsp is = 20       timecost = 0.01s
CS: find better solution, the fvsp is = 19       timecost = 0.023s
CS: find better solution, the fvsp is = 18       timecost = 0.024s
CS: find better solution, the fvsp is = 17       timecost = 0.025s
totalTime = 0.08
the min fvsp set size is:17
total round =214 pertTime = 9
updateVertexTime = 9370
sequence_best:
43 66 87 17 67 21 82 64 94 19 13 40 71 33 72 84 83 10 46 77 39 44 0 73 91 78 95 14 37 9 93 2 61 45 35 24 96 52 81 20 54 11 62 60 79 74 16 63 65
s1_count = 0

key nodes
57 50 97 88 90 80 47 36 59 26 31 49 8 86 5 27 28
