# Supplementary material for: Dynamic thresholding search for the feedback vertex set problem
Source: PeerJ Comput Sci. 2023 Feb 10;9:e1245. doi: 10.7717/peerj-cs.1245 (PMC10280643; doi:10.7717/peerj-cs.1245)
Supplement: Supplemental Information 4 — Each data indicates a series of the best objective values, the ever-found optimal solutions, and the corresponding computation time obtained by our algorithm in the search process. [file peerj-cs-09-1245-s004.zip › results/FirstCategory/p100-400.out]

Number of vertexes = 100
Number of edges = 400
n' = 73
m' = 320
reduction time cost = 0.002
Complete the construction of the initial solution, the fvsp is = 33      timecost = 0.001s
CS: find better solution, the fvsp is = 32       timecost = 0.002s
CS: find better solution, the fvsp is = 31       timecost = 0.003s
CS: find better solution, the fvsp is = 30       timecost = 0.004s
CS: find better solution, the fvsp is = 29       timecost = 0.004s
CS: find better solution, the fvsp is = 28       timecost = 0.005s
CS: find better solution, the fvsp is = 27       timecost = 0.005s
CS: find better solution, the fvsp is = 26       timecost = 0.005s
CS: find better solution, the fvsp is = 25       timecost = 0.008s
CS: find better solution, the fvsp is = 24       timecost = 0.011s
CS: find better solution, the fvsp is = 23       timecost = 0.014s
CS: find better solution, the fvsp is = 22       timecost = 0.016s
CS: find better solution, the fvsp is = 21       timecost = 0.03s
CS: find better solution, the fvsp is = 20       timecost = 0.092s
totalTime = 0.1
the min fvsp set size is:23
total round =240 pertTime = 10
updateVertexTime = 12314
sequence_best:
78 54 35 47 12 41 69 67 83 63 21 87 0 34 88 17 72 33 44 5 98 79 1 74 68 20 95 93 6 3 92 38 77 16 59 36 66 27 43 56 85 18 64 50 42 61 24 94 19 60 48 57 31
s1_count = 3
40 52 65
key nodes
62 9 49 10 90 80 14 84 32 4 28 39 70 96 86 53 26 25 15 75 40 52 65
