# Supplementary material for: Dynamic thresholding search for the feedback vertex set problem
Source: PeerJ Comput Sci. 2023 Feb 10;9:e1245. doi: 10.7717/peerj-cs.1245 (PMC10280643; doi:10.7717/peerj-cs.1245)
Supplement: Supplemental Information 4 — Each data indicates a series of the best objective values, the ever-found optimal solutions, and the corresponding computation time obtained by our algorithm in the search process. [file peerj-cs-09-1245-s004.zip › results/FirstCategory/p100-500.out]

Number of vertexes = 100
Number of edges = 500
n' = 90
m' = 475
reduction time cost = 0.003
Complete the construction of the initial solution, the fvsp is = 41      timecost = 0.002s
CS: find better solution, the fvsp is = 40       timecost = 0.004s
CS: find better solution, the fvsp is = 39       timecost = 0.005s
CS: find better solution, the fvsp is = 38       timecost = 0.006s
CS: find better solution, the fvsp is = 37       timecost = 0.006s
CS: find better solution, the fvsp is = 36       timecost = 0.008s
CS: find better solution, the fvsp is = 35       timecost = 0.008s
CS: find better solution, the fvsp is = 34       timecost = 0.008s
CS: find better solution, the fvsp is = 33       timecost = 0.009s
CS: find better solution, the fvsp is = 32       timecost = 0.014s
CS: find better solution, the fvsp is = 31       timecost = 0.074s
totalTime = 0.14
the min fvsp set size is:32
total round =326 pertTime = 15
updateVertexTime = 24691
sequence_best:
27 93 82 80 66 96 81 17 90 0 78 1 75 63 76 5 46 89 94 32 6 15 87 97 95 45 55 62 33 58 48 92 13 30 77 61 74 73 23 28 36 22 79 38 4 39 69 52 71 72 34 51 83 53 40 11 19 86 14
s1_count = 1
98
key nodes
57 42 31 49 16 47 60 50 2 44 25 99 20 21 64 9 43 68 84 59 12 7 91 54 24 18 26 65 3 88 37 98
