# Supplementary material for: Dynamic thresholding search for the feedback vertex set problem
Source: PeerJ Comput Sci. 2023 Feb 10;9:e1245. doi: 10.7717/peerj-cs.1245 (PMC10280643; doi:10.7717/peerj-cs.1245)
Supplement: Supplemental Information 4 — Each data indicates a series of the best objective values, the ever-found optimal solutions, and the corresponding computation time obtained by our algorithm in the search process. [file peerj-cs-09-1245-s004.zip › results/FirstCategory/p100-600.out]

Number of vertexes = 100
Number of edges = 600
n' = 95
m' = 591
reduction time cost = 0.001
Complete the construction of the initial solution, the fvsp is = 51      timecost = 0.002s
CS: find better solution, the fvsp is = 50       timecost = 0.003s
CS: find better solution, the fvsp is = 49       timecost = 0.004s
CS: find better solution, the fvsp is = 48       timecost = 0.004s
CS: find better solution, the fvsp is = 47       timecost = 0.005s
CS: find better solution, the fvsp is = 46       timecost = 0.005s
CS: find better solution, the fvsp is = 45       timecost = 0.006s
CS: find better solution, the fvsp is = 44       timecost = 0.006s
CS: find better solution, the fvsp is = 43       timecost = 0.007s
CS: find better solution, the fvsp is = 42       timecost = 0.007s
CS: find better solution, the fvsp is = 41       timecost = 0.008s
CS: find better solution, the fvsp is = 40       timecost = 0.012s
CS: find better solution, the fvsp is = 39       timecost = 0.014s
CS: find better solution, the fvsp is = 38       timecost = 0.014s
CS: find better solution, the fvsp is = 37       timecost = 0.017s
totalTime = 0.15
the min fvsp set size is:37
total round =289 pertTime = 13
updateVertexTime = 28622
sequence_best:
36 23 40 13 95 4 97 7 90 19 79 80 77 2 48 72 24 18 54 69 10 45 93 70 9 37 86 64 38 25 22 67 61 56 50 99 94 52 71 87 28 88 32 62 11 84 57 58 44 8 81 14 20 39 51 66 68 60
s1_count = 0

key nodes
76 83 59 1 3 41 26 74 33 29 6 65 92 73 17 75 91 96 34 12 53 85 30 43 16 15 42 47 21 63 5 49 27 55 82 78 0
