# Supplementary material for: Dynamic thresholding search for the feedback vertex set problem
Source: PeerJ Comput Sci. 2023 Feb 10;9:e1245. doi: 10.7717/peerj-cs.1245 (PMC10280643; doi:10.7717/peerj-cs.1245)
Supplement: Supplemental Information 4 — Each data indicates a series of the best objective values, the ever-found optimal solutions, and the corresponding computation time obtained by our algorithm in the search process. [file peerj-cs-09-1245-s004.zip › results/FirstCategory/p1000-10000.out]

Number of vertexes = 1000
Number of edges = 10000
reduction time cost = 0
seed=-2107703925
Complete the construction of the initial solution, the fvsp is = 633	timecost = 0.01s
CS: find better solution, the fvsp is = 632	timecost = 0.01s
CS: find better solution, the fvsp is = 631	timecost = 0.01s
CS: find better solution, the fvsp is = 630	timecost = 0.01s
CS: find better solution, the fvsp is = 629	timecost = 0.01s
CS: find better solution, the fvsp is = 628	timecost = 0.01s
CS: find better solution, the fvsp is = 627	timecost = 0.01s
CS: find better solution, the fvsp is = 626	timecost = 0.01s
CS: find better solution, the fvsp is = 625	timecost = 0.01s
CS: find better solution, the fvsp is = 624	timecost = 0.01s
CS: find better solution, the fvsp is = 623	timecost = 0.01s
CS: find better solution, the fvsp is = 622	timecost = 0.01s
CS: find better solution, the fvsp is = 621	timecost = 0.01s
CS: find better solution, the fvsp is = 620	timecost = 0.01s
CS: find better solution, the fvsp is = 619	timecost = 0.01s
CS: find better solution, the fvsp is = 618	timecost = 0.01s
CS: find better solution, the fvsp is = 617	timecost = 0.01s
CS: find better solution, the fvsp is = 616	timecost = 0.01s
CS: find better solution, the fvsp is = 615	timecost = 0.01s
CS: find better solution, the fvsp is = 614	timecost = 0.01s
CS: find better solution, the fvsp is = 613	timecost = 0.01s
CS: find better solution, the fvsp is = 612	timecost = 0.01s
CS: find better solution, the fvsp is = 611	timecost = 0.01s
CS: find better solution, the fvsp is = 610	timecost = 0.01s
CS: find better solution, the fvsp is = 609	timecost = 0.01s
CS: find better solution, the fvsp is = 608	timecost = 0.01s
CS: find better solution, the fvsp is = 607	timecost = 0.01s
CS: find better solution, the fvsp is = 606	timecost = 0.01s
CS: find better solution, the fvsp is = 605	timecost = 0.01s
CS: find better solution, the fvsp is = 604	timecost = 0.01s
CS: find better solution, the fvsp is = 603	timecost = 0.01s
CS: find better solution, the fvsp is = 602	timecost = 0.01s
CS: find better solution, the fvsp is = 601	timecost = 0.01s
CS: find better solution, the fvsp is = 600	timecost = 0.01s
CS: find better solution, the fvsp is = 599	timecost = 0.01s
CS: find better solution, the fvsp is = 598	timecost = 0.01s
CS: find better solution, the fvsp is = 597	timecost = 0.01s
CS: find better solution, the fvsp is = 596	timecost = 0.01s
CS: find better solution, the fvsp is = 595	timecost = 0.01s
CS: find better solution, the fvsp is = 594	timecost = 0.01s
CS: find better solution, the fvsp is = 593	timecost = 0.01s
CS: find better solution, the fvsp is = 592	timecost = 0.01s
CS: find better solution, the fvsp is = 591	timecost = 0.01s
CS: find better solution, the fvsp is = 590	timecost = 0.01s
CS: find better solution, the fvsp is = 589	timecost = 0.01s
CS: find better solution, the fvsp is = 588	timecost = 0.01s
CS: find better solution, the fvsp is = 587	timecost = 0.01s
CS: find better solution, the fvsp is = 586	timecost = 0.01s
CS: find better solution, the fvsp is = 585	timecost = 0.01s
CS: find better solution, the fvsp is = 584	timecost = 0.01s
CS: find better solution, the fvsp is = 583	timecost = 0.01s
CS: find better solution, the fvsp is = 582	timecost = 0.01s
CS: find better solution, the fvsp is = 581	timecost = 0.01s
CS: find better solution, the fvsp is = 580	timecost = 0.01s
CS: find better solution, the fvsp is = 579	timecost = 0.01s
CS: find better solution, the fvsp is = 578	timecost = 0.01s
CS: find better solution, the fvsp is = 577	timecost = 0.01s
CS: find better solution, the fvsp is = 576	timecost = 0.01s
CS: find better solution, the fvsp is = 575	timecost = 0.01s
CS: find better solution, the fvsp is = 574	timecost = 0.01s
CS: find better solution, the fvsp is = 573	timecost = 0.01s
CS: find better solution, the fvsp is = 572	timecost = 0.01s
CS: find better solution, the fvsp is = 571	timecost = 0.01s
CS: find better solution, the fvsp is = 570	timecost = 0.01s
CS: find better solution, the fvsp is = 569	timecost = 0.01s
CS: find better solution, the fvsp is = 568	timecost = 0.01s
CS: find better solution, the fvsp is = 567	timecost = 0.01s
CS: find better solution, the fvsp is = 566	timecost = 0.01s
CS: find better solution, the fvsp is = 565	timecost = 0.01s
CS: find better solution, the fvsp is = 564	timecost = 0.01s
CS: find better solution, the fvsp is = 563	timecost = 0.01s
CS: find better solution, the fvsp is = 562	timecost = 0.01s
CS: find better solution, the fvsp is = 561	timecost = 0.01s
CS: find better solution, the fvsp is = 560	timecost = 0.01s
CS: find better solution, the fvsp is = 559	timecost = 0.01s
CS: find better solution, the fvsp is = 558	timecost = 0.01s
CS: find better solution, the fvsp is = 557	timecost = 0.01s
CS: find better solution, the fvsp is = 556	timecost = 0.01s
CS: find better solution, the fvsp is = 555	timecost = 0.01s
CS: find better solution, the fvsp is = 554	timecost = 0.01s
CS: find better solution, the fvsp is = 553	timecost = 0.01s
CS: find better solution, the fvsp is = 552	timecost = 0.01s
CS: find better solution, the fvsp is = 551	timecost = 0.01s
CS: find better solution, the fvsp is = 550	timecost = 0.01s
CS: find better solution, the fvsp is = 549	timecost = 0.01s
CS: find better solution, the fvsp is = 548	timecost = 0.02s
CS: find better solution, the fvsp is = 547	timecost = 0.02s
CS: find better solution, the fvsp is = 546	timecost = 0.02s
CS: find better solution, the fvsp is = 545	timecost = 0.02s
CS: find better solution, the fvsp is = 544	timecost = 0.02s
CS: find better solution, the fvsp is = 543	timecost = 0.02s
CS: find better solution, the fvsp is = 542	timecost = 0.02s
CS: find better solution, the fvsp is = 541	timecost = 0.02s
CS: find better solution, the fvsp is = 540	timecost = 0.02s
CS: find better solution, the fvsp is = 539	timecost = 0.02s
CS: find better solution, the fvsp is = 538	timecost = 0.02s
CS: find better solution, the fvsp is = 537	timecost = 0.02s
CS: find better solution, the fvsp is = 536	timecost = 0.02s
CS: find better solution, the fvsp is = 535	timecost = 0.02s
CS: find better solution, the fvsp is = 534	timecost = 0.02s
CS: find better solution, the fvsp is = 533	timecost = 0.02s
CS: find better solution, the fvsp is = 532	timecost = 0.02s
CS: find better solution, the fvsp is = 531	timecost = 0.02s
CS: find better solution, the fvsp is = 530	timecost = 0.02s
CS: find better solution, the fvsp is = 529	timecost = 0.02s
CS: find better solution, the fvsp is = 528	timecost = 0.02s
CS: find better solution, the fvsp is = 527	timecost = 0.02s
CS: find better solution, the fvsp is = 526	timecost = 0.02s
CS: find better solution, the fvsp is = 525	timecost = 0.02s
CS: find better solution, the fvsp is = 524	timecost = 0.03s
CS: find better solution, the fvsp is = 523	timecost = 0.03s
CS: find better solution, the fvsp is = 522	timecost = 0.03s
CS: find better solution, the fvsp is = 521	timecost = 0.03s
CS: find better solution, the fvsp is = 520	timecost = 0.03s
CS: find better solution, the fvsp is = 519	timecost = 0.03s
CS: find better solution, the fvsp is = 518	timecost = 0.04s
CS: find better solution, the fvsp is = 517	timecost = 0.04s
CS: find better solution, the fvsp is = 516	timecost = 0.05s
CS: find better solution, the fvsp is = 515	timecost = 0.05s
CS: find better solution, the fvsp is = 514	timecost = 0.05s
CS: find better solution, the fvsp is = 513	timecost = 0.05s
CS: find better solution, the fvsp is = 512	timecost = 0.05s
CS: find better solution, the fvsp is = 511	timecost = 0.07s
CS: find better solution, the fvsp is = 510	timecost = 0.07s
CS: find better solution, the fvsp is = 509	timecost = 0.07s
CS: find better solution, the fvsp is = 508	timecost = 0.08s
CS: find better solution, the fvsp is = 507	timecost = 0.08s
CS: find better solution, the fvsp is = 506	timecost = 0.1s
CS: find better solution, the fvsp is = 505	timecost = 0.1s
CS: find better solution, the fvsp is = 504	timecost = 0.1s
CS: find better solution, the fvsp is = 503	timecost = 0.1s
CS: find better solution, the fvsp is = 502	timecost = 0.1s
CS: find better solution, the fvsp is = 501	timecost = 0.11s
CS: find better solution, the fvsp is = 500	timecost = 0.14s
CS: find better solution, the fvsp is = 499	timecost = 0.14s
CS: find better solution, the fvsp is = 498	timecost = 0.17s
CS: find better solution, the fvsp is = 497	timecost = 0.22s
CS: find better solution, the fvsp is = 496	timecost = 0.28s
CS: find better solution, the fvsp is = 495	timecost = 0.31s
CS: find better solution, the fvsp is = 494	timecost = 0.32s
CS: find better solution, the fvsp is = 493	timecost = 0.38s
CS: find better solution, the fvsp is = 492	timecost = 0.45s
CS: find better solution, the fvsp is = 491	timecost = 0.59s
CS: find better solution, the fvsp is = 490	timecost = 0.69s
CS: find better solution, the fvsp is = 489	timecost = 0.8s
CS: find better solution, the fvsp is = 488	timecost = 1.41s
CS: find better solution, the fvsp is = 487	timecost = 1.44s
CS: find better solution, the fvsp is = 486	timecost = 1.56s
CS: find better solution, the fvsp is = 485	timecost = 1.74s
CS: find better solution, the fvsp is = 484	timecost = 1.9s
CS: find better solution, the fvsp is = 483	timecost = 2.96s
CS: find better solution, the fvsp is = 482	timecost = 5.75s
CS: find better solution, the fvsp is = 481	timecost = 5.83s
CS: find better solution, the fvsp is = 480	timecost = 6.28s
CS: find better solution, the fvsp is = 479	timecost = 6.7s
CS: find better solution, the fvsp is = 478	timecost = 6.71s
CS: find better solution, the fvsp is = 477	timecost = 6.73s
CS: find better solution, the fvsp is = 476	timecost = 6.74s
CS: find better solution, the fvsp is = 475	timecost = 8.09s
CS: find better solution, the fvsp is = 474	timecost = 9.12s
CS: find better solution, the fvsp is = 473	timecost = 9.44s
CS: find better solution, the fvsp is = 472	timecost = 9.49s
CS: find better solution, the fvsp is = 471	timecost = 10.36s
CS: find better solution, the fvsp is = 470	timecost = 10.42s
CS: find better solution, the fvsp is = 469	timecost = 10.73s
totalTime = 13.45
the min fvsp set size is:469
total round =24371 pertTime = 1196
updateVertexTime = 15284990
sequence_best:
116 577 588 718 22 965 928 994 590 931 821 626 308 60 768 673 251 835 574 793 587 549 446 119 311 427 873 628 738 20 927 490 777 155 345 964 393 954 857 17 32 263 591 182 229 655 545 561 441 120 3 287 986 150 314 740 526 524 432 145 578 414 78 796 6 44 891 487 605 525 387 420 106 619 729 139 837 462 620 347 128 510 232 565 337 798 370 175 991 904 869 874 0 761 652 233 637 649 807 901 704 594 429 …
s1_count = 0
key nodes
666 223 538 440 69 205 861 177 845 919 583 893 540 945 422 723 443 399 968 890 884 391 349 488 686 211 458 469 859 659 847 505 534 971 430 543 921 850 16 428 529 50 772 296 748 18 180 690 448 133 301 961 546 288 758 493 269 11 825 172 107 80 305 844 163 562 910 384 306 822 70 635 759 112 55 630 297 812 320 701 450 973 946 246 569 942 304 988 819 957 340 4 135 597 363 108 944 350 154 834 374 930 4…
