# Supplementary material for: Dynamic thresholding search for the feedback vertex set problem
Source: PeerJ Comput Sci. 2023 Feb 10;9:e1245. doi: 10.7717/peerj-cs.1245 (PMC10280643; doi:10.7717/peerj-cs.1245)
Supplement: Supplemental Information 4 — Each data indicates a series of the best objective values, the ever-found optimal solutions, and the corresponding computation time obtained by our algorithm in the search process. [file peerj-cs-09-1245-s004.zip › results/FirstCategory/p1000-15000.out]

Number of vertexes = 1000
Number of edges = 15000
n' = 1000
m' = 15000
reduction time cost = 0.000848
Complete the construction of the initial solution, the fvsp is = 727	timecost = 0.004851s
CS: find better solution, the fvsp is = 726	timecost = 0.007573s
CS: find better solution, the fvsp is = 725	timecost = 0.007591s
CS: find better solution, the fvsp is = 724	timecost = 0.007605s
CS: find better solution, the fvsp is = 723	timecost = 0.00762s
CS: find better solution, the fvsp is = 722	timecost = 0.007632s
CS: find better solution, the fvsp is = 721	timecost = 0.007648s
CS: find better solution, the fvsp is = 720	timecost = 0.007661s
CS: find better solution, the fvsp is = 719	timecost = 0.007674s
CS: find better solution, the fvsp is = 718	timecost = 0.007688s
CS: find better solution, the fvsp is = 717	timecost = 0.007703s
CS: find better solution, the fvsp is = 716	timecost = 0.007718s
CS: find better solution, the fvsp is = 715	timecost = 0.007733s
CS: find better solution, the fvsp is = 714	timecost = 0.007746s
CS: find better solution, the fvsp is = 713	timecost = 0.00776s
CS: find better solution, the fvsp is = 712	timecost = 0.007784s
CS: find better solution, the fvsp is = 711	timecost = 0.007799s
CS: find better solution, the fvsp is = 710	timecost = 0.00781s
CS: find better solution, the fvsp is = 709	timecost = 0.007824s
CS: find better solution, the fvsp is = 708	timecost = 0.00784s
CS: find better solution, the fvsp is = 707	timecost = 0.007853s
CS: find better solution, the fvsp is = 706	timecost = 0.007866s
CS: find better solution, the fvsp is = 705	timecost = 0.007882s
CS: find better solution, the fvsp is = 704	timecost = 0.007894s
CS: find better solution, the fvsp is = 703	timecost = 0.007907s
CS: find better solution, the fvsp is = 702	timecost = 0.007921s
CS: find better solution, the fvsp is = 701	timecost = 0.007934s
CS: find better solution, the fvsp is = 700	timecost = 0.007949s
CS: find better solution, the fvsp is = 699	timecost = 0.007963s
CS: find better solution, the fvsp is = 698	timecost = 0.007976s
CS: find better solution, the fvsp is = 697	timecost = 0.00799s
CS: find better solution, the fvsp is = 696	timecost = 0.008002s
CS: find better solution, the fvsp is = 695	timecost = 0.008018s
CS: find better solution, the fvsp is = 694	timecost = 0.008033s
CS: find better solution, the fvsp is = 693	timecost = 0.008047s
CS: find better solution, the fvsp is = 692	timecost = 0.010253s
CS: find better solution, the fvsp is = 691	timecost = 0.010272s
CS: find better solution, the fvsp is = 690	timecost = 0.010284s
CS: find better solution, the fvsp is = 689	timecost = 0.010298s
CS: find better solution, the fvsp is = 688	timecost = 0.010312s
CS: find better solution, the fvsp is = 687	timecost = 0.010325s
CS: find better solution, the fvsp is = 686	timecost = 0.01034s
CS: find better solution, the fvsp is = 685	timecost = 0.010357s
CS: find better solution, the fvsp is = 684	timecost = 0.010371s
CS: find better solution, the fvsp is = 683	timecost = 0.010385s
CS: find better solution, the fvsp is = 682	timecost = 0.0104s
CS: find better solution, the fvsp is = 681	timecost = 0.010415s
CS: find better solution, the fvsp is = 680	timecost = 0.01043s
CS: find better solution, the fvsp is = 679	timecost = 0.010444s
CS: find better solution, the fvsp is = 678	timecost = 0.010458s
CS: find better solution, the fvsp is = 677	timecost = 0.010471s
CS: find better solution, the fvsp is = 676	timecost = 0.010485s
CS: find better solution, the fvsp is = 675	timecost = 0.010497s
CS: find better solution, the fvsp is = 674	timecost = 0.010509s
CS: find better solution, the fvsp is = 673	timecost = 0.012556s
CS: find better solution, the fvsp is = 672	timecost = 0.012574s
CS: find better solution, the fvsp is = 671	timecost = 0.012587s
CS: find better solution, the fvsp is = 670	timecost = 0.012601s
CS: find better solution, the fvsp is = 669	timecost = 0.012615s
CS: find better solution, the fvsp is = 668	timecost = 0.012627s
CS: find better solution, the fvsp is = 667	timecost = 0.012642s
CS: find better solution, the fvsp is = 666	timecost = 0.012665s
CS: find better solution, the fvsp is = 665	timecost = 0.01268s
CS: find better solution, the fvsp is = 664	timecost = 0.014638s
CS: find better solution, the fvsp is = 663	timecost = 0.014658s
CS: find better solution, the fvsp is = 662	timecost = 0.014672s
CS: find better solution, the fvsp is = 661	timecost = 0.014686s
CS: find better solution, the fvsp is = 660	timecost = 0.0147s
CS: find better solution, the fvsp is = 659	timecost = 0.014713s
CS: find better solution, the fvsp is = 658	timecost = 0.014727s
CS: find better solution, the fvsp is = 657	timecost = 0.014743s
CS: find better solution, the fvsp is = 656	timecost = 0.014758s
CS: find better solution, the fvsp is = 655	timecost = 0.014783s
CS: find better solution, the fvsp is = 654	timecost = 0.016525s
CS: find better solution, the fvsp is = 653	timecost = 0.016546s
CS: find better solution, the fvsp is = 652	timecost = 0.01656s
CS: find better solution, the fvsp is = 651	timecost = 0.018177s
CS: find better solution, the fvsp is = 650	timecost = 0.018195s
CS: find better solution, the fvsp is = 649	timecost = 0.018208s
CS: find better solution, the fvsp is = 648	timecost = 0.018223s
CS: find better solution, the fvsp is = 647	timecost = 0.018237s
CS: find better solution, the fvsp is = 646	timecost = 0.018252s
CS: find better solution, the fvsp is = 645	timecost = 0.021159s
CS: find better solution, the fvsp is = 644	timecost = 0.021175s
CS: find better solution, the fvsp is = 643	timecost = 0.022604s
CS: find better solution, the fvsp is = 642	timecost = 0.022623s
CS: find better solution, the fvsp is = 641	timecost = 0.024192s
CS: find better solution, the fvsp is = 640	timecost = 0.024208s
CS: find better solution, the fvsp is = 639	timecost = 0.024224s
CS: find better solution, the fvsp is = 638	timecost = 0.024237s
CS: find better solution, the fvsp is = 637	timecost = 0.027213s
CS: find better solution, the fvsp is = 636	timecost = 0.027233s
CS: find better solution, the fvsp is = 635	timecost = 0.030131s
CS: find better solution, the fvsp is = 634	timecost = 0.030149s
CS: find better solution, the fvsp is = 633	timecost = 0.030164s
CS: find better solution, the fvsp is = 632	timecost = 0.031543s
CS: find better solution, the fvsp is = 631	timecost = 0.032707s
CS: find better solution, the fvsp is = 630	timecost = 0.032723s
CS: find better solution, the fvsp is = 629	timecost = 0.03274s
CS: find better solution, the fvsp is = 628	timecost = 0.03521s
CS: find better solution, the fvsp is = 627	timecost = 0.035227s
CS: find better solution, the fvsp is = 626	timecost = 0.035242s
CS: find better solution, the fvsp is = 625	timecost = 0.036502s
CS: find better solution, the fvsp is = 624	timecost = 0.036522s
CS: find better solution, the fvsp is = 623	timecost = 0.046586s
CS: find better solution, the fvsp is = 622	timecost = 0.046612s
CS: find better solution, the fvsp is = 621	timecost = 0.046627s
CS: find better solution, the fvsp is = 620	timecost = 0.046644s
CS: find better solution, the fvsp is = 619	timecost = 0.046659s
CS: find better solution, the fvsp is = 618	timecost = 0.046676s
CS: find better solution, the fvsp is = 617	timecost = 0.046688s
CS: find better solution, the fvsp is = 616	timecost = 0.053743s
CS: find better solution, the fvsp is = 615	timecost = 0.054554s
CS: find better solution, the fvsp is = 614	timecost = 0.078599s
CS: find better solution, the fvsp is = 613	timecost = 0.082075s
CS: find better solution, the fvsp is = 612	timecost = 0.082776s
CS: find better solution, the fvsp is = 611	timecost = 0.086971s
CS: find better solution, the fvsp is = 610	timecost = 0.164235s
CS: find better solution, the fvsp is = 609	timecost = 0.169648s
CS: find better solution, the fvsp is = 608	timecost = 0.172711s
CS: find better solution, the fvsp is = 607	timecost = 0.172733s
CS: find better solution, the fvsp is = 606	timecost = 0.176446s
CS: find better solution, the fvsp is = 605	timecost = 0.176465s
CS: find better solution, the fvsp is = 604	timecost = 0.187155s
CS: find better solution, the fvsp is = 603	timecost = 0.267582s
CS: find better solution, the fvsp is = 602	timecost = 0.31675s
CS: find better solution, the fvsp is = 601	timecost = 0.318437s
CS: find better solution, the fvsp is = 600	timecost = 0.389151s
CS: find better solution, the fvsp is = 599	timecost = 0.41035s
CS: find better solution, the fvsp is = 598	timecost = 0.421224s
CS: find better solution, the fvsp is = 597	timecost = 0.429291s
CS: find better solution, the fvsp is = 596	timecost = 0.443628s
CS: find better solution, the fvsp is = 595	timecost = 0.443656s
CS: find better solution, the fvsp is = 594	timecost = 0.444369s
CS: find better solution, the fvsp is = 593	timecost = 0.452071s
CS: find better solution, the fvsp is = 592	timecost = 0.454086s
CS: find better solution, the fvsp is = 591	timecost = 0.585084s
CS: find better solution, the fvsp is = 590	timecost = 1.62631s
CS: find better solution, the fvsp is = 589	timecost = 2.05171s
CS: find better solution, the fvsp is = 588	timecost = 2.08407s
CS: find better solution, the fvsp is = 587	timecost = 2.17927s
CS: find better solution, the fvsp is = 586	timecost = 2.28311s
CS: find better solution, the fvsp is = 585	timecost = 2.28316s
CS: find better solution, the fvsp is = 584	timecost = 2.45418s
CS: find better solution, the fvsp is = 583	timecost = 2.85639s
CS: find better solution, the fvsp is = 582	timecost = 4.70227s
CS: find better solution, the fvsp is = 581	timecost = 4.81523s
CS: find better solution, the fvsp is = 580	timecost = 4.8242s
CS: find better solution, the fvsp is = 579	timecost = 5.12129s
totalTime = 16.73
the min fvsp set size is:579
total round =21611 pertTime = 705
updateVertexTime = 27581107
sequence_best:
192 500 284 740 249 364 867 746 234 69 499 600 922 409 768 857 590 636 675 808 895 270 250 400 494 395 788 484 26 465 821 405 745 826 251 845 973 214 596 73 100 392 763 737 580 178 375 141 292 236 422 682 965 339 889 435 63 215 720 455 572 801 204 657 542 979 717 731 37 223 792 303 643 475 84 838 456 476 902 871 843 944 537 211 924 658 674 232 439 915 570 89 818 563 959 403 836 302 626 140 811 47…
s1_count = 0
key nodes
350 121 556 291 888 359 604 152 259 458 328 24 304 905 989 125 432 879 940 332 949 233 981 56 729 969 293 680 702 571 253 272 498 231 36 168 554 348 953 916 451 137 559 859 490 817 483 928 413 860 154 48 777 807 313 4 212 497 376 961 790 505 712 15 525 143 271 960 188 878 109 193 408 798 191 584 647 582 755 333 978 761 134 955 323 51 287 165 74 891 469 307 852 526 131 493 521 341 535 561 436 210 …
