# Supplementary material for: Dynamic thresholding search for the feedback vertex set problem
Source: PeerJ Comput Sci. 2023 Feb 10;9:e1245. doi: 10.7717/peerj-cs.1245 (PMC10280643; doi:10.7717/peerj-cs.1245)
Supplement: Supplemental Information 4 — Each data indicates a series of the best objective values, the ever-found optimal solutions, and the corresponding computation time obtained by our algorithm in the search process. [file peerj-cs-09-1245-s004.zip › results/FirstCategory/p1000-20000.out]

Number of vertexes = 1000
Number of edges = 20000
reduction time cost = 0
seed=317982735
Complete the construction of the initial solution, the fvsp is = 782	timecost = 0.01s
DTS: find better solution, the fvsp is = 781	timecost = 0.01s
CS: find better solution, the fvsp is = 780	timecost = 0.01s
CS: find better solution, the fvsp is = 779	timecost = 0.01s
CS: find better solution, the fvsp is = 778	timecost = 0.01s
CS: find better solution, the fvsp is = 777	timecost = 0.01s
CS: find better solution, the fvsp is = 776	timecost = 0.01s
CS: find better solution, the fvsp is = 775	timecost = 0.01s
CS: find better solution, the fvsp is = 774	timecost = 0.01s
CS: find better solution, the fvsp is = 773	timecost = 0.01s
CS: find better solution, the fvsp is = 772	timecost = 0.01s
CS: find better solution, the fvsp is = 771	timecost = 0.01s
CS: find better solution, the fvsp is = 770	timecost = 0.01s
CS: find better solution, the fvsp is = 769	timecost = 0.01s
CS: find better solution, the fvsp is = 768	timecost = 0.01s
CS: find better solution, the fvsp is = 767	timecost = 0.01s
CS: find better solution, the fvsp is = 766	timecost = 0.01s
CS: find better solution, the fvsp is = 765	timecost = 0.01s
CS: find better solution, the fvsp is = 764	timecost = 0.01s
CS: find better solution, the fvsp is = 763	timecost = 0.01s
CS: find better solution, the fvsp is = 762	timecost = 0.01s
CS: find better solution, the fvsp is = 761	timecost = 0.01s
CS: find better solution, the fvsp is = 760	timecost = 0.01s
CS: find better solution, the fvsp is = 759	timecost = 0.01s
CS: find better solution, the fvsp is = 758	timecost = 0.01s
CS: find better solution, the fvsp is = 757	timecost = 0.01s
CS: find better solution, the fvsp is = 756	timecost = 0.01s
CS: find better solution, the fvsp is = 755	timecost = 0.01s
CS: find better solution, the fvsp is = 754	timecost = 0.01s
CS: find better solution, the fvsp is = 753	timecost = 0.01s
CS: find better solution, the fvsp is = 752	timecost = 0.01s
CS: find better solution, the fvsp is = 751	timecost = 0.01s
CS: find better solution, the fvsp is = 750	timecost = 0.01s
CS: find better solution, the fvsp is = 749	timecost = 0.01s
CS: find better solution, the fvsp is = 748	timecost = 0.01s
CS: find better solution, the fvsp is = 747	timecost = 0.01s
CS: find better solution, the fvsp is = 746	timecost = 0.01s
CS: find better solution, the fvsp is = 745	timecost = 0.01s
CS: find better solution, the fvsp is = 744	timecost = 0.01s
CS: find better solution, the fvsp is = 743	timecost = 0.01s
CS: find better solution, the fvsp is = 742	timecost = 0.01s
CS: find better solution, the fvsp is = 741	timecost = 0.01s
CS: find better solution, the fvsp is = 740	timecost = 0.01s
CS: find better solution, the fvsp is = 739	timecost = 0.01s
CS: find better solution, the fvsp is = 738	timecost = 0.01s
CS: find better solution, the fvsp is = 737	timecost = 0.01s
CS: find better solution, the fvsp is = 736	timecost = 0.01s
CS: find better solution, the fvsp is = 735	timecost = 0.01s
CS: find better solution, the fvsp is = 734	timecost = 0.01s
CS: find better solution, the fvsp is = 733	timecost = 0.01s
CS: find better solution, the fvsp is = 732	timecost = 0.01s
CS: find better solution, the fvsp is = 731	timecost = 0.01s
CS: find better solution, the fvsp is = 730	timecost = 0.01s
CS: find better solution, the fvsp is = 729	timecost = 0.01s
CS: find better solution, the fvsp is = 728	timecost = 0.01s
CS: find better solution, the fvsp is = 727	timecost = 0.01s
CS: find better solution, the fvsp is = 726	timecost = 0.01s
CS: find better solution, the fvsp is = 725	timecost = 0.01s
CS: find better solution, the fvsp is = 724	timecost = 0.01s
CS: find better solution, the fvsp is = 723	timecost = 0.01s
CS: find better solution, the fvsp is = 722	timecost = 0.02s
CS: find better solution, the fvsp is = 721	timecost = 0.02s
CS: find better solution, the fvsp is = 720	timecost = 0.02s
CS: find better solution, the fvsp is = 719	timecost = 0.02s
CS: find better solution, the fvsp is = 718	timecost = 0.02s
CS: find better solution, the fvsp is = 717	timecost = 0.02s
CS: find better solution, the fvsp is = 716	timecost = 0.02s
CS: find better solution, the fvsp is = 715	timecost = 0.02s
CS: find better solution, the fvsp is = 714	timecost = 0.02s
CS: find better solution, the fvsp is = 713	timecost = 0.02s
CS: find better solution, the fvsp is = 712	timecost = 0.02s
CS: find better solution, the fvsp is = 711	timecost = 0.02s
CS: find better solution, the fvsp is = 710	timecost = 0.02s
CS: find better solution, the fvsp is = 709	timecost = 0.02s
CS: find better solution, the fvsp is = 708	timecost = 0.02s
CS: find better solution, the fvsp is = 707	timecost = 0.02s
CS: find better solution, the fvsp is = 706	timecost = 0.02s
CS: find better solution, the fvsp is = 705	timecost = 0.02s
CS: find better solution, the fvsp is = 704	timecost = 0.02s
CS: find better solution, the fvsp is = 703	timecost = 0.02s
CS: find better solution, the fvsp is = 702	timecost = 0.02s
CS: find better solution, the fvsp is = 701	timecost = 0.02s
CS: find better solution, the fvsp is = 700	timecost = 0.02s
CS: find better solution, the fvsp is = 699	timecost = 0.02s
CS: find better solution, the fvsp is = 698	timecost = 0.02s
CS: find better solution, the fvsp is = 697	timecost = 0.02s
CS: find better solution, the fvsp is = 696	timecost = 0.03s
CS: find better solution, the fvsp is = 695	timecost = 0.03s
CS: find better solution, the fvsp is = 694	timecost = 0.04s
CS: find better solution, the fvsp is = 693	timecost = 0.04s
CS: find better solution, the fvsp is = 692	timecost = 0.04s
CS: find better solution, the fvsp is = 691	timecost = 0.04s
CS: find better solution, the fvsp is = 690	timecost = 0.04s
CS: find better solution, the fvsp is = 689	timecost = 0.04s
CS: find better solution, the fvsp is = 688	timecost = 0.04s
CS: find better solution, the fvsp is = 687	timecost = 0.04s
CS: find better solution, the fvsp is = 686	timecost = 0.05s
CS: find better solution, the fvsp is = 685	timecost = 0.05s
CS: find better solution, the fvsp is = 684	timecost = 0.05s
CS: find better solution, the fvsp is = 683	timecost = 0.05s
CS: find better solution, the fvsp is = 682	timecost = 0.06s
CS: find better solution, the fvsp is = 681	timecost = 0.06s
CS: find better solution, the fvsp is = 680	timecost = 0.07s
CS: find better solution, the fvsp is = 679	timecost = 0.07s
CS: find better solution, the fvsp is = 678	timecost = 0.07s
CS: find better solution, the fvsp is = 677	timecost = 0.07s
CS: find better solution, the fvsp is = 676	timecost = 0.07s
CS: find better solution, the fvsp is = 675	timecost = 0.08s
CS: find better solution, the fvsp is = 674	timecost = 0.08s
CS: find better solution, the fvsp is = 673	timecost = 0.09s
CS: find better solution, the fvsp is = 672	timecost = 0.23s
CS: find better solution, the fvsp is = 671	timecost = 0.23s
CS: find better solution, the fvsp is = 670	timecost = 0.25s
CS: find better solution, the fvsp is = 669	timecost = 0.29s
CS: find better solution, the fvsp is = 668	timecost = 0.3s
CS: find better solution, the fvsp is = 667	timecost = 0.58s
CS: find better solution, the fvsp is = 666	timecost = 0.58s
CS: find better solution, the fvsp is = 665	timecost = 0.58s
CS: find better solution, the fvsp is = 664	timecost = 0.65s
CS: find better solution, the fvsp is = 663	timecost = 0.67s
CS: find better solution, the fvsp is = 662	timecost = 0.79s
CS: find better solution, the fvsp is = 661	timecost = 0.96s
CS: find better solution, the fvsp is = 660	timecost = 1.37s
CS: find better solution, the fvsp is = 659	timecost = 2.03s
CS: find better solution, the fvsp is = 658	timecost = 2.27s
CS: find better solution, the fvsp is = 657	timecost = 2.28s
CS: find better solution, the fvsp is = 656	timecost = 2.58s
CS: find better solution, the fvsp is = 655	timecost = 12.43s
CS: find better solution, the fvsp is = 654	timecost = 15.41s
CS: find better solution, the fvsp is = 653	timecost = 16.03s
CS: find better solution, the fvsp is = 652	timecost = 16.34s
CS: find better solution, the fvsp is = 651	timecost = 16.34s
totalTime = 20.29
the min fvsp set size is:651
total round =22219 pertTime = 1462
updateVertexTime = 35674873
sequence_best:
612 975 73 365 523 343 308 519 566 448 954 356 492 732 181 348 301 399 331 850 358 751 940 436 275 967 767 240 785 706 829 130 532 721 539 72 770 49 983 580 508 625 848 615 266 925 188 347 846 621 455 835 218 69 127 650 212 260 729 203 278 345 457 521 92 56 339 941 579 755 351 585 590 411 480 272 993 795 979 537 627 851 897 534 633 74 200 986 964 18 59 392 363 22 958 506 788 746 86 687 213 109 94…
s1_count = 0
key nodes
668 745 739 792 799 233 110 849 563 586 924 5 578 435 830 169 812 512 37 353 283 873 338 65 176 619 760 644 426 3 665 134 24 869 400 154 765 155 325 7 931 857 429 883 695 189 75 888 91 423 300 424 421 418 359 214 0 70 333 45 114 601 912 97 709 542 124 920 858 525 833 151 287 658 596 21 652 743 913 634 185 31 985 726 28 381 753 491 966 575 96 116 712 764 231 284 138 679 689 234 190 427 195 370 815…
