# Supplementary material for: Dynamic thresholding search for the feedback vertex set problem
Source: PeerJ Comput Sci. 2023 Feb 10;9:e1245. doi: 10.7717/peerj-cs.1245 (PMC10280643; doi:10.7717/peerj-cs.1245)
Supplement: Supplemental Information 4 — Each data indicates a series of the best objective values, the ever-found optimal solutions, and the corresponding computation time obtained by our algorithm in the search process. [file peerj-cs-09-1245-s004.zip › results/FirstCategory/p1000-25000.out]

Number of vertexes = 1000
Number of edges = 25000
n' = 1000
m' = 25000
reduction time cost = 0.000606
Complete the construction of the initial solution, the fvsp is = 805	timecost = 0.004757s
CS: find better solution, the fvsp is = 804	timecost = 0.007729s
CS: find better solution, the fvsp is = 803	timecost = 0.007755s
CS: find better solution, the fvsp is = 802	timecost = 0.00777s
CS: find better solution, the fvsp is = 801	timecost = 0.007789s
CS: find better solution, the fvsp is = 800	timecost = 0.007806s
CS: find better solution, the fvsp is = 799	timecost = 0.007824s
CS: find better solution, the fvsp is = 798	timecost = 0.007844s
CS: find better solution, the fvsp is = 797	timecost = 0.007867s
CS: find better solution, the fvsp is = 796	timecost = 0.007885s
CS: find better solution, the fvsp is = 795	timecost = 0.007906s
CS: find better solution, the fvsp is = 794	timecost = 0.007927s
CS: find better solution, the fvsp is = 793	timecost = 0.007949s
CS: find better solution, the fvsp is = 792	timecost = 0.007967s
CS: find better solution, the fvsp is = 791	timecost = 0.007988s
CS: find better solution, the fvsp is = 790	timecost = 0.008006s
CS: find better solution, the fvsp is = 789	timecost = 0.008025s
CS: find better solution, the fvsp is = 788	timecost = 0.008045s
CS: find better solution, the fvsp is = 787	timecost = 0.008065s
CS: find better solution, the fvsp is = 786	timecost = 0.008083s
CS: find better solution, the fvsp is = 785	timecost = 0.008103s
CS: find better solution, the fvsp is = 784	timecost = 0.008122s
CS: find better solution, the fvsp is = 783	timecost = 0.008143s
CS: find better solution, the fvsp is = 782	timecost = 0.00816s
CS: find better solution, the fvsp is = 781	timecost = 0.008181s
CS: find better solution, the fvsp is = 780	timecost = 0.008203s
CS: find better solution, the fvsp is = 779	timecost = 0.008223s
CS: find better solution, the fvsp is = 778	timecost = 0.010542s
CS: find better solution, the fvsp is = 777	timecost = 0.010571s
CS: find better solution, the fvsp is = 776	timecost = 0.010589s
CS: find better solution, the fvsp is = 775	timecost = 0.010608s
CS: find better solution, the fvsp is = 774	timecost = 0.010633s
CS: find better solution, the fvsp is = 773	timecost = 0.010654s
CS: find better solution, the fvsp is = 772	timecost = 0.010672s
CS: find better solution, the fvsp is = 771	timecost = 0.010693s
CS: find better solution, the fvsp is = 770	timecost = 0.012905s
CS: find better solution, the fvsp is = 769	timecost = 0.012932s
CS: find better solution, the fvsp is = 768	timecost = 0.012953s
CS: find better solution, the fvsp is = 767	timecost = 0.012971s
CS: find better solution, the fvsp is = 766	timecost = 0.012992s
CS: find better solution, the fvsp is = 765	timecost = 0.013011s
CS: find better solution, the fvsp is = 764	timecost = 0.01303s
CS: find better solution, the fvsp is = 763	timecost = 0.013051s
CS: find better solution, the fvsp is = 762	timecost = 0.013073s
CS: find better solution, the fvsp is = 761	timecost = 0.013093s
CS: find better solution, the fvsp is = 760	timecost = 0.013116s
CS: find better solution, the fvsp is = 759	timecost = 0.013142s
CS: find better solution, the fvsp is = 758	timecost = 0.015364s
CS: find better solution, the fvsp is = 757	timecost = 0.015394s
CS: find better solution, the fvsp is = 756	timecost = 0.015416s
CS: find better solution, the fvsp is = 755	timecost = 0.017521s
CS: find better solution, the fvsp is = 754	timecost = 0.01755s
CS: find better solution, the fvsp is = 753	timecost = 0.017573s
CS: find better solution, the fvsp is = 752	timecost = 0.017593s
CS: find better solution, the fvsp is = 751	timecost = 0.019296s
CS: find better solution, the fvsp is = 750	timecost = 0.01933s
CS: find better solution, the fvsp is = 749	timecost = 0.01935s
CS: find better solution, the fvsp is = 748	timecost = 0.020693s
CS: find better solution, the fvsp is = 747	timecost = 0.02072s
CS: find better solution, the fvsp is = 746	timecost = 0.02074s
CS: find better solution, the fvsp is = 745	timecost = 0.02076s
CS: find better solution, the fvsp is = 744	timecost = 0.026362s
CS: find better solution, the fvsp is = 743	timecost = 0.026392s
CS: find better solution, the fvsp is = 742	timecost = 0.027646s
CS: find better solution, the fvsp is = 741	timecost = 0.042234s
CS: find better solution, the fvsp is = 740	timecost = 0.042262s
CS: find better solution, the fvsp is = 739	timecost = 0.042284s
CS: find better solution, the fvsp is = 738	timecost = 0.042316s
CS: find better solution, the fvsp is = 737	timecost = 0.049512s
CS: find better solution, the fvsp is = 736	timecost = 0.050799s
CS: find better solution, the fvsp is = 735	timecost = 0.070458s
CS: find better solution, the fvsp is = 734	timecost = 0.071878s
CS: find better solution, the fvsp is = 733	timecost = 0.071903s
CS: find better solution, the fvsp is = 732	timecost = 0.071928s
CS: find better solution, the fvsp is = 731	timecost = 0.107276s
CS: find better solution, the fvsp is = 730	timecost = 0.113663s
CS: find better solution, the fvsp is = 729	timecost = 0.115254s
CS: find better solution, the fvsp is = 728	timecost = 0.115282s
CS: find better solution, the fvsp is = 727	timecost = 0.11688s
CS: find better solution, the fvsp is = 726	timecost = 0.120452s
CS: find better solution, the fvsp is = 725	timecost = 0.120478s
CS: find better solution, the fvsp is = 724	timecost = 0.120501s
CS: find better solution, the fvsp is = 723	timecost = 0.128929s
CS: find better solution, the fvsp is = 722	timecost = 0.1432s
CS: find better solution, the fvsp is = 721	timecost = 0.144397s
CS: find better solution, the fvsp is = 720	timecost = 0.144432s
CS: find better solution, the fvsp is = 719	timecost = 0.15006s
CS: find better solution, the fvsp is = 718	timecost = 0.150089s
CS: find better solution, the fvsp is = 717	timecost = 0.252701s
CS: find better solution, the fvsp is = 716	timecost = 0.260896s
CS: find better solution, the fvsp is = 715	timecost = 0.26657s
CS: find better solution, the fvsp is = 714	timecost = 0.267582s
CS: find better solution, the fvsp is = 713	timecost = 0.267611s
CS: find better solution, the fvsp is = 712	timecost = 0.297771s
CS: find better solution, the fvsp is = 711	timecost = 0.774978s
CS: find better solution, the fvsp is = 710	timecost = 0.816285s
CS: find better solution, the fvsp is = 709	timecost = 0.817796s
CS: find better solution, the fvsp is = 708	timecost = 0.900057s
CS: find better solution, the fvsp is = 707	timecost = 2.1314s
CS: find better solution, the fvsp is = 706	timecost = 2.2971s
CS: find better solution, the fvsp is = 705	timecost = 4.57623s
CS: find better solution, the fvsp is = 704	timecost = 4.57849s
CS: find better solution, the fvsp is = 703	timecost = 4.58917s
CS: find better solution, the fvsp is = 702	timecost = 14.484s
CS: find better solution, the fvsp is = 701	timecost = 15.1917s
CS: find better solution, the fvsp is = 700	timecost = 20.5586s
CS: find better solution, the fvsp is = 699	timecost = 20.6269s
totalTime = 24.7606
the min fvsp set size is:699
total round =26850 pertTime = 1330
updateVertexTime = 46936519
sequence_best:
862 175 31 588 366 861 298 3 311 553 610 702 728 759 824 34 88 619 434 808 452 150 163 879 133 402 289 268 52 132 423 177 599 731 593 506 348 776 673 865 876 666 430 181 67 662 454 421 791 812 615 79 479 242 38 934 117 584 696 785 532 661 352 265 550 993 437 568 393 308 20 757 272 995 82 695 520 561 663 587 440 354 465 387 602 138 729 201 811 724 244 226 468 445 810 672 271 558 76 665 159 821 283…
s1_count = 0
key nodes
653 261 274 399 25 664 514 918 896 154 233 51 751 375 238 856 17 831 439 64 527 513 576 555 62 541 346 190 764 557 922 525 590 45 601 869 480 362 901 700 825 317 530 494 131 682 292 59 962 275 570 749 220 955 267 758 249 280 511 578 978 63 112 987 894 792 769 822 218 279 22 585 688 734 820 628 48 90 228 979 512 325 411 845 754 790 906 78 921 207 149 970 609 235 877 888 528 538 850 278 627 742 85 …
