# Supplementary material for: Dynamic thresholding search for the feedback vertex set problem
Source: PeerJ Comput Sci. 2023 Feb 10;9:e1245. doi: 10.7717/peerj-cs.1245 (PMC10280643; doi:10.7717/peerj-cs.1245)
Supplement: Supplemental Information 4 — Each data indicates a series of the best objective values, the ever-found optimal solutions, and the corresponding computation time obtained by our algorithm in the search process. [file peerj-cs-09-1245-s004.zip › results/FirstCategory/p1000-3000.out]

Number of vertexes = 1000
Number of edges = 3000
n' = 613
m' = 2369
reduction time cost = 0.63
seed=-334514850
Complete the construction of the initial solution, the fvsp is = 250	 timecost = 0.01s
CS: find better solution, the fvsp is = 249	 timecost = 0.01s
CS: find better solution, the fvsp is = 248	 timecost = 0.01s
CS: find better solution, the fvsp is = 247	 timecost = 0.01s
CS: find better solution, the fvsp is = 246	 timecost = 0.01s
CS: find better solution, the fvsp is = 245	 timecost = 0.01s
CS: find better solution, the fvsp is = 244	 timecost = 0.01s
CS: find better solution, the fvsp is = 243	 timecost = 0.01s
CS: find better solution, the fvsp is = 242	 timecost = 0.01s
CS: find better solution, the fvsp is = 241	 timecost = 0.01s
CS: find better solution, the fvsp is = 240	 timecost = 0.01s
CS: find better solution, the fvsp is = 239	 timecost = 0.01s
CS: find better solution, the fvsp is = 238	 timecost = 0.01s
CS: find better solution, the fvsp is = 237	 timecost = 0.01s
CS: find better solution, the fvsp is = 236	 timecost = 0.01s
CS: find better solution, the fvsp is = 235	 timecost = 0.01s
CS: find better solution, the fvsp is = 234	 timecost = 0.01s
CS: find better solution, the fvsp is = 233	 timecost = 0.01s
CS: find better solution, the fvsp is = 232	 timecost = 0.01s
CS: find better solution, the fvsp is = 231	 timecost = 0.01s
CS: find better solution, the fvsp is = 230	 timecost = 0.01s
CS: find better solution, the fvsp is = 229	 timecost = 0.01s
CS: find better solution, the fvsp is = 228	 timecost = 0.01s
CS: find better solution, the fvsp is = 227	 timecost = 0.01s
CS: find better solution, the fvsp is = 226	 timecost = 0.01s
CS: find better solution, the fvsp is = 225	 timecost = 0.01s
CS: find better solution, the fvsp is = 224	 timecost = 0.01s
CS: find better solution, the fvsp is = 223	 timecost = 0.01s
CS: find better solution, the fvsp is = 222	 timecost = 0.01s
CS: find better solution, the fvsp is = 221	 timecost = 0.01s
CS: find better solution, the fvsp is = 220	 timecost = 0.01s
CS: find better solution, the fvsp is = 219	 timecost = 0.01s
CS: find better solution, the fvsp is = 218	 timecost = 0.01s
CS: find better solution, the fvsp is = 217	 timecost = 0.01s
CS: find better solution, the fvsp is = 216	 timecost = 0.01s
CS: find better solution, the fvsp is = 215	 timecost = 0.01s
CS: find better solution, the fvsp is = 214	 timecost = 0.01s
CS: find better solution, the fvsp is = 213	 timecost = 0.01s
CS: find better solution, the fvsp is = 212	 timecost = 0.01s
CS: find better solution, the fvsp is = 211	 timecost = 0.01s
CS: find better solution, the fvsp is = 210	 timecost = 0.01s
CS: find better solution, the fvsp is = 209	 timecost = 0.01s
CS: find better solution, the fvsp is = 208	 timecost = 0.01s
CS: find better solution, the fvsp is = 207	 timecost = 0.01s
CS: find better solution, the fvsp is = 206	 timecost = 0.01s
CS: find better solution, the fvsp is = 205	 timecost = 0.01s
CS: find better solution, the fvsp is = 204	 timecost = 0.01s
CS: find better solution, the fvsp is = 203	 timecost = 0.01s
CS: find better solution, the fvsp is = 202	 timecost = 0.01s
CS: find better solution, the fvsp is = 201	 timecost = 0.01s
CS: find better solution, the fvsp is = 200	 timecost = 0.01s
CS: find better solution, the fvsp is = 199	 timecost = 0.01s
CS: find better solution, the fvsp is = 198	 timecost = 0.01s
CS: find better solution, the fvsp is = 197	 timecost = 0.01s
CS: find better solution, the fvsp is = 196	 timecost = 0.01s
CS: find better solution, the fvsp is = 195	 timecost = 0.01s
CS: find better solution, the fvsp is = 194	 timecost = 0.01s
CS: find better solution, the fvsp is = 193	 timecost = 0.01s
CS: find better solution, the fvsp is = 192	 timecost = 0.01s
CS: find better solution, the fvsp is = 191	 timecost = 0.01s
CS: find better solution, the fvsp is = 190	 timecost = 0.01s
CS: find better solution, the fvsp is = 189	 timecost = 0.01s
CS: find better solution, the fvsp is = 188	 timecost = 0.01s
CS: find better solution, the fvsp is = 187	 timecost = 0.01s
CS: find better solution, the fvsp is = 186	 timecost = 0.01s
CS: find better solution, the fvsp is = 185	 timecost = 0.01s
CS: find better solution, the fvsp is = 184	 timecost = 0.01s
CS: find better solution, the fvsp is = 183	 timecost = 0.01s
CS: find better solution, the fvsp is = 182	 timecost = 0.01s
CS: find better solution, the fvsp is = 181	 timecost = 0.01s
CS: find better solution, the fvsp is = 180	 timecost = 0.01s
CS: find better solution, the fvsp is = 179	 timecost = 0.01s
CS: find better solution, the fvsp is = 178	 timecost = 0.01s
CS: find better solution, the fvsp is = 177	 timecost = 0.01s
CS: find better solution, the fvsp is = 176	 timecost = 0.01s
CS: find better solution, the fvsp is = 175	 timecost = 0.01s
CS: find better solution, the fvsp is = 174	 timecost = 0.01s
CS: find better solution, the fvsp is = 173	 timecost = 0.01s
CS: find better solution, the fvsp is = 172	 timecost = 0.01s
CS: find better solution, the fvsp is = 171	 timecost = 0.01s
CS: find better solution, the fvsp is = 170	 timecost = 0.01s
CS: find better solution, the fvsp is = 169	 timecost = 0.01s
CS: find better solution, the fvsp is = 168	 timecost = 0.01s
CS: find better solution, the fvsp is = 167	 timecost = 0.01s
CS: find better solution, the fvsp is = 166	 timecost = 0.01s
CS: find better solution, the fvsp is = 165	 timecost = 0.01s
CS: find better solution, the fvsp is = 164	 timecost = 0.01s
CS: find better solution, the fvsp is = 163	 timecost = 0.01s
CS: find better solution, the fvsp is = 162	 timecost = 0.01s
CS: find better solution, the fvsp is = 161	 timecost = 0.01s
CS: find better solution, the fvsp is = 160	 timecost = 0.01s
CS: find better solution, the fvsp is = 159	 timecost = 0.01s
CS: find better solution, the fvsp is = 158	 timecost = 0.01s
CS: find better solution, the fvsp is = 157	 timecost = 0.02s
CS: find better solution, the fvsp is = 156	 timecost = 0.02s
CS: find better solution, the fvsp is = 155	 timecost = 0.02s
CS: find better solution, the fvsp is = 154	 timecost = 0.02s
CS: find better solution, the fvsp is = 153	 timecost = 0.02s
CS: find better solution, the fvsp is = 152	 timecost = 0.02s
CS: find better solution, the fvsp is = 151	 timecost = 0.03s
CS: find better solution, the fvsp is = 150	 timecost = 0.03s
CS: find better solution, the fvsp is = 149	 timecost = 0.03s
CS: find better solution, the fvsp is = 148	 timecost = 0.04s
CS: find better solution, the fvsp is = 147	 timecost = 0.04s
CS: find better solution, the fvsp is = 146	 timecost = 0.05s
CS: find better solution, the fvsp is = 145	 timecost = 0.09s
CS: find better solution, the fvsp is = 144	 timecost = 0.11s
CS: find better solution, the fvsp is = 143	 timecost = 0.12s
CS: find better solution, the fvsp is = 142	 timecost = 0.13s
CS: find better solution, the fvsp is = 141	 timecost = 0.13s
CS: find better solution, the fvsp is = 140	 timecost = 0.14s
CS: find better solution, the fvsp is = 139	 timecost = 0.15s
CS: find better solution, the fvsp is = 138	 timecost = 0.15s
CS: find better solution, the fvsp is = 137	 timecost = 0.17s
CS: find better solution, the fvsp is = 136	 timecost = 0.17s
CS: find better solution, the fvsp is = 135	 timecost = 0.21s
CS: find better solution, the fvsp is = 134	 timecost = 0.22s
CS: find better solution, the fvsp is = 133	 timecost = 0.64s
CS: find better solution, the fvsp is = 132	 timecost = 1.34s
CS: find better solution, the fvsp is = 131	 timecost = 1.43s
CS: find better solution, the fvsp is = 130	 timecost = 1.45s
CS: find better solution, the fvsp is = 129	 timecost = 5.45s
CS: find better solution, the fvsp is = 128	 timecost = 5.74s
CS: find better solution, the fvsp is = 127	 timecost = 6.46s
CS: find better solution, the fvsp is = 126	 timecost = 8.39s
totalTime = 111.4
the min fvsp set size is:127
total round =492764 pertTime = 24621
updateVertexTime = 74129324
sequence_best:
807 895 849 638 621 516 176 867 812 11 475 902 929 250 530 0 136 492 943 862 91 357 18 165 818 666 295 311 248 189 622 791 576 86 915 908 956 747 842 639 245 329 735 510 988 643 467 645 685 373 901 263 852 49 428 133 38 754 759 418 678 553 823 641 441 160 73 963 579 167 241 392 841 605 690 214 661 517 355 810 584 634 732 560 899 932 635 681 863 135 121 673 255 69 126 82 880 468 886 535 651 363 780 432 480 361 93 302 276 991 16 63 708 366 904 565 314 498 706 688 999 437 746 586 783 979 726 782 816 15 508 202 595 251 378 885 461 55 174 912 108 474 781 13 209 482 204 426 525 607 964 767 168 346 628 646 446 550 349 397 846 520 71 292 433 592 434 274 414 491 824 624 826 672 917 369 376 380 365 650 957 809 35 225 594 244 900 458 195 454 894 285 699 232 77 34 997 647 738 411 869 476 684 149 696 978 362 335 493 903 623 618 630 649 971 427 721 719 249 338 7 603 330 275 687 371 959 800 857 240 733 339 703 89 143 996 166 575 778 341 451 891 270 76 954 914 587 961 839 933 697 157 218 779 829 435 890 806 141 252 629 831 676 855 580 422 532 787 235 190 918 930 261 449 41 677 686 5 134 440 541 705 632 381 557 408 78 68 951 164 1 196 394 96 430 310 519 222 927 384 308 777 893 265 843 940 402 814 962 70 424 534 342 194 674 144 973 513 4 457 490 548 743 631 90 815 888 456 753 766 465 412 939 664 551 10 36 679 207 61 161 765 489 407 431 555 494 322 620 671 931 405 609 750 417 221 652 540 611 982 358 8 561 577 140 389 413 539 608 298 186 985 400 731 25 287 487 37 926 742 185 247 505 182 563 625 610 66 882 114 665 284 808 640 556 748 968 387 582 54 271 375 984 340 861 39 729 321 848 986 589 316 299 761 439 296 923 239 942 459 360 537 171 268 111 794 343 56 980 12 845 179 62 668 574 924 771 352 401 785 925 969 811 853 220 319 282 549 403 74 317 423 873 975 946 345 236 850 386 725 231 213 865 952 716 132 187 350 28 817 538 57 585 216 590 253 897 486 559 662 552 905 388 364 825 286 130 
s1_count = 1
230 
key nodes
183 799 751 838 205 760 937 983 323 656 602 154 772 383 367 88 712 33 801 372 242 178 406 374 844 573 922 192 469 233 436 304 596 118 654 642 257 219 683 558 267 830 790 80 104 730 526 803 334 737 616 258 477 264 203 910 864 536 720 212 879 460 504 604 987 834 928 44 483 822 30 425 797 398 20 832 150 94 429 23 798 995 356 938 896 977 856 796 495 246 736 243 967 260 117 727 981 941 229 448 237 420 199 588 758 583 170 568 960 318 876 775 485 163 390 948 169 6 64 499 396 301 14 139 306 2 
