# Supplementary material for: Dynamic thresholding search for the feedback vertex set problem
Source: PeerJ Comput Sci. 2023 Feb 10;9:e1245. doi: 10.7717/peerj-cs.1245 (PMC10280643; doi:10.7717/peerj-cs.1245)
Supplement: Supplemental Information 4 — Each data indicates a series of the best objective values, the ever-found optimal solutions, and the corresponding computation time obtained by our algorithm in the search process. [file peerj-cs-09-1245-s004.zip › results/FirstCategory/p1000-30000.out]

Number of vertexes = 1000
Number of edges = 30000
reduction time cost = 0
seed=2075522095
Complete the construction of the initial solution, the fvsp is = 830	timecost = 0s
CS: find better solution, the fvsp is = 829	timecost = 0s
CS: find better solution, the fvsp is = 828	timecost = 0s
CS: find better solution, the fvsp is = 827	timecost = 0s
CS: find better solution, the fvsp is = 826	timecost = 0s
CS: find better solution, the fvsp is = 825	timecost = 0s
CS: find better solution, the fvsp is = 824	timecost = 0s
CS: find better solution, the fvsp is = 823	timecost = 0s
CS: find better solution, the fvsp is = 822	timecost = 0s
CS: find better solution, the fvsp is = 821	timecost = 0s
CS: find better solution, the fvsp is = 820	timecost = 0s
CS: find better solution, the fvsp is = 819	timecost = 0s
CS: find better solution, the fvsp is = 818	timecost = 0s
CS: find better solution, the fvsp is = 817	timecost = 0s
CS: find better solution, the fvsp is = 816	timecost = 0s
CS: find better solution, the fvsp is = 815	timecost = 0s
CS: find better solution, the fvsp is = 814	timecost = 0s
CS: find better solution, the fvsp is = 813	timecost = 0s
CS: find better solution, the fvsp is = 812	timecost = 0.01s
CS: find better solution, the fvsp is = 811	timecost = 0.01s
CS: find better solution, the fvsp is = 810	timecost = 0.01s
CS: find better solution, the fvsp is = 809	timecost = 0.01s
CS: find better solution, the fvsp is = 808	timecost = 0.01s
CS: find better solution, the fvsp is = 807	timecost = 0.01s
CS: find better solution, the fvsp is = 806	timecost = 0.01s
CS: find better solution, the fvsp is = 805	timecost = 0.01s
CS: find better solution, the fvsp is = 804	timecost = 0.01s
CS: find better solution, the fvsp is = 803	timecost = 0.01s
CS: find better solution, the fvsp is = 802	timecost = 0.01s
CS: find better solution, the fvsp is = 801	timecost = 0.01s
CS: find better solution, the fvsp is = 800	timecost = 0.01s
CS: find better solution, the fvsp is = 799	timecost = 0.01s
CS: find better solution, the fvsp is = 798	timecost = 0.01s
CS: find better solution, the fvsp is = 797	timecost = 0.01s
CS: find better solution, the fvsp is = 796	timecost = 0.01s
CS: find better solution, the fvsp is = 795	timecost = 0.01s
CS: find better solution, the fvsp is = 794	timecost = 0.01s
CS: find better solution, the fvsp is = 793	timecost = 0.02s
CS: find better solution, the fvsp is = 792	timecost = 0.02s
CS: find better solution, the fvsp is = 791	timecost = 0.02s
CS: find better solution, the fvsp is = 790	timecost = 0.02s
CS: find better solution, the fvsp is = 789	timecost = 0.02s
CS: find better solution, the fvsp is = 788	timecost = 0.02s
CS: find better solution, the fvsp is = 787	timecost = 0.02s
CS: find better solution, the fvsp is = 786	timecost = 0.02s
CS: find better solution, the fvsp is = 785	timecost = 0.02s
CS: find better solution, the fvsp is = 784	timecost = 0.02s
CS: find better solution, the fvsp is = 783	timecost = 0.02s
CS: find better solution, the fvsp is = 782	timecost = 0.02s
CS: find better solution, the fvsp is = 781	timecost = 0.02s
CS: find better solution, the fvsp is = 780	timecost = 0.02s
CS: find better solution, the fvsp is = 779	timecost = 0.03s
CS: find better solution, the fvsp is = 778	timecost = 0.03s
CS: find better solution, the fvsp is = 777	timecost = 0.03s
CS: find better solution, the fvsp is = 776	timecost = 0.03s
CS: find better solution, the fvsp is = 775	timecost = 0.03s
CS: find better solution, the fvsp is = 774	timecost = 0.03s
CS: find better solution, the fvsp is = 773	timecost = 0.03s
CS: find better solution, the fvsp is = 772	timecost = 0.04s
CS: find better solution, the fvsp is = 771	timecost = 0.04s
CS: find better solution, the fvsp is = 770	timecost = 0.06s
CS: find better solution, the fvsp is = 769	timecost = 0.06s
CS: find better solution, the fvsp is = 768	timecost = 0.14s
CS: find better solution, the fvsp is = 767	timecost = 0.15s
CS: find better solution, the fvsp is = 766	timecost = 0.15s
CS: find better solution, the fvsp is = 765	timecost = 0.15s
CS: find better solution, the fvsp is = 764	timecost = 0.15s
CS: find better solution, the fvsp is = 763	timecost = 0.16s
CS: find better solution, the fvsp is = 762	timecost = 0.17s
CS: find better solution, the fvsp is = 761	timecost = 0.24s
CS: find better solution, the fvsp is = 760	timecost = 0.24s
CS: find better solution, the fvsp is = 759	timecost = 0.25s
CS: find better solution, the fvsp is = 758	timecost = 0.61s
CS: find better solution, the fvsp is = 757	timecost = 0.62s
CS: find better solution, the fvsp is = 756	timecost = 0.62s
CS: find better solution, the fvsp is = 755	timecost = 0.62s
CS: find better solution, the fvsp is = 754	timecost = 0.72s
CS: find better solution, the fvsp is = 753	timecost = 0.73s
CS: find better solution, the fvsp is = 752	timecost = 2.99s
CS: find better solution, the fvsp is = 751	timecost = 2.99s
CS: find better solution, the fvsp is = 750	timecost = 3.01s
CS: find better solution, the fvsp is = 749	timecost = 3.06s
CS: find better solution, the fvsp is = 748	timecost = 3.62s
CS: find better solution, the fvsp is = 747	timecost = 3.92s
CS: find better solution, the fvsp is = 746	timecost = 4.03s
CS: find better solution, the fvsp is = 745	timecost = 5.86s
CS: find better solution, the fvsp is = 744	timecost = 6.23s
CS: find better solution, the fvsp is = 743	timecost = 7.45s
CS: find better solution, the fvsp is = 742	timecost = 7.45s
CS: find better solution, the fvsp is = 741	timecost = 10.21s
CS: find better solution, the fvsp is = 740	timecost = 15.29s
CS: find better solution, the fvsp is = 739	timecost = 15.33s
totalTime = 25.47
the min fvsp set size is:739
total round =23013 pertTime = 1515
updateVertexTime = 46949477
sequence_best:
181 59 484 897 962 201 986 207 593 52 228 734 916 257 688 12 585 347 609 435 154 948 45 785 988 156 433 189 890 663 770 639 264 84 133 50 631 524 818 330 373 773 192 685 763 693 638 343 53 218 308 314 247 508 305 284 683 39 70 971 419 829 780 353 944 992 66 667 306 665 444 566 35 93 318 379 590 281 107 390 148 337 174 153 805 599 596 101 902 999 891 420 676 648 832 145 643 587 10 772 943 25 385 9…
s1_count = 0
key nodes
547 301 166 68 405 984 231 499 819 690 787 702 682 967 672 880 825 730 699 485 727 570 409 987 142 266 426 947 754 803 937 644 895 538 428 839 708 253 927 836 950 357 418 223 325 523 550 424 205 751 597 736 911 886 336 402 396 184 602 905 867 661 246 57 875 32 311 552 323 114 41 13 462 245 718 334 356 261 220 588 871 966 981 238 705 920 440 684 83 522 226 256 141 265 840 273 826 993 546 482 698 4…
