# Supplementary material for: Dynamic thresholding search for the feedback vertex set problem
Source: PeerJ Comput Sci. 2023 Feb 10;9:e1245. doi: 10.7717/peerj-cs.1245 (PMC10280643; doi:10.7717/peerj-cs.1245)
Supplement: Supplemental Information 4 — Each data indicates a series of the best objective values, the ever-found optimal solutions, and the corresponding computation time obtained by our algorithm in the search process. [file peerj-cs-09-1245-s004.zip › results/FirstCategory/p1000-3500.out]

Number of vertexes = 1000
Number of edges = 3500
n' = 723
m' = 3026
reduction time cost = 0.54
seed=-1703668853
Complete the construction of the initial solution, the fvsp is = 309	 timecost = 0s
CS: find better solution, the fvsp is = 308	 timecost = 0s
CS: find better solution, the fvsp is = 307	 timecost = 0s
CS: find better solution, the fvsp is = 306	 timecost = 0s
CS: find better solution, the fvsp is = 305	 timecost = 0s
CS: find better solution, the fvsp is = 304	 timecost = 0s
CS: find better solution, the fvsp is = 303	 timecost = 0s
CS: find better solution, the fvsp is = 302	 timecost = 0s
CS: find better solution, the fvsp is = 301	 timecost = 0s
CS: find better solution, the fvsp is = 300	 timecost = 0s
CS: find better solution, the fvsp is = 299	 timecost = 0s
CS: find better solution, the fvsp is = 298	 timecost = 0s
CS: find better solution, the fvsp is = 297	 timecost = 0s
CS: find better solution, the fvsp is = 296	 timecost = 0s
CS: find better solution, the fvsp is = 295	 timecost = 0s
CS: find better solution, the fvsp is = 294	 timecost = 0s
CS: find better solution, the fvsp is = 293	 timecost = 0s
CS: find better solution, the fvsp is = 292	 timecost = 0s
CS: find better solution, the fvsp is = 291	 timecost = 0s
CS: find better solution, the fvsp is = 290	 timecost = 0s
CS: find better solution, the fvsp is = 289	 timecost = 0s
CS: find better solution, the fvsp is = 288	 timecost = 0s
CS: find better solution, the fvsp is = 287	 timecost = 0s
CS: find better solution, the fvsp is = 286	 timecost = 0s
CS: find better solution, the fvsp is = 285	 timecost = 0s
CS: find better solution, the fvsp is = 284	 timecost = 0s
CS: find better solution, the fvsp is = 283	 timecost = 0s
CS: find better solution, the fvsp is = 282	 timecost = 0s
CS: find better solution, the fvsp is = 281	 timecost = 0s
CS: find better solution, the fvsp is = 280	 timecost = 0s
CS: find better solution, the fvsp is = 279	 timecost = 0s
CS: find better solution, the fvsp is = 278	 timecost = 0s
CS: find better solution, the fvsp is = 277	 timecost = 0s
CS: find better solution, the fvsp is = 276	 timecost = 0s
CS: find better solution, the fvsp is = 275	 timecost = 0s
CS: find better solution, the fvsp is = 274	 timecost = 0s
CS: find better solution, the fvsp is = 273	 timecost = 0s
CS: find better solution, the fvsp is = 272	 timecost = 0s
CS: find better solution, the fvsp is = 271	 timecost = 0s
CS: find better solution, the fvsp is = 270	 timecost = 0s
CS: find better solution, the fvsp is = 269	 timecost = 0s
CS: find better solution, the fvsp is = 268	 timecost = 0s
CS: find better solution, the fvsp is = 267	 timecost = 0s
CS: find better solution, the fvsp is = 266	 timecost = 0s
CS: find better solution, the fvsp is = 265	 timecost = 0s
CS: find better solution, the fvsp is = 264	 timecost = 0s
CS: find better solution, the fvsp is = 263	 timecost = 0s
CS: find better solution, the fvsp is = 262	 timecost = 0s
CS: find better solution, the fvsp is = 261	 timecost = 0s
CS: find better solution, the fvsp is = 260	 timecost = 0s
CS: find better solution, the fvsp is = 259	 timecost = 0s
CS: find better solution, the fvsp is = 258	 timecost = 0s
CS: find better solution, the fvsp is = 257	 timecost = 0s
CS: find better solution, the fvsp is = 256	 timecost = 0s
CS: find better solution, the fvsp is = 255	 timecost = 0s
CS: find better solution, the fvsp is = 254	 timecost = 0s
CS: find better solution, the fvsp is = 253	 timecost = 0s
CS: find better solution, the fvsp is = 252	 timecost = 0s
CS: find better solution, the fvsp is = 251	 timecost = 0s
CS: find better solution, the fvsp is = 250	 timecost = 0s
CS: find better solution, the fvsp is = 249	 timecost = 0s
CS: find better solution, the fvsp is = 248	 timecost = 0s
CS: find better solution, the fvsp is = 247	 timecost = 0s
CS: find better solution, the fvsp is = 246	 timecost = 0s
CS: find better solution, the fvsp is = 245	 timecost = 0s
CS: find better solution, the fvsp is = 244	 timecost = 0s
CS: find better solution, the fvsp is = 243	 timecost = 0s
CS: find better solution, the fvsp is = 242	 timecost = 0s
CS: find better solution, the fvsp is = 241	 timecost = 0s
CS: find better solution, the fvsp is = 240	 timecost = 0s
CS: find better solution, the fvsp is = 239	 timecost = 0s
CS: find better solution, the fvsp is = 238	 timecost = 0s
CS: find better solution, the fvsp is = 237	 timecost = 0s
CS: find better solution, the fvsp is = 236	 timecost = 0s
CS: find better solution, the fvsp is = 235	 timecost = 0s
CS: find better solution, the fvsp is = 234	 timecost = 0.01s
CS: find better solution, the fvsp is = 233	 timecost = 0.01s
CS: find better solution, the fvsp is = 232	 timecost = 0.01s
CS: find better solution, the fvsp is = 231	 timecost = 0.01s
CS: find better solution, the fvsp is = 230	 timecost = 0.01s
CS: find better solution, the fvsp is = 229	 timecost = 0.01s
CS: find better solution, the fvsp is = 228	 timecost = 0.01s
CS: find better solution, the fvsp is = 227	 timecost = 0.01s
CS: find better solution, the fvsp is = 226	 timecost = 0.01s
CS: find better solution, the fvsp is = 225	 timecost = 0.01s
CS: find better solution, the fvsp is = 224	 timecost = 0.01s
CS: find better solution, the fvsp is = 223	 timecost = 0.01s
CS: find better solution, the fvsp is = 222	 timecost = 0.01s
CS: find better solution, the fvsp is = 221	 timecost = 0.01s
CS: find better solution, the fvsp is = 220	 timecost = 0.01s
CS: find better solution, the fvsp is = 219	 timecost = 0.01s
CS: find better solution, the fvsp is = 218	 timecost = 0.01s
CS: find better solution, the fvsp is = 217	 timecost = 0.01s
CS: find better solution, the fvsp is = 216	 timecost = 0.01s
CS: find better solution, the fvsp is = 215	 timecost = 0.01s
CS: find better solution, the fvsp is = 214	 timecost = 0.01s
CS: find better solution, the fvsp is = 213	 timecost = 0.01s
CS: find better solution, the fvsp is = 212	 timecost = 0.01s
CS: find better solution, the fvsp is = 211	 timecost = 0.01s
CS: find better solution, the fvsp is = 210	 timecost = 0.01s
CS: find better solution, the fvsp is = 209	 timecost = 0.01s
CS: find better solution, the fvsp is = 208	 timecost = 0.01s
CS: find better solution, the fvsp is = 207	 timecost = 0.01s
CS: find better solution, the fvsp is = 206	 timecost = 0.01s
CS: find better solution, the fvsp is = 205	 timecost = 0.01s
CS: find better solution, the fvsp is = 204	 timecost = 0.01s
CS: find better solution, the fvsp is = 203	 timecost = 0.01s
CS: find better solution, the fvsp is = 202	 timecost = 0.01s
CS: find better solution, the fvsp is = 201	 timecost = 0.01s
CS: find better solution, the fvsp is = 200	 timecost = 0.01s
CS: find better solution, the fvsp is = 199	 timecost = 0.01s
CS: find better solution, the fvsp is = 198	 timecost = 0.01s
CS: find better solution, the fvsp is = 197	 timecost = 0.01s
CS: find better solution, the fvsp is = 196	 timecost = 0.02s
CS: find better solution, the fvsp is = 195	 timecost = 0.02s
CS: find better solution, the fvsp is = 194	 timecost = 0.02s
CS: find better solution, the fvsp is = 193	 timecost = 0.02s
CS: find better solution, the fvsp is = 192	 timecost = 0.02s
CS: find better solution, the fvsp is = 191	 timecost = 0.04s
CS: find better solution, the fvsp is = 190	 timecost = 0.04s
CS: find better solution, the fvsp is = 189	 timecost = 0.04s
CS: find better solution, the fvsp is = 188	 timecost = 0.05s
CS: find better solution, the fvsp is = 187	 timecost = 0.05s
CS: find better solution, the fvsp is = 186	 timecost = 0.05s
CS: find better solution, the fvsp is = 185	 timecost = 0.05s
CS: find better solution, the fvsp is = 184	 timecost = 0.06s
CS: find better solution, the fvsp is = 183	 timecost = 0.08s
CS: find better solution, the fvsp is = 182	 timecost = 0.08s
CS: find better solution, the fvsp is = 181	 timecost = 0.09s
CS: find better solution, the fvsp is = 180	 timecost = 0.1s
CS: find better solution, the fvsp is = 179	 timecost = 0.12s
CS: find better solution, the fvsp is = 178	 timecost = 0.12s
CS: find better solution, the fvsp is = 177	 timecost = 0.13s
CS: find better solution, the fvsp is = 176	 timecost = 0.14s
CS: find better solution, the fvsp is = 175	 timecost = 0.14s
CS: find better solution, the fvsp is = 174	 timecost = 0.24s
CS: find better solution, the fvsp is = 173	 timecost = 0.47s
CS: find better solution, the fvsp is = 172	 timecost = 0.52s
CS: find better solution, the fvsp is = 171	 timecost = 0.6s
CS: find better solution, the fvsp is = 170	 timecost = 0.61s
CS: find better solution, the fvsp is = 169	 timecost = 0.64s
CS: find better solution, the fvsp is = 168	 timecost = 1.44s
CS: find better solution, the fvsp is = 167	 timecost = 1.67s
CS: find better solution, the fvsp is = 166	 timecost = 1.74s
CS: find better solution, the fvsp is = 165	 timecost = 2.37s
CS: find better solution, the fvsp is = 164	 timecost = 2.71s
CS: find better solution, the fvsp is = 163	 timecost = 3.34s
CS: find better solution, the fvsp is = 162	 timecost = 3.51s
CS: find better solution, the fvsp is = 161	 timecost = 3.58s
CS: find better solution, the fvsp is = 160	 timecost = 4.2s
totalTime = 11.3
the min fvsp set size is:161
total round =36792 pertTime = 1822
updateVertexTime = 6501063
sequence_best:
969 455 186 554 279 140 945 409 984 733 922 472 165 662 138 605 619 252 109 389 157 211 555 682 761 309 854 54 637 812 445 609 204 111 700 362 301 146 387 305 373 744 873 858 544 35 901 999 38 184 312 216 634 819 563 835 147 718 847 238 197 937 103 276 694 886 135 31 5 890 159 19 83 643 401 394 837 91 463 249 745 447 810 311 4 827 57 372 507 556 649 256 981 815 872 402 972 299 641 822 673 674 275 738 973 506 363 96 127 152 36 833 365 248 839 946 816 105 753 324 410 99 742 559 771 889 174 210 845 259 731 938 452 416 796 160 631 713 102 281 932 37 954 119 381 370 368 193 500 823 224 608 24 250 532 18 466 277 335 552 149 93 920 323 108 848 824 666 458 85 923 941 911 648 529 26 667 34 597 949 794 378 799 485 778 262 151 550 701 639 97 134 980 916 496 156 746 628 669 155 564 562 569 235 349 784 318 875 61 469 254 625 865 677 166 511 218 611 592 904 524 465 764 255 766 175 128 521 587 599 974 69 154 414 914 28 384 358 891 383 533 844 124 303 278 612 270 231 657 663 341 397 477 638 3 642 435 427 684 755 379 391 386 443 540 967 191 488 567 456 110 620 215 782 964 607 432 342 132 171 647 786 743 141 280 117 798 952 351 590 894 910 136 868 702 453 664 551 219 10 261 286 514 959 425 92 536 116 446 454 234 802 497 645 290 11 15 113 575 308 399 338 332 678 274 489 56 919 632 705 76 209 495 982 101 375 629 856 895 245 486 940 633 421 950 201 331 509 965 956 934 438 989 626 783 139 393 581 39 493 115 793 329 792 131 203 557 14 734 505 887 168 187 294 490 361 838 217 834 565 862 863 928 285 7 319 84 202 32 898 65 313 709 630 418 905 947 591 726 195 291 190 621 961 600 995 739 353 459 578 356 200 522 89 650 908 12 310 547 576 185 825 765 622 403 244 51 80 482 100 62 930 133 929 106 859 199 122 917 808 66 542 72 884 963 986 50 779 173 528 740 143 241 604 897 354 797 2 442 400 850 728 512 857 909 228 242 717 685 68 79 806 690 450 549 790 55 194 207 768 598 809 22 398 747 53 803 687 468 660 392 125 616 672 698 170 943 25 813 586 334 531 651 680 333 464 958 326 316 795 269 220 258 406 246 98 991 60 719 752 307 962 205 606 520 178 130 222 867 736 915 475 893 271 46 896 729 491 180 360 355 770 302 266 483 112 883 570 198 777 566 263 800 791 434 227 328 594 367 494 692 804 683 
s1_count = 1
196 
key nodes
617 878 484 618 21 229 82 830 836 440 145 52 439 681 344 337 831 696 63 689 699 225 741 935 985 345 417 153 0 996 284 957 243 315 94 902 359 636 975 457 852 877 772 983 424 504 340 148 573 395 420 16 461 376 95 762 735 206 900 43 412 272 560 13 64 237 855 214 192 716 20 577 343 189 944 579 714 750 870 593 942 826 182 49 30 828 711 913 437 829 273 350 727 183 688 936 656 602 987 104 441 951 754 388 655 17 396 760 832 304 517 407 539 67 851 948 317 6 627 164 749 527 526 785 162 976 163 123 9 525 478 346 213 413 613 789 988 881 502 691 732 515 297 787 322 41 966 615 419 377 118 444 320 997 428 603 264 59 658 885 
