# Supplementary material for: Dynamic thresholding search for the feedback vertex set problem
Source: PeerJ Comput Sci. 2023 Feb 10;9:e1245. doi: 10.7717/peerj-cs.1245 (PMC10280643; doi:10.7717/peerj-cs.1245)
Supplement: Supplemental Information 4 — Each data indicates a series of the best objective values, the ever-found optimal solutions, and the corresponding computation time obtained by our algorithm in the search process. [file peerj-cs-09-1245-s004.zip › results/FirstCategory/p1000-4000.out]

Number of vertexes = 1000
Number of edges = 4000
n' = 793
m' = 3589
reduction time cost = 0.42
seed=-383085005
Complete the construction of the initial solution, the fvsp is = 344	 timecost = 0.01s
DTS: find better solution, the fvsp is = 343	 timecost = 0.01s
DTS: find better solution, the fvsp is = 342	 timecost = 0.01s
CS: find better solution, the fvsp is = 341	 timecost = 0.01s
CS: find better solution, the fvsp is = 340	 timecost = 0.01s
CS: find better solution, the fvsp is = 339	 timecost = 0.01s
CS: find better solution, the fvsp is = 338	 timecost = 0.01s
CS: find better solution, the fvsp is = 337	 timecost = 0.01s
CS: find better solution, the fvsp is = 336	 timecost = 0.01s
CS: find better solution, the fvsp is = 335	 timecost = 0.01s
CS: find better solution, the fvsp is = 334	 timecost = 0.01s
CS: find better solution, the fvsp is = 333	 timecost = 0.01s
CS: find better solution, the fvsp is = 332	 timecost = 0.01s
CS: find better solution, the fvsp is = 331	 timecost = 0.01s
CS: find better solution, the fvsp is = 330	 timecost = 0.01s
CS: find better solution, the fvsp is = 329	 timecost = 0.01s
CS: find better solution, the fvsp is = 328	 timecost = 0.01s
CS: find better solution, the fvsp is = 327	 timecost = 0.01s
CS: find better solution, the fvsp is = 326	 timecost = 0.01s
CS: find better solution, the fvsp is = 325	 timecost = 0.01s
CS: find better solution, the fvsp is = 324	 timecost = 0.01s
CS: find better solution, the fvsp is = 323	 timecost = 0.01s
CS: find better solution, the fvsp is = 322	 timecost = 0.01s
CS: find better solution, the fvsp is = 321	 timecost = 0.01s
CS: find better solution, the fvsp is = 320	 timecost = 0.01s
CS: find better solution, the fvsp is = 319	 timecost = 0.01s
CS: find better solution, the fvsp is = 318	 timecost = 0.01s
CS: find better solution, the fvsp is = 317	 timecost = 0.01s
CS: find better solution, the fvsp is = 316	 timecost = 0.01s
CS: find better solution, the fvsp is = 315	 timecost = 0.01s
CS: find better solution, the fvsp is = 314	 timecost = 0.01s
CS: find better solution, the fvsp is = 313	 timecost = 0.01s
CS: find better solution, the fvsp is = 312	 timecost = 0.01s
CS: find better solution, the fvsp is = 311	 timecost = 0.01s
CS: find better solution, the fvsp is = 310	 timecost = 0.01s
CS: find better solution, the fvsp is = 309	 timecost = 0.01s
CS: find better solution, the fvsp is = 308	 timecost = 0.01s
CS: find better solution, the fvsp is = 307	 timecost = 0.01s
CS: find better solution, the fvsp is = 306	 timecost = 0.01s
CS: find better solution, the fvsp is = 305	 timecost = 0.01s
CS: find better solution, the fvsp is = 304	 timecost = 0.01s
CS: find better solution, the fvsp is = 303	 timecost = 0.01s
CS: find better solution, the fvsp is = 302	 timecost = 0.01s
CS: find better solution, the fvsp is = 301	 timecost = 0.01s
CS: find better solution, the fvsp is = 300	 timecost = 0.01s
CS: find better solution, the fvsp is = 299	 timecost = 0.01s
CS: find better solution, the fvsp is = 298	 timecost = 0.01s
CS: find better solution, the fvsp is = 297	 timecost = 0.01s
CS: find better solution, the fvsp is = 296	 timecost = 0.01s
CS: find better solution, the fvsp is = 295	 timecost = 0.01s
CS: find better solution, the fvsp is = 294	 timecost = 0.01s
CS: find better solution, the fvsp is = 293	 timecost = 0.01s
CS: find better solution, the fvsp is = 292	 timecost = 0.01s
CS: find better solution, the fvsp is = 291	 timecost = 0.01s
CS: find better solution, the fvsp is = 290	 timecost = 0.01s
CS: find better solution, the fvsp is = 289	 timecost = 0.01s
CS: find better solution, the fvsp is = 288	 timecost = 0.01s
CS: find better solution, the fvsp is = 287	 timecost = 0.01s
CS: find better solution, the fvsp is = 286	 timecost = 0.01s
CS: find better solution, the fvsp is = 285	 timecost = 0.01s
CS: find better solution, the fvsp is = 284	 timecost = 0.01s
CS: find better solution, the fvsp is = 283	 timecost = 0.01s
CS: find better solution, the fvsp is = 282	 timecost = 0.01s
CS: find better solution, the fvsp is = 281	 timecost = 0.01s
CS: find better solution, the fvsp is = 280	 timecost = 0.01s
CS: find better solution, the fvsp is = 279	 timecost = 0.01s
CS: find better solution, the fvsp is = 278	 timecost = 0.01s
CS: find better solution, the fvsp is = 277	 timecost = 0.01s
CS: find better solution, the fvsp is = 276	 timecost = 0.01s
CS: find better solution, the fvsp is = 275	 timecost = 0.01s
CS: find better solution, the fvsp is = 274	 timecost = 0.01s
CS: find better solution, the fvsp is = 273	 timecost = 0.01s
CS: find better solution, the fvsp is = 272	 timecost = 0.01s
CS: find better solution, the fvsp is = 271	 timecost = 0.01s
CS: find better solution, the fvsp is = 270	 timecost = 0.01s
CS: find better solution, the fvsp is = 269	 timecost = 0.01s
CS: find better solution, the fvsp is = 268	 timecost = 0.01s
CS: find better solution, the fvsp is = 267	 timecost = 0.01s
CS: find better solution, the fvsp is = 266	 timecost = 0.01s
CS: find better solution, the fvsp is = 265	 timecost = 0.01s
CS: find better solution, the fvsp is = 264	 timecost = 0.01s
CS: find better solution, the fvsp is = 263	 timecost = 0.01s
CS: find better solution, the fvsp is = 262	 timecost = 0.01s
CS: find better solution, the fvsp is = 261	 timecost = 0.01s
CS: find better solution, the fvsp is = 260	 timecost = 0.01s
CS: find better solution, the fvsp is = 259	 timecost = 0.01s
CS: find better solution, the fvsp is = 258	 timecost = 0.01s
CS: find better solution, the fvsp is = 257	 timecost = 0.02s
CS: find better solution, the fvsp is = 256	 timecost = 0.02s
CS: find better solution, the fvsp is = 255	 timecost = 0.02s
CS: find better solution, the fvsp is = 254	 timecost = 0.02s
CS: find better solution, the fvsp is = 253	 timecost = 0.02s
CS: find better solution, the fvsp is = 252	 timecost = 0.02s
CS: find better solution, the fvsp is = 251	 timecost = 0.02s
CS: find better solution, the fvsp is = 250	 timecost = 0.02s
CS: find better solution, the fvsp is = 249	 timecost = 0.02s
CS: find better solution, the fvsp is = 248	 timecost = 0.02s
CS: find better solution, the fvsp is = 247	 timecost = 0.02s
CS: find better solution, the fvsp is = 246	 timecost = 0.02s
CS: find better solution, the fvsp is = 245	 timecost = 0.02s
CS: find better solution, the fvsp is = 244	 timecost = 0.02s
CS: find better solution, the fvsp is = 243	 timecost = 0.02s
CS: find better solution, the fvsp is = 242	 timecost = 0.02s
CS: find better solution, the fvsp is = 241	 timecost = 0.02s
CS: find better solution, the fvsp is = 240	 timecost = 0.02s
CS: find better solution, the fvsp is = 239	 timecost = 0.02s
CS: find better solution, the fvsp is = 238	 timecost = 0.02s
CS: find better solution, the fvsp is = 237	 timecost = 0.02s
CS: find better solution, the fvsp is = 236	 timecost = 0.02s
CS: find better solution, the fvsp is = 235	 timecost = 0.02s
CS: find better solution, the fvsp is = 234	 timecost = 0.02s
CS: find better solution, the fvsp is = 233	 timecost = 0.03s
CS: find better solution, the fvsp is = 232	 timecost = 0.03s
CS: find better solution, the fvsp is = 231	 timecost = 0.03s
CS: find better solution, the fvsp is = 230	 timecost = 0.03s
CS: find better solution, the fvsp is = 229	 timecost = 0.05s
CS: find better solution, the fvsp is = 228	 timecost = 0.05s
CS: find better solution, the fvsp is = 227	 timecost = 0.05s
CS: find better solution, the fvsp is = 226	 timecost = 0.05s
CS: find better solution, the fvsp is = 225	 timecost = 0.05s
CS: find better solution, the fvsp is = 224	 timecost = 0.05s
CS: find better solution, the fvsp is = 223	 timecost = 0.06s
CS: find better solution, the fvsp is = 222	 timecost = 0.06s
CS: find better solution, the fvsp is = 221	 timecost = 0.09s
CS: find better solution, the fvsp is = 220	 timecost = 0.09s
CS: find better solution, the fvsp is = 219	 timecost = 0.1s
CS: find better solution, the fvsp is = 218	 timecost = 0.11s
CS: find better solution, the fvsp is = 217	 timecost = 0.11s
CS: find better solution, the fvsp is = 216	 timecost = 0.13s
CS: find better solution, the fvsp is = 215	 timecost = 0.14s
CS: find better solution, the fvsp is = 214	 timecost = 0.14s
CS: find better solution, the fvsp is = 213	 timecost = 0.16s
CS: find better solution, the fvsp is = 212	 timecost = 0.21s
CS: find better solution, the fvsp is = 211	 timecost = 0.22s
CS: find better solution, the fvsp is = 210	 timecost = 0.23s
CS: find better solution, the fvsp is = 209	 timecost = 0.24s
CS: find better solution, the fvsp is = 208	 timecost = 0.29s
CS: find better solution, the fvsp is = 207	 timecost = 0.36s
CS: find better solution, the fvsp is = 206	 timecost = 0.36s
CS: find better solution, the fvsp is = 205	 timecost = 0.36s
CS: find better solution, the fvsp is = 204	 timecost = 0.4s
CS: find better solution, the fvsp is = 203	 timecost = 0.43s
CS: find better solution, the fvsp is = 202	 timecost = 0.51s
CS: find better solution, the fvsp is = 201	 timecost = 0.71s
CS: find better solution, the fvsp is = 200	 timecost = 1.05s
CS: find better solution, the fvsp is = 199	 timecost = 1.58s
CS: find better solution, the fvsp is = 198	 timecost = 2.32s
CS: find better solution, the fvsp is = 197	 timecost = 2.54s
CS: find better solution, the fvsp is = 196	 timecost = 2.6s
CS: find better solution, the fvsp is = 195	 timecost = 3.6s
CS: find better solution, the fvsp is = 194	 timecost = 3.75s
CS: find better solution, the fvsp is = 193	 timecost = 5.1s
CS: find better solution, the fvsp is = 192	 timecost = 5.22s
CS: find better solution, the fvsp is = 191	 timecost = 6.25s
CS: find better solution, the fvsp is = 190	 timecost = 7.61s
totalTime = 12.21
the min fvsp set size is:191
total round =36371 pertTime = 1797
updateVertexTime = 7420018
sequence_best:
990 734 838 209 907 832 439 456 489 81 16 893 429 93 475 554 437 28 619 435 854 783 593 611 972 924 2 192 995 812 917 426 775 726 453 892 947 342 72 564 370 340 905 292 557 85 318 100 510 383 242 882 250 857 264 655 104 919 352 547 701 928 382 80 447 129 973 872 656 213 440 997 895 824 765 693 576 906 71 84 479 247 616 467 850 62 793 187 669 689 86 224 754 994 956 694 389 229 925 234 941 433 330 585 450 430 67 424 673 628 10 742 700 39 517 188 894 745 438 95 804 230 249 929 443 90 145 15 52 281 59 540 37 492 12 402 871 674 675 312 944 549 539 515 17 493 444 671 600 384 849 114 690 524 94 544 551 5 710 781 597 876 78 79 999 718 116 333 377 695 785 685 834 986 369 542 446 21 297 20 504 431 630 647 138 939 316 498 274 663 123 23 405 41 751 709 1 119 470 322 813 8 888 531 875 223 334 30 960 497 135 697 284 612 259 887 335 505 488 763 501 216 646 151 651 200 92 582 664 640 613 278 361 159 164 464 843 591 459 841 26 650 652 937 913 748 779 344 790 889 327 173 728 353 521 415 509 398 267 36 117 394 337 63 579 670 291 201 24 980 134 40 707 548 166 112 578 766 825 566 414 840 77 609 212 530 712 98 441 649 588 141 397 822 759 367 419 837 376 391 413 231 764 417 936 97 61 251 567 722 714 532 408 404 963 131 354 137 770 506 909 385 819 148 809 667 372 601 326 801 421 807 495 901 805 296 346 403 772 659 225 197 635 110 472 302 942 955 178 319 731 662 802 7 835 902 546 27 482 280 147 719 471 795 427 254 720 449 499 128 304 60 236 739 604 740 658 545 265 721 518 817 411 918 865 987 828 144 923 474 830 632 162 360 921 350 949 205 573 756 823 996 362 364 269 158 507 252 975 390 3 55 266 776 522 964 143 303 866 69 581 393 219 799 555 833 105 257 268 911 948 502 103 222 797 486 965 179 553 485 66 332 780 927 355 193 606 463 341 113 954 285 733 961 575 886 820 11 900 617 737 126 465 191 460 336 594 831 883 289 982 248 153 945 221 730 82 320 357 359 124 512 787 715 599 300 245 868 643 682 412 0 214 195 48 218 926 243 560 943 167 968 898 767 171 615 422 684 176 401 106 487 118 325 31 47 241 855 307 607 407 121 74 634 395 181 466 142 940 657 226 708 161 760 155 328 392 239 899 863 260 864 423 436 610 351 338 880 276 356 981 294 860 132 102 483 736 380 50 4 282 211 208 432 57 149 952 169 301 698 912 109 583 791 331 725 494 122 862 884 538 358 53 101 25 727 365 681 569 705 448 891 852 9 311 91 64 363 133 388 858 879 490 
s1_count = 1
295 
key nodes
743 75 186 496 283 746 985 598 232 49 207 660 323 644 608 298 665 654 434 550 561 339 6 633 768 396 959 932 683 309 723 984 908 255 410 199 170 348 513 528 706 874 761 732 753 56 198 270 735 789 87 65 235 903 536 966 687 68 310 273 215 306 572 642 988 523 747 154 570 946 788 244 870 821 481 406 970 168 692 272 877 878 469 58 680 859 185 815 691 44 478 638 744 798 559 14 473 88 130 629 814 668 271 950 741 258 639 867 317 115 992 818 491 856 993 288 345 979 287 845 916 177 778 998 54 977 750 716 290 400 848 577 869 120 645 127 476 180 620 842 552 46 286 184 541 626 784 922 533 811 558 653 816 189 238 958 217 299 590 844 378 204 516 696 445 32 29 571 418 253 758 275 641 329 678 713 468 321 625 457 769 73 196 305 43 373 324 755 183 676 
