# Supplementary material for: Dynamic thresholding search for the feedback vertex set problem
Source: PeerJ Comput Sci. 2023 Feb 10;9:e1245. doi: 10.7717/peerj-cs.1245 (PMC10280643; doi:10.7717/peerj-cs.1245)
Supplement: Supplemental Information 4 — Each data indicates a series of the best objective values, the ever-found optimal solutions, and the corresponding computation time obtained by our algorithm in the search process. [file peerj-cs-09-1245-s004.zip › results/FirstCategory/p1000-4500.out]

Number of vertexes = 1000
Number of edges = 4500
n' = 869
m' = 4231
reduction time cost = 0.23
seed=272826679
Complete the construction of the initial solution, the fvsp is = 390	 timecost = 0s
CS: find better solution, the fvsp is = 389	 timecost = 0s
CS: find better solution, the fvsp is = 388	 timecost = 0s
CS: find better solution, the fvsp is = 387	 timecost = 0s
CS: find better solution, the fvsp is = 386	 timecost = 0s
CS: find better solution, the fvsp is = 385	 timecost = 0s
CS: find better solution, the fvsp is = 384	 timecost = 0s
CS: find better solution, the fvsp is = 383	 timecost = 0s
CS: find better solution, the fvsp is = 382	 timecost = 0s
CS: find better solution, the fvsp is = 381	 timecost = 0s
CS: find better solution, the fvsp is = 380	 timecost = 0s
CS: find better solution, the fvsp is = 379	 timecost = 0s
CS: find better solution, the fvsp is = 378	 timecost = 0s
CS: find better solution, the fvsp is = 377	 timecost = 0s
CS: find better solution, the fvsp is = 376	 timecost = 0s
CS: find better solution, the fvsp is = 375	 timecost = 0s
CS: find better solution, the fvsp is = 374	 timecost = 0s
CS: find better solution, the fvsp is = 373	 timecost = 0s
CS: find better solution, the fvsp is = 372	 timecost = 0s
CS: find better solution, the fvsp is = 371	 timecost = 0s
CS: find better solution, the fvsp is = 370	 timecost = 0s
CS: find better solution, the fvsp is = 369	 timecost = 0s
CS: find better solution, the fvsp is = 368	 timecost = 0s
CS: find better solution, the fvsp is = 367	 timecost = 0s
CS: find better solution, the fvsp is = 366	 timecost = 0s
CS: find better solution, the fvsp is = 365	 timecost = 0s
CS: find better solution, the fvsp is = 364	 timecost = 0s
CS: find better solution, the fvsp is = 363	 timecost = 0s
CS: find better solution, the fvsp is = 362	 timecost = 0s
CS: find better solution, the fvsp is = 361	 timecost = 0s
CS: find better solution, the fvsp is = 360	 timecost = 0s
CS: find better solution, the fvsp is = 359	 timecost = 0s
CS: find better solution, the fvsp is = 358	 timecost = 0s
CS: find better solution, the fvsp is = 357	 timecost = 0s
CS: find better solution, the fvsp is = 356	 timecost = 0s
CS: find better solution, the fvsp is = 355	 timecost = 0s
CS: find better solution, the fvsp is = 354	 timecost = 0s
CS: find better solution, the fvsp is = 353	 timecost = 0s
CS: find better solution, the fvsp is = 352	 timecost = 0s
CS: find better solution, the fvsp is = 351	 timecost = 0s
CS: find better solution, the fvsp is = 350	 timecost = 0s
CS: find better solution, the fvsp is = 349	 timecost = 0s
CS: find better solution, the fvsp is = 348	 timecost = 0s
CS: find better solution, the fvsp is = 347	 timecost = 0s
CS: find better solution, the fvsp is = 346	 timecost = 0s
CS: find better solution, the fvsp is = 345	 timecost = 0s
CS: find better solution, the fvsp is = 344	 timecost = 0s
CS: find better solution, the fvsp is = 343	 timecost = 0s
CS: find better solution, the fvsp is = 342	 timecost = 0.01s
CS: find better solution, the fvsp is = 341	 timecost = 0.01s
CS: find better solution, the fvsp is = 340	 timecost = 0.01s
CS: find better solution, the fvsp is = 339	 timecost = 0.01s
CS: find better solution, the fvsp is = 338	 timecost = 0.01s
CS: find better solution, the fvsp is = 337	 timecost = 0.01s
CS: find better solution, the fvsp is = 336	 timecost = 0.01s
CS: find better solution, the fvsp is = 335	 timecost = 0.01s
CS: find better solution, the fvsp is = 334	 timecost = 0.01s
CS: find better solution, the fvsp is = 333	 timecost = 0.01s
CS: find better solution, the fvsp is = 332	 timecost = 0.01s
CS: find better solution, the fvsp is = 331	 timecost = 0.01s
CS: find better solution, the fvsp is = 330	 timecost = 0.01s
CS: find better solution, the fvsp is = 329	 timecost = 0.01s
CS: find better solution, the fvsp is = 328	 timecost = 0.01s
CS: find better solution, the fvsp is = 327	 timecost = 0.01s
CS: find better solution, the fvsp is = 326	 timecost = 0.01s
CS: find better solution, the fvsp is = 325	 timecost = 0.01s
CS: find better solution, the fvsp is = 324	 timecost = 0.01s
CS: find better solution, the fvsp is = 323	 timecost = 0.01s
CS: find better solution, the fvsp is = 322	 timecost = 0.01s
CS: find better solution, the fvsp is = 321	 timecost = 0.01s
CS: find better solution, the fvsp is = 320	 timecost = 0.01s
CS: find better solution, the fvsp is = 319	 timecost = 0.01s
CS: find better solution, the fvsp is = 318	 timecost = 0.01s
CS: find better solution, the fvsp is = 317	 timecost = 0.01s
CS: find better solution, the fvsp is = 316	 timecost = 0.01s
CS: find better solution, the fvsp is = 315	 timecost = 0.01s
CS: find better solution, the fvsp is = 314	 timecost = 0.01s
CS: find better solution, the fvsp is = 313	 timecost = 0.01s
CS: find better solution, the fvsp is = 312	 timecost = 0.01s
CS: find better solution, the fvsp is = 311	 timecost = 0.01s
CS: find better solution, the fvsp is = 310	 timecost = 0.01s
CS: find better solution, the fvsp is = 309	 timecost = 0.01s
CS: find better solution, the fvsp is = 308	 timecost = 0.01s
CS: find better solution, the fvsp is = 307	 timecost = 0.01s
CS: find better solution, the fvsp is = 306	 timecost = 0.01s
CS: find better solution, the fvsp is = 305	 timecost = 0.01s
CS: find better solution, the fvsp is = 304	 timecost = 0.01s
CS: find better solution, the fvsp is = 303	 timecost = 0.01s
CS: find better solution, the fvsp is = 302	 timecost = 0.01s
CS: find better solution, the fvsp is = 301	 timecost = 0.01s
CS: find better solution, the fvsp is = 300	 timecost = 0.01s
CS: find better solution, the fvsp is = 299	 timecost = 0.01s
CS: find better solution, the fvsp is = 298	 timecost = 0.01s
CS: find better solution, the fvsp is = 297	 timecost = 0.01s
CS: find better solution, the fvsp is = 296	 timecost = 0.01s
CS: find better solution, the fvsp is = 295	 timecost = 0.01s
CS: find better solution, the fvsp is = 294	 timecost = 0.01s
CS: find better solution, the fvsp is = 293	 timecost = 0.01s
CS: find better solution, the fvsp is = 292	 timecost = 0.01s
CS: find better solution, the fvsp is = 291	 timecost = 0.01s
CS: find better solution, the fvsp is = 290	 timecost = 0.01s
CS: find better solution, the fvsp is = 289	 timecost = 0.01s
CS: find better solution, the fvsp is = 288	 timecost = 0.01s
CS: find better solution, the fvsp is = 287	 timecost = 0.01s
CS: find better solution, the fvsp is = 286	 timecost = 0.01s
CS: find better solution, the fvsp is = 285	 timecost = 0.01s
CS: find better solution, the fvsp is = 284	 timecost = 0.01s
CS: find better solution, the fvsp is = 283	 timecost = 0.01s
CS: find better solution, the fvsp is = 282	 timecost = 0.01s
CS: find better solution, the fvsp is = 281	 timecost = 0.01s
CS: find better solution, the fvsp is = 280	 timecost = 0.01s
CS: find better solution, the fvsp is = 279	 timecost = 0.01s
CS: find better solution, the fvsp is = 278	 timecost = 0.01s
CS: find better solution, the fvsp is = 277	 timecost = 0.01s
CS: find better solution, the fvsp is = 276	 timecost = 0.01s
CS: find better solution, the fvsp is = 275	 timecost = 0.01s
CS: find better solution, the fvsp is = 274	 timecost = 0.01s
CS: find better solution, the fvsp is = 273	 timecost = 0.01s
CS: find better solution, the fvsp is = 272	 timecost = 0.02s
CS: find better solution, the fvsp is = 271	 timecost = 0.02s
CS: find better solution, the fvsp is = 270	 timecost = 0.02s
CS: find better solution, the fvsp is = 269	 timecost = 0.02s
CS: find better solution, the fvsp is = 268	 timecost = 0.02s
CS: find better solution, the fvsp is = 267	 timecost = 0.02s
CS: find better solution, the fvsp is = 266	 timecost = 0.02s
CS: find better solution, the fvsp is = 265	 timecost = 0.02s
CS: find better solution, the fvsp is = 264	 timecost = 0.02s
CS: find better solution, the fvsp is = 263	 timecost = 0.02s
CS: find better solution, the fvsp is = 262	 timecost = 0.02s
CS: find better solution, the fvsp is = 261	 timecost = 0.02s
CS: find better solution, the fvsp is = 260	 timecost = 0.02s
CS: find better solution, the fvsp is = 259	 timecost = 0.02s
CS: find better solution, the fvsp is = 258	 timecost = 0.02s
CS: find better solution, the fvsp is = 257	 timecost = 0.03s
CS: find better solution, the fvsp is = 256	 timecost = 0.03s
CS: find better solution, the fvsp is = 255	 timecost = 0.05s
CS: find better solution, the fvsp is = 254	 timecost = 0.05s
CS: find better solution, the fvsp is = 253	 timecost = 0.07s
CS: find better solution, the fvsp is = 252	 timecost = 0.08s
CS: find better solution, the fvsp is = 251	 timecost = 0.08s
CS: find better solution, the fvsp is = 250	 timecost = 0.12s
CS: find better solution, the fvsp is = 249	 timecost = 0.14s
CS: find better solution, the fvsp is = 248	 timecost = 0.14s
CS: find better solution, the fvsp is = 247	 timecost = 0.17s
CS: find better solution, the fvsp is = 246	 timecost = 0.2s
CS: find better solution, the fvsp is = 245	 timecost = 0.22s
CS: find better solution, the fvsp is = 244	 timecost = 0.23s
CS: find better solution, the fvsp is = 243	 timecost = 0.26s
CS: find better solution, the fvsp is = 242	 timecost = 0.27s
CS: find better solution, the fvsp is = 241	 timecost = 0.27s
CS: find better solution, the fvsp is = 240	 timecost = 0.29s
CS: find better solution, the fvsp is = 239	 timecost = 0.3s
CS: find better solution, the fvsp is = 238	 timecost = 0.33s
CS: find better solution, the fvsp is = 237	 timecost = 0.92s
CS: find better solution, the fvsp is = 236	 timecost = 0.94s
CS: find better solution, the fvsp is = 235	 timecost = 0.95s
CS: find better solution, the fvsp is = 234	 timecost = 0.99s
CS: find better solution, the fvsp is = 233	 timecost = 1.37s
CS: find better solution, the fvsp is = 232	 timecost = 1.43s
CS: find better solution, the fvsp is = 231	 timecost = 2.11s
CS: find better solution, the fvsp is = 230	 timecost = 2.49s
CS: find better solution, the fvsp is = 229	 timecost = 5.52s
CS: find better solution, the fvsp is = 228	 timecost = 5.7s
CS: find better solution, the fvsp is = 227	 timecost = 6.36s
CS: find better solution, the fvsp is = 226	 timecost = 8.19s
totalTime = 12.21
the min fvsp set size is:228
total round =30472 pertTime = 1507
updateVertexTime = 7524869
sequence_best:
62 173 835 162 729 982 23 919 462 422 792 478 530 63 20 2 771 52 839 637 926 616 537 535 635 353 4 302 27 413 141 934 849 786 558 312 796 536 551 354 872 817 827 140 925 553 211 176 665 372 569 813 634 721 630 376 953 701 639 17 610 57 400 614 91 443 444 268 970 886 742 958 557 289 878 135 750 979 3 677 865 360 672 956 905 723 585 829 769 108 632 22 928 719 977 695 297 451 274 311 47 187 505 124 299 291 770 617 369 738 345 587 652 446 498 338 121 544 989 648 999 598 105 195 448 25 822 927 197 248 746 100 861 943 109 793 774 885 158 464 253 351 117 208 386 560 497 453 340 519 622 809 170 923 381 260 596 202 118 511 328 992 67 28 39 693 255 310 783 991 198 676 178 232 715 175 649 607 287 134 102 658 836 561 391 472 327 209 912 706 945 103 704 655 296 144 549 887 0 331 192 389 332 60 728 602 200 523 546 171 694 550 686 515 757 772 759 651 798 429 125 111 80 571 122 316 663 207 44 180 252 789 570 38 808 856 548 15 256 513 900 788 749 240 509 104 352 667 265 314 73 133 981 755 113 921 55 286 834 949 5 739 840 733 859 986 932 435 279 230 556 86 990 482 218 142 644 944 9 343 599 897 629 495 488 657 862 367 214 452 960 579 874 529 220 325 797 226 300 294 597 581 776 882 421 995 51 71 324 967 132 373 855 414 758 475 727 668 411 154 609 955 892 204 485 196 245 741 968 910 711 777 626 12 43 92 584 852 114 440 621 469 199 705 662 664 879 883 543 880 894 508 702 837 624 593 33 364 615 908 388 619 155 969 722 272 916 842 528 205 7 731 714 145 589 307 841 53 853 794 608 98 438 14 816 844 225 237 781 898 806 810 961 417 36 650 643 315 889 61 737 392 116 775 700 931 215 432 434 185 521 172 182 42 717 394 385 890 191 572 347 870 231 539 502 935 410 843 698 830 684 466 396 69 283 264 336 732 924 383 554 666 304 254 425 156 363 415 591 688 580 233 583 190 673 866 811 846 645 138 494 216 31 906 603 857 153 563 524 95 821 501 147 77 881 476 370 393 281 503 573 45 564 473 474 825 247 241 157 26 437 83 430 89 461 84 576 538 68 341 380 119 405 487 740 361 210 263 545 606 32 246 30 562 633 293 620 115 402 273 239 611 285 76 186 525 471 93 484 805 997 957 691 680 412 901 988 718 679 800 787 333 756 79 152 303 760 326 876 824 574 938 832 420 952 601 66 785 74 743 163 235 612 350 951 588 266 166 659 804 896 129 280 251 59 46 933 282 244 983 183 450 404 179 355 165 445 305 395 646 716 937 660 334 213 518 744 357 201 342 139 128 217 267 520 768 131 371 812 321 136 486 984 416 784 980 468 275 670 189 130 409 164 547 224 167 458 306 904 356 867 159 319 807 567 552 920 81 500 34 270 101 368 
s1_count = 2
348 467 
key nodes
35 613 143 985 436 847 88 271 507 408 917 181 243 399 533 826 690 915 481 262 483 754 929 454 577 64 594 48 150 277 965 257 625 407 366 174 893 963 378 946 640 379 149 692 148 764 850 107 681 374 790 292 747 627 819 290 221 238 909 278 234 418 877 470 954 699 791 795 869 65 752 390 725 127 151 137 838 161 899 442 308 802 604 510 964 803 168 112 636 339 948 712 891 514 18 96 998 592 930 647 566 815 377 439 427 860 766 823 873 387 496 222 972 918 735 406 58 654 298 748 288 767 97 531 365 730 223 456 661 703 623 120 941 975 526 516 359 959 913 188 50 683 337 318 707 976 875 911 99 344 671 868 403 638 996 123 871 504 85 595 401 449 600 87 459 582 90 194 375 653 903 465 745 713 895 460 669 534 642 987 512 568 565 814 763 914 16 696 541 780 212 773 542 506 228 489 397 110 575 146 78 974 457 398 193 320 21 689 820 831 678 40 532 993 480 426 863 261 973 259 276 966 888 309 734 6 
