# Supplementary material for: Dynamic thresholding search for the feedback vertex set problem
Source: PeerJ Comput Sci. 2023 Feb 10;9:e1245. doi: 10.7717/peerj-cs.1245 (PMC10280643; doi:10.7717/peerj-cs.1245)
Supplement: Supplemental Information 4 — Each data indicates a series of the best objective values, the ever-found optimal solutions, and the corresponding computation time obtained by our algorithm in the search process. [file peerj-cs-09-1245-s004.zip › results/FirstCategory/p1000-5000.out]

Number of vertexes = 1000
Number of edges = 5000
reduction time cost = 0
seed=865152389
Complete the construction of the initial solution, the fvsp is = 446	timecost = 0.01s
CS: find better solution, the fvsp is = 445	timecost = 0.01s
CS: find better solution, the fvsp is = 444	timecost = 0.01s
CS: find better solution, the fvsp is = 443	timecost = 0.01s
CS: find better solution, the fvsp is = 442	timecost = 0.01s
CS: find better solution, the fvsp is = 441	timecost = 0.01s
CS: find better solution, the fvsp is = 440	timecost = 0.01s
CS: find better solution, the fvsp is = 439	timecost = 0.01s
CS: find better solution, the fvsp is = 438	timecost = 0.01s
CS: find better solution, the fvsp is = 437	timecost = 0.01s
CS: find better solution, the fvsp is = 436	timecost = 0.01s
CS: find better solution, the fvsp is = 435	timecost = 0.01s
CS: find better solution, the fvsp is = 434	timecost = 0.01s
CS: find better solution, the fvsp is = 433	timecost = 0.01s
CS: find better solution, the fvsp is = 432	timecost = 0.01s
CS: find better solution, the fvsp is = 431	timecost = 0.01s
CS: find better solution, the fvsp is = 430	timecost = 0.01s
CS: find better solution, the fvsp is = 429	timecost = 0.01s
CS: find better solution, the fvsp is = 428	timecost = 0.01s
CS: find better solution, the fvsp is = 427	timecost = 0.01s
CS: find better solution, the fvsp is = 426	timecost = 0.01s
CS: find better solution, the fvsp is = 425	timecost = 0.01s
CS: find better solution, the fvsp is = 424	timecost = 0.01s
CS: find better solution, the fvsp is = 423	timecost = 0.01s
CS: find better solution, the fvsp is = 422	timecost = 0.01s
CS: find better solution, the fvsp is = 421	timecost = 0.01s
CS: find better solution, the fvsp is = 420	timecost = 0.01s
CS: find better solution, the fvsp is = 419	timecost = 0.01s
CS: find better solution, the fvsp is = 418	timecost = 0.01s
CS: find better solution, the fvsp is = 417	timecost = 0.01s
CS: find better solution, the fvsp is = 416	timecost = 0.01s
CS: find better solution, the fvsp is = 415	timecost = 0.01s
CS: find better solution, the fvsp is = 414	timecost = 0.01s
CS: find better solution, the fvsp is = 413	timecost = 0.01s
CS: find better solution, the fvsp is = 412	timecost = 0.01s
CS: find better solution, the fvsp is = 411	timecost = 0.01s
CS: find better solution, the fvsp is = 410	timecost = 0.01s
CS: find better solution, the fvsp is = 409	timecost = 0.01s
CS: find better solution, the fvsp is = 408	timecost = 0.01s
CS: find better solution, the fvsp is = 407	timecost = 0.01s
CS: find better solution, the fvsp is = 406	timecost = 0.01s
CS: find better solution, the fvsp is = 405	timecost = 0.01s
CS: find better solution, the fvsp is = 404	timecost = 0.01s
CS: find better solution, the fvsp is = 403	timecost = 0.01s
CS: find better solution, the fvsp is = 402	timecost = 0.01s
CS: find better solution, the fvsp is = 401	timecost = 0.01s
CS: find better solution, the fvsp is = 400	timecost = 0.01s
CS: find better solution, the fvsp is = 399	timecost = 0.01s
CS: find better solution, the fvsp is = 398	timecost = 0.01s
CS: find better solution, the fvsp is = 397	timecost = 0.01s
CS: find better solution, the fvsp is = 396	timecost = 0.01s
CS: find better solution, the fvsp is = 395	timecost = 0.01s
CS: find better solution, the fvsp is = 394	timecost = 0.01s
CS: find better solution, the fvsp is = 393	timecost = 0.01s
CS: find better solution, the fvsp is = 392	timecost = 0.01s
CS: find better solution, the fvsp is = 391	timecost = 0.01s
CS: find better solution, the fvsp is = 390	timecost = 0.01s
CS: find better solution, the fvsp is = 389	timecost = 0.01s
CS: find better solution, the fvsp is = 388	timecost = 0.01s
CS: find better solution, the fvsp is = 387	timecost = 0.01s
CS: find better solution, the fvsp is = 386	timecost = 0.01s
CS: find better solution, the fvsp is = 385	timecost = 0.01s
CS: find better solution, the fvsp is = 384	timecost = 0.01s
CS: find better solution, the fvsp is = 383	timecost = 0.01s
CS: find better solution, the fvsp is = 382	timecost = 0.01s
CS: find better solution, the fvsp is = 381	timecost = 0.01s
CS: find better solution, the fvsp is = 380	timecost = 0.01s
CS: find better solution, the fvsp is = 379	timecost = 0.01s
CS: find better solution, the fvsp is = 378	timecost = 0.01s
CS: find better solution, the fvsp is = 377	timecost = 0.01s
CS: find better solution, the fvsp is = 376	timecost = 0.01s
CS: find better solution, the fvsp is = 375	timecost = 0.01s
CS: find better solution, the fvsp is = 374	timecost = 0.01s
CS: find better solution, the fvsp is = 373	timecost = 0.01s
CS: find better solution, the fvsp is = 372	timecost = 0.01s
CS: find better solution, the fvsp is = 371	timecost = 0.01s
CS: find better solution, the fvsp is = 370	timecost = 0.01s
CS: find better solution, the fvsp is = 369	timecost = 0.01s
CS: find better solution, the fvsp is = 368	timecost = 0.01s
CS: find better solution, the fvsp is = 367	timecost = 0.01s
CS: find better solution, the fvsp is = 366	timecost = 0.01s
CS: find better solution, the fvsp is = 365	timecost = 0.01s
CS: find better solution, the fvsp is = 364	timecost = 0.01s
CS: find better solution, the fvsp is = 363	timecost = 0.01s
CS: find better solution, the fvsp is = 362	timecost = 0.01s
CS: find better solution, the fvsp is = 361	timecost = 0.01s
CS: find better solution, the fvsp is = 360	timecost = 0.01s
CS: find better solution, the fvsp is = 359	timecost = 0.01s
CS: find better solution, the fvsp is = 358	timecost = 0.01s
CS: find better solution, the fvsp is = 357	timecost = 0.01s
CS: find better solution, the fvsp is = 356	timecost = 0.01s
CS: find better solution, the fvsp is = 355	timecost = 0.01s
CS: find better solution, the fvsp is = 354	timecost = 0.01s
CS: find better solution, the fvsp is = 353	timecost = 0.01s
CS: find better solution, the fvsp is = 352	timecost = 0.01s
CS: find better solution, the fvsp is = 351	timecost = 0.01s
CS: find better solution, the fvsp is = 350	timecost = 0.01s
CS: find better solution, the fvsp is = 349	timecost = 0.01s
CS: find better solution, the fvsp is = 348	timecost = 0.01s
CS: find better solution, the fvsp is = 347	timecost = 0.01s
CS: find better solution, the fvsp is = 346	timecost = 0.01s
CS: find better solution, the fvsp is = 345	timecost = 0.01s
CS: find better solution, the fvsp is = 344	timecost = 0.01s
CS: find better solution, the fvsp is = 343	timecost = 0.01s
CS: find better solution, the fvsp is = 342	timecost = 0.01s
CS: find better solution, the fvsp is = 341	timecost = 0.01s
CS: find better solution, the fvsp is = 340	timecost = 0.01s
CS: find better solution, the fvsp is = 339	timecost = 0.01s
CS: find better solution, the fvsp is = 338	timecost = 0.01s
CS: find better solution, the fvsp is = 337	timecost = 0.01s
CS: find better solution, the fvsp is = 336	timecost = 0.01s
CS: find better solution, the fvsp is = 335	timecost = 0.01s
CS: find better solution, the fvsp is = 334	timecost = 0.01s
CS: find better solution, the fvsp is = 333	timecost = 0.01s
CS: find better solution, the fvsp is = 332	timecost = 0.01s
CS: find better solution, the fvsp is = 331	timecost = 0.02s
CS: find better solution, the fvsp is = 330	timecost = 0.02s
CS: find better solution, the fvsp is = 329	timecost = 0.02s
CS: find better solution, the fvsp is = 328	timecost = 0.02s
CS: find better solution, the fvsp is = 327	timecost = 0.02s
CS: find better solution, the fvsp is = 326	timecost = 0.02s
CS: find better solution, the fvsp is = 325	timecost = 0.02s
CS: find better solution, the fvsp is = 324	timecost = 0.02s
CS: find better solution, the fvsp is = 323	timecost = 0.02s
CS: find better solution, the fvsp is = 322	timecost = 0.02s
CS: find better solution, the fvsp is = 321	timecost = 0.02s
CS: find better solution, the fvsp is = 320	timecost = 0.02s
CS: find better solution, the fvsp is = 319	timecost = 0.02s
CS: find better solution, the fvsp is = 318	timecost = 0.02s
CS: find better solution, the fvsp is = 317	timecost = 0.02s
CS: find better solution, the fvsp is = 316	timecost = 0.02s
CS: find better solution, the fvsp is = 315	timecost = 0.02s
CS: find better solution, the fvsp is = 314	timecost = 0.02s
CS: find better solution, the fvsp is = 313	timecost = 0.02s
CS: find better solution, the fvsp is = 312	timecost = 0.02s
CS: find better solution, the fvsp is = 311	timecost = 0.02s
CS: find better solution, the fvsp is = 310	timecost = 0.02s
CS: find better solution, the fvsp is = 309	timecost = 0.02s
CS: find better solution, the fvsp is = 308	timecost = 0.03s
CS: find better solution, the fvsp is = 307	timecost = 0.03s
CS: find better solution, the fvsp is = 306	timecost = 0.03s
CS: find better solution, the fvsp is = 305	timecost = 0.03s
CS: find better solution, the fvsp is = 304	timecost = 0.04s
CS: find better solution, the fvsp is = 303	timecost = 0.04s
CS: find better solution, the fvsp is = 302	timecost = 0.04s
CS: find better solution, the fvsp is = 301	timecost = 0.05s
CS: find better solution, the fvsp is = 300	timecost = 0.06s
CS: find better solution, the fvsp is = 299	timecost = 0.06s
CS: find better solution, the fvsp is = 298	timecost = 0.06s
CS: find better solution, the fvsp is = 297	timecost = 0.07s
CS: find better solution, the fvsp is = 296	timecost = 0.09s
CS: find better solution, the fvsp is = 295	timecost = 0.09s
CS: find better solution, the fvsp is = 294	timecost = 0.09s
CS: find better solution, the fvsp is = 293	timecost = 0.09s
CS: find better solution, the fvsp is = 292	timecost = 0.09s
CS: find better solution, the fvsp is = 291	timecost = 0.09s
CS: find better solution, the fvsp is = 290	timecost = 0.11s
CS: find better solution, the fvsp is = 289	timecost = 0.12s
CS: find better solution, the fvsp is = 288	timecost = 0.12s
CS: find better solution, the fvsp is = 287	timecost = 0.14s
CS: find better solution, the fvsp is = 286	timecost = 0.15s
CS: find better solution, the fvsp is = 285	timecost = 0.2s
CS: find better solution, the fvsp is = 284	timecost = 0.23s
CS: find better solution, the fvsp is = 283	timecost = 0.26s
CS: find better solution, the fvsp is = 282	timecost = 0.26s
CS: find better solution, the fvsp is = 281	timecost = 0.27s
CS: find better solution, the fvsp is = 280	timecost = 0.31s
CS: find better solution, the fvsp is = 279	timecost = 0.32s
CS: find better solution, the fvsp is = 278	timecost = 0.34s
CS: find better solution, the fvsp is = 277	timecost = 0.38s
CS: find better solution, the fvsp is = 276	timecost = 0.4s
CS: find better solution, the fvsp is = 275	timecost = 0.42s
CS: find better solution, the fvsp is = 274	timecost = 0.43s
CS: find better solution, the fvsp is = 273	timecost = 0.52s
CS: find better solution, the fvsp is = 272	timecost = 0.64s
CS: find better solution, the fvsp is = 271	timecost = 1.02s
CS: find better solution, the fvsp is = 270	timecost = 1.03s
CS: find better solution, the fvsp is = 269	timecost = 1.3s
CS: find better solution, the fvsp is = 268	timecost = 1.51s
CS: find better solution, the fvsp is = 267	timecost = 1.52s
CS: find better solution, the fvsp is = 266	timecost = 1.55s
CS: find better solution, the fvsp is = 265	timecost = 1.87s
CS: find better solution, the fvsp is = 264	timecost = 4.34s
CS: find better solution, the fvsp is = 263	timecost = 5.6s
CS: find better solution, the fvsp is = 262	timecost = 8.22s
CS: find better solution, the fvsp is = 261	timecost = 8.3s
CS: find better solution, the fvsp is = 260	timecost = 8.63s
CS: find better solution, the fvsp is = 259	timecost = 9.24s
CS: find better solution, the fvsp is = 258	timecost = 9.46s
totalTime = 11.4
the min fvsp set size is:258
total round =23702 pertTime = 1161
updateVertexTime = 6073762
sequence_best:
551 790 894 719 861 938 497 194 540 200 170 397 282 736 631 408 203 456 692 358 238 584 391 624 921 528 753 297 493 910 808 816 944 741 453 13 801 905 262 580 406 281 970 812 276 235 338 706 74 202 410 983 898 503 827 594 815 326 260 533 81 245 959 243 464 27 357 188 534 844 395 643 936 79 206 290 875 1 280 248 681 168 64 77 849 232 747 767 909 718 339 546 259 690 642 141 737 349 363 218 913 386 …
s1_count = 0
key nodes
581 847 377 419 99 971 609 37 400 857 650 744 746 917 902 110 471 336 43 710 389 749 560 617 842 999 900 784 462 933 716 751 183 433 100 897 629 931 680 5 832 664 211 572 45 198 279 724 555 524 452 526 757 390 121 958 447 990 543 124 392 814 838 411 672 477 123 828 961 118 822 652 923 215 564 752 947 327 704 567 413 819 811 776 412 527 977 800 6 255 768 421 781 728 756 964 785 469 901 275 418 146…
