# Supplementary material for: Dynamic thresholding search for the feedback vertex set problem
Source: PeerJ Comput Sci. 2023 Feb 10;9:e1245. doi: 10.7717/peerj-cs.1245 (PMC10280643; doi:10.7717/peerj-cs.1245)
Supplement: Supplemental Information 4 — Each data indicates a series of the best objective values, the ever-found optimal solutions, and the corresponding computation time obtained by our algorithm in the search process. [file peerj-cs-09-1245-s004.zip › results/FirstCategory/p50-100.out]

Number of vertexes = 50
Number of edges = 100
n' = 11
m' = 36
reduction time cost = 0.001
Complete the construction of the initial solution, the fvsp is = 4       timecost = 0s
CS: find better solution, the fvsp is = 3        timecost = 0.001s
totalTime = 0.03
the min fvsp set size is:3
total round =342 pertTime = 17
updateVertexTime = 3902
sequence_best:
15 19 8 4 23 49 28 39
s1_count = 0

key nodes
0 25 18
