# Supplementary material for: Dynamic thresholding search for the feedback vertex set problem
Source: PeerJ Comput Sci. 2023 Feb 10;9:e1245. doi: 10.7717/peerj-cs.1245 (PMC10280643; doi:10.7717/peerj-cs.1245)
Supplement: Supplemental Information 4 — Each data indicates a series of the best objective values, the ever-found optimal solutions, and the corresponding computation time obtained by our algorithm in the search process. [file peerj-cs-09-1245-s004.zip › results/FirstCategory/p50-150.out]

Number of vertexes = 50
Number of edges = 150
n' = 31
m' = 117
reduction time cost = 0.001
Complete the construction of the initial solution, the fvsp is = 14      timecost = 0.001s
CS: find better solution, the fvsp is = 13       timecost = 0.001s
CS: find better solution, the fvsp is = 12       timecost = 0.002s
CS: find better solution, the fvsp is = 11       timecost = 0.002s
CS: find better solution, the fvsp is = 10       timecost = 0.003s
CS: find better solution, the fvsp is = 9        timecost = 0.007s
totalTime = 0.03
the min fvsp set size is:9
total round =179 pertTime = 8
updateVertexTime = 3883
sequence_best:
10 28 26 16 6 23 1 31 48 33 9 13 21 46 20 29 3 25 2 14 45 8
s1_count = 0

key nodes
40 30 49 39 4 7 17 41 19
