# Supplementary material for: Dynamic thresholding search for the feedback vertex set problem
Source: PeerJ Comput Sci. 2023 Feb 10;9:e1245. doi: 10.7717/peerj-cs.1245 (PMC10280643; doi:10.7717/peerj-cs.1245)
Supplement: Supplemental Information 4 — Each data indicates a series of the best objective values, the ever-found optimal solutions, and the corresponding computation time obtained by our algorithm in the search process. [file peerj-cs-09-1245-s004.zip › results/FirstCategory/p50-200.out]

Number of vertexes = 50
Number of edges = 200
n' = 41
m' = 180
reduction time cost = 0.001
Complete the construction of the initial solution, the fvsp is = 15      timecost = 0s
CS: find better solution, the fvsp is = 14       timecost = 0.001s
CS: find better solution, the fvsp is = 13       timecost = 0.002s
CS: find better solution, the fvsp is = 12       timecost = 0.006s
totalTime = 0.03
the min fvsp set size is:13
total round =116 pertTime = 5
updateVertexTime = 3442
sequence_best:
31 3 0 2 22 1 8 32 12 35 25 20 36 49 4 23 28 17 16 27 30 5 47 24 39 7 46 14 37
s1_count = 1
10
key nodes
34 9 33 40 15 41 11 38 43 45 6 42 10
