# Supplementary material for: Dynamic thresholding search for the feedback vertex set problem
Source: PeerJ Comput Sci. 2023 Feb 10;9:e1245. doi: 10.7717/peerj-cs.1245 (PMC10280643; doi:10.7717/peerj-cs.1245)
Supplement: Supplemental Information 4 — Each data indicates a series of the best objective values, the ever-found optimal solutions, and the corresponding computation time obtained by our algorithm in the search process. [file peerj-cs-09-1245-s004.zip › results/FirstCategory/p50-250.out]

Number of vertexes = 50
Number of edges = 250
n' = 45
m' = 243
reduction time cost = 0.001
Complete the construction of the initial solution, the fvsp is = 21      timecost = 0.001s
CS: find better solution, the fvsp is = 20       timecost = 0.003s
CS: find better solution, the fvsp is = 19       timecost = 0.005s
CS: find better solution, the fvsp is = 18       timecost = 0.008s
CS: find better solution, the fvsp is = 17       timecost = 0.009s
totalTime = 0.03
the min fvsp set size is:17
total round =73 pertTime = 3
updateVertexTime = 5079
sequence_best:
26 37 20 1 24 14 6 0 33 35 39 3 17 9 10 44 32 25 36 16 34 40 15 4 11 42 18 46
s1_count = 0

key nodes
41 30 19 45 22 31 43 7 38 12 21 29 23 48 13 5 27
