# Supplementary material for: Dynamic thresholding search for the feedback vertex set problem
Source: PeerJ Comput Sci. 2023 Feb 10;9:e1245. doi: 10.7717/peerj-cs.1245 (PMC10280643; doi:10.7717/peerj-cs.1245)
Supplement: Supplemental Information 4 — Each data indicates a series of the best objective values, the ever-found optimal solutions, and the corresponding computation time obtained by our algorithm in the search process. [file peerj-cs-09-1245-s004.zip › results/FirstCategory/p50-300.out]

Number of vertexes = 50
Number of edges = 300
n' = 47
m' = 297
reduction time cost = 0.001
Complete the construction of the initial solution, the fvsp is = 27      timecost = 0s
DTS: find better solution, the fvsp is = 26      timecost = 0.001s
CS: find better solution, the fvsp is = 25       timecost = 0.002s
CS: find better solution, the fvsp is = 24       timecost = 0.002s
CS: find better solution, the fvsp is = 23       timecost = 0.003s
CS: find better solution, the fvsp is = 22       timecost = 0.004s
CS: find better solution, the fvsp is = 21       timecost = 0.006s
CS: find better solution, the fvsp is = 20       timecost = 0.007s
CS: find better solution, the fvsp is = 19       timecost = 0.011s
totalTime = 0.04
the min fvsp set size is:19
total round =94 pertTime = 3
updateVertexTime = 6982
sequence_best:
49 6 42 1 36 22 0 48 14 20 13 43 34 12 29 30 17 31 45 5 32 7 21 27 25 38 46 15
s1_count = 0

key nodes
28 39 40 44 19 10 18 47 11 2 9 35 23 4 41 24 37 33 16
