# Supplementary material for: Dynamic thresholding search for the feedback vertex set problem
Source: PeerJ Comput Sci. 2023 Feb 10;9:e1245. doi: 10.7717/peerj-cs.1245 (PMC10280643; doi:10.7717/peerj-cs.1245)
Supplement: Supplemental Information 4 — Each data indicates a series of the best objective values, the ever-found optimal solutions, and the corresponding computation time obtained by our algorithm in the search process. [file peerj-cs-09-1245-s004.zip › results/FirstCategory/p50-500.out]

Number of vertexes = 50
Number of edges = 500
n' = 50
m' = 500
reduction time cost = 0.001
Complete the construction of the initial solution, the fvsp is = 30      timecost = 0.001s
CS: find better solution, the fvsp is = 29       timecost = 0.004s
CS: find better solution, the fvsp is = 28       timecost = 0.006s
totalTime = 0.05
the min fvsp set size is:28
total round =88 pertTime = 4
updateVertexTime = 12169
sequence_best:
2 17 42 49 36 15 4 19 41 7 43 48 45 30 40 0 44 26 32 39 46 16
s1_count = 0

key nodes
14 12 8 3 18 11 27 35 23 28 34 29 31 24 25 9 10 21 20 47 33 13 22 6 1 37 38 5
