# Supplementary material for: Dynamic thresholding search for the feedback vertex set problem
Source: PeerJ Comput Sci. 2023 Feb 10;9:e1245. doi: 10.7717/peerj-cs.1245 (PMC10280643; doi:10.7717/peerj-cs.1245)
Supplement: Supplemental Information 4 — Each data indicates a series of the best objective values, the ever-found optimal solutions, and the corresponding computation time obtained by our algorithm in the search process. [file peerj-cs-09-1245-s004.zip › results/FirstCategory/p50-600.out]

Number of vertexes = 50
Number of edges = 600
n' = 50
m' = 600
reduction time cost = 0
seed=-245184450
Complete the construction of the initial solution, the fvsp is = 35	 timecost = 0s
CS: find better solution, the fvsp is = 34	 timecost = 0s
CS: find better solution, the fvsp is = 33	 timecost = 0s
CS: find better solution, the fvsp is = 32	 timecost = 0s
CS: find better solution, the fvsp is = 31	 timecost = 0.02s
totalTime = 0.07
the min fvsp set size is:31
total round =1375 pertTime = 44
updateVertexTime = 223834
sequence_best:
30 22 17 49 24 18 6 35 34 26 21 13 31 5 11 29 39 43 32 
s1_count = 0

key nodes
36 0 28 4 47 2 14 1 3 44 10 12 15 42 19 37 8 38 9 27 46 48 40 45 7 25 23 20 33 41 16 
