# Supplementary material for: Dynamic thresholding search for the feedback vertex set problem
Source: PeerJ Comput Sci. 2023 Feb 10;9:e1245. doi: 10.7717/peerj-cs.1245 (PMC10280643; doi:10.7717/peerj-cs.1245)
Supplement: Supplemental Information 4 — Each data indicates a series of the best objective values, the ever-found optimal solutions, and the corresponding computation time obtained by our algorithm in the search process. [file peerj-cs-09-1245-s004.zip › results/FirstCategory/p50-700.out]

Number of vertexes = 50
Number of edges = 700
n' = 50
m' = 700
reduction time cost = 0.001
Complete the construction of the initial solution, the fvsp is = 37      timecost = 0.001s
CS: find better solution, the fvsp is = 36       timecost = 0.005s
CS: find better solution, the fvsp is = 35       timecost = 0.006s
CS: find better solution, the fvsp is = 34       timecost = 0.012s
CS: find better solution, the fvsp is = 33       timecost = 0.023s
totalTime = 0.05
the min fvsp set size is:33
total round =57 pertTime = 1
updateVertexTime = 10874
sequence_best:
3 43 1 45 30 13 42 10 17 11 26 23 5 19 33 35 9
s1_count = 0

key nodes
6 37 48 44 29 32 47 28 22 15 2 14 16 4 36 0 21 24 38 39 41 18 40 46 34 31 25 12 49 20 8 7 27
