# Supplementary material for: Dynamic thresholding search for the feedback vertex set problem
Source: PeerJ Comput Sci. 2023 Feb 10;9:e1245. doi: 10.7717/peerj-cs.1245 (PMC10280643; doi:10.7717/peerj-cs.1245)
Supplement: Supplemental Information 4 — Each data indicates a series of the best objective values, the ever-found optimal solutions, and the corresponding computation time obtained by our algorithm in the search process. [file peerj-cs-09-1245-s004.zip › results/FirstCategory/p50-800.out]

Number of vertexes = 50
Number of edges = 800
n' = 50
m' = 800
reduction time cost = 0
Complete the construction of the initial solution, the fvsp is = 38      timecost = 0.003s
CS: find better solution, the fvsp is = 37       timecost = 0.005s
CS: find better solution, the fvsp is = 36       timecost = 0.006s
CS: find better solution, the fvsp is = 35       timecost = 0.021s
CS: find better solution, the fvsp is = 34       timecost = 0.041s
totalTime = 0.07
the min fvsp set size is:34
total round =65 pertTime = 2
updateVertexTime = 12575
sequence_best:
7 18 2 21 10 40 28 45 42 16 11 29 6 9 39 41
s1_count = 0

key nodes
14 24 4 25 3 37 47 1 36 23 32 13 17 26 44 22 20 8 5 48 43 46 15 33 19 49 34 38 0 31 35 27 30 12
