# Supplementary material for: Dynamic thresholding search for the feedback vertex set problem
Source: PeerJ Comput Sci. 2023 Feb 10;9:e1245. doi: 10.7717/peerj-cs.1245 (PMC10280643; doi:10.7717/peerj-cs.1245)
Supplement: Supplemental Information 4 — Each data indicates a series of the best objective values, the ever-found optimal solutions, and the corresponding computation time obtained by our algorithm in the search process. [file peerj-cs-09-1245-s004.zip › results/FirstCategory/p50-900.out]

Number of vertexes = 50
Number of edges = 900
n' = 50
m' = 900
reduction time cost = 0.001
Complete the construction of the initial solution, the fvsp is = 40      timecost = 0.001s
CS: find better solution, the fvsp is = 39       timecost = 0.003s
CS: find better solution, the fvsp is = 38       timecost = 0.006s
CS: find better solution, the fvsp is = 37       timecost = 0.008s
CS: find better solution, the fvsp is = 36       timecost = 0.033s
totalTime = 0.04
the min fvsp set size is:36
total round =41 pertTime = 1
updateVertexTime = 8572
sequence_best:
11 23 38 2 1 28 7 21 33 12 6 18 39 25
s1_count = 0

key nodes
37 45 8 34 15 29 13 22 46 49 3 31 42 30 41 44 20 14 48 16 40 43 4 17 36 47 35 10 19 32 5 27 0 9 26 24
