# Supplementary material for: Dynamic thresholding search for the feedback vertex set problem
Source: PeerJ Comput Sci. 2023 Feb 10;9:e1245. doi: 10.7717/peerj-cs.1245 (PMC10280643; doi:10.7717/peerj-cs.1245)
Supplement: Supplemental Information 4 — Each data indicates a series of the best objective values, the ever-found optimal solutions, and the corresponding computation time obtained by our algorithm in the search process. [file peerj-cs-09-1245-s004.zip › results/FirstCategory/p500-1500.out]

Number of vertexes = 500
Number of edges = 1500
n' = 309
m' = 1224
reduction time cost = 0.09
seed=2068078258
Complete the construction of the initial solution, the fvsp is = 122	 timecost = 0s
DTS: find better solution, the fvsp is = 121	 timecost = 0s
CS: find better solution, the fvsp is = 120	 timecost = 0s
CS: find better solution, the fvsp is = 119	 timecost = 0s
CS: find better solution, the fvsp is = 118	 timecost = 0s
CS: find better solution, the fvsp is = 117	 timecost = 0s
CS: find better solution, the fvsp is = 116	 timecost = 0s
CS: find better solution, the fvsp is = 115	 timecost = 0s
CS: find better solution, the fvsp is = 114	 timecost = 0s
CS: find better solution, the fvsp is = 113	 timecost = 0s
CS: find better solution, the fvsp is = 112	 timecost = 0s
CS: find better solution, the fvsp is = 111	 timecost = 0s
CS: find better solution, the fvsp is = 110	 timecost = 0s
CS: find better solution, the fvsp is = 109	 timecost = 0s
CS: find better solution, the fvsp is = 108	 timecost = 0s
CS: find better solution, the fvsp is = 107	 timecost = 0s
CS: find better solution, the fvsp is = 106	 timecost = 0s
CS: find better solution, the fvsp is = 105	 timecost = 0s
CS: find better solution, the fvsp is = 104	 timecost = 0s
CS: find better solution, the fvsp is = 103	 timecost = 0s
CS: find better solution, the fvsp is = 102	 timecost = 0s
CS: find better solution, the fvsp is = 101	 timecost = 0s
CS: find better solution, the fvsp is = 100	 timecost = 0s
CS: find better solution, the fvsp is = 99	 timecost = 0s
CS: find better solution, the fvsp is = 98	 timecost = 0s
CS: find better solution, the fvsp is = 97	 timecost = 0s
CS: find better solution, the fvsp is = 96	 timecost = 0s
CS: find better solution, the fvsp is = 95	 timecost = 0s
CS: find better solution, the fvsp is = 94	 timecost = 0s
CS: find better solution, the fvsp is = 93	 timecost = 0s
CS: find better solution, the fvsp is = 92	 timecost = 0s
CS: find better solution, the fvsp is = 91	 timecost = 0s
CS: find better solution, the fvsp is = 90	 timecost = 0s
CS: find better solution, the fvsp is = 89	 timecost = 0s
CS: find better solution, the fvsp is = 88	 timecost = 0s
CS: find better solution, the fvsp is = 87	 timecost = 0s
CS: find better solution, the fvsp is = 86	 timecost = 0s
CS: find better solution, the fvsp is = 85	 timecost = 0s
CS: find better solution, the fvsp is = 84	 timecost = 0s
CS: find better solution, the fvsp is = 83	 timecost = 0s
CS: find better solution, the fvsp is = 82	 timecost = 0s
CS: find better solution, the fvsp is = 81	 timecost = 0s
CS: find better solution, the fvsp is = 80	 timecost = 0s
CS: find better solution, the fvsp is = 79	 timecost = 0s
CS: find better solution, the fvsp is = 78	 timecost = 0s
CS: find better solution, the fvsp is = 77	 timecost = 0s
CS: find better solution, the fvsp is = 76	 timecost = 0s
CS: find better solution, the fvsp is = 75	 timecost = 0s
CS: find better solution, the fvsp is = 74	 timecost = 0s
CS: find better solution, the fvsp is = 73	 timecost = 0.01s
CS: find better solution, the fvsp is = 72	 timecost = 0.01s
CS: find better solution, the fvsp is = 71	 timecost = 0.01s
CS: find better solution, the fvsp is = 70	 timecost = 0.01s
CS: find better solution, the fvsp is = 69	 timecost = 0.02s
CS: find better solution, the fvsp is = 68	 timecost = 0.04s
CS: find better solution, the fvsp is = 67	 timecost = 0.05s
CS: find better solution, the fvsp is = 66	 timecost = 0.15s
CS: find better solution, the fvsp is = 65	 timecost = 0.17s
CS: find better solution, the fvsp is = 64	 timecost = 0.21s
CS: find better solution, the fvsp is = 63	 timecost = 0.79s
totalTime = 2.35
the min fvsp set size is:63
total round =27303 pertTime = 903
updateVertexTime = 2356110
sequence_best:
24 12 385 237 203 303 460 324 26 388 289 347 356 227 383 121 279 87 144 20 378 15 301 176 152 311 474 44 210 306 341 88 162 181 190 461 257 422 229 371 402 57 207 334 469 165 168 317 9 115 145 424 254 39 71 304 479 272 34 141 178 197 419 159 35 266 267 409 491 36 149 439 211 21 440 308 319 2 255 370 277 343 346 180 465 31 271 394 316 245 48 27 195 84 300 137 45 273 118 322 350 318 151 100 209 472 5 366 126 278 52 96 81 328 425 314 185 466 157 135 64 82 381 373 344 75 274 119 362 365 30 467 131 102 43 170 139 432 291 497 280 345 312 110 430 94 129 186 449 361 337 391 1 484 223 486 352 113 101 252 120 281 471 17 458 494 290 130 320 428 483 263 298 313 392 188 480 212 150 19 359 86 22 357 429 417 3 456 336 167 230 427 107 443 236 451 214 453 7 198 455 244 65 299 25 434 175 447 284 477 179 143 496 384 293 183 136 23 323 234 473 459 321 231 389 454 444 253 18 242 302 493 448 397 367 47 393 406 163 73 226 174 213 276 421 364 
s1_count = 0

key nodes
415 339 77 468 83 403 431 59 166 338 395 13 184 420 216 375 219 408 251 335 70 33 368 413 325 142 282 330 160 46 122 134 66 487 349 217 125 158 499 398 54 286 0 358 55 297 411 191 182 351 410 379 127 169 192 476 204 380 387 287 442 63 360 
