# Supplementary material for: Dynamic thresholding search for the feedback vertex set problem
Source: PeerJ Comput Sci. 2023 Feb 10;9:e1245. doi: 10.7717/peerj-cs.1245 (PMC10280643; doi:10.7717/peerj-cs.1245)
Supplement: Supplemental Information 4 — Each data indicates a series of the best objective values, the ever-found optimal solutions, and the corresponding computation time obtained by our algorithm in the search process. [file peerj-cs-09-1245-s004.zip › results/FirstCategory/p500-2000.out]

Number of vertexes = 500
Number of edges = 2000
n' = 404
m' = 1848
reduction time cost = 0.05
seed=-17684221
Complete the construction of the initial solution, the fvsp is = 172	 timecost = 0s
CS: find better solution, the fvsp is = 171	 timecost = 0s
CS: find better solution, the fvsp is = 170	 timecost = 0s
CS: find better solution, the fvsp is = 169	 timecost = 0s
CS: find better solution, the fvsp is = 168	 timecost = 0s
CS: find better solution, the fvsp is = 167	 timecost = 0s
CS: find better solution, the fvsp is = 166	 timecost = 0s
CS: find better solution, the fvsp is = 165	 timecost = 0s
CS: find better solution, the fvsp is = 164	 timecost = 0s
CS: find better solution, the fvsp is = 163	 timecost = 0s
CS: find better solution, the fvsp is = 162	 timecost = 0s
CS: find better solution, the fvsp is = 161	 timecost = 0s
CS: find better solution, the fvsp is = 160	 timecost = 0s
CS: find better solution, the fvsp is = 159	 timecost = 0s
CS: find better solution, the fvsp is = 158	 timecost = 0s
CS: find better solution, the fvsp is = 157	 timecost = 0s
CS: find better solution, the fvsp is = 156	 timecost = 0s
CS: find better solution, the fvsp is = 155	 timecost = 0s
CS: find better solution, the fvsp is = 154	 timecost = 0s
CS: find better solution, the fvsp is = 153	 timecost = 0s
CS: find better solution, the fvsp is = 152	 timecost = 0s
CS: find better solution, the fvsp is = 151	 timecost = 0s
CS: find better solution, the fvsp is = 150	 timecost = 0s
CS: find better solution, the fvsp is = 149	 timecost = 0s
CS: find better solution, the fvsp is = 148	 timecost = 0s
CS: find better solution, the fvsp is = 147	 timecost = 0s
CS: find better solution, the fvsp is = 146	 timecost = 0s
CS: find better solution, the fvsp is = 145	 timecost = 0s
CS: find better solution, the fvsp is = 144	 timecost = 0s
CS: find better solution, the fvsp is = 143	 timecost = 0s
CS: find better solution, the fvsp is = 142	 timecost = 0s
CS: find better solution, the fvsp is = 141	 timecost = 0s
CS: find better solution, the fvsp is = 140	 timecost = 0s
CS: find better solution, the fvsp is = 139	 timecost = 0s
CS: find better solution, the fvsp is = 138	 timecost = 0s
CS: find better solution, the fvsp is = 137	 timecost = 0s
CS: find better solution, the fvsp is = 136	 timecost = 0s
CS: find better solution, the fvsp is = 135	 timecost = 0s
CS: find better solution, the fvsp is = 134	 timecost = 0s
CS: find better solution, the fvsp is = 133	 timecost = 0s
CS: find better solution, the fvsp is = 132	 timecost = 0s
CS: find better solution, the fvsp is = 131	 timecost = 0s
CS: find better solution, the fvsp is = 130	 timecost = 0s
CS: find better solution, the fvsp is = 129	 timecost = 0s
CS: find better solution, the fvsp is = 128	 timecost = 0s
CS: find better solution, the fvsp is = 127	 timecost = 0s
CS: find better solution, the fvsp is = 126	 timecost = 0s
CS: find better solution, the fvsp is = 125	 timecost = 0s
CS: find better solution, the fvsp is = 124	 timecost = 0s
CS: find better solution, the fvsp is = 123	 timecost = 0s
CS: find better solution, the fvsp is = 122	 timecost = 0.01s
CS: find better solution, the fvsp is = 121	 timecost = 0.01s
CS: find better solution, the fvsp is = 120	 timecost = 0.01s
CS: find better solution, the fvsp is = 119	 timecost = 0.01s
CS: find better solution, the fvsp is = 118	 timecost = 0.01s
CS: find better solution, the fvsp is = 117	 timecost = 0.02s
CS: find better solution, the fvsp is = 116	 timecost = 0.02s
CS: find better solution, the fvsp is = 115	 timecost = 0.02s
CS: find better solution, the fvsp is = 114	 timecost = 0.02s
CS: find better solution, the fvsp is = 113	 timecost = 0.03s
CS: find better solution, the fvsp is = 112	 timecost = 0.04s
CS: find better solution, the fvsp is = 111	 timecost = 0.04s
CS: find better solution, the fvsp is = 110	 timecost = 0.04s
CS: find better solution, the fvsp is = 109	 timecost = 0.07s
CS: find better solution, the fvsp is = 108	 timecost = 0.09s
CS: find better solution, the fvsp is = 107	 timecost = 0.09s
CS: find better solution, the fvsp is = 106	 timecost = 0.09s
CS: find better solution, the fvsp is = 105	 timecost = 0.09s
CS: find better solution, the fvsp is = 104	 timecost = 0.18s
CS: find better solution, the fvsp is = 103	 timecost = 0.77s
CS: find better solution, the fvsp is = 102	 timecost = 0.78s
CS: find better solution, the fvsp is = 101	 timecost = 0.95s
CS: find better solution, the fvsp is = 100	 timecost = 1.07s
totalTime = 2.75
the min fvsp set size is:100
total round =24161 pertTime = 1197
updateVertexTime = 2559603
sequence_best:
18 268 482 84 362 423 420 300 173 83 321 144 335 256 317 57 367 42 180 314 46 409 410 318 291 248 242 288 292 196 184 246 493 183 205 49 2 128 197 27 254 79 378 473 174 75 424 90 363 182 169 281 36 235 33 481 22 411 66 350 332 151 284 459 343 214 0 491 53 466 25 11 176 67 125 376 76 253 433 119 69 455 99 127 179 304 140 220 299 126 255 241 72 238 361 257 223 61 164 70 114 364 311 153 236 467 82 110 313 161 193 131 478 283 272 388 34 450 417 308 106 494 222 484 31 30 342 216 383 349 339 422 259 217 366 78 17 156 485 393 59 479 160 271 421 181 437 189 117 166 21 133 301 45 285 201 97 430 233 74 225 171 449 92 104 295 93 358 162 331 237 264 115 454 62 208 381 442 298 7 269 48 463 15 371 355 191 63 402 32 20 416 14 163 403 294 297 390 100 462 496 445 85 157 286 39 460 275 435 105 392 132 386 419 418 413 13 3 324 395 175 228 474 404 452 263 470 138 143 330 278 227 303 483 488 265 334 95 406 396 141 356 26 354 250 277 346 116 457 432 226 492 266 401 50 357 155 178 438 123 336 379 338 382 407 198 309 274 4 440 359 270 231 38 414 188 108 328 341 101 307 230 212 427 425 56 43 113 118 211 91 112 369 65 168 172 348 207 320 499 134 365 213 312 
s1_count = 0

key nodes
240 448 107 86 109 247 391 35 111 52 245 327 204 340 54 58 443 152 73 498 337 145 322 319 469 218 261 267 136 68 40 142 8 87 252 234 276 372 55 326 221 122 28 81 287 279 243 150 192 135 148 290 6 137 102 325 374 41 51 447 293 129 439 487 296 185 89 170 441 373 244 23 446 464 147 94 426 24 190 219 199 453 130 316 408 380 352 159 262 477 389 302 333 310 232 412 1 249 146 5 
