# Supplementary material for: Dynamic thresholding search for the feedback vertex set problem
Source: PeerJ Comput Sci. 2023 Feb 10;9:e1245. doi: 10.7717/peerj-cs.1245 (PMC10280643; doi:10.7717/peerj-cs.1245)
Supplement: Supplemental Information 4 — Each data indicates a series of the best objective values, the ever-found optimal solutions, and the corresponding computation time obtained by our algorithm in the search process. [file peerj-cs-09-1245-s004.zip › results/FirstCategory/p500-2500.out]

Number of vertexes = 500
Number of edges = 2500
n' = 457
m' = 2442
reduction time cost = 0.02
seed=774340375
Complete the construction of the initial solution, the fvsp is = 216	 timecost = 0s
CS: find better solution, the fvsp is = 215	 timecost = 0s
CS: find better solution, the fvsp is = 214	 timecost = 0s
CS: find better solution, the fvsp is = 213	 timecost = 0s
CS: find better solution, the fvsp is = 212	 timecost = 0s
CS: find better solution, the fvsp is = 211	 timecost = 0s
CS: find better solution, the fvsp is = 210	 timecost = 0s
CS: find better solution, the fvsp is = 209	 timecost = 0s
CS: find better solution, the fvsp is = 208	 timecost = 0s
CS: find better solution, the fvsp is = 207	 timecost = 0s
CS: find better solution, the fvsp is = 206	 timecost = 0s
CS: find better solution, the fvsp is = 205	 timecost = 0s
CS: find better solution, the fvsp is = 204	 timecost = 0s
CS: find better solution, the fvsp is = 203	 timecost = 0s
CS: find better solution, the fvsp is = 202	 timecost = 0s
CS: find better solution, the fvsp is = 201	 timecost = 0s
CS: find better solution, the fvsp is = 200	 timecost = 0s
CS: find better solution, the fvsp is = 199	 timecost = 0s
CS: find better solution, the fvsp is = 198	 timecost = 0s
CS: find better solution, the fvsp is = 197	 timecost = 0s
CS: find better solution, the fvsp is = 196	 timecost = 0s
CS: find better solution, the fvsp is = 195	 timecost = 0s
CS: find better solution, the fvsp is = 194	 timecost = 0s
CS: find better solution, the fvsp is = 193	 timecost = 0s
CS: find better solution, the fvsp is = 192	 timecost = 0s
CS: find better solution, the fvsp is = 191	 timecost = 0s
CS: find better solution, the fvsp is = 190	 timecost = 0s
CS: find better solution, the fvsp is = 189	 timecost = 0s
CS: find better solution, the fvsp is = 188	 timecost = 0s
CS: find better solution, the fvsp is = 187	 timecost = 0s
CS: find better solution, the fvsp is = 186	 timecost = 0s
CS: find better solution, the fvsp is = 185	 timecost = 0.01s
CS: find better solution, the fvsp is = 184	 timecost = 0.01s
CS: find better solution, the fvsp is = 183	 timecost = 0.01s
CS: find better solution, the fvsp is = 182	 timecost = 0.01s
CS: find better solution, the fvsp is = 181	 timecost = 0.01s
CS: find better solution, the fvsp is = 180	 timecost = 0.01s
CS: find better solution, the fvsp is = 179	 timecost = 0.01s
CS: find better solution, the fvsp is = 178	 timecost = 0.01s
CS: find better solution, the fvsp is = 177	 timecost = 0.01s
CS: find better solution, the fvsp is = 176	 timecost = 0.01s
CS: find better solution, the fvsp is = 175	 timecost = 0.01s
CS: find better solution, the fvsp is = 174	 timecost = 0.01s
CS: find better solution, the fvsp is = 173	 timecost = 0.01s
CS: find better solution, the fvsp is = 172	 timecost = 0.01s
CS: find better solution, the fvsp is = 171	 timecost = 0.01s
CS: find better solution, the fvsp is = 170	 timecost = 0.01s
CS: find better solution, the fvsp is = 169	 timecost = 0.01s
CS: find better solution, the fvsp is = 168	 timecost = 0.01s
CS: find better solution, the fvsp is = 167	 timecost = 0.01s
CS: find better solution, the fvsp is = 166	 timecost = 0.01s
CS: find better solution, the fvsp is = 165	 timecost = 0.01s
CS: find better solution, the fvsp is = 164	 timecost = 0.01s
CS: find better solution, the fvsp is = 163	 timecost = 0.01s
CS: find better solution, the fvsp is = 162	 timecost = 0.01s
CS: find better solution, the fvsp is = 161	 timecost = 0.01s
CS: find better solution, the fvsp is = 160	 timecost = 0.01s
CS: find better solution, the fvsp is = 159	 timecost = 0.01s
CS: find better solution, the fvsp is = 158	 timecost = 0.01s
CS: find better solution, the fvsp is = 157	 timecost = 0.01s
CS: find better solution, the fvsp is = 156	 timecost = 0.01s
CS: find better solution, the fvsp is = 155	 timecost = 0.01s
CS: find better solution, the fvsp is = 154	 timecost = 0.01s
CS: find better solution, the fvsp is = 153	 timecost = 0.01s
CS: find better solution, the fvsp is = 152	 timecost = 0.02s
CS: find better solution, the fvsp is = 151	 timecost = 0.02s
CS: find better solution, the fvsp is = 150	 timecost = 0.02s
CS: find better solution, the fvsp is = 149	 timecost = 0.02s
CS: find better solution, the fvsp is = 148	 timecost = 0.02s
CS: find better solution, the fvsp is = 147	 timecost = 0.02s
CS: find better solution, the fvsp is = 146	 timecost = 0.02s
CS: find better solution, the fvsp is = 145	 timecost = 0.02s
CS: find better solution, the fvsp is = 144	 timecost = 0.04s
CS: find better solution, the fvsp is = 143	 timecost = 0.08s
CS: find better solution, the fvsp is = 142	 timecost = 0.11s
CS: find better solution, the fvsp is = 141	 timecost = 0.13s
CS: find better solution, the fvsp is = 140	 timecost = 0.14s
CS: find better solution, the fvsp is = 139	 timecost = 0.17s
CS: find better solution, the fvsp is = 138	 timecost = 0.18s
CS: find better solution, the fvsp is = 137	 timecost = 0.28s
CS: find better solution, the fvsp is = 136	 timecost = 0.37s
CS: find better solution, the fvsp is = 135	 timecost = 0.41s
CS: find better solution, the fvsp is = 134	 timecost = 0.67s
CS: find better solution, the fvsp is = 133	 timecost = 1.6s
CS: find better solution, the fvsp is = 132	 timecost = 1.74s
CS: find better solution, the fvsp is = 131	 timecost = 1.74s
totalTime = 2.75
the min fvsp set size is:131
total round =18433 pertTime = 910
updateVertexTime = 2614123
sequence_best:
386 11 14 190 357 176 411 477 193 427 452 3 166 359 206 403 47 79 214 299 197 378 30 93 256 164 115 15 405 404 72 268 439 159 381 20 203 38 51 19 282 99 434 32 442 406 103 374 175 35 483 355 86 109 350 163 456 97 288 7 470 421 187 98 476 145 290 345 303 133 450 40 334 473 395 68 211 111 201 191 162 65 130 184 249 349 454 496 300 131 391 486 139 324 221 186 402 311 393 173 364 243 382 113 394 463 1 292 205 250 497 397 330 198 192 154 431 430 458 210 231 108 472 366 271 77 102 183 347 368 33 220 287 474 64 466 143 370 58 408 372 471 457 478 460 340 8 257 149 96 298 180 433 286 74 200 495 255 230 417 280 245 85 48 18 121 392 494 464 422 204 2 342 264 50 16 407 263 429 80 228 371 341 479 157 155 185 156 83 43 22 363 327 92 283 105 309 362 226 305 410 315 412 73 39 152 318 241 129 325 251 314 336 326 416 232 236 447 252 302 81 213 25 147 346 277 223 140 34 284 423 400 469 95 170 28 189 380 369 425 90 136 75 344 465 260 487 437 36 199 388 45 352 5 377 242 148 71 269 87 54 137 246 453 212 207 432 296 110 273 123 499 227 209 218 310 101 438 461 331 320 169 490 272 128 498 59 84 319 445 158 177 82 224 468 240 459 138 428 275 91 29 462 306 444 270 276 100 120 365 435 267 132 313 443 142 122 60 234 56 46 146 413 116 398 104 
s1_count = 0

key nodes
167 384 174 414 446 88 332 94 237 49 161 387 70 285 426 41 9 225 415 106 215 329 356 254 69 308 467 375 171 127 62 338 229 274 482 390 258 279 449 141 21 343 63 367 78 481 61 441 322 353 119 358 436 385 455 208 307 316 118 52 12 265 160 475 17 26 419 337 301 24 360 295 323 244 66 10 317 89 488 333 289 144 135 259 485 67 420 383 44 55 114 178 23 42 389 351 6 354 348 373 480 424 297 165 399 379 451 216 493 150 489 418 117 126 253 484 182 134 448 0 266 202 37 491 196 396 304 179 181 361 335 
