# Supplementary material for: Dynamic thresholding search for the feedback vertex set problem
Source: PeerJ Comput Sci. 2023 Feb 10;9:e1245. doi: 10.7717/peerj-cs.1245 (PMC10280643; doi:10.7717/peerj-cs.1245)
Supplement: Supplemental Information 4 — Each data indicates a series of the best objective values, the ever-found optimal solutions, and the corresponding computation time obtained by our algorithm in the search process. [file peerj-cs-09-1245-s004.zip › results/FirstCategory/p500-3000.out]

Number of vertexes = 500
Number of edges = 3000
n' = 483
m' = 2965
reduction time cost = 0
seed=2074697888
Complete the construction of the initial solution, the fvsp is = 258	 timecost = 0.01s
DTS: find better solution, the fvsp is = 257	 timecost = 0.01s
DTS: find better solution, the fvsp is = 256	 timecost = 0.01s
CS: find better solution, the fvsp is = 255	 timecost = 0.01s
CS: find better solution, the fvsp is = 254	 timecost = 0.01s
CS: find better solution, the fvsp is = 253	 timecost = 0.01s
CS: find better solution, the fvsp is = 252	 timecost = 0.01s
CS: find better solution, the fvsp is = 251	 timecost = 0.01s
CS: find better solution, the fvsp is = 250	 timecost = 0.01s
CS: find better solution, the fvsp is = 249	 timecost = 0.01s
CS: find better solution, the fvsp is = 248	 timecost = 0.01s
CS: find better solution, the fvsp is = 247	 timecost = 0.01s
CS: find better solution, the fvsp is = 246	 timecost = 0.01s
CS: find better solution, the fvsp is = 245	 timecost = 0.01s
CS: find better solution, the fvsp is = 244	 timecost = 0.01s
CS: find better solution, the fvsp is = 243	 timecost = 0.01s
CS: find better solution, the fvsp is = 242	 timecost = 0.01s
CS: find better solution, the fvsp is = 241	 timecost = 0.01s
CS: find better solution, the fvsp is = 240	 timecost = 0.01s
CS: find better solution, the fvsp is = 239	 timecost = 0.01s
CS: find better solution, the fvsp is = 238	 timecost = 0.01s
CS: find better solution, the fvsp is = 237	 timecost = 0.01s
CS: find better solution, the fvsp is = 236	 timecost = 0.01s
CS: find better solution, the fvsp is = 235	 timecost = 0.01s
CS: find better solution, the fvsp is = 234	 timecost = 0.01s
CS: find better solution, the fvsp is = 233	 timecost = 0.01s
CS: find better solution, the fvsp is = 232	 timecost = 0.01s
CS: find better solution, the fvsp is = 231	 timecost = 0.01s
CS: find better solution, the fvsp is = 230	 timecost = 0.01s
CS: find better solution, the fvsp is = 229	 timecost = 0.01s
CS: find better solution, the fvsp is = 228	 timecost = 0.01s
CS: find better solution, the fvsp is = 227	 timecost = 0.01s
CS: find better solution, the fvsp is = 226	 timecost = 0.01s
CS: find better solution, the fvsp is = 225	 timecost = 0.01s
CS: find better solution, the fvsp is = 224	 timecost = 0.01s
CS: find better solution, the fvsp is = 223	 timecost = 0.01s
CS: find better solution, the fvsp is = 222	 timecost = 0.01s
CS: find better solution, the fvsp is = 221	 timecost = 0.01s
CS: find better solution, the fvsp is = 220	 timecost = 0.01s
CS: find better solution, the fvsp is = 219	 timecost = 0.01s
CS: find better solution, the fvsp is = 218	 timecost = 0.01s
CS: find better solution, the fvsp is = 217	 timecost = 0.01s
CS: find better solution, the fvsp is = 216	 timecost = 0.01s
CS: find better solution, the fvsp is = 215	 timecost = 0.01s
CS: find better solution, the fvsp is = 214	 timecost = 0.01s
CS: find better solution, the fvsp is = 213	 timecost = 0.01s
CS: find better solution, the fvsp is = 212	 timecost = 0.01s
CS: find better solution, the fvsp is = 211	 timecost = 0.01s
CS: find better solution, the fvsp is = 210	 timecost = 0.01s
CS: find better solution, the fvsp is = 209	 timecost = 0.01s
CS: find better solution, the fvsp is = 208	 timecost = 0.01s
CS: find better solution, the fvsp is = 207	 timecost = 0.01s
CS: find better solution, the fvsp is = 206	 timecost = 0.01s
CS: find better solution, the fvsp is = 205	 timecost = 0.01s
CS: find better solution, the fvsp is = 204	 timecost = 0.01s
CS: find better solution, the fvsp is = 203	 timecost = 0.01s
CS: find better solution, the fvsp is = 202	 timecost = 0.01s
CS: find better solution, the fvsp is = 201	 timecost = 0.01s
CS: find better solution, the fvsp is = 200	 timecost = 0.01s
CS: find better solution, the fvsp is = 199	 timecost = 0.01s
CS: find better solution, the fvsp is = 198	 timecost = 0.01s
CS: find better solution, the fvsp is = 197	 timecost = 0.01s
CS: find better solution, the fvsp is = 196	 timecost = 0.01s
CS: find better solution, the fvsp is = 195	 timecost = 0.01s
CS: find better solution, the fvsp is = 194	 timecost = 0.01s
CS: find better solution, the fvsp is = 193	 timecost = 0.01s
CS: find better solution, the fvsp is = 192	 timecost = 0.01s
CS: find better solution, the fvsp is = 191	 timecost = 0.01s
CS: find better solution, the fvsp is = 190	 timecost = 0.01s
CS: find better solution, the fvsp is = 189	 timecost = 0.01s
CS: find better solution, the fvsp is = 188	 timecost = 0.01s
CS: find better solution, the fvsp is = 187	 timecost = 0.01s
CS: find better solution, the fvsp is = 186	 timecost = 0.01s
CS: find better solution, the fvsp is = 185	 timecost = 0.01s
CS: find better solution, the fvsp is = 184	 timecost = 0.01s
CS: find better solution, the fvsp is = 183	 timecost = 0.02s
CS: find better solution, the fvsp is = 182	 timecost = 0.02s
CS: find better solution, the fvsp is = 181	 timecost = 0.02s
CS: find better solution, the fvsp is = 180	 timecost = 0.02s
CS: find better solution, the fvsp is = 179	 timecost = 0.02s
CS: find better solution, the fvsp is = 178	 timecost = 0.02s
CS: find better solution, the fvsp is = 177	 timecost = 0.03s
CS: find better solution, the fvsp is = 176	 timecost = 0.05s
CS: find better solution, the fvsp is = 175	 timecost = 0.06s
CS: find better solution, the fvsp is = 174	 timecost = 0.07s
CS: find better solution, the fvsp is = 173	 timecost = 0.07s
CS: find better solution, the fvsp is = 172	 timecost = 0.07s
CS: find better solution, the fvsp is = 171	 timecost = 0.12s
CS: find better solution, the fvsp is = 170	 timecost = 0.13s
CS: find better solution, the fvsp is = 169	 timecost = 0.14s
CS: find better solution, the fvsp is = 168	 timecost = 0.17s
CS: find better solution, the fvsp is = 167	 timecost = 0.18s
CS: find better solution, the fvsp is = 166	 timecost = 0.18s
CS: find better solution, the fvsp is = 165	 timecost = 0.58s
CS: find better solution, the fvsp is = 164	 timecost = 0.6s
CS: find better solution, the fvsp is = 163	 timecost = 1.05s
CS: find better solution, the fvsp is = 162	 timecost = 1.49s
totalTime = 2.76
the min fvsp set size is:162
total round =17570 pertTime = 576
updateVertexTime = 3252274
sequence_best:
161 88 288 164 272 282 440 100 329 198 221 163 284 55 4 404 180 275 73 3 206 165 6 74 69 406 2 126 279 43 138 422 379 205 494 358 49 383 18 173 386 7 32 207 414 35 497 283 71 423 77 344 488 36 252 478 241 92 348 194 250 27 421 203 389 212 202 147 385 354 295 458 327 373 217 305 315 431 285 234 396 417 119 129 469 473 332 401 125 477 330 151 347 112 158 438 366 271 197 208 95 227 143 170 103 135 380 162 166 397 211 213 113 53 226 416 424 140 270 322 351 450 390 124 314 341 359 346 10 364 210 15 343 47 62 261 290 76 481 132 448 428 479 298 489 445 400 190 50 121 85 189 498 462 219 453 115 451 253 20 120 229 262 484 491 228 405 433 446 409 482 331 97 48 306 37 99 367 177 230 84 81 382 34 470 490 468 419 145 188 83 58 16 338 154 105 78 137 258 268 335 31 44 91 157 82 66 9 376 281 399 38 323 59 427 370 187 276 80 466 266 8 209 98 216 30 61 415 220 235 334 60 337 395 291 21 122 24 240 449 159 328 130 388 127 144 350 287 280 311 483 289 304 134 475 182 374 67 70 41 316 256 175 363 443 426 72 116 254 191 56 486 155 326 336 110 14 183 429 107 204 106 391 139 118 181 141 114 136 381 12 22 249 225 33 339 457 179 265 472 96 371 224 264 26 186 418 200 321 459 184 485 300 365 296 0 274 90 233 345 160 
s1_count = 0

key nodes
357 302 172 45 439 353 301 420 384 171 434 223 238 378 109 218 413 310 199 307 237 349 128 441 245 25 40 480 437 259 375 42 246 407 313 167 169 452 297 214 317 461 29 149 87 325 93 142 460 496 377 75 39 361 355 342 318 333 269 11 356 65 57 425 292 411 492 471 394 465 286 456 442 231 242 5 267 168 222 499 193 176 63 133 493 1 185 150 369 255 430 89 64 299 278 277 52 51 308 455 156 436 312 104 102 463 487 79 54 294 111 201 19 293 319 368 123 243 101 273 94 108 324 392 372 476 28 402 393 387 117 263 174 244 153 215 232 131 454 86 17 398 352 444 236 495 13 146 148 68 251 362 192 247 410 412 46 435 474 403 340 320 
