# Supplementary material for: Dynamic thresholding search for the feedback vertex set problem
Source: PeerJ Comput Sci. 2023 Feb 10;9:e1245. doi: 10.7717/peerj-cs.1245 (PMC10280643; doi:10.7717/peerj-cs.1245)
Supplement: Supplemental Information 4 — Each data indicates a series of the best objective values, the ever-found optimal solutions, and the corresponding computation time obtained by our algorithm in the search process. [file peerj-cs-09-1245-s004.zip › results/FirstCategory/p500-5000.out]

Number of vertexes = 500
Number of edges = 5000
n' = 499
m' = 4998
reduction time cost = 0
seed=-1374460302
Complete the construction of the initial solution, the fvsp is = 316	 timecost = 0s
DTS: find better solution, the fvsp is = 315	 timecost = 0s
CS: find better solution, the fvsp is = 314	 timecost = 0s
CS: find better solution, the fvsp is = 313	 timecost = 0s
CS: find better solution, the fvsp is = 312	 timecost = 0s
CS: find better solution, the fvsp is = 311	 timecost = 0s
CS: find better solution, the fvsp is = 310	 timecost = 0s
CS: find better solution, the fvsp is = 309	 timecost = 0s
CS: find better solution, the fvsp is = 308	 timecost = 0s
CS: find better solution, the fvsp is = 307	 timecost = 0s
CS: find better solution, the fvsp is = 306	 timecost = 0s
CS: find better solution, the fvsp is = 305	 timecost = 0s
CS: find better solution, the fvsp is = 304	 timecost = 0s
CS: find better solution, the fvsp is = 303	 timecost = 0s
CS: find better solution, the fvsp is = 302	 timecost = 0s
CS: find better solution, the fvsp is = 301	 timecost = 0s
CS: find better solution, the fvsp is = 300	 timecost = 0s
CS: find better solution, the fvsp is = 299	 timecost = 0s
CS: find better solution, the fvsp is = 298	 timecost = 0s
CS: find better solution, the fvsp is = 297	 timecost = 0s
CS: find better solution, the fvsp is = 296	 timecost = 0s
CS: find better solution, the fvsp is = 295	 timecost = 0s
CS: find better solution, the fvsp is = 294	 timecost = 0s
CS: find better solution, the fvsp is = 293	 timecost = 0s
CS: find better solution, the fvsp is = 292	 timecost = 0s
CS: find better solution, the fvsp is = 291	 timecost = 0s
CS: find better solution, the fvsp is = 290	 timecost = 0s
CS: find better solution, the fvsp is = 289	 timecost = 0s
CS: find better solution, the fvsp is = 288	 timecost = 0s
CS: find better solution, the fvsp is = 287	 timecost = 0s
CS: find better solution, the fvsp is = 286	 timecost = 0s
CS: find better solution, the fvsp is = 285	 timecost = 0s
CS: find better solution, the fvsp is = 284	 timecost = 0s
CS: find better solution, the fvsp is = 283	 timecost = 0s
CS: find better solution, the fvsp is = 282	 timecost = 0s
CS: find better solution, the fvsp is = 281	 timecost = 0s
CS: find better solution, the fvsp is = 280	 timecost = 0s
CS: find better solution, the fvsp is = 279	 timecost = 0s
CS: find better solution, the fvsp is = 278	 timecost = 0s
CS: find better solution, the fvsp is = 277	 timecost = 0s
CS: find better solution, the fvsp is = 276	 timecost = 0s
CS: find better solution, the fvsp is = 275	 timecost = 0s
CS: find better solution, the fvsp is = 274	 timecost = 0s
CS: find better solution, the fvsp is = 273	 timecost = 0s
CS: find better solution, the fvsp is = 272	 timecost = 0s
CS: find better solution, the fvsp is = 271	 timecost = 0s
CS: find better solution, the fvsp is = 270	 timecost = 0s
CS: find better solution, the fvsp is = 269	 timecost = 0s
CS: find better solution, the fvsp is = 268	 timecost = 0s
CS: find better solution, the fvsp is = 267	 timecost = 0s
CS: find better solution, the fvsp is = 266	 timecost = 0s
CS: find better solution, the fvsp is = 265	 timecost = 0s
CS: find better solution, the fvsp is = 264	 timecost = 0s
CS: find better solution, the fvsp is = 263	 timecost = 0s
CS: find better solution, the fvsp is = 262	 timecost = 0.01s
CS: find better solution, the fvsp is = 261	 timecost = 0.01s
CS: find better solution, the fvsp is = 260	 timecost = 0.01s
CS: find better solution, the fvsp is = 259	 timecost = 0.02s
CS: find better solution, the fvsp is = 258	 timecost = 0.03s
CS: find better solution, the fvsp is = 257	 timecost = 0.03s
CS: find better solution, the fvsp is = 256	 timecost = 0.03s
CS: find better solution, the fvsp is = 255	 timecost = 0.04s
CS: find better solution, the fvsp is = 254	 timecost = 0.04s
CS: find better solution, the fvsp is = 253	 timecost = 0.04s
CS: find better solution, the fvsp is = 252	 timecost = 0.04s
CS: find better solution, the fvsp is = 251	 timecost = 0.04s
CS: find better solution, the fvsp is = 250	 timecost = 0.05s
CS: find better solution, the fvsp is = 249	 timecost = 0.05s
CS: find better solution, the fvsp is = 248	 timecost = 0.12s
CS: find better solution, the fvsp is = 247	 timecost = 0.12s
CS: find better solution, the fvsp is = 246	 timecost = 0.13s
CS: find better solution, the fvsp is = 245	 timecost = 0.2s
CS: find better solution, the fvsp is = 244	 timecost = 0.32s
CS: find better solution, the fvsp is = 243	 timecost = 0.39s
CS: find better solution, the fvsp is = 242	 timecost = 0.43s
CS: find better solution, the fvsp is = 241	 timecost = 0.71s
CS: find better solution, the fvsp is = 240	 timecost = 0.84s
CS: find better solution, the fvsp is = 239	 timecost = 1.22s
CS: find better solution, the fvsp is = 238	 timecost = 1.61s
CS: find better solution, the fvsp is = 237	 timecost = 1.79s
totalTime = 2.76
the min fvsp set size is:237
total round =15976 pertTime = 521
updateVertexTime = 4394654
sequence_best:
488 47 4 105 111 447 71 480 322 392 359 463 66 136 196 496 288 83 114 62 219 120 375 401 197 303 305 224 486 180 422 74 73 481 395 390 207 399 396 377 37 24 334 214 420 465 380 92 17 215 357 417 15 203 94 371 35 295 176 125 356 358 460 137 51 101 2 19 315 405 150 23 78 320 174 289 381 449 446 439 348 336 314 102 456 121 190 403 141 265 384 16 427 393 100 310 397 81 57 264 64 192 412 426 52 452 441 118 442 61 9 311 323 238 75 457 367 158 287 464 415 46 321 445 363 119 444 67 454 298 337 364 216 221 270 437 84 416 306 282 347 191 291 3 274 301 458 54 425 484 227 407 80 33 98 217 168 210 162 77 187 413 418 194 228 307 131 365 63 326 185 269 8 482 108 290 126 200 201 155 209 308 225 222 266 430 34 31 122 433 235 103 53 143 281 40 39 382 12 477 260 38 11 41 297 302 130 140 36 268 69 313 5 234 29 163 406 259 475 82 466 166 462 169 132 273 345 370 152 68 106 402 316 469 309 349 276 99 409 278 139 283 257 104 267 193 324 27 443 491 18 146 107 70 110 85 151 474 394 175 294 42 
s1_count = 0

key nodes
199 124 318 497 7 231 177 97 438 277 148 183 251 159 435 429 494 400 391 28 490 414 275 89 453 116 170 10 312 352 229 319 173 245 188 330 499 206 186 271 328 261 240 495 115 450 331 65 208 135 154 473 476 388 72 434 374 56 172 226 20 459 361 285 329 230 317 49 241 432 340 233 263 353 202 255 160 424 286 292 325 44 149 113 195 223 182 431 253 30 478 327 300 279 372 342 79 354 423 127 421 343 293 272 204 90 493 60 21 304 419 483 220 448 389 45 144 404 471 232 22 335 112 440 344 145 161 212 296 48 32 86 0 58 386 410 156 129 178 189 467 485 14 87 93 239 376 142 88 468 351 95 165 373 128 428 498 236 254 368 369 489 455 256 55 198 138 50 246 179 237 211 242 13 333 378 338 6 461 252 117 249 258 43 213 157 1 451 366 339 76 387 280 205 184 133 470 25 299 109 398 248 59 332 26 164 171 408 379 247 411 91 362 385 262 218 346 360 96 479 472 492 123 147 250 383 341 350 243 167 244 153 487 134 355 284 436 
