# Supplementary material for: Dynamic thresholding search for the feedback vertex set problem
Source: PeerJ Comput Sci. 2023 Feb 10;9:e1245. doi: 10.7717/peerj-cs.1245 (PMC10280643; doi:10.7717/peerj-cs.1245)
Supplement: Supplemental Information 4 — Each data indicates a series of the best objective values, the ever-found optimal solutions, and the corresponding computation time obtained by our algorithm in the search process. [file peerj-cs-09-1245-s004.zip › results/FirstCategory/p500-5500.out]

Number of vertexes = 500
Number of edges = 5500
reduction time cost = 0
seed=-1311359034
Complete the construction of the initial solution, the fvsp is = 340	timecost = 0s
DTS: find better solution, the fvsp is = 339	timecost = 0s
CS: find better solution, the fvsp is = 338	timecost = 0s
CS: find better solution, the fvsp is = 337	timecost = 0s
CS: find better solution, the fvsp is = 336	timecost = 0s
CS: find better solution, the fvsp is = 335	timecost = 0s
CS: find better solution, the fvsp is = 334	timecost = 0s
CS: find better solution, the fvsp is = 333	timecost = 0s
CS: find better solution, the fvsp is = 332	timecost = 0s
CS: find better solution, the fvsp is = 331	timecost = 0s
CS: find better solution, the fvsp is = 330	timecost = 0s
CS: find better solution, the fvsp is = 329	timecost = 0s
CS: find better solution, the fvsp is = 328	timecost = 0s
CS: find better solution, the fvsp is = 327	timecost = 0s
CS: find better solution, the fvsp is = 326	timecost = 0s
CS: find better solution, the fvsp is = 325	timecost = 0s
CS: find better solution, the fvsp is = 324	timecost = 0s
CS: find better solution, the fvsp is = 323	timecost = 0s
CS: find better solution, the fvsp is = 322	timecost = 0s
CS: find better solution, the fvsp is = 321	timecost = 0s
CS: find better solution, the fvsp is = 320	timecost = 0s
CS: find better solution, the fvsp is = 319	timecost = 0s
CS: find better solution, the fvsp is = 318	timecost = 0s
CS: find better solution, the fvsp is = 317	timecost = 0s
CS: find better solution, the fvsp is = 316	timecost = 0s
CS: find better solution, the fvsp is = 315	timecost = 0s
CS: find better solution, the fvsp is = 314	timecost = 0s
CS: find better solution, the fvsp is = 313	timecost = 0s
CS: find better solution, the fvsp is = 312	timecost = 0s
CS: find better solution, the fvsp is = 311	timecost = 0s
CS: find better solution, the fvsp is = 310	timecost = 0s
CS: find better solution, the fvsp is = 309	timecost = 0s
CS: find better solution, the fvsp is = 308	timecost = 0s
CS: find better solution, the fvsp is = 307	timecost = 0s
CS: find better solution, the fvsp is = 306	timecost = 0s
CS: find better solution, the fvsp is = 305	timecost = 0s
CS: find better solution, the fvsp is = 304	timecost = 0s
CS: find better solution, the fvsp is = 303	timecost = 0s
CS: find better solution, the fvsp is = 302	timecost = 0s
CS: find better solution, the fvsp is = 301	timecost = 0s
CS: find better solution, the fvsp is = 300	timecost = 0s
CS: find better solution, the fvsp is = 299	timecost = 0s
CS: find better solution, the fvsp is = 298	timecost = 0s
CS: find better solution, the fvsp is = 297	timecost = 0s
CS: find better solution, the fvsp is = 296	timecost = 0s
CS: find better solution, the fvsp is = 295	timecost = 0s
CS: find better solution, the fvsp is = 294	timecost = 0s
CS: find better solution, the fvsp is = 293	timecost = 0s
CS: find better solution, the fvsp is = 292	timecost = 0s
CS: find better solution, the fvsp is = 291	timecost = 0s
CS: find better solution, the fvsp is = 290	timecost = 0s
CS: find better solution, the fvsp is = 289	timecost = 0s
CS: find better solution, the fvsp is = 288	timecost = 0s
CS: find better solution, the fvsp is = 287	timecost = 0s
CS: find better solution, the fvsp is = 286	timecost = 0s
CS: find better solution, the fvsp is = 285	timecost = 0s
CS: find better solution, the fvsp is = 284	timecost = 0s
CS: find better solution, the fvsp is = 283	timecost = 0s
CS: find better solution, the fvsp is = 282	timecost = 0s
CS: find better solution, the fvsp is = 281	timecost = 0s
CS: find better solution, the fvsp is = 280	timecost = 0s
CS: find better solution, the fvsp is = 279	timecost = 0s
CS: find better solution, the fvsp is = 278	timecost = 0.01s
CS: find better solution, the fvsp is = 277	timecost = 0.01s
CS: find better solution, the fvsp is = 276	timecost = 0.01s
CS: find better solution, the fvsp is = 275	timecost = 0.01s
CS: find better solution, the fvsp is = 274	timecost = 0.01s
CS: find better solution, the fvsp is = 273	timecost = 0.01s
CS: find better solution, the fvsp is = 272	timecost = 0.01s
CS: find better solution, the fvsp is = 271	timecost = 0.02s
CS: find better solution, the fvsp is = 270	timecost = 0.02s
CS: find better solution, the fvsp is = 269	timecost = 0.02s
CS: find better solution, the fvsp is = 268	timecost = 0.06s
CS: find better solution, the fvsp is = 267	timecost = 0.07s
CS: find better solution, the fvsp is = 266	timecost = 0.07s
CS: find better solution, the fvsp is = 265	timecost = 0.08s
CS: find better solution, the fvsp is = 264	timecost = 0.09s
CS: find better solution, the fvsp is = 263	timecost = 0.1s
CS: find better solution, the fvsp is = 262	timecost = 0.14s
CS: find better solution, the fvsp is = 261	timecost = 0.2s
CS: find better solution, the fvsp is = 260	timecost = 0.25s
CS: find better solution, the fvsp is = 259	timecost = 0.28s
CS: find better solution, the fvsp is = 258	timecost = 0.28s
CS: find better solution, the fvsp is = 257	timecost = 0.33s
CS: find better solution, the fvsp is = 256	timecost = 0.53s
CS: find better solution, the fvsp is = 255	timecost = 1.8s
CS: find better solution, the fvsp is = 254	timecost = 2.69s
CS: find better solution, the fvsp is = 253	timecost = 3.27s
CS: find better solution, the fvsp is = 252	timecost = 3.3s
CS: find better solution, the fvsp is = 251	timecost = 3.36s
totalTime = 3.96
the min fvsp set size is:251
total round =18957 pertTime = 623
updateVertexTime = 6686481
sequence_best:
487 132 409 281 334 219 415 161 25 27 319 477 230 206 86 341 280 273 146 211 251 387 252 166 449 399 181 74 213 468 356 434 12 286 433 393 216 145 414 135 225 120 59 100 210 372 296 196 470 67 482 186 306 364 110 378 486 375 395 185 173 290 195 444 467 277 247 72 11 234 275 197 374 303 312 314 323 330 338 439 448 139 401 93 38 13 95 205 53 260 369 494 370 131 152 69 392 301 162 167 465 454 123 38…
s1_count = 0
key nodes
453 294 242 317 107 436 346 105 362 23 121 460 97 8 199 118 31 87 203 140 462 367 128 412 496 70 366 413 365 279 89 237 5 6 99 335 232 16 438 316 354 168 266 263 66 381 288 124 476 22 34 255 46 495 485 267 43 3 270 91 390 58 405 417 452 235 424 350 254 404 291 431 388 48 229 47 483 198 340 159 204 77 318 373 137 371 457 345 119 400 115 333 106 332 249 241 183 408 445 83 297 259 56 342 327 269 32 …
