# Supplementary material for: Dynamic thresholding search for the feedback vertex set problem
Source: PeerJ Comput Sci. 2023 Feb 10;9:e1245. doi: 10.7717/peerj-cs.1245 (PMC10280643; doi:10.7717/peerj-cs.1245)
Supplement: Supplemental Information 4 — Each data indicates a series of the best objective values, the ever-found optimal solutions, and the corresponding computation time obtained by our algorithm in the search process. [file peerj-cs-09-1245-s004.zip › results/FirstCategory/p500-6000.out]

Number of vertexes = 500
Number of edges = 6500
reduction time cost = 0
seed=-1667886418
Complete the construction of the initial solution, the fvsp is = 338	timecost = 0s
CS: find better solution, the fvsp is = 337	timecost = 0s
CS: find better solution, the fvsp is = 336	timecost = 0s
CS: find better solution, the fvsp is = 335	timecost = 0s
CS: find better solution, the fvsp is = 334	timecost = 0s
CS: find better solution, the fvsp is = 333	timecost = 0s
CS: find better solution, the fvsp is = 332	timecost = 0s
CS: find better solution, the fvsp is = 331	timecost = 0s
CS: find better solution, the fvsp is = 330	timecost = 0s
CS: find better solution, the fvsp is = 329	timecost = 0s
CS: find better solution, the fvsp is = 328	timecost = 0s
CS: find better solution, the fvsp is = 327	timecost = 0s
CS: find better solution, the fvsp is = 326	timecost = 0s
CS: find better solution, the fvsp is = 325	timecost = 0s
CS: find better solution, the fvsp is = 324	timecost = 0s
CS: find better solution, the fvsp is = 323	timecost = 0s
CS: find better solution, the fvsp is = 322	timecost = 0s
CS: find better solution, the fvsp is = 321	timecost = 0s
CS: find better solution, the fvsp is = 320	timecost = 0s
CS: find better solution, the fvsp is = 319	timecost = 0s
CS: find better solution, the fvsp is = 318	timecost = 0s
CS: find better solution, the fvsp is = 317	timecost = 0s
CS: find better solution, the fvsp is = 316	timecost = 0s
CS: find better solution, the fvsp is = 315	timecost = 0s
CS: find better solution, the fvsp is = 314	timecost = 0s
CS: find better solution, the fvsp is = 313	timecost = 0s
CS: find better solution, the fvsp is = 312	timecost = 0s
CS: find better solution, the fvsp is = 311	timecost = 0s
CS: find better solution, the fvsp is = 310	timecost = 0s
CS: find better solution, the fvsp is = 309	timecost = 0s
CS: find better solution, the fvsp is = 308	timecost = 0.01s
CS: find better solution, the fvsp is = 307	timecost = 0.01s
CS: find better solution, the fvsp is = 306	timecost = 0.01s
CS: find better solution, the fvsp is = 305	timecost = 0.01s
CS: find better solution, the fvsp is = 304	timecost = 0.01s
CS: find better solution, the fvsp is = 303	timecost = 0.01s
CS: find better solution, the fvsp is = 302	timecost = 0.01s
CS: find better solution, the fvsp is = 301	timecost = 0.01s
CS: find better solution, the fvsp is = 300	timecost = 0.01s
CS: find better solution, the fvsp is = 299	timecost = 0.01s
CS: find better solution, the fvsp is = 298	timecost = 0.01s
CS: find better solution, the fvsp is = 297	timecost = 0.03s
CS: find better solution, the fvsp is = 296	timecost = 0.03s
CS: find better solution, the fvsp is = 295	timecost = 0.03s
CS: find better solution, the fvsp is = 294	timecost = 0.04s
CS: find better solution, the fvsp is = 293	timecost = 0.06s
CS: find better solution, the fvsp is = 292	timecost = 0.08s
CS: find better solution, the fvsp is = 291	timecost = 0.09s
CS: find better solution, the fvsp is = 290	timecost = 0.09s
CS: find better solution, the fvsp is = 289	timecost = 0.09s
CS: find better solution, the fvsp is = 288	timecost = 0.1s
CS: find better solution, the fvsp is = 287	timecost = 0.11s
CS: find better solution, the fvsp is = 286	timecost = 0.11s
CS: find better solution, the fvsp is = 285	timecost = 0.11s
CS: find better solution, the fvsp is = 284	timecost = 0.11s
CS: find better solution, the fvsp is = 283	timecost = 0.11s
CS: find better solution, the fvsp is = 282	timecost = 0.12s
CS: find better solution, the fvsp is = 281	timecost = 0.13s
CS: find better solution, the fvsp is = 280	timecost = 0.13s
CS: find better solution, the fvsp is = 279	timecost = 1.85s
totalTime = 4.79
the min fvsp set size is:279
total round =25777 pertTime = 851
updateVertexTime = 7959344
sequence_best:
124 252 356 97 261 218 247 303 77 393 188 96 359 87 45 20 227 372 305 325 329 182 414 482 380 202 175 257 466 62 76 263 48 295 108 13 173 269 471 74 306 166 475 170 240 354 197 39 323 492 348 491 407 38 498 31 234 172 262 133 221 472 310 220 203 228 347 318 192 390 388 222 353 292 362 161 117 88 229 236 41 32 185 493 57 242 453 141 178 137 190 253 487 304 352 465 142 438 53 103 181 349 122 307 98…
s1_count = 0
key nodes
391 110 4 258 6 235 425 154 451 90 463 69 416 294 205 15 321 145 245 73 94 499 131 430 195 7 408 280 139 467 484 209 72 196 385 326 59 40 370 429 107 162 276 30 382 330 64 157 46 401 65 448 33 50 100 455 281 232 135 413 392 219 464 159 415 213 497 324 0 83 421 184 450 49 75 255 343 71 201 334 436 36 337 116 469 476 485 200 144 186 313 136 423 387 216 223 231 478 309 206 279 395 445 481 104 496 1 …
