# Supplementary material for: Dynamic thresholding search for the feedback vertex set problem
Source: PeerJ Comput Sci. 2023 Feb 10;9:e1245. doi: 10.7717/peerj-cs.1245 (PMC10280643; doi:10.7717/peerj-cs.1245)
Supplement: Supplemental Information 4 — Each data indicates a series of the best objective values, the ever-found optimal solutions, and the corresponding computation time obtained by our algorithm in the search process. [file peerj-cs-09-1245-s004.zip › results/FirstCategory/p500-6500.out]

Number of vertexes = 500
Number of edges = 6500
reduction time cost = 0
seed=-1934790873
Complete the construction of the initial solution, the fvsp is = 353	timecost = 0s
DTS: find better solution, the fvsp is = 352	timecost = 0s
CS: find better solution, the fvsp is = 351	timecost = 0s
CS: find better solution, the fvsp is = 350	timecost = 0s
CS: find better solution, the fvsp is = 349	timecost = 0s
CS: find better solution, the fvsp is = 348	timecost = 0s
CS: find better solution, the fvsp is = 347	timecost = 0s
CS: find better solution, the fvsp is = 346	timecost = 0s
CS: find better solution, the fvsp is = 345	timecost = 0s
CS: find better solution, the fvsp is = 344	timecost = 0s
CS: find better solution, the fvsp is = 343	timecost = 0s
CS: find better solution, the fvsp is = 342	timecost = 0s
CS: find better solution, the fvsp is = 341	timecost = 0s
CS: find better solution, the fvsp is = 340	timecost = 0s
CS: find better solution, the fvsp is = 339	timecost = 0s
CS: find better solution, the fvsp is = 338	timecost = 0s
CS: find better solution, the fvsp is = 337	timecost = 0s
CS: find better solution, the fvsp is = 336	timecost = 0s
CS: find better solution, the fvsp is = 335	timecost = 0s
CS: find better solution, the fvsp is = 334	timecost = 0s
CS: find better solution, the fvsp is = 333	timecost = 0s
CS: find better solution, the fvsp is = 332	timecost = 0s
CS: find better solution, the fvsp is = 331	timecost = 0s
CS: find better solution, the fvsp is = 330	timecost = 0s
CS: find better solution, the fvsp is = 329	timecost = 0s
CS: find better solution, the fvsp is = 328	timecost = 0s
CS: find better solution, the fvsp is = 327	timecost = 0s
CS: find better solution, the fvsp is = 326	timecost = 0s
CS: find better solution, the fvsp is = 325	timecost = 0s
CS: find better solution, the fvsp is = 324	timecost = 0s
CS: find better solution, the fvsp is = 323	timecost = 0s
CS: find better solution, the fvsp is = 322	timecost = 0s
CS: find better solution, the fvsp is = 321	timecost = 0s
CS: find better solution, the fvsp is = 320	timecost = 0s
CS: find better solution, the fvsp is = 319	timecost = 0s
CS: find better solution, the fvsp is = 318	timecost = 0s
CS: find better solution, the fvsp is = 317	timecost = 0s
CS: find better solution, the fvsp is = 316	timecost = 0s
CS: find better solution, the fvsp is = 315	timecost = 0s
CS: find better solution, the fvsp is = 314	timecost = 0s
CS: find better solution, the fvsp is = 313	timecost = 0s
CS: find better solution, the fvsp is = 312	timecost = 0s
CS: find better solution, the fvsp is = 311	timecost = 0s
CS: find better solution, the fvsp is = 310	timecost = 0s
CS: find better solution, the fvsp is = 309	timecost = 0s
CS: find better solution, the fvsp is = 308	timecost = 0s
CS: find better solution, the fvsp is = 307	timecost = 0s
CS: find better solution, the fvsp is = 306	timecost = 0s
CS: find better solution, the fvsp is = 305	timecost = 0s
CS: find better solution, the fvsp is = 304	timecost = 0s
CS: find better solution, the fvsp is = 303	timecost = 0s
CS: find better solution, the fvsp is = 302	timecost = 0s
CS: find better solution, the fvsp is = 301	timecost = 0.01s
CS: find better solution, the fvsp is = 300	timecost = 0.01s
CS: find better solution, the fvsp is = 299	timecost = 0.01s
CS: find better solution, the fvsp is = 298	timecost = 0.01s
CS: find better solution, the fvsp is = 297	timecost = 0.01s
CS: find better solution, the fvsp is = 296	timecost = 0.01s
CS: find better solution, the fvsp is = 295	timecost = 0.01s
CS: find better solution, the fvsp is = 294	timecost = 0.01s
CS: find better solution, the fvsp is = 293	timecost = 0.01s
CS: find better solution, the fvsp is = 292	timecost = 0.02s
CS: find better solution, the fvsp is = 291	timecost = 0.02s
CS: find better solution, the fvsp is = 290	timecost = 0.05s
CS: find better solution, the fvsp is = 289	timecost = 0.06s
CS: find better solution, the fvsp is = 288	timecost = 0.12s
CS: find better solution, the fvsp is = 287	timecost = 0.15s
CS: find better solution, the fvsp is = 286	timecost = 0.16s
CS: find better solution, the fvsp is = 285	timecost = 0.28s
CS: find better solution, the fvsp is = 284	timecost = 0.45s
CS: find better solution, the fvsp is = 283	timecost = 0.46s
CS: find better solution, the fvsp is = 282	timecost = 1.44s
CS: find better solution, the fvsp is = 281	timecost = 3.22s
CS: find better solution, the fvsp is = 280	timecost = 3.41s
CS: find better solution, the fvsp is = 279	timecost = 3.62s
CS: find better solution, the fvsp is = 278	timecost = 3.69s
CS: find better solution, the fvsp is = 277	timecost = 3.96s
CS: find better solution, the fvsp is = 276	timecost = 4.01s
totalTime = 4.79
the min fvsp set size is:276
total round =19440 pertTime = 635
updateVertexTime = 8819243
sequence_best:
298 185 424 356 446 261 218 359 482 247 108 205 204 203 348 326 50 127 152 252 87 39 45 459 77 384 372 189 450 305 27 466 263 262 220 456 281 498 448 32 141 313 304 40 422 475 164 170 17 19 115 82 310 382 124 2 85 118 214 302 202 241 321 306 151 33 61 347 161 169 426 417 145 377 438 335 264 58 338 303 472 162 436 311 351 192 440 213 495 219 380 97 368 175 323 18 53 301 371 215 452 158 103 176 153…
s1_count = 0
key nodes
0 485 149 168 437 150 114 454 469 407 226 78 300 431 171 236 486 425 165 119 410 107 184 391 345 286 112 275 316 180 320 322 361 216 418 439 179 406 94 75 71 191 193 146 131 225 457 128 279 337 207 221 292 229 211 100 327 363 259 492 385 256 414 31 116 228 494 441 390 464 56 70 80 254 26 160 369 416 392 64 470 453 396 413 297 232 467 487 481 315 442 187 399 43 421 395 401 231 72 294 376 378 447 3…
