# Supplementary material for: Dynamic thresholding search for the feedback vertex set problem
Source: PeerJ Comput Sci. 2023 Feb 10;9:e1245. doi: 10.7717/peerj-cs.1245 (PMC10280643; doi:10.7717/peerj-cs.1245)
Supplement: Supplemental Information 4 — Each data indicates a series of the best objective values, the ever-found optimal solutions, and the corresponding computation time obtained by our algorithm in the search process. [file peerj-cs-09-1245-s004.zip › results/FirstCategory/p500-7000.out]

Number of vertexes = 500
Number of edges = 7000
reduction time cost = 0
seed=-859141421
Complete the construction of the initial solution, the fvsp is = 360	timecost = 0s
DTS: find better solution, the fvsp is = 359	timecost = 0s
CS: find better solution, the fvsp is = 358	timecost = 0s
CS: find better solution, the fvsp is = 357	timecost = 0s
CS: find better solution, the fvsp is = 356	timecost = 0s
CS: find better solution, the fvsp is = 355	timecost = 0s
CS: find better solution, the fvsp is = 354	timecost = 0s
CS: find better solution, the fvsp is = 353	timecost = 0s
CS: find better solution, the fvsp is = 352	timecost = 0s
CS: find better solution, the fvsp is = 351	timecost = 0s
CS: find better solution, the fvsp is = 350	timecost = 0s
CS: find better solution, the fvsp is = 349	timecost = 0s
CS: find better solution, the fvsp is = 348	timecost = 0s
CS: find better solution, the fvsp is = 347	timecost = 0s
CS: find better solution, the fvsp is = 346	timecost = 0s
CS: find better solution, the fvsp is = 345	timecost = 0s
CS: find better solution, the fvsp is = 344	timecost = 0s
CS: find better solution, the fvsp is = 343	timecost = 0s
CS: find better solution, the fvsp is = 342	timecost = 0s
CS: find better solution, the fvsp is = 341	timecost = 0s
CS: find better solution, the fvsp is = 340	timecost = 0s
CS: find better solution, the fvsp is = 339	timecost = 0s
CS: find better solution, the fvsp is = 338	timecost = 0s
CS: find better solution, the fvsp is = 337	timecost = 0s
CS: find better solution, the fvsp is = 336	timecost = 0s
CS: find better solution, the fvsp is = 335	timecost = 0s
CS: find better solution, the fvsp is = 334	timecost = 0s
CS: find better solution, the fvsp is = 333	timecost = 0s
CS: find better solution, the fvsp is = 332	timecost = 0s
CS: find better solution, the fvsp is = 331	timecost = 0s
CS: find better solution, the fvsp is = 330	timecost = 0s
CS: find better solution, the fvsp is = 329	timecost = 0s
CS: find better solution, the fvsp is = 328	timecost = 0s
CS: find better solution, the fvsp is = 327	timecost = 0s
CS: find better solution, the fvsp is = 326	timecost = 0s
CS: find better solution, the fvsp is = 325	timecost = 0s
CS: find better solution, the fvsp is = 324	timecost = 0s
CS: find better solution, the fvsp is = 323	timecost = 0s
CS: find better solution, the fvsp is = 322	timecost = 0s
CS: find better solution, the fvsp is = 321	timecost = 0s
CS: find better solution, the fvsp is = 320	timecost = 0s
CS: find better solution, the fvsp is = 319	timecost = 0s
CS: find better solution, the fvsp is = 318	timecost = 0s
CS: find better solution, the fvsp is = 317	timecost = 0s
CS: find better solution, the fvsp is = 316	timecost = 0.01s
CS: find better solution, the fvsp is = 315	timecost = 0.01s
CS: find better solution, the fvsp is = 314	timecost = 0.01s
CS: find better solution, the fvsp is = 313	timecost = 0.01s
CS: find better solution, the fvsp is = 312	timecost = 0.01s
CS: find better solution, the fvsp is = 311	timecost = 0.01s
CS: find better solution, the fvsp is = 310	timecost = 0.01s
CS: find better solution, the fvsp is = 309	timecost = 0.01s
CS: find better solution, the fvsp is = 308	timecost = 0.01s
CS: find better solution, the fvsp is = 307	timecost = 0.01s
CS: find better solution, the fvsp is = 306	timecost = 0.02s
CS: find better solution, the fvsp is = 305	timecost = 0.03s
CS: find better solution, the fvsp is = 304	timecost = 0.03s
CS: find better solution, the fvsp is = 303	timecost = 0.03s
CS: find better solution, the fvsp is = 302	timecost = 0.03s
CS: find better solution, the fvsp is = 301	timecost = 0.03s
CS: find better solution, the fvsp is = 300	timecost = 0.03s
CS: find better solution, the fvsp is = 299	timecost = 0.04s
CS: find better solution, the fvsp is = 298	timecost = 0.04s
CS: find better solution, the fvsp is = 297	timecost = 0.04s
CS: find better solution, the fvsp is = 296	timecost = 0.04s
CS: find better solution, the fvsp is = 295	timecost = 0.04s
CS: find better solution, the fvsp is = 294	timecost = 0.04s
CS: find better solution, the fvsp is = 293	timecost = 0.07s
CS: find better solution, the fvsp is = 292	timecost = 0.13s
CS: find better solution, the fvsp is = 291	timecost = 0.15s
CS: find better solution, the fvsp is = 290	timecost = 0.19s
CS: find better solution, the fvsp is = 289	timecost = 0.26s
CS: find better solution, the fvsp is = 288	timecost = 3.96s
CS: find better solution, the fvsp is = 287	timecost = 4.97s
CS: find better solution, the fvsp is = 286	timecost = 5.04s
totalTime = 5.2
the min fvsp set size is:286
total round =18212 pertTime = 601
updateVertexTime = 10057275
sequence_best:
323 174 150 158 359 474 240 229 340 372 422 156 50 226 84 351 321 15 494 92 246 155 285 187 100 3 332 295 201 480 17 159 134 157 308 262 374 316 91 333 322 344 42 378 56 11 325 393 72 24 271 57 145 358 360 166 309 499 442 311 160 495 336 28 245 478 387 267 328 276 78 48 431 301 292 297 198 310 117 473 170 284 211 439 74 169 348 70 423 6 459 62 125 455 415 400 373 357 119 306 406 449 212 130 102 4…
s1_count = 0
key nodes
113 317 256 86 68 296 345 429 365 26 49 59 414 96 22 210 238 110 258 44 304 419 299 37 273 451 217 230 366 461 76 45 128 225 20 47 443 89 384 90 354 71 142 302 421 452 162 416 23 231 109 350 330 54 151 396 132 498 242 196 291 453 129 103 104 338 339 200 139 407 218 115 95 111 270 287 457 131 239 370 202 274 97 463 485 298 399 280 182 465 53 491 272 172 248 209 403 279 55 386 234 88 193 13 153 376…
