# Supplementary material for: Dynamic thresholding search for the feedback vertex set problem
Source: PeerJ Comput Sci. 2023 Feb 10;9:e1245. doi: 10.7717/peerj-cs.1245 (PMC10280643; doi:10.7717/peerj-cs.1245)
Supplement: Supplemental Information 4 — Each data indicates a series of the best objective values, the ever-found optimal solutions, and the corresponding computation time obtained by our algorithm in the search process. [file peerj-cs-09-1245-s004.zip › results/FourthCategory/p2p-Gnutella04.txt]

Number of vertexes = 10879
Number of edges = 39994
n' = 2828
m' = 17096
reduction time cost = 0.002591
the threhold is 30
seed = 569159802
Complete the construction of the initial solution, the fvsp is = 1155	 timecost = 0.110483s
CS: find better solution, the fvsp is = 1154	 timecost = 0.182945s
CS: find better solution, the fvsp is = 1153	 timecost = 0.183045s
CS: find better solution, the fvsp is = 1152	 timecost = 0.183121s
CS: find better solution, the fvsp is = 1151	 timecost = 0.183211s
CS: find better solution, the fvsp is = 1150	 timecost = 0.183295s
CS: find better solution, the fvsp is = 1149	 timecost = 0.18337s
CS: find better solution, the fvsp is = 1148	 timecost = 0.183452s
CS: find better solution, the fvsp is = 1147	 timecost = 0.183523s
CS: find better solution, the fvsp is = 1146	 timecost = 0.183596s
CS: find better solution, the fvsp is = 1145	 timecost = 0.183669s
CS: find better solution, the fvsp is = 1144	 timecost = 0.183748s
CS: find better solution, the fvsp is = 1143	 timecost = 0.183824s
CS: find better solution, the fvsp is = 1142	 timecost = 0.183904s
CS: find better solution, the fvsp is = 1141	 timecost = 0.183981s
CS: find better solution, the fvsp is = 1140	 timecost = 0.184056s
CS: find better solution, the fvsp is = 1139	 timecost = 0.184138s
CS: find better solution, the fvsp is = 1138	 timecost = 0.18423s
CS: find better solution, the fvsp is = 1137	 timecost = 0.18431s
CS: find better solution, the fvsp is = 1136	 timecost = 0.18439s
CS: find better solution, the fvsp is = 1135	 timecost = 0.184472s
CS: find better solution, the fvsp is = 1134	 timecost = 0.184549s
CS: find better solution, the fvsp is = 1133	 timecost = 0.184637s
CS: find better solution, the fvsp is = 1132	 timecost = 0.184714s
CS: find better solution, the fvsp is = 1131	 timecost = 0.184795s
CS: find better solution, the fvsp is = 1130	 timecost = 0.184878s
CS: find better solution, the fvsp is = 1129	 timecost = 0.184954s
CS: find better solution, the fvsp is = 1128	 timecost = 0.185027s
CS: find better solution, the fvsp is = 1127	 timecost = 0.1851s
CS: find better solution, the fvsp is = 1126	 timecost = 0.185186s
CS: find better solution, the fvsp is = 1125	 timecost = 0.185258s
CS: find better solution, the fvsp is = 1124	 timecost = 0.18533s
CS: find better solution, the fvsp is = 1123	 timecost = 0.185419s
CS: find better solution, the fvsp is = 1122	 timecost = 0.185502s
CS: find better solution, the fvsp is = 1121	 timecost = 0.185583s
CS: find better solution, the fvsp is = 1120	 timecost = 0.185662s
CS: find better solution, the fvsp is = 1119	 timecost = 0.185736s
CS: find better solution, the fvsp is = 1118	 timecost = 0.185819s
CS: find better solution, the fvsp is = 1117	 timecost = 0.185899s
CS: find better solution, the fvsp is = 1116	 timecost = 0.185973s
CS: find better solution, the fvsp is = 1115	 timecost = 0.186051s
CS: find better solution, the fvsp is = 1114	 timecost = 0.18613s
CS: find better solution, the fvsp is = 1113	 timecost = 0.186231s
CS: find better solution, the fvsp is = 1112	 timecost = 0.186303s
CS: find better solution, the fvsp is = 1111	 timecost = 0.186382s
CS: find better solution, the fvsp is = 1110	 timecost = 0.186466s
CS: find better solution, the fvsp is = 1109	 timecost = 0.186541s
CS: find better solution, the fvsp is = 1108	 timecost = 0.18662s
CS: find better solution, the fvsp is = 1107	 timecost = 0.186705s
CS: find better solution, the fvsp is = 1106	 timecost = 0.186785s
CS: find better solution, the fvsp is = 1105	 timecost = 0.18687s
CS: find better solution, the fvsp is = 1104	 timecost = 0.186951s
CS: find better solution, the fvsp is = 1103	 timecost = 0.187031s
CS: find better solution, the fvsp is = 1102	 timecost = 0.187114s
CS: find better solution, the fvsp is = 1101	 timecost = 0.187199s
CS: find better solution, the fvsp is = 1100	 timecost = 0.187279s
CS: find better solution, the fvsp is = 1099	 timecost = 0.187358s
CS: find better solution, the fvsp is = 1098	 timecost = 0.187439s
CS: find better solution, the fvsp is = 1097	 timecost = 0.187518s
CS: find better solution, the fvsp is = 1096	 timecost = 0.187604s
CS: find better solution, the fvsp is = 1095	 timecost = 0.187684s
CS: find better solution, the fvsp is = 1094	 timecost = 0.187769s
CS: find better solution, the fvsp is = 1093	 timecost = 0.187851s
CS: find better solution, the fvsp is = 1092	 timecost = 0.187935s
CS: find better solution, the fvsp is = 1091	 timecost = 0.188014s
CS: find better solution, the fvsp is = 1090	 timecost = 0.188087s
CS: find better solution, the fvsp is = 1089	 timecost = 0.188175s
CS: find better solution, the fvsp is = 1088	 timecost = 0.188261s
CS: find better solution, the fvsp is = 1087	 timecost = 0.188343s
CS: find better solution, the fvsp is = 1086	 timecost = 0.188414s
CS: find better solution, the fvsp is = 1085	 timecost = 0.188491s
CS: find better solution, the fvsp is = 1084	 timecost = 0.188567s
CS: find better solution, the fvsp is = 1083	 timecost = 0.188642s
CS: find better solution, the fvsp is = 1082	 timecost = 0.188723s
CS: find better solution, the fvsp is = 1081	 timecost = 0.188799s
CS: find better solution, the fvsp is = 1080	 timecost = 0.188876s
CS: find better solution, the fvsp is = 1079	 timecost = 0.188953s
CS: find better solution, the fvsp is = 1078	 timecost = 0.18904s
CS: find better solution, the fvsp is = 1077	 timecost = 0.189123s
CS: find better solution, the fvsp is = 1076	 timecost = 0.189213s
CS: find better solution, the fvsp is = 1075	 timecost = 0.189289s
CS: find better solution, the fvsp is = 1074	 timecost = 0.189372s
CS: find better solution, the fvsp is = 1073	 timecost = 0.189453s
CS: find better solution, the fvsp is = 1072	 timecost = 0.189534s
CS: find better solution, the fvsp is = 1071	 timecost = 0.18961s
CS: find better solution, the fvsp is = 1070	 timecost = 0.189692s
CS: find better solution, the fvsp is = 1069	 timecost = 0.189774s
CS: find better solution, the fvsp is = 1068	 timecost = 0.189853s
CS: find better solution, the fvsp is = 1067	 timecost = 0.189936s
CS: find better solution, the fvsp is = 1066	 timecost = 0.190015s
CS: find better solution, the fvsp is = 1065	 timecost = 0.190096s
CS: find better solution, the fvsp is = 1064	 timecost = 0.190183s
CS: find better solution, the fvsp is = 1063	 timecost = 0.190257s
CS: find better solution, the fvsp is = 1062	 timecost = 0.190334s
CS: find better solution, the fvsp is = 1061	 timecost = 0.190414s
CS: find better solution, the fvsp is = 1060	 timecost = 0.190495s
CS: find better solution, the fvsp is = 1059	 timecost = 0.190568s
CS: find better solution, the fvsp is = 1058	 timecost = 0.190661s
CS: find better solution, the fvsp is = 1057	 timecost = 0.190744s
CS: find better solution, the fvsp is = 1056	 timecost = 0.190819s
CS: find better solution, the fvsp is = 1055	 timecost = 0.190903s
CS: find better solution, the fvsp is = 1054	 timecost = 0.190985s
CS: find better solution, the fvsp is = 1053	 timecost = 0.191066s
CS: find better solution, the fvsp is = 1052	 timecost = 0.191149s
CS: find better solution, the fvsp is = 1051	 timecost = 0.191246s
CS: find better solution, the fvsp is = 1050	 timecost = 0.191326s
CS: find better solution, the fvsp is = 1049	 timecost = 0.191408s
CS: find better solution, the fvsp is = 1048	 timecost = 0.19148s
CS: find better solution, the fvsp is = 1047	 timecost = 0.191557s
CS: find better solution, the fvsp is = 1046	 timecost = 0.191641s
CS: find better solution, the fvsp is = 1045	 timecost = 0.19172s
CS: find better solution, the fvsp is = 1044	 timecost = 0.191795s
CS: find better solution, the fvsp is = 1043	 timecost = 0.191876s
CS: find better solution, the fvsp is = 1042	 timecost = 0.191953s
CS: find better solution, the fvsp is = 1041	 timecost = 0.192031s
CS: find better solution, the fvsp is = 1040	 timecost = 0.192112s
CS: find better solution, the fvsp is = 1039	 timecost = 0.192205s
CS: find better solution, the fvsp is = 1038	 timecost = 0.192282s
CS: find better solution, the fvsp is = 1037	 timecost = 0.192355s
CS: find better solution, the fvsp is = 1036	 timecost = 0.192438s
CS: find better solution, the fvsp is = 1035	 timecost = 0.192513s
CS: find better solution, the fvsp is = 1034	 timecost = 0.192597s
CS: find better solution, the fvsp is = 1033	 timecost = 0.192688s
CS: find better solution, the fvsp is = 1032	 timecost = 0.192763s
CS: find better solution, the fvsp is = 1031	 timecost = 0.192835s
CS: find better solution, the fvsp is = 1030	 timecost = 0.192918s
CS: find better solution, the fvsp is = 1029	 timecost = 0.193002s
CS: find better solution, the fvsp is = 1028	 timecost = 0.19308s
CS: find better solution, the fvsp is = 1027	 timecost = 0.193166s
CS: find better solution, the fvsp is = 1026	 timecost = 0.193246s
CS: find better solution, the fvsp is = 1025	 timecost = 0.193323s
CS: find better solution, the fvsp is = 1024	 timecost = 0.193404s
CS: find better solution, the fvsp is = 1023	 timecost = 0.19349s
CS: find better solution, the fvsp is = 1022	 timecost = 0.193577s
CS: find better solution, the fvsp is = 1021	 timecost = 0.193661s
CS: find better solution, the fvsp is = 1020	 timecost = 0.193745s
CS: find better solution, the fvsp is = 1019	 timecost = 0.193822s
CS: find better solution, the fvsp is = 1018	 timecost = 0.193897s
CS: find better solution, the fvsp is = 1017	 timecost = 0.193971s
CS: find better solution, the fvsp is = 1016	 timecost = 0.194048s
CS: find better solution, the fvsp is = 1015	 timecost = 0.194124s
CS: find better solution, the fvsp is = 1014	 timecost = 0.194224s
CS: find better solution, the fvsp is = 1013	 timecost = 0.194304s
CS: find better solution, the fvsp is = 1012	 timecost = 0.194379s
CS: find better solution, the fvsp is = 1011	 timecost = 0.194462s
CS: find better solution, the fvsp is = 1010	 timecost = 0.19455s
CS: find better solution, the fvsp is = 1009	 timecost = 0.194629s
CS: find better solution, the fvsp is = 1008	 timecost = 0.194708s
CS: find better solution, the fvsp is = 1007	 timecost = 0.19479s
CS: find better solution, the fvsp is = 1006	 timecost = 0.194866s
CS: find better solution, the fvsp is = 1005	 timecost = 0.194943s
CS: find better solution, the fvsp is = 1004	 timecost = 0.195025s
CS: find better solution, the fvsp is = 1003	 timecost = 0.195103s
CS: find better solution, the fvsp is = 1002	 timecost = 0.195202s
CS: find better solution, the fvsp is = 1001	 timecost = 0.195287s
CS: find better solution, the fvsp is = 1000	 timecost = 0.195364s
CS: find better solution, the fvsp is = 999	 timecost = 0.195437s
CS: find better solution, the fvsp is = 998	 timecost = 0.195513s
CS: find better solution, the fvsp is = 997	 timecost = 0.195599s
CS: find better solution, the fvsp is = 996	 timecost = 0.195673s
CS: find better solution, the fvsp is = 995	 timecost = 0.195749s
CS: find better solution, the fvsp is = 994	 timecost = 0.195824s
CS: find better solution, the fvsp is = 993	 timecost = 0.195908s
CS: find better solution, the fvsp is = 992	 timecost = 0.195989s
CS: find better solution, the fvsp is = 991	 timecost = 0.196074s
CS: find better solution, the fvsp is = 990	 timecost = 0.196151s
CS: find better solution, the fvsp is = 989	 timecost = 0.196239s
CS: find better solution, the fvsp is = 988	 timecost = 0.196318s
CS: find better solution, the fvsp is = 987	 timecost = 0.196398s
CS: find better solution, the fvsp is = 986	 timecost = 0.196479s
CS: find better solution, the fvsp is = 985	 timecost = 0.19656s
CS: find better solution, the fvsp is = 984	 timecost = 0.196644s
CS: find better solution, the fvsp is = 983	 timecost = 0.196721s
CS: find better solution, the fvsp is = 982	 timecost = 0.196802s
CS: find better solution, the fvsp is = 981	 timecost = 0.196891s
CS: find better solution, the fvsp is = 980	 timecost = 0.196977s
CS: find better solution, the fvsp is = 979	 timecost = 0.197061s
CS: find better solution, the fvsp is = 978	 timecost = 0.19715s
CS: find better solution, the fvsp is = 977	 timecost = 0.197235s
CS: find better solution, the fvsp is = 976	 timecost = 0.197317s
CS: find better solution, the fvsp is = 975	 timecost = 0.197402s
CS: find better solution, the fvsp is = 974	 timecost = 0.197482s
CS: find better solution, the fvsp is = 973	 timecost = 0.197571s
CS: find better solution, the fvsp is = 972	 timecost = 0.19766s
CS: find better solution, the fvsp is = 971	 timecost = 0.197733s
CS: find better solution, the fvsp is = 970	 timecost = 0.197814s
CS: find better solution, the fvsp is = 969	 timecost = 0.197899s
CS: find better solution, the fvsp is = 968	 timecost = 0.197983s
CS: find better solution, the fvsp is = 967	 timecost = 0.198058s
CS: find better solution, the fvsp is = 966	 timecost = 0.19814s
CS: find better solution, the fvsp is = 965	 timecost = 0.198236s
CS: find better solution, the fvsp is = 964	 timecost = 0.198312s
CS: find better solution, the fvsp is = 963	 timecost = 0.198389s
CS: find better solution, the fvsp is = 962	 timecost = 0.198464s
CS: find better solution, the fvsp is = 961	 timecost = 0.198542s
CS: find better solution, the fvsp is = 960	 timecost = 0.198626s
CS: find better solution, the fvsp is = 959	 timecost = 0.198708s
CS: find better solution, the fvsp is = 958	 timecost = 0.198791s
CS: find better solution, the fvsp is = 957	 timecost = 0.198871s
CS: find better solution, the fvsp is = 956	 timecost = 0.198947s
CS: find better solution, the fvsp is = 955	 timecost = 0.199022s
CS: find better solution, the fvsp is = 954	 timecost = 0.199105s
CS: find better solution, the fvsp is = 953	 timecost = 0.199202s
CS: find better solution, the fvsp is = 952	 timecost = 0.199286s
CS: find better solution, the fvsp is = 951	 timecost = 0.199366s
CS: find better solution, the fvsp is = 950	 timecost = 0.19944s
CS: find better solution, the fvsp is = 949	 timecost = 0.199523s
CS: find better solution, the fvsp is = 948	 timecost = 0.199601s
CS: find better solution, the fvsp is = 947	 timecost = 0.199683s
CS: find better solution, the fvsp is = 946	 timecost = 0.199762s
CS: find better solution, the fvsp is = 945	 timecost = 0.199845s
CS: find better solution, the fvsp is = 944	 timecost = 0.199927s
CS: find better solution, the fvsp is = 943	 timecost = 0.200008s
CS: find better solution, the fvsp is = 942	 timecost = 0.20009s
CS: find better solution, the fvsp is = 941	 timecost = 0.20018s
CS: find better solution, the fvsp is = 940	 timecost = 0.200261s
CS: find better solution, the fvsp is = 939	 timecost = 0.200334s
CS: find better solution, the fvsp is = 938	 timecost = 0.200419s
CS: find better solution, the fvsp is = 937	 timecost = 0.200502s
CS: find better solution, the fvsp is = 936	 timecost = 0.200587s
CS: find better solution, the fvsp is = 935	 timecost = 0.20067s
CS: find better solution, the fvsp is = 934	 timecost = 0.200755s
CS: find better solution, the fvsp is = 933	 timecost = 0.200829s
CS: find better solution, the fvsp is = 932	 timecost = 0.200915s
CS: find better solution, the fvsp is = 931	 timecost = 0.201001s
CS: find better solution, the fvsp is = 930	 timecost = 0.201089s
CS: find better solution, the fvsp is = 929	 timecost = 0.201189s
CS: find better solution, the fvsp is = 928	 timecost = 0.201276s
CS: find better solution, the fvsp is = 927	 timecost = 0.201361s
CS: find better solution, the fvsp is = 926	 timecost = 0.201444s
CS: find better solution, the fvsp is = 925	 timecost = 0.201525s
CS: find better solution, the fvsp is = 924	 timecost = 0.201607s
CS: find better solution, the fvsp is = 923	 timecost = 0.201692s
CS: find better solution, the fvsp is = 922	 timecost = 0.201781s
CS: find better solution, the fvsp is = 921	 timecost = 0.201859s
CS: find better solution, the fvsp is = 920	 timecost = 0.201939s
CS: find better solution, the fvsp is = 919	 timecost = 0.202022s
CS: find better solution, the fvsp is = 918	 timecost = 0.202105s
CS: find better solution, the fvsp is = 917	 timecost = 0.202201s
CS: find better solution, the fvsp is = 916	 timecost = 0.202283s
CS: find better solution, the fvsp is = 915	 timecost = 0.202366s
CS: find better solution, the fvsp is = 914	 timecost = 0.20244s
CS: find better solution, the fvsp is = 913	 timecost = 0.202519s
CS: find better solution, the fvsp is = 912	 timecost = 0.202599s
CS: find better solution, the fvsp is = 911	 timecost = 0.202686s
CS: find better solution, the fvsp is = 910	 timecost = 0.246554s
CS: find better solution, the fvsp is = 909	 timecost = 0.246688s
CS: find better solution, the fvsp is = 908	 timecost = 0.24677s
CS: find better solution, the fvsp is = 907	 timecost = 0.246854s
CS: find better solution, the fvsp is = 906	 timecost = 0.24694s
CS: find better solution, the fvsp is = 905	 timecost = 0.247018s
CS: find better solution, the fvsp is = 904	 timecost = 0.247097s
CS: find better solution, the fvsp is = 903	 timecost = 0.247194s
CS: find better solution, the fvsp is = 902	 timecost = 0.247277s
CS: find better solution, the fvsp is = 901	 timecost = 0.24736s
CS: find better solution, the fvsp is = 900	 timecost = 0.247438s
CS: find better solution, the fvsp is = 899	 timecost = 0.247527s
CS: find better solution, the fvsp is = 898	 timecost = 0.247615s
CS: find better solution, the fvsp is = 897	 timecost = 0.247697s
CS: find better solution, the fvsp is = 896	 timecost = 0.247785s
CS: find better solution, the fvsp is = 895	 timecost = 0.247863s
CS: find better solution, the fvsp is = 894	 timecost = 0.247947s
CS: find better solution, the fvsp is = 893	 timecost = 0.248027s
CS: find better solution, the fvsp is = 892	 timecost = 0.248108s
CS: find better solution, the fvsp is = 891	 timecost = 0.248208s
CS: find better solution, the fvsp is = 890	 timecost = 0.248286s
CS: find better solution, the fvsp is = 889	 timecost = 0.248373s
CS: find better solution, the fvsp is = 888	 timecost = 0.248455s
CS: find better solution, the fvsp is = 887	 timecost = 0.248537s
CS: find better solution, the fvsp is = 886	 timecost = 0.248628s
CS: find better solution, the fvsp is = 885	 timecost = 0.248711s
CS: find better solution, the fvsp is = 884	 timecost = 0.248792s
CS: find better solution, the fvsp is = 883	 timecost = 0.248876s
CS: find better solution, the fvsp is = 882	 timecost = 0.248962s
CS: find better solution, the fvsp is = 881	 timecost = 0.249046s
CS: find better solution, the fvsp is = 880	 timecost = 0.249132s
CS: find better solution, the fvsp is = 879	 timecost = 0.249225s
CS: find better solution, the fvsp is = 878	 timecost = 0.249303s
CS: find better solution, the fvsp is = 877	 timecost = 0.249387s
CS: find better solution, the fvsp is = 876	 timecost = 0.249465s
CS: find better solution, the fvsp is = 875	 timecost = 0.249549s
CS: find better solution, the fvsp is = 874	 timecost = 0.249634s
CS: find better solution, the fvsp is = 873	 timecost = 0.249714s
CS: find better solution, the fvsp is = 872	 timecost = 0.2498s
CS: find better solution, the fvsp is = 871	 timecost = 0.249888s
CS: find better solution, the fvsp is = 870	 timecost = 0.249975s
CS: find better solution, the fvsp is = 869	 timecost = 0.250065s
CS: find better solution, the fvsp is = 868	 timecost = 0.250159s
CS: find better solution, the fvsp is = 867	 timecost = 0.250246s
CS: find better solution, the fvsp is = 866	 timecost = 0.250328s
CS: find better solution, the fvsp is = 865	 timecost = 0.250414s
CS: find better solution, the fvsp is = 864	 timecost = 0.250498s
CS: find better solution, the fvsp is = 863	 timecost = 0.250588s
CS: find better solution, the fvsp is = 862	 timecost = 0.250671s
CS: find better solution, the fvsp is = 861	 timecost = 0.250755s
CS: find better solution, the fvsp is = 860	 timecost = 0.250847s
CS: find better solution, the fvsp is = 859	 timecost = 0.250928s
CS: find better solution, the fvsp is = 858	 timecost = 0.251008s
CS: find better solution, the fvsp is = 857	 timecost = 0.251097s
CS: find better solution, the fvsp is = 856	 timecost = 0.251191s
CS: find better solution, the fvsp is = 855	 timecost = 0.251273s
CS: find better solution, the fvsp is = 854	 timecost = 0.251361s
CS: find better solution, the fvsp is = 853	 timecost = 0.25144s
CS: find better solution, the fvsp is = 852	 timecost = 0.251525s
CS: find better solution, the fvsp is = 851	 timecost = 0.251608s
CS: find better solution, the fvsp is = 850	 timecost = 0.251696s
CS: find better solution, the fvsp is = 849	 timecost = 0.251794s
CS: find better solution, the fvsp is = 848	 timecost = 0.251878s
CS: find better solution, the fvsp is = 847	 timecost = 0.25196s
CS: find better solution, the fvsp is = 846	 timecost = 0.252038s
CS: find better solution, the fvsp is = 845	 timecost = 0.25212s
CS: find better solution, the fvsp is = 844	 timecost = 0.252207s
CS: find better solution, the fvsp is = 843	 timecost = 0.252294s
CS: find better solution, the fvsp is = 842	 timecost = 0.252385s
CS: find better solution, the fvsp is = 841	 timecost = 0.252474s
CS: find better solution, the fvsp is = 840	 timecost = 0.252557s
CS: find better solution, the fvsp is = 839	 timecost = 0.292721s
CS: find better solution, the fvsp is = 838	 timecost = 0.292833s
CS: find better solution, the fvsp is = 837	 timecost = 0.292936s
CS: find better solution, the fvsp is = 836	 timecost = 0.293023s
CS: find better solution, the fvsp is = 835	 timecost = 0.293104s
CS: find better solution, the fvsp is = 834	 timecost = 0.293184s
CS: find better solution, the fvsp is = 833	 timecost = 0.293263s
CS: find better solution, the fvsp is = 832	 timecost = 0.293348s
CS: find better solution, the fvsp is = 831	 timecost = 0.293443s
CS: find better solution, the fvsp is = 830	 timecost = 0.293528s
CS: find better solution, the fvsp is = 829	 timecost = 0.293612s
CS: find better solution, the fvsp is = 828	 timecost = 0.293688s
CS: find better solution, the fvsp is = 827	 timecost = 0.293777s
CS: find better solution, the fvsp is = 826	 timecost = 0.293868s
CS: find better solution, the fvsp is = 825	 timecost = 0.293966s
CS: find better solution, the fvsp is = 824	 timecost = 0.294053s
CS: find better solution, the fvsp is = 823	 timecost = 0.294134s
CS: find better solution, the fvsp is = 822	 timecost = 0.29422s
CS: find better solution, the fvsp is = 821	 timecost = 0.294298s
CS: find better solution, the fvsp is = 820	 timecost = 0.29438s
CS: find better solution, the fvsp is = 819	 timecost = 0.294462s
CS: find better solution, the fvsp is = 818	 timecost = 0.294541s
CS: find better solution, the fvsp is = 817	 timecost = 0.294618s
CS: find better solution, the fvsp is = 816	 timecost = 0.294706s
CS: find better solution, the fvsp is = 815	 timecost = 0.294794s
CS: find better solution, the fvsp is = 814	 timecost = 0.294878s
CS: find better solution, the fvsp is = 813	 timecost = 0.294971s
CS: find better solution, the fvsp is = 812	 timecost = 0.295056s
CS: find better solution, the fvsp is = 811	 timecost = 0.295141s
CS: find better solution, the fvsp is = 810	 timecost = 0.295227s
CS: find better solution, the fvsp is = 809	 timecost = 0.29531s
CS: find better solution, the fvsp is = 808	 timecost = 0.295388s
CS: find better solution, the fvsp is = 807	 timecost = 0.295476s
CS: find better solution, the fvsp is = 806	 timecost = 0.295561s
CS: find better solution, the fvsp is = 805	 timecost = 0.29565s
CS: find better solution, the fvsp is = 804	 timecost = 0.295739s
CS: find better solution, the fvsp is = 803	 timecost = 0.295826s
CS: find better solution, the fvsp is = 802	 timecost = 0.295918s
CS: find better solution, the fvsp is = 801	 timecost = 0.296002s
CS: find better solution, the fvsp is = 800	 timecost = 0.296091s
CS: find better solution, the fvsp is = 799	 timecost = 0.296177s
CS: find better solution, the fvsp is = 798	 timecost = 0.296255s
CS: find better solution, the fvsp is = 797	 timecost = 0.29634s
CS: find better solution, the fvsp is = 796	 timecost = 0.296425s
CS: find better solution, the fvsp is = 795	 timecost = 0.328302s
CS: find better solution, the fvsp is = 794	 timecost = 0.32844s
CS: find better solution, the fvsp is = 793	 timecost = 0.328533s
CS: find better solution, the fvsp is = 792	 timecost = 0.328628s
CS: find better solution, the fvsp is = 791	 timecost = 0.328716s
CS: find better solution, the fvsp is = 790	 timecost = 0.328796s
CS: find better solution, the fvsp is = 789	 timecost = 0.328888s
CS: find better solution, the fvsp is = 788	 timecost = 0.328988s
CS: find better solution, the fvsp is = 787	 timecost = 0.329077s
CS: find better solution, the fvsp is = 786	 timecost = 0.329173s
CS: find better solution, the fvsp is = 785	 timecost = 0.329255s
CS: find better solution, the fvsp is = 784	 timecost = 0.329332s
CS: find better solution, the fvsp is = 783	 timecost = 0.329411s
CS: find better solution, the fvsp is = 782	 timecost = 0.329491s
CS: find better solution, the fvsp is = 781	 timecost = 0.329585s
CS: find better solution, the fvsp is = 780	 timecost = 0.329668s
CS: find better solution, the fvsp is = 779	 timecost = 0.329748s
CS: find better solution, the fvsp is = 778	 timecost = 0.329836s
CS: find better solution, the fvsp is = 777	 timecost = 0.329922s
CS: find better solution, the fvsp is = 776	 timecost = 0.330021s
CS: find better solution, the fvsp is = 775	 timecost = 0.330106s
CS: find better solution, the fvsp is = 774	 timecost = 0.330184s
CS: find better solution, the fvsp is = 773	 timecost = 0.330275s
CS: find better solution, the fvsp is = 772	 timecost = 0.330359s
CS: find better solution, the fvsp is = 771	 timecost = 0.330437s
CS: find better solution, the fvsp is = 770	 timecost = 0.357077s
CS: find better solution, the fvsp is = 769	 timecost = 0.357192s
CS: find better solution, the fvsp is = 768	 timecost = 0.357283s
CS: find better solution, the fvsp is = 767	 timecost = 0.357372s
CS: find better solution, the fvsp is = 766	 timecost = 0.357455s
CS: find better solution, the fvsp is = 765	 timecost = 0.357543s
CS: find better solution, the fvsp is = 764	 timecost = 0.357633s
CS: find better solution, the fvsp is = 763	 timecost = 0.357718s
CS: find better solution, the fvsp is = 762	 timecost = 0.357804s
CS: find better solution, the fvsp is = 761	 timecost = 0.35789s
CS: find better solution, the fvsp is = 760	 timecost = 0.357983s
CS: find better solution, the fvsp is = 759	 timecost = 0.358067s
CS: find better solution, the fvsp is = 758	 timecost = 0.358148s
CS: find better solution, the fvsp is = 757	 timecost = 0.358234s
CS: find better solution, the fvsp is = 756	 timecost = 0.358336s
CS: find better solution, the fvsp is = 755	 timecost = 0.358418s
CS: find better solution, the fvsp is = 754	 timecost = 0.358503s
CS: find better solution, the fvsp is = 753	 timecost = 0.358585s
CS: find better solution, the fvsp is = 752	 timecost = 0.358667s
CS: find better solution, the fvsp is = 751	 timecost = 0.383313s
CS: find better solution, the fvsp is = 750	 timecost = 0.383418s
CS: find better solution, the fvsp is = 749	 timecost = 0.383501s
CS: find better solution, the fvsp is = 748	 timecost = 0.383589s
CS: find better solution, the fvsp is = 747	 timecost = 0.383679s
CS: find better solution, the fvsp is = 746	 timecost = 0.383767s
CS: find better solution, the fvsp is = 745	 timecost = 0.383854s
CS: find better solution, the fvsp is = 744	 timecost = 0.383937s
CS: find better solution, the fvsp is = 743	 timecost = 0.384033s
CS: find better solution, the fvsp is = 742	 timecost = 0.384119s
CS: find better solution, the fvsp is = 741	 timecost = 0.384204s
CS: find better solution, the fvsp is = 740	 timecost = 0.409133s
CS: find better solution, the fvsp is = 739	 timecost = 0.409267s
CS: find better solution, the fvsp is = 738	 timecost = 0.409356s
CS: find better solution, the fvsp is = 737	 timecost = 0.409439s
CS: find better solution, the fvsp is = 736	 timecost = 0.409523s
CS: find better solution, the fvsp is = 735	 timecost = 0.409611s
CS: find better solution, the fvsp is = 734	 timecost = 0.409696s
CS: find better solution, the fvsp is = 733	 timecost = 0.409793s
CS: find better solution, the fvsp is = 732	 timecost = 0.40988s
CS: find better solution, the fvsp is = 731	 timecost = 0.409973s
CS: find better solution, the fvsp is = 730	 timecost = 0.410062s
CS: find better solution, the fvsp is = 729	 timecost = 0.433059s
CS: find better solution, the fvsp is = 728	 timecost = 0.433188s
CS: find better solution, the fvsp is = 727	 timecost = 0.453574s
CS: find better solution, the fvsp is = 726	 timecost = 0.453686s
CS: find better solution, the fvsp is = 725	 timecost = 0.453781s
CS: find better solution, the fvsp is = 724	 timecost = 0.476012s
CS: find better solution, the fvsp is = 723	 timecost = 0.476102s
CS: find better solution, the fvsp is = 722	 timecost = 0.476186s
CS: find better solution, the fvsp is = 721	 timecost = 0.476275s
CS: find better solution, the fvsp is = 720	 timecost = 0.476356s
CS: find better solution, the fvsp is = 719	 timecost = 0.476441s
CS: find better solution, the fvsp is = 718	 timecost = 0.498s
CS: find better solution, the fvsp is = 717	 timecost = 0.4981s
CS: find better solution, the fvsp is = 716	 timecost = 0.539523s
CS: find better solution, the fvsp is = 715	 timecost = 0.53963s
CS: find better solution, the fvsp is = 714	 timecost = 0.539721s
CS: find better solution, the fvsp is = 713	 timecost = 0.560467s
CS: find better solution, the fvsp is = 712	 timecost = 0.58249s
CS: find better solution, the fvsp is = 711	 timecost = 0.582609s
CS: find better solution, the fvsp is = 710	 timecost = 0.582701s
CS: find better solution, the fvsp is = 709	 timecost = 0.582791s
CS: find better solution, the fvsp is = 708	 timecost = 0.582881s
CS: find better solution, the fvsp is = 707	 timecost = 0.603569s
CS: find better solution, the fvsp is = 706	 timecost = 0.603674s
CS: find better solution, the fvsp is = 705	 timecost = 0.62398s
CS: find better solution, the fvsp is = 704	 timecost = 0.644173s
CS: find better solution, the fvsp is = 703	 timecost = 0.663697s
CS: find better solution, the fvsp is = 702	 timecost = 0.66381s
CS: find better solution, the fvsp is = 701	 timecost = 0.663891s
CS: find better solution, the fvsp is = 700	 timecost = 0.663994s
CS: find better solution, the fvsp is = 699	 timecost = 0.664074s
CS: find better solution, the fvsp is = 698	 timecost = 0.702449s
CS: find better solution, the fvsp is = 697	 timecost = 0.722542s
CS: find better solution, the fvsp is = 696	 timecost = 0.762706s
CS: find better solution, the fvsp is = 695	 timecost = 0.890385s
CS: find better solution, the fvsp is = 694	 timecost = 0.890509s
CS: find better solution, the fvsp is = 693	 timecost = 0.890592s
CS: find better solution, the fvsp is = 692	 timecost = 0.890682s
CS: find better solution, the fvsp is = 691	 timecost = 0.89077s
CS: find better solution, the fvsp is = 690	 timecost = 0.911213s
CS: find better solution, the fvsp is = 689	 timecost = 0.911346s
CS: find better solution, the fvsp is = 688	 timecost = 0.911429s
CS: find better solution, the fvsp is = 687	 timecost = 0.911515s
CS: find better solution, the fvsp is = 686	 timecost = 0.911596s
CS: find better solution, the fvsp is = 685	 timecost = 0.992797s
CS: find better solution, the fvsp is = 684	 timecost = 1.09497s
CS: find better solution, the fvsp is = 683	 timecost = 1.09507s
CS: find better solution, the fvsp is = 682	 timecost = 1.11522s
CS: find better solution, the fvsp is = 681	 timecost = 1.11533s
CS: find better solution, the fvsp is = 680	 timecost = 1.28116s
CS: find better solution, the fvsp is = 679	 timecost = 1.28129s
CS: find better solution, the fvsp is = 678	 timecost = 1.28137s
CS: find better solution, the fvsp is = 677	 timecost = 1.32125s
CS: find better solution, the fvsp is = 676	 timecost = 1.32134s
CS: find better solution, the fvsp is = 675	 timecost = 1.40376s
CS: find better solution, the fvsp is = 674	 timecost = 1.40388s
CS: find better solution, the fvsp is = 673	 timecost = 1.40397s
CS: find better solution, the fvsp is = 672	 timecost = 1.40406s
CS: find better solution, the fvsp is = 671	 timecost = 1.42314s
CS: find better solution, the fvsp is = 670	 timecost = 1.42324s
CS: find better solution, the fvsp is = 669	 timecost = 1.42332s
CS: find better solution, the fvsp is = 668	 timecost = 1.42341s
CS: find better solution, the fvsp is = 667	 timecost = 1.46213s
CS: find better solution, the fvsp is = 666	 timecost = 1.46223s
CS: find better solution, the fvsp is = 665	 timecost = 1.53943s
CS: find better solution, the fvsp is = 664	 timecost = 1.53956s
CS: find better solution, the fvsp is = 663	 timecost = 1.67253s
CS: find better solution, the fvsp is = 662	 timecost = 1.67267s
CS: find better solution, the fvsp is = 661	 timecost = 1.67276s
CS: find better solution, the fvsp is = 660	 timecost = 1.71055s
CS: find better solution, the fvsp is = 659	 timecost = 1.89951s
CS: find better solution, the fvsp is = 658	 timecost = 1.93634s
CS: find better solution, the fvsp is = 657	 timecost = 1.97195s
CS: find better solution, the fvsp is = 656	 timecost = 2.02577s
CS: find better solution, the fvsp is = 655	 timecost = 2.06252s
CS: find better solution, the fvsp is = 654	 timecost = 2.13427s
CS: find better solution, the fvsp is = 653	 timecost = 2.1515s
CS: find better solution, the fvsp is = 652	 timecost = 2.15162s
CS: find better solution, the fvsp is = 651	 timecost = 2.16856s
CS: find better solution, the fvsp is = 650	 timecost = 2.16867s
CS: find better solution, the fvsp is = 649	 timecost = 2.46797s
CS: find better solution, the fvsp is = 648	 timecost = 2.4681s
CS: find better solution, the fvsp is = 647	 timecost = 2.46819s
CS: find better solution, the fvsp is = 646	 timecost = 2.46829s
CS: find better solution, the fvsp is = 645	 timecost = 2.5693s
CS: find better solution, the fvsp is = 644	 timecost = 2.56942s
CS: find better solution, the fvsp is = 643	 timecost = 2.70096s
CS: find better solution, the fvsp is = 642	 timecost = 2.70109s
CS: find better solution, the fvsp is = 641	 timecost = 2.80282s
CS: find better solution, the fvsp is = 640	 timecost = 3.35868s
CS: find better solution, the fvsp is = 639	 timecost = 3.46497s
CS: find better solution, the fvsp is = 638	 timecost = 3.4651s
CS: find better solution, the fvsp is = 637	 timecost = 3.4824s
CS: find better solution, the fvsp is = 636	 timecost = 3.49902s
CS: find better solution, the fvsp is = 635	 timecost = 3.5487s
CS: find better solution, the fvsp is = 634	 timecost = 3.77914s
CS: find better solution, the fvsp is = 633	 timecost = 3.86291s
CS: find better solution, the fvsp is = 632	 timecost = 3.93071s
CS: find better solution, the fvsp is = 631	 timecost = 3.99384s
CS: find better solution, the fvsp is = 630	 timecost = 4.00885s
CS: find better solution, the fvsp is = 629	 timecost = 4.00898s
CS: find better solution, the fvsp is = 628	 timecost = 4.77914s
CS: find better solution, the fvsp is = 627	 timecost = 4.8419s
CS: find better solution, the fvsp is = 626	 timecost = 4.84205s
CS: find better solution, the fvsp is = 625	 timecost = 4.85748s
CS: find better solution, the fvsp is = 624	 timecost = 4.9978s
CS: find better solution, the fvsp is = 623	 timecost = 4.99794s
CS: find better solution, the fvsp is = 622	 timecost = 5.07135s
CS: find better solution, the fvsp is = 621	 timecost = 5.07147s
CS: find better solution, the fvsp is = 620	 timecost = 5.44766s
CS: find better solution, the fvsp is = 619	 timecost = 5.44778s
CS: find better solution, the fvsp is = 618	 timecost = 6.17311s
CS: find better solution, the fvsp is = 617	 timecost = 6.30507s
CS: find better solution, the fvsp is = 616	 timecost = 6.69395s
CS: find better solution, the fvsp is = 615	 timecost = 6.69405s
CS: find better solution, the fvsp is = 614	 timecost = 6.69412s
CS: find better solution, the fvsp is = 613	 timecost = 6.69419s
CS: find better solution, the fvsp is = 612	 timecost = 7.14889s
CS: find better solution, the fvsp is = 611	 timecost = 7.41639s
CS: find better solution, the fvsp is = 610	 timecost = 8.35586s
CS: find better solution, the fvsp is = 609	 timecost = 10.5997s
CS: find better solution, the fvsp is = 608	 timecost = 10.7365s
CS: find better solution, the fvsp is = 607	 timecost = 10.7367s
CS: find better solution, the fvsp is = 606	 timecost = 10.8095s
CS: find better solution, the fvsp is = 605	 timecost = 10.8096s
CS: find better solution, the fvsp is = 604	 timecost = 10.9659s
CS: find better solution, the fvsp is = 603	 timecost = 10.9661s
CS: find better solution, the fvsp is = 602	 timecost = 10.9949s
CS: find better solution, the fvsp is = 601	 timecost = 10.995s
CS: find better solution, the fvsp is = 600	 timecost = 11.5694s
CS: find better solution, the fvsp is = 599	 timecost = 11.5695s
CS: find better solution, the fvsp is = 598	 timecost = 11.583s
CS: find better solution, the fvsp is = 597	 timecost = 12.2187s
CS: find better solution, the fvsp is = 596	 timecost = 12.2189s
CS: find better solution, the fvsp is = 595	 timecost = 12.6949s
CS: find better solution, the fvsp is = 594	 timecost = 14.7336s
CS: find better solution, the fvsp is = 593	 timecost = 14.759s
CS: find better solution, the fvsp is = 592	 timecost = 15.3817s
CS: find better solution, the fvsp is = 591	 timecost = 15.9448s
CS: find better solution, the fvsp is = 590	 timecost = 20.5339s
CS: find better solution, the fvsp is = 589	 timecost = 20.7657s
CS: find better solution, the fvsp is = 588	 timecost = 23.0991s
CS: find better solution, the fvsp is = 587	 timecost = 23.0993s
CS: find better solution, the fvsp is = 586	 timecost = 23.0994s
CS: find better solution, the fvsp is = 585	 timecost = 25.5625s
CS: find better solution, the fvsp is = 584	 timecost = 25.5626s
CS: find better solution, the fvsp is = 583	 timecost = 43.8843s
CS: find better solution, the fvsp is = 582	 timecost = 45.4639s
CS: find better solution, the fvsp is = 581	 timecost = 47.3246s
CS: find better solution, the fvsp is = 580	 timecost = 56.9694s
CS: find better solution, the fvsp is = 579	 timecost = 60.7872s
CS: find better solution, the fvsp is = 578	 timecost = 61.0007s
CS: find better solution, the fvsp is = 577	 timecost = 63.7191s
CS: find better solution, the fvsp is = 576	 timecost = 103.733s
CS: find better solution, the fvsp is = 575	 timecost = 104.728s
CS: find better solution, the fvsp is = 574	 timecost = 108.441s
CS: find better solution, the fvsp is = 573	 timecost = 112.238s
CS: find better solution, the fvsp is = 572	 timecost = 163.502s
CS: find better solution, the fvsp is = 571	 timecost = 163.502s
CS: find better solution, the fvsp is = 570	 timecost = 256.671s
CS: find better solution, the fvsp is = 569	 timecost = 371.643s
CS: find better solution, the fvsp is = 568	 timecost = 378.847s
CS: find better solution, the fvsp is = 567	 timecost = 379.177s
CS: find better solution, the fvsp is = 566	 timecost = 455.862s
CS: find better solution, the fvsp is = 565	 timecost = 698.192s
CS: find better solution, the fvsp is = 564	 timecost = 1353.44s
CS: find better solution, the fvsp is = 563	 timecost = 1515.75s
CS: find better solution, the fvsp is = 562	 timecost = 4356.23s
CS: find better solution, the fvsp is = 561	 timecost = 4750.83s
CS: find better solution, the fvsp is = 560	 timecost = 4909.8s
CS: find better solution, the fvsp is = 559	 timecost = 4980.13s
CS: find better solution, the fvsp is = 558	 timecost = 5206.43s
CS: find better solution, the fvsp is = 557	 timecost = 5223s
CS: find better solution, the fvsp is = 556	 timecost = 5224.25s
CS: find better solution, the fvsp is = 555	 timecost = 5243.48s
totalTime = 6000
the min fvsp set size is:557
total round =499387 pertTime = 19944
updateVertexTime = 461142535
sequence_best:
8351 5472 10378 7908 4270 3465 1495 9539 3471 2281 1775 10231 10349 1715 8261 3606 9753 7044 2690 4964 6912 2130 10327 8042 4197 531 6774 1048 8948 971 2736 7605 6075 7601 8516 930 3402 2843 10047 3406 9594 4909 5413 5842 4000 6662 5241 4475 1677 5502 5901 6225 2681 1928 2417 1349 5352 8262 7216 3300 3986 10045 2280 4420 5189 3605 4048 5011 956 6363 8466 6142 476 4534 9293 7514 2264 8647 3204 8527 10613 924 2460 6415 6716 4232 9421 9892 7230 9964 10141 9965 9314 5355 10294 9150 10377 10315 10507 10590 4571 10706 10719 7565 8489 1364 3379 9054 9002 9455 3850 6070 7874 8507 7690 9134 6625 9092 8624 9035 4930 9755 9456 9302 9756 10280 7428 4949 6884 8303 9331 8179 683 2056 2052 6482 8717 3637 4362 480 1572 3265 1214 1374 5732 5635 6892 8488 10446 9003 3924 9521 9894 10073 7222 2293 822 2359 9187 8920 9400 10082 10418 8155 10425 8198 9490 10079 9100 8513 3481 4589 8972 10456 6661 9743 23 109 5546 9155 10170 7403 9476 9235 6814 9869 9848 9732 9860 10383 8833 112 355 286 2891 1252 10487 9960 6794 7727 7699 9267 9634 8859 8573 8892 9160 9882 10066 10203 2755 892 10416 9633 10054 10194 8676 9300 9370 10139 1384 5727 9844 6664 3500 1030 1758 184 5785 5429 6691 7955 10234 9322 80 235 668 4462 4286 6432 4910 3689 7524 7255 8461 7000 8145 464 1522 6147 9628 9720 4125 9880 9166 9803 10063 10479 7627 8950 2773 7309 9849 10051 10039 5568 6219 6830 8033 2416 2406 2273 1513 3647 387 1333 1339 2612 4972 6425 7837 2781 8159 8158 483 136 1939 427 6309 1448 1015 2793 2792 2774 1454 1720 8178 8988 8782 8901 9391 2795 9722 9951 8835 9670 10263 7085 8333 7433 8196 9718 10131 9569 9832 8791 5693 7174 6512 6207 7282 4150 7794 8632 8634 4064 2370 9116 9573 8977 5928 5046 8120 8275 1837 4019 6212 88 84 4657 1379 5839 7171 8976 7129 1655 9224 8585 678 9200 10019 9076 7639 2307 9776 1590 8558 2119 300 967 2071 2659 9077 7564 8484 8511 7707 8589 6305 9131 9547 9144 2860 2823 5197 8907 1776 3609 4606 6200 7685 3342 6374 7803 5663 7361 8557 9554 9378 2692 5062 10449 5109 10163 8888 9381 8911 9714 8908 8673 6802 5142 7007 8151 3225 5540 3602 8875 9374 9701 9707 8834 2944 8828 1675 3880 3878 6101 9614 7244 8826 8326 2709 6883 5569 4020 6306 1281 5166 10245 10244 9161 3675 3223 5534 6536 6734 3555 3282 3925 1584 10020 9986 10147 9207 792 2326 2327 8745 9276 9636 8545 8490 8441 9884 7225 3391 2482 4831 8861 9346 9021 4066 7131 6255 5107 811 1079 9039 8616 8984 2899 9525 7251 5696 7249 3857 6088 7606 8860 2209 4526 5682 7375 10156 4139 7784 1197 790 1017 8098 4837 3122 4522 744 2234 674 723 4516 2752 5111 6609 2871 8600 4451 5234 7703 6071 7522 8459 5894 1192 862 4588 5976 6687 7940 8735 8587 9635 9478 7602 9206 5694 6165 8338 6549 7898 6083 8707 6162 5807 7374 8007 6084 7439 6040 8267 7587 7805 8641 10273 7900 8586 5172 3626 9390 7038 8954 8699 9110 9545 9813 9445 8749 7335 9004 9459 673 4067 2131 7192 10501 9279 3769 6001 9083 4126 6326 9401 1746 5254 8331 7118 10566 10111 8231 9723 9947 3607 6941 6426 8869 8868 9503 8232 3650 5386 7849 9871 9318 1291 5556 2021 4679 825 526 3476 3360 3542 8694 2044 2220 4538 6657 6656 9983 8410 7062 7067 8190 7117 6953 6257 6834 8035 10726 6688 7724 8536 7223 9113 7884 2098 8938 8228 9404 10177 4129 2855 5225 8704 5223 4829 1401 6844 7597 7876 8677 7620 295 2922 9263 5282 6395 2943 5295 6853 6533 4254 8666 3368 2490 4082 6267 9020 5832 591 1158 1313 2203 2461 2791 1516 428 1444 251 865 5255 8951 6562 671 2024 4294 4312 6998 6284 7738 10561 7438 289 5320 5191 7066 386 7343 1386 1327 3455 3048 5224 7095 8137 8675 10022 4324 1937 916 2605 8862 1463 10041 10626 10183 9696 5763 3376 2917 4355 595 1859 2178 9774 2914 5276 2865 1856 4108 5232 6544 5637 6469 2324 7859 234 963 691 2650 4855 6388 556 1739 5616 7190 8279 7932 8790 3299 9146 611 10193 9319 8568 287 9531 9908 8751 4078 717 9175 9152 9153 8854 5806 7440 7948 6636 7608 3757 7953 1201 3146 1241 3143 6823 2006 2942 1586 2720 7542 706 1112 2953 5285 5298 2102 6043 4969 1224 7902 8482 9108 9543 2483 4928 5651 5854 7200 7369 7947 3554 1199 3170 3133 5469 2419 2361 2182 7130 6723 2893 6974 1334 1745 829 6193 7682 6607 5150 4530 1235 7475 533 1682 571 1683 3888 1052 1696 3317 2840 2510 5240 8225 3174 5509 3690 5926 5789 8426 1494 3618 5772 2835 5207 7036 688 2078 1512 2083 4384 1082 3597 3021 5270 2135 1188 8813 10081 5236 3281 5297 1464 3570 8246 8154 4121 8663 8247 4570 10185 5908 7510 8457 5960 5488 5553 6778 7496 6681 6055 65 198 713 8989 7429 6907 5771 2458 4816 4817 474 2751 4752 252 896 2579 1698 3909 6117 3552 254 5064 9424 4049 6643 1919 6362 5211 955 2715 10642 8540 5209 8348 7033 8169 2856 2915 6861 2045 4331 6459 7493 5074 3484 5770 1604 3135 5466 236 1835 3676 5915 2159 7173 8265 3604 8296 5048 6950 4205 1357 25 101 317 9916 5342 3418 5712 6242 8520 8764 3222 925 2278 4586 6543 2626 4987 7826 2026 4425 4988 2262 1377 3134 3411 1925 3278 5577 2948 590 1236 1845 4100 6299 423 1410 3503 314 535 1688 1123 1122 6748 9094 7692 9363 8097 1543 1113 5029 2980 5145 4190 719 2117 726 4137 6335 8628 3382 789 2319 4620 6707 8491 7836 7966 6145 8670 9356 9358 7999 702 2246 1842 1847 1194 5636 281 5453 1525 3665 2886 5838 5065 6961 1234 3679 574 2239 5152 5143 6815 890 990 3616 2779 3903 6114 1153 830 685 2094 4631 6126 2393 4728 4060 4729 6798 5850 3714 8013 8787 2082 1493 3615 1742 1744 4005 4095 4977 2387 6785 7934 4717 1356 576 1786 3710 2346 7980 2146 4467 4417 5398 3611 4354 6474 6042 7128 5881 5811 3995 3197 5517 2870 8345 8127 1372 3574 2790 5139 7005 3910 6077 4479 6603 4838 5205 7078 7681 4709 5442 9825 8995 3479 6839 7232 175 632 4212 857 2494 3970 2221 3357 5644 6787 3529 5798 6234 7705 1378 2574 3153 580 1805 972 3504 5485 489 866 709 4580 1799 1841 1596 206 4364 1807 840 3487 5779 4268 2424 2680 7127 2421 2756 7421 6014 7435 5480 4127 891 1626 3815 5116 6986 8744 5440 4744 6430 5468 6304 7221 9851 9405 5769 617 5941 4189 6411 7178 6560 4239 3890 5860 2351 2897 1388 1019 2797 1332 5622 5272 6015 5173 3824 3537 7042 7883 1621 550 1727 3957 3953 938 2675 2672 1348 3356 5642 1938 4192 421 837 5705 2039 4328 6458 3336 5081 835 1425 1070 3193 1396 5515 7240 6722 5861 7015 6120 6859 4013 6108 3256 1665 8528 2651 4692 1202 7625 2138 1664 1622 3810 4822 6842 8815 9309 9306 6780 6285 2002 3556 4275 2496 2940 9907 5873 4002 2489 2836 2806 8047 4249 2437 4536 6382 7808 1565 8642 4144 3453 4107 9629 3989 2963 7733 4394 1940 305 1080 2909 2721 1849 3139 5079 4201 3697 4593 6696 7959 7894 4947 3377 5690 1658 856 6201 3196 2517 3875 2515 4875 1219 4874 820 2356 9010 83 798 3856 424 1428 1433 2232 9771 9987 7507 1774 6221 3000 5349 5347 3178 1585 352 1263 2363 6457 3285 5630 1589 3729 1691 3901 2727 912 3130 2620 468 4303 2809 3947 7973 5733 1518 1368 3378 2637 2004 4569 721 1458 1246 1605 4587 2433 2950 1157 2057 3565 886 2557 2716 2869 2559 1110 7420 7541 692 2769 4223 1764 354 4007 1400 524 4006 493 4866 2410 10671 4984 3344 3120 5698 4769 6386 4148 6204 928 7615 4149 1787 9946 9233 8897 6890 8839 3253 4194 3987 8619 6190 2506 2928 4869 7470 6194 7687 7843 5206 931 8204 2653 870 4585 5627 141 107 6394 5026 2775 3645 5885 5886 1107 2830 1450 1242 3217 2403 4751 4839 1499 911 3624 2883 5256 1549 3699 6519 1785 10159 3698 1314 3905 4675 1375 3427 5722 318 1168 3064 3063 3764 3638 467 1556 1639 3881 3464 5516 3627 6450 2007 754 1184 3115 6150 5520 3441 1218 2438 4868 5736 7405 722 2175 3230 2314 2291 0 38 1 19 39 14 7202 4693 4524 7010 5612 7554 3131 3087 515 1646 1625 1643 504 1781 1128 3837 3629 4403 3839 4687 4016 5450 2231 7796 1073 6421 2292 3841 285 4681 7888 8690 6104 6338 1839 4085 6271 6102 5432 5871 3562 5824 5086 1446 3536 5800 5354 1909 4152 486 7206 7338 927 654 2631 4382 1993 4261 1461 4349 5631 2543 6821 2633 9519 2181 4494 8390 9024 120 1472 3468 4147 356 5754 2165 3386 577 7624 2695 2531 1732 2345 4666 2634 5006 5008 2113 7199 6927 3838 6926 2763 2497 5032 1171 5119 10526 3502 81 2353 7355 2412 3765 3926 5192 2383 4122 6319 6413 3900 4777 6876 6112 4033 1989 2810 2357 3517 5456 3959 5837 5329 5147 1719 1231 3191 5505 7017 3144 5231 4658 4525 1003 3944 4423 3164 684 6849 2389 2066 4438 4166 3678 2085 7102 7929 2602 5940 4957 8293 3934 2073 2415 1500 839 2395 6663 3923 2863 9112 2912 26 97 882 1101 2546 527 1669 3867 5594 1308 3291 3375 280 4727 3831 5149 2815 5185 5247 7112 871 2537 126 9011 2306 2388 2390 87 8019 8454 904 2409 244 6283 1369 3387 1024 1354 6885 2316 4628 3210 8195 4224 5184 5609 859 3572 1359 2486 6168 5925 4378 4046 6231 5408 1061 2877 9387 8564 6175 1031 6822 7195 5947 6356 6154 7106 8218 8375 4645 6355 7661 3477 5402 7451 6253 1172 7878 2968 4495 3716 3763 4720 8076 2440 3534 5156 3680 7008 4299 4695 4140 6087 3887 2876 5242 4101 6293 5528 150 8144 2853 1750 4617 1330 545 3330 2166 1111 3949 4386 5863 2137 4459 6161 7673 3531 3807 932 2641 5010 6945 3583 3229 2535 3066 2323 4128 902 2587 180 639 647 304 6493 2952 4277 512 1974 4245 7154 6017 2691 4155 5088 6202 4077 5385 4806 3908 5888 3311 5431 1633 4575 1670 3558 5820 360 4138 1293 3264 2455 1601 3795 5755 3263 2996 3614 327 4471 6577 256 923 1159 2999 2381 1269 5015 4065 3889 7236 9282 3413 6825 8784 5330 7160 8038 1177 5702 1809 7349 4057 3094 1018 2658 5017 1135 3009 2116 1121 2989 240 2976 2261 6134 3338 4564 1685 1740 3962 3899 6444 2257 5963 506 893 2151 4568 1072 8743 3692 7662 5082 1409 2533 75 774 2927 2994 5130 3861 6988 5201 4353 4745 2902 650 1931 1782 9034 3343 242 669 2022 1228 4619 3181 1180 118 375 849 2770 4937 6053 7596 4632 1373 3400 3639 516 10149 507 1299 3274 2624 4913 2548 4920 2435 2192 4960 4504 2541 1315 4051 381 1319 2040 3384 3599 2862 3968 1588 1443 1317 3297 1116 4493 7533 1597 8381 2710 4416 4700 6647 864 2413 4244 7689 1595 9432 3292 5583 3167 1721 897 1165 2124 1762 3215 3055 3782 5942 3101 5425 3208 4398 7256 7880 5424 8685 5539 4344 941 7858 2904 5935 7528 4309 5932 7070 3743 4550 7830 8656 2034 1183 2796 5161 20 7029 8053 3132 1430 2005 6336 277 637 1967 6615 3001 596 227 1838 2487 3289 106 349 473 1538 58 6784 4448 5302 920 4173 4318 5615 4488 4778 1186 5123 4430 9875 7706 9151 166 604 2227 3046 2204 3154 2408 2628 1223 705 2143 8756 2661 756 6137 5043 3047 9193 1154 794 2337 3999 6677 4981 1117 3035 4369 4813 4584 1534 2726 2336 8104 4322 1322 3827 1959 3058 90 4688 3380 5447 1042 901 4867 3020 2196 1752 3985 262 943 2380 934 1295 123 6098 4682 4826 4861 1717 1706 823 1109 2365 4704 7098 4652 4959 5580 4705 5025 7270 6736 3617 4330 6449 6968 945 4643 3469 850 2450 3936 958 158 3061 3805 569 2463 89 4513 4315 260 977 272 1791 485 2247 6238 3337 4404 2443 1198 3125 1185 2560 4936 3127 2191 638 5415 10132 6694 6250 2043 615 475 1552 1794 5228 6090 5180 4990 1054 220 3798 213 766 2288 2986 2289 498 1608 2785 3727 426 316 1145 3022 5096 1614 6340 2354 5067 5691 4712 8962 2595 9702 3933 2674 46 2107 2528 127 5372 1747 2618 2342 4718 131 3603 2364 1324 851 2683 6843 567 5132 1824 5821 4491 5233 3443 6303 73 187 194 581 2079 6244 181 657 7412 827 411 7434 1850 3982 8060 4641 761 762 447 4411 3352 4279 582 1819 1166 3084 2448 1545 2309 989 1927 128 2282 4356 3575 1151 675 5662 7679 3912 4226 666 601 568 9746 2828 4771 7879 6992 4864 3421 7595 1755 8552 171 630 1932 2851 3173 5075 463 2859 2236 5884 7485 9412 2714 7823 2128 2597 5252 5216 1984 3060 750 1619 889 3916 5765 1551 168 
s1_count = 2
2430 10790 
key nodes
1347 5791 1711 6440 1391 6256 6891 6041 4120 5903 4830 935 3858 2197 1021 99 1353 2425 347 8546 189 5128 1765 3293 4648 3635 5686 3 7719 2520 8660 17 8625 4402 4811 6586 1311 2067 832 1318 1058 562 1489 5999 3742 1008 1963 237 3581 992 2684 1663 1203 346 5503 5499 91 6452 983 1581 758 10 763 2744 6771 9216 765 6392 699 3958 5181 5911 445 1811 1955 4854 4655 1393 7453 1140 1258 4465 3473 1367 842 5478 7164 263 8843 2812 1890 1440 8778 1630 3897 6329 5038 1503 4037 1697 8773 5589 3734 261 633 1997 642 4184 429 4731 410 77 1143 9639 4499 2901 1536 2017 1086 308 2475 7643 6294 7483 1893 3351 3530 3832 1840 3318 4024 4289 3752 2096 273 1382 7530 1169 628 988 768 94 6579 847 3941 1814 3088 167 2977 1987 1579 987 6008 6265 4779 696 2011 3592 2268 7567 2580 170 3913 4765 2854 7359 5897 621 1025 1884 1487 5979 4804 5510 3247 7021 4097 8975 10272 7472 1883 5310 2340 4992 8559 2811 6679 3128 1300 6937 1851 1929 121 8185 5673 5728 453 3767 4903 2532 1229 2619 3546 7071 7743 7400 1529 54 2331 6847 714 413 961 4505 5307 1164 1561 7742 4111 328 1294 8124 853 129 408 430 4699 405 4395 1414 190 6184 4609 3919 76 5768 192 1660 4035 2195 5968 693 4313 10173 264 946 147 1652 238 344 3245 458 2603 1718 1592 5617 6171 7318 157 3578 3917 4583 547 397 2283 5922 176 4412 4592 6105 1305 6180 2343 985 1953 3093 4660 1456 1274 2485 385 335 8766 137 130 566 7752 2265 4099 200 4555 6097 2738 8823 3651 407 1971 3052 3780 1504 6230 3355 5135 3126 165 2600 660 2145 4956 2787 1943 838 1827 1459 4248 448 2452 3236 7027 133 6122 3106 1657 6451 5376 345 1050 3997 3750 2584 3494 4713 5292 6567 5742 93 703 2367 2315 2663 2162 3220 5946 5284 4980 7529 266 2662 4955 1255 2516 2400 1546 3109 855 1757 698 7611 3761 4054 1661 3156 3396 4862 6208 1766 6206 1243 2127 4492 4094 1204 1611 409 1808 1130 195 984 2789 5973 1528 7360 1455 1763 5836 1415 148 5055 610 495 154 3802 3684 358 1713 3943 4496 6323 390 125 487 5288 922 162 1105 3305 603 4437 1712 5416 2660 348 2527 1141 1057 7551 4352 3078 565 9974 6300 2254 9867 6344 3983 4780 2492 1555 239 2144 620 1867 6169 8728 6532 268 6178 846 132 1903 4199 7461 1026 5909 7669 510 4552 3373 4711 2898 412 1053 1656 8415 5238 7629 6453 223 3630 4276 6405 292 8978 5215 844 7731 791 1820 5744 4664 1760 3927 3006 3687 4086 2518 1881 265 3426 5066 2993 5403 3399 4627 248 2734 92 4329 3859 4343 727 3826 267 4800 1306 2931 952 5341 7040 369 1905 7650 9018 9214 3705 558 8385 649 570 1904 1535 3226 5335 1537 2995 124 2882 753 5598 841 2819 4611 4034 8342 867 631 661 1553 5920 2552 7892 270 4759 7023 6886 4038 826 5747 2062 9323 3485 4546 433 2504 7019 315 1102 5406 1772 3054 7134 3065 4610 2639 4807 2430 10790 
