# Supplementary material for: Dynamic thresholding search for the feedback vertex set problem
Source: PeerJ Comput Sci. 2023 Feb 10;9:e1245. doi: 10.7717/peerj-cs.1245 (PMC10280643; doi:10.7717/peerj-cs.1245)
Supplement: Supplemental Information 4 — Each data indicates a series of the best objective values, the ever-found optimal solutions, and the corresponding computation time obtained by our algorithm in the search process. [file peerj-cs-09-1245-s004.zip › results/FourthCategory/p2p-Gnutella05.txt]

Number of vertexes = 8846
Number of edges = 31839
n' = 2036
m' = 12140
reduction time cost = 0.001974
the threhold is 10
seed = 1781491239
Complete the construction of the initial solution, the fvsp is = 784	 timecost = 0.04253s
CS: find better solution, the fvsp is = 783	 timecost = 0.067507s
CS: find better solution, the fvsp is = 782	 timecost = 0.067575s
CS: find better solution, the fvsp is = 781	 timecost = 0.06762s
CS: find better solution, the fvsp is = 780	 timecost = 0.067669s
CS: find better solution, the fvsp is = 779	 timecost = 0.067711s
CS: find better solution, the fvsp is = 778	 timecost = 0.067763s
CS: find better solution, the fvsp is = 777	 timecost = 0.067813s
CS: find better solution, the fvsp is = 776	 timecost = 0.067852s
CS: find better solution, the fvsp is = 775	 timecost = 0.067896s
CS: find better solution, the fvsp is = 774	 timecost = 0.067939s
CS: find better solution, the fvsp is = 773	 timecost = 0.067992s
CS: find better solution, the fvsp is = 772	 timecost = 0.068029s
CS: find better solution, the fvsp is = 771	 timecost = 0.06808s
CS: find better solution, the fvsp is = 770	 timecost = 0.06812s
CS: find better solution, the fvsp is = 769	 timecost = 0.068164s
CS: find better solution, the fvsp is = 768	 timecost = 0.068205s
CS: find better solution, the fvsp is = 767	 timecost = 0.068255s
CS: find better solution, the fvsp is = 766	 timecost = 0.068293s
CS: find better solution, the fvsp is = 765	 timecost = 0.068332s
CS: find better solution, the fvsp is = 764	 timecost = 0.06837s
CS: find better solution, the fvsp is = 763	 timecost = 0.068412s
CS: find better solution, the fvsp is = 762	 timecost = 0.068469s
CS: find better solution, the fvsp is = 761	 timecost = 0.068507s
CS: find better solution, the fvsp is = 760	 timecost = 0.068549s
CS: find better solution, the fvsp is = 759	 timecost = 0.068598s
CS: find better solution, the fvsp is = 758	 timecost = 0.068645s
CS: find better solution, the fvsp is = 757	 timecost = 0.068692s
CS: find better solution, the fvsp is = 756	 timecost = 0.068733s
CS: find better solution, the fvsp is = 755	 timecost = 0.068783s
CS: find better solution, the fvsp is = 754	 timecost = 0.068826s
CS: find better solution, the fvsp is = 753	 timecost = 0.068871s
CS: find better solution, the fvsp is = 752	 timecost = 0.068915s
CS: find better solution, the fvsp is = 751	 timecost = 0.068957s
CS: find better solution, the fvsp is = 750	 timecost = 0.069016s
CS: find better solution, the fvsp is = 749	 timecost = 0.06906s
CS: find better solution, the fvsp is = 748	 timecost = 0.069105s
CS: find better solution, the fvsp is = 747	 timecost = 0.069147s
CS: find better solution, the fvsp is = 746	 timecost = 0.06919s
CS: find better solution, the fvsp is = 745	 timecost = 0.069234s
CS: find better solution, the fvsp is = 744	 timecost = 0.06928s
CS: find better solution, the fvsp is = 743	 timecost = 0.069322s
CS: find better solution, the fvsp is = 742	 timecost = 0.069368s
CS: find better solution, the fvsp is = 741	 timecost = 0.069414s
CS: find better solution, the fvsp is = 740	 timecost = 0.069466s
CS: find better solution, the fvsp is = 739	 timecost = 0.069511s
CS: find better solution, the fvsp is = 738	 timecost = 0.069555s
CS: find better solution, the fvsp is = 737	 timecost = 0.069599s
CS: find better solution, the fvsp is = 736	 timecost = 0.069643s
CS: find better solution, the fvsp is = 735	 timecost = 0.069686s
CS: find better solution, the fvsp is = 734	 timecost = 0.069729s
CS: find better solution, the fvsp is = 733	 timecost = 0.069769s
CS: find better solution, the fvsp is = 732	 timecost = 0.069812s
CS: find better solution, the fvsp is = 731	 timecost = 0.069856s
CS: find better solution, the fvsp is = 730	 timecost = 0.069895s
CS: find better solution, the fvsp is = 729	 timecost = 0.069936s
CS: find better solution, the fvsp is = 728	 timecost = 0.069983s
CS: find better solution, the fvsp is = 727	 timecost = 0.070029s
CS: find better solution, the fvsp is = 726	 timecost = 0.070067s
CS: find better solution, the fvsp is = 725	 timecost = 0.070113s
CS: find better solution, the fvsp is = 724	 timecost = 0.070166s
CS: find better solution, the fvsp is = 723	 timecost = 0.070209s
CS: find better solution, the fvsp is = 722	 timecost = 0.070247s
CS: find better solution, the fvsp is = 721	 timecost = 0.070291s
CS: find better solution, the fvsp is = 720	 timecost = 0.070332s
CS: find better solution, the fvsp is = 719	 timecost = 0.070382s
CS: find better solution, the fvsp is = 718	 timecost = 0.07042s
CS: find better solution, the fvsp is = 717	 timecost = 0.070472s
CS: find better solution, the fvsp is = 716	 timecost = 0.070524s
CS: find better solution, the fvsp is = 715	 timecost = 0.070565s
CS: find better solution, the fvsp is = 714	 timecost = 0.070609s
CS: find better solution, the fvsp is = 713	 timecost = 0.070651s
CS: find better solution, the fvsp is = 712	 timecost = 0.070695s
CS: find better solution, the fvsp is = 711	 timecost = 0.070739s
CS: find better solution, the fvsp is = 710	 timecost = 0.070785s
CS: find better solution, the fvsp is = 709	 timecost = 0.07083s
CS: find better solution, the fvsp is = 708	 timecost = 0.070874s
CS: find better solution, the fvsp is = 707	 timecost = 0.070917s
CS: find better solution, the fvsp is = 706	 timecost = 0.070955s
CS: find better solution, the fvsp is = 705	 timecost = 0.071001s
CS: find better solution, the fvsp is = 704	 timecost = 0.071047s
CS: find better solution, the fvsp is = 703	 timecost = 0.07109s
CS: find better solution, the fvsp is = 702	 timecost = 0.071136s
CS: find better solution, the fvsp is = 701	 timecost = 0.071181s
CS: find better solution, the fvsp is = 700	 timecost = 0.07122s
CS: find better solution, the fvsp is = 699	 timecost = 0.071261s
CS: find better solution, the fvsp is = 698	 timecost = 0.071304s
CS: find better solution, the fvsp is = 697	 timecost = 0.071348s
CS: find better solution, the fvsp is = 696	 timecost = 0.071392s
CS: find better solution, the fvsp is = 695	 timecost = 0.071431s
CS: find better solution, the fvsp is = 694	 timecost = 0.071497s
CS: find better solution, the fvsp is = 693	 timecost = 0.071539s
CS: find better solution, the fvsp is = 692	 timecost = 0.071577s
CS: find better solution, the fvsp is = 691	 timecost = 0.071616s
CS: find better solution, the fvsp is = 690	 timecost = 0.071658s
CS: find better solution, the fvsp is = 689	 timecost = 0.071701s
CS: find better solution, the fvsp is = 688	 timecost = 0.071742s
CS: find better solution, the fvsp is = 687	 timecost = 0.071788s
CS: find better solution, the fvsp is = 686	 timecost = 0.071832s
CS: find better solution, the fvsp is = 685	 timecost = 0.071875s
CS: find better solution, the fvsp is = 684	 timecost = 0.071926s
CS: find better solution, the fvsp is = 683	 timecost = 0.07198s
CS: find better solution, the fvsp is = 682	 timecost = 0.07203s
CS: find better solution, the fvsp is = 681	 timecost = 0.072086s
CS: find better solution, the fvsp is = 680	 timecost = 0.072138s
CS: find better solution, the fvsp is = 679	 timecost = 0.072178s
CS: find better solution, the fvsp is = 678	 timecost = 0.072222s
CS: find better solution, the fvsp is = 677	 timecost = 0.072262s
CS: find better solution, the fvsp is = 676	 timecost = 0.072307s
CS: find better solution, the fvsp is = 675	 timecost = 0.072358s
CS: find better solution, the fvsp is = 674	 timecost = 0.0724s
CS: find better solution, the fvsp is = 673	 timecost = 0.072443s
CS: find better solution, the fvsp is = 672	 timecost = 0.072494s
CS: find better solution, the fvsp is = 671	 timecost = 0.07254s
CS: find better solution, the fvsp is = 670	 timecost = 0.072598s
CS: find better solution, the fvsp is = 669	 timecost = 0.072643s
CS: find better solution, the fvsp is = 668	 timecost = 0.072681s
CS: find better solution, the fvsp is = 667	 timecost = 0.072726s
CS: find better solution, the fvsp is = 666	 timecost = 0.072771s
CS: find better solution, the fvsp is = 665	 timecost = 0.072822s
CS: find better solution, the fvsp is = 664	 timecost = 0.072869s
CS: find better solution, the fvsp is = 663	 timecost = 0.072908s
CS: find better solution, the fvsp is = 662	 timecost = 0.072959s
CS: find better solution, the fvsp is = 661	 timecost = 0.073006s
CS: find better solution, the fvsp is = 660	 timecost = 0.073052s
CS: find better solution, the fvsp is = 659	 timecost = 0.073103s
CS: find better solution, the fvsp is = 658	 timecost = 0.07315s
CS: find better solution, the fvsp is = 657	 timecost = 0.073193s
CS: find better solution, the fvsp is = 656	 timecost = 0.073233s
CS: find better solution, the fvsp is = 655	 timecost = 0.073279s
CS: find better solution, the fvsp is = 654	 timecost = 0.073327s
CS: find better solution, the fvsp is = 653	 timecost = 0.073382s
CS: find better solution, the fvsp is = 652	 timecost = 0.07342s
CS: find better solution, the fvsp is = 651	 timecost = 0.073475s
CS: find better solution, the fvsp is = 650	 timecost = 0.073517s
CS: find better solution, the fvsp is = 649	 timecost = 0.073563s
CS: find better solution, the fvsp is = 648	 timecost = 0.073603s
CS: find better solution, the fvsp is = 647	 timecost = 0.073642s
CS: find better solution, the fvsp is = 646	 timecost = 0.073681s
CS: find better solution, the fvsp is = 645	 timecost = 0.073728s
CS: find better solution, the fvsp is = 644	 timecost = 0.073775s
CS: find better solution, the fvsp is = 643	 timecost = 0.073816s
CS: find better solution, the fvsp is = 642	 timecost = 0.073862s
CS: find better solution, the fvsp is = 641	 timecost = 0.073904s
CS: find better solution, the fvsp is = 640	 timecost = 0.073953s
CS: find better solution, the fvsp is = 639	 timecost = 0.074004s
CS: find better solution, the fvsp is = 638	 timecost = 0.074052s
CS: find better solution, the fvsp is = 637	 timecost = 0.074101s
CS: find better solution, the fvsp is = 636	 timecost = 0.074144s
CS: find better solution, the fvsp is = 635	 timecost = 0.074186s
CS: find better solution, the fvsp is = 634	 timecost = 0.07423s
CS: find better solution, the fvsp is = 633	 timecost = 0.074278s
CS: find better solution, the fvsp is = 632	 timecost = 0.074317s
CS: find better solution, the fvsp is = 631	 timecost = 0.074355s
CS: find better solution, the fvsp is = 630	 timecost = 0.074404s
CS: find better solution, the fvsp is = 629	 timecost = 0.074444s
CS: find better solution, the fvsp is = 628	 timecost = 0.07449s
CS: find better solution, the fvsp is = 627	 timecost = 0.074536s
CS: find better solution, the fvsp is = 626	 timecost = 0.074576s
CS: find better solution, the fvsp is = 625	 timecost = 0.074619s
CS: find better solution, the fvsp is = 624	 timecost = 0.074662s
CS: find better solution, the fvsp is = 623	 timecost = 0.074715s
CS: find better solution, the fvsp is = 622	 timecost = 0.074762s
CS: find better solution, the fvsp is = 621	 timecost = 0.074805s
CS: find better solution, the fvsp is = 620	 timecost = 0.074851s
CS: find better solution, the fvsp is = 619	 timecost = 0.074904s
CS: find better solution, the fvsp is = 618	 timecost = 0.074954s
CS: find better solution, the fvsp is = 617	 timecost = 0.089248s
CS: find better solution, the fvsp is = 616	 timecost = 0.089317s
CS: find better solution, the fvsp is = 615	 timecost = 0.089362s
CS: find better solution, the fvsp is = 614	 timecost = 0.089413s
CS: find better solution, the fvsp is = 613	 timecost = 0.089491s
CS: find better solution, the fvsp is = 612	 timecost = 0.089563s
CS: find better solution, the fvsp is = 611	 timecost = 0.089618s
CS: find better solution, the fvsp is = 610	 timecost = 0.089663s
CS: find better solution, the fvsp is = 609	 timecost = 0.089704s
CS: find better solution, the fvsp is = 608	 timecost = 0.089748s
CS: find better solution, the fvsp is = 607	 timecost = 0.089794s
CS: find better solution, the fvsp is = 606	 timecost = 0.089842s
CS: find better solution, the fvsp is = 605	 timecost = 0.089883s
CS: find better solution, the fvsp is = 604	 timecost = 0.089939s
CS: find better solution, the fvsp is = 603	 timecost = 0.089985s
CS: find better solution, the fvsp is = 602	 timecost = 0.090034s
CS: find better solution, the fvsp is = 601	 timecost = 0.09008s
CS: find better solution, the fvsp is = 600	 timecost = 0.090122s
CS: find better solution, the fvsp is = 599	 timecost = 0.09017s
CS: find better solution, the fvsp is = 598	 timecost = 0.090214s
CS: find better solution, the fvsp is = 597	 timecost = 0.090256s
CS: find better solution, the fvsp is = 596	 timecost = 0.09031s
CS: find better solution, the fvsp is = 595	 timecost = 0.090361s
CS: find better solution, the fvsp is = 594	 timecost = 0.090406s
CS: find better solution, the fvsp is = 593	 timecost = 0.09046s
CS: find better solution, the fvsp is = 592	 timecost = 0.090503s
CS: find better solution, the fvsp is = 591	 timecost = 0.090548s
CS: find better solution, the fvsp is = 590	 timecost = 0.090598s
CS: find better solution, the fvsp is = 589	 timecost = 0.090654s
CS: find better solution, the fvsp is = 588	 timecost = 0.090694s
CS: find better solution, the fvsp is = 587	 timecost = 0.090736s
CS: find better solution, the fvsp is = 586	 timecost = 0.09078s
CS: find better solution, the fvsp is = 585	 timecost = 0.090824s
CS: find better solution, the fvsp is = 584	 timecost = 0.090868s
CS: find better solution, the fvsp is = 583	 timecost = 0.090914s
CS: find better solution, the fvsp is = 582	 timecost = 0.09096s
CS: find better solution, the fvsp is = 581	 timecost = 0.091005s
CS: find better solution, the fvsp is = 580	 timecost = 0.091052s
CS: find better solution, the fvsp is = 579	 timecost = 0.0911s
CS: find better solution, the fvsp is = 578	 timecost = 0.091145s
CS: find better solution, the fvsp is = 577	 timecost = 0.09119s
CS: find better solution, the fvsp is = 576	 timecost = 0.091237s
CS: find better solution, the fvsp is = 575	 timecost = 0.091287s
CS: find better solution, the fvsp is = 574	 timecost = 0.091341s
CS: find better solution, the fvsp is = 573	 timecost = 0.091391s
CS: find better solution, the fvsp is = 572	 timecost = 0.091433s
CS: find better solution, the fvsp is = 571	 timecost = 0.091479s
CS: find better solution, the fvsp is = 570	 timecost = 0.091524s
CS: find better solution, the fvsp is = 569	 timecost = 0.091567s
CS: find better solution, the fvsp is = 568	 timecost = 0.09161s
CS: find better solution, the fvsp is = 567	 timecost = 0.091655s
CS: find better solution, the fvsp is = 566	 timecost = 0.091703s
CS: find better solution, the fvsp is = 565	 timecost = 0.091751s
CS: find better solution, the fvsp is = 564	 timecost = 0.091807s
CS: find better solution, the fvsp is = 563	 timecost = 0.091856s
CS: find better solution, the fvsp is = 562	 timecost = 0.091901s
CS: find better solution, the fvsp is = 561	 timecost = 0.091944s
CS: find better solution, the fvsp is = 560	 timecost = 0.091991s
CS: find better solution, the fvsp is = 559	 timecost = 0.092045s
CS: find better solution, the fvsp is = 558	 timecost = 0.092094s
CS: find better solution, the fvsp is = 557	 timecost = 0.10308s
CS: find better solution, the fvsp is = 556	 timecost = 0.103156s
CS: find better solution, the fvsp is = 555	 timecost = 0.103204s
CS: find better solution, the fvsp is = 554	 timecost = 0.10325s
CS: find better solution, the fvsp is = 553	 timecost = 0.103315s
CS: find better solution, the fvsp is = 552	 timecost = 0.103369s
CS: find better solution, the fvsp is = 551	 timecost = 0.10342s
CS: find better solution, the fvsp is = 550	 timecost = 0.103467s
CS: find better solution, the fvsp is = 549	 timecost = 0.103508s
CS: find better solution, the fvsp is = 548	 timecost = 0.10355s
CS: find better solution, the fvsp is = 547	 timecost = 0.103595s
CS: find better solution, the fvsp is = 546	 timecost = 0.103639s
CS: find better solution, the fvsp is = 545	 timecost = 0.103689s
CS: find better solution, the fvsp is = 544	 timecost = 0.10374s
CS: find better solution, the fvsp is = 543	 timecost = 0.103788s
CS: find better solution, the fvsp is = 542	 timecost = 0.103847s
CS: find better solution, the fvsp is = 541	 timecost = 0.103897s
CS: find better solution, the fvsp is = 540	 timecost = 0.10394s
CS: find better solution, the fvsp is = 539	 timecost = 0.103982s
CS: find better solution, the fvsp is = 538	 timecost = 0.104027s
CS: find better solution, the fvsp is = 537	 timecost = 0.113693s
CS: find better solution, the fvsp is = 536	 timecost = 0.113758s
CS: find better solution, the fvsp is = 535	 timecost = 0.113806s
CS: find better solution, the fvsp is = 534	 timecost = 0.113853s
CS: find better solution, the fvsp is = 533	 timecost = 0.113896s
CS: find better solution, the fvsp is = 532	 timecost = 0.113939s
CS: find better solution, the fvsp is = 531	 timecost = 0.113985s
CS: find better solution, the fvsp is = 530	 timecost = 0.114028s
CS: find better solution, the fvsp is = 529	 timecost = 0.11407s
CS: find better solution, the fvsp is = 528	 timecost = 0.114117s
CS: find better solution, the fvsp is = 527	 timecost = 0.114162s
CS: find better solution, the fvsp is = 526	 timecost = 0.114206s
CS: find better solution, the fvsp is = 525	 timecost = 0.114253s
CS: find better solution, the fvsp is = 524	 timecost = 0.114298s
CS: find better solution, the fvsp is = 523	 timecost = 0.114356s
CS: find better solution, the fvsp is = 522	 timecost = 0.114399s
CS: find better solution, the fvsp is = 521	 timecost = 0.124356s
CS: find better solution, the fvsp is = 520	 timecost = 0.12446s
CS: find better solution, the fvsp is = 519	 timecost = 0.124511s
CS: find better solution, the fvsp is = 518	 timecost = 0.124565s
CS: find better solution, the fvsp is = 517	 timecost = 0.12462s
CS: find better solution, the fvsp is = 516	 timecost = 0.124672s
CS: find better solution, the fvsp is = 515	 timecost = 0.124736s
CS: find better solution, the fvsp is = 514	 timecost = 0.124788s
CS: find better solution, the fvsp is = 513	 timecost = 0.124845s
CS: find better solution, the fvsp is = 512	 timecost = 0.1249s
CS: find better solution, the fvsp is = 511	 timecost = 0.124955s
CS: find better solution, the fvsp is = 510	 timecost = 0.125005s
CS: find better solution, the fvsp is = 509	 timecost = 0.135081s
CS: find better solution, the fvsp is = 508	 timecost = 0.135168s
CS: find better solution, the fvsp is = 507	 timecost = 0.135225s
CS: find better solution, the fvsp is = 506	 timecost = 0.135289s
CS: find better solution, the fvsp is = 505	 timecost = 0.144646s
CS: find better solution, the fvsp is = 504	 timecost = 0.153759s
CS: find better solution, the fvsp is = 503	 timecost = 0.153836s
CS: find better solution, the fvsp is = 502	 timecost = 0.153891s
CS: find better solution, the fvsp is = 501	 timecost = 0.153944s
CS: find better solution, the fvsp is = 500	 timecost = 0.153996s
CS: find better solution, the fvsp is = 499	 timecost = 0.17285s
CS: find better solution, the fvsp is = 498	 timecost = 0.172932s
CS: find better solution, the fvsp is = 497	 timecost = 0.172994s
CS: find better solution, the fvsp is = 496	 timecost = 0.173059s
CS: find better solution, the fvsp is = 495	 timecost = 0.173128s
CS: find better solution, the fvsp is = 494	 timecost = 0.190505s
CS: find better solution, the fvsp is = 493	 timecost = 0.190582s
CS: find better solution, the fvsp is = 492	 timecost = 0.190638s
CS: find better solution, the fvsp is = 491	 timecost = 0.198475s
CS: find better solution, the fvsp is = 490	 timecost = 0.19856s
CS: find better solution, the fvsp is = 489	 timecost = 0.212463s
CS: find better solution, the fvsp is = 488	 timecost = 0.2253s
CS: find better solution, the fvsp is = 487	 timecost = 0.225354s
CS: find better solution, the fvsp is = 486	 timecost = 0.225406s
CS: find better solution, the fvsp is = 485	 timecost = 0.231815s
CS: find better solution, the fvsp is = 484	 timecost = 0.231864s
CS: find better solution, the fvsp is = 483	 timecost = 0.250826s
CS: find better solution, the fvsp is = 482	 timecost = 0.257328s
CS: find better solution, the fvsp is = 481	 timecost = 0.264247s
CS: find better solution, the fvsp is = 480	 timecost = 0.264305s
CS: find better solution, the fvsp is = 479	 timecost = 0.264357s
CS: find better solution, the fvsp is = 478	 timecost = 0.283441s
CS: find better solution, the fvsp is = 477	 timecost = 0.296631s
CS: find better solution, the fvsp is = 476	 timecost = 0.303064s
CS: find better solution, the fvsp is = 475	 timecost = 0.30313s
CS: find better solution, the fvsp is = 474	 timecost = 0.315734s
CS: find better solution, the fvsp is = 473	 timecost = 0.315801s
CS: find better solution, the fvsp is = 472	 timecost = 0.31586s
CS: find better solution, the fvsp is = 471	 timecost = 0.32197s
CS: find better solution, the fvsp is = 470	 timecost = 0.322017s
CS: find better solution, the fvsp is = 469	 timecost = 0.322067s
CS: find better solution, the fvsp is = 468	 timecost = 0.328441s
CS: find better solution, the fvsp is = 467	 timecost = 0.328498s
CS: find better solution, the fvsp is = 466	 timecost = 0.328549s
CS: find better solution, the fvsp is = 465	 timecost = 0.334299s
CS: find better solution, the fvsp is = 464	 timecost = 0.334351s
CS: find better solution, the fvsp is = 463	 timecost = 0.339778s
CS: find better solution, the fvsp is = 462	 timecost = 0.345202s
CS: find better solution, the fvsp is = 461	 timecost = 0.345252s
CS: find better solution, the fvsp is = 460	 timecost = 0.350577s
CS: find better solution, the fvsp is = 459	 timecost = 0.350632s
CS: find better solution, the fvsp is = 458	 timecost = 0.367846s
CS: find better solution, the fvsp is = 457	 timecost = 0.390805s
CS: find better solution, the fvsp is = 456	 timecost = 0.401949s
CS: find better solution, the fvsp is = 455	 timecost = 0.41341s
CS: find better solution, the fvsp is = 454	 timecost = 0.413473s
CS: find better solution, the fvsp is = 453	 timecost = 0.446588s
CS: find better solution, the fvsp is = 452	 timecost = 0.458077s
CS: find better solution, the fvsp is = 451	 timecost = 0.464019s
CS: find better solution, the fvsp is = 450	 timecost = 0.473951s
CS: find better solution, the fvsp is = 449	 timecost = 0.474011s
CS: find better solution, the fvsp is = 448	 timecost = 0.474054s
CS: find better solution, the fvsp is = 447	 timecost = 0.537108s
CS: find better solution, the fvsp is = 446	 timecost = 0.553694s
CS: find better solution, the fvsp is = 445	 timecost = 0.565479s
CS: find better solution, the fvsp is = 444	 timecost = 0.565531s
CS: find better solution, the fvsp is = 443	 timecost = 0.571102s
CS: find better solution, the fvsp is = 442	 timecost = 0.57115s
CS: find better solution, the fvsp is = 441	 timecost = 0.596289s
CS: find better solution, the fvsp is = 440	 timecost = 0.644361s
CS: find better solution, the fvsp is = 439	 timecost = 0.682171s
CS: find better solution, the fvsp is = 438	 timecost = 0.692521s
CS: find better solution, the fvsp is = 437	 timecost = 0.708555s
CS: find better solution, the fvsp is = 436	 timecost = 0.729936s
CS: find better solution, the fvsp is = 435	 timecost = 0.729989s
CS: find better solution, the fvsp is = 434	 timecost = 0.735466s
CS: find better solution, the fvsp is = 433	 timecost = 0.740794s
CS: find better solution, the fvsp is = 432	 timecost = 0.793051s
CS: find better solution, the fvsp is = 431	 timecost = 0.854985s
CS: find better solution, the fvsp is = 430	 timecost = 0.870384s
CS: find better solution, the fvsp is = 429	 timecost = 0.891317s
CS: find better solution, the fvsp is = 428	 timecost = 0.93896s
CS: find better solution, the fvsp is = 427	 timecost = 1.05736s
CS: find better solution, the fvsp is = 426	 timecost = 1.14074s
CS: find better solution, the fvsp is = 425	 timecost = 1.1408s
CS: find better solution, the fvsp is = 424	 timecost = 1.18426s
CS: find better solution, the fvsp is = 423	 timecost = 1.27223s
CS: find better solution, the fvsp is = 422	 timecost = 1.27229s
CS: find better solution, the fvsp is = 421	 timecost = 1.27731s
CS: find better solution, the fvsp is = 420	 timecost = 1.27737s
CS: find better solution, the fvsp is = 419	 timecost = 1.29171s
CS: find better solution, the fvsp is = 418	 timecost = 1.30577s
CS: find better solution, the fvsp is = 417	 timecost = 1.40111s
CS: find better solution, the fvsp is = 416	 timecost = 1.43438s
CS: find better solution, the fvsp is = 415	 timecost = 1.44897s
CS: find better solution, the fvsp is = 414	 timecost = 1.65485s
CS: find better solution, the fvsp is = 413	 timecost = 1.80584s
CS: find better solution, the fvsp is = 412	 timecost = 1.81969s
CS: find better solution, the fvsp is = 411	 timecost = 1.94162s
CS: find better solution, the fvsp is = 410	 timecost = 1.96703s
CS: find better solution, the fvsp is = 409	 timecost = 2.11827s
CS: find better solution, the fvsp is = 408	 timecost = 2.14702s
CS: find better solution, the fvsp is = 407	 timecost = 2.16605s
CS: find better solution, the fvsp is = 406	 timecost = 2.20059s
CS: find better solution, the fvsp is = 405	 timecost = 2.26182s
CS: find better solution, the fvsp is = 404	 timecost = 2.31411s
CS: find better solution, the fvsp is = 403	 timecost = 2.58993s
CS: find better solution, the fvsp is = 402	 timecost = 2.63654s
CS: find better solution, the fvsp is = 401	 timecost = 2.69846s
CS: find better solution, the fvsp is = 400	 timecost = 2.99821s
CS: find better solution, the fvsp is = 399	 timecost = 3.04927s
CS: find better solution, the fvsp is = 398	 timecost = 3.05342s
CS: find better solution, the fvsp is = 397	 timecost = 4.03653s
CS: find better solution, the fvsp is = 396	 timecost = 4.04084s
CS: find better solution, the fvsp is = 395	 timecost = 4.43973s
CS: find better solution, the fvsp is = 394	 timecost = 4.63587s
CS: find better solution, the fvsp is = 393	 timecost = 4.64975s
CS: find better solution, the fvsp is = 392	 timecost = 4.9686s
CS: find better solution, the fvsp is = 391	 timecost = 5.13238s
CS: find better solution, the fvsp is = 390	 timecost = 5.13248s
CS: find better solution, the fvsp is = 389	 timecost = 5.29392s
CS: find better solution, the fvsp is = 388	 timecost = 5.46461s
CS: find better solution, the fvsp is = 387	 timecost = 5.56277s
CS: find better solution, the fvsp is = 386	 timecost = 5.8633s
CS: find better solution, the fvsp is = 385	 timecost = 6.22241s
CS: find better solution, the fvsp is = 384	 timecost = 6.41983s
CS: find better solution, the fvsp is = 383	 timecost = 6.44608s
CS: find better solution, the fvsp is = 382	 timecost = 7.1288s
CS: find better solution, the fvsp is = 381	 timecost = 7.29471s
CS: find better solution, the fvsp is = 380	 timecost = 7.6382s
CS: find better solution, the fvsp is = 379	 timecost = 7.6383s
CS: find better solution, the fvsp is = 378	 timecost = 8.21811s
CS: find better solution, the fvsp is = 377	 timecost = 9.92133s
CS: find better solution, the fvsp is = 376	 timecost = 10.3957s
CS: find better solution, the fvsp is = 375	 timecost = 10.531s
CS: find better solution, the fvsp is = 374	 timecost = 13.368s
CS: find better solution, the fvsp is = 373	 timecost = 33.3215s
CS: find better solution, the fvsp is = 372	 timecost = 34.0232s
CS: find better solution, the fvsp is = 371	 timecost = 37.0747s
CS: find better solution, the fvsp is = 370	 timecost = 38.1637s
CS: find better solution, the fvsp is = 369	 timecost = 40.7063s
CS: find better solution, the fvsp is = 368	 timecost = 63.7395s
CS: find better solution, the fvsp is = 367	 timecost = 65.8299s
CS: find better solution, the fvsp is = 366	 timecost = 66.838s
CS: find better solution, the fvsp is = 365	 timecost = 83.9719s
CS: find better solution, the fvsp is = 364	 timecost = 91.6723s
CS: find better solution, the fvsp is = 363	 timecost = 95.3775s
CS: find better solution, the fvsp is = 362	 timecost = 96.2882s
totalTime = 300.005
the min fvsp set size is:365
total round =86878 pertTime = 3441
updateVertexTime = 44149223
sequence_best:
198 2899 3072 559 7340 8015 2348 1498 5840 4981 6119 4723 2909 3004 6290 7557 3444 5700 3636 6744 7801 4302 4127 3333 7852 1230 5049 1187 3751 1475 2964 2321 5044 4655 5085 4951 6559 3814 5075 682 5141 6689 8429 8541 8555 4460 4554 2443 8280 3611 6674 6344 3303 5618 8061 6845 5043 1645 4632 3940 4462 6960 8308 7063 8113 4373 8343 7292 602 609 3890 5784 7668 5766 2821 8367 8368 7941 7104 4716 4233 4991 1518 1608 1609 1611 373 3684 4374 7955 6998 8534 7782 7613 5656 4102 5063 6628 7516 8359 7929 6801 7597 6343 3971 4003 5397 7593 7745 1105 7342 3972 4375 4128 7201 7539 4584 6413 7736 7056 7402 3760 5873 6223 6022 7161 8503 8478 8041 2427 8665 8313 7455 7829 3332 2749 8193 8341 8100 8349 5659 8641 8583 8590 7334 7805 1983 8286 2204 2210 3513 4974 1021 4504 1028 1350 1351 7318 3215 7830 3366 1296 1532 2511 2513 5156 6693 6188 3478 5155 382 8319 7234 8411 8677 7067 354 1982 626 5197 6611 5921 2280 299 2059 4889 4736 1062 1068 8447 4967 8261 3748 3544 4631 5774 1097 14 7988 2692 2658 109 1597 2446 5117 3030 2802 5342 2614 4113 4226 6728 5634 5426 2234 5627 7332 2235 4950 4986 628 894 3914 623 6053 1584 410 411 3735 7047 2588 2656 5616 5793 6929 5479 7617 4903 4828 3392 5664 6319 4730 1216 5206 804 4049 6032 3847 8386 8618 8397 7444 610 1145 6342 6479 8269 1312 4403 8435 3042 6186 1083 1088 4247 6147 7247 2468 6151 5216 2479 2129 4924 7068 6298 4840 742 4013 2036 5402 3496 4876 3712 6423 6987 3201 7150 7697 1740 7377 5119 957 5729 1746 3829 7241 7860 7983 5496 7024 7732 5595 2895 5411 4930 78 5672 3812 6947 7967 7603 5132 5966 7113 787 6578 23 6267 7326 8241 4277 4342 6700 6203 7066 7749 6964 21 8127 8128 5926 2131 4917 4920 6533 5629 5438 935 942 7704 8044 1793 8475 8588 7880 5557 3208 8631 3117 941 6107 7335 3000 724 3993 3913 6889 6329 4276 6172 95 1514 972 2355 3062 3068 5486 6806 6189 2998 5363 4688 6436 7965 3994 5984 7148 1733 7027 2278 2603 7033 7100 6030 6341 5281 1159 4333 6200 4117 4567 4569 1509 2681 5410 7809 5478 4526 5609 7644 6538 6165 5198 6308 5575 7640 3613 6118 7684 5985 7675 7889 6338 7349 8253 8142 8403 8427 1063 926 1109 3512 2571 3130 6692 4553 6271 2753 2725 580 5027 2445 6849 3017 1750 1757 4700 2710 979 418 1516 1443 899 4139 4133 5011 6598 4369 1845 5265 6088 4585 5886 4394 7295 6064 3228 3115 3116 1940 4108 5118 3259 5782 7927 8424 8437 7191 6124 7235 7205 7520 2589 2354 5065 6340 4990 6417 7406 7960 5874 4684 794 4047 7070 7750 6014 6420 6026 3350 4573 5215 7112 1453 7769 3101 5731 5906 2239 7090 7371 2178 2183 6707 7553 2181 2607 5232 1758 2117 4267 1356 1360 4445 4290 441 3204 3067 5497 558 267 103 268 3604 3190 4162 3565 3657 5412 4211 4344 476 3615 2699 2336 1617 4228 5956 1620 8321 4994 3761 5905 6537 6058 7188 156 3787 4839 4918 8527 790 1073 1075 4236 7641 7754 6706 784 2050 7035 7730 6710 3711 82 250 3393 1034 6510 6589 5508 6874 5869 5050 3320 2635 252 8642 254 2408 183 3499 1947 4607 2037 5640 187 2599 196 2602 5226 2712 5293 2164 2855 5367 4999 2717 8156 5280 4829 6507 7160 856 159 419 6562 5621 8446 2604 449 7091 7762 2896 7583 934 3248 3093 3487 3095 1880 5499 1887 6361 3661 5662 2396 1358 3169 5523 3965 381 6657 6173 7959 1890 1893 1894 2766 4802 2533 2300 2455 6795 6601 3090 1107 2915 3096 5495 6866 6051 7493 1715 3740 3992 1839 1171 3019 4776 6354 7363 7962 7102 3240 5588 8018 6903 915 5947 782 4035 4898 2970 4034 6033 2113 5086 4199 5587 6899 1102 3081 4048 6044 7279 1160 3119 402 403 1492 865 872 4122 2060 2806 197 5053 3518 147 1857 1858 2403 2369 3476 5623 6924 5242 6736 4115 6086 5658 7208 2561 3200 2027 6775 1848 1840 4913 83 1708 1703 4958 1328 4432 530 7117 1804 2480 32 34 1373 2035 4941 33 1378 7822 1456 657 3937 37 3359 6944 4096 19 7431 5800 1974 1976 2769 1375 1457 2128 1776 4804 2738 5312 2378 1389 4479 3818 4528 2969 1917 1922 922 2587 5210 3625 3044 1554 1555 185 4577 5365 3520 2433 2962 5702 6587 4590 6437 1365 581 582 590 2751 2040 2046 584 3728 5857 7050 8327 4564 6747 7206 1656 1152 838 6597 4820 3221 4002 3956 5970 3223 2683 6928 339 348 341 734 2524 2527 4681 1808 4027 3749 974 5428 2226 5437 2989 3268 2534 7702 3700 28 2546 7065 6317 7343 2017 3343 2545 7055 6716 4431 203 6106 4280 3521 5058 6625 2804 3210 945 948 5417 7635 2867 2212 5510 579 3868 5901 1385 2277 4978 6569 3051 5490 3607 1158 8172 1873 1879 3741 3872 1307 3273 3077 6932 336 7125 450 1622 1718 4674 4675 5780 1594 2727 5306 1830 557 6565 7475 7174 4911 5975 4001 5778 6525 7457 6175 4937 5890 7994 3286 2654 5611 5589 5445 745 1427 1433 209 1429 110 120 1299 420 430 2483 116 3452 97 2219 2702 2777 2781 3564 5823 7034 6653 3194 7981 5068 1519 4495 1907 1993 4810 2860 2865 3790 2191 4416 5055 4964 2862 4566 3883 4682 4396 2402 3015 5470 6412 6237 2750 6773 1355 3177 3174 3178 1179 7861 107 1186 6160 694 697 6675 2577 4046 3844 658 5630 3664 5846 2900 1444 7677 700 2430 3361 2415 5115 3453 2410 2611 4326 2550 306 3172 212 249 3463 3535 1065 255 3411 3696 3298 2350 258 943 1330 2693 2137 977 1349 1136 1143 2266 1523 3988 740 1886 4807 2315 3742 1846 5762 4794 1926 1871 2963 1878 0 1 1213 3328 1889 1091 1093 852 4550 5471 5443 5431 6840 13 773 4030 771 4110 3442 3495 1563 1567 1834 1565 4583 3816 4582 562 2055 3592 4882 4697 3620 5805 3845 5923 1367 612 621 615 3905 5348 231 233 3930 5671 1678 1685 6584 1675 5960 7115 3906 2930 4693 1124 408 6097 7164 3743 134 5286 535 1964 1206 665 670 2557 5482 2609 5581 6895 1761 4433 4705 2857 5261 5421 5372 6407 7147 5201 7398 2723 4315 6137 1387 5019 6629 1054 4222 1432 4270 1775 4713 1372 4469 1197 5422 2241 1689 4308 800 4055 4054 4789 376 3694 2814 355 3032 710 716 5653 848 3242 1279 2675 5257 6256 6428 7525 8129 4695 3257 4508 2484 7863 3701 6169 1106 2232 4703 4151 2540 2695 3056 234 2662 1242 2562 772 2019 1842 4873 719 6379 5000 5816 4285 1815 1818 3873 3368 5279 1352 3473 5034 3126 1975 1882 6159 4153 1543 3976 6656 461 7280 6386 6812 3455 6563 1467 1473 270 2426 7610 2644 2661 4458 6284 1835 2248 850 383 2341 3718 4042 106 4357 6207 3277 5603 6050 2943 3112 6036 10 812 3195 4172 4995 1362 5619 3552 1076 437 2520 7244 1208 1217 614 2916 1510 2716 4692 632 5590 5008 5503 2056 153 952 2808 4814 5705 6958 815 5555 5481 6887 6280 2148 2149 2877 2879 2801 4803 5146 5103 3910 4654 4044 3307 1999 5082 4691 1641 2722 1767 3018 4339 1391 819 6870 1965 4069 7121 896 4919 3390 5667 4107 6360 7109 5214 6720 4745 6470 546 2079 93 2281 1399 2880 7344 6296 2642 735 4010 5095 4938 2671 1667 4775 2844 2845 2849 2834 1671 4648 1585 401 2024 2859 2008 2012 2249 659 1614 809 114 1541 824 5948 1709 6540 7468 1596 2263 521 529 522 311 434 8099 7599 7584 4628 5184 5403 2823 2785 2084 5229 1128 4289 8210 2805 3327 730 1944 7140 960 4179 2367 4643 202 7173 7696 2889 4261 4119 256 1005 357 4481 53 2273 5004 56 5079 2039 2874 6286 2698 1605 1461 4608 6372 43 50 3407 8096 2919 5406 4868 1434 1439 318 3358 2109 5012 4629 6210 4169 3372 2286 1265 6725 7680 2547 540 542 443 3769 484 6227 63 2220 1421 1165 4519 1437 2655 1069 3558 6305 121 3471 204 3250 4865 6937 5299 3280 5610 995 4202 1819 1316 1321 1199 1489 4540 1576 2525 1497 2209 4668 1542 5295 38 445 6652 1414 583 5498 5564 5772 2063 362 370 2416 2498 912 1051 1053 3045 2138 90 6787 676 2383 1932 2114 4521 2013 5029 2340 2021 709 4645 3063 5358 1015 3401 920 1854 764 3203 3667 5489 5037 1662 2057 4056 2676 1319 2135 2043 282 3212 2981 1247 1251 3261 3363 2006 7309 101 55 3266 2107 3874 2371 4866 4568 2868 6042 2748 4064 2330 4906 2025 80 1571 3746 459 3785 5320 4182 5596 3092 3226 997 417 2440 3721 2325 1546 1648 2428 2530 3663 6651 1215 2199 1864 4910 4944 5502 2737 5042 7818 3304 4134 1642 1364 1613 5824 1784 3609 840 3416 326 3538 1850 2218 5346 6469 2838 374 4140 692 860 3665 5001 6730 220 4145 226 3034 473 3876 3583 1386 1914 4774 1958 3585 3251 4125 689 4904 3035 1587 4761 3243 6514 2439 221 818 5677 2100 5194 842 1744 7252 4454 2937 1002 6365 4015 3312 2198 48 3891 983 4770 3417 390 3001 6171 2205 7275 1900 392 1551 5958 1417 6111 5409 5006 3088 225 1113 500 5733 7956 1112 229 385 6017 2001 6291 854 3858 227 503 491 2088 1095 3507 4111 3313 2605 2911 31 3275 2870 498 3345 470 6660 4004 135 821 8396 191 6465 6517 1756 7381 2240 1156 5738 3734 7262 618 
s1_count = 3
1133 2229 292 
key nodes
3893 3805 2688 3370 5110 275 3574 274 835 3509 1691 304 4129 1438 3957 277 1676 222 2271 2393 2726 1141 2256 5976 1500 393 779 2685 1277 207 5723 8021 8529 1787 1970 1363 2274 4207 5383 245 99 2684 1117 5186 1812 3551 2728 1440 3065 6863 5405 3678 1311 7703 3801 841 2917 2093 5252 150 4696 3451 1120 4157 5930 2071 1334 273 7601 4365 6347 36 2971 1572 3202 64 3567 7044 428 6515 3837 571 77 2420 4686 3404 3776 5483 2576 7314 7392 698 1020 3836 5301 1731 4038 1430 5796 4299 541 7920 85 2986 317 2170 4409 1777 7268 925 1022 1512 180 3568 4390 6526 1268 230 206 8285 6201 1324 4180 3953 1743 350 1647 11 1592 358 4753 2558 3383 5375 6663 4467 6654 4689 3656 898 2817 823 460 2172 5866 3719 391 687 2759 2583 4579 1809 7624 3548 3079 218 688 1785 3939 2812 7178 4425 7214 5335 2432 861 2298 523 999 3040 386 284 1707 5349 1012 3214 6724 1980 1856 1477 2092 2678 47 6919 5849 2082 351 7264 4788 2856 4379 1772 5983 2459 276 4771 2472 5701 2495 5204 4658 1504 5643 1754 3710 4673 656 4933 415 3162 279 4346 4124 3927 4785 2575 2385 5151 1305 2022 6443 6027 5676 1396 2208 6550 4915 6283 3997 4307 2487 4287 3610 5953 2496 2754 6199 45 5378 57 2186 796 3418 4514 2452 2112 3817 2449 3289 597 508 22 3264 2311 296 736 6672 1078 1150 1185 1481 4406 377 4405 1778 3036 4072 3342 2892 4667 890 4665 1665 2326 1086 172 4863 1738 4518 155 4541 2848 104 4086 6055 2574 6353 387 1346 4649 3249 112 1300 4062 3378 240 3137 1451 6842 272 2236 882 732 4602 2652 7810 2982 1267 3733 2374 2585 4494 1161 5291 4451 5460 3437 524 9 1149 1874 3869 7514 3923 1520 887 6113 4219 5644 3338 2469 6154 3059 2376 4611 8179 4327 1212 1531 365 223 1260 388 7105 2696 5391 76 3784 993 874 2551 6645 1096 4500 693 5829 4795 2851 4118 2327 3291 6994 1133 2229 292 
