# Supplementary material for: Dynamic thresholding search for the feedback vertex set problem
Source: PeerJ Comput Sci. 2023 Feb 10;9:e1245. doi: 10.7717/peerj-cs.1245 (PMC10280643; doi:10.7717/peerj-cs.1245)
Supplement: Supplemental Information 4 — Each data indicates a series of the best objective values, the ever-found optimal solutions, and the corresponding computation time obtained by our algorithm in the search process. [file peerj-cs-09-1245-s004.zip › results/FourthCategory/p2p-Gnutella06.txt]

Number of vertexes = 8717
Number of edges = 31525
n' = 2123
m' = 12456
reduction time cost = 0.001984
Complete the construction of the initial solution, the fvsp is = 824	timecost = 0.044807s
CS: find better solution, the fvsp is = 823	timecost = 0.070975s
CS: find better solution, the fvsp is = 822	timecost = 0.07104s
CS: find better solution, the fvsp is = 821	timecost = 0.071078s
CS: find better solution, the fvsp is = 820	timecost = 0.07112s
CS: find better solution, the fvsp is = 819	timecost = 0.071157s
CS: find better solution, the fvsp is = 818	timecost = 0.071198s
CS: find better solution, the fvsp is = 817	timecost = 0.071235s
CS: find better solution, the fvsp is = 816	timecost = 0.071269s
CS: find better solution, the fvsp is = 815	timecost = 0.07131s
CS: find better solution, the fvsp is = 814	timecost = 0.07136s
CS: find better solution, the fvsp is = 813	timecost = 0.071405s
CS: find better solution, the fvsp is = 812	timecost = 0.071443s
CS: find better solution, the fvsp is = 811	timecost = 0.071484s
CS: find better solution, the fvsp is = 810	timecost = 0.071528s
CS: find better solution, the fvsp is = 809	timecost = 0.071572s
CS: find better solution, the fvsp is = 808	timecost = 0.071613s
CS: find better solution, the fvsp is = 807	timecost = 0.071653s
CS: find better solution, the fvsp is = 806	timecost = 0.071695s
CS: find better solution, the fvsp is = 805	timecost = 0.071747s
CS: find better solution, the fvsp is = 804	timecost = 0.071802s
CS: find better solution, the fvsp is = 803	timecost = 0.071843s
CS: find better solution, the fvsp is = 802	timecost = 0.071882s
CS: find better solution, the fvsp is = 801	timecost = 0.071926s
CS: find better solution, the fvsp is = 800	timecost = 0.071963s
CS: find better solution, the fvsp is = 799	timecost = 0.072005s
CS: find better solution, the fvsp is = 798	timecost = 0.072048s
CS: find better solution, the fvsp is = 797	timecost = 0.072092s
CS: find better solution, the fvsp is = 796	timecost = 0.072141s
CS: find better solution, the fvsp is = 795	timecost = 0.072183s
CS: find better solution, the fvsp is = 794	timecost = 0.07223s
CS: find better solution, the fvsp is = 793	timecost = 0.072275s
CS: find better solution, the fvsp is = 792	timecost = 0.072323s
CS: find better solution, the fvsp is = 791	timecost = 0.072364s
CS: find better solution, the fvsp is = 790	timecost = 0.072403s
CS: find better solution, the fvsp is = 789	timecost = 0.072455s
CS: find better solution, the fvsp is = 788	timecost = 0.072495s
CS: find better solution, the fvsp is = 787	timecost = 0.072534s
CS: find better solution, the fvsp is = 786	timecost = 0.072574s
CS: find better solution, the fvsp is = 785	timecost = 0.072614s
CS: find better solution, the fvsp is = 784	timecost = 0.072655s
CS: find better solution, the fvsp is = 783	timecost = 0.072694s
CS: find better solution, the fvsp is = 782	timecost = 0.072738s
CS: find better solution, the fvsp is = 781	timecost = 0.072786s
CS: find better solution, the fvsp is = 780	timecost = 0.07283s
CS: find better solution, the fvsp is = 779	timecost = 0.072871s
CS: find better solution, the fvsp is = 778	timecost = 0.072914s
CS: find better solution, the fvsp is = 777	timecost = 0.072955s
CS: find better solution, the fvsp is = 776	timecost = 0.072997s
CS: find better solution, the fvsp is = 775	timecost = 0.073036s
CS: find better solution, the fvsp is = 774	timecost = 0.073081s
CS: find better solution, the fvsp is = 773	timecost = 0.073125s
CS: find better solution, the fvsp is = 772	timecost = 0.073163s
CS: find better solution, the fvsp is = 771	timecost = 0.07321s
CS: find better solution, the fvsp is = 770	timecost = 0.073249s
CS: find better solution, the fvsp is = 769	timecost = 0.073288s
CS: find better solution, the fvsp is = 768	timecost = 0.073335s
CS: find better solution, the fvsp is = 767	timecost = 0.073375s
CS: find better solution, the fvsp is = 766	timecost = 0.073417s
CS: find better solution, the fvsp is = 765	timecost = 0.073457s
CS: find better solution, the fvsp is = 764	timecost = 0.073503s
CS: find better solution, the fvsp is = 763	timecost = 0.073549s
CS: find better solution, the fvsp is = 762	timecost = 0.073591s
CS: find better solution, the fvsp is = 761	timecost = 0.073641s
CS: find better solution, the fvsp is = 760	timecost = 0.073683s
CS: find better solution, the fvsp is = 759	timecost = 0.073726s
CS: find better solution, the fvsp is = 758	timecost = 0.073778s
CS: find better solution, the fvsp is = 757	timecost = 0.073818s
CS: find better solution, the fvsp is = 756	timecost = 0.07386s
CS: find better solution, the fvsp is = 755	timecost = 0.073899s
CS: find better solution, the fvsp is = 754	timecost = 0.073943s
CS: find better solution, the fvsp is = 753	timecost = 0.073988s
CS: find better solution, the fvsp is = 752	timecost = 0.074027s
CS: find better solution, the fvsp is = 751	timecost = 0.074077s
CS: find better solution, the fvsp is = 750	timecost = 0.074125s
CS: find better solution, the fvsp is = 749	timecost = 0.07417s
CS: find better solution, the fvsp is = 748	timecost = 0.07421s
CS: find better solution, the fvsp is = 747	timecost = 0.074249s
CS: find better solution, the fvsp is = 746	timecost = 0.074293s
CS: find better solution, the fvsp is = 745	timecost = 0.074332s
CS: find better solution, the fvsp is = 744	timecost = 0.074373s
CS: find better solution, the fvsp is = 743	timecost = 0.074412s
CS: find better solution, the fvsp is = 742	timecost = 0.074462s
CS: find better solution, the fvsp is = 741	timecost = 0.074505s
CS: find better solution, the fvsp is = 740	timecost = 0.074542s
CS: find better solution, the fvsp is = 739	timecost = 0.07458s
CS: find better solution, the fvsp is = 738	timecost = 0.074631s
CS: find better solution, the fvsp is = 737	timecost = 0.074675s
CS: find better solution, the fvsp is = 736	timecost = 0.074721s
CS: find better solution, the fvsp is = 735	timecost = 0.07477s
CS: find better solution, the fvsp is = 734	timecost = 0.074811s
CS: find better solution, the fvsp is = 733	timecost = 0.074852s
CS: find better solution, the fvsp is = 732	timecost = 0.074896s
CS: find better solution, the fvsp is = 731	timecost = 0.074938s
CS: find better solution, the fvsp is = 730	timecost = 0.074987s
CS: find better solution, the fvsp is = 729	timecost = 0.075039s
CS: find better solution, the fvsp is = 728	timecost = 0.075079s
CS: find better solution, the fvsp is = 727	timecost = 0.075118s
CS: find better solution, the fvsp is = 726	timecost = 0.075156s
CS: find better solution, the fvsp is = 725	timecost = 0.075198s
CS: find better solution, the fvsp is = 724	timecost = 0.075244s
CS: find better solution, the fvsp is = 723	timecost = 0.07529s
CS: find better solution, the fvsp is = 722	timecost = 0.075331s
CS: find better solution, the fvsp is = 721	timecost = 0.075375s
CS: find better solution, the fvsp is = 720	timecost = 0.075416s
CS: find better solution, the fvsp is = 719	timecost = 0.07546s
CS: find better solution, the fvsp is = 718	timecost = 0.075502s
CS: find better solution, the fvsp is = 717	timecost = 0.075548s
CS: find better solution, the fvsp is = 716	timecost = 0.075591s
CS: find better solution, the fvsp is = 715	timecost = 0.075632s
CS: find better solution, the fvsp is = 714	timecost = 0.075677s
CS: find better solution, the fvsp is = 713	timecost = 0.075726s
CS: find better solution, the fvsp is = 712	timecost = 0.075791s
CS: find better solution, the fvsp is = 711	timecost = 0.075837s
CS: find better solution, the fvsp is = 710	timecost = 0.07588s
CS: find better solution, the fvsp is = 709	timecost = 0.07592s
CS: find better solution, the fvsp is = 708	timecost = 0.07596s
CS: find better solution, the fvsp is = 707	timecost = 0.076s
CS: find better solution, the fvsp is = 706	timecost = 0.076045s
CS: find better solution, the fvsp is = 705	timecost = 0.076086s
CS: find better solution, the fvsp is = 704	timecost = 0.076126s
CS: find better solution, the fvsp is = 703	timecost = 0.076171s
CS: find better solution, the fvsp is = 702	timecost = 0.076213s
CS: find better solution, the fvsp is = 701	timecost = 0.076257s
CS: find better solution, the fvsp is = 700	timecost = 0.0763s
CS: find better solution, the fvsp is = 699	timecost = 0.076339s
CS: find better solution, the fvsp is = 698	timecost = 0.076383s
CS: find better solution, the fvsp is = 697	timecost = 0.076428s
CS: find better solution, the fvsp is = 696	timecost = 0.076472s
CS: find better solution, the fvsp is = 695	timecost = 0.076518s
CS: find better solution, the fvsp is = 694	timecost = 0.076564s
CS: find better solution, the fvsp is = 693	timecost = 0.076613s
CS: find better solution, the fvsp is = 692	timecost = 0.076657s
CS: find better solution, the fvsp is = 691	timecost = 0.076703s
CS: find better solution, the fvsp is = 690	timecost = 0.076753s
CS: find better solution, the fvsp is = 689	timecost = 0.076799s
CS: find better solution, the fvsp is = 688	timecost = 0.076844s
CS: find better solution, the fvsp is = 687	timecost = 0.076893s
CS: find better solution, the fvsp is = 686	timecost = 0.076934s
CS: find better solution, the fvsp is = 685	timecost = 0.076979s
CS: find better solution, the fvsp is = 684	timecost = 0.077028s
CS: find better solution, the fvsp is = 683	timecost = 0.077071s
CS: find better solution, the fvsp is = 682	timecost = 0.077116s
CS: find better solution, the fvsp is = 681	timecost = 0.07716s
CS: find better solution, the fvsp is = 680	timecost = 0.077202s
CS: find better solution, the fvsp is = 679	timecost = 0.077244s
CS: find better solution, the fvsp is = 678	timecost = 0.077288s
CS: find better solution, the fvsp is = 677	timecost = 0.077337s
CS: find better solution, the fvsp is = 676	timecost = 0.077382s
CS: find better solution, the fvsp is = 675	timecost = 0.077429s
CS: find better solution, the fvsp is = 674	timecost = 0.077466s
CS: find better solution, the fvsp is = 673	timecost = 0.077513s
CS: find better solution, the fvsp is = 672	timecost = 0.077554s
CS: find better solution, the fvsp is = 671	timecost = 0.077592s
CS: find better solution, the fvsp is = 670	timecost = 0.077633s
CS: find better solution, the fvsp is = 669	timecost = 0.077676s
CS: find better solution, the fvsp is = 668	timecost = 0.077722s
CS: find better solution, the fvsp is = 667	timecost = 0.07777s
CS: find better solution, the fvsp is = 666	timecost = 0.077821s
CS: find better solution, the fvsp is = 665	timecost = 0.077862s
CS: find better solution, the fvsp is = 664	timecost = 0.077908s
CS: find better solution, the fvsp is = 663	timecost = 0.077963s
CS: find better solution, the fvsp is = 662	timecost = 0.078008s
CS: find better solution, the fvsp is = 661	timecost = 0.078046s
CS: find better solution, the fvsp is = 660	timecost = 0.078086s
CS: find better solution, the fvsp is = 659	timecost = 0.078131s
CS: find better solution, the fvsp is = 658	timecost = 0.078174s
CS: find better solution, the fvsp is = 657	timecost = 0.078214s
CS: find better solution, the fvsp is = 656	timecost = 0.078256s
CS: find better solution, the fvsp is = 655	timecost = 0.078297s
CS: find better solution, the fvsp is = 654	timecost = 0.078341s
CS: find better solution, the fvsp is = 653	timecost = 0.07838s
CS: find better solution, the fvsp is = 652	timecost = 0.078422s
CS: find better solution, the fvsp is = 651	timecost = 0.078464s
CS: find better solution, the fvsp is = 650	timecost = 0.094473s
CS: find better solution, the fvsp is = 649	timecost = 0.094543s
CS: find better solution, the fvsp is = 648	timecost = 0.09459s
CS: find better solution, the fvsp is = 647	timecost = 0.094635s
CS: find better solution, the fvsp is = 646	timecost = 0.094679s
CS: find better solution, the fvsp is = 645	timecost = 0.094739s
CS: find better solution, the fvsp is = 644	timecost = 0.094785s
CS: find better solution, the fvsp is = 643	timecost = 0.094833s
CS: find better solution, the fvsp is = 642	timecost = 0.094878s
CS: find better solution, the fvsp is = 641	timecost = 0.094927s
CS: find better solution, the fvsp is = 640	timecost = 0.094972s
CS: find better solution, the fvsp is = 639	timecost = 0.09503s
CS: find better solution, the fvsp is = 638	timecost = 0.095077s
CS: find better solution, the fvsp is = 637	timecost = 0.095117s
CS: find better solution, the fvsp is = 636	timecost = 0.09516s
CS: find better solution, the fvsp is = 635	timecost = 0.095209s
CS: find better solution, the fvsp is = 634	timecost = 0.095265s
CS: find better solution, the fvsp is = 633	timecost = 0.095307s
CS: find better solution, the fvsp is = 632	timecost = 0.095353s
CS: find better solution, the fvsp is = 631	timecost = 0.0954s
CS: find better solution, the fvsp is = 630	timecost = 0.095444s
CS: find better solution, the fvsp is = 629	timecost = 0.095489s
CS: find better solution, the fvsp is = 628	timecost = 0.095531s
CS: find better solution, the fvsp is = 627	timecost = 0.095578s
CS: find better solution, the fvsp is = 626	timecost = 0.095625s
CS: find better solution, the fvsp is = 625	timecost = 0.095669s
CS: find better solution, the fvsp is = 624	timecost = 0.095714s
CS: find better solution, the fvsp is = 623	timecost = 0.095769s
CS: find better solution, the fvsp is = 622	timecost = 0.09583s
CS: find better solution, the fvsp is = 621	timecost = 0.095878s
CS: find better solution, the fvsp is = 620	timecost = 0.095923s
CS: find better solution, the fvsp is = 619	timecost = 0.095963s
CS: find better solution, the fvsp is = 618	timecost = 0.096012s
CS: find better solution, the fvsp is = 617	timecost = 0.096057s
CS: find better solution, the fvsp is = 616	timecost = 0.096101s
CS: find better solution, the fvsp is = 615	timecost = 0.096148s
CS: find better solution, the fvsp is = 614	timecost = 0.096197s
CS: find better solution, the fvsp is = 613	timecost = 0.09625s
CS: find better solution, the fvsp is = 612	timecost = 0.096294s
CS: find better solution, the fvsp is = 611	timecost = 0.096342s
CS: find better solution, the fvsp is = 610	timecost = 0.096391s
CS: find better solution, the fvsp is = 609	timecost = 0.096436s
CS: find better solution, the fvsp is = 608	timecost = 0.096481s
CS: find better solution, the fvsp is = 607	timecost = 0.096522s
CS: find better solution, the fvsp is = 606	timecost = 0.096572s
CS: find better solution, the fvsp is = 605	timecost = 0.096619s
CS: find better solution, the fvsp is = 604	timecost = 0.096665s
CS: find better solution, the fvsp is = 603	timecost = 0.096708s
CS: find better solution, the fvsp is = 602	timecost = 0.096757s
CS: find better solution, the fvsp is = 601	timecost = 0.096806s
CS: find better solution, the fvsp is = 600	timecost = 0.09685s
CS: find better solution, the fvsp is = 599	timecost = 0.096896s
CS: find better solution, the fvsp is = 598	timecost = 0.096938s
CS: find better solution, the fvsp is = 597	timecost = 0.096985s
CS: find better solution, the fvsp is = 596	timecost = 0.097034s
CS: find better solution, the fvsp is = 595	timecost = 0.097081s
CS: find better solution, the fvsp is = 594	timecost = 0.097129s
CS: find better solution, the fvsp is = 593	timecost = 0.097178s
CS: find better solution, the fvsp is = 592	timecost = 0.097219s
CS: find better solution, the fvsp is = 591	timecost = 0.097266s
CS: find better solution, the fvsp is = 590	timecost = 0.097308s
CS: find better solution, the fvsp is = 589	timecost = 0.09735s
CS: find better solution, the fvsp is = 588	timecost = 0.097398s
CS: find better solution, the fvsp is = 587	timecost = 0.097447s
CS: find better solution, the fvsp is = 586	timecost = 0.097494s
CS: find better solution, the fvsp is = 585	timecost = 0.097539s
CS: find better solution, the fvsp is = 584	timecost = 0.097585s
CS: find better solution, the fvsp is = 583	timecost = 0.097634s
CS: find better solution, the fvsp is = 582	timecost = 0.097687s
CS: find better solution, the fvsp is = 581	timecost = 0.097744s
CS: find better solution, the fvsp is = 580	timecost = 0.107852s
CS: find better solution, the fvsp is = 579	timecost = 0.107923s
CS: find better solution, the fvsp is = 578	timecost = 0.107969s
CS: find better solution, the fvsp is = 577	timecost = 0.10802s
CS: find better solution, the fvsp is = 576	timecost = 0.108063s
CS: find better solution, the fvsp is = 575	timecost = 0.108105s
CS: find better solution, the fvsp is = 574	timecost = 0.108154s
CS: find better solution, the fvsp is = 573	timecost = 0.1082s
CS: find better solution, the fvsp is = 572	timecost = 0.108244s
CS: find better solution, the fvsp is = 571	timecost = 0.108286s
CS: find better solution, the fvsp is = 570	timecost = 0.108333s
CS: find better solution, the fvsp is = 569	timecost = 0.108403s
CS: find better solution, the fvsp is = 568	timecost = 0.108451s
CS: find better solution, the fvsp is = 567	timecost = 0.108499s
CS: find better solution, the fvsp is = 566	timecost = 0.108547s
CS: find better solution, the fvsp is = 565	timecost = 0.108594s
CS: find better solution, the fvsp is = 564	timecost = 0.108638s
CS: find better solution, the fvsp is = 563	timecost = 0.108686s
CS: find better solution, the fvsp is = 562	timecost = 0.108728s
CS: find better solution, the fvsp is = 561	timecost = 0.108769s
CS: find better solution, the fvsp is = 560	timecost = 0.108815s
CS: find better solution, the fvsp is = 559	timecost = 0.117992s
CS: find better solution, the fvsp is = 558	timecost = 0.118048s
CS: find better solution, the fvsp is = 557	timecost = 0.118098s
CS: find better solution, the fvsp is = 556	timecost = 0.118145s
CS: find better solution, the fvsp is = 555	timecost = 0.118192s
CS: find better solution, the fvsp is = 554	timecost = 0.118241s
CS: find better solution, the fvsp is = 553	timecost = 0.126674s
CS: find better solution, the fvsp is = 552	timecost = 0.126742s
CS: find better solution, the fvsp is = 551	timecost = 0.126788s
CS: find better solution, the fvsp is = 550	timecost = 0.126845s
CS: find better solution, the fvsp is = 549	timecost = 0.126889s
CS: find better solution, the fvsp is = 548	timecost = 0.12694s
CS: find better solution, the fvsp is = 547	timecost = 0.126985s
CS: find better solution, the fvsp is = 546	timecost = 0.127031s
CS: find better solution, the fvsp is = 545	timecost = 0.127087s
CS: find better solution, the fvsp is = 544	timecost = 0.127131s
CS: find better solution, the fvsp is = 543	timecost = 0.127178s
CS: find better solution, the fvsp is = 542	timecost = 0.134477s
CS: find better solution, the fvsp is = 541	timecost = 0.134537s
CS: find better solution, the fvsp is = 540	timecost = 0.134591s
CS: find better solution, the fvsp is = 539	timecost = 0.134632s
CS: find better solution, the fvsp is = 538	timecost = 0.13468s
CS: find better solution, the fvsp is = 537	timecost = 0.165068s
CS: find better solution, the fvsp is = 536	timecost = 0.165138s
CS: find better solution, the fvsp is = 535	timecost = 0.165198s
CS: find better solution, the fvsp is = 534	timecost = 0.165245s
CS: find better solution, the fvsp is = 533	timecost = 0.165294s
CS: find better solution, the fvsp is = 532	timecost = 0.165341s
CS: find better solution, the fvsp is = 531	timecost = 0.16539s
CS: find better solution, the fvsp is = 530	timecost = 0.186356s
CS: find better solution, the fvsp is = 529	timecost = 0.19393s
CS: find better solution, the fvsp is = 528	timecost = 0.193992s
CS: find better solution, the fvsp is = 527	timecost = 0.194036s
CS: find better solution, the fvsp is = 526	timecost = 0.194079s
CS: find better solution, the fvsp is = 525	timecost = 0.202246s
CS: find better solution, the fvsp is = 524	timecost = 0.202329s
CS: find better solution, the fvsp is = 523	timecost = 0.202392s
CS: find better solution, the fvsp is = 522	timecost = 0.202449s
CS: find better solution, the fvsp is = 521	timecost = 0.211393s
CS: find better solution, the fvsp is = 520	timecost = 0.211472s
CS: find better solution, the fvsp is = 519	timecost = 0.21153s
CS: find better solution, the fvsp is = 518	timecost = 0.251981s
CS: find better solution, the fvsp is = 517	timecost = 0.258911s
CS: find better solution, the fvsp is = 516	timecost = 0.25898s
CS: find better solution, the fvsp is = 515	timecost = 0.265446s
CS: find better solution, the fvsp is = 514	timecost = 0.265519s
CS: find better solution, the fvsp is = 513	timecost = 0.272536s
CS: find better solution, the fvsp is = 512	timecost = 0.272613s
CS: find better solution, the fvsp is = 511	timecost = 0.272662s
CS: find better solution, the fvsp is = 510	timecost = 0.272711s
CS: find better solution, the fvsp is = 509	timecost = 0.272753s
CS: find better solution, the fvsp is = 508	timecost = 0.278906s
CS: find better solution, the fvsp is = 507	timecost = 0.27898s
CS: find better solution, the fvsp is = 506	timecost = 0.279024s
CS: find better solution, the fvsp is = 505	timecost = 0.291858s
CS: find better solution, the fvsp is = 504	timecost = 0.298873s
CS: find better solution, the fvsp is = 503	timecost = 0.298959s
CS: find better solution, the fvsp is = 502	timecost = 0.299009s
CS: find better solution, the fvsp is = 501	timecost = 0.305382s
CS: find better solution, the fvsp is = 500	timecost = 0.31133s
CS: find better solution, the fvsp is = 499	timecost = 0.318085s
CS: find better solution, the fvsp is = 498	timecost = 0.324172s
CS: find better solution, the fvsp is = 497	timecost = 0.370088s
CS: find better solution, the fvsp is = 496	timecost = 0.37017s
CS: find better solution, the fvsp is = 495	timecost = 0.370224s
CS: find better solution, the fvsp is = 494	timecost = 0.37028s
CS: find better solution, the fvsp is = 493	timecost = 0.370328s
CS: find better solution, the fvsp is = 492	timecost = 0.376693s
CS: find better solution, the fvsp is = 491	timecost = 0.376754s
CS: find better solution, the fvsp is = 490	timecost = 0.383362s
CS: find better solution, the fvsp is = 489	timecost = 0.383424s
CS: find better solution, the fvsp is = 488	timecost = 0.408669s
CS: find better solution, the fvsp is = 487	timecost = 0.408736s
CS: find better solution, the fvsp is = 486	timecost = 0.408782s
CS: find better solution, the fvsp is = 485	timecost = 0.408833s
CS: find better solution, the fvsp is = 484	timecost = 0.431458s
CS: find better solution, the fvsp is = 483	timecost = 0.431537s
CS: find better solution, the fvsp is = 482	timecost = 0.436414s
CS: find better solution, the fvsp is = 481	timecost = 0.436483s
CS: find better solution, the fvsp is = 480	timecost = 0.441265s
CS: find better solution, the fvsp is = 479	timecost = 0.518474s
CS: find better solution, the fvsp is = 478	timecost = 0.518554s
CS: find better solution, the fvsp is = 477	timecost = 0.523955s
CS: find better solution, the fvsp is = 476	timecost = 0.529499s
CS: find better solution, the fvsp is = 475	timecost = 0.578947s
CS: find better solution, the fvsp is = 474	timecost = 0.60024s
CS: find better solution, the fvsp is = 473	timecost = 0.622859s
CS: find better solution, the fvsp is = 472	timecost = 0.62293s
CS: find better solution, the fvsp is = 471	timecost = 0.628668s
CS: find better solution, the fvsp is = 470	timecost = 0.628724s
CS: find better solution, the fvsp is = 469	timecost = 0.817708s
CS: find better solution, the fvsp is = 468	timecost = 0.823461s
CS: find better solution, the fvsp is = 467	timecost = 0.823523s
CS: find better solution, the fvsp is = 466	timecost = 0.922544s
CS: find better solution, the fvsp is = 465	timecost = 0.971475s
CS: find better solution, the fvsp is = 464	timecost = 0.977595s
CS: find better solution, the fvsp is = 463	timecost = 0.983654s
CS: find better solution, the fvsp is = 462	timecost = 0.989374s
CS: find better solution, the fvsp is = 461	timecost = 1.02958s
CS: find better solution, the fvsp is = 460	timecost = 1.02966s
CS: find better solution, the fvsp is = 459	timecost = 1.03551s
CS: find better solution, the fvsp is = 458	timecost = 1.08799s
CS: find better solution, the fvsp is = 457	timecost = 1.18214s
CS: find better solution, the fvsp is = 456	timecost = 1.21023s
CS: find better solution, the fvsp is = 455	timecost = 1.22694s
CS: find better solution, the fvsp is = 454	timecost = 1.22702s
CS: find better solution, the fvsp is = 453	timecost = 1.48429s
CS: find better solution, the fvsp is = 452	timecost = 1.63345s
CS: find better solution, the fvsp is = 451	timecost = 1.82823s
CS: find better solution, the fvsp is = 450	timecost = 1.86825s
CS: find better solution, the fvsp is = 449	timecost = 1.93719s
CS: find better solution, the fvsp is = 448	timecost = 1.94811s
CS: find better solution, the fvsp is = 447	timecost = 1.94818s
CS: find better solution, the fvsp is = 446	timecost = 1.94823s
CS: find better solution, the fvsp is = 445	timecost = 2.27691s
CS: find better solution, the fvsp is = 444	timecost = 2.27699s
CS: find better solution, the fvsp is = 443	timecost = 2.92061s
CS: find better solution, the fvsp is = 442	timecost = 2.92078s
CS: find better solution, the fvsp is = 441	timecost = 2.93606s
CS: find better solution, the fvsp is = 440	timecost = 2.96569s
CS: find better solution, the fvsp is = 439	timecost = 3.87034s
CS: find better solution, the fvsp is = 438	timecost = 4.42626s
CS: find better solution, the fvsp is = 437	timecost = 4.42636s
CS: find better solution, the fvsp is = 436	timecost = 4.8655s
CS: find better solution, the fvsp is = 435	timecost = 5.05851s
CS: find better solution, the fvsp is = 434	timecost = 5.05859s
CS: find better solution, the fvsp is = 433	timecost = 5.12121s
CS: find better solution, the fvsp is = 432	timecost = 5.2007s
CS: find better solution, the fvsp is = 431	timecost = 5.83369s
CS: find better solution, the fvsp is = 430	timecost = 7.35235s
CS: find better solution, the fvsp is = 429	timecost = 7.35243s
CS: find better solution, the fvsp is = 428	timecost = 7.63508s
CS: find better solution, the fvsp is = 427	timecost = 7.71406s
CS: find better solution, the fvsp is = 426	timecost = 9.51615s
CS: find better solution, the fvsp is = 425	timecost = 9.53713s
CS: find better solution, the fvsp is = 424	timecost = 10.1919s
CS: find better solution, the fvsp is = 423	timecost = 10.318s
CS: find better solution, the fvsp is = 422	timecost = 10.367s
CS: find better solution, the fvsp is = 421	timecost = 10.8294s
CS: find better solution, the fvsp is = 420	timecost = 10.8493s
CS: find better solution, the fvsp is = 419	timecost = 11.5895s
CS: find better solution, the fvsp is = 418	timecost = 16.2097s
CS: find better solution, the fvsp is = 417	timecost = 16.8898s
CS: find better solution, the fvsp is = 416	timecost = 17.0164s
CS: find better solution, the fvsp is = 415	timecost = 17.0258s
CS: find better solution, the fvsp is = 414	timecost = 17.123s
CS: find better solution, the fvsp is = 413	timecost = 17.4623s
CS: find better solution, the fvsp is = 412	timecost = 20.6062s
CS: find better solution, the fvsp is = 411	timecost = 21.1802s
CS: find better solution, the fvsp is = 410	timecost = 24.0152s
CS: find better solution, the fvsp is = 409	timecost = 29.2294s
CS: find better solution, the fvsp is = 408	timecost = 29.26s
CS: find better solution, the fvsp is = 407	timecost = 33.7377s
CS: find better solution, the fvsp is = 406	timecost = 36.9449s
CS: find better solution, the fvsp is = 405	timecost = 88.5953s
CS: find better solution, the fvsp is = 404	timecost = 95.3327s
CS: find better solution, the fvsp is = 403	timecost = 289.403s
CS: find better solution, the fvsp is = 402	timecost = 290.901s
CS: find better solution, the fvsp is = 401	timecost = 319.258s
CS: find better solution, the fvsp is = 400	timecost = 330.39s
totalTime = 600.002
the min fvsp set size is:400
total round =126290 pertTime = 5020
updateVertexTime = 85363204
sequence_best:
3815 4740 2344 4540 5090 2495 2330 1471 6709 5882 4630 6522 6614 74 2886 73 1607 3511 7134 877 2173 542 3535 4898 3366 6657 3860 3003 2660 6494 1158 3431 6739 3954 250 730 3713 2161 2733 72 887 3537 4581 3510 2539 4034 6091 7247 7057 1187 2057 1194 3991 1466 3550 4969 5704 7526 2497 7757 249 7667 8061 7117 77 7886 6524 3211 4567 8369 5925 8325 4748 1843 834 5260 4168 7279 200 3037 4065 2997 569 1…
s1_count = 0
key nodes
3330 4805 5117 284 1885 27 5174 1647 2861 1981 3396 3256 557 5507 241 1890 942 4479 1504 3046 3080 2932 4554 1942 3038 6836 350 2051 5843 2936 2097 175 446 3104 529 3906 279 1538 272 353 5227 3421 5604 5683 299 368 1768 556 5249 4489 3194 1260 899 5340 2755 2881 6841 7378 2789 1209 3356 1241 5003 3112 5430 1265 246 780 5126 274 6 4976 3175 1583 2422 6714 3402 7100 6855 638 6307 3159 1157 2408 878…
