# Supplementary material for: Dynamic thresholding search for the feedback vertex set problem
Source: PeerJ Comput Sci. 2023 Feb 10;9:e1245. doi: 10.7717/peerj-cs.1245 (PMC10280643; doi:10.7717/peerj-cs.1245)
Supplement: Supplemental Information 4 — Each data indicates a series of the best objective values, the ever-found optimal solutions, and the corresponding computation time obtained by our algorithm in the search process. [file peerj-cs-09-1245-s004.zip › results/FourthCategory/p2p-Gnutella08.txt]

Number of vertexes = 6301
Number of edges = 20777
n' = 1281
m' = 8374
reduction time cost = 0.001704
the threhold is 6
seed = 2128380844
Complete the construction of the initial solution, the fvsp is = 446	 timecost = 0.05825s
CS: find better solution, the fvsp is = 445	 timecost = 0.087444s
CS: find better solution, the fvsp is = 444	 timecost = 0.087544s
CS: find better solution, the fvsp is = 443	 timecost = 0.087629s
CS: find better solution, the fvsp is = 442	 timecost = 0.087708s
CS: find better solution, the fvsp is = 441	 timecost = 0.087789s
CS: find better solution, the fvsp is = 440	 timecost = 0.087874s
CS: find better solution, the fvsp is = 439	 timecost = 0.088003s
CS: find better solution, the fvsp is = 438	 timecost = 0.088108s
CS: find better solution, the fvsp is = 437	 timecost = 0.088187s
CS: find better solution, the fvsp is = 436	 timecost = 0.088279s
CS: find better solution, the fvsp is = 435	 timecost = 0.088362s
CS: find better solution, the fvsp is = 434	 timecost = 0.088446s
CS: find better solution, the fvsp is = 433	 timecost = 0.088522s
CS: find better solution, the fvsp is = 432	 timecost = 0.088599s
CS: find better solution, the fvsp is = 431	 timecost = 0.088679s
CS: find better solution, the fvsp is = 430	 timecost = 0.088758s
CS: find better solution, the fvsp is = 429	 timecost = 0.088837s
CS: find better solution, the fvsp is = 428	 timecost = 0.08892s
CS: find better solution, the fvsp is = 427	 timecost = 0.089001s
CS: find better solution, the fvsp is = 426	 timecost = 0.08908s
CS: find better solution, the fvsp is = 425	 timecost = 0.089163s
CS: find better solution, the fvsp is = 424	 timecost = 0.089246s
CS: find better solution, the fvsp is = 423	 timecost = 0.089321s
CS: find better solution, the fvsp is = 422	 timecost = 0.089391s
CS: find better solution, the fvsp is = 421	 timecost = 0.089466s
CS: find better solution, the fvsp is = 420	 timecost = 0.089541s
CS: find better solution, the fvsp is = 419	 timecost = 0.089633s
CS: find better solution, the fvsp is = 418	 timecost = 0.089701s
CS: find better solution, the fvsp is = 417	 timecost = 0.089787s
CS: find better solution, the fvsp is = 416	 timecost = 0.089877s
CS: find better solution, the fvsp is = 415	 timecost = 0.089959s
CS: find better solution, the fvsp is = 414	 timecost = 0.090034s
CS: find better solution, the fvsp is = 413	 timecost = 0.090122s
CS: find better solution, the fvsp is = 412	 timecost = 0.090212s
CS: find better solution, the fvsp is = 411	 timecost = 0.09029s
CS: find better solution, the fvsp is = 410	 timecost = 0.090348s
CS: find better solution, the fvsp is = 409	 timecost = 0.090419s
CS: find better solution, the fvsp is = 408	 timecost = 0.090488s
CS: find better solution, the fvsp is = 407	 timecost = 0.090557s
CS: find better solution, the fvsp is = 406	 timecost = 0.090614s
CS: find better solution, the fvsp is = 405	 timecost = 0.090674s
CS: find better solution, the fvsp is = 404	 timecost = 0.090737s
CS: find better solution, the fvsp is = 403	 timecost = 0.090792s
CS: find better solution, the fvsp is = 402	 timecost = 0.090852s
CS: find better solution, the fvsp is = 401	 timecost = 0.090917s
CS: find better solution, the fvsp is = 400	 timecost = 0.090974s
CS: find better solution, the fvsp is = 399	 timecost = 0.09104s
CS: find better solution, the fvsp is = 398	 timecost = 0.091103s
CS: find better solution, the fvsp is = 397	 timecost = 0.091169s
CS: find better solution, the fvsp is = 396	 timecost = 0.091262s
CS: find better solution, the fvsp is = 395	 timecost = 0.091348s
CS: find better solution, the fvsp is = 394	 timecost = 0.091437s
CS: find better solution, the fvsp is = 393	 timecost = 0.091513s
CS: find better solution, the fvsp is = 392	 timecost = 0.091596s
CS: find better solution, the fvsp is = 391	 timecost = 0.091672s
CS: find better solution, the fvsp is = 390	 timecost = 0.091754s
CS: find better solution, the fvsp is = 389	 timecost = 0.091831s
CS: find better solution, the fvsp is = 388	 timecost = 0.091909s
CS: find better solution, the fvsp is = 387	 timecost = 0.091987s
CS: find better solution, the fvsp is = 386	 timecost = 0.092067s
CS: find better solution, the fvsp is = 385	 timecost = 0.092146s
CS: find better solution, the fvsp is = 384	 timecost = 0.092232s
CS: find better solution, the fvsp is = 383	 timecost = 0.092309s
CS: find better solution, the fvsp is = 382	 timecost = 0.092392s
CS: find better solution, the fvsp is = 381	 timecost = 0.092467s
CS: find better solution, the fvsp is = 380	 timecost = 0.092548s
CS: find better solution, the fvsp is = 379	 timecost = 0.092628s
CS: find better solution, the fvsp is = 378	 timecost = 0.092697s
CS: find better solution, the fvsp is = 377	 timecost = 0.09277s
CS: find better solution, the fvsp is = 376	 timecost = 0.092861s
CS: find better solution, the fvsp is = 375	 timecost = 0.092945s
CS: find better solution, the fvsp is = 374	 timecost = 0.093022s
CS: find better solution, the fvsp is = 373	 timecost = 0.093101s
CS: find better solution, the fvsp is = 372	 timecost = 0.093172s
CS: find better solution, the fvsp is = 371	 timecost = 0.09325s
CS: find better solution, the fvsp is = 370	 timecost = 0.093324s
CS: find better solution, the fvsp is = 369	 timecost = 0.093403s
CS: find better solution, the fvsp is = 368	 timecost = 0.093485s
CS: find better solution, the fvsp is = 367	 timecost = 0.093566s
CS: find better solution, the fvsp is = 366	 timecost = 0.093643s
CS: find better solution, the fvsp is = 365	 timecost = 0.093733s
CS: find better solution, the fvsp is = 364	 timecost = 0.093811s
CS: find better solution, the fvsp is = 363	 timecost = 0.093894s
CS: find better solution, the fvsp is = 362	 timecost = 0.093984s
CS: find better solution, the fvsp is = 361	 timecost = 0.094059s
CS: find better solution, the fvsp is = 360	 timecost = 0.094129s
CS: find better solution, the fvsp is = 359	 timecost = 0.094204s
CS: find better solution, the fvsp is = 358	 timecost = 0.094295s
CS: find better solution, the fvsp is = 357	 timecost = 0.094368s
CS: find better solution, the fvsp is = 356	 timecost = 0.094445s
CS: find better solution, the fvsp is = 355	 timecost = 0.094519s
CS: find better solution, the fvsp is = 354	 timecost = 0.094594s
CS: find better solution, the fvsp is = 353	 timecost = 0.094671s
CS: find better solution, the fvsp is = 352	 timecost = 0.094748s
CS: find better solution, the fvsp is = 351	 timecost = 0.094831s
CS: find better solution, the fvsp is = 350	 timecost = 0.094907s
CS: find better solution, the fvsp is = 349	 timecost = 0.09499s
CS: find better solution, the fvsp is = 348	 timecost = 0.095065s
CS: find better solution, the fvsp is = 347	 timecost = 0.095139s
CS: find better solution, the fvsp is = 346	 timecost = 0.09521s
CS: find better solution, the fvsp is = 345	 timecost = 0.095296s
CS: find better solution, the fvsp is = 344	 timecost = 0.095382s
CS: find better solution, the fvsp is = 343	 timecost = 0.095458s
CS: find better solution, the fvsp is = 342	 timecost = 0.09551s
CS: find better solution, the fvsp is = 341	 timecost = 0.095564s
CS: find better solution, the fvsp is = 340	 timecost = 0.095619s
CS: find better solution, the fvsp is = 339	 timecost = 0.095672s
CS: find better solution, the fvsp is = 338	 timecost = 0.095723s
CS: find better solution, the fvsp is = 337	 timecost = 0.105984s
CS: find better solution, the fvsp is = 336	 timecost = 0.106041s
CS: find better solution, the fvsp is = 335	 timecost = 0.106096s
CS: find better solution, the fvsp is = 334	 timecost = 0.106152s
CS: find better solution, the fvsp is = 333	 timecost = 0.106201s
CS: find better solution, the fvsp is = 332	 timecost = 0.106261s
CS: find better solution, the fvsp is = 331	 timecost = 0.106316s
CS: find better solution, the fvsp is = 330	 timecost = 0.106367s
CS: find better solution, the fvsp is = 329	 timecost = 0.106419s
CS: find better solution, the fvsp is = 328	 timecost = 0.10647s
CS: find better solution, the fvsp is = 327	 timecost = 0.106522s
CS: find better solution, the fvsp is = 326	 timecost = 0.106574s
CS: find better solution, the fvsp is = 325	 timecost = 0.106626s
CS: find better solution, the fvsp is = 324	 timecost = 0.106695s
CS: find better solution, the fvsp is = 323	 timecost = 0.106748s
CS: find better solution, the fvsp is = 322	 timecost = 0.106795s
CS: find better solution, the fvsp is = 321	 timecost = 0.106844s
CS: find better solution, the fvsp is = 320	 timecost = 0.1069s
CS: find better solution, the fvsp is = 319	 timecost = 0.106956s
CS: find better solution, the fvsp is = 318	 timecost = 0.10701s
CS: find better solution, the fvsp is = 317	 timecost = 0.10706s
CS: find better solution, the fvsp is = 316	 timecost = 0.10711s
CS: find better solution, the fvsp is = 315	 timecost = 0.107162s
CS: find better solution, the fvsp is = 314	 timecost = 0.107212s
CS: find better solution, the fvsp is = 313	 timecost = 0.10727s
CS: find better solution, the fvsp is = 312	 timecost = 0.107322s
CS: find better solution, the fvsp is = 311	 timecost = 0.107373s
CS: find better solution, the fvsp is = 310	 timecost = 0.107441s
CS: find better solution, the fvsp is = 309	 timecost = 0.107498s
CS: find better solution, the fvsp is = 308	 timecost = 0.10755s
CS: find better solution, the fvsp is = 307	 timecost = 0.107598s
CS: find better solution, the fvsp is = 306	 timecost = 0.107653s
CS: find better solution, the fvsp is = 305	 timecost = 0.107704s
CS: find better solution, the fvsp is = 304	 timecost = 0.107755s
CS: find better solution, the fvsp is = 303	 timecost = 0.107809s
CS: find better solution, the fvsp is = 302	 timecost = 0.107866s
CS: find better solution, the fvsp is = 301	 timecost = 0.107916s
CS: find better solution, the fvsp is = 300	 timecost = 0.107968s
CS: find better solution, the fvsp is = 299	 timecost = 0.108023s
CS: find better solution, the fvsp is = 298	 timecost = 0.113841s
CS: find better solution, the fvsp is = 297	 timecost = 0.113895s
CS: find better solution, the fvsp is = 296	 timecost = 0.113958s
CS: find better solution, the fvsp is = 295	 timecost = 0.114013s
CS: find better solution, the fvsp is = 294	 timecost = 0.114065s
CS: find better solution, the fvsp is = 293	 timecost = 0.114118s
CS: find better solution, the fvsp is = 292	 timecost = 0.114166s
CS: find better solution, the fvsp is = 291	 timecost = 0.114225s
CS: find better solution, the fvsp is = 290	 timecost = 0.114275s
CS: find better solution, the fvsp is = 289	 timecost = 0.114325s
CS: find better solution, the fvsp is = 288	 timecost = 0.114378s
CS: find better solution, the fvsp is = 287	 timecost = 0.114452s
CS: find better solution, the fvsp is = 286	 timecost = 0.114502s
CS: find better solution, the fvsp is = 285	 timecost = 0.114554s
CS: find better solution, the fvsp is = 284	 timecost = 0.119464s
CS: find better solution, the fvsp is = 283	 timecost = 0.119521s
CS: find better solution, the fvsp is = 282	 timecost = 0.119574s
CS: find better solution, the fvsp is = 281	 timecost = 0.11963s
CS: find better solution, the fvsp is = 280	 timecost = 0.11968s
CS: find better solution, the fvsp is = 279	 timecost = 0.119737s
CS: find better solution, the fvsp is = 278	 timecost = 0.124248s
CS: find better solution, the fvsp is = 277	 timecost = 0.129037s
CS: find better solution, the fvsp is = 276	 timecost = 0.129094s
CS: find better solution, the fvsp is = 275	 timecost = 0.129153s
CS: find better solution, the fvsp is = 274	 timecost = 0.129205s
CS: find better solution, the fvsp is = 273	 timecost = 0.138673s
CS: find better solution, the fvsp is = 272	 timecost = 0.13873s
CS: find better solution, the fvsp is = 271	 timecost = 0.138777s
CS: find better solution, the fvsp is = 270	 timecost = 0.138828s
CS: find better solution, the fvsp is = 269	 timecost = 0.147707s
CS: find better solution, the fvsp is = 268	 timecost = 0.147765s
CS: find better solution, the fvsp is = 267	 timecost = 0.147817s
CS: find better solution, the fvsp is = 266	 timecost = 0.147866s
CS: find better solution, the fvsp is = 265	 timecost = 0.152206s
CS: find better solution, the fvsp is = 264	 timecost = 0.15227s
CS: find better solution, the fvsp is = 263	 timecost = 0.156035s
CS: find better solution, the fvsp is = 262	 timecost = 0.175928s
CS: find better solution, the fvsp is = 261	 timecost = 0.183663s
CS: find better solution, the fvsp is = 260	 timecost = 0.187096s
CS: find better solution, the fvsp is = 259	 timecost = 0.194188s
CS: find better solution, the fvsp is = 258	 timecost = 0.209047s
CS: find better solution, the fvsp is = 257	 timecost = 0.209126s
CS: find better solution, the fvsp is = 256	 timecost = 0.22014s
CS: find better solution, the fvsp is = 255	 timecost = 0.23077s
CS: find better solution, the fvsp is = 254	 timecost = 0.238128s
CS: find better solution, the fvsp is = 253	 timecost = 0.279395s
CS: find better solution, the fvsp is = 252	 timecost = 0.287067s
CS: find better solution, the fvsp is = 251	 timecost = 0.287129s
CS: find better solution, the fvsp is = 250	 timecost = 0.290672s
CS: find better solution, the fvsp is = 249	 timecost = 0.290737s
CS: find better solution, the fvsp is = 248	 timecost = 0.293888s
CS: find better solution, the fvsp is = 247	 timecost = 0.303659s
CS: find better solution, the fvsp is = 246	 timecost = 0.31371s
CS: find better solution, the fvsp is = 245	 timecost = 0.313768s
CS: find better solution, the fvsp is = 244	 timecost = 0.313822s
CS: find better solution, the fvsp is = 243	 timecost = 0.336812s
CS: find better solution, the fvsp is = 242	 timecost = 0.360158s
CS: find better solution, the fvsp is = 241	 timecost = 0.363162s
CS: find better solution, the fvsp is = 240	 timecost = 0.375507s
CS: find better solution, the fvsp is = 239	 timecost = 0.375577s
CS: find better solution, the fvsp is = 238	 timecost = 0.38143s
CS: find better solution, the fvsp is = 237	 timecost = 0.416418s
CS: find better solution, the fvsp is = 236	 timecost = 0.416487s
CS: find better solution, the fvsp is = 235	 timecost = 0.457065s
CS: find better solution, the fvsp is = 234	 timecost = 0.466813s
CS: find better solution, the fvsp is = 233	 timecost = 0.513053s
CS: find better solution, the fvsp is = 232	 timecost = 0.542198s
CS: find better solution, the fvsp is = 231	 timecost = 0.542283s
CS: find better solution, the fvsp is = 230	 timecost = 0.545585s
CS: find better solution, the fvsp is = 229	 timecost = 0.555253s
CS: find better solution, the fvsp is = 228	 timecost = 0.558167s
CS: find better solution, the fvsp is = 227	 timecost = 0.58828s
CS: find better solution, the fvsp is = 226	 timecost = 0.610055s
CS: find better solution, the fvsp is = 225	 timecost = 0.675118s
CS: find better solution, the fvsp is = 224	 timecost = 0.767115s
CS: find better solution, the fvsp is = 223	 timecost = 0.813006s
CS: find better solution, the fvsp is = 222	 timecost = 0.813089s
CS: find better solution, the fvsp is = 221	 timecost = 0.829784s
CS: find better solution, the fvsp is = 220	 timecost = 0.832172s
CS: find better solution, the fvsp is = 219	 timecost = 0.893808s
CS: find better solution, the fvsp is = 218	 timecost = 0.908461s
CS: find better solution, the fvsp is = 217	 timecost = 1.02153s
CS: find better solution, the fvsp is = 216	 timecost = 1.08589s
CS: find better solution, the fvsp is = 215	 timecost = 1.3121s
CS: find better solution, the fvsp is = 214	 timecost = 1.47971s
CS: find better solution, the fvsp is = 213	 timecost = 1.55404s
CS: find better solution, the fvsp is = 212	 timecost = 2.16684s
CS: find better solution, the fvsp is = 211	 timecost = 2.16695s
CS: find better solution, the fvsp is = 210	 timecost = 2.80132s
CS: find better solution, the fvsp is = 209	 timecost = 3.96665s
CS: find better solution, the fvsp is = 208	 timecost = 5.24903s
CS: find better solution, the fvsp is = 207	 timecost = 5.74131s
CS: find better solution, the fvsp is = 206	 timecost = 6.41577s
CS: find better solution, the fvsp is = 205	 timecost = 7.59037s
CS: find better solution, the fvsp is = 204	 timecost = 7.72605s
CS: find better solution, the fvsp is = 203	 timecost = 8.47671s
CS: find better solution, the fvsp is = 202	 timecost = 8.94808s
CS: find better solution, the fvsp is = 201	 timecost = 10.2899s
CS: find better solution, the fvsp is = 200	 timecost = 10.7967s
CS: find better solution, the fvsp is = 199	 timecost = 12.7525s
CS: find better solution, the fvsp is = 198	 timecost = 15.0314s
CS: find better solution, the fvsp is = 197	 timecost = 22.2655s
CS: find better solution, the fvsp is = 196	 timecost = 23.169s
CS: find better solution, the fvsp is = 195	 timecost = 320.989s
CS: find better solution, the fvsp is = 194	 timecost = 340.275s
CS: find better solution, the fvsp is = 193	 timecost = 374.594s
CS: find better solution, the fvsp is = 192	 timecost = 508.589s
CS: find better solution, the fvsp is = 191	 timecost = 569.04s
totalTime = 600
the min fvsp set size is:193
total round =320897 pertTime = 12813
updateVertexTime = 76844213
sequence_best:
1328 2903 1141 3066 5029 201 3310 5171 355 4617 1028 3922 1610 2225 1699 3465 2897 4378 3728 1529 5285 811 5887 5754 1251 2991 679 682 2281 3374 1910 370 4010 4003 3549 4731 484 196 3503 1275 2075 1701 3412 5102 3810 4434 4723 55 1992 907 2506 4447 5572 5063 2375 4187 4109 348 2293 3705 4783 2452 4492 2581 4203 5129 3594 1138 3016 2498 4107 4122 6071 2777 5529 3285 6046 5962 4285 5065 4826 741 5677 2614 4215 1836 2485 33 39 1735 4726 1739 3023 3024 1675 1139 3010 3009 4798 5499 821 2735 4078 387 1733 3496 3495 2596 4197 345 4095 5425 1158 5603 4295 5895 509 6099 816 5224 5629 3866 4695 4693 3163 3407 4741 36 1173 6186 4076 3568 4230 380 4338 2678 5168 3771 1673 3326 1030 4431 4740 5321 704 705 1430 2627 2629 1644 2622 3244 5296 5073 3865 2153 3913 607 613 2548 1922 65 1359 2617 3867 3626 3615 5535 4276 3067 2654 3767 986 680 4846 4533 1382 4875 3542 6039 1229 3259 4633 4463 637 874 1821 1703 112 2048 2852 4344 480 1429 1546 1550 2461 1549 979 1650 4355 1994 2377 2392 1547 4081 130 4277 5542 1010 3900 1331 3341 1388 1338 3660 3178 620 392 4301 1025 3462 4766 3558 4686 3571 659 2577 1872 4810 5504 5976 5977 3171 3526 4159 5361 3233 1782 3531 2804 2733 6102 4490 981 4206 4213 4293 4062 504 2037 579 923 926 2821 4891 4639 5406 2530 5096 3550 4815 2900 3179 4813 303 1434 1438 218 1343 226 909 1943 73 1972 1971 3738 4788 4216 5304 5281 610 2562 4183 1232 3092 3716 2679 5980 4732 4667 359 2332 4032 2887 433 859 4369 3903 902 5253 2156 5196 5254 4654 288 2942 5175 867 2770 5657 1323 3200 3715 4839 1287 3102 5315 3346 5528 4771 2743 1352 2244 1354 2134 3587 4784 845 2381 1243 1818 2504 3555 1039 1651 2314 4944 4880 5012 5545 3344 3202 3818 4825 2226 3933 4754 3616 3934 4629 3348 1411 1413 2828 4643 1341 611 111 740 3312 855 2143 3890 5941 858 3480 4628 3470 1958 5074 307 2260 6108 5626 5909 5729 4280 5952 2047 3087 767 2695 5191 5508 1301 2503 3190 4577 4319 866 416 1002 3305 3537 4337 162 165 703 2992 4438 634 2698 4137 4739 1281 5615 5901 3415 2663 4847 4551 4407 2046 116 2892 2052 1040 489 490 2465 356 5811 1255 3115 3117 1278 1974 3369 391 5083 1855 3364 1740 135 4298 5200 605 1714 89 211 2164 496 2906 280 138 1412 2554 2826 1400 4043 4432 3276 967 910 2080 2424 1027 2859 4334 2079 864 4684 5343 6023 5241 1192 3815 1862 1370 1377 3225 756 3801 2612 726 3654 4914 759 2710 4058 1750 771 1717 908 1842 3577 4245 1780 481 2356 4036 2904 4400 1647 4867 3484 2599 3469 3858 3247 531 571 346 574 5277 228 2223 229 2221 958 4973 3408 4752 3963 350 2329 3466 2309 4005 1945 1228 173 1896 2333 1891 2693 1734 3405 4738 5016 965 582 3323 3096 198 1333 1466 412 2253 382 75 2279 1337 3967 4330 2922 1658 3411 654 2559 2529 4263 11 3945 1389 2347 2653 2803 977 2870 4362 4360 3966 4694 2068 4441 3929 2295 76 81 4033 1850 2597 2014 21 1917 1920 2709 1548 169 1637 2299 3991 3038 3564 904 2796 2794 5429 4306 2292 1259 3982 4619 2875 3327 2313 1397 4516 4423 1143 3033 2532 1709 1476 1942 3077 4160 2949 5272 1926 3459 3699 4180 2808 151 2112 4275 2115 4986 5589 635 750 1417 4733 3027 2396 3059 1162 2569 1144 3142 63 1981 1209 1217 1670 473 1193 4282 3138 2050 3149 652 4782 1859 1137 2544 2086 3843 455 2241 3948 1941 1362 1365 5373 2088 4598 1431 2779 3732 2237 3295 1387 1454 3309 1026 4420 1401 3256 4139 4636 3822 4746 3003 2639 4235 4234 4445 2205 2546 1698 3452 2890 1279 4227 2069 3989 3463 3417 2261 5931 1129 2324 3257 731 2176 1816 3553 1258 628 3363 990 2444 2657 4242 3886 3296 4204 2288 1881 3479 4405 3781 1059 2712 1369 1767 4606 5378 5432 418 968 739 386 5110 2362 2666 1380 385 314 3095 3220 3034 4467 507 440 2492 64 91 243 2938 4124 2300 3997 846 2958 852 2750 2425 4098 448 4189 2193 1165 1163 3056 3833 4951 1168 3046 715 2646 1544 1854 389 1383 1522 4356 3137 1968 3733 1212 2790 1724 777 665 3080 4502 1084 49 3213 2038 2087 2681 2885 494 786 285 331 3129 334 2285 1176 2486 415 1019 2158 3433 2634 3897 1223 751 3273 3981 4793 105 2024 1230 4292 1923 29 3796 3269 3919 2364 1999 1602 1868 1297 1765 2420 3197 1199 2721 2524 2096 289 1704 298 2252 3014 3086 3823 4940 2148 1055 2881 4359 1805 1786 1794 1250 3846 321 327 325 2269 1305 2374 339 472 1485 4442 3863 2399 1904 1267 2615 1273 3120 4469 548 551 2336 2690 4510 411 5014 878 881 2773 263 267 2023 938 801 2728 5616 2847 244 1284 6171 311 5211 3912 3856 1531 694 3719 4164 4472 1426 377 2463 4196 2886 110 3791 2494 2032 4382 4193 2248 820 4419 3937 1537 4751 2767 4303 5724 4103 5970 4016 2873 3191 101 3428 1235 1086 2986 2901 1706 2822 4532 1784 2224 2053 2621 5978 5245 2286 2146 5263 557 3061 4428 4051 1600 423 3081 586 378 4002 3544 3236 4508 3448 924 4874 30 4553 1135 4465 343 4111 4988 5653 558 1653 3403 930 1394 1326 3192 2861 83 4112 937 434 371 4113 2020 1557 1559 1561 3088 3849 4260 3356 2699 352 4200 1564 2056 3515 3883 5552 2819 1041 2217 1487 2350 2797 1929 2231 132 4353 3820 3552 172 5452 2066 5267 4114 1458 43 1934 5988 505 155 5792 2453 485 830 113 1094 3904 646 2860 3988 2407 2866 3700 1361 5352 1414 167 1477 15 1433 4297 3058 5236 3258 141 238 5338 143 2490 553 3946 5339 2751 856 2606 1310 179 17 769 2312 5498 4257 2670 1409 3032 178 3304 174 1029 3893 919 148 1245 126 2927 2823 3850 7 127 9 145 717 409 425 147 4388 427 2411 4 144 5510 249 4541 762 2343 176 
s1_count = 2
1620 3551 
key nodes
129 3409 2093 1989 351 3797 2719 2871 1022 3566 2635 886 962 1541 1533 1666 136 1415 5645 3 1867 963 2384 3798 2094 1424 873 1636 125 3859 955 2228 693 108 667 31 3156 1556 1948 478 4041 686 4539 4781 1973 1402 2337 2181 250 3956 2716 2862 124 1890 3266 3140 998 2345 554 177 1969 2748 2798 988 5154 3232 697 2523 521 559 753 2017 804 8 3930 422 32 1882 989 251 146 20 4587 3635 906 2325 5220 5735 718 1749 3468 3670 133 264 381 1573 1815 4583 2898 2500 5040 3962 3441 279 367 1534 2039 2723 2391 2718 1930 149 469 3358 1947 2593 4004 1654 326 700 3599 823 3813 2638 180 131 4093 2575 2961 2001 2974 2451 335 257 1814 1669 341 353 4012 1811 5788 1792 1888 2091 390 1827 5 1198 3475 60 1390 123 606 3337 2055 2114 699 369 1396 3350 2907 1504 2868 2440 2360 3926 1946 695 2049 4158 576 1685 248 4324 3726 175 629 1318 407 1866 572 193 2199 2948 1540 1317 736 528 2997 2761 4487 1620 3551 
