# Supplementary material for: Dynamic thresholding search for the feedback vertex set problem
Source: PeerJ Comput Sci. 2023 Feb 10;9:e1245. doi: 10.7717/peerj-cs.1245 (PMC10280643; doi:10.7717/peerj-cs.1245)
Supplement: Supplemental Information 4 — Each data indicates a series of the best objective values, the ever-found optimal solutions, and the corresponding computation time obtained by our algorithm in the search process. [file peerj-cs-09-1245-s004.zip › results/FourthCategory/p2p-Gnutella09.txt]

Number of vertexes = 8114
Number of edges = 26013
n' = 1671
m' = 9718
reduction time cost = 0.001696
the threhold is 5
seed = 1731338130
Complete the construction of the initial solution, the fvsp is = 633	 timecost = 0.032476s
CS: find better solution, the fvsp is = 632	 timecost = 0.051277s
CS: find better solution, the fvsp is = 631	 timecost = 0.051323s
CS: find better solution, the fvsp is = 630	 timecost = 0.051361s
CS: find better solution, the fvsp is = 629	 timecost = 0.0514s
CS: find better solution, the fvsp is = 628	 timecost = 0.051447s
CS: find better solution, the fvsp is = 627	 timecost = 0.05149s
CS: find better solution, the fvsp is = 626	 timecost = 0.051531s
CS: find better solution, the fvsp is = 625	 timecost = 0.051567s
CS: find better solution, the fvsp is = 624	 timecost = 0.0516s
CS: find better solution, the fvsp is = 623	 timecost = 0.051635s
CS: find better solution, the fvsp is = 622	 timecost = 0.051671s
CS: find better solution, the fvsp is = 621	 timecost = 0.05171s
CS: find better solution, the fvsp is = 620	 timecost = 0.05175s
CS: find better solution, the fvsp is = 619	 timecost = 0.051784s
CS: find better solution, the fvsp is = 618	 timecost = 0.051822s
CS: find better solution, the fvsp is = 617	 timecost = 0.051865s
CS: find better solution, the fvsp is = 616	 timecost = 0.051907s
CS: find better solution, the fvsp is = 615	 timecost = 0.051948s
CS: find better solution, the fvsp is = 614	 timecost = 0.051994s
CS: find better solution, the fvsp is = 613	 timecost = 0.052031s
CS: find better solution, the fvsp is = 612	 timecost = 0.052069s
CS: find better solution, the fvsp is = 611	 timecost = 0.052108s
CS: find better solution, the fvsp is = 610	 timecost = 0.052148s
CS: find better solution, the fvsp is = 609	 timecost = 0.052187s
CS: find better solution, the fvsp is = 608	 timecost = 0.052231s
CS: find better solution, the fvsp is = 607	 timecost = 0.052268s
CS: find better solution, the fvsp is = 606	 timecost = 0.052303s
CS: find better solution, the fvsp is = 605	 timecost = 0.052344s
CS: find better solution, the fvsp is = 604	 timecost = 0.052386s
CS: find better solution, the fvsp is = 603	 timecost = 0.052427s
CS: find better solution, the fvsp is = 602	 timecost = 0.052466s
CS: find better solution, the fvsp is = 601	 timecost = 0.052504s
CS: find better solution, the fvsp is = 600	 timecost = 0.052542s
CS: find better solution, the fvsp is = 599	 timecost = 0.052578s
CS: find better solution, the fvsp is = 598	 timecost = 0.052626s
CS: find better solution, the fvsp is = 597	 timecost = 0.052666s
CS: find better solution, the fvsp is = 596	 timecost = 0.052706s
CS: find better solution, the fvsp is = 595	 timecost = 0.052747s
CS: find better solution, the fvsp is = 594	 timecost = 0.052786s
CS: find better solution, the fvsp is = 593	 timecost = 0.052821s
CS: find better solution, the fvsp is = 592	 timecost = 0.052861s
CS: find better solution, the fvsp is = 591	 timecost = 0.052906s
CS: find better solution, the fvsp is = 590	 timecost = 0.052953s
CS: find better solution, the fvsp is = 589	 timecost = 0.052997s
CS: find better solution, the fvsp is = 588	 timecost = 0.05304s
CS: find better solution, the fvsp is = 587	 timecost = 0.053077s
CS: find better solution, the fvsp is = 586	 timecost = 0.053117s
CS: find better solution, the fvsp is = 585	 timecost = 0.05316s
CS: find better solution, the fvsp is = 584	 timecost = 0.053198s
CS: find better solution, the fvsp is = 583	 timecost = 0.053238s
CS: find better solution, the fvsp is = 582	 timecost = 0.05328s
CS: find better solution, the fvsp is = 581	 timecost = 0.053316s
CS: find better solution, the fvsp is = 580	 timecost = 0.053353s
CS: find better solution, the fvsp is = 579	 timecost = 0.053391s
CS: find better solution, the fvsp is = 578	 timecost = 0.053432s
CS: find better solution, the fvsp is = 577	 timecost = 0.053471s
CS: find better solution, the fvsp is = 576	 timecost = 0.053509s
CS: find better solution, the fvsp is = 575	 timecost = 0.053555s
CS: find better solution, the fvsp is = 574	 timecost = 0.053596s
CS: find better solution, the fvsp is = 573	 timecost = 0.053642s
CS: find better solution, the fvsp is = 572	 timecost = 0.053685s
CS: find better solution, the fvsp is = 571	 timecost = 0.053728s
CS: find better solution, the fvsp is = 570	 timecost = 0.053763s
CS: find better solution, the fvsp is = 569	 timecost = 0.053804s
CS: find better solution, the fvsp is = 568	 timecost = 0.053841s
CS: find better solution, the fvsp is = 567	 timecost = 0.053885s
CS: find better solution, the fvsp is = 566	 timecost = 0.053923s
CS: find better solution, the fvsp is = 565	 timecost = 0.053975s
CS: find better solution, the fvsp is = 564	 timecost = 0.05402s
CS: find better solution, the fvsp is = 563	 timecost = 0.054056s
CS: find better solution, the fvsp is = 562	 timecost = 0.054092s
CS: find better solution, the fvsp is = 561	 timecost = 0.054131s
CS: find better solution, the fvsp is = 560	 timecost = 0.054172s
CS: find better solution, the fvsp is = 559	 timecost = 0.05421s
CS: find better solution, the fvsp is = 558	 timecost = 0.05425s
CS: find better solution, the fvsp is = 557	 timecost = 0.054291s
CS: find better solution, the fvsp is = 556	 timecost = 0.054329s
CS: find better solution, the fvsp is = 555	 timecost = 0.054371s
CS: find better solution, the fvsp is = 554	 timecost = 0.054413s
CS: find better solution, the fvsp is = 553	 timecost = 0.054454s
CS: find better solution, the fvsp is = 552	 timecost = 0.054492s
CS: find better solution, the fvsp is = 551	 timecost = 0.054535s
CS: find better solution, the fvsp is = 550	 timecost = 0.054577s
CS: find better solution, the fvsp is = 549	 timecost = 0.054613s
CS: find better solution, the fvsp is = 548	 timecost = 0.05465s
CS: find better solution, the fvsp is = 547	 timecost = 0.05469s
CS: find better solution, the fvsp is = 546	 timecost = 0.05473s
CS: find better solution, the fvsp is = 545	 timecost = 0.054774s
CS: find better solution, the fvsp is = 544	 timecost = 0.054818s
CS: find better solution, the fvsp is = 543	 timecost = 0.05486s
CS: find better solution, the fvsp is = 542	 timecost = 0.054897s
CS: find better solution, the fvsp is = 541	 timecost = 0.054942s
CS: find better solution, the fvsp is = 540	 timecost = 0.054981s
CS: find better solution, the fvsp is = 539	 timecost = 0.055023s
CS: find better solution, the fvsp is = 538	 timecost = 0.055068s
CS: find better solution, the fvsp is = 537	 timecost = 0.055111s
CS: find better solution, the fvsp is = 536	 timecost = 0.055151s
CS: find better solution, the fvsp is = 535	 timecost = 0.055194s
CS: find better solution, the fvsp is = 534	 timecost = 0.055236s
CS: find better solution, the fvsp is = 533	 timecost = 0.05528s
CS: find better solution, the fvsp is = 532	 timecost = 0.055323s
CS: find better solution, the fvsp is = 531	 timecost = 0.055357s
CS: find better solution, the fvsp is = 530	 timecost = 0.055394s
CS: find better solution, the fvsp is = 529	 timecost = 0.055436s
CS: find better solution, the fvsp is = 528	 timecost = 0.055475s
CS: find better solution, the fvsp is = 527	 timecost = 0.055516s
CS: find better solution, the fvsp is = 526	 timecost = 0.055556s
CS: find better solution, the fvsp is = 525	 timecost = 0.055594s
CS: find better solution, the fvsp is = 524	 timecost = 0.055633s
CS: find better solution, the fvsp is = 523	 timecost = 0.05567s
CS: find better solution, the fvsp is = 522	 timecost = 0.055709s
CS: find better solution, the fvsp is = 521	 timecost = 0.055751s
CS: find better solution, the fvsp is = 520	 timecost = 0.055792s
CS: find better solution, the fvsp is = 519	 timecost = 0.055829s
CS: find better solution, the fvsp is = 518	 timecost = 0.055874s
CS: find better solution, the fvsp is = 517	 timecost = 0.055912s
CS: find better solution, the fvsp is = 516	 timecost = 0.055962s
CS: find better solution, the fvsp is = 515	 timecost = 0.056s
CS: find better solution, the fvsp is = 514	 timecost = 0.056041s
CS: find better solution, the fvsp is = 513	 timecost = 0.056079s
CS: find better solution, the fvsp is = 512	 timecost = 0.056125s
CS: find better solution, the fvsp is = 511	 timecost = 0.056169s
CS: find better solution, the fvsp is = 510	 timecost = 0.056211s
CS: find better solution, the fvsp is = 509	 timecost = 0.056253s
CS: find better solution, the fvsp is = 508	 timecost = 0.056291s
CS: find better solution, the fvsp is = 507	 timecost = 0.056336s
CS: find better solution, the fvsp is = 506	 timecost = 0.056379s
CS: find better solution, the fvsp is = 505	 timecost = 0.056421s
CS: find better solution, the fvsp is = 504	 timecost = 0.056461s
CS: find better solution, the fvsp is = 503	 timecost = 0.056504s
CS: find better solution, the fvsp is = 502	 timecost = 0.056546s
CS: find better solution, the fvsp is = 501	 timecost = 0.056584s
CS: find better solution, the fvsp is = 500	 timecost = 0.056628s
CS: find better solution, the fvsp is = 499	 timecost = 0.056668s
CS: find better solution, the fvsp is = 498	 timecost = 0.056707s
CS: find better solution, the fvsp is = 497	 timecost = 0.056751s
CS: find better solution, the fvsp is = 496	 timecost = 0.056794s
CS: find better solution, the fvsp is = 495	 timecost = 0.056836s
CS: find better solution, the fvsp is = 494	 timecost = 0.056874s
CS: find better solution, the fvsp is = 493	 timecost = 0.056914s
CS: find better solution, the fvsp is = 492	 timecost = 0.056958s
CS: find better solution, the fvsp is = 491	 timecost = 0.057s
CS: find better solution, the fvsp is = 490	 timecost = 0.05704s
CS: find better solution, the fvsp is = 489	 timecost = 0.057076s
CS: find better solution, the fvsp is = 488	 timecost = 0.057116s
CS: find better solution, the fvsp is = 487	 timecost = 0.057151s
CS: find better solution, the fvsp is = 486	 timecost = 0.057197s
CS: find better solution, the fvsp is = 485	 timecost = 0.057239s
CS: find better solution, the fvsp is = 484	 timecost = 0.057281s
CS: find better solution, the fvsp is = 483	 timecost = 0.057323s
CS: find better solution, the fvsp is = 482	 timecost = 0.057361s
CS: find better solution, the fvsp is = 481	 timecost = 0.057402s
CS: find better solution, the fvsp is = 480	 timecost = 0.057444s
CS: find better solution, the fvsp is = 479	 timecost = 0.057488s
CS: find better solution, the fvsp is = 478	 timecost = 0.057533s
CS: find better solution, the fvsp is = 477	 timecost = 0.057578s
CS: find better solution, the fvsp is = 476	 timecost = 0.057615s
CS: find better solution, the fvsp is = 475	 timecost = 0.057651s
CS: find better solution, the fvsp is = 474	 timecost = 0.057693s
CS: find better solution, the fvsp is = 473	 timecost = 0.068336s
CS: find better solution, the fvsp is = 472	 timecost = 0.068386s
CS: find better solution, the fvsp is = 471	 timecost = 0.068433s
CS: find better solution, the fvsp is = 470	 timecost = 0.068475s
CS: find better solution, the fvsp is = 469	 timecost = 0.068512s
CS: find better solution, the fvsp is = 468	 timecost = 0.068554s
CS: find better solution, the fvsp is = 467	 timecost = 0.068594s
CS: find better solution, the fvsp is = 466	 timecost = 0.068633s
CS: find better solution, the fvsp is = 465	 timecost = 0.068676s
CS: find better solution, the fvsp is = 464	 timecost = 0.068714s
CS: find better solution, the fvsp is = 463	 timecost = 0.068753s
CS: find better solution, the fvsp is = 462	 timecost = 0.068796s
CS: find better solution, the fvsp is = 461	 timecost = 0.068837s
CS: find better solution, the fvsp is = 460	 timecost = 0.068879s
CS: find better solution, the fvsp is = 459	 timecost = 0.068921s
CS: find better solution, the fvsp is = 458	 timecost = 0.068968s
CS: find better solution, the fvsp is = 457	 timecost = 0.069012s
CS: find better solution, the fvsp is = 456	 timecost = 0.069059s
CS: find better solution, the fvsp is = 455	 timecost = 0.069099s
CS: find better solution, the fvsp is = 454	 timecost = 0.069138s
CS: find better solution, the fvsp is = 453	 timecost = 0.069179s
CS: find better solution, the fvsp is = 452	 timecost = 0.069216s
CS: find better solution, the fvsp is = 451	 timecost = 0.069257s
CS: find better solution, the fvsp is = 450	 timecost = 0.069295s
CS: find better solution, the fvsp is = 449	 timecost = 0.069335s
CS: find better solution, the fvsp is = 448	 timecost = 0.069379s
CS: find better solution, the fvsp is = 447	 timecost = 0.069425s
CS: find better solution, the fvsp is = 446	 timecost = 0.069467s
CS: find better solution, the fvsp is = 445	 timecost = 0.06951s
CS: find better solution, the fvsp is = 444	 timecost = 0.06956s
CS: find better solution, the fvsp is = 443	 timecost = 0.069604s
CS: find better solution, the fvsp is = 442	 timecost = 0.069644s
CS: find better solution, the fvsp is = 441	 timecost = 0.069682s
CS: find better solution, the fvsp is = 440	 timecost = 0.069728s
CS: find better solution, the fvsp is = 439	 timecost = 0.069769s
CS: find better solution, the fvsp is = 438	 timecost = 0.06981s
CS: find better solution, the fvsp is = 437	 timecost = 0.069854s
CS: find better solution, the fvsp is = 436	 timecost = 0.069897s
CS: find better solution, the fvsp is = 435	 timecost = 0.069943s
CS: find better solution, the fvsp is = 434	 timecost = 0.069986s
CS: find better solution, the fvsp is = 433	 timecost = 0.070026s
CS: find better solution, the fvsp is = 432	 timecost = 0.070062s
CS: find better solution, the fvsp is = 431	 timecost = 0.070099s
CS: find better solution, the fvsp is = 430	 timecost = 0.070137s
CS: find better solution, the fvsp is = 429	 timecost = 0.07018s
CS: find better solution, the fvsp is = 428	 timecost = 0.070225s
CS: find better solution, the fvsp is = 427	 timecost = 0.070264s
CS: find better solution, the fvsp is = 426	 timecost = 0.070303s
CS: find better solution, the fvsp is = 425	 timecost = 0.070342s
CS: find better solution, the fvsp is = 424	 timecost = 0.070382s
CS: find better solution, the fvsp is = 423	 timecost = 0.077946s
CS: find better solution, the fvsp is = 422	 timecost = 0.077991s
CS: find better solution, the fvsp is = 421	 timecost = 0.078028s
CS: find better solution, the fvsp is = 420	 timecost = 0.078068s
CS: find better solution, the fvsp is = 419	 timecost = 0.078111s
CS: find better solution, the fvsp is = 418	 timecost = 0.078153s
CS: find better solution, the fvsp is = 417	 timecost = 0.078188s
CS: find better solution, the fvsp is = 416	 timecost = 0.078232s
CS: find better solution, the fvsp is = 415	 timecost = 0.078282s
CS: find better solution, the fvsp is = 414	 timecost = 0.078328s
CS: find better solution, the fvsp is = 413	 timecost = 0.078366s
CS: find better solution, the fvsp is = 412	 timecost = 0.078404s
CS: find better solution, the fvsp is = 411	 timecost = 0.078447s
CS: find better solution, the fvsp is = 410	 timecost = 0.078488s
CS: find better solution, the fvsp is = 409	 timecost = 0.078526s
CS: find better solution, the fvsp is = 408	 timecost = 0.078571s
CS: find better solution, the fvsp is = 407	 timecost = 0.085352s
CS: find better solution, the fvsp is = 406	 timecost = 0.085392s
CS: find better solution, the fvsp is = 405	 timecost = 0.085433s
CS: find better solution, the fvsp is = 404	 timecost = 0.085469s
CS: find better solution, the fvsp is = 403	 timecost = 0.085511s
CS: find better solution, the fvsp is = 402	 timecost = 0.085552s
CS: find better solution, the fvsp is = 401	 timecost = 0.085607s
CS: find better solution, the fvsp is = 400	 timecost = 0.085653s
CS: find better solution, the fvsp is = 399	 timecost = 0.085695s
CS: find better solution, the fvsp is = 398	 timecost = 0.085739s
CS: find better solution, the fvsp is = 397	 timecost = 0.085779s
CS: find better solution, the fvsp is = 396	 timecost = 0.085829s
CS: find better solution, the fvsp is = 395	 timecost = 0.085875s
CS: find better solution, the fvsp is = 394	 timecost = 0.085919s
CS: find better solution, the fvsp is = 393	 timecost = 0.08597s
CS: find better solution, the fvsp is = 392	 timecost = 0.08601s
CS: find better solution, the fvsp is = 391	 timecost = 0.086053s
CS: find better solution, the fvsp is = 390	 timecost = 0.086098s
CS: find better solution, the fvsp is = 389	 timecost = 0.08614s
CS: find better solution, the fvsp is = 388	 timecost = 0.091079s
CS: find better solution, the fvsp is = 387	 timecost = 0.091121s
CS: find better solution, the fvsp is = 386	 timecost = 0.091167s
CS: find better solution, the fvsp is = 385	 timecost = 0.091212s
CS: find better solution, the fvsp is = 384	 timecost = 0.091257s
CS: find better solution, the fvsp is = 383	 timecost = 0.091297s
CS: find better solution, the fvsp is = 382	 timecost = 0.091339s
CS: find better solution, the fvsp is = 381	 timecost = 0.09138s
CS: find better solution, the fvsp is = 380	 timecost = 0.095762s
CS: find better solution, the fvsp is = 379	 timecost = 0.095809s
CS: find better solution, the fvsp is = 378	 timecost = 0.095851s
CS: find better solution, the fvsp is = 377	 timecost = 0.095897s
CS: find better solution, the fvsp is = 376	 timecost = 0.095949s
CS: find better solution, the fvsp is = 375	 timecost = 0.095999s
CS: find better solution, the fvsp is = 374	 timecost = 0.100053s
CS: find better solution, the fvsp is = 373	 timecost = 0.100095s
CS: find better solution, the fvsp is = 372	 timecost = 0.100137s
CS: find better solution, the fvsp is = 371	 timecost = 0.100178s
CS: find better solution, the fvsp is = 370	 timecost = 0.100218s
CS: find better solution, the fvsp is = 369	 timecost = 0.103788s
CS: find better solution, the fvsp is = 368	 timecost = 0.103831s
CS: find better solution, the fvsp is = 367	 timecost = 0.103875s
CS: find better solution, the fvsp is = 366	 timecost = 0.107663s
CS: find better solution, the fvsp is = 365	 timecost = 0.107716s
CS: find better solution, the fvsp is = 364	 timecost = 0.111069s
CS: find better solution, the fvsp is = 363	 timecost = 0.111115s
CS: find better solution, the fvsp is = 362	 timecost = 0.111159s
CS: find better solution, the fvsp is = 361	 timecost = 0.111203s
CS: find better solution, the fvsp is = 360	 timecost = 0.114618s
CS: find better solution, the fvsp is = 359	 timecost = 0.118324s
CS: find better solution, the fvsp is = 358	 timecost = 0.118373s
CS: find better solution, the fvsp is = 357	 timecost = 0.118417s
CS: find better solution, the fvsp is = 356	 timecost = 0.118459s
CS: find better solution, the fvsp is = 355	 timecost = 0.118504s
CS: find better solution, the fvsp is = 354	 timecost = 0.12459s
CS: find better solution, the fvsp is = 353	 timecost = 0.124634s
CS: find better solution, the fvsp is = 352	 timecost = 0.131262s
CS: find better solution, the fvsp is = 351	 timecost = 0.131306s
CS: find better solution, the fvsp is = 350	 timecost = 0.134544s
CS: find better solution, the fvsp is = 349	 timecost = 0.134589s
CS: find better solution, the fvsp is = 348	 timecost = 0.134633s
CS: find better solution, the fvsp is = 347	 timecost = 0.138079s
CS: find better solution, the fvsp is = 346	 timecost = 0.138123s
CS: find better solution, the fvsp is = 345	 timecost = 0.141202s
CS: find better solution, the fvsp is = 344	 timecost = 0.141246s
CS: find better solution, the fvsp is = 343	 timecost = 0.153103s
CS: find better solution, the fvsp is = 342	 timecost = 0.16506s
CS: find better solution, the fvsp is = 341	 timecost = 0.174214s
CS: find better solution, the fvsp is = 340	 timecost = 0.183154s
CS: find better solution, the fvsp is = 339	 timecost = 0.201276s
CS: find better solution, the fvsp is = 338	 timecost = 0.223824s
CS: find better solution, the fvsp is = 337	 timecost = 0.223894s
CS: find better solution, the fvsp is = 336	 timecost = 0.230386s
CS: find better solution, the fvsp is = 335	 timecost = 0.233684s
CS: find better solution, the fvsp is = 334	 timecost = 0.247431s
CS: find better solution, the fvsp is = 333	 timecost = 0.264038s
CS: find better solution, the fvsp is = 332	 timecost = 0.27393s
CS: find better solution, the fvsp is = 331	 timecost = 0.292744s
CS: find better solution, the fvsp is = 330	 timecost = 0.328318s
CS: find better solution, the fvsp is = 329	 timecost = 0.328379s
CS: find better solution, the fvsp is = 328	 timecost = 0.359245s
CS: find better solution, the fvsp is = 327	 timecost = 0.389532s
CS: find better solution, the fvsp is = 326	 timecost = 0.441222s
CS: find better solution, the fvsp is = 325	 timecost = 0.465935s
CS: find better solution, the fvsp is = 324	 timecost = 0.509498s
CS: find better solution, the fvsp is = 323	 timecost = 0.527273s
CS: find better solution, the fvsp is = 322	 timecost = 0.53059s
CS: find better solution, the fvsp is = 321	 timecost = 0.559607s
CS: find better solution, the fvsp is = 320	 timecost = 0.58925s
CS: find better solution, the fvsp is = 319	 timecost = 0.589315s
CS: find better solution, the fvsp is = 318	 timecost = 0.589357s
CS: find better solution, the fvsp is = 317	 timecost = 0.656376s
CS: find better solution, the fvsp is = 316	 timecost = 0.656442s
CS: find better solution, the fvsp is = 315	 timecost = 0.69674s
CS: find better solution, the fvsp is = 314	 timecost = 0.729001s
CS: find better solution, the fvsp is = 313	 timecost = 0.766094s
CS: find better solution, the fvsp is = 312	 timecost = 0.832607s
CS: find better solution, the fvsp is = 311	 timecost = 0.859985s
CS: find better solution, the fvsp is = 310	 timecost = 0.865663s
CS: find better solution, the fvsp is = 309	 timecost = 0.896823s
CS: find better solution, the fvsp is = 308	 timecost = 0.902343s
CS: find better solution, the fvsp is = 307	 timecost = 0.913235s
CS: find better solution, the fvsp is = 306	 timecost = 1.10837s
CS: find better solution, the fvsp is = 305	 timecost = 1.13677s
CS: find better solution, the fvsp is = 304	 timecost = 1.17559s
CS: find better solution, the fvsp is = 303	 timecost = 1.24899s
CS: find better solution, the fvsp is = 302	 timecost = 1.39157s
CS: find better solution, the fvsp is = 301	 timecost = 1.41088s
CS: find better solution, the fvsp is = 300	 timecost = 1.536s
CS: find better solution, the fvsp is = 299	 timecost = 1.64134s
CS: find better solution, the fvsp is = 298	 timecost = 1.77213s
CS: find better solution, the fvsp is = 297	 timecost = 1.77774s
CS: find better solution, the fvsp is = 296	 timecost = 1.78346s
CS: find better solution, the fvsp is = 295	 timecost = 1.82021s
CS: find better solution, the fvsp is = 294	 timecost = 1.956s
CS: find better solution, the fvsp is = 293	 timecost = 2.19239s
CS: find better solution, the fvsp is = 292	 timecost = 2.23087s
CS: find better solution, the fvsp is = 291	 timecost = 2.43795s
CS: find better solution, the fvsp is = 290	 timecost = 2.45703s
CS: find better solution, the fvsp is = 289	 timecost = 3.64101s
CS: find better solution, the fvsp is = 288	 timecost = 3.70461s
CS: find better solution, the fvsp is = 287	 timecost = 3.77889s
CS: find better solution, the fvsp is = 286	 timecost = 3.91296s
CS: find better solution, the fvsp is = 285	 timecost = 4.05148s
CS: find better solution, the fvsp is = 284	 timecost = 4.10281s
CS: find better solution, the fvsp is = 283	 timecost = 4.37381s
CS: find better solution, the fvsp is = 282	 timecost = 4.52177s
CS: find better solution, the fvsp is = 281	 timecost = 5.13584s
CS: find better solution, the fvsp is = 280	 timecost = 6.61099s
CS: find better solution, the fvsp is = 279	 timecost = 6.66707s
CS: find better solution, the fvsp is = 278	 timecost = 7.79179s
CS: find better solution, the fvsp is = 277	 timecost = 9.99723s
CS: find better solution, the fvsp is = 276	 timecost = 10.093s
CS: find better solution, the fvsp is = 275	 timecost = 10.1533s
CS: find better solution, the fvsp is = 274	 timecost = 10.3408s
CS: find better solution, the fvsp is = 273	 timecost = 11.3053s
CS: find better solution, the fvsp is = 272	 timecost = 13.6446s
CS: find better solution, the fvsp is = 271	 timecost = 14.5251s
CS: find better solution, the fvsp is = 270	 timecost = 14.5295s
CS: find better solution, the fvsp is = 269	 timecost = 18.9233s
CS: find better solution, the fvsp is = 268	 timecost = 19.2652s
CS: find better solution, the fvsp is = 267	 timecost = 40.0002s
CS: find better solution, the fvsp is = 266	 timecost = 41.5123s
CS: find better solution, the fvsp is = 265	 timecost = 46.8865s
CS: find better solution, the fvsp is = 264	 timecost = 50.7962s
CS: find better solution, the fvsp is = 263	 timecost = 50.8981s
CS: find better solution, the fvsp is = 262	 timecost = 51.4744s
CS: find better solution, the fvsp is = 261	 timecost = 60.5925s
CS: find better solution, the fvsp is = 260	 timecost = 234.975s
CS: find better solution, the fvsp is = 259	 timecost = 239.052s
CS: find better solution, the fvsp is = 258	 timecost = 242.115s
totalTime = 300.002
the min fvsp set size is:259
total round =129316 pertTime = 5137
updateVertexTime = 36400191
sequence_best:
6244 3953 5617 6003 1251 569 6756 645 3551 5580 5029 6944 3942 1691 6706 3434 1599 5050 5691 5200 4242 1891 3994 5760 2609 1258 1141 4790 2861 3655 7650 7653 5933 6255 5640 687 6874 7291 5581 4626 2695 686 3108 6355 2322 6417 3903 7660 6988 7482 7020 7591 7669 7844 7668 7889 5918 2715 6513 7327 7505 7231 8012 6383 6966 5574 1734 1278 4992 6132 7402 5893 6256 6036 6631 6905 3999 242 1718 1253 2790 4218 2404 4390 7898 7956 7757 7647 7405 7208 7202 7344 2524 6264 7754 7756 7967 7807 2530 3711 6790 6205 6489 2691 2639 4584 1696 2289 4286 5867 2183 4481 4224 1699 3521 433 4713 3781 2506 6366 3996 7271 7209 7474 5625 2941 6416 4588 5929 5462 5455 5863 1023 2044 648 2704 6021 46 2076 5845 7896 6943 7050 7304 6160 7249 7406 6704 7456 7656 7727 7331 3890 7929 6911 5688 6465 5991 6574 5037 4037 7789 7625 7885 346 4358 7488 1291 915 770 6750 7101 7869 6985 5478 4586 7795 1266 7633 1609 1616 6751 2439 2287 5663 4786 2892 3995 2557 2089 3790 3283 4094 4486 5854 6671 6066 4899 5983 7135 4639 3812 5370 4129 6627 7440 4592 1914 5926 3111 4916 933 773 2837 4740 1257 1256 5993 7070 1947 607 613 756 2811 6121 757 2815 4403 5786 3358 5116 3433 5160 4264 5707 2723 4660 1374 6556 7063 1645 1638 2812 2925 4493 6771 7389 3549 3438 7718 7301 1717 3766 571 5118 2137 5641 6551 6815 5021 6149 709 716 343 6844 1393 1889 5354 6343 3708 6077 2668 3891 2078 298 5613 5513 6764 4127 1738 3801 2372 4355 2792 3810 449 7 889 450 7680 6645 6529 3208 4220 3976 7282 2134 5337 786 2854 2167 2103 2507 7311 6633 7238 7312 5360 493 2515 948 4109 5610 1290 3377 5132 5134 1020 3114 3221 2105 7217 6151 1741 2895 5257 5575 225 231 497 2509 1109 211 599 601 210 214 2655 1497 2024 2033 1105 3211 6138 3209 5018 3336 4436 5592 1652 2320 4306 1025 6518 1032 6099 5453 6403 1312 438 446 5775 6303 3136 4947 456 1917 1918 2860 4743 5998 2462 7908 5925 4423 4762 2924 5019 6146 3796 2149 4223 1954 3641 6396 3684 6968 7060 905 3870 7163 3950 5340 7396 6249 6710 6093 389 4593 3037 4856 2411 4380 2764 2548 4501 5619 6228 5843 6898 3013 3282 459 3895 4679 4787 2907 6022 5902 6691 1660 6139 4394 6227 1730 468 2493 4451 392 2491 838 6363 6855 2529 4891 2375 4594 2795 922 5982 6020 3480 6407 3698 3697 5912 6358 4573 623 868 633 2974 129 1970 3990 819 3401 6263 1043 3656 4976 1375 3084 3454 993 763 582 995 3074 3457 1632 3362 4929 561 1019 6095 3105 829 5376 11 14 2051 20 1050 3333 6845 5605 1948 2086 4088 539 2407 5811 2019 3140 1167 1175 3278 849 2959 1666 31 6629 3073 420 4194 422 2425 4222 3272 1510 2528 5052 3413 1615 7272 6539 1477 4598 3207 3110 1910 485 6275 6843 6923 7928 2853 2400 1850 5768 3813 4876 3869 336 2746 4663 2221 3275 4277 1848 5711 2102 4432 1774 1678 3716 3343 3776 3992 6433 544 1475 2476 1403 912 691 2982 1534 646 5111 1018 3102 538 4905 1651 697 2585 2824 3717 1949 4548 5269 3337 1168 254 2281 2279 6024 2666 1261 77 2172 5708 3714 3615 19 1571 2629 4388 5773 5271 5293 7324 15 2261 2867 1471 908 3066 4568 3316 1879 2355 2328 4318 5471 2923 616 3774 5397 3905 212 1523 1526 6652 6359 5045 2644 2181 3780 1909 2327 4314 4719 3954 47 760 1316 1318 3129 1491 3573 3393 628 189 471 477 2391 3557 2410 1321 1386 3442 5082 6193 1643 3694 2284 4108 988 7107 3584 5251 4263 2438 1095 1044 1590 1597 4243 3132 2726 180 7360 2607 6762 5437 3149 4009 3679 3693 5314 5313 2315 1838 2053 4485 5632 821 6402 3743 6972 3019 6041 5204 1366 6140 5518 1442 1224 1916 1229 2366 1598 2132 1055 2882 1243 1002 1528 2004 1531 2547 2720 260 3572 2294 1097 2580 977 4294 4569 588 2559 2299 4300 972 2822 3239 3047 4863 1031 1600 2531 992 265 2030 4635 5949 714 2228 4025 1263 109 6732 3277 1575 5067 4919 3970 2572 1094 6429 7124 700 5191 5648 2761 253 2275 5579 5133 6232 436 2448 2938 4411 4410 696 2762 2634 229 2721 1098 4112 4368 2653 3624 2273 4267 3553 2922 3602 5213 5215 5729 6017 2150 2518 3113 2037 4508 949 3892 1724 3803 907 4618 2840 2553 2434 4397 5521 4399 1214 66 3952 1085 1091 3179 1690 3497 4587 3202 2219 80 2118 5683 2059 991 4530 1759 3854 3014 4191 3513 5184 5316 4689 5965 3126 3935 327 6796 7180 4935 3115 3941 1865 701 118 124 2637 4583 910 1829 919 1205 1207 3152 815 3056 360 4445 1617 2388 3041 702 3663 3864 1416 2055 3484 2783 4698 5180 1765 1772 2470 3177 4558 4985 6129 3516 6826 4210 3290 5073 758 963 3029 1222 3546 3672 177 1077 3835 3537 3166 3695 1764 3825 1330 3406 3710 5022 447 5525 76 2116 6620 5398 393 3448 4027 6779 2453 140 147 5803 622 4417 5654 398 406 4544 1878 2010 5833 2139 3736 2421 717 2363 2640 2780 4344 765 2991 1411 3487 1832 6305 3704 474 1254 1364 4070 72 405 581 575 1210 2954 2958 2601 2953 3872 6667 7085 4398 1452 1458 1418 3492 272 1697 620 2676 4732 1647 576 683 4684 424 2433 6441 5327 4529 6005 1612 2133 644 292 6537 1424 444 1932 1453 3525 2500 999 3081 3080 259 1577 2302 4792 3965 1763 3822 5243 3633 2036 1267 1275 4348 1674 452 3366 973 950 952 2787 4172 3024 3586 3804 5409 4285 3459 6319 4519 407 4647 4802 2675 466 2046 1274 6105 2359 2317 1573 541 5125 1688 2560 4515 2517 2248 429 2440 2112 670 675 300 2340 3515 2224 1604 2571 4136 1009 448 2478 6712 7370 632 367 5951 614 2661 3205 3321 3402 3686 2113 2324 1494 3563 5226 3729 2631 3291 694 2758 1884 1335 3405 3350 1537 5108 6333 5201 236 4356 5113 1323 2469 3720 4283 3332 4500 1387 1437 1301 1752 1749 3839 1907 1472 661 3082 1750 3814 7237 3815 6484 5115 2962 879 2505 5856 4211 2977 6341 880 2463 4209 1589 1111 3863 6478 2041 3033 4853 5429 2680 990 1357 3425 3159 3968 216 306 5103 9 5650 3079 3214 3923 5506 5023 2242 6559 1495 6413 1500 920 32 40 2067 201 1833 3054 309 2341 2881 2880 4751 5039 1517 206 1969 766 4002 638 583 810 52 2872 3233 775 2298 276 3577 2249 4549 4276 2032 3200 5543 3782 5380 3769 2418 1915 215 1333 2182 2198 2819 631 1929 5621 2301 507 2334 2532 3478 1014 3581 2412 1789 1790 1174 221 3271 1143 1144 2160 1147 1635 5829 6663 1059 1897 3428 5626 5830 4135 4864 5686 4260 7452 3721 3151 2034 5344 4444 1713 3072 2189 1349 1356 175 1835 396 1754 149 1219 1801 2075 4035 4096 6946 4497 7098 1836 4446 3983 499 5801 2057 1555 837 1092 903 453 1062 4114 2237 5897 2255 3190 460 1021 2206 953 3676 3724 916 4877 2282 961 5297 3026 4124 5895 3783 2619 4566 173 4784 6740 3198 722 2821 1308 630 2738 3971 5288 3027 671 49 1309 1489 1664 445 4720 3644 1654 2537 117 737 2200 2960 87 5623 4030 5465 699 4053 784 1015 5126 713 954 3838 91 2646 4986 3500 3623 1053 3175 1234 4031 4258 1479 5426 6016 1298 723 1785 5466 2209 4606 4509 5408 4126 2406 4229 752 247 2740 73 3462 1252 1686 659 249 2370 649 3213 652 1794 4865 4133 3654 4915 2929 3889 2955 4733 1389 1964 5608 3960 4662 7343 940 7629 93 2707 3133 536 2927 1463 1875 95 2247 2474 657 1384 2157 1074 5628 3706 1467 3302 96 7102 54 205 421 4230 4357 2527 1821 3050 4092 5076 7774 4011 3228 824 115 532 1365 7371 4074 618 846 349 84 853 861 751 89 7444 1341 4249 1726 1150 4764 969 2754 3481 150 
s1_count = 1
7762 
key nodes
3141 3030 3620 5395 1564 3070 350 1434 1493 1642 825 4889 4317 764 534 3144 4154 5934 188 4325 4567 4522 1601 1158 3973 3107 2994 1054 4076 4753 281 3900 3170 2199 5093 533 2687 505 4189 6156 3885 4057 4511 130 3725 3986 2908 2596 5704 1708 3699 3432 578 1454 2270 5190 1345 7061 937 279 750 1218 3008 4065 1705 1806 7243 2597 153 376 55 6169 1958 3192 567 1685 2567 3574 4830 5566 78 387 2211 112 5121 43 5366 754 654 3536 3904 409 1868 1858 6267 1803 1125 1681 5645 1369 364 5036 354 1041 1334 6922 6857 60 176 2427 3 1956 6266 1902 94 2642 3295 2124 1017 2608 3909 4612 2801 1313 1395 4729 3527 2616 3392 353 3531 3883 688 2143 71 1001 4186 2471 428 417 5504 1606 1919 4353 1639 1646 1436 4464 1381 3943 2100 4221 606 6361 21 2877 1580 481 3184 2337 1042 3312 790 5101 2803 673 3827 4404 4735 3021 4452 3060 3364 2125 1505 5745 565 3059 1735 1121 3158 2277 1399 3779 1071 556 3254 798 1409 5785 5877 679 2831 1113 822 356 88 6452 1845 4141 528 1769 2035 2786 1397 830 1473 455 4244 637 3355 6427 5990 2689 5131 530 6444 119 693 5755 5468 2641 4407 2015 163 2902 1971 235 964 4576 3587 1122 6925 90 2539 2679 122 4014 5428 5988 5885 1048 1134 5774 5984 2223 843 2576 593 1284 531 3216 271 807 1857 3441 4174 2072 7762 
