# Supplementary material for: Dynamic thresholding search for the feedback vertex set problem
Source: PeerJ Comput Sci. 2023 Feb 10;9:e1245. doi: 10.7717/peerj-cs.1245 (PMC10280643; doi:10.7717/peerj-cs.1245)
Supplement: Supplemental Information 4 — Each data indicates a series of the best objective values, the ever-found optimal solutions, and the corresponding computation time obtained by our algorithm in the search process. [file peerj-cs-09-1245-s004.zip › results/FourthCategory/p2p-Gnutella24.txt]

Number of vertexes = 26518
Number of edges = 65369
n' = 3956
m' = 20400
reduction time cost = 0.008448
the threhold is 20
seed = 896625985
Complete the construction of the initial solution, the fvsp is = 1579	 timecost = 0.324666s
CS: find better solution, the fvsp is = 1578	 timecost = 0.526312s
CS: find better solution, the fvsp is = 1577	 timecost = 0.52651s
CS: find better solution, the fvsp is = 1576	 timecost = 0.526673s
CS: find better solution, the fvsp is = 1575	 timecost = 0.526836s
CS: find better solution, the fvsp is = 1574	 timecost = 0.527014s
CS: find better solution, the fvsp is = 1573	 timecost = 0.527181s
CS: find better solution, the fvsp is = 1572	 timecost = 0.527343s
CS: find better solution, the fvsp is = 1571	 timecost = 0.527497s
CS: find better solution, the fvsp is = 1570	 timecost = 0.527658s
CS: find better solution, the fvsp is = 1569	 timecost = 0.527801s
CS: find better solution, the fvsp is = 1568	 timecost = 0.527985s
CS: find better solution, the fvsp is = 1567	 timecost = 0.528176s
CS: find better solution, the fvsp is = 1566	 timecost = 0.528342s
CS: find better solution, the fvsp is = 1565	 timecost = 0.52851s
CS: find better solution, the fvsp is = 1564	 timecost = 0.528662s
CS: find better solution, the fvsp is = 1563	 timecost = 0.528817s
CS: find better solution, the fvsp is = 1562	 timecost = 0.528988s
CS: find better solution, the fvsp is = 1561	 timecost = 0.529154s
CS: find better solution, the fvsp is = 1560	 timecost = 0.529308s
CS: find better solution, the fvsp is = 1559	 timecost = 0.529486s
CS: find better solution, the fvsp is = 1558	 timecost = 0.529652s
CS: find better solution, the fvsp is = 1557	 timecost = 0.529807s
CS: find better solution, the fvsp is = 1556	 timecost = 0.52997s
CS: find better solution, the fvsp is = 1555	 timecost = 0.530142s
CS: find better solution, the fvsp is = 1554	 timecost = 0.530283s
CS: find better solution, the fvsp is = 1553	 timecost = 0.530441s
CS: find better solution, the fvsp is = 1552	 timecost = 0.530595s
CS: find better solution, the fvsp is = 1551	 timecost = 0.530761s
CS: find better solution, the fvsp is = 1550	 timecost = 0.530934s
CS: find better solution, the fvsp is = 1549	 timecost = 0.531116s
CS: find better solution, the fvsp is = 1548	 timecost = 0.531283s
CS: find better solution, the fvsp is = 1547	 timecost = 0.531443s
CS: find better solution, the fvsp is = 1546	 timecost = 0.531602s
CS: find better solution, the fvsp is = 1545	 timecost = 0.531762s
CS: find better solution, the fvsp is = 1544	 timecost = 0.531913s
CS: find better solution, the fvsp is = 1543	 timecost = 0.532112s
CS: find better solution, the fvsp is = 1542	 timecost = 0.532285s
CS: find better solution, the fvsp is = 1541	 timecost = 0.532449s
CS: find better solution, the fvsp is = 1540	 timecost = 0.532611s
CS: find better solution, the fvsp is = 1539	 timecost = 0.532781s
CS: find better solution, the fvsp is = 1538	 timecost = 0.532936s
CS: find better solution, the fvsp is = 1537	 timecost = 0.533099s
CS: find better solution, the fvsp is = 1536	 timecost = 0.533257s
CS: find better solution, the fvsp is = 1535	 timecost = 0.533421s
CS: find better solution, the fvsp is = 1534	 timecost = 0.53357s
CS: find better solution, the fvsp is = 1533	 timecost = 0.533727s
CS: find better solution, the fvsp is = 1532	 timecost = 0.533889s
CS: find better solution, the fvsp is = 1531	 timecost = 0.534086s
CS: find better solution, the fvsp is = 1530	 timecost = 0.534246s
CS: find better solution, the fvsp is = 1529	 timecost = 0.534409s
CS: find better solution, the fvsp is = 1528	 timecost = 0.534581s
CS: find better solution, the fvsp is = 1527	 timecost = 0.534736s
CS: find better solution, the fvsp is = 1526	 timecost = 0.534895s
CS: find better solution, the fvsp is = 1525	 timecost = 0.535079s
CS: find better solution, the fvsp is = 1524	 timecost = 0.535251s
CS: find better solution, the fvsp is = 1523	 timecost = 0.53543s
CS: find better solution, the fvsp is = 1522	 timecost = 0.535588s
CS: find better solution, the fvsp is = 1521	 timecost = 0.535756s
CS: find better solution, the fvsp is = 1520	 timecost = 0.535935s
CS: find better solution, the fvsp is = 1519	 timecost = 0.536126s
CS: find better solution, the fvsp is = 1518	 timecost = 0.536285s
CS: find better solution, the fvsp is = 1517	 timecost = 0.536441s
CS: find better solution, the fvsp is = 1516	 timecost = 0.536619s
CS: find better solution, the fvsp is = 1515	 timecost = 0.536778s
CS: find better solution, the fvsp is = 1514	 timecost = 0.53695s
CS: find better solution, the fvsp is = 1513	 timecost = 0.537132s
CS: find better solution, the fvsp is = 1512	 timecost = 0.537296s
CS: find better solution, the fvsp is = 1511	 timecost = 0.537456s
CS: find better solution, the fvsp is = 1510	 timecost = 0.537623s
CS: find better solution, the fvsp is = 1509	 timecost = 0.53778s
CS: find better solution, the fvsp is = 1508	 timecost = 0.537991s
CS: find better solution, the fvsp is = 1507	 timecost = 0.538168s
CS: find better solution, the fvsp is = 1506	 timecost = 0.538351s
CS: find better solution, the fvsp is = 1505	 timecost = 0.538513s
CS: find better solution, the fvsp is = 1504	 timecost = 0.538697s
CS: find better solution, the fvsp is = 1503	 timecost = 0.538866s
CS: find better solution, the fvsp is = 1502	 timecost = 0.539038s
CS: find better solution, the fvsp is = 1501	 timecost = 0.539195s
CS: find better solution, the fvsp is = 1500	 timecost = 0.539356s
CS: find better solution, the fvsp is = 1499	 timecost = 0.539529s
CS: find better solution, the fvsp is = 1498	 timecost = 0.539706s
CS: find better solution, the fvsp is = 1497	 timecost = 0.539866s
CS: find better solution, the fvsp is = 1496	 timecost = 0.540045s
CS: find better solution, the fvsp is = 1495	 timecost = 0.540232s
CS: find better solution, the fvsp is = 1494	 timecost = 0.540411s
CS: find better solution, the fvsp is = 1493	 timecost = 0.540573s
CS: find better solution, the fvsp is = 1492	 timecost = 0.54075s
CS: find better solution, the fvsp is = 1491	 timecost = 0.540912s
CS: find better solution, the fvsp is = 1490	 timecost = 0.541104s
CS: find better solution, the fvsp is = 1489	 timecost = 0.541272s
CS: find better solution, the fvsp is = 1488	 timecost = 0.541428s
CS: find better solution, the fvsp is = 1487	 timecost = 0.541583s
CS: find better solution, the fvsp is = 1486	 timecost = 0.54175s
CS: find better solution, the fvsp is = 1485	 timecost = 0.541918s
CS: find better solution, the fvsp is = 1484	 timecost = 0.542097s
CS: find better solution, the fvsp is = 1483	 timecost = 0.542263s
CS: find better solution, the fvsp is = 1482	 timecost = 0.54244s
CS: find better solution, the fvsp is = 1481	 timecost = 0.542599s
CS: find better solution, the fvsp is = 1480	 timecost = 0.542782s
CS: find better solution, the fvsp is = 1479	 timecost = 0.542955s
CS: find better solution, the fvsp is = 1478	 timecost = 0.543142s
CS: find better solution, the fvsp is = 1477	 timecost = 0.543311s
CS: find better solution, the fvsp is = 1476	 timecost = 0.543489s
CS: find better solution, the fvsp is = 1475	 timecost = 0.543652s
CS: find better solution, the fvsp is = 1474	 timecost = 0.543847s
CS: find better solution, the fvsp is = 1473	 timecost = 0.544023s
CS: find better solution, the fvsp is = 1472	 timecost = 0.544199s
CS: find better solution, the fvsp is = 1471	 timecost = 0.54436s
CS: find better solution, the fvsp is = 1470	 timecost = 0.544522s
CS: find better solution, the fvsp is = 1469	 timecost = 0.544691s
CS: find better solution, the fvsp is = 1468	 timecost = 0.544854s
CS: find better solution, the fvsp is = 1467	 timecost = 0.545036s
CS: find better solution, the fvsp is = 1466	 timecost = 0.545216s
CS: find better solution, the fvsp is = 1465	 timecost = 0.545388s
CS: find better solution, the fvsp is = 1464	 timecost = 0.545558s
CS: find better solution, the fvsp is = 1463	 timecost = 0.545721s
CS: find better solution, the fvsp is = 1462	 timecost = 0.545892s
CS: find better solution, the fvsp is = 1461	 timecost = 0.546079s
CS: find better solution, the fvsp is = 1460	 timecost = 0.546248s
CS: find better solution, the fvsp is = 1459	 timecost = 0.546454s
CS: find better solution, the fvsp is = 1458	 timecost = 0.546615s
CS: find better solution, the fvsp is = 1457	 timecost = 0.546785s
CS: find better solution, the fvsp is = 1456	 timecost = 0.546936s
CS: find better solution, the fvsp is = 1455	 timecost = 0.547122s
CS: find better solution, the fvsp is = 1454	 timecost = 0.547293s
CS: find better solution, the fvsp is = 1453	 timecost = 0.547471s
CS: find better solution, the fvsp is = 1452	 timecost = 0.547646s
CS: find better solution, the fvsp is = 1451	 timecost = 0.547804s
CS: find better solution, the fvsp is = 1450	 timecost = 0.548001s
CS: find better solution, the fvsp is = 1449	 timecost = 0.548178s
CS: find better solution, the fvsp is = 1448	 timecost = 0.548347s
CS: find better solution, the fvsp is = 1447	 timecost = 0.548515s
CS: find better solution, the fvsp is = 1446	 timecost = 0.548684s
CS: find better solution, the fvsp is = 1445	 timecost = 0.548857s
CS: find better solution, the fvsp is = 1444	 timecost = 0.549041s
CS: find better solution, the fvsp is = 1443	 timecost = 0.549208s
CS: find better solution, the fvsp is = 1442	 timecost = 0.549369s
CS: find better solution, the fvsp is = 1441	 timecost = 0.549544s
CS: find better solution, the fvsp is = 1440	 timecost = 0.549717s
CS: find better solution, the fvsp is = 1439	 timecost = 0.549889s
CS: find better solution, the fvsp is = 1438	 timecost = 0.550092s
CS: find better solution, the fvsp is = 1437	 timecost = 0.55026s
CS: find better solution, the fvsp is = 1436	 timecost = 0.55043s
CS: find better solution, the fvsp is = 1435	 timecost = 0.550601s
CS: find better solution, the fvsp is = 1434	 timecost = 0.550769s
CS: find better solution, the fvsp is = 1433	 timecost = 0.550942s
CS: find better solution, the fvsp is = 1432	 timecost = 0.551126s
CS: find better solution, the fvsp is = 1431	 timecost = 0.551298s
CS: find better solution, the fvsp is = 1430	 timecost = 0.551479s
CS: find better solution, the fvsp is = 1429	 timecost = 0.551645s
CS: find better solution, the fvsp is = 1428	 timecost = 0.55181s
CS: find better solution, the fvsp is = 1427	 timecost = 0.552s
CS: find better solution, the fvsp is = 1426	 timecost = 0.552192s
CS: find better solution, the fvsp is = 1425	 timecost = 0.552381s
CS: find better solution, the fvsp is = 1424	 timecost = 0.552579s
CS: find better solution, the fvsp is = 1423	 timecost = 0.552755s
CS: find better solution, the fvsp is = 1422	 timecost = 0.552923s
CS: find better solution, the fvsp is = 1421	 timecost = 0.553108s
CS: find better solution, the fvsp is = 1420	 timecost = 0.55329s
CS: find better solution, the fvsp is = 1419	 timecost = 0.553462s
CS: find better solution, the fvsp is = 1418	 timecost = 0.553626s
CS: find better solution, the fvsp is = 1417	 timecost = 0.5538s
CS: find better solution, the fvsp is = 1416	 timecost = 0.55398s
CS: find better solution, the fvsp is = 1415	 timecost = 0.554163s
CS: find better solution, the fvsp is = 1414	 timecost = 0.554342s
CS: find better solution, the fvsp is = 1413	 timecost = 0.554511s
CS: find better solution, the fvsp is = 1412	 timecost = 0.554683s
CS: find better solution, the fvsp is = 1411	 timecost = 0.554854s
CS: find better solution, the fvsp is = 1410	 timecost = 0.555039s
CS: find better solution, the fvsp is = 1409	 timecost = 0.555222s
CS: find better solution, the fvsp is = 1408	 timecost = 0.555395s
CS: find better solution, the fvsp is = 1407	 timecost = 0.555571s
CS: find better solution, the fvsp is = 1406	 timecost = 0.555742s
CS: find better solution, the fvsp is = 1405	 timecost = 0.555921s
CS: find better solution, the fvsp is = 1404	 timecost = 0.556112s
CS: find better solution, the fvsp is = 1403	 timecost = 0.556294s
CS: find better solution, the fvsp is = 1402	 timecost = 0.556462s
CS: find better solution, the fvsp is = 1401	 timecost = 0.556627s
CS: find better solution, the fvsp is = 1400	 timecost = 0.556789s
CS: find better solution, the fvsp is = 1399	 timecost = 0.556985s
CS: find better solution, the fvsp is = 1398	 timecost = 0.557139s
CS: find better solution, the fvsp is = 1397	 timecost = 0.55729s
CS: find better solution, the fvsp is = 1396	 timecost = 0.557467s
CS: find better solution, the fvsp is = 1395	 timecost = 0.557645s
CS: find better solution, the fvsp is = 1394	 timecost = 0.557831s
CS: find better solution, the fvsp is = 1393	 timecost = 0.558042s
CS: find better solution, the fvsp is = 1392	 timecost = 0.55822s
CS: find better solution, the fvsp is = 1391	 timecost = 0.558387s
CS: find better solution, the fvsp is = 1390	 timecost = 0.558568s
CS: find better solution, the fvsp is = 1389	 timecost = 0.55876s
CS: find better solution, the fvsp is = 1388	 timecost = 0.558934s
CS: find better solution, the fvsp is = 1387	 timecost = 0.559122s
CS: find better solution, the fvsp is = 1386	 timecost = 0.559303s
CS: find better solution, the fvsp is = 1385	 timecost = 0.559471s
CS: find better solution, the fvsp is = 1384	 timecost = 0.559639s
CS: find better solution, the fvsp is = 1383	 timecost = 0.55982s
CS: find better solution, the fvsp is = 1382	 timecost = 0.560012s
CS: find better solution, the fvsp is = 1381	 timecost = 0.560199s
CS: find better solution, the fvsp is = 1380	 timecost = 0.56037s
CS: find better solution, the fvsp is = 1379	 timecost = 0.560542s
CS: find better solution, the fvsp is = 1378	 timecost = 0.560721s
CS: find better solution, the fvsp is = 1377	 timecost = 0.560896s
CS: find better solution, the fvsp is = 1376	 timecost = 0.561087s
CS: find better solution, the fvsp is = 1375	 timecost = 0.561269s
CS: find better solution, the fvsp is = 1374	 timecost = 0.561444s
CS: find better solution, the fvsp is = 1373	 timecost = 0.561627s
CS: find better solution, the fvsp is = 1372	 timecost = 0.561813s
CS: find better solution, the fvsp is = 1371	 timecost = 0.561952s
CS: find better solution, the fvsp is = 1370	 timecost = 0.562142s
CS: find better solution, the fvsp is = 1369	 timecost = 0.562324s
CS: find better solution, the fvsp is = 1368	 timecost = 0.562523s
CS: find better solution, the fvsp is = 1367	 timecost = 0.562694s
CS: find better solution, the fvsp is = 1366	 timecost = 0.562867s
CS: find better solution, the fvsp is = 1365	 timecost = 0.563056s
CS: find better solution, the fvsp is = 1364	 timecost = 0.563237s
CS: find better solution, the fvsp is = 1363	 timecost = 0.563419s
CS: find better solution, the fvsp is = 1362	 timecost = 0.563612s
CS: find better solution, the fvsp is = 1361	 timecost = 0.563789s
CS: find better solution, the fvsp is = 1360	 timecost = 0.563967s
CS: find better solution, the fvsp is = 1359	 timecost = 0.564165s
CS: find better solution, the fvsp is = 1358	 timecost = 0.564375s
CS: find better solution, the fvsp is = 1357	 timecost = 0.564556s
CS: find better solution, the fvsp is = 1356	 timecost = 0.564735s
CS: find better solution, the fvsp is = 1355	 timecost = 0.564898s
CS: find better solution, the fvsp is = 1354	 timecost = 0.565085s
CS: find better solution, the fvsp is = 1353	 timecost = 0.565266s
CS: find better solution, the fvsp is = 1352	 timecost = 0.565451s
CS: find better solution, the fvsp is = 1351	 timecost = 0.565619s
CS: find better solution, the fvsp is = 1350	 timecost = 0.565795s
CS: find better solution, the fvsp is = 1349	 timecost = 0.565961s
CS: find better solution, the fvsp is = 1348	 timecost = 0.566161s
CS: find better solution, the fvsp is = 1347	 timecost = 0.566334s
CS: find better solution, the fvsp is = 1346	 timecost = 0.566501s
CS: find better solution, the fvsp is = 1345	 timecost = 0.566672s
CS: find better solution, the fvsp is = 1344	 timecost = 0.566858s
CS: find better solution, the fvsp is = 1343	 timecost = 0.567056s
CS: find better solution, the fvsp is = 1342	 timecost = 0.567256s
CS: find better solution, the fvsp is = 1341	 timecost = 0.567429s
CS: find better solution, the fvsp is = 1340	 timecost = 0.567599s
CS: find better solution, the fvsp is = 1339	 timecost = 0.567785s
CS: find better solution, the fvsp is = 1338	 timecost = 0.56796s
CS: find better solution, the fvsp is = 1337	 timecost = 0.568173s
CS: find better solution, the fvsp is = 1336	 timecost = 0.568364s
CS: find better solution, the fvsp is = 1335	 timecost = 0.568549s
CS: find better solution, the fvsp is = 1334	 timecost = 0.568725s
CS: find better solution, the fvsp is = 1333	 timecost = 0.568898s
CS: find better solution, the fvsp is = 1332	 timecost = 0.569087s
CS: find better solution, the fvsp is = 1331	 timecost = 0.569293s
CS: find better solution, the fvsp is = 1330	 timecost = 0.569494s
CS: find better solution, the fvsp is = 1329	 timecost = 0.569669s
CS: find better solution, the fvsp is = 1328	 timecost = 0.569848s
CS: find better solution, the fvsp is = 1327	 timecost = 0.570064s
CS: find better solution, the fvsp is = 1326	 timecost = 0.570254s
CS: find better solution, the fvsp is = 1325	 timecost = 0.570436s
CS: find better solution, the fvsp is = 1324	 timecost = 0.570609s
CS: find better solution, the fvsp is = 1323	 timecost = 0.570783s
CS: find better solution, the fvsp is = 1322	 timecost = 0.570958s
CS: find better solution, the fvsp is = 1321	 timecost = 0.571148s
CS: find better solution, the fvsp is = 1320	 timecost = 0.571332s
CS: find better solution, the fvsp is = 1319	 timecost = 0.571512s
CS: find better solution, the fvsp is = 1318	 timecost = 0.571686s
CS: find better solution, the fvsp is = 1317	 timecost = 0.571872s
CS: find better solution, the fvsp is = 1316	 timecost = 0.572065s
CS: find better solution, the fvsp is = 1315	 timecost = 0.572259s
CS: find better solution, the fvsp is = 1314	 timecost = 0.572438s
CS: find better solution, the fvsp is = 1313	 timecost = 0.572631s
CS: find better solution, the fvsp is = 1312	 timecost = 0.5728s
CS: find better solution, the fvsp is = 1311	 timecost = 0.573005s
CS: find better solution, the fvsp is = 1310	 timecost = 0.573188s
CS: find better solution, the fvsp is = 1309	 timecost = 0.573372s
CS: find better solution, the fvsp is = 1308	 timecost = 0.573537s
CS: find better solution, the fvsp is = 1307	 timecost = 0.573708s
CS: find better solution, the fvsp is = 1306	 timecost = 0.573872s
CS: find better solution, the fvsp is = 1305	 timecost = 0.574055s
CS: find better solution, the fvsp is = 1304	 timecost = 0.57425s
CS: find better solution, the fvsp is = 1303	 timecost = 0.574428s
CS: find better solution, the fvsp is = 1302	 timecost = 0.574602s
CS: find better solution, the fvsp is = 1301	 timecost = 0.574777s
CS: find better solution, the fvsp is = 1300	 timecost = 0.574951s
CS: find better solution, the fvsp is = 1299	 timecost = 0.575144s
CS: find better solution, the fvsp is = 1298	 timecost = 0.57532s
CS: find better solution, the fvsp is = 1297	 timecost = 0.575505s
CS: find better solution, the fvsp is = 1296	 timecost = 0.575674s
CS: find better solution, the fvsp is = 1295	 timecost = 0.575848s
CS: find better solution, the fvsp is = 1294	 timecost = 0.576043s
CS: find better solution, the fvsp is = 1293	 timecost = 0.576236s
CS: find better solution, the fvsp is = 1292	 timecost = 0.57641s
CS: find better solution, the fvsp is = 1291	 timecost = 0.576578s
CS: find better solution, the fvsp is = 1290	 timecost = 0.576747s
CS: find better solution, the fvsp is = 1289	 timecost = 0.576916s
CS: find better solution, the fvsp is = 1288	 timecost = 0.577102s
CS: find better solution, the fvsp is = 1287	 timecost = 0.577272s
CS: find better solution, the fvsp is = 1286	 timecost = 0.577453s
CS: find better solution, the fvsp is = 1285	 timecost = 0.577654s
CS: find better solution, the fvsp is = 1284	 timecost = 0.577826s
CS: find better solution, the fvsp is = 1283	 timecost = 0.578036s
CS: find better solution, the fvsp is = 1282	 timecost = 0.578212s
CS: find better solution, the fvsp is = 1281	 timecost = 0.578401s
CS: find better solution, the fvsp is = 1280	 timecost = 0.578578s
CS: find better solution, the fvsp is = 1279	 timecost = 0.57877s
CS: find better solution, the fvsp is = 1278	 timecost = 0.578944s
CS: find better solution, the fvsp is = 1277	 timecost = 0.579153s
CS: find better solution, the fvsp is = 1276	 timecost = 0.579334s
CS: find better solution, the fvsp is = 1275	 timecost = 0.579517s
CS: find better solution, the fvsp is = 1274	 timecost = 0.579695s
CS: find better solution, the fvsp is = 1273	 timecost = 0.579872s
CS: find better solution, the fvsp is = 1272	 timecost = 0.580073s
CS: find better solution, the fvsp is = 1271	 timecost = 0.58028s
CS: find better solution, the fvsp is = 1270	 timecost = 0.580452s
CS: find better solution, the fvsp is = 1269	 timecost = 0.580638s
CS: find better solution, the fvsp is = 1268	 timecost = 0.580816s
CS: find better solution, the fvsp is = 1267	 timecost = 0.58105s
CS: find better solution, the fvsp is = 1266	 timecost = 0.694309s
CS: find better solution, the fvsp is = 1265	 timecost = 0.694454s
CS: find better solution, the fvsp is = 1264	 timecost = 0.69458s
CS: find better solution, the fvsp is = 1263	 timecost = 0.694684s
CS: find better solution, the fvsp is = 1262	 timecost = 0.694805s
CS: find better solution, the fvsp is = 1261	 timecost = 0.694916s
CS: find better solution, the fvsp is = 1260	 timecost = 0.695024s
CS: find better solution, the fvsp is = 1259	 timecost = 0.695135s
CS: find better solution, the fvsp is = 1258	 timecost = 0.695253s
CS: find better solution, the fvsp is = 1257	 timecost = 0.695368s
CS: find better solution, the fvsp is = 1256	 timecost = 0.695484s
CS: find better solution, the fvsp is = 1255	 timecost = 0.695594s
CS: find better solution, the fvsp is = 1254	 timecost = 0.695695s
CS: find better solution, the fvsp is = 1253	 timecost = 0.695799s
CS: find better solution, the fvsp is = 1252	 timecost = 0.695911s
CS: find better solution, the fvsp is = 1251	 timecost = 0.696017s
CS: find better solution, the fvsp is = 1250	 timecost = 0.696126s
CS: find better solution, the fvsp is = 1249	 timecost = 0.696248s
CS: find better solution, the fvsp is = 1248	 timecost = 0.696347s
CS: find better solution, the fvsp is = 1247	 timecost = 0.696453s
CS: find better solution, the fvsp is = 1246	 timecost = 0.696567s
CS: find better solution, the fvsp is = 1245	 timecost = 0.696671s
CS: find better solution, the fvsp is = 1244	 timecost = 0.696776s
CS: find better solution, the fvsp is = 1243	 timecost = 0.696877s
CS: find better solution, the fvsp is = 1242	 timecost = 0.696979s
CS: find better solution, the fvsp is = 1241	 timecost = 0.697083s
CS: find better solution, the fvsp is = 1240	 timecost = 0.697203s
CS: find better solution, the fvsp is = 1239	 timecost = 0.697326s
CS: find better solution, the fvsp is = 1238	 timecost = 0.697441s
CS: find better solution, the fvsp is = 1237	 timecost = 0.697548s
CS: find better solution, the fvsp is = 1236	 timecost = 0.697674s
CS: find better solution, the fvsp is = 1235	 timecost = 0.697791s
CS: find better solution, the fvsp is = 1234	 timecost = 0.697893s
CS: find better solution, the fvsp is = 1233	 timecost = 0.698019s
CS: find better solution, the fvsp is = 1232	 timecost = 0.698124s
CS: find better solution, the fvsp is = 1231	 timecost = 0.698244s
CS: find better solution, the fvsp is = 1230	 timecost = 0.698351s
CS: find better solution, the fvsp is = 1229	 timecost = 0.69846s
CS: find better solution, the fvsp is = 1228	 timecost = 0.698573s
CS: find better solution, the fvsp is = 1227	 timecost = 0.698679s
CS: find better solution, the fvsp is = 1226	 timecost = 0.698793s
CS: find better solution, the fvsp is = 1225	 timecost = 0.698904s
CS: find better solution, the fvsp is = 1224	 timecost = 0.699007s
CS: find better solution, the fvsp is = 1223	 timecost = 0.699109s
CS: find better solution, the fvsp is = 1222	 timecost = 0.699223s
CS: find better solution, the fvsp is = 1221	 timecost = 0.699327s
CS: find better solution, the fvsp is = 1220	 timecost = 0.699426s
CS: find better solution, the fvsp is = 1219	 timecost = 0.699528s
CS: find better solution, the fvsp is = 1218	 timecost = 0.699625s
CS: find better solution, the fvsp is = 1217	 timecost = 0.699741s
CS: find better solution, the fvsp is = 1216	 timecost = 0.699844s
CS: find better solution, the fvsp is = 1215	 timecost = 0.699952s
CS: find better solution, the fvsp is = 1214	 timecost = 0.700059s
CS: find better solution, the fvsp is = 1213	 timecost = 0.70016s
CS: find better solution, the fvsp is = 1212	 timecost = 0.700277s
CS: find better solution, the fvsp is = 1211	 timecost = 0.700387s
CS: find better solution, the fvsp is = 1210	 timecost = 0.700503s
CS: find better solution, the fvsp is = 1209	 timecost = 0.700614s
CS: find better solution, the fvsp is = 1208	 timecost = 0.700732s
CS: find better solution, the fvsp is = 1207	 timecost = 0.700841s
CS: find better solution, the fvsp is = 1206	 timecost = 0.700959s
CS: find better solution, the fvsp is = 1205	 timecost = 0.701073s
CS: find better solution, the fvsp is = 1204	 timecost = 0.701192s
CS: find better solution, the fvsp is = 1203	 timecost = 0.701318s
CS: find better solution, the fvsp is = 1202	 timecost = 0.701428s
CS: find better solution, the fvsp is = 1201	 timecost = 0.701542s
CS: find better solution, the fvsp is = 1200	 timecost = 0.701654s
CS: find better solution, the fvsp is = 1199	 timecost = 0.701755s
CS: find better solution, the fvsp is = 1198	 timecost = 0.701862s
CS: find better solution, the fvsp is = 1197	 timecost = 0.701963s
CS: find better solution, the fvsp is = 1196	 timecost = 0.70207s
CS: find better solution, the fvsp is = 1195	 timecost = 0.70219s
CS: find better solution, the fvsp is = 1194	 timecost = 0.702301s
CS: find better solution, the fvsp is = 1193	 timecost = 0.702419s
CS: find better solution, the fvsp is = 1192	 timecost = 0.702531s
CS: find better solution, the fvsp is = 1191	 timecost = 0.702639s
CS: find better solution, the fvsp is = 1190	 timecost = 0.702754s
CS: find better solution, the fvsp is = 1189	 timecost = 0.702867s
CS: find better solution, the fvsp is = 1188	 timecost = 0.702974s
CS: find better solution, the fvsp is = 1187	 timecost = 0.703086s
CS: find better solution, the fvsp is = 1186	 timecost = 0.703199s
CS: find better solution, the fvsp is = 1185	 timecost = 0.703323s
CS: find better solution, the fvsp is = 1184	 timecost = 0.703435s
CS: find better solution, the fvsp is = 1183	 timecost = 0.703546s
CS: find better solution, the fvsp is = 1182	 timecost = 0.703648s
CS: find better solution, the fvsp is = 1181	 timecost = 0.703773s
CS: find better solution, the fvsp is = 1180	 timecost = 0.703879s
CS: find better solution, the fvsp is = 1179	 timecost = 0.703992s
CS: find better solution, the fvsp is = 1178	 timecost = 0.704112s
CS: find better solution, the fvsp is = 1177	 timecost = 0.704239s
CS: find better solution, the fvsp is = 1176	 timecost = 0.704343s
CS: find better solution, the fvsp is = 1175	 timecost = 0.704453s
CS: find better solution, the fvsp is = 1174	 timecost = 0.704558s
CS: find better solution, the fvsp is = 1173	 timecost = 0.704667s
CS: find better solution, the fvsp is = 1172	 timecost = 0.704784s
CS: find better solution, the fvsp is = 1171	 timecost = 0.70489s
CS: find better solution, the fvsp is = 1170	 timecost = 0.705004s
CS: find better solution, the fvsp is = 1169	 timecost = 0.705109s
CS: find better solution, the fvsp is = 1168	 timecost = 0.705228s
CS: find better solution, the fvsp is = 1167	 timecost = 0.705351s
CS: find better solution, the fvsp is = 1166	 timecost = 0.705469s
CS: find better solution, the fvsp is = 1165	 timecost = 0.705575s
CS: find better solution, the fvsp is = 1164	 timecost = 0.705684s
CS: find better solution, the fvsp is = 1163	 timecost = 0.762638s
CS: find better solution, the fvsp is = 1162	 timecost = 0.76281s
CS: find better solution, the fvsp is = 1161	 timecost = 0.762924s
CS: find better solution, the fvsp is = 1160	 timecost = 0.763029s
CS: find better solution, the fvsp is = 1159	 timecost = 0.763143s
CS: find better solution, the fvsp is = 1158	 timecost = 0.76326s
CS: find better solution, the fvsp is = 1157	 timecost = 0.763371s
CS: find better solution, the fvsp is = 1156	 timecost = 0.763485s
CS: find better solution, the fvsp is = 1155	 timecost = 0.763602s
CS: find better solution, the fvsp is = 1154	 timecost = 0.763729s
CS: find better solution, the fvsp is = 1153	 timecost = 0.763837s
CS: find better solution, the fvsp is = 1152	 timecost = 0.76395s
CS: find better solution, the fvsp is = 1151	 timecost = 0.764053s
CS: find better solution, the fvsp is = 1150	 timecost = 0.764159s
CS: find better solution, the fvsp is = 1149	 timecost = 0.764261s
CS: find better solution, the fvsp is = 1148	 timecost = 0.764377s
CS: find better solution, the fvsp is = 1147	 timecost = 0.764479s
CS: find better solution, the fvsp is = 1146	 timecost = 0.764589s
CS: find better solution, the fvsp is = 1145	 timecost = 0.764714s
CS: find better solution, the fvsp is = 1144	 timecost = 0.76482s
CS: find better solution, the fvsp is = 1143	 timecost = 0.764921s
CS: find better solution, the fvsp is = 1142	 timecost = 0.765036s
CS: find better solution, the fvsp is = 1141	 timecost = 0.765145s
CS: find better solution, the fvsp is = 1140	 timecost = 0.765259s
CS: find better solution, the fvsp is = 1139	 timecost = 0.765364s
CS: find better solution, the fvsp is = 1138	 timecost = 0.765482s
CS: find better solution, the fvsp is = 1137	 timecost = 0.76559s
CS: find better solution, the fvsp is = 1136	 timecost = 0.765701s
CS: find better solution, the fvsp is = 1135	 timecost = 0.765824s
CS: find better solution, the fvsp is = 1134	 timecost = 0.765927s
CS: find better solution, the fvsp is = 1133	 timecost = 0.766043s
CS: find better solution, the fvsp is = 1132	 timecost = 0.766154s
CS: find better solution, the fvsp is = 1131	 timecost = 0.766271s
CS: find better solution, the fvsp is = 1130	 timecost = 0.766391s
CS: find better solution, the fvsp is = 1129	 timecost = 0.766513s
CS: find better solution, the fvsp is = 1128	 timecost = 0.766632s
CS: find better solution, the fvsp is = 1127	 timecost = 0.766746s
CS: find better solution, the fvsp is = 1126	 timecost = 0.766866s
CS: find better solution, the fvsp is = 1125	 timecost = 0.766985s
CS: find better solution, the fvsp is = 1124	 timecost = 0.767097s
CS: find better solution, the fvsp is = 1123	 timecost = 0.76721s
CS: find better solution, the fvsp is = 1122	 timecost = 0.767325s
CS: find better solution, the fvsp is = 1121	 timecost = 0.767427s
CS: find better solution, the fvsp is = 1120	 timecost = 0.767539s
CS: find better solution, the fvsp is = 1119	 timecost = 0.767658s
CS: find better solution, the fvsp is = 1118	 timecost = 0.767773s
CS: find better solution, the fvsp is = 1117	 timecost = 0.767881s
CS: find better solution, the fvsp is = 1116	 timecost = 0.767997s
CS: find better solution, the fvsp is = 1115	 timecost = 0.768115s
CS: find better solution, the fvsp is = 1114	 timecost = 0.768228s
CS: find better solution, the fvsp is = 1113	 timecost = 0.768334s
CS: find better solution, the fvsp is = 1112	 timecost = 0.768451s
CS: find better solution, the fvsp is = 1111	 timecost = 0.76857s
CS: find better solution, the fvsp is = 1110	 timecost = 0.768681s
CS: find better solution, the fvsp is = 1109	 timecost = 0.817537s
CS: find better solution, the fvsp is = 1108	 timecost = 0.817696s
CS: find better solution, the fvsp is = 1107	 timecost = 0.817799s
CS: find better solution, the fvsp is = 1106	 timecost = 0.817918s
CS: find better solution, the fvsp is = 1105	 timecost = 0.81803s
CS: find better solution, the fvsp is = 1104	 timecost = 0.818145s
CS: find better solution, the fvsp is = 1103	 timecost = 0.818259s
CS: find better solution, the fvsp is = 1102	 timecost = 0.818369s
CS: find better solution, the fvsp is = 1101	 timecost = 0.818478s
CS: find better solution, the fvsp is = 1100	 timecost = 0.818596s
CS: find better solution, the fvsp is = 1099	 timecost = 0.818712s
CS: find better solution, the fvsp is = 1098	 timecost = 0.818823s
CS: find better solution, the fvsp is = 1097	 timecost = 0.818935s
CS: find better solution, the fvsp is = 1096	 timecost = 0.819048s
CS: find better solution, the fvsp is = 1095	 timecost = 0.819161s
CS: find better solution, the fvsp is = 1094	 timecost = 0.819269s
CS: find better solution, the fvsp is = 1093	 timecost = 0.819372s
CS: find better solution, the fvsp is = 1092	 timecost = 0.819502s
CS: find better solution, the fvsp is = 1091	 timecost = 0.819634s
CS: find better solution, the fvsp is = 1090	 timecost = 0.819744s
CS: find better solution, the fvsp is = 1089	 timecost = 0.819858s
CS: find better solution, the fvsp is = 1088	 timecost = 0.819972s
CS: find better solution, the fvsp is = 1087	 timecost = 0.820077s
CS: find better solution, the fvsp is = 1086	 timecost = 0.820185s
CS: find better solution, the fvsp is = 1085	 timecost = 0.820297s
CS: find better solution, the fvsp is = 1084	 timecost = 0.820418s
CS: find better solution, the fvsp is = 1083	 timecost = 0.820533s
CS: find better solution, the fvsp is = 1082	 timecost = 0.820652s
CS: find better solution, the fvsp is = 1081	 timecost = 0.820767s
CS: find better solution, the fvsp is = 1080	 timecost = 0.820869s
CS: find better solution, the fvsp is = 1079	 timecost = 0.863484s
CS: find better solution, the fvsp is = 1078	 timecost = 0.863632s
CS: find better solution, the fvsp is = 1077	 timecost = 0.863749s
CS: find better solution, the fvsp is = 1076	 timecost = 0.863863s
CS: find better solution, the fvsp is = 1075	 timecost = 0.863975s
CS: find better solution, the fvsp is = 1074	 timecost = 0.864088s
CS: find better solution, the fvsp is = 1073	 timecost = 0.864197s
CS: find better solution, the fvsp is = 1072	 timecost = 0.864315s
CS: find better solution, the fvsp is = 1071	 timecost = 0.864419s
CS: find better solution, the fvsp is = 1070	 timecost = 0.907997s
CS: find better solution, the fvsp is = 1069	 timecost = 0.908153s
CS: find better solution, the fvsp is = 1068	 timecost = 0.908261s
CS: find better solution, the fvsp is = 1067	 timecost = 0.90838s
CS: find better solution, the fvsp is = 1066	 timecost = 0.908496s
CS: find better solution, the fvsp is = 1065	 timecost = 0.908626s
CS: find better solution, the fvsp is = 1064	 timecost = 0.908736s
CS: find better solution, the fvsp is = 1063	 timecost = 0.908839s
CS: find better solution, the fvsp is = 1062	 timecost = 0.908946s
CS: find better solution, the fvsp is = 1061	 timecost = 0.909062s
CS: find better solution, the fvsp is = 1060	 timecost = 0.909169s
CS: find better solution, the fvsp is = 1059	 timecost = 0.909275s
CS: find better solution, the fvsp is = 1058	 timecost = 0.909388s
CS: find better solution, the fvsp is = 1057	 timecost = 0.909501s
CS: find better solution, the fvsp is = 1056	 timecost = 0.909626s
CS: find better solution, the fvsp is = 1055	 timecost = 0.909735s
CS: find better solution, the fvsp is = 1054	 timecost = 0.90985s
CS: find better solution, the fvsp is = 1053	 timecost = 0.946997s
CS: find better solution, the fvsp is = 1052	 timecost = 0.947154s
CS: find better solution, the fvsp is = 1051	 timecost = 0.947269s
CS: find better solution, the fvsp is = 1050	 timecost = 0.947379s
CS: find better solution, the fvsp is = 1049	 timecost = 0.947489s
CS: find better solution, the fvsp is = 1048	 timecost = 0.947612s
CS: find better solution, the fvsp is = 1047	 timecost = 0.947722s
CS: find better solution, the fvsp is = 1046	 timecost = 0.947839s
CS: find better solution, the fvsp is = 1045	 timecost = 0.947943s
CS: find better solution, the fvsp is = 1044	 timecost = 0.948048s
CS: find better solution, the fvsp is = 1043	 timecost = 0.984546s
CS: find better solution, the fvsp is = 1042	 timecost = 0.984704s
CS: find better solution, the fvsp is = 1041	 timecost = 0.984813s
CS: find better solution, the fvsp is = 1040	 timecost = 0.984933s
CS: find better solution, the fvsp is = 1039	 timecost = 0.985047s
CS: find better solution, the fvsp is = 1038	 timecost = 0.985167s
CS: find better solution, the fvsp is = 1037	 timecost = 0.985283s
CS: find better solution, the fvsp is = 1036	 timecost = 0.985396s
CS: find better solution, the fvsp is = 1035	 timecost = 0.985504s
CS: find better solution, the fvsp is = 1034	 timecost = 0.985621s
CS: find better solution, the fvsp is = 1033	 timecost = 1.06025s
CS: find better solution, the fvsp is = 1032	 timecost = 1.06042s
CS: find better solution, the fvsp is = 1031	 timecost = 1.06053s
CS: find better solution, the fvsp is = 1030	 timecost = 1.06065s
CS: find better solution, the fvsp is = 1029	 timecost = 1.17245s
CS: find better solution, the fvsp is = 1028	 timecost = 1.17262s
CS: find better solution, the fvsp is = 1027	 timecost = 1.17274s
CS: find better solution, the fvsp is = 1026	 timecost = 1.17285s
CS: find better solution, the fvsp is = 1025	 timecost = 1.17297s
CS: find better solution, the fvsp is = 1024	 timecost = 1.17309s
CS: find better solution, the fvsp is = 1023	 timecost = 1.1732s
CS: find better solution, the fvsp is = 1022	 timecost = 1.17332s
CS: find better solution, the fvsp is = 1021	 timecost = 1.17344s
CS: find better solution, the fvsp is = 1020	 timecost = 1.17355s
CS: find better solution, the fvsp is = 1019	 timecost = 1.17367s
CS: find better solution, the fvsp is = 1018	 timecost = 1.20885s
CS: find better solution, the fvsp is = 1017	 timecost = 1.27937s
CS: find better solution, the fvsp is = 1016	 timecost = 1.27953s
CS: find better solution, the fvsp is = 1015	 timecost = 1.27965s
CS: find better solution, the fvsp is = 1014	 timecost = 1.27976s
CS: find better solution, the fvsp is = 1013	 timecost = 1.27987s
CS: find better solution, the fvsp is = 1012	 timecost = 1.27998s
CS: find better solution, the fvsp is = 1011	 timecost = 1.28009s
CS: find better solution, the fvsp is = 1010	 timecost = 1.28021s
CS: find better solution, the fvsp is = 1009	 timecost = 1.28032s
CS: find better solution, the fvsp is = 1008	 timecost = 1.31592s
CS: find better solution, the fvsp is = 1007	 timecost = 1.31608s
CS: find better solution, the fvsp is = 1006	 timecost = 1.31621s
CS: find better solution, the fvsp is = 1005	 timecost = 1.31634s
CS: find better solution, the fvsp is = 1004	 timecost = 1.3872s
CS: find better solution, the fvsp is = 1003	 timecost = 1.42081s
CS: find better solution, the fvsp is = 1002	 timecost = 1.42095s
CS: find better solution, the fvsp is = 1001	 timecost = 1.42107s
CS: find better solution, the fvsp is = 1000	 timecost = 1.45177s
CS: find better solution, the fvsp is = 999	 timecost = 1.45191s
CS: find better solution, the fvsp is = 998	 timecost = 1.45203s
CS: find better solution, the fvsp is = 997	 timecost = 1.45214s
CS: find better solution, the fvsp is = 996	 timecost = 1.45225s
CS: find better solution, the fvsp is = 995	 timecost = 1.48479s
CS: find better solution, the fvsp is = 994	 timecost = 1.48493s
CS: find better solution, the fvsp is = 993	 timecost = 1.48503s
CS: find better solution, the fvsp is = 992	 timecost = 1.51895s
CS: find better solution, the fvsp is = 991	 timecost = 1.5191s
CS: find better solution, the fvsp is = 990	 timecost = 1.51923s
CS: find better solution, the fvsp is = 989	 timecost = 1.51934s
CS: find better solution, the fvsp is = 988	 timecost = 1.51946s
CS: find better solution, the fvsp is = 987	 timecost = 1.51957s
CS: find better solution, the fvsp is = 986	 timecost = 1.51968s
CS: find better solution, the fvsp is = 985	 timecost = 1.55149s
CS: find better solution, the fvsp is = 984	 timecost = 1.6147s
CS: find better solution, the fvsp is = 983	 timecost = 1.61485s
CS: find better solution, the fvsp is = 982	 timecost = 1.67984s
CS: find better solution, the fvsp is = 981	 timecost = 1.68002s
CS: find better solution, the fvsp is = 980	 timecost = 1.71144s
CS: find better solution, the fvsp is = 979	 timecost = 1.71159s
CS: find better solution, the fvsp is = 978	 timecost = 1.74403s
CS: find better solution, the fvsp is = 977	 timecost = 1.7765s
CS: find better solution, the fvsp is = 976	 timecost = 1.77665s
CS: find better solution, the fvsp is = 975	 timecost = 1.77677s
CS: find better solution, the fvsp is = 974	 timecost = 1.77687s
CS: find better solution, the fvsp is = 973	 timecost = 1.777s
CS: find better solution, the fvsp is = 972	 timecost = 1.77711s
CS: find better solution, the fvsp is = 971	 timecost = 1.87275s
CS: find better solution, the fvsp is = 970	 timecost = 1.87289s
CS: find better solution, the fvsp is = 969	 timecost = 1.87302s
CS: find better solution, the fvsp is = 968	 timecost = 1.96733s
CS: find better solution, the fvsp is = 967	 timecost = 2.00142s
CS: find better solution, the fvsp is = 966	 timecost = 2.03306s
CS: find better solution, the fvsp is = 965	 timecost = 2.0332s
CS: find better solution, the fvsp is = 964	 timecost = 2.06468s
CS: find better solution, the fvsp is = 963	 timecost = 2.06483s
CS: find better solution, the fvsp is = 962	 timecost = 2.09668s
CS: find better solution, the fvsp is = 961	 timecost = 2.12904s
CS: find better solution, the fvsp is = 960	 timecost = 2.1292s
CS: find better solution, the fvsp is = 959	 timecost = 2.12931s
CS: find better solution, the fvsp is = 958	 timecost = 2.12943s
CS: find better solution, the fvsp is = 957	 timecost = 2.12956s
CS: find better solution, the fvsp is = 956	 timecost = 2.12967s
CS: find better solution, the fvsp is = 955	 timecost = 2.19689s
CS: find better solution, the fvsp is = 954	 timecost = 2.19706s
CS: find better solution, the fvsp is = 953	 timecost = 2.19719s
CS: find better solution, the fvsp is = 952	 timecost = 2.19731s
CS: find better solution, the fvsp is = 951	 timecost = 2.19743s
CS: find better solution, the fvsp is = 950	 timecost = 2.29323s
CS: find better solution, the fvsp is = 949	 timecost = 2.29339s
CS: find better solution, the fvsp is = 948	 timecost = 2.2935s
CS: find better solution, the fvsp is = 947	 timecost = 2.29361s
CS: find better solution, the fvsp is = 946	 timecost = 2.3224s
CS: find better solution, the fvsp is = 945	 timecost = 2.32256s
CS: find better solution, the fvsp is = 944	 timecost = 2.32268s
CS: find better solution, the fvsp is = 943	 timecost = 2.3228s
CS: find better solution, the fvsp is = 942	 timecost = 2.32292s
CS: find better solution, the fvsp is = 941	 timecost = 2.38102s
CS: find better solution, the fvsp is = 940	 timecost = 2.76076s
CS: find better solution, the fvsp is = 939	 timecost = 2.76094s
CS: find better solution, the fvsp is = 938	 timecost = 2.84819s
CS: find better solution, the fvsp is = 937	 timecost = 2.90267s
CS: find better solution, the fvsp is = 936	 timecost = 2.90282s
CS: find better solution, the fvsp is = 935	 timecost = 3.03946s
CS: find better solution, the fvsp is = 934	 timecost = 3.06809s
CS: find better solution, the fvsp is = 933	 timecost = 3.09594s
CS: find better solution, the fvsp is = 932	 timecost = 3.24991s
CS: find better solution, the fvsp is = 931	 timecost = 3.30782s
CS: find better solution, the fvsp is = 930	 timecost = 3.33676s
CS: find better solution, the fvsp is = 929	 timecost = 3.9581s
CS: find better solution, the fvsp is = 928	 timecost = 3.95825s
CS: find better solution, the fvsp is = 927	 timecost = 3.95838s
CS: find better solution, the fvsp is = 926	 timecost = 3.95849s
CS: find better solution, the fvsp is = 925	 timecost = 4.01788s
CS: find better solution, the fvsp is = 924	 timecost = 4.01804s
CS: find better solution, the fvsp is = 923	 timecost = 4.07951s
CS: find better solution, the fvsp is = 922	 timecost = 4.31463s
CS: find better solution, the fvsp is = 921	 timecost = 4.31481s
CS: find better solution, the fvsp is = 920	 timecost = 4.43548s
CS: find better solution, the fvsp is = 919	 timecost = 4.43563s
CS: find better solution, the fvsp is = 918	 timecost = 4.69893s
CS: find better solution, the fvsp is = 917	 timecost = 4.84877s
CS: find better solution, the fvsp is = 916	 timecost = 4.84899s
CS: find better solution, the fvsp is = 915	 timecost = 4.84914s
CS: find better solution, the fvsp is = 914	 timecost = 4.84928s
CS: find better solution, the fvsp is = 913	 timecost = 4.93218s
CS: find better solution, the fvsp is = 912	 timecost = 5.06614s
CS: find better solution, the fvsp is = 911	 timecost = 5.38391s
CS: find better solution, the fvsp is = 910	 timecost = 5.38407s
CS: find better solution, the fvsp is = 909	 timecost = 5.38418s
CS: find better solution, the fvsp is = 908	 timecost = 5.5713s
CS: find better solution, the fvsp is = 907	 timecost = 5.65145s
CS: find better solution, the fvsp is = 906	 timecost = 5.65161s
CS: find better solution, the fvsp is = 905	 timecost = 5.9146s
CS: find better solution, the fvsp is = 904	 timecost = 6.09349s
CS: find better solution, the fvsp is = 903	 timecost = 6.22505s
CS: find better solution, the fvsp is = 902	 timecost = 6.3319s
CS: find better solution, the fvsp is = 901	 timecost = 6.64932s
CS: find better solution, the fvsp is = 900	 timecost = 6.70403s
CS: find better solution, the fvsp is = 899	 timecost = 6.89769s
CS: find better solution, the fvsp is = 898	 timecost = 6.89785s
CS: find better solution, the fvsp is = 897	 timecost = 6.9243s
CS: find better solution, the fvsp is = 896	 timecost = 7.20663s
CS: find better solution, the fvsp is = 895	 timecost = 7.20679s
CS: find better solution, the fvsp is = 894	 timecost = 7.84649s
CS: find better solution, the fvsp is = 893	 timecost = 7.84668s
CS: find better solution, the fvsp is = 892	 timecost = 8.02812s
CS: find better solution, the fvsp is = 891	 timecost = 8.10306s
CS: find better solution, the fvsp is = 890	 timecost = 8.35866s
CS: find better solution, the fvsp is = 889	 timecost = 8.79939s
CS: find better solution, the fvsp is = 888	 timecost = 8.79976s
CS: find better solution, the fvsp is = 887	 timecost = 9.77177s
CS: find better solution, the fvsp is = 886	 timecost = 9.77196s
CS: find better solution, the fvsp is = 885	 timecost = 9.77208s
CS: find better solution, the fvsp is = 884	 timecost = 9.79703s
CS: find better solution, the fvsp is = 883	 timecost = 9.82024s
CS: find better solution, the fvsp is = 882	 timecost = 10.0053s
CS: find better solution, the fvsp is = 881	 timecost = 10.0055s
CS: find better solution, the fvsp is = 880	 timecost = 10.3294s
CS: find better solution, the fvsp is = 879	 timecost = 10.8356s
CS: find better solution, the fvsp is = 878	 timecost = 11.7156s
CS: find better solution, the fvsp is = 877	 timecost = 11.7158s
CS: find better solution, the fvsp is = 876	 timecost = 11.7641s
CS: find better solution, the fvsp is = 875	 timecost = 11.8788s
CS: find better solution, the fvsp is = 874	 timecost = 11.9021s
CS: find better solution, the fvsp is = 873	 timecost = 12.7665s
CS: find better solution, the fvsp is = 872	 timecost = 12.7666s
CS: find better solution, the fvsp is = 871	 timecost = 12.7899s
CS: find better solution, the fvsp is = 870	 timecost = 12.8113s
CS: find better solution, the fvsp is = 869	 timecost = 12.8764s
CS: find better solution, the fvsp is = 868	 timecost = 15.4364s
CS: find better solution, the fvsp is = 867	 timecost = 16.4088s
CS: find better solution, the fvsp is = 866	 timecost = 16.4089s
CS: find better solution, the fvsp is = 865	 timecost = 16.8934s
CS: find better solution, the fvsp is = 864	 timecost = 18.8434s
CS: find better solution, the fvsp is = 863	 timecost = 19.0091s
CS: find better solution, the fvsp is = 862	 timecost = 19.1029s
CS: find better solution, the fvsp is = 861	 timecost = 19.148s
CS: find better solution, the fvsp is = 860	 timecost = 20.747s
CS: find better solution, the fvsp is = 859	 timecost = 20.9471s
CS: find better solution, the fvsp is = 858	 timecost = 21.4112s
CS: find better solution, the fvsp is = 857	 timecost = 23.3509s
CS: find better solution, the fvsp is = 856	 timecost = 23.6063s
CS: find better solution, the fvsp is = 855	 timecost = 23.7216s
CS: find better solution, the fvsp is = 854	 timecost = 24.3541s
CS: find better solution, the fvsp is = 853	 timecost = 24.3543s
CS: find better solution, the fvsp is = 852	 timecost = 25.6144s
CS: find better solution, the fvsp is = 851	 timecost = 25.6146s
CS: find better solution, the fvsp is = 850	 timecost = 26.006s
CS: find better solution, the fvsp is = 849	 timecost = 26.1785s
CS: find better solution, the fvsp is = 848	 timecost = 26.4778s
CS: find better solution, the fvsp is = 847	 timecost = 27.3824s
CS: find better solution, the fvsp is = 846	 timecost = 28.312s
CS: find better solution, the fvsp is = 845	 timecost = 28.3562s
CS: find better solution, the fvsp is = 844	 timecost = 28.6354s
CS: find better solution, the fvsp is = 843	 timecost = 29.3495s
CS: find better solution, the fvsp is = 842	 timecost = 30.9595s
CS: find better solution, the fvsp is = 841	 timecost = 31.4999s
CS: find better solution, the fvsp is = 840	 timecost = 32.4754s
CS: find better solution, the fvsp is = 839	 timecost = 34.5789s
CS: find better solution, the fvsp is = 838	 timecost = 36.3014s
CS: find better solution, the fvsp is = 837	 timecost = 36.4699s
CS: find better solution, the fvsp is = 836	 timecost = 36.4701s
CS: find better solution, the fvsp is = 835	 timecost = 37.5927s
CS: find better solution, the fvsp is = 834	 timecost = 39.7081s
CS: find better solution, the fvsp is = 833	 timecost = 39.9072s
CS: find better solution, the fvsp is = 832	 timecost = 43.7038s
CS: find better solution, the fvsp is = 831	 timecost = 47.9991s
CS: find better solution, the fvsp is = 830	 timecost = 56.9092s
CS: find better solution, the fvsp is = 829	 timecost = 59.1867s
CS: find better solution, the fvsp is = 828	 timecost = 65.8174s
CS: find better solution, the fvsp is = 827	 timecost = 66.9397s
CS: find better solution, the fvsp is = 826	 timecost = 73.2999s
CS: find better solution, the fvsp is = 825	 timecost = 73.3003s
CS: find better solution, the fvsp is = 824	 timecost = 75.5893s
CS: find better solution, the fvsp is = 823	 timecost = 80.9192s
CS: find better solution, the fvsp is = 822	 timecost = 80.9195s
CS: find better solution, the fvsp is = 821	 timecost = 84.7898s
CS: find better solution, the fvsp is = 820	 timecost = 88.0089s
CS: find better solution, the fvsp is = 819	 timecost = 89.1265s
CS: find better solution, the fvsp is = 818	 timecost = 89.2142s
CS: find better solution, the fvsp is = 817	 timecost = 91.1556s
CS: find better solution, the fvsp is = 816	 timecost = 91.1558s
CS: find better solution, the fvsp is = 815	 timecost = 101.243s
CS: find better solution, the fvsp is = 814	 timecost = 101.243s
CS: find better solution, the fvsp is = 813	 timecost = 108.085s
CS: find better solution, the fvsp is = 812	 timecost = 110.915s
CS: find better solution, the fvsp is = 811	 timecost = 111.919s
CS: find better solution, the fvsp is = 810	 timecost = 114.3s
CS: find better solution, the fvsp is = 809	 timecost = 122.735s
CS: find better solution, the fvsp is = 808	 timecost = 130.102s
CS: find better solution, the fvsp is = 807	 timecost = 130.21s
CS: find better solution, the fvsp is = 806	 timecost = 171.303s
CS: find better solution, the fvsp is = 805	 timecost = 199.289s
CS: find better solution, the fvsp is = 804	 timecost = 199.498s
CS: find better solution, the fvsp is = 803	 timecost = 209.901s
CS: find better solution, the fvsp is = 802	 timecost = 218.733s
CS: find better solution, the fvsp is = 801	 timecost = 221.594s
CS: find better solution, the fvsp is = 800	 timecost = 240.696s
CS: find better solution, the fvsp is = 799	 timecost = 295.531s
CS: find better solution, the fvsp is = 798	 timecost = 303.501s
CS: find better solution, the fvsp is = 797	 timecost = 314.366s
CS: find better solution, the fvsp is = 796	 timecost = 339.395s
CS: find better solution, the fvsp is = 795	 timecost = 394.944s
CS: find better solution, the fvsp is = 794	 timecost = 501.206s
CS: find better solution, the fvsp is = 793	 timecost = 537.972s
CS: find better solution, the fvsp is = 792	 timecost = 563.114s
CS: find better solution, the fvsp is = 791	 timecost = 585.032s
CS: find better solution, the fvsp is = 790	 timecost = 589.179s
CS: find better solution, the fvsp is = 789	 timecost = 710.585s
CS: find better solution, the fvsp is = 788	 timecost = 729.767s
CS: find better solution, the fvsp is = 787	 timecost = 841.675s
CS: find better solution, the fvsp is = 786	 timecost = 842.968s
CS: find better solution, the fvsp is = 785	 timecost = 1041.76s
CS: find better solution, the fvsp is = 784	 timecost = 1053.38s
CS: find better solution, the fvsp is = 783	 timecost = 1054.77s
CS: find better solution, the fvsp is = 782	 timecost = 1176.39s
totalTime = 1200
the min fvsp set size is:783
total round =61097 pertTime = 2392
updateVertexTime = 59676142
sequence_best:
8487 10540 23765 11252 18336 7429 19722 25541 15208 4286 17232 13178 21837 8750 3633 16233 12512 13801 11237 20824 15791 22105 23175 2440 17977 20777 9702 11124 1524 7987 16877 4302 17301 4221 15824 20789 21554 3509 24877 22284 15674 24525 22402 24831 17142 21205 16609 4978 7407 16485 16004 18083 17936 15830 11238 5817 20747 16711 18153 22236 26050 25784 6916 21208 26100 22294 15565 11778 1191 2022 7612 11167 23091 15139 23210 23418 24033 5979 13979 20682 12424 7973 26215 15031 24481 11899 5981 11157 15780 11727 20001 7283 21850 5180 19565 3531 20797 24905 15231 1071 19489 3928 22167 4897 8958 19462 18385 20044 21299 19153 3530 26240 25629 25601 9926 22712 24305 3477 25759 3202 18719 22023 10735 5273 19074 10939 24939 24846 25122 21375 25261 11693 10870 11766 16340 24739 3078 23305 24322 18323 6748 6750 9662 14591 4959 5262 8686 22377 9203 22374 24105 23156 20859 20357 10114 6516 5240 24893 25228 21710 22133 13638 23069 10920 15980 17291 21573 15352 5725 15925 19338 20997 22937 17366 11509 16991 24577 22679 23050 21122 3822 22093 12517 23966 19431 22113 18742 12952 17948 21516 7742 19932 13974 21067 21462 14750 12807 244 10777 25114 23044 24835 18825 11249 20796 13423 24657 337 9986 18198 22696 25434 23561 12800 24120 26325 22626 25888 18284 20006 22615 24397 24885 16098 5993 26315 9296 5715 4910 14521 13706 23092 17724 15178 2122 11645 17260 18813 16635 24667 21204 20494 21992 25853 17596 19851 26049 19322 4534 2896 21325 26446 26070 24306 9079 20055 18078 14193 20894 25381 16228 10788 25476 23633 26024 23351 25630 25439 25323 19852 25702 20827 24551 3638 26263 25775 25679 20829 19807 26045 23100 4659 25828 25435 21833 25939 25997 16960 25890 25370 23370 23286 10416 19740 14337 10107 11584 10110 7743 25996 26029 23992 24564 25112 11820 18700 17112 20420 7726 24277 21859 20639 20304 21276 10982 22166 9105 22738 23182 24160 24418 22864 24158 23564 24208 22616 25457 9033 9034 21860 7976 10602 7285 22268 23216 10164 20734 17367 22572 17047 23388 22684 22586 22803 16315 21713 25357 6305 6309 21781 5685 22936 9501 21180 24814 23767 22677 16319 17258 19073 21222 15234 10609 10933 14471 11977 13709 21029 21213 22223 24068 25930 3446 21312 22286 26069 19586 23158 22157 23446 23087 25850 24850 16022 22483 17742 16857 19343 19615 22452 18663 17226 21966 23095 24303 22226 9909 15172 1671 20003 23122 24184 2418 15541 22477 14349 16065 24975 20545 25346 21620 4663 13716 18068 2199 23799 381 23885 22858 24103 13722 24897 24092 22873 23403 23924 24409 21120 12752 23979 25697 24505 25087 15203 3517 3242 25356 17584 18840 13704 17730 17520 608 12729 3882 25644 20155 16317 13223 1457 5635 1458 22208 11708 23386 4997 7611 20587 24589 25817 19976 25934 7661 9777 9701 12183 2421 20731 16380 21950 19096 25100 16494 17036 22323 18148 10525 21800 24555 25584 24036 24047 21846 19948 12497 23382 20071 20760 24123 21675 23579 25165 25239 18383 15318 3452 3765 8178 24738 17784 19118 22570 23670 15771 18310 15136 20348 19585 21338 6871 15819 22889 16447 24706 25561 25590 24096 10931 2434 0 24676 13611 15104 10960 13595 15168 3326 904 7807 22474 24132 25816 22007 1455 16207 23863 23876 14370 21553 12292 14909 24252 11254 17818 18917 7356 5816 23184 20674 23119 15062 16845 22207 22210 17283 18016 20696 24420 25688 16636 25419 24966 22181 10165 19837 21149 24686 20616 17660 23384 23011 1197 14890 24735 15118 23598 25389 22295 3945 21706 5324 23394 21619 16703 16437 21869 23139 24812 23813 21557 25626 24060 19609 15947 20043 23568 14361 21826 21825 22850 23452 11969 23441 23868 7848 493 14546 4839 23926 22875 23200 24032 1272 13210 1275 20974 24626 25524 22400 23028 6218 25916 4512 22944 23746 21848 24571 2581 2588 3266 3406 19905 17522 14748 17391 21899 19650 13744 23063 17523 3881 13186 1195 4166 15662 14808 10399 18944 25166 21267 4514 20000 16976 24621 24985 1672 20332 22162 10888 2246 18846 21732 12660 20096 10362 16223 4824 4861 23125 25029 23714 8863 20445 23456 20854 2412 17988 17989 1351 6010 5067 924 6509 5343 2276 12448 14148 14974 14972 18516 4633 23009 23534 24023 24307 23043 21140 22884 20566 4337 15458 23623 24710 15006 22247 25043 4902 15202 18723 370 377 6764 10156 15277 23775 2735 24267 26178 23117 24182 20447 20954 18503 17920 9522 20457 20419 21906 17599 24166 18306 24638 22788 4676 5827 5836 18166 1330 26113 18747 17822 18875 14007 9700 21855 16684 13953 20004 21153 17229 13337 23504 25430 25951 21991 21203 21126 21634 22838 20099 14227 14149 13521 3848 15232 2821 22094 9637 9622 6215 9035 6510 16708 5195 15182 10807 4225 24999 2388 689 24025 4665 25880 21008 21895 22329 18369 25363 20768 20888 8532 17694 21391 22219 1352 24998 3276 1514 18254 19603 20191 19593 4958 11541 2168 671 11056 10824 17761 24283 23279 25449 20810 14474 14472 97 2639 222 6409 6257 224 7589 22966 19393 2430 14287 16699 25276 21923 16698 21698 22064 15035 16479 2664 11647 9798 13202 17647 19920 21407 21434 21655 22779 10272 1328 19854 8713 15733 25241 16843 1320 4955 6588 7960 557 563 18449 2898 18152 15895 12726 19171 24384 21206 19169 10270 19945 20130 21499 17553 10010 6594 9452 22654 22670 21552 19669 11779 22832 24518 22833 25287 12858 16897 15813 18446 21521 20537 2630 20680 12903 22967 8007 8914 474 12211 7240 3079 4952 9769 7146 7348 12866 8708 21808 21810 22636 12489 17528 15521 18240 2359 3093 21741 19536 22922 21437 18315 20092 20193 15013 22892 14467 18476 18405 15635 24223 17992 14948 3225 5171 10182 16136 17132 23802 21317 24482 23036 18251 15760 230 10243 20310 10241 15898 9405 17199 19079 16390 15523 2436 10625 20697 12195 5987 10679 10634 3519 11306 10827 15119 18678 19862 10635 19065 12647 7909 21480 21074 20945 24931 12207 19906 254 12274 726 12138 18028 8391 22607 23624 23873 25132 24807 24300 25167 9354 22953 17552 4609 4614 6025 4151 8550 4150 19232 24666 25208 5786 14398 9789 6635 14969 15128 18945 14352 19072 16360 17339 15469 17396 18347 22183 4746 11612 14105 14880 10856 6463 17333 13056 11562 15616 6725 15661 18322 19414 10952 10038 16013 2240 3390 21792 8037 3395 9603 6979 3695 25397 24960 7588 510 10954 4800 6850 15293 3861 16917 19718 18755 23679 25744 12255 4537 13950 15083 21046 20148 22395 16554 23101 24195 16616 2673 1153 7992 1104 12269 1112 4765 22878 19928 13735 3779 20609 19796 21145 11492 6425 19697 22054 18509 21974 1664 20992 14313 21506 8578 3862 20480 1276 21142 12271 18238 19956 10875 7602 3736 2586 16282 14630 14946 1511 12162 2126 1265 19294 21256 19200 6874 6879 9918 18309 18597 21723 2062 18176 4948 12164 12662 20350 18744 18011 20110 14594 22357 21932 24764 13829 6504 18319 18588 21500 16316 16231 20396 22033 20743 25002 21412 12553 14662 14666 12018 17086 19539 18465 24771 7916 23886 10489 9133 8844 16052 14731 21571 9129 9198 3278 21393 22840 23860 20754 11287 17141 22837 22920 16205 8411 21793 20793 24718 23744 6019 23778 23160 12505 24220 5726 23113 23414 9435 10542 8964 3110 6474 7447 8534 8942 19611 21595 23433 23248 6560 15844 11557 8904 6046 15865 6051 982 988 15351 21716 15426 12844 16190 21108 24815 19054 5556 18853 16469 11336 3720 5698 149 151 9011 22300 8467 6104 6103 9901 9902 2425 18629 18587 24067 7502 16305 20429 11281 12555 13991 3766 18126 6590 11454 17359 1143 19940 9822 3671 3672 5772 19666 19941 23631 23712 23715 9674 13027 1327 5124 6238 20644 3048 14561 4822 6164 15198 12178 12865 22245 564 6991 19166 19846 4612 6192 4918 4752 1910 11655 24832 16747 20886 16441 10659 20907 19797 19604 14008 1333 4014 4757 3833 11641 20690 18107 11172 2897 18705 2716 9628 15432 18140 18173 18463 21361 24750 13883 692 3124 4339 3126 9508 211 2974 6534 5699 6762 10731 15822 2970 2967 6945 477 16220 17801 16862 3261 5834 7658 13629 25433 24377 7377 7379 156 12042 6361 2040 7484 1239 5196 4333 16946 5489 5493 6838 18745 5722 12204 12425 3781 20559 20530 23265 25554 20536 6880 2704 16807 12527 13670 18949 8888 8970 23131 20597 20162 18767 10505 7380 13797 18815 4222 13155 21578 17744 23899 22625 18618 21068 23263 18031 20767 19269 23264 21419 21163 12309 9602 8874 5459 8877 1874 11361 13367 11065 18775 15032 4549 4552 19770 10199 16224 16530 17682 9481 11403 18898 21060 11731 20869 21815 10472 10473 10980 21301 20306 10658 24785 21300 8854 9500 10678 20908 10664 8907 1451 3908 14875 11269 14434 5837 5838 20321 2171 11316 15464 18084 14889 15122 17450 18979 5578 21209 17983 93 614 11539 1820 3797 13253 9495 3889 11925 3347 6359 18970 5301 10349 26020 24529 903 4749 2204 2211 2707 18184 15124 9200 5322 6957 6955 21812 18696 16969 19038 8821 1461 19554 6959 7097 3487 3490 17545 20613 20664 5220 12617 18902 13871 14110 19320 13870 10874 20255 20328 5491 14285 20633 10265 761 768 12687 22490 9290 16962 13208 19356 7876 1154 3054 7932 13187 16655 605 2656 9231 24935 15914 19061 19190 21128 4213 9952 2646 8236 9018 7252 14379 10112 5939 19361 6745 12666 12667 3077 5033 5037 7776 5239 24852 11549 9718 12148 5909 8328 5286 5292 7000 5580 9392 15526 8911 8348 17411 1252 990 4524 4530 1255 237 3071 2635 18197 17261 12059 12596 16602 5998 12431 1136 2128 20355 11898 10907 2189 7757 7759 5497 11196 1134 1257 2432 3732 17840 11150 19287 18697 13445 11085 138 11034 15561 16839 21399 17018 21510 8350 14016 4009 8249 5125 13319 13321 10039 21272 16631 16633 14586 13394 13396 9830 6690 10198 553 5327 989 10968 7475 18165 8894 11030 19303 8809 1644 1648 22173 13620 13696 11383 11439 11507 12576 14433 15479 12423 17868 2885 2888 19445 22085 18277 16675 17929 13494 1273 20742 21806 2170 9450 4283 5888 3157 16666 5499 8522 8326 22235 15815 11503 7017 21832 17094 5843 8085 12270 16856 19045 19504 7991 22009 10335 10336 18307 15254 8662 359 24821 19242 448 695 3816 17485 6075 15279 10665 2988 22399 3743 3750 15625 22520 23832 23845 8401 19087 21162 385 22218 22854 22809 16209 2990 15938 9867 8170 12792 2087 2088 3575 2071 17542 5329 10208 5845 2929 5751 14960 8777 2080 3129 8018 7547 5448 10732 14635 245 13581 7831 17105 19107 4764 4812 560 20301 1228 18782 17093 4374 2206 23256 2644 1573 1576 1574 14094 9491 4811 3838 3205 3209 4597 21444 750 5602 10221 11890 12542 3820 2985 12645 6498 13990 23239 11233 10408 4684 11406 797 215 18639 5019 5127 5022 11542 21400 12733 12761 14039 5289 9112 13749 19682 7412 5546 3440 10789 14534 767 13030 24209 17905 13312 8139 9812 9811 19229 10378 10250 2722 7345 6095 3597 328 8150 1915 2209 8640 2691 2426 17179 15693 6458 7835 13218 23993 52 5354 11344 53 2745 1117 3060 21072 18219 11234 16553 7297 4360 2690 303 4038 16337 2042 12453 2083 10413 5272 3058 4343 9470 6543 22129 18848 21440 804 3977 24353 11619 21026 17964 7539 2433 16712 8439 14189 12437 13659 6535 8416 19721 1897 12560 2393 13009 10331 20139 15933 17079 17683 11678 17846 4519 6981 6968 8396 3776 12768 17311 19077 2142 4384 19817 7660 19960 1024 4336 14270 15174 3975 5512 16992 22341 17206 15782 5376 1622 1630 3767 4033 4056 2208 2370 1139 18753 19385 23451 15588 10740 11746 18017 8458 4034 6447 12760 11448 12322 5919 2420 10811 16384 4756 13685 13686 10306 10307 14956 11511 18717 14307 5830 12304 12626 13003 19015 16290 21922 14265 12308 19290 18785 9871 19888 17390 7143 2649 8798 19230 8805 11089 11286 2078 4027 8185 1577 12855 8602 12214 16230 23159 20047 8774 12510 10806 15226 14389 621 1068 14529 14531 5153 9999 11742 13100 4229 14970 100 102 6514 17477 110 5835 9314 19047 17111 11928 1335 1343 6017 24691 20034 13859 10669 14312 13972 12334 715 724 720 3137 3144 5051 12766 9829 6816 25894 6397 7324 2798 1242 25163 3906 1905 20446 15457 18707 3605 17717 6747 1250 892 898 5611 6058 6245 759 2744 1283 1291 1286 10080 10084 4639 4644 21065 4643 4718 911 8404 7262 9693 16112 757 3425 756 5099 12493 16837 13740 9831 24232 9158 426 8948 7276 495 8945 11863 5583 3510 18223 4884 1375 4842 5097 7826 20670 11777 8879 3113 7772 16115 4467 15858 6763 11487 612 16035 288 1793 1795 18043 4085 4087 16358 1031 21694 11961 8687 21841 6698 2044 1903 7941 15610 5356 1608 11566 913 915 10995 7331 5703 6703 16362 1398 9137 9138 9136 1316 4711 8529 9096 19610 20589 16634 20874 15373 18777 19993 18738 8589 2986 3183 6132 6896 19309 7975 16425 12764 16651 2123 3185 2814 1916 4461 18296 6840 203 617 8541 10632 12513 8406 24172 19881 8984 3832 9331 2242 5589 365 8604 8603 13267 8991 19771 3660 14805 16130 18099 1976 3222 11022 3868 6739 7590 979 11828 5643 12970 5644 17725 21141 11973 2429 3343 7788 1522 10420 15547 13766 8309 3444 6254 17204 14524 15839 7719 2049 19219 8163 9413 12391 15997 19189 11029 11126 10202 5516 9253 8884 13877 8201 1001 12170 16135 14752 7665 4984 12656 3775 8006 12624 15336 7668 3285 5049 9226 5677 4866 1198 301 16162 20324 17518 7732 300 881 6053 884 13697 18010 21346 4926 4928 987 10213 11571 17357 20673 5584 16847 19480 1196 5402 20032 18231 20470 21508 15386 2193 10769 17298 18072 16156 7389 1833 13591 19170 2779 19448 9496 20938 9721 169 1542 7666 12477 6148 20735 13947 9665 11595 3702 430 435 54 10150 12474 17881 20238 12622 16126 13010 13729 6742 7518 15359 13320 2800 8721 14267 16661 18247 12518 6844 15502 678 18421 2121 6260 5541 14801 6262 684 3980 16665 20717 3043 8586 2711 2849 19743 15196 3414 622 3046 2726 630 16072 13031 15589 1900 13174 11665 19207 3548 4401 3411 16704 15776 15372 11088 19867 7179 11493 15704 5294 296 2685 26222 8568 1955 7255 8180 10692 9401 3580 5903 7045 15321 22016 13225 7304 7041 7047 3492 17362 8933 1999 4575 8289 16210 699 18617 12853 16788 5263 3985 8929 2937 1889 1894 11965 2522 8332 7391 3813 4023 8926 9289 2928 101 6442 10608 3210 3585 16607 18067 15736 17372 17371 12943 6113 9041 2125 3418 9945 685 15486 3448 31 5235 7049 13443 1042 1043 12006 4767 7054 13817 3532 8456 6962 6966 35 22627 7064 15365 10370 1906 34 4674 12672 16580 11606 7124 15465 11341 5189 2102 10410 1803 1805 5173 12387 9192 4244 7686 2692 6584 9560 11422 11426 17166 13398 14196 2090 2098 8358 6542 3290 2148 4763 9913 2431 11682 16743 12640 17499 5308 18274 9344 9345 1348 9346 5860 24663 234 1674 236 12932 12868 12382 11151 11668 2648 10599 13109 5752 113 11697 9236 9241 436 1631 1633 4775 10475 20410 8468 9422 14737 1563 5744 1568 8823 21277 8082 11848 13767 17821 6602 15931 5380 18117 18856 13439 23638 8025 9776 339 11255 537 1474 2354 7158 2865 13973 1007 11276 2451 7308 10629 2802 9431 1512 3558 17704 17648 17194 15275 15641 3721 4079 4174 7527 7664 813 23059 7426 7640 2947 2850 5061 7273 1925 1926 4422 2548 5545 9983 2169 3381 7918 9219 2998 9259 11476 12109 10004 3613 9234 4509 6268 12631 292 19875 9833 13220 6771 13889 20068 1180 16899 12696 11794 16950 17884 3497 1184 1182 11079 9373 6256 4598 7120 1510 5687 623 6960 5689 9387 10003 19801 887 10507 15566 147 451 454 7871 7203 8029 14605 23136 8226 7603 3324 8478 7695 1935 148 4116 4117 14284 6136 2124 1363 334 4119 14613 342 356 4615 3957 2257 6369 3402 15078 6377 568 572 8215 8218 8154 776 9267 1416 8256 19254 4207 18826 3013 8484 15831 3777 10100 6941 1156 3622 7752 1558 2319 3360 11015 11143 16387 10812 15103 22532 15343 11544 180 14898 9562 15829 9714 19869 16192 6583 7470 525 6682 535 403 412 9937 299 4310 1768 531 10448 8081 5496 7397 24118 11355 7089 4180 4124 4184 7467 6456 17998 14764 16324 2396 4321 7399 8601 19518 3847 6478 18301 5494 19503 7098 740 743 11257 21809 10242 7833 7624 15820 7099 17389 13420 6269 6843 4545 5405 4307 741 5247 8510 14625 6224 3669 3930 5780 10229 10233 11438 5846 3218 10495 15301 15299 4759 8378 22566 3114 5666 6468 4177 12193 1487 7886 7432 12027 9706 1851 1859 19672 4062 3310 2230 6428 6792 16682 10015 14157 6015 7576 7577 1623 12589 6411 390 984 8639 305 9884 17202 18955 7067 4807 7768 8718 626 2876 2884 5869 6422 2074 1600 1667 9880 10976 14753 14814 15334 11525 8730 3696 3163 9740 5201 17332 17486 16641 10814 2310 139 8283 4228 1646 11563 3149 6730 4513 4309 8360 1253 9515 6826 3718 4440 8316 13098 10884 14083 12663 18741 10648 15463 3076 6980 980 22343 1502 8318 2954 2114 1131 4026 13163 140 2287 2286 9720 5246 3365 2001 4084 10586 3978 4851 13376 13940 12831 19177 11954 13019 5337 5784 4017 14206 13244 5940 6627 11389 1386 18573 14855 11103 5427 51 12971 6611 24262 10620 6612 11666 4076 6389 5401 13371 13558 2667 5400 5839 5042 14685 3681 7402 1490 4804 3216 2377 15886 6117 7811 1770 9278 15332 4601 6873 13345 4121 2331 4346 1653 8229 2590 10 15 2491 638 7037 2874 11942 3979 4600 5080 2547 3972 3931 4950 4937 76 8940 985 833 6311 1339 5055 16679 944 5626 3657 6178 10756 13110 1477 13649 12843 7709 2610 9230 2167 8083 8561 4138 84 2010 1694 75 1864 8261 60 580 8694 1499 11865 4372 16822 8233 4705 13898 3552 5346 4165 7801 4634 20151 1163 12058 16803 13793 14122 19068 8399 86 15396 20932 5781 2456 13799 951 722 1849 1041 248 3180 7131 7676 5218 8507 1423 1710 19455 1541 23658 2166 4042 7582 7583 2984 1292 3170 5382 10794 8775 14241 8591 24908 2030 4536 10019 3706 4796 10786 7039 6475 16909 2220 10439 11913 1376 8317 12633 4131 10011 3247 12224 772 4982 1002 2856 15371 15687 12632 7217 16660 9874 8941 302 7601 9498 2052 9152 12871 4781 2540 3631 13872 5695 7744 819 8061 13418 17181 20465 2976 3950 3851 4657 8920 399 1986 1827 4738 5104 4488 5007 5175 10509 4148 18265 4118 5590 10707 10760 5593 5264 3500 9135 5174 22600 6794 4430 10848 13311 9399 3508 18725 9023 8751 8059 5609 17173 6331 2280 8530 6352 4527 13717 4357 10188 10832 8181 20891 18398 19306 122 21683 15408 7485 20947 18675 4212 12557 12578 158 17046 2146 13758 7468 860 869 13542 5713 25392 3044 6284 1052 4092 5755 9735 17384 1641 4977 2748 15626 20084 7972 9645 9673 12134 13123 2544 7650 7822 9558 9357 5302 17958 3603 22896 13450 11279 2542 19183 16735 13662 2082 15856 304 736 17489 15706 14439 21243 8355 15007 9459 24684 19678 15874 7637 6512 9349 15259 
s1_count = 1
16350 
key nodes
6131 346 4840 24115 4529 13283 5194 16318 10214 8160 5653 5454 9448 9359 13117 18611 2712 4403 6898 2095 20325 3837 7268 8313 4607 6833 2228 82 14755 4551 8254 4168 16392 19457 4477 764 3830 7398 4761 14364 4714 6575 13378 26241 16810 141 3676 11466 2999 825 5433 11860 11769 17825 20558 2101 953 8475 8878 1179 9760 5741 8679 6247 8481 9125 10269 8071 6972 21466 16455 16860 17549 7950 24891 19266 19058 19148 4730 628 14199 25886 14499 919 8665 593 4949 10425 475 25658 20574 9580 2457 1065 6249 5466 5523 12556 13485 11377 19924 8998 1083 1613 16782 9093 5617 7244 5720 6492 6544 3314 16543 22204 7388 12294 15206 3735 13901 16901 8417 5183 7956 7989 7513 13349 3182 4573 5238 20353 20887 7480 5498 15302 6014 7127 647 821 4460 19080 461 12143 12889 11755 6045 10393 10725 15218 2047 17871 17865 3749 18022 16525 131 3073 476 7270 5937 1201 4546 15816 24618 2594 3208 999 14562 16520 16952 12927 6060 3031 14571 2054 1651 4019 2184 10474 1987 5823 2048 2717 2951 2847 2212 10719 19145 21323 6620 1062 8243 7474 3447 2482 11858 18021 16970 23935 5438 15910 3792 1309 1054 3298 4226 4459 1928 496 7806 2795 21756 8517 870 2207 10688 4992 9887 899 8463 5761 9698 25067 16940 10220 3960 4048 23455 8400 2619 17012 2427 95 9256 4490 23733 3503 17676 3570 4439 2919 6947 12888 1012 6964 24446 10854 2877 9676 22161 5420 19076 9286 625 2611 17693 3788 1326 153 21738 11845 14116 936 21080 3014 2392 4047 57 13619 9380 12808 2506 12398 11105 5141 21409 7842 13715 1554 8753 20499 19479 4914 1190 6388 1217 15339 4930 96 12410 3646 3015 875 20761 13924 691 12112 11637 7931 1070 11359 9763 8263 1360 3976 6948 126 13876 6008 17070 8690 4660 20046 9752 668 1337 6621 12091 2091 13960 103 2281 12724 9754 649 1418 16983 20660 4373 660 20273 4 12849 14919 5229 11720 1158 3772 1491 3166 8115 538 14726 1161 13959 4037 9850 11080 6904 7021 11513 5072 4112 3953 19674 15797 9057 17284 13768 16903 15982 24108 20571 558 16096 14130 17130 606 2799 5415 2866 9328 609 1876 10020 3836 13997 2089 6820 533 2306 7346 14412 17715 15051 16723 14661 5788 2156 26318 8931 21628 1557 1132 4157 5529 6508 20308 2936 14537 11171 5636 88 2609 20039 10257 18271 19538 3143 10643 19484 15811 8095 21494 6609 1063 11449 18943 11894 8333 24953 9107 12966 7454 21674 9150 7323 5213 2787 902 4967 1978 10561 3138 4390 23343 1450 5716 11635 13388 2086 2282 728 9339 2892 2017 19247 7302 2546 7634 704 2077 4285 15955 6987 6523 87 4113 2873 9400 11745 19270 2334 4152 5913 12362 5897 2238 1064 17471 7926 3349 16344 6993 17259 1430 18482 15093 3668 7803 4533 1053 2453 1254 12443 1015 14647 11235 8968 22316 1264 4548 519 15344 10890 4441 20881 3135 15888 6246 8127 1525 3512 7593 18600 18638 18009 439 1452 11929 17325 10657 11671 2058 5805 1544 7156 8308 9175 12452 3688 4971 22318 1492 13618 7338 5349 16955 737 443 2045 1550 16855 10404 2612 8767 18190 5820 1232 4070 5704 14735 7584 11007 1914 16331 3002 1342 185 8537 4195 1085 6761 11137 13557 962 882 5386 15443 10729 14507 13503 6288 1456 20163 22206 7466 7888 382 4621 15759 13072 3856 12689 2531 17309 611 2403 9891 15023 11168 6379 8957 3370 2419 1553 3818 2138 18314 5688 6554 11197 19274 7386 6795 4065 12225 9030 18790 497 16270 7893 12534 8650 24761 4872 21471 5334 18409 7207 16936 883 7385 6943 6664 4231 13751 2119 8377 5204 11423 13603 5600 7996 8621 1274 5256 12714 7265 11477 2269 9250 13647 9929 3647 2068 5840 8133 2284 9512 10882 14020 3190 1036 11522 16783 5876 8524 1938 17268 21980 10618 5923 683 13965 18086 8214 11831 11106 2360 23195 15399 12864 18243 7050 3742 11814 7599 14124 16401 20376 20544 3815 22722 11459 6303 12259 8312 18740 4215 17276 2417 14789 15272 8206 17874 16720 10647 4039 11358 19887 19731 4456 7392 18552 452 6289 4625 20933 10074 14985 963 14784 18889 709 11955 3066 3744 3793 386 15574 5563 9672 19991 4735 492 1654 8670 11460 18056 11824 3860 13091 6824 9488 1813 20620 707 15487 1956 4183 4604 19720 4217 11376 2613 384 18466 5117 10543 12500 2543 9382 6827 1373 22124 8172 1904 15123 1067 18864 23581 19617 7682 2596 2197 2105 21354 21929 11116 24228 22667 8852 9054 4776 6335 5010 2468 10225 4096 3599 14045 10733 7250 19052 10577 7911 17476 24405 15731 3602 18467 2107 16350 
