# Supplementary material for: Dynamic thresholding search for the feedback vertex set problem
Source: PeerJ Comput Sci. 2023 Feb 10;9:e1245. doi: 10.7717/peerj-cs.1245 (PMC10280643; doi:10.7717/peerj-cs.1245)
Supplement: Supplemental Information 4 — Each data indicates a series of the best objective values, the ever-found optimal solutions, and the corresponding computation time obtained by our algorithm in the search process. [file peerj-cs-09-1245-s004.zip › results/FourthCategory/p2p-Gnutella25.txt]

Number of vertexes = 22687
Number of edges = 54705
n' = 3168
m' = 15637
reduction time cost = 0.005002
the threhold is 30
seed = 2100032146
Complete the construction of the initial solution, the fvsp is = 1249	 timecost = 0.135629s
CS: find better solution, the fvsp is = 1248	 timecost = 0.22649s
CS: find better solution, the fvsp is = 1247	 timecost = 0.226624s
CS: find better solution, the fvsp is = 1246	 timecost = 0.226705s
CS: find better solution, the fvsp is = 1245	 timecost = 0.226799s
CS: find better solution, the fvsp is = 1244	 timecost = 0.226887s
CS: find better solution, the fvsp is = 1243	 timecost = 0.226965s
CS: find better solution, the fvsp is = 1242	 timecost = 0.227043s
CS: find better solution, the fvsp is = 1241	 timecost = 0.227133s
CS: find better solution, the fvsp is = 1240	 timecost = 0.227213s
CS: find better solution, the fvsp is = 1239	 timecost = 0.227304s
CS: find better solution, the fvsp is = 1238	 timecost = 0.227389s
CS: find better solution, the fvsp is = 1237	 timecost = 0.22748s
CS: find better solution, the fvsp is = 1236	 timecost = 0.22757s
CS: find better solution, the fvsp is = 1235	 timecost = 0.227656s
CS: find better solution, the fvsp is = 1234	 timecost = 0.227738s
CS: find better solution, the fvsp is = 1233	 timecost = 0.227838s
CS: find better solution, the fvsp is = 1232	 timecost = 0.227929s
CS: find better solution, the fvsp is = 1231	 timecost = 0.228012s
CS: find better solution, the fvsp is = 1230	 timecost = 0.228092s
CS: find better solution, the fvsp is = 1229	 timecost = 0.228172s
CS: find better solution, the fvsp is = 1228	 timecost = 0.228257s
CS: find better solution, the fvsp is = 1227	 timecost = 0.228345s
CS: find better solution, the fvsp is = 1226	 timecost = 0.228425s
CS: find better solution, the fvsp is = 1225	 timecost = 0.228504s
CS: find better solution, the fvsp is = 1224	 timecost = 0.228583s
CS: find better solution, the fvsp is = 1223	 timecost = 0.228669s
CS: find better solution, the fvsp is = 1222	 timecost = 0.228755s
CS: find better solution, the fvsp is = 1221	 timecost = 0.228845s
CS: find better solution, the fvsp is = 1220	 timecost = 0.228929s
CS: find better solution, the fvsp is = 1219	 timecost = 0.229016s
CS: find better solution, the fvsp is = 1218	 timecost = 0.229107s
CS: find better solution, the fvsp is = 1217	 timecost = 0.229201s
CS: find better solution, the fvsp is = 1216	 timecost = 0.229292s
CS: find better solution, the fvsp is = 1215	 timecost = 0.229373s
CS: find better solution, the fvsp is = 1214	 timecost = 0.229454s
CS: find better solution, the fvsp is = 1213	 timecost = 0.229536s
CS: find better solution, the fvsp is = 1212	 timecost = 0.229618s
CS: find better solution, the fvsp is = 1211	 timecost = 0.229697s
CS: find better solution, the fvsp is = 1210	 timecost = 0.229789s
CS: find better solution, the fvsp is = 1209	 timecost = 0.229869s
CS: find better solution, the fvsp is = 1208	 timecost = 0.22995s
CS: find better solution, the fvsp is = 1207	 timecost = 0.230032s
CS: find better solution, the fvsp is = 1206	 timecost = 0.230117s
CS: find better solution, the fvsp is = 1205	 timecost = 0.230194s
CS: find better solution, the fvsp is = 1204	 timecost = 0.230283s
CS: find better solution, the fvsp is = 1203	 timecost = 0.230371s
CS: find better solution, the fvsp is = 1202	 timecost = 0.230454s
CS: find better solution, the fvsp is = 1201	 timecost = 0.230534s
CS: find better solution, the fvsp is = 1200	 timecost = 0.230614s
CS: find better solution, the fvsp is = 1199	 timecost = 0.230702s
CS: find better solution, the fvsp is = 1198	 timecost = 0.230801s
CS: find better solution, the fvsp is = 1197	 timecost = 0.230888s
CS: find better solution, the fvsp is = 1196	 timecost = 0.230971s
CS: find better solution, the fvsp is = 1195	 timecost = 0.231051s
CS: find better solution, the fvsp is = 1194	 timecost = 0.231142s
CS: find better solution, the fvsp is = 1193	 timecost = 0.231225s
CS: find better solution, the fvsp is = 1192	 timecost = 0.231309s
CS: find better solution, the fvsp is = 1191	 timecost = 0.231399s
CS: find better solution, the fvsp is = 1190	 timecost = 0.231497s
CS: find better solution, the fvsp is = 1189	 timecost = 0.231592s
CS: find better solution, the fvsp is = 1188	 timecost = 0.23168s
CS: find better solution, the fvsp is = 1187	 timecost = 0.231761s
CS: find better solution, the fvsp is = 1186	 timecost = 0.231862s
CS: find better solution, the fvsp is = 1185	 timecost = 0.231949s
CS: find better solution, the fvsp is = 1184	 timecost = 0.23203s
CS: find better solution, the fvsp is = 1183	 timecost = 0.232118s
CS: find better solution, the fvsp is = 1182	 timecost = 0.23221s
CS: find better solution, the fvsp is = 1181	 timecost = 0.2323s
CS: find better solution, the fvsp is = 1180	 timecost = 0.23238s
CS: find better solution, the fvsp is = 1179	 timecost = 0.232464s
CS: find better solution, the fvsp is = 1178	 timecost = 0.232554s
CS: find better solution, the fvsp is = 1177	 timecost = 0.232639s
CS: find better solution, the fvsp is = 1176	 timecost = 0.232725s
CS: find better solution, the fvsp is = 1175	 timecost = 0.232861s
CS: find better solution, the fvsp is = 1174	 timecost = 0.232976s
CS: find better solution, the fvsp is = 1173	 timecost = 0.233063s
CS: find better solution, the fvsp is = 1172	 timecost = 0.233149s
CS: find better solution, the fvsp is = 1171	 timecost = 0.233239s
CS: find better solution, the fvsp is = 1170	 timecost = 0.233332s
CS: find better solution, the fvsp is = 1169	 timecost = 0.233418s
CS: find better solution, the fvsp is = 1168	 timecost = 0.233504s
CS: find better solution, the fvsp is = 1167	 timecost = 0.233602s
CS: find better solution, the fvsp is = 1166	 timecost = 0.233685s
CS: find better solution, the fvsp is = 1165	 timecost = 0.233774s
CS: find better solution, the fvsp is = 1164	 timecost = 0.23386s
CS: find better solution, the fvsp is = 1163	 timecost = 0.233945s
CS: find better solution, the fvsp is = 1162	 timecost = 0.234021s
CS: find better solution, the fvsp is = 1161	 timecost = 0.234104s
CS: find better solution, the fvsp is = 1160	 timecost = 0.234191s
CS: find better solution, the fvsp is = 1159	 timecost = 0.234284s
CS: find better solution, the fvsp is = 1158	 timecost = 0.234374s
CS: find better solution, the fvsp is = 1157	 timecost = 0.234458s
CS: find better solution, the fvsp is = 1156	 timecost = 0.234548s
CS: find better solution, the fvsp is = 1155	 timecost = 0.234628s
CS: find better solution, the fvsp is = 1154	 timecost = 0.234711s
CS: find better solution, the fvsp is = 1153	 timecost = 0.234803s
CS: find better solution, the fvsp is = 1152	 timecost = 0.234896s
CS: find better solution, the fvsp is = 1151	 timecost = 0.234981s
CS: find better solution, the fvsp is = 1150	 timecost = 0.235064s
CS: find better solution, the fvsp is = 1149	 timecost = 0.235145s
CS: find better solution, the fvsp is = 1148	 timecost = 0.23524s
CS: find better solution, the fvsp is = 1147	 timecost = 0.235324s
CS: find better solution, the fvsp is = 1146	 timecost = 0.235418s
CS: find better solution, the fvsp is = 1145	 timecost = 0.235508s
CS: find better solution, the fvsp is = 1144	 timecost = 0.235617s
CS: find better solution, the fvsp is = 1143	 timecost = 0.2357s
CS: find better solution, the fvsp is = 1142	 timecost = 0.235789s
CS: find better solution, the fvsp is = 1141	 timecost = 0.235871s
CS: find better solution, the fvsp is = 1140	 timecost = 0.235965s
CS: find better solution, the fvsp is = 1139	 timecost = 0.236053s
CS: find better solution, the fvsp is = 1138	 timecost = 0.236141s
CS: find better solution, the fvsp is = 1137	 timecost = 0.236232s
CS: find better solution, the fvsp is = 1136	 timecost = 0.236314s
CS: find better solution, the fvsp is = 1135	 timecost = 0.236403s
CS: find better solution, the fvsp is = 1134	 timecost = 0.236487s
CS: find better solution, the fvsp is = 1133	 timecost = 0.236587s
CS: find better solution, the fvsp is = 1132	 timecost = 0.236678s
CS: find better solution, the fvsp is = 1131	 timecost = 0.236764s
CS: find better solution, the fvsp is = 1130	 timecost = 0.236854s
CS: find better solution, the fvsp is = 1129	 timecost = 0.236945s
CS: find better solution, the fvsp is = 1128	 timecost = 0.237043s
CS: find better solution, the fvsp is = 1127	 timecost = 0.237127s
CS: find better solution, the fvsp is = 1126	 timecost = 0.237222s
CS: find better solution, the fvsp is = 1125	 timecost = 0.237313s
CS: find better solution, the fvsp is = 1124	 timecost = 0.237405s
CS: find better solution, the fvsp is = 1123	 timecost = 0.237502s
CS: find better solution, the fvsp is = 1122	 timecost = 0.237599s
CS: find better solution, the fvsp is = 1121	 timecost = 0.237686s
CS: find better solution, the fvsp is = 1120	 timecost = 0.237772s
CS: find better solution, the fvsp is = 1119	 timecost = 0.237853s
CS: find better solution, the fvsp is = 1118	 timecost = 0.237933s
CS: find better solution, the fvsp is = 1117	 timecost = 0.238021s
CS: find better solution, the fvsp is = 1116	 timecost = 0.238115s
CS: find better solution, the fvsp is = 1115	 timecost = 0.238205s
CS: find better solution, the fvsp is = 1114	 timecost = 0.238291s
CS: find better solution, the fvsp is = 1113	 timecost = 0.238382s
CS: find better solution, the fvsp is = 1112	 timecost = 0.238472s
CS: find better solution, the fvsp is = 1111	 timecost = 0.238566s
CS: find better solution, the fvsp is = 1110	 timecost = 0.238651s
CS: find better solution, the fvsp is = 1109	 timecost = 0.238734s
CS: find better solution, the fvsp is = 1108	 timecost = 0.238819s
CS: find better solution, the fvsp is = 1107	 timecost = 0.238912s
CS: find better solution, the fvsp is = 1106	 timecost = 0.238992s
CS: find better solution, the fvsp is = 1105	 timecost = 0.239087s
CS: find better solution, the fvsp is = 1104	 timecost = 0.23917s
CS: find better solution, the fvsp is = 1103	 timecost = 0.23926s
CS: find better solution, the fvsp is = 1102	 timecost = 0.239347s
CS: find better solution, the fvsp is = 1101	 timecost = 0.239439s
CS: find better solution, the fvsp is = 1100	 timecost = 0.239526s
CS: find better solution, the fvsp is = 1099	 timecost = 0.239626s
CS: find better solution, the fvsp is = 1098	 timecost = 0.239716s
CS: find better solution, the fvsp is = 1097	 timecost = 0.239802s
CS: find better solution, the fvsp is = 1096	 timecost = 0.239892s
CS: find better solution, the fvsp is = 1095	 timecost = 0.239985s
CS: find better solution, the fvsp is = 1094	 timecost = 0.240078s
CS: find better solution, the fvsp is = 1093	 timecost = 0.240161s
CS: find better solution, the fvsp is = 1092	 timecost = 0.240253s
CS: find better solution, the fvsp is = 1091	 timecost = 0.240342s
CS: find better solution, the fvsp is = 1090	 timecost = 0.240428s
CS: find better solution, the fvsp is = 1089	 timecost = 0.240515s
CS: find better solution, the fvsp is = 1088	 timecost = 0.240615s
CS: find better solution, the fvsp is = 1087	 timecost = 0.240709s
CS: find better solution, the fvsp is = 1086	 timecost = 0.240804s
CS: find better solution, the fvsp is = 1085	 timecost = 0.240888s
CS: find better solution, the fvsp is = 1084	 timecost = 0.240968s
CS: find better solution, the fvsp is = 1083	 timecost = 0.241063s
CS: find better solution, the fvsp is = 1082	 timecost = 0.241154s
CS: find better solution, the fvsp is = 1081	 timecost = 0.241244s
CS: find better solution, the fvsp is = 1080	 timecost = 0.24133s
CS: find better solution, the fvsp is = 1079	 timecost = 0.241411s
CS: find better solution, the fvsp is = 1078	 timecost = 0.241507s
CS: find better solution, the fvsp is = 1077	 timecost = 0.24161s
CS: find better solution, the fvsp is = 1076	 timecost = 0.241696s
CS: find better solution, the fvsp is = 1075	 timecost = 0.241776s
CS: find better solution, the fvsp is = 1074	 timecost = 0.24186s
CS: find better solution, the fvsp is = 1073	 timecost = 0.241954s
CS: find better solution, the fvsp is = 1072	 timecost = 0.24205s
CS: find better solution, the fvsp is = 1071	 timecost = 0.242142s
CS: find better solution, the fvsp is = 1070	 timecost = 0.24223s
CS: find better solution, the fvsp is = 1069	 timecost = 0.242319s
CS: find better solution, the fvsp is = 1068	 timecost = 0.242416s
CS: find better solution, the fvsp is = 1067	 timecost = 0.242518s
CS: find better solution, the fvsp is = 1066	 timecost = 0.242623s
CS: find better solution, the fvsp is = 1065	 timecost = 0.242714s
CS: find better solution, the fvsp is = 1064	 timecost = 0.24281s
CS: find better solution, the fvsp is = 1063	 timecost = 0.242906s
CS: find better solution, the fvsp is = 1062	 timecost = 0.242993s
CS: find better solution, the fvsp is = 1061	 timecost = 0.243086s
CS: find better solution, the fvsp is = 1060	 timecost = 0.243176s
CS: find better solution, the fvsp is = 1059	 timecost = 0.243266s
CS: find better solution, the fvsp is = 1058	 timecost = 0.243352s
CS: find better solution, the fvsp is = 1057	 timecost = 0.243439s
CS: find better solution, the fvsp is = 1056	 timecost = 0.243532s
CS: find better solution, the fvsp is = 1055	 timecost = 0.243697s
CS: find better solution, the fvsp is = 1054	 timecost = 0.243794s
CS: find better solution, the fvsp is = 1053	 timecost = 0.24389s
CS: find better solution, the fvsp is = 1052	 timecost = 0.243978s
CS: find better solution, the fvsp is = 1051	 timecost = 0.244066s
CS: find better solution, the fvsp is = 1050	 timecost = 0.24415s
CS: find better solution, the fvsp is = 1049	 timecost = 0.244232s
CS: find better solution, the fvsp is = 1048	 timecost = 0.244341s
CS: find better solution, the fvsp is = 1047	 timecost = 0.244434s
CS: find better solution, the fvsp is = 1046	 timecost = 0.244525s
CS: find better solution, the fvsp is = 1045	 timecost = 0.244619s
CS: find better solution, the fvsp is = 1044	 timecost = 0.244708s
CS: find better solution, the fvsp is = 1043	 timecost = 0.244803s
CS: find better solution, the fvsp is = 1042	 timecost = 0.244901s
CS: find better solution, the fvsp is = 1041	 timecost = 0.244999s
CS: find better solution, the fvsp is = 1040	 timecost = 0.245088s
CS: find better solution, the fvsp is = 1039	 timecost = 0.245171s
CS: find better solution, the fvsp is = 1038	 timecost = 0.245256s
CS: find better solution, the fvsp is = 1037	 timecost = 0.245363s
CS: find better solution, the fvsp is = 1036	 timecost = 0.24546s
CS: find better solution, the fvsp is = 1035	 timecost = 0.245547s
CS: find better solution, the fvsp is = 1034	 timecost = 0.245636s
CS: find better solution, the fvsp is = 1033	 timecost = 0.245731s
CS: find better solution, the fvsp is = 1032	 timecost = 0.245819s
CS: find better solution, the fvsp is = 1031	 timecost = 0.245906s
CS: find better solution, the fvsp is = 1030	 timecost = 0.246005s
CS: find better solution, the fvsp is = 1029	 timecost = 0.246095s
CS: find better solution, the fvsp is = 1028	 timecost = 0.246185s
CS: find better solution, the fvsp is = 1027	 timecost = 0.246273s
CS: find better solution, the fvsp is = 1026	 timecost = 0.246376s
CS: find better solution, the fvsp is = 1025	 timecost = 0.246461s
CS: find better solution, the fvsp is = 1024	 timecost = 0.246551s
CS: find better solution, the fvsp is = 1023	 timecost = 0.246636s
CS: find better solution, the fvsp is = 1022	 timecost = 0.246726s
CS: find better solution, the fvsp is = 1021	 timecost = 0.246818s
CS: find better solution, the fvsp is = 1020	 timecost = 0.246905s
CS: find better solution, the fvsp is = 1019	 timecost = 0.247011s
CS: find better solution, the fvsp is = 1018	 timecost = 0.247125s
CS: find better solution, the fvsp is = 1017	 timecost = 0.247246s
CS: find better solution, the fvsp is = 1016	 timecost = 0.247402s
CS: find better solution, the fvsp is = 1015	 timecost = 0.247539s
CS: find better solution, the fvsp is = 1014	 timecost = 0.24765s
CS: find better solution, the fvsp is = 1013	 timecost = 0.247734s
CS: find better solution, the fvsp is = 1012	 timecost = 0.247832s
CS: find better solution, the fvsp is = 1011	 timecost = 0.24792s
CS: find better solution, the fvsp is = 1010	 timecost = 0.248017s
CS: find better solution, the fvsp is = 1009	 timecost = 0.248112s
CS: find better solution, the fvsp is = 1008	 timecost = 0.248198s
CS: find better solution, the fvsp is = 1007	 timecost = 0.248286s
CS: find better solution, the fvsp is = 1006	 timecost = 0.248402s
CS: find better solution, the fvsp is = 1005	 timecost = 0.248511s
CS: find better solution, the fvsp is = 1004	 timecost = 0.248618s
CS: find better solution, the fvsp is = 1003	 timecost = 0.248721s
CS: find better solution, the fvsp is = 1002	 timecost = 0.248814s
CS: find better solution, the fvsp is = 1001	 timecost = 0.248903s
CS: find better solution, the fvsp is = 1000	 timecost = 0.248995s
CS: find better solution, the fvsp is = 999	 timecost = 0.249083s
CS: find better solution, the fvsp is = 998	 timecost = 0.249178s
CS: find better solution, the fvsp is = 997	 timecost = 0.249264s
CS: find better solution, the fvsp is = 996	 timecost = 0.303485s
CS: find better solution, the fvsp is = 995	 timecost = 0.303626s
CS: find better solution, the fvsp is = 994	 timecost = 0.303725s
CS: find better solution, the fvsp is = 993	 timecost = 0.30382s
CS: find better solution, the fvsp is = 992	 timecost = 0.303905s
CS: find better solution, the fvsp is = 991	 timecost = 0.303996s
CS: find better solution, the fvsp is = 990	 timecost = 0.304092s
CS: find better solution, the fvsp is = 989	 timecost = 0.30418s
CS: find better solution, the fvsp is = 988	 timecost = 0.304274s
CS: find better solution, the fvsp is = 987	 timecost = 0.304357s
CS: find better solution, the fvsp is = 986	 timecost = 0.304447s
CS: find better solution, the fvsp is = 985	 timecost = 0.30454s
CS: find better solution, the fvsp is = 984	 timecost = 0.304629s
CS: find better solution, the fvsp is = 983	 timecost = 0.304725s
CS: find better solution, the fvsp is = 982	 timecost = 0.304813s
CS: find better solution, the fvsp is = 981	 timecost = 0.304901s
CS: find better solution, the fvsp is = 980	 timecost = 0.304996s
CS: find better solution, the fvsp is = 979	 timecost = 0.3051s
CS: find better solution, the fvsp is = 978	 timecost = 0.305194s
CS: find better solution, the fvsp is = 977	 timecost = 0.305283s
CS: find better solution, the fvsp is = 976	 timecost = 0.30537s
CS: find better solution, the fvsp is = 975	 timecost = 0.305459s
CS: find better solution, the fvsp is = 974	 timecost = 0.305551s
CS: find better solution, the fvsp is = 973	 timecost = 0.305654s
CS: find better solution, the fvsp is = 972	 timecost = 0.305762s
CS: find better solution, the fvsp is = 971	 timecost = 0.305858s
CS: find better solution, the fvsp is = 970	 timecost = 0.30595s
CS: find better solution, the fvsp is = 969	 timecost = 0.306039s
CS: find better solution, the fvsp is = 968	 timecost = 0.30613s
CS: find better solution, the fvsp is = 967	 timecost = 0.306214s
CS: find better solution, the fvsp is = 966	 timecost = 0.3063s
CS: find better solution, the fvsp is = 965	 timecost = 0.306396s
CS: find better solution, the fvsp is = 964	 timecost = 0.306493s
CS: find better solution, the fvsp is = 963	 timecost = 0.306579s
CS: find better solution, the fvsp is = 962	 timecost = 0.306678s
CS: find better solution, the fvsp is = 961	 timecost = 0.306768s
CS: find better solution, the fvsp is = 960	 timecost = 0.306855s
CS: find better solution, the fvsp is = 959	 timecost = 0.306938s
CS: find better solution, the fvsp is = 958	 timecost = 0.307027s
CS: find better solution, the fvsp is = 957	 timecost = 0.307117s
CS: find better solution, the fvsp is = 956	 timecost = 0.307211s
CS: find better solution, the fvsp is = 955	 timecost = 0.307299s
CS: find better solution, the fvsp is = 954	 timecost = 0.307396s
CS: find better solution, the fvsp is = 953	 timecost = 0.307493s
CS: find better solution, the fvsp is = 952	 timecost = 0.307576s
CS: find better solution, the fvsp is = 951	 timecost = 0.307672s
CS: find better solution, the fvsp is = 950	 timecost = 0.307764s
CS: find better solution, the fvsp is = 949	 timecost = 0.307856s
CS: find better solution, the fvsp is = 948	 timecost = 0.307943s
CS: find better solution, the fvsp is = 947	 timecost = 0.308039s
CS: find better solution, the fvsp is = 946	 timecost = 0.308132s
CS: find better solution, the fvsp is = 945	 timecost = 0.308223s
CS: find better solution, the fvsp is = 944	 timecost = 0.308325s
CS: find better solution, the fvsp is = 943	 timecost = 0.30842s
CS: find better solution, the fvsp is = 942	 timecost = 0.308515s
CS: find better solution, the fvsp is = 941	 timecost = 0.308608s
CS: find better solution, the fvsp is = 940	 timecost = 0.308713s
CS: find better solution, the fvsp is = 939	 timecost = 0.308802s
CS: find better solution, the fvsp is = 938	 timecost = 0.308894s
CS: find better solution, the fvsp is = 937	 timecost = 0.308992s
CS: find better solution, the fvsp is = 936	 timecost = 0.309087s
CS: find better solution, the fvsp is = 935	 timecost = 0.309182s
CS: find better solution, the fvsp is = 934	 timecost = 0.309268s
CS: find better solution, the fvsp is = 933	 timecost = 0.309354s
CS: find better solution, the fvsp is = 932	 timecost = 0.309444s
CS: find better solution, the fvsp is = 931	 timecost = 0.309538s
CS: find better solution, the fvsp is = 930	 timecost = 0.309627s
CS: find better solution, the fvsp is = 929	 timecost = 0.309733s
CS: find better solution, the fvsp is = 928	 timecost = 0.309831s
CS: find better solution, the fvsp is = 927	 timecost = 0.309923s
CS: find better solution, the fvsp is = 926	 timecost = 0.310016s
CS: find better solution, the fvsp is = 925	 timecost = 0.310109s
CS: find better solution, the fvsp is = 924	 timecost = 0.310197s
CS: find better solution, the fvsp is = 923	 timecost = 0.310282s
CS: find better solution, the fvsp is = 922	 timecost = 0.310373s
CS: find better solution, the fvsp is = 921	 timecost = 0.310473s
CS: find better solution, the fvsp is = 920	 timecost = 0.310563s
CS: find better solution, the fvsp is = 919	 timecost = 0.310667s
CS: find better solution, the fvsp is = 918	 timecost = 0.310769s
CS: find better solution, the fvsp is = 917	 timecost = 0.310867s
CS: find better solution, the fvsp is = 916	 timecost = 0.310955s
CS: find better solution, the fvsp is = 915	 timecost = 0.311048s
CS: find better solution, the fvsp is = 914	 timecost = 0.311138s
CS: find better solution, the fvsp is = 913	 timecost = 0.311231s
CS: find better solution, the fvsp is = 912	 timecost = 0.311329s
CS: find better solution, the fvsp is = 911	 timecost = 0.311413s
CS: find better solution, the fvsp is = 910	 timecost = 0.3115s
CS: find better solution, the fvsp is = 909	 timecost = 0.311597s
CS: find better solution, the fvsp is = 908	 timecost = 0.311699s
CS: find better solution, the fvsp is = 907	 timecost = 0.311791s
CS: find better solution, the fvsp is = 906	 timecost = 0.353691s
CS: find better solution, the fvsp is = 905	 timecost = 0.353839s
CS: find better solution, the fvsp is = 904	 timecost = 0.353927s
CS: find better solution, the fvsp is = 903	 timecost = 0.354017s
CS: find better solution, the fvsp is = 902	 timecost = 0.354107s
CS: find better solution, the fvsp is = 901	 timecost = 0.35419s
CS: find better solution, the fvsp is = 900	 timecost = 0.354276s
CS: find better solution, the fvsp is = 899	 timecost = 0.354374s
CS: find better solution, the fvsp is = 898	 timecost = 0.354465s
CS: find better solution, the fvsp is = 897	 timecost = 0.354557s
CS: find better solution, the fvsp is = 896	 timecost = 0.35466s
CS: find better solution, the fvsp is = 895	 timecost = 0.354746s
CS: find better solution, the fvsp is = 894	 timecost = 0.354831s
CS: find better solution, the fvsp is = 893	 timecost = 0.354928s
CS: find better solution, the fvsp is = 892	 timecost = 0.355013s
CS: find better solution, the fvsp is = 891	 timecost = 0.355106s
CS: find better solution, the fvsp is = 890	 timecost = 0.355197s
CS: find better solution, the fvsp is = 889	 timecost = 0.355287s
CS: find better solution, the fvsp is = 888	 timecost = 0.355373s
CS: find better solution, the fvsp is = 887	 timecost = 0.355461s
CS: find better solution, the fvsp is = 886	 timecost = 0.355559s
CS: find better solution, the fvsp is = 885	 timecost = 0.355655s
CS: find better solution, the fvsp is = 884	 timecost = 0.355754s
CS: find better solution, the fvsp is = 883	 timecost = 0.355851s
CS: find better solution, the fvsp is = 882	 timecost = 0.355956s
CS: find better solution, the fvsp is = 881	 timecost = 0.356055s
CS: find better solution, the fvsp is = 880	 timecost = 0.356151s
CS: find better solution, the fvsp is = 879	 timecost = 0.356243s
CS: find better solution, the fvsp is = 878	 timecost = 0.356339s
CS: find better solution, the fvsp is = 877	 timecost = 0.356434s
CS: find better solution, the fvsp is = 876	 timecost = 0.356521s
CS: find better solution, the fvsp is = 875	 timecost = 0.356614s
CS: find better solution, the fvsp is = 874	 timecost = 0.356723s
CS: find better solution, the fvsp is = 873	 timecost = 0.35682s
CS: find better solution, the fvsp is = 872	 timecost = 0.356921s
CS: find better solution, the fvsp is = 871	 timecost = 0.357022s
CS: find better solution, the fvsp is = 870	 timecost = 0.357117s
CS: find better solution, the fvsp is = 869	 timecost = 0.357209s
CS: find better solution, the fvsp is = 868	 timecost = 0.393366s
CS: find better solution, the fvsp is = 867	 timecost = 0.393511s
CS: find better solution, the fvsp is = 866	 timecost = 0.393609s
CS: find better solution, the fvsp is = 865	 timecost = 0.393724s
CS: find better solution, the fvsp is = 864	 timecost = 0.39382s
CS: find better solution, the fvsp is = 863	 timecost = 0.393911s
CS: find better solution, the fvsp is = 862	 timecost = 0.393998s
CS: find better solution, the fvsp is = 861	 timecost = 0.394095s
CS: find better solution, the fvsp is = 860	 timecost = 0.394184s
CS: find better solution, the fvsp is = 859	 timecost = 0.394277s
CS: find better solution, the fvsp is = 858	 timecost = 0.394373s
CS: find better solution, the fvsp is = 857	 timecost = 0.394469s
CS: find better solution, the fvsp is = 856	 timecost = 0.394566s
CS: find better solution, the fvsp is = 855	 timecost = 0.394673s
CS: find better solution, the fvsp is = 854	 timecost = 0.394765s
CS: find better solution, the fvsp is = 853	 timecost = 0.394852s
CS: find better solution, the fvsp is = 852	 timecost = 0.39494s
CS: find better solution, the fvsp is = 851	 timecost = 0.395034s
CS: find better solution, the fvsp is = 850	 timecost = 0.395129s
CS: find better solution, the fvsp is = 849	 timecost = 0.395227s
CS: find better solution, the fvsp is = 848	 timecost = 0.395319s
CS: find better solution, the fvsp is = 847	 timecost = 0.395405s
CS: find better solution, the fvsp is = 846	 timecost = 0.427219s
CS: find better solution, the fvsp is = 845	 timecost = 0.427346s
CS: find better solution, the fvsp is = 844	 timecost = 0.427437s
CS: find better solution, the fvsp is = 843	 timecost = 0.427528s
CS: find better solution, the fvsp is = 842	 timecost = 0.42762s
CS: find better solution, the fvsp is = 841	 timecost = 0.427716s
CS: find better solution, the fvsp is = 840	 timecost = 0.427816s
CS: find better solution, the fvsp is = 839	 timecost = 0.46044s
CS: find better solution, the fvsp is = 838	 timecost = 0.460575s
CS: find better solution, the fvsp is = 837	 timecost = 0.460682s
CS: find better solution, the fvsp is = 836	 timecost = 0.46077s
CS: find better solution, the fvsp is = 835	 timecost = 0.460861s
CS: find better solution, the fvsp is = 834	 timecost = 0.460947s
CS: find better solution, the fvsp is = 833	 timecost = 0.461035s
CS: find better solution, the fvsp is = 832	 timecost = 0.461127s
CS: find better solution, the fvsp is = 831	 timecost = 0.461223s
CS: find better solution, the fvsp is = 830	 timecost = 0.461311s
CS: find better solution, the fvsp is = 829	 timecost = 0.461409s
CS: find better solution, the fvsp is = 828	 timecost = 0.461497s
CS: find better solution, the fvsp is = 827	 timecost = 0.461596s
CS: find better solution, the fvsp is = 826	 timecost = 0.461706s
CS: find better solution, the fvsp is = 825	 timecost = 0.461807s
CS: find better solution, the fvsp is = 824	 timecost = 0.461893s
CS: find better solution, the fvsp is = 823	 timecost = 0.492972s
CS: find better solution, the fvsp is = 822	 timecost = 0.493112s
CS: find better solution, the fvsp is = 821	 timecost = 0.493201s
CS: find better solution, the fvsp is = 820	 timecost = 0.493299s
CS: find better solution, the fvsp is = 819	 timecost = 0.493393s
CS: find better solution, the fvsp is = 818	 timecost = 0.493486s
CS: find better solution, the fvsp is = 817	 timecost = 0.524216s
CS: find better solution, the fvsp is = 816	 timecost = 0.524351s
CS: find better solution, the fvsp is = 815	 timecost = 0.524447s
CS: find better solution, the fvsp is = 814	 timecost = 0.554691s
CS: find better solution, the fvsp is = 813	 timecost = 0.585657s
CS: find better solution, the fvsp is = 812	 timecost = 0.585802s
CS: find better solution, the fvsp is = 811	 timecost = 0.585898s
CS: find better solution, the fvsp is = 810	 timecost = 0.586017s
CS: find better solution, the fvsp is = 809	 timecost = 0.586122s
CS: find better solution, the fvsp is = 808	 timecost = 0.586219s
CS: find better solution, the fvsp is = 807	 timecost = 0.586319s
CS: find better solution, the fvsp is = 806	 timecost = 0.615271s
CS: find better solution, the fvsp is = 805	 timecost = 0.615409s
CS: find better solution, the fvsp is = 804	 timecost = 0.615503s
CS: find better solution, the fvsp is = 803	 timecost = 0.615602s
CS: find better solution, the fvsp is = 802	 timecost = 0.615698s
CS: find better solution, the fvsp is = 801	 timecost = 0.615798s
CS: find better solution, the fvsp is = 800	 timecost = 0.615896s
CS: find better solution, the fvsp is = 799	 timecost = 0.615998s
CS: find better solution, the fvsp is = 798	 timecost = 0.616093s
CS: find better solution, the fvsp is = 797	 timecost = 0.616182s
CS: find better solution, the fvsp is = 796	 timecost = 0.616276s
CS: find better solution, the fvsp is = 795	 timecost = 0.684651s
CS: find better solution, the fvsp is = 794	 timecost = 0.684801s
CS: find better solution, the fvsp is = 793	 timecost = 0.6849s
CS: find better solution, the fvsp is = 792	 timecost = 0.684997s
CS: find better solution, the fvsp is = 791	 timecost = 0.68509s
CS: find better solution, the fvsp is = 790	 timecost = 0.714189s
CS: find better solution, the fvsp is = 789	 timecost = 0.714324s
CS: find better solution, the fvsp is = 788	 timecost = 0.714416s
CS: find better solution, the fvsp is = 787	 timecost = 0.714513s
CS: find better solution, the fvsp is = 786	 timecost = 0.714608s
CS: find better solution, the fvsp is = 785	 timecost = 0.714702s
CS: find better solution, the fvsp is = 784	 timecost = 0.740999s
CS: find better solution, the fvsp is = 783	 timecost = 0.76767s
CS: find better solution, the fvsp is = 782	 timecost = 0.767799s
CS: find better solution, the fvsp is = 781	 timecost = 0.7679s
CS: find better solution, the fvsp is = 780	 timecost = 0.767994s
CS: find better solution, the fvsp is = 779	 timecost = 0.768089s
CS: find better solution, the fvsp is = 778	 timecost = 0.768192s
CS: find better solution, the fvsp is = 777	 timecost = 0.768289s
CS: find better solution, the fvsp is = 776	 timecost = 0.846662s
CS: find better solution, the fvsp is = 775	 timecost = 0.846797s
CS: find better solution, the fvsp is = 774	 timecost = 0.846893s
CS: find better solution, the fvsp is = 773	 timecost = 0.846987s
CS: find better solution, the fvsp is = 772	 timecost = 0.873069s
CS: find better solution, the fvsp is = 771	 timecost = 0.873211s
CS: find better solution, the fvsp is = 770	 timecost = 0.87331s
CS: find better solution, the fvsp is = 769	 timecost = 0.873409s
CS: find better solution, the fvsp is = 768	 timecost = 0.898063s
CS: find better solution, the fvsp is = 767	 timecost = 0.898192s
CS: find better solution, the fvsp is = 766	 timecost = 0.898288s
CS: find better solution, the fvsp is = 765	 timecost = 0.898388s
CS: find better solution, the fvsp is = 764	 timecost = 0.898484s
CS: find better solution, the fvsp is = 763	 timecost = 1.0478s
CS: find better solution, the fvsp is = 762	 timecost = 1.04795s
CS: find better solution, the fvsp is = 761	 timecost = 1.04805s
CS: find better solution, the fvsp is = 760	 timecost = 1.04814s
CS: find better solution, the fvsp is = 759	 timecost = 1.04824s
CS: find better solution, the fvsp is = 758	 timecost = 1.0484s
CS: find better solution, the fvsp is = 757	 timecost = 1.07276s
CS: find better solution, the fvsp is = 756	 timecost = 1.09642s
CS: find better solution, the fvsp is = 755	 timecost = 1.09657s
CS: find better solution, the fvsp is = 754	 timecost = 1.09667s
CS: find better solution, the fvsp is = 753	 timecost = 1.09676s
CS: find better solution, the fvsp is = 752	 timecost = 1.09686s
CS: find better solution, the fvsp is = 751	 timecost = 1.09696s
CS: find better solution, the fvsp is = 750	 timecost = 1.11951s
CS: find better solution, the fvsp is = 749	 timecost = 1.21268s
CS: find better solution, the fvsp is = 748	 timecost = 1.28226s
CS: find better solution, the fvsp is = 747	 timecost = 1.28238s
CS: find better solution, the fvsp is = 746	 timecost = 1.33037s
CS: find better solution, the fvsp is = 745	 timecost = 1.40122s
CS: find better solution, the fvsp is = 744	 timecost = 1.42631s
CS: find better solution, the fvsp is = 743	 timecost = 1.42649s
CS: find better solution, the fvsp is = 742	 timecost = 1.4775s
CS: find better solution, the fvsp is = 741	 timecost = 1.47763s
CS: find better solution, the fvsp is = 740	 timecost = 1.47772s
CS: find better solution, the fvsp is = 739	 timecost = 1.47782s
CS: find better solution, the fvsp is = 738	 timecost = 1.47792s
CS: find better solution, the fvsp is = 737	 timecost = 1.50398s
CS: find better solution, the fvsp is = 736	 timecost = 1.50413s
CS: find better solution, the fvsp is = 735	 timecost = 1.50423s
CS: find better solution, the fvsp is = 734	 timecost = 1.52765s
CS: find better solution, the fvsp is = 733	 timecost = 1.52779s
CS: find better solution, the fvsp is = 732	 timecost = 1.52789s
CS: find better solution, the fvsp is = 731	 timecost = 1.58142s
CS: find better solution, the fvsp is = 730	 timecost = 1.60316s
CS: find better solution, the fvsp is = 729	 timecost = 1.60328s
CS: find better solution, the fvsp is = 728	 timecost = 1.60337s
CS: find better solution, the fvsp is = 727	 timecost = 1.60348s
CS: find better solution, the fvsp is = 726	 timecost = 1.62608s
CS: find better solution, the fvsp is = 725	 timecost = 1.64817s
CS: find better solution, the fvsp is = 724	 timecost = 1.6483s
CS: find better solution, the fvsp is = 723	 timecost = 1.94908s
CS: find better solution, the fvsp is = 722	 timecost = 2.29004s
CS: find better solution, the fvsp is = 721	 timecost = 2.2902s
CS: find better solution, the fvsp is = 720	 timecost = 2.3386s
CS: find better solution, the fvsp is = 719	 timecost = 2.33874s
CS: find better solution, the fvsp is = 718	 timecost = 2.33883s
CS: find better solution, the fvsp is = 717	 timecost = 2.33892s
CS: find better solution, the fvsp is = 716	 timecost = 2.33902s
CS: find better solution, the fvsp is = 715	 timecost = 2.33911s
CS: find better solution, the fvsp is = 714	 timecost = 2.38594s
CS: find better solution, the fvsp is = 713	 timecost = 2.45493s
CS: find better solution, the fvsp is = 712	 timecost = 2.71783s
CS: find better solution, the fvsp is = 711	 timecost = 2.77949s
CS: find better solution, the fvsp is = 710	 timecost = 2.87522s
CS: find better solution, the fvsp is = 709	 timecost = 2.87536s
CS: find better solution, the fvsp is = 708	 timecost = 2.92299s
CS: find better solution, the fvsp is = 707	 timecost = 2.92314s
CS: find better solution, the fvsp is = 706	 timecost = 3.10917s
CS: find better solution, the fvsp is = 705	 timecost = 3.1093s
CS: find better solution, the fvsp is = 704	 timecost = 3.15551s
CS: find better solution, the fvsp is = 703	 timecost = 3.55571s
CS: find better solution, the fvsp is = 702	 timecost = 3.74086s
CS: find better solution, the fvsp is = 701	 timecost = 3.74098s
CS: find better solution, the fvsp is = 700	 timecost = 4.05896s
CS: find better solution, the fvsp is = 699	 timecost = 4.10258s
CS: find better solution, the fvsp is = 698	 timecost = 4.125s
CS: find better solution, the fvsp is = 697	 timecost = 4.2473s
CS: find better solution, the fvsp is = 696	 timecost = 4.33012s
CS: find better solution, the fvsp is = 695	 timecost = 4.35065s
CS: find better solution, the fvsp is = 694	 timecost = 4.35081s
CS: find better solution, the fvsp is = 693	 timecost = 4.49455s
CS: find better solution, the fvsp is = 692	 timecost = 4.4947s
CS: find better solution, the fvsp is = 691	 timecost = 4.49479s
CS: find better solution, the fvsp is = 690	 timecost = 4.69487s
CS: find better solution, the fvsp is = 689	 timecost = 5.07264s
CS: find better solution, the fvsp is = 688	 timecost = 5.11507s
CS: find better solution, the fvsp is = 687	 timecost = 5.11523s
CS: find better solution, the fvsp is = 686	 timecost = 5.11532s
CS: find better solution, the fvsp is = 685	 timecost = 5.7809s
CS: find better solution, the fvsp is = 684	 timecost = 5.89065s
CS: find better solution, the fvsp is = 683	 timecost = 5.95615s
CS: find better solution, the fvsp is = 682	 timecost = 5.95629s
CS: find better solution, the fvsp is = 681	 timecost = 5.95639s
CS: find better solution, the fvsp is = 680	 timecost = 6.42523s
CS: find better solution, the fvsp is = 679	 timecost = 6.55162s
CS: find better solution, the fvsp is = 678	 timecost = 6.55176s
CS: find better solution, the fvsp is = 677	 timecost = 6.59176s
CS: find better solution, the fvsp is = 676	 timecost = 7.31715s
CS: find better solution, the fvsp is = 675	 timecost = 7.3173s
CS: find better solution, the fvsp is = 674	 timecost = 7.3174s
CS: find better solution, the fvsp is = 673	 timecost = 7.3175s
CS: find better solution, the fvsp is = 672	 timecost = 7.42462s
CS: find better solution, the fvsp is = 671	 timecost = 7.42476s
CS: find better solution, the fvsp is = 670	 timecost = 8.99874s
CS: find better solution, the fvsp is = 669	 timecost = 9.33641s
CS: find better solution, the fvsp is = 668	 timecost = 9.52592s
CS: find better solution, the fvsp is = 667	 timecost = 9.52607s
CS: find better solution, the fvsp is = 666	 timecost = 9.52618s
CS: find better solution, the fvsp is = 665	 timecost = 9.84022s
CS: find better solution, the fvsp is = 664	 timecost = 10.8114s
CS: find better solution, the fvsp is = 663	 timecost = 11.0461s
CS: find better solution, the fvsp is = 662	 timecost = 11.2511s
CS: find better solution, the fvsp is = 661	 timecost = 12.9524s
CS: find better solution, the fvsp is = 660	 timecost = 12.9526s
CS: find better solution, the fvsp is = 659	 timecost = 15.1258s
CS: find better solution, the fvsp is = 658	 timecost = 15.8163s
CS: find better solution, the fvsp is = 657	 timecost = 16.321s
CS: find better solution, the fvsp is = 656	 timecost = 16.6283s
CS: find better solution, the fvsp is = 655	 timecost = 17.4602s
CS: find better solution, the fvsp is = 654	 timecost = 18.017s
CS: find better solution, the fvsp is = 653	 timecost = 20.2099s
CS: find better solution, the fvsp is = 652	 timecost = 20.2285s
CS: find better solution, the fvsp is = 651	 timecost = 22.1659s
CS: find better solution, the fvsp is = 650	 timecost = 22.3552s
CS: find better solution, the fvsp is = 649	 timecost = 22.4452s
CS: find better solution, the fvsp is = 648	 timecost = 22.4453s
CS: find better solution, the fvsp is = 647	 timecost = 28.0432s
CS: find better solution, the fvsp is = 646	 timecost = 30.5034s
CS: find better solution, the fvsp is = 645	 timecost = 32.1577s
CS: find better solution, the fvsp is = 644	 timecost = 32.4621s
CS: find better solution, the fvsp is = 643	 timecost = 32.4623s
CS: find better solution, the fvsp is = 642	 timecost = 38.0775s
CS: find better solution, the fvsp is = 641	 timecost = 38.0778s
CS: find better solution, the fvsp is = 640	 timecost = 38.5694s
CS: find better solution, the fvsp is = 639	 timecost = 38.9766s
CS: find better solution, the fvsp is = 638	 timecost = 63.6461s
CS: find better solution, the fvsp is = 637	 timecost = 68.1136s
CS: find better solution, the fvsp is = 636	 timecost = 69.654s
CS: find better solution, the fvsp is = 635	 timecost = 69.8019s
CS: find better solution, the fvsp is = 634	 timecost = 70.1159s
CS: find better solution, the fvsp is = 633	 timecost = 77.8548s
CS: find better solution, the fvsp is = 632	 timecost = 82.907s
CS: find better solution, the fvsp is = 631	 timecost = 82.9072s
CS: find better solution, the fvsp is = 630	 timecost = 85.5272s
CS: find better solution, the fvsp is = 629	 timecost = 127.355s
CS: find better solution, the fvsp is = 628	 timecost = 128.047s
CS: find better solution, the fvsp is = 627	 timecost = 128.047s
CS: find better solution, the fvsp is = 626	 timecost = 139.824s
CS: find better solution, the fvsp is = 625	 timecost = 205.6s
CS: find better solution, the fvsp is = 624	 timecost = 258.718s
CS: find better solution, the fvsp is = 623	 timecost = 268.238s
CS: find better solution, the fvsp is = 622	 timecost = 338.68s
CS: find better solution, the fvsp is = 621	 timecost = 340.005s
CS: find better solution, the fvsp is = 620	 timecost = 407.655s
CS: find better solution, the fvsp is = 619	 timecost = 407.655s
CS: find better solution, the fvsp is = 618	 timecost = 509.229s
CS: find better solution, the fvsp is = 617	 timecost = 817.419s
CS: find better solution, the fvsp is = 616	 timecost = 866.09s
CS: find better solution, the fvsp is = 615	 timecost = 1042.36s
CS: find better solution, the fvsp is = 614	 timecost = 1612.68s
CS: find better solution, the fvsp is = 613	 timecost = 3371.67s
CS: find better solution, the fvsp is = 612	 timecost = 3372.66s
CS: find better solution, the fvsp is = 611	 timecost = 3406.32s
CS: find better solution, the fvsp is = 610	 timecost = 4447.72s
CS: find better solution, the fvsp is = 609	 timecost = 4448.36s
CS: find better solution, the fvsp is = 608	 timecost = 4448.36s
CS: find better solution, the fvsp is = 607	 timecost = 5183.92s
totalTime = 6000.01
the min fvsp set size is:607
total round =383243 pertTime = 15294
updateVertexTime = 339208793
sequence_best:
9648 5769 2032 14055 15643 3648 18229 1171 954 20840 7155 2693 6343 3871 19073 19330 14439 15913 13984 12598 12354 13289 22288 15134 20739 19610 959 5450 7656 15153 5781 11396 15848 2553 20839 16476 3741 16119 8051 963 2632 19799 6165 3736 6647 16620 22104 14175 3033 19260 8563 7477 20960 21235 5921 5445 17184 19137 19135 2606 2913 8791 8093 6977 8667 10991 17663 16237 16589 16590 13566 8716 16448 20972 7750 14213 221 20135 20721 18376 12601 14706 6662 5046 16595 15450 18631 20716 11307 9467 16067 19574 12466 9281 14124 10913 16819 262 4894 13810 9406 21939 17325 19219 17517 13804 14754 9917 10876 18752 8549 14592 16893 1208 17784 17584 13610 21712 16713 11059 21528 16996 6924 13627 17102 5204 11385 19028 15466 20400 20946 14254 15280 11699 19611 21082 20941 8969 8631 20991 18656 21838 17852 21195 8494 21100 21494 21495 8980 2673 10926 15843 15246 3207 7186 18737 21504 11052 5048 21245 22011 10246 15881 15880 13927 4435 11612 15391 11556 16094 14024 17797 16520 18112 15873 8734 12263 18607 6576 10076 22389 9407 19550 18606 21066 18609 915 17129 5771 7908 11583 9172 18682 17037 16234 223 222 3664 22111 4102 19527 20182 8958 17200 21522 21941 15610 21619 22252 22349 21529 22170 22282 21542 18883 13260 15816 20621 21968 22249 22114 8057 16256 20775 20867 21691 12917 19442 21656 20331 21347 20603 16200 12533 13263 21899 20974 11630 18510 20002 12464 1934 17694 21426 9194 10621 5372 5083 17016 5647 19586 20421 20743 20944 4006 11514 20138 15191 20662 21418 21874 16919 21731 20792 22232 20475 11702 21573 4522 18850 2000 10849 5705 21531 7628 4540 2414 18230 11517 20866 7149 12276 21762 17539 20447 21659 542 17480 5660 10508 20637 21509 13999 17109 20286 5136 18975 20218 21460 22128 8100 8105 15602 2801 7150 7785 7788 13508 10164 14199 17736 11053 20667 13926 17369 2285 2293 4269 6546 3873 2742 996 12116 12874 7496 13480 15565 14653 15570 18512 5259 5117 10424 3983 18690 10289 1463 1472 13731 9849 16965 18334 7624 12972 15530 15327 16701 1431 8242 10408 10411 12205 18396 19598 19596 20041 10973 1543 11019 453 13894 20308 17654 19973 21096 21208 21482 2224 16555 5793 4228 20891 12633 13863 14904 5003 459 6613 19775 21076 20259 16875 19430 21554 2843 2594 4869 4893 14461 17241 873 886 17230 17035 14959 15238 18533 808 17085 12169 16145 3619 20061 6891 2288 15720 7791 7657 13341 5630 8074 21905 10590 15273 21701 21798 15763 18909 19952 3574 16687 13987 11325 11220 12582 527 1697 1699 10573 8785 7633 8828 10603 14623 20197 4270 14622 16461 13636 5207 15719 10242 10915 17280 7227 5800 5817 18845 5542 5545 9405 4590 4597 9539 11022 13949 11962 7577 12519 3261 6471 16330 18023 11161 6475 14783 13655 19092 12850 12853 11731 10479 13230 19051 21771 21618 13859 14646 15952 2831 2841 19805 20375 21277 2806 22190 22641 3767 16097 14523 15372 13154 20056 18071 7940 15014 21836 16821 16407 11516 3101 3363 16744 16431 20244 18495 15019 4342 10645 19066 3017 18871 19606 9946 14315 15498 20663 18803 21689 7991 15146 2635 18109 6320 8485 14827 5533 20129 9869 9537 8971 13401 15282 10425 17924 16795 8488 8402 13399 21192 3038 7160 7568 14534 1851 5924 6897 7551 1935 11822 3793 13721 16444 18816 2974 2976 8675 1966 10698 15452 8568 11780 1625 7836 7839 7973 12867 16510 12122 14838 22201 20956 16612 18081 3465 8787 7673 9502 11867 9508 4268 19317 18514 16950 19797 9103 8737 12348 13738 14587 20488 11158 20676 11710 15561 15562 15026 18295 31 15951 15253 16155 7196 15584 16403 3771 21437 20495 16183 16432 10866 17628 6074 14806 11373 13146 14000 7387 14437 4186 16573 18822 18704 19321 17395 17790 12597 13063 16561 16064 13188 20066 18493 17746 18524 11202 9096 14030 19371 20449 20874 1836 20241 20233 19607 20315 20101 11832 9277 13272 7300 7915 4362 11952 7548 20205 19413 11399 9922 10911 3204 11401 14897 15483 16903 17896 17895 11951 20634 9153 14761 18692 19282 20943 19428 1919 2136 2137 20545 21431 16979 18429 21064 5213 8970 18378 19533 19770 20419 19708 20309 21188 14853 7968 10072 12151 1983 18815 21154 14428 18018 18663 10863 14712 18866 18894 20267 19798 19037 20251 20601 21525 14459 4351 8110 17522 20749 22382 13265 4151 22505 8267 7281 4528 4529 11070 13661 17131 3573 22044 19632 18305 1683 17350 4666 1065 15605 9838 19322 14057 16609 4754 19323 14240 14489 22334 17583 13849 10062 20060 20928 20774 14262 17151 9114 14593 10095 15651 5727 5617 10634 5342 4923 4927 14524 16497 15929 18392 8842 8689 6663 11933 17812 22270 21807 19025 1879 337 7389 4568 5733 8693 8495 21395 21585 20395 13251 12203 4292 13571 9347 17965 15382 21679 20433 20434 11315 18538 20889 19415 5369 6477 13510 20360 631 15417 15441 7246 7247 11748 454 18709 16383 11746 2226 4344 1230 2643 13801 8440 5731 5608 21281 5185 13599 14792 2416 2422 12687 13079 2139 6457 18036 15195 14836 19337 2231 5298 8613 18273 12223 16542 10801 16495 7738 7739 8213 8003 16191 15028 11711 17963 6629 12884 534 11931 14796 16109 11610 9115 20823 15352 13448 13378 12481 15583 8596 9062 1493 1485 8438 8779 3115 4507 9068 17087 6081 21741 2066 16196 5082 5449 8571 12957 6668 11662 3417 3656 5030 5120 10931 11449 11458 3007 17950 8917 17122 11720 19501 8043 3578 4534 15269 16007 2531 634 19816 10549 18169 10797 11435 13231 16946 17125 3705 6265 6269 11738 13166 15531 6789 14041 6325 9332 12616 6892 10423 6337 7042 18550 10591 10724 17702 14308 3979 4272 17060 20048 20283 17696 11936 18525 11173 6207 10492 8047 13004 9097 5049 14114 8137 15092 14658 15202 260 9661 13462 14704 12728 20359 17128 16216 17382 10712 12931 3807 5926 9148 7604 6955 6957 6649 16668 15551 8266 8187 7476 15560 18585 6258 11353 39 8102 17098 5375 7018 11115 7024 7023 14321 16247 17284 19590 13072 8524 9721 8581 15710 3885 10572 5981 13550 14064 9649 20778 616 10435 16139 9870 14324 13247 6363 867 14082 15960 16940 14774 1611 19519 17820 4209 20729 4227 1307 1030 1039 16680 5714 560 565 2445 975 984 6785 653 9475 6505 9759 22332 21566 9170 18770 12410 8303 5756 2268 14387 3148 7039 6401 17236 5833 11332 1178 13982 11355 18583 16227 17804 12125 3775 1021 1401 1020 1400 8372 1778 15787 14928 4290 2121 22475 13630 1717 1723 3161 19179 17699 9383 10912 14355 8742 11168 17478 17811 12648 5674 8158 16901 21763 8019 2599 11712 5851 14102 15502 4147 654 17260 14785 14767 13835 1705 17652 17397 2493 14961 9592 19525 6818 22390 11833 4697 9789 14501 15033 14538 3194 2804 18355 18354 14414 19651 21019 21492 18118 10406 12817 17853 12818 12498 17177 8916 17257 11131 3010 12319 20763 1810 1812 12323 5243 5549 13279 20660 16319 17796 20343 4170 1128 2291 13856 4117 11732 16009 16860 17855 1224 4775 1506 1515 20043 20872 18363 8611 10447 11950 19777 19779 780 11515 1371 13842 21516 4484 1396 10623 8486 11588 15025 13679 17322 17081 16709 17833 6898 8579 3341 3342 1246 1250 4819 21209 8055 647 1069 15781 16440 17798 8965 14526 18419 1946 1951 16705 13909 18479 18989 7449 1404 2105 18658 19340 9141 2396 2402 2398 1684 980 889 145 10955 4966 11055 18362 148 11143 15133 9442 14208 14209 2491 82 9885 12793 7022 9646 13526 14070 5663 16017 19208 15161 11759 9459 3346 5560 18532 21224 3671 5863 2507 9445 16381 20635 20636 310 2707 12377 19049 6688 17469 14404 14525 18766 16721 8121 8041 3564 564 17614 2357 6877 18504 6058 15976 11980 12084 12882 12332 2313 8724 8283 15142 17142 227 20240 3200 4832 4836 8638 10354 21034 19723 14971 20514 9458 3203 16162 14804 4505 12306 11092 11869 2358 13141 20367 6254 14211 14841 6340 15992 3482 3734 20366 9101 11903 14242 17951 15436 2400 12327 7585 2076 923 16253 2814 16591 12445 9439 18170 16255 17734 2818 6872 7179 6526 12644 11132 19295 11955 10108 18004 14498 18672 21040 8743 13580 13581 15371 1708 17919 12741 9875 9880 12536 10716 933 8506 13815 19979 8306 18017 9428 19719 17410 6586 7483 2337 2826 2057 6959 15427 20209 1629 10020 5169 2963 4961 7305 9185 3797 2261 9254 2263 1329 303 2265 3792 5884 4176 4312 1315 6772 4317 7360 14178 12831 13604 11142 14861 4297 10026 17939 18882 14826 14798 6608 1140 8445 10217 8250 16363 17560 8576 17725 11601 1077 721 3423 15665 9972 6669 1489 6174 13070 12467 5797 19748 11607 10688 3701 5356 6071 947 12078 7990 14168 7605 3113 4233 14662 9312 14510 10152 15632 2046 19600 1409 12546 17985 8647 17986 13427 21264 12557 17169 3343 7107 11863 5892 7344 7712 8375 18707 7634 11114 8484 7342 726 6015 1943 17349 9973 12595 4902 4906 486 496 9590 14765 11911 3896 8493 7819 9048 1187 3826 20983 18066 6869 1197 14276 3118 19021 6470 2379 9090 2655 2661 18463 5133 1945 15044 6134 9504 9071 922 5751 5753 10700 9231 791 799 1186 7781 9257 5564 4574 14825 16128 2495 14557 2014 2015 10316 9361 9366 12551 2018 5835 2646 21488 2835 3056 16099 15591 10299 3464 3054 6687 8499 16641 10162 8416 4310 1342 4339 8768 21161 17096 13950 4338 4121 7312 6829 4503 6783 19947 21033 16102 6280 16511 17246 6283 4390 7801 13754 2698 8691 8854 10669 10675 12657 12656 5043 1060 19441 9749 7609 3209 13031 14945 20556 15341 15368 15505 17611 11713 17738 13096 6347 8273 12082 4298 20935 14392 13888 16166 6981 5282 4973 4115 17842 7350 5205 13664 5288 9632 10200 11674 788 4125 4127 0 9 12336 4309 2317 688 6859 17607 1044 12841 12844 17708 19944 20859 11456 2583 16409 10752 9104 21599 6116 16899 1036 5227 5232 2558 5992 10293 11776 773 3756 17433 15284 2241 10579 4841 13291 33 4134 12007 6011 7935 737 6749 275 4741 261 2559 15443 7391 7394 3338 8139 7479 6784 11105 10567 9019 8307 11912 771 820 5078 14927 12308 3259 1867 2689 12123 8190 11322 4271 603 9265 9262 11276 6764 4191 11278 14590 16916 7236 7374 3090 16992 2311 16525 11208 18094 9751 15469 19299 17190 476 7677 11264 14162 477 11891 1866 15425 4904 16222 8636 7178 3441 6084 7594 21776 20648 17777 4085 17593 8345 1218 16877 19656 19759 1034 13052 15783 5780 3215 3644 16575 17793 8908 1612 429 1695 6844 4874 6482 13414 803 20417 967 10538 2062 20298 4336 19814 3335 10561 2494 5106 4502 431 438 2036 10515 4552 14883 9470 6210 5616 225 3685 14529 2617 2625 65 18687 1800 3508 1801 1984 13246 16450 10641 3265 14251 11742 16879 7668 5214 21385 21693 1049 11858 13772 16189 7807 9264 10486 13697 2383 4689 19822 4687 8807 774 364 374 12881 9013 4810 15263 14488 13315 1972 9532 9694 3964 8930 4181 495 13707 13152 13813 17621 7013 14252 11684 19444 10050 14416 8658 4030 16786 2847 20948 3449 6290 18090 9204 9742 6424 8383 4601 4604 7290 17472 11908 7120 9177 8858 4031 6763 1834 8235 756 939 14802 6550 7617 6143 8336 6150 5170 1375 1383 1207 18925 302 5014 21166 18201 9893 10680 11262 5019 17997 2492 14717 465 10886 3827 153 17966 19362 13906 466 12310 8474 11125 1803 3 7404 9074 9098 17191 10333 10245 11773 15200 2075 3974 9081 3292 5166 8255 6878 10536 8413 1466 3597 757 6667 4276 5126 6295 12303 4953 12288 9808 8483 723 5805 4211 9486 3702 17551 14135 17645 857 15259 8126 5896 4725 3510 3517 3511 7355 16308 566 5412 6388 8351 3635 11441 16338 16340 13340 5393 5811 17885 17722 10589 8265 18433 7858 4726 156 158 8199 4663 2301 15567 1754 1760 6034 6625 20881 3583 12179 14329 11037 1757 16217 54 344 10055 8725 3244 3246 20652 4972 21675 6241 14543 3987 998 14056 5763 6966 5233 8436 5497 6479 11727 9671 15826 6568 9255 12425 5087 2863 2183 4495 12301 12428 13234 11741 4450 1575 2112 13103 2769 8542 9865 1168 4345 9593 3599 15120 18982 16765 15254 18568 1385 14408 14130 2384 9807 5619 7083 2637 12027 7180 12243 3895 21541 2454 2455 10920 5706 18617 4610 3576 5349 11152 3210 5348 56 7769 16362 8588 6567 4935 2839 5861 1890 20131 8039 2397 16093 8111 11043 1035 5824 20121 11042 11993 11994 13262 18332 8826 13087 18326 18714 5352 6411 1832 18246 10274 18165 1968 4421 6807 13227 6223 6738 19286 11184 6739 10432 8500 5436 11146 16348 4307 17441 17203 4963 10468 11434 20352 70 2858 19825 1762 3698 8049 14333 9206 11812 373 6049 10215 3776 2949 12570 6324 1884 1657 10053 12708 8903 11834 5127 6449 10600 6172 12715 7108 10126 3357 3820 5795 10426 6565 18777 4378 7055 2392 12986 3031 6291 159 10841 16673 16661 9100 3386 2325 2327 5435 10937 7909 11358 8934 9541 4743 17641 10652 3795 3633 9993 10521 2967 3765 16055 15170 911 1703 6632 13222 16168 1982 1995 4084 4958 2230 4493 10964 2941 7026 7031 3872 2438 1221 5520 12118 6750 2675 5101 1370 4475 6374 6376 17840 13374 2472 2515 4256 4262 7565 6464 13363 8377 11240 11244 6478 8706 1775 7811 8589 3546 3547 8784 11301 2809 18478 15950 1712 8326 16755 20791 3083 3103 1334 3986 8218 2883 6964 13647 4152 2890 3688 361 68 7382 11685 14018 18426 2355 17357 243 5123 1007 4418 3016 246 18856 2874 4513 5502 7580 1386 10769 6217 9336 8133 1390 605 24 693 695 697 18364 7408 2250 2254 11475 3322 1248 43 45 46 17570 6715 1320 1327 2727 2726 3003 3000 4257 9663 9674 9640 9163 3480 800 1520 2086 1923 5826 5735 2474 2912 15442 3299 3806 10473 5759 19970 59 17456 9413 15093 8605 1562 17615 7116 18762 3372 5017 10394 1763 1767 10992 5595 1193 2924 628 2755 1956 12614 2153 6507 13254 9138 6671 8408 3819 248 6528 3256 14300 5984 1746 1791 699 5392 4650 2663 4654 10103 6539 6867 3013 3484 3491 316 4229 7356 8415 11782 9626 4908 4925 4848 2908 1438 3106 3324 3426 3354 3427 9033 15063 3750 5330 18940 11104 17020 12248 7751 1484 2079 6932 669 8911 3440 671 7722 7721 3116 20243 8945 4277 6249 7766 6532 9082 4643 10746 1190 1420 6485 8397 3598 297 7073 13817 299 1751 1142 5943 5001 13534 5883 11545 5899 2857 12780 3305 3808 2823 12998 4854 8892 18977 4014 734 2234 3643 20755 16397 760 5321 763 3062 4928 2929 4602 1337 3613 16447 1888 1355 1361 2940 2273 3438 3727 6999 8604 8817 4632 17127 11078 707 8395 15085 5237 327 5485 12329 138 5039 4146 5005 4494 3364 478 1109 4066 9038 13523 17587 1768 4655 4218 1833 5803 18530 19265 118 928 4907 8228 6316 14843 15415 5160 7755 15135 8311 2852 12527 6267 585 822 18296 21110 16736 12796 12913 4784 11769 14081 11939 12180 5457 4537 13736 10327 1658 2619 14956 16320 11012 1991 814 20788 7209 20649 5931 762 3804 6707 3107 3843 11324 11752 4473 4613 4392 2163 1659 6219 4883 198 7979 3137 4814 4762 10748 2853 6908 12313 12134 2753 3886 13138 11457 8389 9443 1277 4018 14246 3302 983 3312 16401 8679 170 10089 20009 211 2649 3284 1273 8224 
s1_count = 0

key nodes
2690 12154 12654 16683 7538 2687 2519 1397 203 3004 7270 7210 18484 4861 11697 13296 2704 4860 7269 6077 347 6577 6990 8931 4371 11218 205 745 443 8062 7779 8879 3654 16388 9518 7702 1225 1620 2902 19745 12293 18187 13379 4187 1650 8591 5295 9276 12632 4195 13078 11519 903 4173 12829 3982 8170 1054 1954 12615 18587 4015 8135 14466 10467 6253 22122 10699 6984 10969 1470 16797 14992 10837 3550 7340 18959 219 7323 15351 12743 8340 2653 5768 5325 21007 1418 9978 14540 21625 1378 12995 19400 16923 3606 1317 4347 15988 4756 1421 15515 13559 20832 200 672 4335 8625 5594 17756 10626 1567 2938 192 6900 18825 10977 5006 8418 18893 5582 7418 7778 13698 8692 5105 5603 15029 298 4905 8004 9848 11637 3941 21190 19452 13699 7161 1126 3854 1398 8237 16208 16707 8864 12461 5837 9670 4267 10093 4222 519 7902 8799 17435 4011 20987 11226 18473 8058 4313 829 7851 4840 8050 1859 7622 20245 32 20875 1023 11615 785 4718 1756 10163 8543 3813 6396 3662 1941 12249 4357 2827 5736 11141 12077 13170 3794 9423 10933 5319 3817 12914 5901 16039 14953 6004 8687 3866 6048 13552 2372 6232 8107 1582 20504 17829 1384 6097 13112 13737 317 21 2772 4169 16321 9079 10543 4555 675 10805 7215 15765 123 10013 17296 13694 570 15534 13497 4722 19629 18283 14701 8220 1143 851 16278 7277 468 2914 3071 12689 3285 2881 7375 2930 6560 11493 11018 8584 14677 809 3989 10878 11530 1204 2218 3398 4723 17283 10774 7768 7113 265 10295 7002 2306 2530 3388 3595 2251 6921 6444 3887 19807 11928 6698 13312 2784 6513 4757 16170 3561 8219 5042 1677 17679 3937 12143 16585 1478 14583 1928 639 19170 10895 12259 5812 12482 1540 3738 6883 8608 5112 6474 19141 3068 3686 8885 13897 10491 16615 16215 13107 10883 119 11740 1507 1422 6607 3903 13553 6292 3631 5938 681 7313 5311 18055 12261 8700 18235 11739 9864 12573 1417 4739 392 2366 3237 1596 6766 4490 12757 6735 3171 6884 15889 14376 6197 2627 9183 9691 11800 4137 9561 1423 13326 958 10290 14845 522 13871 9845 3186 8770 10475 13213 17518 11486 930 11518 3824 4499 5363 9382 14905 4614 4992 2185 3350 17620 2527 4054 9248 14885 6509 2202 12564 15338 9526 6630 1029 19258 1033 2840 19909 3240 1424 8863 2634 13044 5157 15459 11909 9707 4704 9327 20274 14137 10637 9919 14237 10574 2529 14737 16041 2669 10757 8426 15117 12439 4480 2842 776 10832 4867 13773 10025 5906 16223 2909 11007 9016 18371 18183 487 13745 9819 751 5897 20416 10280 7197 704 3558 16376 2927 22 4139 14644 2442 2605 3646 11340 13040 5915 7723 833 11492 7685 3190 11265 4196 5745 16445 11040 11077 2532 4417 4545 3610 4788 1112 20004 1430 3325 296 4688 2651 5128 7498 6802 2171 595 10401 2957 6251 12872 1394 4466 10115 3947 4585 2389 16285 8378 6022 9580 8423 18086 1711 6323 6533 8910 13471 5670 13873 19017 17823 16318 4248 2237 19 254 2528 5470 1349 13295 15714 1570 759 10434 2164 11098 15969 14840 2266 13692 14939 8913 2512 9108 12956 10925 7877 5983 7328 12535 3002 1011 2758 3384 741 3321 5148 9178 15685 12042 18746 1830 4294 8796 2521 5945 13505 6538 3202 9434 55 11247 14425 4088 1732 6037 4138 5989 13034 2461 6616 7086 868 7951 12814 19220 2907 13204 3249 17093 12624 3079 19628 9179 5703 6915 3594 7492 1740 15808 4116 20526 4561 21152 8746 7379 7674 16300 7726 6066 13077 3143 797 6803 20548 7939 2973 
