# Supplementary material for: Dynamic thresholding search for the feedback vertex set problem
Source: PeerJ Comput Sci. 2023 Feb 10;9:e1245. doi: 10.7717/peerj-cs.1245 (PMC10280643; doi:10.7717/peerj-cs.1245)
Supplement: Supplemental Information 4 — Each data indicates a series of the best objective values, the ever-found optimal solutions, and the corresponding computation time obtained by our algorithm in the search process. [file peerj-cs-09-1245-s004.zip › results/FourthCategory/p2p-Gnutella30.txt]

Number of vertexes = 36682
Number of edges = 88328
n' = 5041
m' = 28001
reduction time cost = 0.008977
the threhold is 20
seed = 1486899096
Complete the construction of the initial solution, the fvsp is = 1943	 timecost = 0.326129s
CS: find better solution, the fvsp is = 1942	 timecost = 0.516148s
CS: find better solution, the fvsp is = 1941	 timecost = 0.516297s
CS: find better solution, the fvsp is = 1940	 timecost = 0.516431s
CS: find better solution, the fvsp is = 1939	 timecost = 0.516554s
CS: find better solution, the fvsp is = 1938	 timecost = 0.516686s
CS: find better solution, the fvsp is = 1937	 timecost = 0.516818s
CS: find better solution, the fvsp is = 1936	 timecost = 0.516958s
CS: find better solution, the fvsp is = 1935	 timecost = 0.517094s
CS: find better solution, the fvsp is = 1934	 timecost = 0.517225s
CS: find better solution, the fvsp is = 1933	 timecost = 0.517361s
CS: find better solution, the fvsp is = 1932	 timecost = 0.517482s
CS: find better solution, the fvsp is = 1931	 timecost = 0.517614s
CS: find better solution, the fvsp is = 1930	 timecost = 0.517745s
CS: find better solution, the fvsp is = 1929	 timecost = 0.517861s
CS: find better solution, the fvsp is = 1928	 timecost = 0.517992s
CS: find better solution, the fvsp is = 1927	 timecost = 0.518112s
CS: find better solution, the fvsp is = 1926	 timecost = 0.518244s
CS: find better solution, the fvsp is = 1925	 timecost = 0.518363s
CS: find better solution, the fvsp is = 1924	 timecost = 0.518503s
CS: find better solution, the fvsp is = 1923	 timecost = 0.518624s
CS: find better solution, the fvsp is = 1922	 timecost = 0.518756s
CS: find better solution, the fvsp is = 1921	 timecost = 0.518879s
CS: find better solution, the fvsp is = 1920	 timecost = 0.518996s
CS: find better solution, the fvsp is = 1919	 timecost = 0.519127s
CS: find better solution, the fvsp is = 1918	 timecost = 0.519261s
CS: find better solution, the fvsp is = 1917	 timecost = 0.519395s
CS: find better solution, the fvsp is = 1916	 timecost = 0.519529s
CS: find better solution, the fvsp is = 1915	 timecost = 0.519657s
CS: find better solution, the fvsp is = 1914	 timecost = 0.519788s
CS: find better solution, the fvsp is = 1913	 timecost = 0.51991s
CS: find better solution, the fvsp is = 1912	 timecost = 0.520035s
CS: find better solution, the fvsp is = 1911	 timecost = 0.520154s
CS: find better solution, the fvsp is = 1910	 timecost = 0.520284s
CS: find better solution, the fvsp is = 1909	 timecost = 0.520422s
CS: find better solution, the fvsp is = 1908	 timecost = 0.520549s
CS: find better solution, the fvsp is = 1907	 timecost = 0.520681s
CS: find better solution, the fvsp is = 1906	 timecost = 0.520811s
CS: find better solution, the fvsp is = 1905	 timecost = 0.520932s
CS: find better solution, the fvsp is = 1904	 timecost = 0.52105s
CS: find better solution, the fvsp is = 1903	 timecost = 0.521173s
CS: find better solution, the fvsp is = 1902	 timecost = 0.521301s
CS: find better solution, the fvsp is = 1901	 timecost = 0.521434s
CS: find better solution, the fvsp is = 1900	 timecost = 0.521584s
CS: find better solution, the fvsp is = 1899	 timecost = 0.521719s
CS: find better solution, the fvsp is = 1898	 timecost = 0.521854s
CS: find better solution, the fvsp is = 1897	 timecost = 0.521974s
CS: find better solution, the fvsp is = 1896	 timecost = 0.522092s
CS: find better solution, the fvsp is = 1895	 timecost = 0.522213s
CS: find better solution, the fvsp is = 1894	 timecost = 0.522336s
CS: find better solution, the fvsp is = 1893	 timecost = 0.522465s
CS: find better solution, the fvsp is = 1892	 timecost = 0.522587s
CS: find better solution, the fvsp is = 1891	 timecost = 0.522706s
CS: find better solution, the fvsp is = 1890	 timecost = 0.52285s
CS: find better solution, the fvsp is = 1889	 timecost = 0.522989s
CS: find better solution, the fvsp is = 1888	 timecost = 0.523121s
CS: find better solution, the fvsp is = 1887	 timecost = 0.523243s
CS: find better solution, the fvsp is = 1886	 timecost = 0.52336s
CS: find better solution, the fvsp is = 1885	 timecost = 0.523484s
CS: find better solution, the fvsp is = 1884	 timecost = 0.523624s
CS: find better solution, the fvsp is = 1883	 timecost = 0.523752s
CS: find better solution, the fvsp is = 1882	 timecost = 0.523876s
CS: find better solution, the fvsp is = 1881	 timecost = 0.524006s
CS: find better solution, the fvsp is = 1880	 timecost = 0.524147s
CS: find better solution, the fvsp is = 1879	 timecost = 0.524266s
CS: find better solution, the fvsp is = 1878	 timecost = 0.524391s
CS: find better solution, the fvsp is = 1877	 timecost = 0.524528s
CS: find better solution, the fvsp is = 1876	 timecost = 0.52465s
CS: find better solution, the fvsp is = 1875	 timecost = 0.524768s
CS: find better solution, the fvsp is = 1874	 timecost = 0.524931s
CS: find better solution, the fvsp is = 1873	 timecost = 0.525063s
CS: find better solution, the fvsp is = 1872	 timecost = 0.525203s
CS: find better solution, the fvsp is = 1871	 timecost = 0.525336s
CS: find better solution, the fvsp is = 1870	 timecost = 0.525472s
CS: find better solution, the fvsp is = 1869	 timecost = 0.525629s
CS: find better solution, the fvsp is = 1868	 timecost = 0.525803s
CS: find better solution, the fvsp is = 1867	 timecost = 0.525931s
CS: find better solution, the fvsp is = 1866	 timecost = 0.52605s
CS: find better solution, the fvsp is = 1865	 timecost = 0.526185s
CS: find better solution, the fvsp is = 1864	 timecost = 0.526319s
CS: find better solution, the fvsp is = 1863	 timecost = 0.526456s
CS: find better solution, the fvsp is = 1862	 timecost = 0.526601s
CS: find better solution, the fvsp is = 1861	 timecost = 0.52674s
CS: find better solution, the fvsp is = 1860	 timecost = 0.526874s
CS: find better solution, the fvsp is = 1859	 timecost = 0.52701s
CS: find better solution, the fvsp is = 1858	 timecost = 0.527141s
CS: find better solution, the fvsp is = 1857	 timecost = 0.527274s
CS: find better solution, the fvsp is = 1856	 timecost = 0.52741s
CS: find better solution, the fvsp is = 1855	 timecost = 0.52757s
CS: find better solution, the fvsp is = 1854	 timecost = 0.527692s
CS: find better solution, the fvsp is = 1853	 timecost = 0.527815s
CS: find better solution, the fvsp is = 1852	 timecost = 0.527936s
CS: find better solution, the fvsp is = 1851	 timecost = 0.528066s
CS: find better solution, the fvsp is = 1850	 timecost = 0.528195s
CS: find better solution, the fvsp is = 1849	 timecost = 0.528318s
CS: find better solution, the fvsp is = 1848	 timecost = 0.528458s
CS: find better solution, the fvsp is = 1847	 timecost = 0.528598s
CS: find better solution, the fvsp is = 1846	 timecost = 0.528718s
CS: find better solution, the fvsp is = 1845	 timecost = 0.528843s
CS: find better solution, the fvsp is = 1844	 timecost = 0.528973s
CS: find better solution, the fvsp is = 1843	 timecost = 0.529092s
CS: find better solution, the fvsp is = 1842	 timecost = 0.52921s
CS: find better solution, the fvsp is = 1841	 timecost = 0.529343s
CS: find better solution, the fvsp is = 1840	 timecost = 0.529463s
CS: find better solution, the fvsp is = 1839	 timecost = 0.529612s
CS: find better solution, the fvsp is = 1838	 timecost = 0.529753s
CS: find better solution, the fvsp is = 1837	 timecost = 0.529874s
CS: find better solution, the fvsp is = 1836	 timecost = 0.529995s
CS: find better solution, the fvsp is = 1835	 timecost = 0.530119s
CS: find better solution, the fvsp is = 1834	 timecost = 0.530238s
CS: find better solution, the fvsp is = 1833	 timecost = 0.530366s
CS: find better solution, the fvsp is = 1832	 timecost = 0.530509s
CS: find better solution, the fvsp is = 1831	 timecost = 0.530635s
CS: find better solution, the fvsp is = 1830	 timecost = 0.530756s
CS: find better solution, the fvsp is = 1829	 timecost = 0.53088s
CS: find better solution, the fvsp is = 1828	 timecost = 0.531013s
CS: find better solution, the fvsp is = 1827	 timecost = 0.531149s
CS: find better solution, the fvsp is = 1826	 timecost = 0.531286s
CS: find better solution, the fvsp is = 1825	 timecost = 0.53142s
CS: find better solution, the fvsp is = 1824	 timecost = 0.531557s
CS: find better solution, the fvsp is = 1823	 timecost = 0.531677s
CS: find better solution, the fvsp is = 1822	 timecost = 0.531821s
CS: find better solution, the fvsp is = 1821	 timecost = 0.531945s
CS: find better solution, the fvsp is = 1820	 timecost = 0.532068s
CS: find better solution, the fvsp is = 1819	 timecost = 0.532193s
CS: find better solution, the fvsp is = 1818	 timecost = 0.532339s
CS: find better solution, the fvsp is = 1817	 timecost = 0.532464s
CS: find better solution, the fvsp is = 1816	 timecost = 0.532588s
CS: find better solution, the fvsp is = 1815	 timecost = 0.532725s
CS: find better solution, the fvsp is = 1814	 timecost = 0.532856s
CS: find better solution, the fvsp is = 1813	 timecost = 0.532991s
CS: find better solution, the fvsp is = 1812	 timecost = 0.533128s
CS: find better solution, the fvsp is = 1811	 timecost = 0.533247s
CS: find better solution, the fvsp is = 1810	 timecost = 0.533378s
CS: find better solution, the fvsp is = 1809	 timecost = 0.533514s
CS: find better solution, the fvsp is = 1808	 timecost = 0.533655s
CS: find better solution, the fvsp is = 1807	 timecost = 0.533814s
CS: find better solution, the fvsp is = 1806	 timecost = 0.533949s
CS: find better solution, the fvsp is = 1805	 timecost = 0.534081s
CS: find better solution, the fvsp is = 1804	 timecost = 0.534207s
CS: find better solution, the fvsp is = 1803	 timecost = 0.534344s
CS: find better solution, the fvsp is = 1802	 timecost = 0.534487s
CS: find better solution, the fvsp is = 1801	 timecost = 0.534626s
CS: find better solution, the fvsp is = 1800	 timecost = 0.534753s
CS: find better solution, the fvsp is = 1799	 timecost = 0.534894s
CS: find better solution, the fvsp is = 1798	 timecost = 0.535017s
CS: find better solution, the fvsp is = 1797	 timecost = 0.535157s
CS: find better solution, the fvsp is = 1796	 timecost = 0.535276s
CS: find better solution, the fvsp is = 1795	 timecost = 0.535413s
CS: find better solution, the fvsp is = 1794	 timecost = 0.535551s
CS: find better solution, the fvsp is = 1793	 timecost = 0.535681s
CS: find better solution, the fvsp is = 1792	 timecost = 0.535801s
CS: find better solution, the fvsp is = 1791	 timecost = 0.535933s
CS: find better solution, the fvsp is = 1790	 timecost = 0.536062s
CS: find better solution, the fvsp is = 1789	 timecost = 0.536205s
CS: find better solution, the fvsp is = 1788	 timecost = 0.536353s
CS: find better solution, the fvsp is = 1787	 timecost = 0.536478s
CS: find better solution, the fvsp is = 1786	 timecost = 0.536608s
CS: find better solution, the fvsp is = 1785	 timecost = 0.536735s
CS: find better solution, the fvsp is = 1784	 timecost = 0.536862s
CS: find better solution, the fvsp is = 1783	 timecost = 0.536984s
CS: find better solution, the fvsp is = 1782	 timecost = 0.537101s
CS: find better solution, the fvsp is = 1781	 timecost = 0.537237s
CS: find better solution, the fvsp is = 1780	 timecost = 0.537377s
CS: find better solution, the fvsp is = 1779	 timecost = 0.537519s
CS: find better solution, the fvsp is = 1778	 timecost = 0.537653s
CS: find better solution, the fvsp is = 1777	 timecost = 0.53778s
CS: find better solution, the fvsp is = 1776	 timecost = 0.537913s
CS: find better solution, the fvsp is = 1775	 timecost = 0.538043s
CS: find better solution, the fvsp is = 1774	 timecost = 0.538179s
CS: find better solution, the fvsp is = 1773	 timecost = 0.538304s
CS: find better solution, the fvsp is = 1772	 timecost = 0.538441s
CS: find better solution, the fvsp is = 1771	 timecost = 0.538586s
CS: find better solution, the fvsp is = 1770	 timecost = 0.538719s
CS: find better solution, the fvsp is = 1769	 timecost = 0.538848s
CS: find better solution, the fvsp is = 1768	 timecost = 0.538969s
CS: find better solution, the fvsp is = 1767	 timecost = 0.539105s
CS: find better solution, the fvsp is = 1766	 timecost = 0.53924s
CS: find better solution, the fvsp is = 1765	 timecost = 0.539383s
CS: find better solution, the fvsp is = 1764	 timecost = 0.539534s
CS: find better solution, the fvsp is = 1763	 timecost = 0.539665s
CS: find better solution, the fvsp is = 1762	 timecost = 0.539783s
CS: find better solution, the fvsp is = 1761	 timecost = 0.53992s
CS: find better solution, the fvsp is = 1760	 timecost = 0.540055s
CS: find better solution, the fvsp is = 1759	 timecost = 0.540182s
CS: find better solution, the fvsp is = 1758	 timecost = 0.540314s
CS: find better solution, the fvsp is = 1757	 timecost = 0.540447s
CS: find better solution, the fvsp is = 1756	 timecost = 0.540598s
CS: find better solution, the fvsp is = 1755	 timecost = 0.540741s
CS: find better solution, the fvsp is = 1754	 timecost = 0.540868s
CS: find better solution, the fvsp is = 1753	 timecost = 0.541001s
CS: find better solution, the fvsp is = 1752	 timecost = 0.541133s
CS: find better solution, the fvsp is = 1751	 timecost = 0.54126s
CS: find better solution, the fvsp is = 1750	 timecost = 0.541402s
CS: find better solution, the fvsp is = 1749	 timecost = 0.541547s
CS: find better solution, the fvsp is = 1748	 timecost = 0.541735s
CS: find better solution, the fvsp is = 1747	 timecost = 0.541874s
CS: find better solution, the fvsp is = 1746	 timecost = 0.542016s
CS: find better solution, the fvsp is = 1745	 timecost = 0.542163s
CS: find better solution, the fvsp is = 1744	 timecost = 0.5423s
CS: find better solution, the fvsp is = 1743	 timecost = 0.542428s
CS: find better solution, the fvsp is = 1742	 timecost = 0.542564s
CS: find better solution, the fvsp is = 1741	 timecost = 0.542695s
CS: find better solution, the fvsp is = 1740	 timecost = 0.54283s
CS: find better solution, the fvsp is = 1739	 timecost = 0.542959s
CS: find better solution, the fvsp is = 1738	 timecost = 0.543098s
CS: find better solution, the fvsp is = 1737	 timecost = 0.543226s
CS: find better solution, the fvsp is = 1736	 timecost = 0.543353s
CS: find better solution, the fvsp is = 1735	 timecost = 0.543497s
CS: find better solution, the fvsp is = 1734	 timecost = 0.543629s
CS: find better solution, the fvsp is = 1733	 timecost = 0.543749s
CS: find better solution, the fvsp is = 1732	 timecost = 0.543878s
CS: find better solution, the fvsp is = 1731	 timecost = 0.544003s
CS: find better solution, the fvsp is = 1730	 timecost = 0.544121s
CS: find better solution, the fvsp is = 1729	 timecost = 0.544261s
CS: find better solution, the fvsp is = 1728	 timecost = 0.544399s
CS: find better solution, the fvsp is = 1727	 timecost = 0.544541s
CS: find better solution, the fvsp is = 1726	 timecost = 0.544678s
CS: find better solution, the fvsp is = 1725	 timecost = 0.544813s
CS: find better solution, the fvsp is = 1724	 timecost = 0.544939s
CS: find better solution, the fvsp is = 1723	 timecost = 0.54508s
CS: find better solution, the fvsp is = 1722	 timecost = 0.545212s
CS: find better solution, the fvsp is = 1721	 timecost = 0.545329s
CS: find better solution, the fvsp is = 1720	 timecost = 0.545474s
CS: find better solution, the fvsp is = 1719	 timecost = 0.545628s
CS: find better solution, the fvsp is = 1718	 timecost = 0.545771s
CS: find better solution, the fvsp is = 1717	 timecost = 0.54591s
CS: find better solution, the fvsp is = 1716	 timecost = 0.546034s
CS: find better solution, the fvsp is = 1715	 timecost = 0.546174s
CS: find better solution, the fvsp is = 1714	 timecost = 0.546298s
CS: find better solution, the fvsp is = 1713	 timecost = 0.546437s
CS: find better solution, the fvsp is = 1712	 timecost = 0.546568s
CS: find better solution, the fvsp is = 1711	 timecost = 0.546691s
CS: find better solution, the fvsp is = 1710	 timecost = 0.546816s
CS: find better solution, the fvsp is = 1709	 timecost = 0.546947s
CS: find better solution, the fvsp is = 1708	 timecost = 0.547089s
CS: find better solution, the fvsp is = 1707	 timecost = 0.547218s
CS: find better solution, the fvsp is = 1706	 timecost = 0.547348s
CS: find better solution, the fvsp is = 1705	 timecost = 0.547498s
CS: find better solution, the fvsp is = 1704	 timecost = 0.547623s
CS: find better solution, the fvsp is = 1703	 timecost = 0.547758s
CS: find better solution, the fvsp is = 1702	 timecost = 0.547903s
CS: find better solution, the fvsp is = 1701	 timecost = 0.548029s
CS: find better solution, the fvsp is = 1700	 timecost = 0.548169s
CS: find better solution, the fvsp is = 1699	 timecost = 0.548296s
CS: find better solution, the fvsp is = 1698	 timecost = 0.548423s
CS: find better solution, the fvsp is = 1697	 timecost = 0.548574s
CS: find better solution, the fvsp is = 1696	 timecost = 0.548709s
CS: find better solution, the fvsp is = 1695	 timecost = 0.548841s
CS: find better solution, the fvsp is = 1694	 timecost = 0.548985s
CS: find better solution, the fvsp is = 1693	 timecost = 0.54912s
CS: find better solution, the fvsp is = 1692	 timecost = 0.549259s
CS: find better solution, the fvsp is = 1691	 timecost = 0.549404s
CS: find better solution, the fvsp is = 1690	 timecost = 0.549576s
CS: find better solution, the fvsp is = 1689	 timecost = 0.549734s
CS: find better solution, the fvsp is = 1688	 timecost = 0.54988s
CS: find better solution, the fvsp is = 1687	 timecost = 0.55001s
CS: find better solution, the fvsp is = 1686	 timecost = 0.550131s
CS: find better solution, the fvsp is = 1685	 timecost = 0.550267s
CS: find better solution, the fvsp is = 1684	 timecost = 0.550401s
CS: find better solution, the fvsp is = 1683	 timecost = 0.550548s
CS: find better solution, the fvsp is = 1682	 timecost = 0.550684s
CS: find better solution, the fvsp is = 1681	 timecost = 0.550823s
CS: find better solution, the fvsp is = 1680	 timecost = 0.550953s
CS: find better solution, the fvsp is = 1679	 timecost = 0.551098s
CS: find better solution, the fvsp is = 1678	 timecost = 0.55122s
CS: find better solution, the fvsp is = 1677	 timecost = 0.551351s
CS: find better solution, the fvsp is = 1676	 timecost = 0.551473s
CS: find better solution, the fvsp is = 1675	 timecost = 0.55162s
CS: find better solution, the fvsp is = 1674	 timecost = 0.551765s
CS: find better solution, the fvsp is = 1673	 timecost = 0.551897s
CS: find better solution, the fvsp is = 1672	 timecost = 0.552031s
CS: find better solution, the fvsp is = 1671	 timecost = 0.552173s
CS: find better solution, the fvsp is = 1670	 timecost = 0.552316s
CS: find better solution, the fvsp is = 1669	 timecost = 0.552436s
CS: find better solution, the fvsp is = 1668	 timecost = 0.552572s
CS: find better solution, the fvsp is = 1667	 timecost = 0.552713s
CS: find better solution, the fvsp is = 1666	 timecost = 0.552844s
CS: find better solution, the fvsp is = 1665	 timecost = 0.552986s
CS: find better solution, the fvsp is = 1664	 timecost = 0.553126s
CS: find better solution, the fvsp is = 1663	 timecost = 0.553257s
CS: find better solution, the fvsp is = 1662	 timecost = 0.553394s
CS: find better solution, the fvsp is = 1661	 timecost = 0.553528s
CS: find better solution, the fvsp is = 1660	 timecost = 0.553665s
CS: find better solution, the fvsp is = 1659	 timecost = 0.553796s
CS: find better solution, the fvsp is = 1658	 timecost = 0.553936s
CS: find better solution, the fvsp is = 1657	 timecost = 0.554076s
CS: find better solution, the fvsp is = 1656	 timecost = 0.554215s
CS: find better solution, the fvsp is = 1655	 timecost = 0.554352s
CS: find better solution, the fvsp is = 1654	 timecost = 0.554507s
CS: find better solution, the fvsp is = 1653	 timecost = 0.554645s
CS: find better solution, the fvsp is = 1652	 timecost = 0.55478s
CS: find better solution, the fvsp is = 1651	 timecost = 0.554924s
CS: find better solution, the fvsp is = 1650	 timecost = 0.555052s
CS: find better solution, the fvsp is = 1649	 timecost = 0.555185s
CS: find better solution, the fvsp is = 1648	 timecost = 0.555308s
CS: find better solution, the fvsp is = 1647	 timecost = 0.555438s
CS: find better solution, the fvsp is = 1646	 timecost = 0.555584s
CS: find better solution, the fvsp is = 1645	 timecost = 0.55572s
CS: find better solution, the fvsp is = 1644	 timecost = 0.555842s
CS: find better solution, the fvsp is = 1643	 timecost = 0.555975s
CS: find better solution, the fvsp is = 1642	 timecost = 0.556116s
CS: find better solution, the fvsp is = 1641	 timecost = 0.556257s
CS: find better solution, the fvsp is = 1640	 timecost = 0.5564s
CS: find better solution, the fvsp is = 1639	 timecost = 0.556555s
CS: find better solution, the fvsp is = 1638	 timecost = 0.55668s
CS: find better solution, the fvsp is = 1637	 timecost = 0.556818s
CS: find better solution, the fvsp is = 1636	 timecost = 0.556958s
CS: find better solution, the fvsp is = 1635	 timecost = 0.557097s
CS: find better solution, the fvsp is = 1634	 timecost = 0.557238s
CS: find better solution, the fvsp is = 1633	 timecost = 0.557363s
CS: find better solution, the fvsp is = 1632	 timecost = 0.557494s
CS: find better solution, the fvsp is = 1631	 timecost = 0.557653s
CS: find better solution, the fvsp is = 1630	 timecost = 0.557813s
CS: find better solution, the fvsp is = 1629	 timecost = 0.55794s
CS: find better solution, the fvsp is = 1628	 timecost = 0.558082s
CS: find better solution, the fvsp is = 1627	 timecost = 0.558223s
CS: find better solution, the fvsp is = 1626	 timecost = 0.558364s
CS: find better solution, the fvsp is = 1625	 timecost = 0.558507s
CS: find better solution, the fvsp is = 1624	 timecost = 0.558653s
CS: find better solution, the fvsp is = 1623	 timecost = 0.558792s
CS: find better solution, the fvsp is = 1622	 timecost = 0.55893s
CS: find better solution, the fvsp is = 1621	 timecost = 0.559067s
CS: find better solution, the fvsp is = 1620	 timecost = 0.5592s
CS: find better solution, the fvsp is = 1619	 timecost = 0.559333s
CS: find better solution, the fvsp is = 1618	 timecost = 0.559471s
CS: find better solution, the fvsp is = 1617	 timecost = 0.559627s
CS: find better solution, the fvsp is = 1616	 timecost = 0.559759s
CS: find better solution, the fvsp is = 1615	 timecost = 0.559895s
CS: find better solution, the fvsp is = 1614	 timecost = 0.560034s
CS: find better solution, the fvsp is = 1613	 timecost = 0.560177s
CS: find better solution, the fvsp is = 1612	 timecost = 0.560326s
CS: find better solution, the fvsp is = 1611	 timecost = 0.560468s
CS: find better solution, the fvsp is = 1610	 timecost = 0.560615s
CS: find better solution, the fvsp is = 1609	 timecost = 0.560765s
CS: find better solution, the fvsp is = 1608	 timecost = 0.560903s
CS: find better solution, the fvsp is = 1607	 timecost = 0.56104s
CS: find better solution, the fvsp is = 1606	 timecost = 0.561172s
CS: find better solution, the fvsp is = 1605	 timecost = 0.561311s
CS: find better solution, the fvsp is = 1604	 timecost = 0.561436s
CS: find better solution, the fvsp is = 1603	 timecost = 0.561598s
CS: find better solution, the fvsp is = 1602	 timecost = 0.561724s
CS: find better solution, the fvsp is = 1601	 timecost = 0.561869s
CS: find better solution, the fvsp is = 1600	 timecost = 0.562006s
CS: find better solution, the fvsp is = 1599	 timecost = 0.562147s
CS: find better solution, the fvsp is = 1598	 timecost = 0.562289s
CS: find better solution, the fvsp is = 1597	 timecost = 0.562438s
CS: find better solution, the fvsp is = 1596	 timecost = 0.562582s
CS: find better solution, the fvsp is = 1595	 timecost = 0.562711s
CS: find better solution, the fvsp is = 1594	 timecost = 0.562848s
CS: find better solution, the fvsp is = 1593	 timecost = 0.562974s
CS: find better solution, the fvsp is = 1592	 timecost = 0.563104s
CS: find better solution, the fvsp is = 1591	 timecost = 0.563229s
CS: find better solution, the fvsp is = 1590	 timecost = 0.563365s
CS: find better solution, the fvsp is = 1589	 timecost = 0.563506s
CS: find better solution, the fvsp is = 1588	 timecost = 0.563646s
CS: find better solution, the fvsp is = 1587	 timecost = 0.563771s
CS: find better solution, the fvsp is = 1586	 timecost = 0.563908s
CS: find better solution, the fvsp is = 1585	 timecost = 0.564051s
CS: find better solution, the fvsp is = 1584	 timecost = 0.564176s
CS: find better solution, the fvsp is = 1583	 timecost = 0.564308s
CS: find better solution, the fvsp is = 1582	 timecost = 0.564446s
CS: find better solution, the fvsp is = 1581	 timecost = 0.564577s
CS: find better solution, the fvsp is = 1580	 timecost = 0.564716s
CS: find better solution, the fvsp is = 1579	 timecost = 0.56484s
CS: find better solution, the fvsp is = 1578	 timecost = 0.564972s
CS: find better solution, the fvsp is = 1577	 timecost = 0.565114s
CS: find better solution, the fvsp is = 1576	 timecost = 0.565258s
CS: find better solution, the fvsp is = 1575	 timecost = 0.565388s
CS: find better solution, the fvsp is = 1574	 timecost = 0.565526s
CS: find better solution, the fvsp is = 1573	 timecost = 0.565703s
CS: find better solution, the fvsp is = 1572	 timecost = 0.565844s
CS: find better solution, the fvsp is = 1571	 timecost = 0.565969s
CS: find better solution, the fvsp is = 1570	 timecost = 0.566099s
CS: find better solution, the fvsp is = 1569	 timecost = 0.566232s
CS: find better solution, the fvsp is = 1568	 timecost = 0.566362s
CS: find better solution, the fvsp is = 1567	 timecost = 0.566515s
CS: find better solution, the fvsp is = 1566	 timecost = 0.566659s
CS: find better solution, the fvsp is = 1565	 timecost = 0.566804s
CS: find better solution, the fvsp is = 1564	 timecost = 0.566948s
CS: find better solution, the fvsp is = 1563	 timecost = 0.567076s
CS: find better solution, the fvsp is = 1562	 timecost = 0.567217s
CS: find better solution, the fvsp is = 1561	 timecost = 0.56735s
CS: find better solution, the fvsp is = 1560	 timecost = 0.567501s
CS: find better solution, the fvsp is = 1559	 timecost = 0.567632s
CS: find better solution, the fvsp is = 1558	 timecost = 0.567773s
CS: find better solution, the fvsp is = 1557	 timecost = 0.567914s
CS: find better solution, the fvsp is = 1556	 timecost = 0.568045s
CS: find better solution, the fvsp is = 1555	 timecost = 0.568175s
CS: find better solution, the fvsp is = 1554	 timecost = 0.568307s
CS: find better solution, the fvsp is = 1553	 timecost = 0.568439s
CS: find better solution, the fvsp is = 1552	 timecost = 0.568588s
CS: find better solution, the fvsp is = 1551	 timecost = 0.568733s
CS: find better solution, the fvsp is = 1550	 timecost = 0.568869s
CS: find better solution, the fvsp is = 1549	 timecost = 0.568999s
CS: find better solution, the fvsp is = 1548	 timecost = 0.56913s
CS: find better solution, the fvsp is = 1547	 timecost = 0.569255s
CS: find better solution, the fvsp is = 1546	 timecost = 0.682588s
CS: find better solution, the fvsp is = 1545	 timecost = 0.682746s
CS: find better solution, the fvsp is = 1544	 timecost = 0.682902s
CS: find better solution, the fvsp is = 1543	 timecost = 0.683034s
CS: find better solution, the fvsp is = 1542	 timecost = 0.683169s
CS: find better solution, the fvsp is = 1541	 timecost = 0.683311s
CS: find better solution, the fvsp is = 1540	 timecost = 0.683459s
CS: find better solution, the fvsp is = 1539	 timecost = 0.683599s
CS: find better solution, the fvsp is = 1538	 timecost = 0.683723s
CS: find better solution, the fvsp is = 1537	 timecost = 0.683863s
CS: find better solution, the fvsp is = 1536	 timecost = 0.68402s
CS: find better solution, the fvsp is = 1535	 timecost = 0.684163s
CS: find better solution, the fvsp is = 1534	 timecost = 0.684308s
CS: find better solution, the fvsp is = 1533	 timecost = 0.684449s
CS: find better solution, the fvsp is = 1532	 timecost = 0.684591s
CS: find better solution, the fvsp is = 1531	 timecost = 0.684736s
CS: find better solution, the fvsp is = 1530	 timecost = 0.684865s
CS: find better solution, the fvsp is = 1529	 timecost = 0.685011s
CS: find better solution, the fvsp is = 1528	 timecost = 0.68519s
CS: find better solution, the fvsp is = 1527	 timecost = 0.685336s
CS: find better solution, the fvsp is = 1526	 timecost = 0.685471s
CS: find better solution, the fvsp is = 1525	 timecost = 0.685612s
CS: find better solution, the fvsp is = 1524	 timecost = 0.685753s
CS: find better solution, the fvsp is = 1523	 timecost = 0.685903s
CS: find better solution, the fvsp is = 1522	 timecost = 0.686051s
CS: find better solution, the fvsp is = 1521	 timecost = 0.686183s
CS: find better solution, the fvsp is = 1520	 timecost = 0.686331s
CS: find better solution, the fvsp is = 1519	 timecost = 0.686456s
CS: find better solution, the fvsp is = 1518	 timecost = 0.686597s
CS: find better solution, the fvsp is = 1517	 timecost = 0.686731s
CS: find better solution, the fvsp is = 1516	 timecost = 0.686864s
CS: find better solution, the fvsp is = 1515	 timecost = 0.687033s
CS: find better solution, the fvsp is = 1514	 timecost = 0.687161s
CS: find better solution, the fvsp is = 1513	 timecost = 0.687301s
CS: find better solution, the fvsp is = 1512	 timecost = 0.687427s
CS: find better solution, the fvsp is = 1511	 timecost = 0.687557s
CS: find better solution, the fvsp is = 1510	 timecost = 0.687697s
CS: find better solution, the fvsp is = 1509	 timecost = 0.687833s
CS: find better solution, the fvsp is = 1508	 timecost = 0.687982s
CS: find better solution, the fvsp is = 1507	 timecost = 0.688121s
CS: find better solution, the fvsp is = 1506	 timecost = 0.688262s
CS: find better solution, the fvsp is = 1505	 timecost = 0.688393s
CS: find better solution, the fvsp is = 1504	 timecost = 0.68854s
CS: find better solution, the fvsp is = 1503	 timecost = 0.688693s
CS: find better solution, the fvsp is = 1502	 timecost = 0.688823s
CS: find better solution, the fvsp is = 1501	 timecost = 0.688983s
CS: find better solution, the fvsp is = 1500	 timecost = 0.689126s
CS: find better solution, the fvsp is = 1499	 timecost = 0.689274s
CS: find better solution, the fvsp is = 1498	 timecost = 0.689407s
CS: find better solution, the fvsp is = 1497	 timecost = 0.689536s
CS: find better solution, the fvsp is = 1496	 timecost = 0.689671s
CS: find better solution, the fvsp is = 1495	 timecost = 0.689817s
CS: find better solution, the fvsp is = 1494	 timecost = 0.68997s
CS: find better solution, the fvsp is = 1493	 timecost = 0.690113s
CS: find better solution, the fvsp is = 1492	 timecost = 0.690262s
CS: find better solution, the fvsp is = 1491	 timecost = 0.690417s
CS: find better solution, the fvsp is = 1490	 timecost = 0.690543s
CS: find better solution, the fvsp is = 1489	 timecost = 0.690677s
CS: find better solution, the fvsp is = 1488	 timecost = 0.690825s
CS: find better solution, the fvsp is = 1487	 timecost = 0.690967s
CS: find better solution, the fvsp is = 1486	 timecost = 0.691098s
CS: find better solution, the fvsp is = 1485	 timecost = 0.691235s
CS: find better solution, the fvsp is = 1484	 timecost = 0.691363s
CS: find better solution, the fvsp is = 1483	 timecost = 0.691506s
CS: find better solution, the fvsp is = 1482	 timecost = 0.691651s
CS: find better solution, the fvsp is = 1481	 timecost = 0.691798s
CS: find better solution, the fvsp is = 1480	 timecost = 0.691956s
CS: find better solution, the fvsp is = 1479	 timecost = 0.692105s
CS: find better solution, the fvsp is = 1478	 timecost = 0.692244s
CS: find better solution, the fvsp is = 1477	 timecost = 0.692387s
CS: find better solution, the fvsp is = 1476	 timecost = 0.692516s
CS: find better solution, the fvsp is = 1475	 timecost = 0.692643s
CS: find better solution, the fvsp is = 1474	 timecost = 0.692788s
CS: find better solution, the fvsp is = 1473	 timecost = 0.692939s
CS: find better solution, the fvsp is = 1472	 timecost = 0.69312s
CS: find better solution, the fvsp is = 1471	 timecost = 0.693258s
CS: find better solution, the fvsp is = 1470	 timecost = 0.693386s
CS: find better solution, the fvsp is = 1469	 timecost = 0.69353s
CS: find better solution, the fvsp is = 1468	 timecost = 0.693658s
CS: find better solution, the fvsp is = 1467	 timecost = 0.693787s
CS: find better solution, the fvsp is = 1466	 timecost = 0.693925s
CS: find better solution, the fvsp is = 1465	 timecost = 0.694055s
CS: find better solution, the fvsp is = 1464	 timecost = 0.694208s
CS: find better solution, the fvsp is = 1463	 timecost = 0.694358s
CS: find better solution, the fvsp is = 1462	 timecost = 0.694501s
CS: find better solution, the fvsp is = 1461	 timecost = 0.694647s
CS: find better solution, the fvsp is = 1460	 timecost = 0.69478s
CS: find better solution, the fvsp is = 1459	 timecost = 0.694936s
CS: find better solution, the fvsp is = 1458	 timecost = 0.69508s
CS: find better solution, the fvsp is = 1457	 timecost = 0.695208s
CS: find better solution, the fvsp is = 1456	 timecost = 0.695373s
CS: find better solution, the fvsp is = 1455	 timecost = 0.695522s
CS: find better solution, the fvsp is = 1454	 timecost = 0.695651s
CS: find better solution, the fvsp is = 1453	 timecost = 0.695784s
CS: find better solution, the fvsp is = 1452	 timecost = 0.69593s
CS: find better solution, the fvsp is = 1451	 timecost = 0.696079s
CS: find better solution, the fvsp is = 1450	 timecost = 0.696215s
CS: find better solution, the fvsp is = 1449	 timecost = 0.696353s
CS: find better solution, the fvsp is = 1448	 timecost = 0.696487s
CS: find better solution, the fvsp is = 1447	 timecost = 0.696615s
CS: find better solution, the fvsp is = 1446	 timecost = 0.69676s
CS: find better solution, the fvsp is = 1445	 timecost = 0.696921s
CS: find better solution, the fvsp is = 1444	 timecost = 0.697079s
CS: find better solution, the fvsp is = 1443	 timecost = 0.697208s
CS: find better solution, the fvsp is = 1442	 timecost = 0.69735s
CS: find better solution, the fvsp is = 1441	 timecost = 0.697496s
CS: find better solution, the fvsp is = 1440	 timecost = 0.69763s
CS: find better solution, the fvsp is = 1439	 timecost = 0.697778s
CS: find better solution, the fvsp is = 1438	 timecost = 0.697939s
CS: find better solution, the fvsp is = 1437	 timecost = 0.698083s
CS: find better solution, the fvsp is = 1436	 timecost = 0.795167s
CS: find better solution, the fvsp is = 1435	 timecost = 0.795347s
CS: find better solution, the fvsp is = 1434	 timecost = 0.795494s
CS: find better solution, the fvsp is = 1433	 timecost = 0.795649s
CS: find better solution, the fvsp is = 1432	 timecost = 0.795778s
CS: find better solution, the fvsp is = 1431	 timecost = 0.795923s
CS: find better solution, the fvsp is = 1430	 timecost = 0.796054s
CS: find better solution, the fvsp is = 1429	 timecost = 0.796197s
CS: find better solution, the fvsp is = 1428	 timecost = 0.796354s
CS: find better solution, the fvsp is = 1427	 timecost = 0.796509s
CS: find better solution, the fvsp is = 1426	 timecost = 0.79666s
CS: find better solution, the fvsp is = 1425	 timecost = 0.796806s
CS: find better solution, the fvsp is = 1424	 timecost = 0.796943s
CS: find better solution, the fvsp is = 1423	 timecost = 0.797086s
CS: find better solution, the fvsp is = 1422	 timecost = 0.797216s
CS: find better solution, the fvsp is = 1421	 timecost = 0.797363s
CS: find better solution, the fvsp is = 1420	 timecost = 0.797535s
CS: find better solution, the fvsp is = 1419	 timecost = 0.797739s
CS: find better solution, the fvsp is = 1418	 timecost = 0.797877s
CS: find better solution, the fvsp is = 1417	 timecost = 0.798021s
CS: find better solution, the fvsp is = 1416	 timecost = 0.798152s
CS: find better solution, the fvsp is = 1415	 timecost = 0.798312s
CS: find better solution, the fvsp is = 1414	 timecost = 0.79845s
CS: find better solution, the fvsp is = 1413	 timecost = 0.798585s
CS: find better solution, the fvsp is = 1412	 timecost = 0.79872s
CS: find better solution, the fvsp is = 1411	 timecost = 0.798866s
CS: find better solution, the fvsp is = 1410	 timecost = 0.79901s
CS: find better solution, the fvsp is = 1409	 timecost = 0.799151s
CS: find better solution, the fvsp is = 1408	 timecost = 0.799296s
CS: find better solution, the fvsp is = 1407	 timecost = 0.799441s
CS: find better solution, the fvsp is = 1406	 timecost = 0.799587s
CS: find better solution, the fvsp is = 1405	 timecost = 0.799719s
CS: find better solution, the fvsp is = 1404	 timecost = 0.799859s
CS: find better solution, the fvsp is = 1403	 timecost = 0.799991s
CS: find better solution, the fvsp is = 1402	 timecost = 0.80014s
CS: find better solution, the fvsp is = 1401	 timecost = 0.800294s
CS: find better solution, the fvsp is = 1400	 timecost = 0.800427s
CS: find better solution, the fvsp is = 1399	 timecost = 0.800577s
CS: find better solution, the fvsp is = 1398	 timecost = 0.800717s
CS: find better solution, the fvsp is = 1397	 timecost = 0.800864s
CS: find better solution, the fvsp is = 1396	 timecost = 0.801012s
CS: find better solution, the fvsp is = 1395	 timecost = 0.801154s
CS: find better solution, the fvsp is = 1394	 timecost = 0.801318s
CS: find better solution, the fvsp is = 1393	 timecost = 0.801467s
CS: find better solution, the fvsp is = 1392	 timecost = 0.801622s
CS: find better solution, the fvsp is = 1391	 timecost = 0.801756s
CS: find better solution, the fvsp is = 1390	 timecost = 0.801907s
CS: find better solution, the fvsp is = 1389	 timecost = 0.802057s
CS: find better solution, the fvsp is = 1388	 timecost = 0.80219s
CS: find better solution, the fvsp is = 1387	 timecost = 0.802334s
CS: find better solution, the fvsp is = 1386	 timecost = 0.802467s
CS: find better solution, the fvsp is = 1385	 timecost = 0.802598s
CS: find better solution, the fvsp is = 1384	 timecost = 0.802743s
CS: find better solution, the fvsp is = 1383	 timecost = 0.802882s
CS: find better solution, the fvsp is = 1382	 timecost = 0.803009s
CS: find better solution, the fvsp is = 1381	 timecost = 0.803153s
CS: find better solution, the fvsp is = 1380	 timecost = 0.8033s
CS: find better solution, the fvsp is = 1379	 timecost = 0.803448s
CS: find better solution, the fvsp is = 1378	 timecost = 0.803582s
CS: find better solution, the fvsp is = 1377	 timecost = 0.803722s
CS: find better solution, the fvsp is = 1376	 timecost = 0.803869s
CS: find better solution, the fvsp is = 1375	 timecost = 0.804019s
CS: find better solution, the fvsp is = 1374	 timecost = 0.804153s
CS: find better solution, the fvsp is = 1373	 timecost = 0.804313s
CS: find better solution, the fvsp is = 1372	 timecost = 0.804465s
CS: find better solution, the fvsp is = 1371	 timecost = 0.804615s
CS: find better solution, the fvsp is = 1370	 timecost = 0.804771s
CS: find better solution, the fvsp is = 1369	 timecost = 0.804925s
CS: find better solution, the fvsp is = 1368	 timecost = 0.805078s
CS: find better solution, the fvsp is = 1367	 timecost = 0.88807s
CS: find better solution, the fvsp is = 1366	 timecost = 0.888264s
CS: find better solution, the fvsp is = 1365	 timecost = 0.888441s
CS: find better solution, the fvsp is = 1364	 timecost = 0.888618s
CS: find better solution, the fvsp is = 1363	 timecost = 0.888756s
CS: find better solution, the fvsp is = 1362	 timecost = 0.888897s
CS: find better solution, the fvsp is = 1361	 timecost = 0.889046s
CS: find better solution, the fvsp is = 1360	 timecost = 0.889195s
CS: find better solution, the fvsp is = 1359	 timecost = 0.889432s
CS: find better solution, the fvsp is = 1358	 timecost = 0.88962s
CS: find better solution, the fvsp is = 1357	 timecost = 0.889785s
CS: find better solution, the fvsp is = 1356	 timecost = 0.889939s
CS: find better solution, the fvsp is = 1355	 timecost = 0.890077s
CS: find better solution, the fvsp is = 1354	 timecost = 0.890221s
CS: find better solution, the fvsp is = 1353	 timecost = 0.890371s
CS: find better solution, the fvsp is = 1352	 timecost = 0.890551s
CS: find better solution, the fvsp is = 1351	 timecost = 0.890703s
CS: find better solution, the fvsp is = 1350	 timecost = 0.890873s
CS: find better solution, the fvsp is = 1349	 timecost = 0.891013s
CS: find better solution, the fvsp is = 1348	 timecost = 0.891143s
CS: find better solution, the fvsp is = 1347	 timecost = 0.891276s
CS: find better solution, the fvsp is = 1346	 timecost = 0.891409s
CS: find better solution, the fvsp is = 1345	 timecost = 0.89156s
CS: find better solution, the fvsp is = 1344	 timecost = 0.891692s
CS: find better solution, the fvsp is = 1343	 timecost = 0.89185s
CS: find better solution, the fvsp is = 1342	 timecost = 0.892007s
CS: find better solution, the fvsp is = 1341	 timecost = 0.89216s
CS: find better solution, the fvsp is = 1340	 timecost = 0.892292s
CS: find better solution, the fvsp is = 1339	 timecost = 0.892429s
CS: find better solution, the fvsp is = 1338	 timecost = 0.892575s
CS: find better solution, the fvsp is = 1337	 timecost = 0.892737s
CS: find better solution, the fvsp is = 1336	 timecost = 0.892891s
CS: find better solution, the fvsp is = 1335	 timecost = 0.893027s
CS: find better solution, the fvsp is = 1334	 timecost = 0.893172s
CS: find better solution, the fvsp is = 1333	 timecost = 0.893333s
CS: find better solution, the fvsp is = 1332	 timecost = 0.893482s
CS: find better solution, the fvsp is = 1331	 timecost = 0.893613s
CS: find better solution, the fvsp is = 1330	 timecost = 0.893755s
CS: find better solution, the fvsp is = 1329	 timecost = 0.893911s
CS: find better solution, the fvsp is = 1328	 timecost = 0.89406s
CS: find better solution, the fvsp is = 1327	 timecost = 0.894192s
CS: find better solution, the fvsp is = 1326	 timecost = 0.89434s
CS: find better solution, the fvsp is = 1325	 timecost = 0.89448s
CS: find better solution, the fvsp is = 1324	 timecost = 0.894634s
CS: find better solution, the fvsp is = 1323	 timecost = 0.894788s
CS: find better solution, the fvsp is = 1322	 timecost = 0.89497s
CS: find better solution, the fvsp is = 1321	 timecost = 0.89514s
CS: find better solution, the fvsp is = 1320	 timecost = 0.966429s
CS: find better solution, the fvsp is = 1319	 timecost = 0.966604s
CS: find better solution, the fvsp is = 1318	 timecost = 0.966736s
CS: find better solution, the fvsp is = 1317	 timecost = 0.966886s
CS: find better solution, the fvsp is = 1316	 timecost = 0.967029s
CS: find better solution, the fvsp is = 1315	 timecost = 0.967182s
CS: find better solution, the fvsp is = 1314	 timecost = 0.967322s
CS: find better solution, the fvsp is = 1313	 timecost = 0.967465s
CS: find better solution, the fvsp is = 1312	 timecost = 0.967609s
CS: find better solution, the fvsp is = 1311	 timecost = 0.967741s
CS: find better solution, the fvsp is = 1310	 timecost = 0.967877s
CS: find better solution, the fvsp is = 1309	 timecost = 0.968044s
CS: find better solution, the fvsp is = 1308	 timecost = 0.968198s
CS: find better solution, the fvsp is = 1307	 timecost = 0.968354s
CS: find better solution, the fvsp is = 1306	 timecost = 0.968491s
CS: find better solution, the fvsp is = 1305	 timecost = 0.968644s
CS: find better solution, the fvsp is = 1304	 timecost = 0.968798s
CS: find better solution, the fvsp is = 1303	 timecost = 0.968945s
CS: find better solution, the fvsp is = 1302	 timecost = 0.969106s
CS: find better solution, the fvsp is = 1301	 timecost = 0.96925s
CS: find better solution, the fvsp is = 1300	 timecost = 0.969389s
CS: find better solution, the fvsp is = 1299	 timecost = 0.969532s
CS: find better solution, the fvsp is = 1298	 timecost = 0.969664s
CS: find better solution, the fvsp is = 1297	 timecost = 0.969814s
CS: find better solution, the fvsp is = 1296	 timecost = 0.969959s
CS: find better solution, the fvsp is = 1295	 timecost = 0.970136s
CS: find better solution, the fvsp is = 1294	 timecost = 0.970282s
CS: find better solution, the fvsp is = 1293	 timecost = 0.97042s
CS: find better solution, the fvsp is = 1292	 timecost = 0.970555s
CS: find better solution, the fvsp is = 1291	 timecost = 0.970706s
CS: find better solution, the fvsp is = 1290	 timecost = 1.03437s
CS: find better solution, the fvsp is = 1289	 timecost = 1.03454s
CS: find better solution, the fvsp is = 1288	 timecost = 1.03468s
CS: find better solution, the fvsp is = 1287	 timecost = 1.03486s
CS: find better solution, the fvsp is = 1286	 timecost = 1.03501s
CS: find better solution, the fvsp is = 1285	 timecost = 1.03515s
CS: find better solution, the fvsp is = 1284	 timecost = 1.03528s
CS: find better solution, the fvsp is = 1283	 timecost = 1.03543s
CS: find better solution, the fvsp is = 1282	 timecost = 1.03557s
CS: find better solution, the fvsp is = 1281	 timecost = 1.03572s
CS: find better solution, the fvsp is = 1280	 timecost = 1.03587s
CS: find better solution, the fvsp is = 1279	 timecost = 1.03602s
CS: find better solution, the fvsp is = 1278	 timecost = 1.03616s
CS: find better solution, the fvsp is = 1277	 timecost = 1.03631s
CS: find better solution, the fvsp is = 1276	 timecost = 1.03644s
CS: find better solution, the fvsp is = 1275	 timecost = 1.03658s
CS: find better solution, the fvsp is = 1274	 timecost = 1.03673s
CS: find better solution, the fvsp is = 1273	 timecost = 1.03687s
CS: find better solution, the fvsp is = 1272	 timecost = 1.10045s
CS: find better solution, the fvsp is = 1271	 timecost = 1.10066s
CS: find better solution, the fvsp is = 1270	 timecost = 1.10082s
CS: find better solution, the fvsp is = 1269	 timecost = 1.10096s
CS: find better solution, the fvsp is = 1268	 timecost = 1.10111s
CS: find better solution, the fvsp is = 1267	 timecost = 1.10124s
CS: find better solution, the fvsp is = 1266	 timecost = 1.10139s
CS: find better solution, the fvsp is = 1265	 timecost = 1.10153s
CS: find better solution, the fvsp is = 1264	 timecost = 1.10168s
CS: find better solution, the fvsp is = 1263	 timecost = 1.10183s
CS: find better solution, the fvsp is = 1262	 timecost = 1.10198s
CS: find better solution, the fvsp is = 1261	 timecost = 1.10214s
CS: find better solution, the fvsp is = 1260	 timecost = 1.10229s
CS: find better solution, the fvsp is = 1259	 timecost = 1.10244s
CS: find better solution, the fvsp is = 1258	 timecost = 1.10258s
CS: find better solution, the fvsp is = 1257	 timecost = 1.10274s
CS: find better solution, the fvsp is = 1256	 timecost = 1.10294s
CS: find better solution, the fvsp is = 1255	 timecost = 1.15918s
CS: find better solution, the fvsp is = 1254	 timecost = 1.15938s
CS: find better solution, the fvsp is = 1253	 timecost = 1.15953s
CS: find better solution, the fvsp is = 1252	 timecost = 1.15968s
CS: find better solution, the fvsp is = 1251	 timecost = 1.15985s
CS: find better solution, the fvsp is = 1250	 timecost = 1.15998s
CS: find better solution, the fvsp is = 1249	 timecost = 1.16014s
CS: find better solution, the fvsp is = 1248	 timecost = 1.2188s
CS: find better solution, the fvsp is = 1247	 timecost = 1.21898s
CS: find better solution, the fvsp is = 1246	 timecost = 1.21914s
CS: find better solution, the fvsp is = 1245	 timecost = 1.21927s
CS: find better solution, the fvsp is = 1244	 timecost = 1.21943s
CS: find better solution, the fvsp is = 1243	 timecost = 1.21958s
CS: find better solution, the fvsp is = 1242	 timecost = 1.21973s
CS: find better solution, the fvsp is = 1241	 timecost = 1.21988s
CS: find better solution, the fvsp is = 1240	 timecost = 1.22005s
CS: find better solution, the fvsp is = 1239	 timecost = 1.22019s
CS: find better solution, the fvsp is = 1238	 timecost = 1.27724s
CS: find better solution, the fvsp is = 1237	 timecost = 1.27742s
CS: find better solution, the fvsp is = 1236	 timecost = 1.27757s
CS: find better solution, the fvsp is = 1235	 timecost = 1.27773s
CS: find better solution, the fvsp is = 1234	 timecost = 1.27791s
CS: find better solution, the fvsp is = 1233	 timecost = 1.27806s
CS: find better solution, the fvsp is = 1232	 timecost = 1.27821s
CS: find better solution, the fvsp is = 1231	 timecost = 1.27835s
CS: find better solution, the fvsp is = 1230	 timecost = 1.2785s
CS: find better solution, the fvsp is = 1229	 timecost = 1.27863s
CS: find better solution, the fvsp is = 1228	 timecost = 1.33221s
CS: find better solution, the fvsp is = 1227	 timecost = 1.33238s
CS: find better solution, the fvsp is = 1226	 timecost = 1.33252s
CS: find better solution, the fvsp is = 1225	 timecost = 1.33268s
CS: find better solution, the fvsp is = 1224	 timecost = 1.33283s
CS: find better solution, the fvsp is = 1223	 timecost = 1.333s
CS: find better solution, the fvsp is = 1222	 timecost = 1.38776s
CS: find better solution, the fvsp is = 1221	 timecost = 1.38792s
CS: find better solution, the fvsp is = 1220	 timecost = 1.38806s
CS: find better solution, the fvsp is = 1219	 timecost = 1.38821s
CS: find better solution, the fvsp is = 1218	 timecost = 1.38835s
CS: find better solution, the fvsp is = 1217	 timecost = 1.3885s
CS: find better solution, the fvsp is = 1216	 timecost = 1.38865s
CS: find better solution, the fvsp is = 1215	 timecost = 1.38882s
CS: find better solution, the fvsp is = 1214	 timecost = 1.38898s
CS: find better solution, the fvsp is = 1213	 timecost = 1.38912s
CS: find better solution, the fvsp is = 1212	 timecost = 1.38927s
CS: find better solution, the fvsp is = 1211	 timecost = 1.38943s
CS: find better solution, the fvsp is = 1210	 timecost = 1.38957s
CS: find better solution, the fvsp is = 1209	 timecost = 1.43682s
CS: find better solution, the fvsp is = 1208	 timecost = 1.437s
CS: find better solution, the fvsp is = 1207	 timecost = 1.43715s
CS: find better solution, the fvsp is = 1206	 timecost = 1.4373s
CS: find better solution, the fvsp is = 1205	 timecost = 1.43746s
CS: find better solution, the fvsp is = 1204	 timecost = 1.4376s
CS: find better solution, the fvsp is = 1203	 timecost = 1.48531s
CS: find better solution, the fvsp is = 1202	 timecost = 1.48547s
CS: find better solution, the fvsp is = 1201	 timecost = 1.48563s
CS: find better solution, the fvsp is = 1200	 timecost = 1.52961s
CS: find better solution, the fvsp is = 1199	 timecost = 1.52978s
CS: find better solution, the fvsp is = 1198	 timecost = 1.57554s
CS: find better solution, the fvsp is = 1197	 timecost = 1.57572s
CS: find better solution, the fvsp is = 1196	 timecost = 1.57586s
CS: find better solution, the fvsp is = 1195	 timecost = 1.57601s
CS: find better solution, the fvsp is = 1194	 timecost = 1.62056s
CS: find better solution, the fvsp is = 1193	 timecost = 1.62075s
CS: find better solution, the fvsp is = 1192	 timecost = 1.6209s
CS: find better solution, the fvsp is = 1191	 timecost = 1.62106s
CS: find better solution, the fvsp is = 1190	 timecost = 1.7126s
CS: find better solution, the fvsp is = 1189	 timecost = 1.71281s
CS: find better solution, the fvsp is = 1188	 timecost = 1.71295s
CS: find better solution, the fvsp is = 1187	 timecost = 1.80544s
CS: find better solution, the fvsp is = 1186	 timecost = 1.80562s
CS: find better solution, the fvsp is = 1185	 timecost = 1.80577s
CS: find better solution, the fvsp is = 1184	 timecost = 1.80591s
CS: find better solution, the fvsp is = 1183	 timecost = 1.80606s
CS: find better solution, the fvsp is = 1182	 timecost = 1.8062s
CS: find better solution, the fvsp is = 1181	 timecost = 1.80635s
CS: find better solution, the fvsp is = 1180	 timecost = 1.94657s
CS: find better solution, the fvsp is = 1179	 timecost = 1.94677s
CS: find better solution, the fvsp is = 1178	 timecost = 1.94693s
CS: find better solution, the fvsp is = 1177	 timecost = 1.99201s
CS: find better solution, the fvsp is = 1176	 timecost = 1.99218s
CS: find better solution, the fvsp is = 1175	 timecost = 2.03648s
CS: find better solution, the fvsp is = 1174	 timecost = 2.03666s
CS: find better solution, the fvsp is = 1173	 timecost = 2.08283s
CS: find better solution, the fvsp is = 1172	 timecost = 2.08303s
CS: find better solution, the fvsp is = 1171	 timecost = 2.08318s
CS: find better solution, the fvsp is = 1170	 timecost = 2.08335s
CS: find better solution, the fvsp is = 1169	 timecost = 2.16997s
CS: find better solution, the fvsp is = 1168	 timecost = 2.17017s
CS: find better solution, the fvsp is = 1167	 timecost = 2.25601s
CS: find better solution, the fvsp is = 1166	 timecost = 2.298s
CS: find better solution, the fvsp is = 1165	 timecost = 2.29819s
CS: find better solution, the fvsp is = 1164	 timecost = 2.29842s
CS: find better solution, the fvsp is = 1163	 timecost = 2.29858s
CS: find better solution, the fvsp is = 1162	 timecost = 2.42076s
CS: find better solution, the fvsp is = 1161	 timecost = 2.59216s
CS: find better solution, the fvsp is = 1160	 timecost = 2.59251s
CS: find better solution, the fvsp is = 1159	 timecost = 2.59271s
CS: find better solution, the fvsp is = 1158	 timecost = 2.59292s
CS: find better solution, the fvsp is = 1157	 timecost = 2.63762s
CS: find better solution, the fvsp is = 1156	 timecost = 2.63779s
CS: find better solution, the fvsp is = 1155	 timecost = 2.63795s
CS: find better solution, the fvsp is = 1154	 timecost = 2.67931s
CS: find better solution, the fvsp is = 1153	 timecost = 2.67949s
CS: find better solution, the fvsp is = 1152	 timecost = 2.67964s
CS: find better solution, the fvsp is = 1151	 timecost = 2.72036s
CS: find better solution, the fvsp is = 1150	 timecost = 2.72054s
CS: find better solution, the fvsp is = 1149	 timecost = 2.76049s
CS: find better solution, the fvsp is = 1148	 timecost = 2.76071s
CS: find better solution, the fvsp is = 1147	 timecost = 2.76087s
CS: find better solution, the fvsp is = 1146	 timecost = 2.80148s
CS: find better solution, the fvsp is = 1145	 timecost = 2.80166s
CS: find better solution, the fvsp is = 1144	 timecost = 2.80181s
CS: find better solution, the fvsp is = 1143	 timecost = 2.8425s
CS: find better solution, the fvsp is = 1142	 timecost = 2.84269s
CS: find better solution, the fvsp is = 1141	 timecost = 2.84283s
CS: find better solution, the fvsp is = 1140	 timecost = 3.13791s
CS: find better solution, the fvsp is = 1139	 timecost = 3.44309s
CS: find better solution, the fvsp is = 1138	 timecost = 3.44329s
CS: find better solution, the fvsp is = 1137	 timecost = 3.48661s
CS: find better solution, the fvsp is = 1136	 timecost = 3.48681s
CS: find better solution, the fvsp is = 1135	 timecost = 3.48696s
CS: find better solution, the fvsp is = 1134	 timecost = 3.48711s
CS: find better solution, the fvsp is = 1133	 timecost = 3.48726s
CS: find better solution, the fvsp is = 1132	 timecost = 3.61341s
CS: find better solution, the fvsp is = 1131	 timecost = 3.6136s
CS: find better solution, the fvsp is = 1130	 timecost = 3.61376s
CS: find better solution, the fvsp is = 1129	 timecost = 3.65582s
CS: find better solution, the fvsp is = 1128	 timecost = 3.65599s
CS: find better solution, the fvsp is = 1127	 timecost = 3.65614s
CS: find better solution, the fvsp is = 1126	 timecost = 3.65628s
CS: find better solution, the fvsp is = 1125	 timecost = 3.7375s
CS: find better solution, the fvsp is = 1124	 timecost = 3.73771s
CS: find better solution, the fvsp is = 1123	 timecost = 4.02874s
CS: find better solution, the fvsp is = 1122	 timecost = 4.07229s
CS: find better solution, the fvsp is = 1121	 timecost = 4.07246s
CS: find better solution, the fvsp is = 1120	 timecost = 4.07262s
CS: find better solution, the fvsp is = 1119	 timecost = 4.07277s
CS: find better solution, the fvsp is = 1118	 timecost = 4.07292s
CS: find better solution, the fvsp is = 1117	 timecost = 4.11291s
CS: find better solution, the fvsp is = 1116	 timecost = 4.1131s
CS: find better solution, the fvsp is = 1115	 timecost = 4.11324s
CS: find better solution, the fvsp is = 1114	 timecost = 4.27515s
CS: find better solution, the fvsp is = 1113	 timecost = 4.35545s
CS: find better solution, the fvsp is = 1112	 timecost = 4.35564s
CS: find better solution, the fvsp is = 1111	 timecost = 4.59291s
CS: find better solution, the fvsp is = 1110	 timecost = 4.71474s
CS: find better solution, the fvsp is = 1109	 timecost = 4.9666s
CS: find better solution, the fvsp is = 1108	 timecost = 4.9668s
CS: find better solution, the fvsp is = 1107	 timecost = 5.00693s
CS: find better solution, the fvsp is = 1106	 timecost = 5.00709s
CS: find better solution, the fvsp is = 1105	 timecost = 5.09137s
CS: find better solution, the fvsp is = 1104	 timecost = 5.16902s
CS: find better solution, the fvsp is = 1103	 timecost = 5.33204s
CS: find better solution, the fvsp is = 1102	 timecost = 5.41026s
CS: find better solution, the fvsp is = 1101	 timecost = 5.45012s
CS: find better solution, the fvsp is = 1100	 timecost = 5.85241s
CS: find better solution, the fvsp is = 1099	 timecost = 5.85261s
CS: find better solution, the fvsp is = 1098	 timecost = 5.85276s
CS: find better solution, the fvsp is = 1097	 timecost = 6.05142s
CS: find better solution, the fvsp is = 1096	 timecost = 6.05163s
CS: find better solution, the fvsp is = 1095	 timecost = 6.133s
CS: find better solution, the fvsp is = 1094	 timecost = 6.13319s
CS: find better solution, the fvsp is = 1093	 timecost = 6.13334s
CS: find better solution, the fvsp is = 1092	 timecost = 6.80401s
CS: find better solution, the fvsp is = 1091	 timecost = 6.80419s
CS: find better solution, the fvsp is = 1090	 timecost = 6.80434s
CS: find better solution, the fvsp is = 1089	 timecost = 6.8045s
CS: find better solution, the fvsp is = 1088	 timecost = 6.80467s
CS: find better solution, the fvsp is = 1087	 timecost = 6.96679s
CS: find better solution, the fvsp is = 1086	 timecost = 6.96699s
CS: find better solution, the fvsp is = 1085	 timecost = 6.96715s
CS: find better solution, the fvsp is = 1084	 timecost = 7.53495s
CS: find better solution, the fvsp is = 1083	 timecost = 7.86239s
CS: find better solution, the fvsp is = 1082	 timecost = 7.86273s
CS: find better solution, the fvsp is = 1081	 timecost = 7.86288s
CS: find better solution, the fvsp is = 1080	 timecost = 7.86304s
CS: find better solution, the fvsp is = 1079	 timecost = 8.18733s
CS: find better solution, the fvsp is = 1078	 timecost = 8.34849s
CS: find better solution, the fvsp is = 1077	 timecost = 8.34868s
CS: find better solution, the fvsp is = 1076	 timecost = 8.54465s
CS: find better solution, the fvsp is = 1075	 timecost = 8.54487s
CS: find better solution, the fvsp is = 1074	 timecost = 8.54503s
CS: find better solution, the fvsp is = 1073	 timecost = 9.33762s
CS: find better solution, the fvsp is = 1072	 timecost = 9.33782s
CS: find better solution, the fvsp is = 1071	 timecost = 9.37703s
CS: find better solution, the fvsp is = 1070	 timecost = 9.37723s
CS: find better solution, the fvsp is = 1069	 timecost = 9.37739s
CS: find better solution, the fvsp is = 1068	 timecost = 9.41474s
CS: find better solution, the fvsp is = 1067	 timecost = 9.41493s
CS: find better solution, the fvsp is = 1066	 timecost = 9.70984s
CS: find better solution, the fvsp is = 1065	 timecost = 9.74775s
CS: find better solution, the fvsp is = 1064	 timecost = 9.74795s
CS: find better solution, the fvsp is = 1063	 timecost = 10.0135s
CS: find better solution, the fvsp is = 1062	 timecost = 10.088s
CS: find better solution, the fvsp is = 1061	 timecost = 10.0882s
CS: find better solution, the fvsp is = 1060	 timecost = 10.4747s
CS: find better solution, the fvsp is = 1059	 timecost = 10.4749s
CS: find better solution, the fvsp is = 1058	 timecost = 10.5871s
CS: find better solution, the fvsp is = 1057	 timecost = 10.5873s
CS: find better solution, the fvsp is = 1056	 timecost = 10.6232s
CS: find better solution, the fvsp is = 1055	 timecost = 11.5168s
CS: find better solution, the fvsp is = 1054	 timecost = 11.9108s
CS: find better solution, the fvsp is = 1053	 timecost = 13.2896s
CS: find better solution, the fvsp is = 1052	 timecost = 13.3308s
CS: find better solution, the fvsp is = 1051	 timecost = 13.8231s
CS: find better solution, the fvsp is = 1050	 timecost = 13.8233s
CS: find better solution, the fvsp is = 1049	 timecost = 13.8643s
CS: find better solution, the fvsp is = 1048	 timecost = 14.3899s
CS: find better solution, the fvsp is = 1047	 timecost = 14.669s
CS: find better solution, the fvsp is = 1046	 timecost = 14.6692s
CS: find better solution, the fvsp is = 1045	 timecost = 14.8266s
CS: find better solution, the fvsp is = 1044	 timecost = 15.734s
CS: find better solution, the fvsp is = 1043	 timecost = 15.8521s
CS: find better solution, the fvsp is = 1042	 timecost = 17.5645s
CS: find better solution, the fvsp is = 1041	 timecost = 17.5647s
CS: find better solution, the fvsp is = 1040	 timecost = 17.9223s
CS: find better solution, the fvsp is = 1039	 timecost = 17.9633s
CS: find better solution, the fvsp is = 1038	 timecost = 18.334s
CS: find better solution, the fvsp is = 1037	 timecost = 18.3342s
CS: find better solution, the fvsp is = 1036	 timecost = 18.3344s
CS: find better solution, the fvsp is = 1035	 timecost = 19.1155s
CS: find better solution, the fvsp is = 1034	 timecost = 19.1531s
CS: find better solution, the fvsp is = 1033	 timecost = 19.4581s
CS: find better solution, the fvsp is = 1032	 timecost = 19.4583s
CS: find better solution, the fvsp is = 1031	 timecost = 20.3894s
CS: find better solution, the fvsp is = 1030	 timecost = 20.9814s
CS: find better solution, the fvsp is = 1029	 timecost = 21.0193s
CS: find better solution, the fvsp is = 1028	 timecost = 23.3597s
CS: find better solution, the fvsp is = 1027	 timecost = 24.6075s
CS: find better solution, the fvsp is = 1026	 timecost = 24.6858s
CS: find better solution, the fvsp is = 1025	 timecost = 24.686s
CS: find better solution, the fvsp is = 1024	 timecost = 24.6863s
CS: find better solution, the fvsp is = 1023	 timecost = 24.915s
CS: find better solution, the fvsp is = 1022	 timecost = 24.9152s
CS: find better solution, the fvsp is = 1021	 timecost = 24.9153s
CS: find better solution, the fvsp is = 1020	 timecost = 25.738s
CS: find better solution, the fvsp is = 1019	 timecost = 26.8434s
CS: find better solution, the fvsp is = 1018	 timecost = 27.9027s
CS: find better solution, the fvsp is = 1017	 timecost = 27.9029s
CS: find better solution, the fvsp is = 1016	 timecost = 27.903s
CS: find better solution, the fvsp is = 1015	 timecost = 28.794s
CS: find better solution, the fvsp is = 1014	 timecost = 29.4871s
CS: find better solution, the fvsp is = 1013	 timecost = 31.1498s
CS: find better solution, the fvsp is = 1012	 timecost = 31.15s
CS: find better solution, the fvsp is = 1011	 timecost = 31.2614s
CS: find better solution, the fvsp is = 1010	 timecost = 31.4049s
CS: find better solution, the fvsp is = 1009	 timecost = 31.5532s
CS: find better solution, the fvsp is = 1008	 timecost = 31.6663s
CS: find better solution, the fvsp is = 1007	 timecost = 32.5447s
CS: find better solution, the fvsp is = 1006	 timecost = 32.995s
CS: find better solution, the fvsp is = 1005	 timecost = 33.7436s
CS: find better solution, the fvsp is = 1004	 timecost = 34.0026s
CS: find better solution, the fvsp is = 1003	 timecost = 34.1483s
CS: find better solution, the fvsp is = 1002	 timecost = 34.2232s
CS: find better solution, the fvsp is = 1001	 timecost = 35.3735s
CS: find better solution, the fvsp is = 1000	 timecost = 36.3415s
CS: find better solution, the fvsp is = 999	 timecost = 37.4259s
CS: find better solution, the fvsp is = 998	 timecost = 38.1909s
CS: find better solution, the fvsp is = 997	 timecost = 38.5472s
CS: find better solution, the fvsp is = 996	 timecost = 39.0939s
CS: find better solution, the fvsp is = 995	 timecost = 41.7421s
CS: find better solution, the fvsp is = 994	 timecost = 42.0147s
CS: find better solution, the fvsp is = 993	 timecost = 43.4964s
CS: find better solution, the fvsp is = 992	 timecost = 43.4966s
CS: find better solution, the fvsp is = 991	 timecost = 45.7329s
CS: find better solution, the fvsp is = 990	 timecost = 47.5236s
CS: find better solution, the fvsp is = 989	 timecost = 47.8392s
CS: find better solution, the fvsp is = 988	 timecost = 49.6768s
CS: find better solution, the fvsp is = 987	 timecost = 49.677s
CS: find better solution, the fvsp is = 986	 timecost = 50.051s
CS: find better solution, the fvsp is = 985	 timecost = 50.2034s
CS: find better solution, the fvsp is = 984	 timecost = 50.5272s
CS: find better solution, the fvsp is = 983	 timecost = 50.7135s
CS: find better solution, the fvsp is = 982	 timecost = 53.5624s
CS: find better solution, the fvsp is = 981	 timecost = 53.5626s
CS: find better solution, the fvsp is = 980	 timecost = 53.5628s
CS: find better solution, the fvsp is = 979	 timecost = 56.2649s
CS: find better solution, the fvsp is = 978	 timecost = 56.6568s
CS: find better solution, the fvsp is = 977	 timecost = 56.657s
CS: find better solution, the fvsp is = 976	 timecost = 56.6572s
CS: find better solution, the fvsp is = 975	 timecost = 57.8283s
CS: find better solution, the fvsp is = 974	 timecost = 63.2335s
CS: find better solution, the fvsp is = 973	 timecost = 63.3321s
CS: find better solution, the fvsp is = 972	 timecost = 64.0098s
CS: find better solution, the fvsp is = 971	 timecost = 64.2396s
CS: find better solution, the fvsp is = 970	 timecost = 66.758s
CS: find better solution, the fvsp is = 969	 timecost = 66.8253s
CS: find better solution, the fvsp is = 968	 timecost = 67.7011s
CS: find better solution, the fvsp is = 967	 timecost = 67.7219s
CS: find better solution, the fvsp is = 966	 timecost = 70.9347s
CS: find better solution, the fvsp is = 965	 timecost = 74.8378s
CS: find better solution, the fvsp is = 964	 timecost = 75.4937s
CS: find better solution, the fvsp is = 963	 timecost = 76.0312s
CS: find better solution, the fvsp is = 962	 timecost = 78.2255s
CS: find better solution, the fvsp is = 961	 timecost = 81.8423s
CS: find better solution, the fvsp is = 960	 timecost = 90.6603s
CS: find better solution, the fvsp is = 959	 timecost = 91.416s
CS: find better solution, the fvsp is = 958	 timecost = 92.0561s
CS: find better solution, the fvsp is = 957	 timecost = 94.6496s
CS: find better solution, the fvsp is = 956	 timecost = 94.6498s
CS: find better solution, the fvsp is = 955	 timecost = 94.6499s
CS: find better solution, the fvsp is = 954	 timecost = 95.4485s
CS: find better solution, the fvsp is = 953	 timecost = 95.7191s
CS: find better solution, the fvsp is = 952	 timecost = 103.702s
CS: find better solution, the fvsp is = 951	 timecost = 121.206s
CS: find better solution, the fvsp is = 950	 timecost = 121.522s
CS: find better solution, the fvsp is = 949	 timecost = 121.649s
CS: find better solution, the fvsp is = 948	 timecost = 134.63s
CS: find better solution, the fvsp is = 947	 timecost = 154.668s
CS: find better solution, the fvsp is = 946	 timecost = 156.519s
CS: find better solution, the fvsp is = 945	 timecost = 156.519s
CS: find better solution, the fvsp is = 944	 timecost = 160.467s
CS: find better solution, the fvsp is = 943	 timecost = 166.992s
CS: find better solution, the fvsp is = 942	 timecost = 172.917s
CS: find better solution, the fvsp is = 941	 timecost = 176.712s
CS: find better solution, the fvsp is = 940	 timecost = 200.52s
CS: find better solution, the fvsp is = 939	 timecost = 215.339s
CS: find better solution, the fvsp is = 938	 timecost = 216.372s
CS: find better solution, the fvsp is = 937	 timecost = 218.453s
CS: find better solution, the fvsp is = 936	 timecost = 219.477s
CS: find better solution, the fvsp is = 935	 timecost = 263.616s
CS: find better solution, the fvsp is = 934	 timecost = 275.99s
CS: find better solution, the fvsp is = 933	 timecost = 277.339s
CS: find better solution, the fvsp is = 932	 timecost = 291.372s
CS: find better solution, the fvsp is = 931	 timecost = 291.707s
CS: find better solution, the fvsp is = 930	 timecost = 296.415s
CS: find better solution, the fvsp is = 929	 timecost = 320.507s
CS: find better solution, the fvsp is = 928	 timecost = 487.119s
CS: find better solution, the fvsp is = 927	 timecost = 500.42s
CS: find better solution, the fvsp is = 926	 timecost = 611.838s
CS: find better solution, the fvsp is = 925	 timecost = 733.122s
CS: find better solution, the fvsp is = 924	 timecost = 749.549s
CS: find better solution, the fvsp is = 923	 timecost = 798.158s
CS: find better solution, the fvsp is = 922	 timecost = 887.368s
CS: find better solution, the fvsp is = 921	 timecost = 902.211s
CS: find better solution, the fvsp is = 920	 timecost = 1051.75s
CS: find better solution, the fvsp is = 919	 timecost = 1288.68s
CS: find better solution, the fvsp is = 918	 timecost = 1298.89s
CS: find better solution, the fvsp is = 917	 timecost = 1301.06s
CS: find better solution, the fvsp is = 916	 timecost = 1409.87s
CS: find better solution, the fvsp is = 915	 timecost = 4014.63s
CS: find better solution, the fvsp is = 914	 timecost = 4027.5s
CS: find better solution, the fvsp is = 913	 timecost = 4112.72s
CS: find better solution, the fvsp is = 912	 timecost = 4126.74s
CS: find better solution, the fvsp is = 911	 timecost = 4488.71s
CS: find better solution, the fvsp is = 910	 timecost = 4761.2s
CS: find better solution, the fvsp is = 909	 timecost = 4824.84s
CS: find better solution, the fvsp is = 908	 timecost = 5039.16s
totalTime = 7200
the min fvsp set size is:913
total round =264823 pertTime = 10534
updateVertexTime = 262411270
sequence_best:
33691 2447 32513 6200 25965 2292 12827 7914 5754 26330 23241 31678 21063 20645 5425 5070 27264 28023 9081 6534 135 29359 11052 7764 14289 25882 17249 22724 10663 13409 10223 7960 11874 18097 5397 28085 19140 23021 31923 23989 32311 23266 24281 22988 11992 15151 22328 27098 15626 5382 15834 32383 31534 17906 12250 4128 4934 28706 31607 24449 297 5010 19378 4016 31282 23145 11725 23348 23219 32041 15567 26059 24670 21667 32657 8940 17452 31267 23392 27492 9497 16735 11592 33339 26077 6811 21170 12484 29781 36310 23509 12028 19944 19638 6040 25912 5712 29979 30542 31518 25622 5866 29069 30137 20002 9729 15632 22939 2590 14517 24588 14853 22458 19536 19722 19276 34864 7896 11654 26510 10536 24779 28803 35128 26100 14473 21062 9302 9297 28128 35271 19619 29468 20189 21127 30157 26621 23753 21020 25685 10320 10194 28739 32909 23601 24973 35396 33867 32209 2211 33094 36028 35439 7630 30353 33681 3347 33491 4948 7007 14482 26610 18814 7321 7721 10277 11247 9104 10779 12931 28559 27194 25686 34205 33764 32717 4572 35730 34292 3855 10141 16272 18672 12851 21362 25821 19762 33732 19684 19772 28616 29641 32031 20110 20079 28654 30526 33225 34091 32718 34843 11558 2350 29365 31713 29515 32479 28565 28746 7000 13750 13748 13932 30813 32382 33183 35266 5735 8490 12005 18440 32309 24964 28098 34520 29249 33060 34036 35582 27745 25036 34310 31892 33290 25600 25033 33987 33184 31802 18693 27179 30161 32093 2334 4447 17162 21375 31882 33093 33390 32722 32285 26535 31403 21564 28155 29520 21319 24521 27521 29352 33330 7859 27463 28472 30767 35475 9499 15486 23434 27160 27275 31312 6109 35401 2548 7829 19832 36088 30681 32119 33595 29530 28076 16921 17361 30181 31290 25939 6698 9337 30428 35717 26402 35327 31772 11199 30870 32629 34257 26848 15398 15694 27531 9564 20391 7714 8312 23902 13348 24930 14052 22053 24376 33456 27838 16406 27753 28792 28817 16914 15599 26218 1225 18782 16125 19444 19764 30723 34577 33988 15967 14053 26260 19379 35045 34374 21484 30003 31023 31135 11180 32310 34082 2099 10266 22823 31491 27599 24777 25683 25899 34771 31903 24144 5406 11142 12352 8878 3884 33876 34454 33989 14072 12702 34841 23827 590 27575 31898 35433 32644 28744 23115 34832 31408 32607 24086 29061 24291 12705 981 988 12527 26380 21457 30911 32365 26720 17100 29548 35267 35595 31301 34208 31325 7926 15568 8823 10809 21485 23064 6953 22159 17314 24265 25499 1088 26324 30685 33755 35462 18098 34895 36326 19874 35851 33283 4521 21277 24470 26544 26453 24886 24967 15502 24392 14107 21285 24374 33393 25197 24405 19621 21129 23256 33907 34309 32118 2020 33530 12780 26762 5812 15385 19267 18991 30238 31615 17952 32620 20096 25536 32506 32505 26422 27234 33808 31733 32708 31268 3148 19215 13508 25082 34312 33758 32042 32918 32215 28274 1709 32397 23849 12682 4932 20885 27862 6850 30630 29312 30228 29247 17297 34445 20241 25534 21130 18232 19997 31256 28864 30534 32045 30533 30757 34585 6185 20409 12355 27779 34878 31701 33413 13513 27677 20925 22722 24798 23350 30815 33747 28477 33314 11167 28304 23739 20338 12029 29708 34594 1620 10598 16160 8572 19413 16480 30403 1097 13312 19039 6132 29727 34677 28086 10676 28994 30720 32120 32840 7131 35455 33843 31568 32829 21076 33717 35502 27734 35643 34019 12353 15884 21788 11759 32541 33019 19964 25682 28402 33292 36630 33031 18301 20190 21664 24043 18167 30567 30670 20530 25145 31761 25745 27905 28330 31775 32564 32694 30367 31820 33515 33990 24147 24439 11178 24750 22366 12470 21614 33570 19798 1085 30756 26455 11291 12970 31492 21407 28945 28437 33994 35889 23808 11649 20784 28737 33372 6790 29328 3264 34840 28502 32305 11289 33248 33920 35317 35329 34044 12957 19200 31489 29241 30466 34346 28396 414 31872 9476 8187 14974 10507 13511 11351 17808 30278 32353 34881 32897 32084 18926 33013 33940 202 32239 17451 3916 5612 15576 21864 2938 24917 24593 30138 31826 17799 10677 31497 31364 23752 14562 8113 18104 14567 18300 17976 20178 28745 2051 22014 508 27924 36418 26248 31823 29695 32526 32398 33683 34632 32373 15789 34126 22599 25425 29836 32106 26143 11904 25472 26810 34892 222 1305 5115 5993 34645 31680 27192 27717 26437 28329 32443 1367 34423 34457 34709 20112 26801 20257 30946 30196 33342 34976 28900 5923 30257 9975 7958 9703 3050 9690 10153 15328 14458 36262 21460 8678 4434 14687 19014 28157 3120 10680 11177 15302 33869 34197 9731 34318 1742 1749 18660 14485 20128 13919 9528 4080 2065 22174 20364 20564 10213 11322 22493 18982 3377 20615 24861 23192 5385 29327 4378 14418 31559 15828 27676 28516 29278 18726 24336 16742 27588 12615 34524 33472 8426 20931 23885 35164 20460 27453 31488 33489 17081 25874 24386 17486 6679 9728 13776 11664 11969 11665 36366 25422 32441 28614 32287 7863 17664 31642 31286 26808 26516 12458 23349 138 1523 3171 8066 16059 10728 33915 31454 10741 1428 29358 13798 14430 26850 34037 24776 27498 33107 30492 28318 29748 26447 30055 29329 19738 25368 26154 22391 26425 3714 13589 30586 26643 22400 22428 30589 5446 23829 21985 23920 21629 5219 30585 28539 24830 16530 19370 27982 27591 28772 27902 26761 10513 16901 21588 23960 18815 8471 8879 20358 16417 21569 23407 29532 31177 27491 25104 26238 29414 8594 16770 31897 25032 16060 19561 23702 17312 24534 29313 21747 22006 152 23658 24106 18813 15322 20114 29796 25690 26957 26741 32444 23458 25532 30918 24309 22345 26784 20388 7929 31031 20312 21745 30431 32206 24333 25253 16415 13482 19828 26215 28017 28041 23781 27733 26665 14031 17977 19283 17273 23394 22875 24058 22213 16746 20215 15953 6956 5994 24646 20639 19835 20093 1561 12182 22330 9088 30939 26721 23795 31699 35032 27920 29525 17839 14134 29546 16589 22387 26020 31120 25572 9205 16058 21027 19411 19914 14137 4643 10721 9665 11038 12944 18585 16358 3051 15015 21074 16840 24091 19096 20629 30921 8037 15359 10897 12214 11810 20130 25538 25599 16055 7096 12739 12762 14659 31737 1463 34131 34195 18193 20313 30057 31289 29044 15928 12497 29840 8433 33349 1926 10991 13465 16025 22337 10769 10770 27072 12675 17449 1051 18639 23689 12532 13721 23547 20903 17615 22984 28040 16958 14240 19825 14885 18662 8721 23941 33636 35296 22760 34759 16996 35943 36023 31804 33552 13967 17192 24985 25823 32226 31556 17234 34296 34835 4462 6436 28875 21590 24867 23750 27986 31526 27237 28501 29758 28835 13970 29757 30648 10850 19581 28199 32306 32771 32772 16000 13479 26268 19139 21807 31298 22248 22582 22991 26418 18128 21467 15464 18922 2931 36159 30678 23895 4604 17198 1997 4688 34805 26153 26943 30344 31048 18355 32973 23368 4381 24955 2330 22137 22004 29407 28436 19857 26624 232 6591 7955 13321 27976 32110 32673 30647 31021 35057 35278 20958 26141 1972 25908 15064 27277 30695 31596 16670 21105 25440 17551 17988 17631 25379 15079 14660 17390 29445 30498 20578 28680 21670 25647 26226 24053 27380 23480 5734 9819 10232 19257 20834 24446 22975 23700 13118 17418 25236 22622 27389 9468 22212 23341 7067 30441 26889 31018 7224 30764 31540 31902 9890 35184 33788 11115 32642 35009 24497 12528 14551 26216 26644 30680 24164 7436 24825 28700 28022 30037 32797 33962 34121 21987 27818 27106 32783 23927 29062 14453 23751 31318 19879 18631 26318 29153 6533 10338 11008 14781 25010 17317 20689 22522 21298 7241 7244 11863 20774 15770 18796 22960 16842 29899 5409 31896 31586 31585 22550 27931 24042 17742 22805 23314 8781 3117 12697 13972 18256 17690 24274 22929 19154 30493 18108 26792 26790 31925 31793 32905 33285 20486 11737 22751 15055 22069 28684 22085 31302 12533 18974 13187 11765 13181 18740 25948 29391 26751 22562 27984 28355 21606 30061 21293 27629 29755 31636 30679 32044 31690 31525 31980 18099 29267 8071 16484 20453 25090 27290 21615 22347 22534 1772 15350 20282 23838 29488 17874 22191 22923 25011 1777 24117 27595 24766 25069 28909 33628 33097 9244 22703 3260 6536 7320 17042 28244 5468 22788 26725 20469 28668 11459 10892 18877 22669 7634 12948 20087 22732 11292 18486 19834 8938 11962 14583 21115 24668 11044 14993 10235 19081 20214 9879 3607 969 20791 12580 29430 25624 20938 21817 28072 27173 27633 12500 33743 34422 32612 20217 30432 21488 4882 29614 19040 16501 8907 14480 23820 1694 6437 28691 27114 31907 31532 30523 33577 22583 8518 28197 30776 28815 22558 9431 25921 22301 17889 23099 28911 30900 29419 19216 22258 28773 21829 17700 25079 26866 28212 15461 27493 29930 31160 10958 21802 5865 25459 26726 28469 33498 33960 21897 33965 33602 19766 24082 27585 27583 22559 26944 18613 15400 16067 11677 12737 936 27070 27580 29379 28671 29108 30203 28540 31040 30111 30595 30594 33397 12579 17406 23505 3693 30378 30211 34689 31765 18224 20603 32380 27571 20614 15487 25705 29834 31342 30987 28129 24088 28936 31475 30615 1903 2275 2282 2946 5479 10777 32155 24092 29300 5636 32489 18031 22641 22640 35436 23181 20041 31698 18006 26145 7739 24096 24131 24209 6111 22887 23225 30708 27470 30406 31478 11103 33343 26976 34465 31971 29302 29741 30455 16615 6640 23557 27844 21294 29977 27408 21405 14638 27210 31640 14519 17014 14263 19194 13117 34427 35091 29737 34591 35319 35840 28643 19121 943 20852 5686 13268 17049 9692 9549 25817 7694 12891 7470 19968 7946 29734 11702 1323 693 27582 696 31783 28097 18907 11535 30277 26370 31684 24688 24713 31521 32053 23721 22040 27681 32036 30694 460 26393 28008 28520 3559 14504 2566 33142 27274 11567 2339 22834 26733 30404 25271 26371 23065 27301 30109 24134 8939 28221 28321 27624 27966 24395 23811 26364 18777 31877 17870 14141 2697 21373 5445 21759 23268 17251 23783 23055 19625 22315 22316 14511 27489 158 23661 6333 7481 12039 17399 23454 24255 30997 25579 24254 19799 6178 18065 11918 5616 18199 20068 22890 11641 24854 13519 14864 12216 110 16142 27701 3886 14146 25442 30442 29566 33025 29322 12291 23233 32187 13892 22864 21202 25263 33176 14861 29945 30618 32290 14916 28765 32181 32291 18889 13319 9162 19726 23315 33428 12371 24799 6911 27874 18231 18731 25491 26206 26702 25182 32974 7079 29269 16832 1131 30777 25727 10538 12184 19966 19308 5827 34308 14322 10278 26181 23255 9667 20347 11627 15974 9554 10651 12141 13751 22166 7950 17048 18785 15734 19090 11482 8329 22737 7186 13994 7041 7612 35104 34710 34191 33928 16228 20393 35345 17488 14189 22046 27370 27740 28832 12420 14797 13027 9835 25555 537 536 51 286 33689 22716 9014 35971 27447 29216 16072 18542 31888 10716 20584 19392 20365 27102 20605 25628 28161 31746 2274 10855 10852 565 11721 17352 15658 11165 17342 21820 23703 15511 10108 17429 14887 15537 19394 30025 14782 26744 19349 3664 19417 25797 20213 30604 30635 26846 6288 32343 24256 7961 19322 21725 24602 10710 12614 27113 17842 16775 11653 12422 11107 25208 9501 15813 24372 4595 12400 22836 27283 20395 27269 668 13720 30874 32575 35153 21568 22131 18206 31381 2673 25798 30475 5733 1424 6531 8058 13182 10537 147 3240 31715 14655 13781 9648 33660 32034 18162 17705 27803 29672 31571 22283 22853 23822 22548 15289 9303 11845 16846 20185 27057 28728 17471 27468 25773 19831 22697 11486 24566 26055 26309 24639 26407 22397 7386 6844 25607 14373 26493 7280 26136 12483 4981 15844 13447 23793 24730 27950 27948 26202 29380 2463 20325 21857 27189 21760 12954 21741 5122 21986 16963 14094 9208 19230 10228 10887 17616 29477 16749 21148 8385 22783 11662 13643 23150 4522 22763 24575 27010 20088 11584 15468 9225 636 18324 24267 15356 9246 14672 18321 21863 7528 14394 30686 19920 28147 28400 6258 14521 14622 14014 13179 21374 23144 23607 7355 27445 34537 16117 19231 19666 19258 18805 5758 17801 19450 22903 512 28601 15697 12730 12693 4257 4253 20561 18305 17990 19518 5885 10900 16137 14104 12459 29492 16578 17226 24328 29894 1978 8218 9944 25586 23687 2457 17672 2105 12865 14805 24744 27686 23423 7537 33379 11392 13962 19836 21914 8332 13248 19395 8488 10029 16556 14536 25106 33644 27825 5715 34314 26126 26851 29200 25812 26128 9652 7132 10584 23583 31675 16961 7430 162 16082 16079 20463 17844 22866 4641 813 7753 1461 5259 6645 6915 7302 12961 11494 25484 28287 24966 24982 20807 26142 15320 15848 25318 25901 29263 19172 23824 19907 6695 28407 17701 801 33293 36386 15812 25187 27048 25364 34760 2162 9917 13965 24834 24523 34015 30802 32728 13520 8188 19725 14396 7830 25276 32765 17610 24504 13306 5063 26394 20853 18599 28500 21003 9410 25142 22892 22930 71 23432 28907 23071 23563 35633 23478 26314 27715 4569 19885 1449 20611 23677 23993 9688 18546 23090 18547 19237 21185 12387 31811 31794 5262 3178 4295 28036 29541 20782 18630 20072 15719 26449 3687 10923 10272 12775 15702 4513 10578 24393 13323 15642 5423 8315 21406 11769 17356 24519 18787 7083 18018 33246 15889 23559 8402 14132 21696 25322 26374 24673 27882 29399 23352 11390 19596 21395 16344 6955 12968 33467 20272 20273 11069 19946 1054 23692 25294 29823 10347 20464 21425 10211 26637 30457 21247 31354 34239 17012 16056 18032 18211 32667 13464 20883 3691 21456 23760 15013 13856 35748 17924 28638 34676 13822 15517 28525 6566 18935 30254 6884 24377 19017 12106 30497 31426 19012 24363 2798 16745 18209 30532 8192 11782 18075 18078 24745 18317 19740 19939 198 14051 24090 19247 30348 5838 26593 221 5152 12139 20194 14463 18704 19543 15832 20027 11593 20030 9633 14193 14633 1611 18314 3453 1619 20203 25477 21490 5920 14321 7337 231 4083 2800 12093 18004 5114 8707 3749 10494 12366 13033 26811 26210 28419 28139 13865 12111 10491 11448 16006 22339 21084 29244 28555 28331 11559 16366 17156 3247 11934 28377 21275 2532 10998 7603 8048 8277 3907 30252 20221 8226 6490 9612 17395 22541 19813 9300 11314 2780 16679 5254 14525 15819 17780 17897 20240 1234 30445 32248 21645 13466 23639 13930 7129 8027 236 1955 19485 20829 17336 8824 8854 14862 30174 20830 22139 4432 5936 6435 31409 1212 8272 13456 26082 27945 28991 23195 14056 27024 11930 12795 14384 5986 13247 26599 15087 25602 17338 11609 11613 27401 27873 23101 788 6813 956 24691 14778 17849 24210 22872 10581 7427 861 13658 26561 10552 11032 15910 27639 27671 21925 15163 15784 21346 27032 24021 24769 28229 23966 31757 11029 31904 2012 22964 2686 1283 10665 18120 29176 31008 31009 22395 13890 30739 25488 7972 12718 19520 21697 22293 27480 12350 27278 23430 14261 21787 21196 30276 20712 24624 23919 12909 15499 2689 8877 12972 20504 20505 22844 19889 2941 23149 27816 31554 26375 26780 11706 16772 28906 23262 14338 11425 17094 1745 11041 1982 1929 4547 4552 12691 27059 12087 22253 7009 18936 9844 26372 31316 23644 7908 1512 3436 4000 25005 12152 6146 8225 12229 13665 25400 7145 2843 1522 25101 14533 10623 19704 25670 22473 34105 25830 34781 32205 23499 16378 19712 16938 24541 15073 18402 19519 13933 26346 9657 19586 20792 19534 30370 16359 26158 18624 22471 4254 3674 31028 4649 16854 11674 8727 11685 17832 24729 7271 9858 29971 25066 24812 9570 18709 8018 26828 25854 6905 22186 11337 16995 13936 13515 12738 17496 9681 9685 17831 10517 11155 28325 1513 3817 16686 18681 18683 35155 1430 1431 27165 4255 16865 18482 16973 17762 25748 5304 9684 16583 6382 12564 6140 7457 14800 9702 12169 8201 2960 4624 4623 3392 11622 1873 16910 2912 13610 390 4057 60 2895 2899 20187 3031 1931 11205 10661 1555 8379 12257 9594 1391 14957 22926 534 24765 9673 1435 877 16720 16717 24308 23091 11727 603 11798 6359 6612 8258 17823 22913 12923 14095 17703 4648 20675 14811 4980 2696 9939 14092 16206 2612 11668 12349 25105 16807 5210 16562 6837 9983 5979 16128 8217 7388 4770 28262 6078 22810 25941 15888 16581 19523 15291 4772 9159 10989 13953 16224 17987 9959 2980 24238 15412 8885 9848 10169 12562 11162 15028 19053 12995 21720 27374 27038 31535 15882 4771 4252 6083 31320 13220 4358 17579 11797 31909 18752 7391 21365 6466 27441 269 4465 13517 20102 17564 749 3624 3354 5903 22446 11555 14059 15865 15863 14280 22869 7315 13208 14161 4202 25935 21845 23802 2934 7938 24368 24286 9060 11566 11563 3151 2043 2818 3960 15710 17811 18504 26799 10833 14380 30295 12037 18491 18925 28093 28919 28916 24101 7933 20960 369 529 576 9814 10401 34882 26300 34017 4001 6680 25374 10325 13700 10848 11072 4484 2720 9686 16459 2867 1668 3115 10448 10122 8726 27219 3006 13063 13575 13057 20251 11995 20887 13668 21938 4319 6985 2106 11629 9672 7292 9539 7495 5870 14136 13726 16278 10370 33981 25391 19542 17953 614 16535 17387 17507 35984 28048 29794 15804 19143 4081 395 17073 13641 11327 19373 17966 21549 14133 18014 574 17875 10759 7059 14409 1137 23288 27262 31689 31695 9503 4526 7253 10198 10382 24201 23328 24113 24824 32522 7162 8735 24924 2006 31762 18659 1491 5641 1859 6902 6120 27971 6898 2139 8009 9154 6337 17005 9463 9797 19429 3011 3881 1493 11442 11081 16532 11440 13377 14411 13462 10341 7641 5163 4037 5121 16357 22711 31705 4017 2518 16279 7982 14544 18029 1078 11632 23399 10954 8680 8672 25668 9214 5659 5665 6757 12631 7656 1284 18068 25895 15771 21080 7202 7523 22443 19495 22396 20118 2936 11772 16591 1944 5907 16049 1629 5454 9391 26682 22649 17904 4700 18723 9084 14060 4811 5679 6584 17059 17057 8523 9892 1263 6715 5678 18629 21779 9908 16134 3908 5767 5765 4240 5764 5759 18765 10514 15683 22629 4365 17008 33309 16464 19074 8681 596 21377 23782 25035 24951 16021 22353 5113 13002 7370 5738 10509 10615 5229 9194 795 21470 18008 2681 16453 10817 18503 19837 31466 18746 31655 11670 1342 2155 18589 10516 33423 9812 4149 27221 6634 3703 3712 11368 5266 6633 16972 17384 32729 13263 5762 26886 32025 31727 10005 4443 8715 20362 8699 17647 13487 3144 19137 7387 31090 17588 22646 11277 4217 4208 8244 13214 10858 3996 4286 2280 3515 3271 6550 17034 21091 23445 12431 22170 11145 14145 27663 18421 24749 17506 27223 2812 19093 10767 16194 4589 6556 28784 19533 21679 23746 445 15118 1337 7327 17936 2943 25942 4258 11544 2691 16262 8450 6294 2647 9453 2648 18263 19537 14012 18261 17394 20511 7539 3427 0 2937 143 3893 27097 13855 15327 31437 8090 14081 29951 17623 20917 19261 25989 28391 12468 4425 24207 28006 28899 1994 3426 16655 10385 16653 21039 21854 10843 12692 8341 1255 624 20324 9118 13086 12399 867 2501 9758 556 1141 8409 22292 18651 6262 16685 26858 17173 7959 6350 16797 1336 1152 10078 1828 10750 5521 13570 17983 22235 20252 20686 15018 2700 5983 4520 1107 25183 29688 34579 3258 28634 29472 17330 30194 14527 20673 7175 1163 18968 1765 23986 1166 24109 18905 26994 25725 577 3399 7745 24179 19937 6701 11260 34110 5006 27724 25569 7936 31430 8053 9619 12646 11047 24378 21716 7568 22413 1358 22417 30482 17864 4650 11391 2986 11507 6438 14228 10851 7715 28530 25441 10428 1338 6237 13116 6241 6689 24435 11776 1353 31022 30030 3910 15636 1956 2632 6242 11293 11463 3307 169 9027 33383 7192 10062 1804 11163 1802 13188 6723 8041 1230 7658 4245 11087 4966 13706 14112 15298 18881 8789 17078 21927 23962 10888 6706 26523 17353 10837 3268 17432 18289 27808 4701 192 10102 4230 9978 18951 1678 3851 11365 36547 27053 16244 879 10106 19019 10104 419 13640 11865 11214 16145 9960 17632 15263 1771 7891 13283 16486 6719 14646 14569 27699 27107 13172 5766 28887 14816 22475 14822 13978 2981 11830 14231 15321 11379 14128 9832 26701 8044 28038 9856 2249 2254 2259 1108 6959 4486 2453 6042 10794 6043 7188 12593 21279 20210 878 17107 8468 6597 8345 2559 24571 1673 8347 14824 2513 11316 6740 12841 5871 14230 16543 9207 8945 8950 14035 32532 12454 18710 24385 1422 1782 9042 10735 12379 1793 3546 18444 1792 5768 31494 19155 14680 7967 21414 8083 4466 3689 4626 16552 4838 10119 189 4839 4960 454 7275 19851 27579 14717 19719 25317 3877 5130 6770 8883 12866 9316 15068 8754 30564 31266 2560 3473 26852 3500 17516 14871 17707 16916 15445 15964 20908 17331 22699 5421 6492 27906 6631 26127 18297 22081 22533 12696 19165 14180 6937 27161 3896 13073 16778 6883 21547 32410 4671 5632 11790 9245 1110 308 19654 45 8826 8833 12479 29693 598 2844 901 31250 8867 16632 7567 5628 1293 4669 5199 28073 2064 4271 5658 3782 5280 19213 28783 8285 8526 4693 4696 6936 1803 6088 467 10247 18979 34817 15835 6789 290 46 4097 776 9070 6462 9376 4127 15058 735 4819 10410 11921 459 2346 9587 34432 9750 4488 6673 6274 11650 6326 25711 3566 24165 6287 3160 3166 8882 24993 3173 12374 18085 755 758 759 645 15329 12165 3575 655 5633 1249 5065 16666 764 7964 1805 2810 33908 8546 174 1630 175 5630 3671 3262 8930 22999 9714 1309 18593 3044 22985 11520 13391 6434 15057 27932 25267 11141 19867 1823 12098 7451 11499 11836 9578 14758 22105 17021 17235 1920 22954 26173 5729 8017 17519 5723 1766 28409 31070 29339 27887 7897 8989 22494 9107 5844 3048 1897 16159 11686 8780 23812 1106 16052 3608 627 1754 18365 5792 1761 4645 13180 1752 11049 1760 1308 779 14258 24094 11256 9733 19451 7057 2709 16776 11681 8783 11466 2097 17041 18941 2522 6137 4685 4511 3940 83 12095 3065 18413 23198 4370 6277 13110 7074 20551 14893 18913 6810 17450 5200 11203 3699 358 8178 5166 17155 26793 30896 8263 4556 12199 5310 5276 756 7056 5973 5728 4984 5271 11201 5196 15032 27199 11401 5193 9138 8874 5198 9662 9047 11739 1848 28723 1155 18091 4638 8242 8241 201 5125 4243 9481 8043 33984 1354 1596 5543 34574 9485 31114 9377 23605 12221 5205 20778 7934 5158 6079 10179 12983 1914 22545 2601 237 2117 1190 6298 21672 13143 3180 25736 6967 7060 3430 3927 35708 3185 5015 7711 1874 1158 4063 10684 2101 10443 5488 11097 26965 2497 1559 7035 5978 131 2260 4442 11333 9958 8291 8779 12198 8070 2118 1971 2029 15757 19422 8141 7274 6243 7997 3628 7438 8023 347 6380 4979 3965 7003 6610 2025 4820 24654 7874 839 12639 12543 1243 3156 10482 20421 11255 14410 7662 4366 19382 4423 16005 6390 4191 26629 16050 21245 3452 5748 5937 3486 16726 10015 334 25345 4872 8472 9727 21635 3613 25175 3003 12523 35190 12981 6643 2494 2490 13524 18380 16271 263 9149 18389 10368 3951 953 1758 21108 11204 4905 3133 5548 3750 6825 6730 21010 18990 882 6055 15019 21699 14975 6179 10749 25040 17509 4993 944 6705 2595 24467 4602 3027 32 14554 4994 6285 3610 1781 3134 5544 11058 8412 27129 4996 268 8893 19938 9087 894 1003 1013 4481 20426 10002 21922 4774 1797 5631 2468 4112 4110 532 16637 4045 1159 3080 3898 540 23060 5520 874 8496 5014 5911 1148 15485 663 1539 12294 26642 1538 10487 1543 4792 9273 7600 8102 19291 4949 1044 11350 17970 20945 1351 23109 15925 14223 22744 10655 7542 1536 12828 1004 4360 18895 9096 2196 8054 16387 14417 8449 1469 9813 18969 4129 5346 2856 5951 241 3923 3924 1738 2304 4204 4914 1154 3250 35048 9321 4661 4561 1541 6394 5944 13613 26530 16488 2308 1479 1472 8566 8933 4607 13290 24816 503 4967 898 1143 13774 23183 7142 10200 12385 14001 24525 21449 9678 1869 3537 6812 5100 4863 3132 12326 2764 10911 448 1294 22511 24817 16304 27741 3783 4895 22134 8177 3899 1193 6121 10085 321 4723 4042 8286 31339 4355 10893 10917 14088 955 823 53 6276 4292 4192 11762 132 16893 1195 9177 13895 4702 896 362 4391 26241 355 4389 5222 7743 2148 292 18864 1245 5064 5190 1427 3147 23331 4584 1637 9850 13152 6543 5698 7779 10317 2884 29296 9834 21891 27714 6970 5206 14155 13351 4144 7988 7795 15930 4837 12806 25261 13579 4357 1061 13616 2828 2835 4066 6897 8072 21625 6150 15566 15637 5079 1757 3197 6927 5864 7422 19494 22403 6210 14614 15209 11671 21831 4750 10112 23623 8455 25920 5627 3831 1741 31927 17574 9034 8905 9247 4408 2869 7699 22873 2312 1597 13130 2195 2189 20874 16810 3611 13847 19663 1500 2135 5345 6238 9895 5526 7256 3614 5261 3188 30880 12192 27033 2876 9851 1220 14352 27385 8832 5197 3485 3821 8055 17890 16674 9260 3081 8413 3925 27392 31029 14347 25526 11344 2290 20638 1827 2382 23409 21434 18362 22951 9224 364 15260 12800 11849 15634 4469 9106 9601 52 24717 1450 25399 1175 28124 6011 15687 24832 27796 11957 2530 18755 677 13733 2031 16065 25511 786 28878 27964 6642 3903 6252 10692 9664 7618 4485 9472 31297 24895 12307 22789 15649 3319 470 20000 15050 5277 8542 23711 4974 16794 19003 14166 2309 28814 12710 12623 26002 3975 12176 
s1_count = 5
2752 5893 32519 35724 16574 
key nodes
17836 21024 24572 3123 14503 20697 21029 5095 4061 4273 20454 980 17998 30596 6460 1627 6831 11985 7238 1120 4791 7670 3455 11105 18414 8210 10000 1537 1591 18596 18527 30825 4689 913 3933 10533 19572 5017 9262 9607 4444 1349 23041 27007 5126 9861 1216 11319 10915 1801 212 25816 12102 12345 7578 8558 1297 21558 25757 2311 5337 2360 5829 635 7569 2131 1969 7979 33346 17938 1010 30079 23188 21223 1776 296 10059 16439 5946 1753 2054 10472 29495 10177 12075 3519 2848 331 23204 9725 8908 5725 22309 19615 28487 15483 16545 21487 28675 3077 30847 13474 5352 3135 4782 13928 8796 20569 4544 13176 10592 19928 22070 14995 10416 31257 10871 3994 1184 895 17731 4421 6829 865 361 3353 10082 19430 19181 12126 16396 9609 3154 12756 27012 32352 2897 2022 10635 6328 23952 14767 10948 15657 694 14558 23120 10973 3902 26004 4246 2531 4371 26859 4546 9115 15245 28752 133 6041 6076 21994 18315 19910 4822 3155 32175 12101 2978 5834 5279 5359 5149 6721 4673 6687 17416 16677 4726 1250 43 6724 1006 31664 2659 4523 5525 20246 22374 12316 5437 3829 5418 6204 14668 3114 3845 3922 8343 11713 3107 3595 11480 31100 9535 1799 1872 6005 6901 5171 29565 21686 21727 8353 27443 2852 14203 26159 15866 7845 5223 117 13580 4333 6776 17591 33545 4356 11443 15530 20720 15764 19465 6670 7228 3373 6191 12237 14342 14671 15781 9396 3919 20711 11839 329 17377 11109 30597 4315 25136 6080 2493 3119 7300 6727 7563 20294 15877 20832 21937 18310 2136 19850 2193 32659 18650 7861 2191 6049 9775 4143 4454 7781 1474 4377 12160 29902 2871 5178 5227 18896 19576 4883 13828 5746 2322 20269 22254 11125 593 17004 115 2192 876 8782 2755 1168 9762 4058 10313 194 14398 27433 567 6431 2749 1335 2801 4160 1157 4989 16802 10205 20122 4059 15519 18824 15916 6914 10938 1875 2878 2133 760 2363 5293 1826 30229 16051 2077 10936 25431 4121 6580 24052 6367 1669 2935 12792 9417 21762 8174 7088 17365 13981 27111 26898 17674 311 4197 18609 8309 5366 15905 4543 13592 11626 2130 19066 4580 24347 8889 18637 7785 30007 7837 3612 13609 3429 9645 35424 411 23025 18074 28860 818 3665 21267 27066 19195 2762 11523 16022 3086 1331 3176 16664 1545 32900 3042 985 3536 28884 4504 3888 7255 7205 4415 25072 6275 13834 5742 2894 3267 4498 14224 2742 20916 6050 11042 6826 4840 29937 7881 22063 15009 7290 8606 14 11711 11220 10508 5700 5741 11617 6508 8828 11018 9366 22701 8593 4041 2186 6327 21204 2263 15391 11684 6561 3381 7058 22728 13837 11526 24506 25316 17096 2703 8544 954 7081 30659 5350 27224 729 2306 20443 2500 28359 12636 4362 3424 4316 1012 794 6357 4 15520 12873 1183 6650 5347 14006 26737 1789 8399 6255 12318 16551 33084 4044 16258 5018 2872 13272 4147 8704 11731 15748 18143 7173 2498 324 21264 6990 20307 4903 14712 12465 3832 875 19255 6722 33668 5731 4384 18532 7659 6095 8046 1350 6266 1156 8936 25291 11354 5974 3711 17805 12006 2074 27584 892 7402 17248 25883 26879 172 14501 10577 18350 15581 10459 7954 20330 4186 4218 6731 4846 161 28149 1631 8842 24216 14215 2210 2391 21915 5697 21269 6912 8148 10087 12656 10874 11607 4781 5975 11760 2044 15610 9947 5351 1008 8512 14148 12683 1768 3329 10147 12903 50 3187 14188 5195 8215 6942 16667 17407 9563 7501 29821 17495 2806 6924 5830 15185 8408 5323 35031 1737 22256 3593 9816 6371 9500 16345 23116 2920 17267 4611 25361 2922 4529 1453 15466 4983 34342 471 21969 2989 14543 8541 2388 679 26085 25481 4919 7752 17745 11827 10727 13499 1985 10760 32288 10014 27598 4480 32726 2850 1356 6027 13547 1475 3296 15094 11059 22542 35862 33189 1109 17228 39 9052 12959 10945 13577 7503 30982 4131 11061 34441 15790 4812 8688 9436 10869 15039 11158 249 48 2853 33194 278 2581 14340 10208 195 4363 22207 5615 15743 16183 3333 2307 1311 3078 7780 2685 15741 7494 11838 7420 7 1113 2492 6498 777 7245 29916 22348 23955 6261 14294 24999 6767 15210 12707 28837 16001 24754 6647 13634 17056 10842 22816 13174 1324 1105 808 20767 11854 30828 9482 2357 14986 4911 9831 9457 15763 1704 3728 9383 12667 9475 12272 7655 11831 19631 11015 30502 2129 15612 15958 3785 1850 19284 4424 25926 19580 4300 4536 12622 4619 14272 6008 17563 531 30607 32342 4152 1853 5224 541 591 8530 20610 12227 4861 4060 28607 13233 22908 6900 8186 10001 21317 4043 2768 18415 8587 6073 3052 2496 1895 1526 14883 5634 9622 4306 13986 10038 16747 10795 5108 1919 1755 24304 3897 21433 4150 16487 657 5348 2503 14547 22230 5110 1909 5042 868 1779 13584 14057 6888 18404 22185 4714 11157 2326 13372 16614 2132 2839 8493 1780 24081 18003 3471 14923 2214 16329 4099 5290 11016 15311 21396 34525 6429 7865 14960 29168 7121 8357 15309 2197 11043 3660 2854 31459 15220 26172 3021 609 20155 671 3287 23393 12424 2736 23206 1877 28189 17268 7306 16101 242 3363 5539 30095 15292 8405 4225 2833 4374 7024 13071 11625 27691 12317 28111 4390 11086 21536 3167 3594 1632 15596 6218 20098 5278 16319 6208 25576 16549 2418 12758 1456 1423 3208 32904 6971 3375 33458 1610 3181 9754 817 5059 13390 8448 10396 2773 19118 8364 29019 2752 5893 32519 35724 16574 
