# Supplementary material for: Dynamic thresholding search for the feedback vertex set problem
Source: PeerJ Comput Sci. 2023 Feb 10;9:e1245. doi: 10.7717/peerj-cs.1245 (PMC10280643; doi:10.7717/peerj-cs.1245)
Supplement: Supplemental Information 4 — Each data indicates a series of the best objective values, the ever-found optimal solutions, and the corresponding computation time obtained by our algorithm in the search process. [file peerj-cs-09-1245-s004.zip › results/FourthCategory/p2p-Gnutella31.txt]

Number of vertexes = 62586
Number of edges = 147892
n' = 8094
m' = 44445
reduction time cost = 0.016507
the threhold is 20
seed = 193007275
Complete the construction of the initial solution, the fvsp is = 3075	 timecost = 0.82468s
CS: find better solution, the fvsp is = 3074	 timecost = 1.32631s
CS: find better solution, the fvsp is = 3073	 timecost = 1.32656s
CS: find better solution, the fvsp is = 3072	 timecost = 1.32674s
CS: find better solution, the fvsp is = 3071	 timecost = 1.32696s
CS: find better solution, the fvsp is = 3070	 timecost = 1.32714s
CS: find better solution, the fvsp is = 3069	 timecost = 1.32733s
CS: find better solution, the fvsp is = 3068	 timecost = 1.32751s
CS: find better solution, the fvsp is = 3067	 timecost = 1.3277s
CS: find better solution, the fvsp is = 3066	 timecost = 1.32789s
CS: find better solution, the fvsp is = 3065	 timecost = 1.32808s
CS: find better solution, the fvsp is = 3064	 timecost = 1.32827s
CS: find better solution, the fvsp is = 3063	 timecost = 1.32847s
CS: find better solution, the fvsp is = 3062	 timecost = 1.32869s
CS: find better solution, the fvsp is = 3061	 timecost = 1.32891s
CS: find better solution, the fvsp is = 3060	 timecost = 1.32911s
CS: find better solution, the fvsp is = 3059	 timecost = 1.32929s
CS: find better solution, the fvsp is = 3058	 timecost = 1.32949s
CS: find better solution, the fvsp is = 3057	 timecost = 1.32967s
CS: find better solution, the fvsp is = 3056	 timecost = 1.32987s
CS: find better solution, the fvsp is = 3055	 timecost = 1.33008s
CS: find better solution, the fvsp is = 3054	 timecost = 1.33025s
CS: find better solution, the fvsp is = 3053	 timecost = 1.33046s
CS: find better solution, the fvsp is = 3052	 timecost = 1.33065s
CS: find better solution, the fvsp is = 3051	 timecost = 1.33085s
CS: find better solution, the fvsp is = 3050	 timecost = 1.33106s
CS: find better solution, the fvsp is = 3049	 timecost = 1.33127s
CS: find better solution, the fvsp is = 3048	 timecost = 1.33144s
CS: find better solution, the fvsp is = 3047	 timecost = 1.33163s
CS: find better solution, the fvsp is = 3046	 timecost = 1.33183s
CS: find better solution, the fvsp is = 3045	 timecost = 1.33204s
CS: find better solution, the fvsp is = 3044	 timecost = 1.33226s
CS: find better solution, the fvsp is = 3043	 timecost = 1.33245s
CS: find better solution, the fvsp is = 3042	 timecost = 1.33264s
CS: find better solution, the fvsp is = 3041	 timecost = 1.33284s
CS: find better solution, the fvsp is = 3040	 timecost = 1.33304s
CS: find better solution, the fvsp is = 3039	 timecost = 1.33323s
CS: find better solution, the fvsp is = 3038	 timecost = 1.33343s
CS: find better solution, the fvsp is = 3037	 timecost = 1.33364s
CS: find better solution, the fvsp is = 3036	 timecost = 1.33384s
CS: find better solution, the fvsp is = 3035	 timecost = 1.33404s
CS: find better solution, the fvsp is = 3034	 timecost = 1.33424s
CS: find better solution, the fvsp is = 3033	 timecost = 1.33443s
CS: find better solution, the fvsp is = 3032	 timecost = 1.33461s
CS: find better solution, the fvsp is = 3031	 timecost = 1.33479s
CS: find better solution, the fvsp is = 3030	 timecost = 1.335s
CS: find better solution, the fvsp is = 3029	 timecost = 1.33519s
CS: find better solution, the fvsp is = 3028	 timecost = 1.33537s
CS: find better solution, the fvsp is = 3027	 timecost = 1.33555s
CS: find better solution, the fvsp is = 3026	 timecost = 1.33574s
CS: find better solution, the fvsp is = 3025	 timecost = 1.33595s
CS: find better solution, the fvsp is = 3024	 timecost = 1.33613s
CS: find better solution, the fvsp is = 3023	 timecost = 1.33633s
CS: find better solution, the fvsp is = 3022	 timecost = 1.33651s
CS: find better solution, the fvsp is = 3021	 timecost = 1.33672s
CS: find better solution, the fvsp is = 3020	 timecost = 1.33693s
CS: find better solution, the fvsp is = 3019	 timecost = 1.33712s
CS: find better solution, the fvsp is = 3018	 timecost = 1.3373s
CS: find better solution, the fvsp is = 3017	 timecost = 1.33748s
CS: find better solution, the fvsp is = 3016	 timecost = 1.33768s
CS: find better solution, the fvsp is = 3015	 timecost = 1.33791s
CS: find better solution, the fvsp is = 3014	 timecost = 1.33813s
CS: find better solution, the fvsp is = 3013	 timecost = 1.33831s
CS: find better solution, the fvsp is = 3012	 timecost = 1.33852s
CS: find better solution, the fvsp is = 3011	 timecost = 1.3387s
CS: find better solution, the fvsp is = 3010	 timecost = 1.33892s
CS: find better solution, the fvsp is = 3009	 timecost = 1.33911s
CS: find better solution, the fvsp is = 3008	 timecost = 1.33929s
CS: find better solution, the fvsp is = 3007	 timecost = 1.33946s
CS: find better solution, the fvsp is = 3006	 timecost = 1.33966s
CS: find better solution, the fvsp is = 3005	 timecost = 1.33986s
CS: find better solution, the fvsp is = 3004	 timecost = 1.34005s
CS: find better solution, the fvsp is = 3003	 timecost = 1.34025s
CS: find better solution, the fvsp is = 3002	 timecost = 1.34043s
CS: find better solution, the fvsp is = 3001	 timecost = 1.34063s
CS: find better solution, the fvsp is = 3000	 timecost = 1.34083s
CS: find better solution, the fvsp is = 2999	 timecost = 1.34103s
CS: find better solution, the fvsp is = 2998	 timecost = 1.34123s
CS: find better solution, the fvsp is = 2997	 timecost = 1.34142s
CS: find better solution, the fvsp is = 2996	 timecost = 1.34163s
CS: find better solution, the fvsp is = 2995	 timecost = 1.34182s
CS: find better solution, the fvsp is = 2994	 timecost = 1.34202s
CS: find better solution, the fvsp is = 2993	 timecost = 1.34223s
CS: find better solution, the fvsp is = 2992	 timecost = 1.34243s
CS: find better solution, the fvsp is = 2991	 timecost = 1.34263s
CS: find better solution, the fvsp is = 2990	 timecost = 1.34283s
CS: find better solution, the fvsp is = 2989	 timecost = 1.34304s
CS: find better solution, the fvsp is = 2988	 timecost = 1.34325s
CS: find better solution, the fvsp is = 2987	 timecost = 1.34346s
CS: find better solution, the fvsp is = 2986	 timecost = 1.34368s
CS: find better solution, the fvsp is = 2985	 timecost = 1.34386s
CS: find better solution, the fvsp is = 2984	 timecost = 1.34407s
CS: find better solution, the fvsp is = 2983	 timecost = 1.34426s
CS: find better solution, the fvsp is = 2982	 timecost = 1.34444s
CS: find better solution, the fvsp is = 2981	 timecost = 1.34465s
CS: find better solution, the fvsp is = 2980	 timecost = 1.34484s
CS: find better solution, the fvsp is = 2979	 timecost = 1.34507s
CS: find better solution, the fvsp is = 2978	 timecost = 1.34525s
CS: find better solution, the fvsp is = 2977	 timecost = 1.34547s
CS: find better solution, the fvsp is = 2976	 timecost = 1.34567s
CS: find better solution, the fvsp is = 2975	 timecost = 1.34586s
CS: find better solution, the fvsp is = 2974	 timecost = 1.34609s
CS: find better solution, the fvsp is = 2973	 timecost = 1.3463s
CS: find better solution, the fvsp is = 2972	 timecost = 1.34648s
CS: find better solution, the fvsp is = 2971	 timecost = 1.34668s
CS: find better solution, the fvsp is = 2970	 timecost = 1.34687s
CS: find better solution, the fvsp is = 2969	 timecost = 1.34708s
CS: find better solution, the fvsp is = 2968	 timecost = 1.34726s
CS: find better solution, the fvsp is = 2967	 timecost = 1.34747s
CS: find better solution, the fvsp is = 2966	 timecost = 1.34769s
CS: find better solution, the fvsp is = 2965	 timecost = 1.34787s
CS: find better solution, the fvsp is = 2964	 timecost = 1.34808s
CS: find better solution, the fvsp is = 2963	 timecost = 1.3483s
CS: find better solution, the fvsp is = 2962	 timecost = 1.34848s
CS: find better solution, the fvsp is = 2961	 timecost = 1.34868s
CS: find better solution, the fvsp is = 2960	 timecost = 1.34891s
CS: find better solution, the fvsp is = 2959	 timecost = 1.34912s
CS: find better solution, the fvsp is = 2958	 timecost = 1.3493s
CS: find better solution, the fvsp is = 2957	 timecost = 1.34948s
CS: find better solution, the fvsp is = 2956	 timecost = 1.34969s
CS: find better solution, the fvsp is = 2955	 timecost = 1.34989s
CS: find better solution, the fvsp is = 2954	 timecost = 1.3501s
CS: find better solution, the fvsp is = 2953	 timecost = 1.35031s
CS: find better solution, the fvsp is = 2952	 timecost = 1.35049s
CS: find better solution, the fvsp is = 2951	 timecost = 1.35069s
CS: find better solution, the fvsp is = 2950	 timecost = 1.35091s
CS: find better solution, the fvsp is = 2949	 timecost = 1.35113s
CS: find better solution, the fvsp is = 2948	 timecost = 1.35133s
CS: find better solution, the fvsp is = 2947	 timecost = 1.35153s
CS: find better solution, the fvsp is = 2946	 timecost = 1.35174s
CS: find better solution, the fvsp is = 2945	 timecost = 1.35195s
CS: find better solution, the fvsp is = 2944	 timecost = 1.35214s
CS: find better solution, the fvsp is = 2943	 timecost = 1.35232s
CS: find better solution, the fvsp is = 2942	 timecost = 1.35251s
CS: find better solution, the fvsp is = 2941	 timecost = 1.3527s
CS: find better solution, the fvsp is = 2940	 timecost = 1.35291s
CS: find better solution, the fvsp is = 2939	 timecost = 1.35311s
CS: find better solution, the fvsp is = 2938	 timecost = 1.35329s
CS: find better solution, the fvsp is = 2937	 timecost = 1.3535s
CS: find better solution, the fvsp is = 2936	 timecost = 1.3537s
CS: find better solution, the fvsp is = 2935	 timecost = 1.35391s
CS: find better solution, the fvsp is = 2934	 timecost = 1.35413s
CS: find better solution, the fvsp is = 2933	 timecost = 1.35434s
CS: find better solution, the fvsp is = 2932	 timecost = 1.35454s
CS: find better solution, the fvsp is = 2931	 timecost = 1.35475s
CS: find better solution, the fvsp is = 2930	 timecost = 1.35499s
CS: find better solution, the fvsp is = 2929	 timecost = 1.35518s
CS: find better solution, the fvsp is = 2928	 timecost = 1.35537s
CS: find better solution, the fvsp is = 2927	 timecost = 1.35557s
CS: find better solution, the fvsp is = 2926	 timecost = 1.35575s
CS: find better solution, the fvsp is = 2925	 timecost = 1.35596s
CS: find better solution, the fvsp is = 2924	 timecost = 1.35617s
CS: find better solution, the fvsp is = 2923	 timecost = 1.35636s
CS: find better solution, the fvsp is = 2922	 timecost = 1.35655s
CS: find better solution, the fvsp is = 2921	 timecost = 1.35673s
CS: find better solution, the fvsp is = 2920	 timecost = 1.35695s
CS: find better solution, the fvsp is = 2919	 timecost = 1.35715s
CS: find better solution, the fvsp is = 2918	 timecost = 1.35733s
CS: find better solution, the fvsp is = 2917	 timecost = 1.35752s
CS: find better solution, the fvsp is = 2916	 timecost = 1.3577s
CS: find better solution, the fvsp is = 2915	 timecost = 1.35789s
CS: find better solution, the fvsp is = 2914	 timecost = 1.3581s
CS: find better solution, the fvsp is = 2913	 timecost = 1.35828s
CS: find better solution, the fvsp is = 2912	 timecost = 1.35849s
CS: find better solution, the fvsp is = 2911	 timecost = 1.35871s
CS: find better solution, the fvsp is = 2910	 timecost = 1.35892s
CS: find better solution, the fvsp is = 2909	 timecost = 1.35912s
CS: find better solution, the fvsp is = 2908	 timecost = 1.35933s
CS: find better solution, the fvsp is = 2907	 timecost = 1.35953s
CS: find better solution, the fvsp is = 2906	 timecost = 1.35972s
CS: find better solution, the fvsp is = 2905	 timecost = 1.35993s
CS: find better solution, the fvsp is = 2904	 timecost = 1.36011s
CS: find better solution, the fvsp is = 2903	 timecost = 1.3603s
CS: find better solution, the fvsp is = 2902	 timecost = 1.36049s
CS: find better solution, the fvsp is = 2901	 timecost = 1.36068s
CS: find better solution, the fvsp is = 2900	 timecost = 1.3609s
CS: find better solution, the fvsp is = 2899	 timecost = 1.36111s
CS: find better solution, the fvsp is = 2898	 timecost = 1.36128s
CS: find better solution, the fvsp is = 2897	 timecost = 1.36149s
CS: find better solution, the fvsp is = 2896	 timecost = 1.3617s
CS: find better solution, the fvsp is = 2895	 timecost = 1.3619s
CS: find better solution, the fvsp is = 2894	 timecost = 1.36211s
CS: find better solution, the fvsp is = 2893	 timecost = 1.36233s
CS: find better solution, the fvsp is = 2892	 timecost = 1.36252s
CS: find better solution, the fvsp is = 2891	 timecost = 1.36271s
CS: find better solution, the fvsp is = 2890	 timecost = 1.36294s
CS: find better solution, the fvsp is = 2889	 timecost = 1.36315s
CS: find better solution, the fvsp is = 2888	 timecost = 1.36335s
CS: find better solution, the fvsp is = 2887	 timecost = 1.36353s
CS: find better solution, the fvsp is = 2886	 timecost = 1.3637s
CS: find better solution, the fvsp is = 2885	 timecost = 1.36392s
CS: find better solution, the fvsp is = 2884	 timecost = 1.36412s
CS: find better solution, the fvsp is = 2883	 timecost = 1.36429s
CS: find better solution, the fvsp is = 2882	 timecost = 1.3645s
CS: find better solution, the fvsp is = 2881	 timecost = 1.36471s
CS: find better solution, the fvsp is = 2880	 timecost = 1.36492s
CS: find better solution, the fvsp is = 2879	 timecost = 1.36512s
CS: find better solution, the fvsp is = 2878	 timecost = 1.36531s
CS: find better solution, the fvsp is = 2877	 timecost = 1.36549s
CS: find better solution, the fvsp is = 2876	 timecost = 1.36568s
CS: find better solution, the fvsp is = 2875	 timecost = 1.36586s
CS: find better solution, the fvsp is = 2874	 timecost = 1.36606s
CS: find better solution, the fvsp is = 2873	 timecost = 1.36624s
CS: find better solution, the fvsp is = 2872	 timecost = 1.36642s
CS: find better solution, the fvsp is = 2871	 timecost = 1.36662s
CS: find better solution, the fvsp is = 2870	 timecost = 1.36681s
CS: find better solution, the fvsp is = 2869	 timecost = 1.36703s
CS: find better solution, the fvsp is = 2868	 timecost = 1.36724s
CS: find better solution, the fvsp is = 2867	 timecost = 1.36743s
CS: find better solution, the fvsp is = 2866	 timecost = 1.36764s
CS: find better solution, the fvsp is = 2865	 timecost = 1.36785s
CS: find better solution, the fvsp is = 2864	 timecost = 1.36805s
CS: find better solution, the fvsp is = 2863	 timecost = 1.36823s
CS: find better solution, the fvsp is = 2862	 timecost = 1.36841s
CS: find better solution, the fvsp is = 2861	 timecost = 1.36861s
CS: find better solution, the fvsp is = 2860	 timecost = 1.36879s
CS: find better solution, the fvsp is = 2859	 timecost = 1.36901s
CS: find better solution, the fvsp is = 2858	 timecost = 1.36922s
CS: find better solution, the fvsp is = 2857	 timecost = 1.3694s
CS: find better solution, the fvsp is = 2856	 timecost = 1.36959s
CS: find better solution, the fvsp is = 2855	 timecost = 1.36976s
CS: find better solution, the fvsp is = 2854	 timecost = 1.37s
CS: find better solution, the fvsp is = 2853	 timecost = 1.3702s
CS: find better solution, the fvsp is = 2852	 timecost = 1.37038s
CS: find better solution, the fvsp is = 2851	 timecost = 1.37058s
CS: find better solution, the fvsp is = 2850	 timecost = 1.37077s
CS: find better solution, the fvsp is = 2849	 timecost = 1.37102s
CS: find better solution, the fvsp is = 2848	 timecost = 1.37124s
CS: find better solution, the fvsp is = 2847	 timecost = 1.37143s
CS: find better solution, the fvsp is = 2846	 timecost = 1.37162s
CS: find better solution, the fvsp is = 2845	 timecost = 1.37183s
CS: find better solution, the fvsp is = 2844	 timecost = 1.37203s
CS: find better solution, the fvsp is = 2843	 timecost = 1.37225s
CS: find better solution, the fvsp is = 2842	 timecost = 1.37246s
CS: find better solution, the fvsp is = 2841	 timecost = 1.37264s
CS: find better solution, the fvsp is = 2840	 timecost = 1.37289s
CS: find better solution, the fvsp is = 2839	 timecost = 1.37309s
CS: find better solution, the fvsp is = 2838	 timecost = 1.37327s
CS: find better solution, the fvsp is = 2837	 timecost = 1.37347s
CS: find better solution, the fvsp is = 2836	 timecost = 1.37367s
CS: find better solution, the fvsp is = 2835	 timecost = 1.37385s
CS: find better solution, the fvsp is = 2834	 timecost = 1.37406s
CS: find better solution, the fvsp is = 2833	 timecost = 1.37427s
CS: find better solution, the fvsp is = 2832	 timecost = 1.37446s
CS: find better solution, the fvsp is = 2831	 timecost = 1.37464s
CS: find better solution, the fvsp is = 2830	 timecost = 1.37485s
CS: find better solution, the fvsp is = 2829	 timecost = 1.37507s
CS: find better solution, the fvsp is = 2828	 timecost = 1.37525s
CS: find better solution, the fvsp is = 2827	 timecost = 1.37547s
CS: find better solution, the fvsp is = 2826	 timecost = 1.37567s
CS: find better solution, the fvsp is = 2825	 timecost = 1.37585s
CS: find better solution, the fvsp is = 2824	 timecost = 1.37607s
CS: find better solution, the fvsp is = 2823	 timecost = 1.37625s
CS: find better solution, the fvsp is = 2822	 timecost = 1.37646s
CS: find better solution, the fvsp is = 2821	 timecost = 1.37664s
CS: find better solution, the fvsp is = 2820	 timecost = 1.37685s
CS: find better solution, the fvsp is = 2819	 timecost = 1.37708s
CS: find better solution, the fvsp is = 2818	 timecost = 1.37726s
CS: find better solution, the fvsp is = 2817	 timecost = 1.37749s
CS: find better solution, the fvsp is = 2816	 timecost = 1.37768s
CS: find better solution, the fvsp is = 2815	 timecost = 1.37788s
CS: find better solution, the fvsp is = 2814	 timecost = 1.37809s
CS: find better solution, the fvsp is = 2813	 timecost = 1.3783s
CS: find better solution, the fvsp is = 2812	 timecost = 1.3785s
CS: find better solution, the fvsp is = 2811	 timecost = 1.37871s
CS: find better solution, the fvsp is = 2810	 timecost = 1.37889s
CS: find better solution, the fvsp is = 2809	 timecost = 1.37911s
CS: find better solution, the fvsp is = 2808	 timecost = 1.37929s
CS: find better solution, the fvsp is = 2807	 timecost = 1.37949s
CS: find better solution, the fvsp is = 2806	 timecost = 1.3797s
CS: find better solution, the fvsp is = 2805	 timecost = 1.37989s
CS: find better solution, the fvsp is = 2804	 timecost = 1.38011s
CS: find better solution, the fvsp is = 2803	 timecost = 1.38031s
CS: find better solution, the fvsp is = 2802	 timecost = 1.38051s
CS: find better solution, the fvsp is = 2801	 timecost = 1.38072s
CS: find better solution, the fvsp is = 2800	 timecost = 1.38094s
CS: find better solution, the fvsp is = 2799	 timecost = 1.38113s
CS: find better solution, the fvsp is = 2798	 timecost = 1.38134s
CS: find better solution, the fvsp is = 2797	 timecost = 1.38153s
CS: find better solution, the fvsp is = 2796	 timecost = 1.38174s
CS: find better solution, the fvsp is = 2795	 timecost = 1.38197s
CS: find better solution, the fvsp is = 2794	 timecost = 1.38219s
CS: find better solution, the fvsp is = 2793	 timecost = 1.38241s
CS: find better solution, the fvsp is = 2792	 timecost = 1.3826s
CS: find better solution, the fvsp is = 2791	 timecost = 1.38278s
CS: find better solution, the fvsp is = 2790	 timecost = 1.38298s
CS: find better solution, the fvsp is = 2789	 timecost = 1.38316s
CS: find better solution, the fvsp is = 2788	 timecost = 1.38337s
CS: find better solution, the fvsp is = 2787	 timecost = 1.38358s
CS: find better solution, the fvsp is = 2786	 timecost = 1.38376s
CS: find better solution, the fvsp is = 2785	 timecost = 1.38397s
CS: find better solution, the fvsp is = 2784	 timecost = 1.38417s
CS: find better solution, the fvsp is = 2783	 timecost = 1.38438s
CS: find better solution, the fvsp is = 2782	 timecost = 1.38459s
CS: find better solution, the fvsp is = 2781	 timecost = 1.3848s
CS: find better solution, the fvsp is = 2780	 timecost = 1.38501s
CS: find better solution, the fvsp is = 2779	 timecost = 1.38521s
CS: find better solution, the fvsp is = 2778	 timecost = 1.38542s
CS: find better solution, the fvsp is = 2777	 timecost = 1.38562s
CS: find better solution, the fvsp is = 2776	 timecost = 1.38583s
CS: find better solution, the fvsp is = 2775	 timecost = 1.38603s
CS: find better solution, the fvsp is = 2774	 timecost = 1.38623s
CS: find better solution, the fvsp is = 2773	 timecost = 1.38641s
CS: find better solution, the fvsp is = 2772	 timecost = 1.3866s
CS: find better solution, the fvsp is = 2771	 timecost = 1.3868s
CS: find better solution, the fvsp is = 2770	 timecost = 1.38701s
CS: find better solution, the fvsp is = 2769	 timecost = 1.38723s
CS: find better solution, the fvsp is = 2768	 timecost = 1.38742s
CS: find better solution, the fvsp is = 2767	 timecost = 1.38763s
CS: find better solution, the fvsp is = 2766	 timecost = 1.38784s
CS: find better solution, the fvsp is = 2765	 timecost = 1.38806s
CS: find better solution, the fvsp is = 2764	 timecost = 1.38826s
CS: find better solution, the fvsp is = 2763	 timecost = 1.38844s
CS: find better solution, the fvsp is = 2762	 timecost = 1.38865s
CS: find better solution, the fvsp is = 2761	 timecost = 1.38887s
CS: find better solution, the fvsp is = 2760	 timecost = 1.38908s
CS: find better solution, the fvsp is = 2759	 timecost = 1.38926s
CS: find better solution, the fvsp is = 2758	 timecost = 1.38948s
CS: find better solution, the fvsp is = 2757	 timecost = 1.38969s
CS: find better solution, the fvsp is = 2756	 timecost = 1.38989s
CS: find better solution, the fvsp is = 2755	 timecost = 1.39011s
CS: find better solution, the fvsp is = 2754	 timecost = 1.39033s
CS: find better solution, the fvsp is = 2753	 timecost = 1.39053s
CS: find better solution, the fvsp is = 2752	 timecost = 1.39072s
CS: find better solution, the fvsp is = 2751	 timecost = 1.39092s
CS: find better solution, the fvsp is = 2750	 timecost = 1.39112s
CS: find better solution, the fvsp is = 2749	 timecost = 1.39133s
CS: find better solution, the fvsp is = 2748	 timecost = 1.39152s
CS: find better solution, the fvsp is = 2747	 timecost = 1.39173s
CS: find better solution, the fvsp is = 2746	 timecost = 1.39194s
CS: find better solution, the fvsp is = 2745	 timecost = 1.39212s
CS: find better solution, the fvsp is = 2744	 timecost = 1.39233s
CS: find better solution, the fvsp is = 2743	 timecost = 1.39254s
CS: find better solution, the fvsp is = 2742	 timecost = 1.39274s
CS: find better solution, the fvsp is = 2741	 timecost = 1.39296s
CS: find better solution, the fvsp is = 2740	 timecost = 1.39318s
CS: find better solution, the fvsp is = 2739	 timecost = 1.39339s
CS: find better solution, the fvsp is = 2738	 timecost = 1.39359s
CS: find better solution, the fvsp is = 2737	 timecost = 1.39378s
CS: find better solution, the fvsp is = 2736	 timecost = 1.394s
CS: find better solution, the fvsp is = 2735	 timecost = 1.3942s
CS: find better solution, the fvsp is = 2734	 timecost = 1.39441s
CS: find better solution, the fvsp is = 2733	 timecost = 1.39461s
CS: find better solution, the fvsp is = 2732	 timecost = 1.39482s
CS: find better solution, the fvsp is = 2731	 timecost = 1.39504s
CS: find better solution, the fvsp is = 2730	 timecost = 1.39525s
CS: find better solution, the fvsp is = 2729	 timecost = 1.39545s
CS: find better solution, the fvsp is = 2728	 timecost = 1.39566s
CS: find better solution, the fvsp is = 2727	 timecost = 1.39588s
CS: find better solution, the fvsp is = 2726	 timecost = 1.3961s
CS: find better solution, the fvsp is = 2725	 timecost = 1.3963s
CS: find better solution, the fvsp is = 2724	 timecost = 1.39652s
CS: find better solution, the fvsp is = 2723	 timecost = 1.39672s
CS: find better solution, the fvsp is = 2722	 timecost = 1.39695s
CS: find better solution, the fvsp is = 2721	 timecost = 1.39715s
CS: find better solution, the fvsp is = 2720	 timecost = 1.39735s
CS: find better solution, the fvsp is = 2719	 timecost = 1.39755s
CS: find better solution, the fvsp is = 2718	 timecost = 1.39774s
CS: find better solution, the fvsp is = 2717	 timecost = 1.39794s
CS: find better solution, the fvsp is = 2716	 timecost = 1.39813s
CS: find better solution, the fvsp is = 2715	 timecost = 1.39831s
CS: find better solution, the fvsp is = 2714	 timecost = 1.39851s
CS: find better solution, the fvsp is = 2713	 timecost = 1.39872s
CS: find better solution, the fvsp is = 2712	 timecost = 1.39894s
CS: find better solution, the fvsp is = 2711	 timecost = 1.39914s
CS: find better solution, the fvsp is = 2710	 timecost = 1.39933s
CS: find better solution, the fvsp is = 2709	 timecost = 1.39952s
CS: find better solution, the fvsp is = 2708	 timecost = 1.39973s
CS: find better solution, the fvsp is = 2707	 timecost = 1.39995s
CS: find better solution, the fvsp is = 2706	 timecost = 1.40013s
CS: find better solution, the fvsp is = 2705	 timecost = 1.40033s
CS: find better solution, the fvsp is = 2704	 timecost = 1.40055s
CS: find better solution, the fvsp is = 2703	 timecost = 1.40075s
CS: find better solution, the fvsp is = 2702	 timecost = 1.40095s
CS: find better solution, the fvsp is = 2701	 timecost = 1.40115s
CS: find better solution, the fvsp is = 2700	 timecost = 1.40135s
CS: find better solution, the fvsp is = 2699	 timecost = 1.40157s
CS: find better solution, the fvsp is = 2698	 timecost = 1.40178s
CS: find better solution, the fvsp is = 2697	 timecost = 1.40198s
CS: find better solution, the fvsp is = 2696	 timecost = 1.40219s
CS: find better solution, the fvsp is = 2695	 timecost = 1.40239s
CS: find better solution, the fvsp is = 2694	 timecost = 1.40257s
CS: find better solution, the fvsp is = 2693	 timecost = 1.40278s
CS: find better solution, the fvsp is = 2692	 timecost = 1.40297s
CS: find better solution, the fvsp is = 2691	 timecost = 1.40319s
CS: find better solution, the fvsp is = 2690	 timecost = 1.40338s
CS: find better solution, the fvsp is = 2689	 timecost = 1.40358s
CS: find better solution, the fvsp is = 2688	 timecost = 1.40376s
CS: find better solution, the fvsp is = 2687	 timecost = 1.40399s
CS: find better solution, the fvsp is = 2686	 timecost = 1.4042s
CS: find better solution, the fvsp is = 2685	 timecost = 1.40441s
CS: find better solution, the fvsp is = 2684	 timecost = 1.40461s
CS: find better solution, the fvsp is = 2683	 timecost = 1.40481s
CS: find better solution, the fvsp is = 2682	 timecost = 1.40501s
CS: find better solution, the fvsp is = 2681	 timecost = 1.40524s
CS: find better solution, the fvsp is = 2680	 timecost = 1.40546s
CS: find better solution, the fvsp is = 2679	 timecost = 1.40567s
CS: find better solution, the fvsp is = 2678	 timecost = 1.40587s
CS: find better solution, the fvsp is = 2677	 timecost = 1.40609s
CS: find better solution, the fvsp is = 2676	 timecost = 1.4063s
CS: find better solution, the fvsp is = 2675	 timecost = 1.40653s
CS: find better solution, the fvsp is = 2674	 timecost = 1.40671s
CS: find better solution, the fvsp is = 2673	 timecost = 1.40694s
CS: find better solution, the fvsp is = 2672	 timecost = 1.40713s
CS: find better solution, the fvsp is = 2671	 timecost = 1.40734s
CS: find better solution, the fvsp is = 2670	 timecost = 1.40754s
CS: find better solution, the fvsp is = 2669	 timecost = 1.40775s
CS: find better solution, the fvsp is = 2668	 timecost = 1.40796s
CS: find better solution, the fvsp is = 2667	 timecost = 1.40817s
CS: find better solution, the fvsp is = 2666	 timecost = 1.40837s
CS: find better solution, the fvsp is = 2665	 timecost = 1.40855s
CS: find better solution, the fvsp is = 2664	 timecost = 1.40877s
CS: find better solution, the fvsp is = 2663	 timecost = 1.40898s
CS: find better solution, the fvsp is = 2662	 timecost = 1.40917s
CS: find better solution, the fvsp is = 2661	 timecost = 1.40936s
CS: find better solution, the fvsp is = 2660	 timecost = 1.40957s
CS: find better solution, the fvsp is = 2659	 timecost = 1.40978s
CS: find better solution, the fvsp is = 2658	 timecost = 1.41002s
CS: find better solution, the fvsp is = 2657	 timecost = 1.41023s
CS: find better solution, the fvsp is = 2656	 timecost = 1.41045s
CS: find better solution, the fvsp is = 2655	 timecost = 1.41064s
CS: find better solution, the fvsp is = 2654	 timecost = 1.41083s
CS: find better solution, the fvsp is = 2653	 timecost = 1.41103s
CS: find better solution, the fvsp is = 2652	 timecost = 1.41129s
CS: find better solution, the fvsp is = 2651	 timecost = 1.41159s
CS: find better solution, the fvsp is = 2650	 timecost = 1.41192s
CS: find better solution, the fvsp is = 2649	 timecost = 1.41221s
CS: find better solution, the fvsp is = 2648	 timecost = 1.4125s
CS: find better solution, the fvsp is = 2647	 timecost = 1.41279s
CS: find better solution, the fvsp is = 2646	 timecost = 1.41301s
CS: find better solution, the fvsp is = 2645	 timecost = 1.41319s
CS: find better solution, the fvsp is = 2644	 timecost = 1.41339s
CS: find better solution, the fvsp is = 2643	 timecost = 1.4136s
CS: find better solution, the fvsp is = 2642	 timecost = 1.41383s
CS: find better solution, the fvsp is = 2641	 timecost = 1.41406s
CS: find better solution, the fvsp is = 2640	 timecost = 1.41425s
CS: find better solution, the fvsp is = 2639	 timecost = 1.41446s
CS: find better solution, the fvsp is = 2638	 timecost = 1.41473s
CS: find better solution, the fvsp is = 2637	 timecost = 1.41554s
CS: find better solution, the fvsp is = 2636	 timecost = 1.41578s
CS: find better solution, the fvsp is = 2635	 timecost = 1.41598s
CS: find better solution, the fvsp is = 2634	 timecost = 1.4162s
CS: find better solution, the fvsp is = 2633	 timecost = 1.4164s
CS: find better solution, the fvsp is = 2632	 timecost = 1.41661s
CS: find better solution, the fvsp is = 2631	 timecost = 1.41683s
CS: find better solution, the fvsp is = 2630	 timecost = 1.41704s
CS: find better solution, the fvsp is = 2629	 timecost = 1.41724s
CS: find better solution, the fvsp is = 2628	 timecost = 1.41744s
CS: find better solution, the fvsp is = 2627	 timecost = 1.41764s
CS: find better solution, the fvsp is = 2626	 timecost = 1.41786s
CS: find better solution, the fvsp is = 2625	 timecost = 1.41808s
CS: find better solution, the fvsp is = 2624	 timecost = 1.41829s
CS: find better solution, the fvsp is = 2623	 timecost = 1.41847s
CS: find better solution, the fvsp is = 2622	 timecost = 1.41869s
CS: find better solution, the fvsp is = 2621	 timecost = 1.41889s
CS: find better solution, the fvsp is = 2620	 timecost = 1.41911s
CS: find better solution, the fvsp is = 2619	 timecost = 1.41931s
CS: find better solution, the fvsp is = 2618	 timecost = 1.41954s
CS: find better solution, the fvsp is = 2617	 timecost = 1.41975s
CS: find better solution, the fvsp is = 2616	 timecost = 1.41996s
CS: find better solution, the fvsp is = 2615	 timecost = 1.42015s
CS: find better solution, the fvsp is = 2614	 timecost = 1.42036s
CS: find better solution, the fvsp is = 2613	 timecost = 1.42059s
CS: find better solution, the fvsp is = 2612	 timecost = 1.42079s
CS: find better solution, the fvsp is = 2611	 timecost = 1.42097s
CS: find better solution, the fvsp is = 2610	 timecost = 1.42119s
CS: find better solution, the fvsp is = 2609	 timecost = 1.42141s
CS: find better solution, the fvsp is = 2608	 timecost = 1.42166s
CS: find better solution, the fvsp is = 2607	 timecost = 1.42185s
CS: find better solution, the fvsp is = 2606	 timecost = 1.42206s
CS: find better solution, the fvsp is = 2605	 timecost = 1.42225s
CS: find better solution, the fvsp is = 2604	 timecost = 1.42247s
CS: find better solution, the fvsp is = 2603	 timecost = 1.4227s
CS: find better solution, the fvsp is = 2602	 timecost = 1.42289s
CS: find better solution, the fvsp is = 2601	 timecost = 1.42309s
CS: find better solution, the fvsp is = 2600	 timecost = 1.42357s
CS: find better solution, the fvsp is = 2599	 timecost = 1.42379s
CS: find better solution, the fvsp is = 2598	 timecost = 1.424s
CS: find better solution, the fvsp is = 2597	 timecost = 1.42422s
CS: find better solution, the fvsp is = 2596	 timecost = 1.42442s
CS: find better solution, the fvsp is = 2595	 timecost = 1.42462s
CS: find better solution, the fvsp is = 2594	 timecost = 1.42482s
CS: find better solution, the fvsp is = 2593	 timecost = 1.42502s
CS: find better solution, the fvsp is = 2592	 timecost = 1.42524s
CS: find better solution, the fvsp is = 2591	 timecost = 1.42543s
CS: find better solution, the fvsp is = 2590	 timecost = 1.42567s
CS: find better solution, the fvsp is = 2589	 timecost = 1.42587s
CS: find better solution, the fvsp is = 2588	 timecost = 1.42609s
CS: find better solution, the fvsp is = 2587	 timecost = 1.42631s
CS: find better solution, the fvsp is = 2586	 timecost = 1.42653s
CS: find better solution, the fvsp is = 2585	 timecost = 1.42674s
CS: find better solution, the fvsp is = 2584	 timecost = 1.42692s
CS: find better solution, the fvsp is = 2583	 timecost = 1.42712s
CS: find better solution, the fvsp is = 2582	 timecost = 1.42733s
CS: find better solution, the fvsp is = 2581	 timecost = 1.42755s
CS: find better solution, the fvsp is = 2580	 timecost = 1.42777s
CS: find better solution, the fvsp is = 2579	 timecost = 1.42798s
CS: find better solution, the fvsp is = 2578	 timecost = 1.42818s
CS: find better solution, the fvsp is = 2577	 timecost = 1.42839s
CS: find better solution, the fvsp is = 2576	 timecost = 1.42859s
CS: find better solution, the fvsp is = 2575	 timecost = 1.42881s
CS: find better solution, the fvsp is = 2574	 timecost = 1.42903s
CS: find better solution, the fvsp is = 2573	 timecost = 1.42923s
CS: find better solution, the fvsp is = 2572	 timecost = 1.42944s
CS: find better solution, the fvsp is = 2571	 timecost = 1.42968s
CS: find better solution, the fvsp is = 2570	 timecost = 1.42989s
CS: find better solution, the fvsp is = 2569	 timecost = 1.43011s
CS: find better solution, the fvsp is = 2568	 timecost = 1.43032s
CS: find better solution, the fvsp is = 2567	 timecost = 1.43054s
CS: find better solution, the fvsp is = 2566	 timecost = 1.43077s
CS: find better solution, the fvsp is = 2565	 timecost = 1.43099s
CS: find better solution, the fvsp is = 2564	 timecost = 1.4312s
CS: find better solution, the fvsp is = 2563	 timecost = 1.4314s
CS: find better solution, the fvsp is = 2562	 timecost = 1.43164s
CS: find better solution, the fvsp is = 2561	 timecost = 1.43186s
CS: find better solution, the fvsp is = 2560	 timecost = 1.43207s
CS: find better solution, the fvsp is = 2559	 timecost = 1.43229s
CS: find better solution, the fvsp is = 2558	 timecost = 1.43252s
CS: find better solution, the fvsp is = 2557	 timecost = 1.43275s
CS: find better solution, the fvsp is = 2556	 timecost = 1.43297s
CS: find better solution, the fvsp is = 2555	 timecost = 1.4332s
CS: find better solution, the fvsp is = 2554	 timecost = 1.43339s
CS: find better solution, the fvsp is = 2553	 timecost = 1.43364s
CS: find better solution, the fvsp is = 2552	 timecost = 1.43383s
CS: find better solution, the fvsp is = 2551	 timecost = 1.43405s
CS: find better solution, the fvsp is = 2550	 timecost = 1.43426s
CS: find better solution, the fvsp is = 2549	 timecost = 1.43447s
CS: find better solution, the fvsp is = 2548	 timecost = 1.43467s
CS: find better solution, the fvsp is = 2547	 timecost = 1.43487s
CS: find better solution, the fvsp is = 2546	 timecost = 1.43509s
CS: find better solution, the fvsp is = 2545	 timecost = 1.43529s
CS: find better solution, the fvsp is = 2544	 timecost = 1.4355s
CS: find better solution, the fvsp is = 2543	 timecost = 1.4357s
CS: find better solution, the fvsp is = 2542	 timecost = 1.43592s
CS: find better solution, the fvsp is = 2541	 timecost = 1.43611s
CS: find better solution, the fvsp is = 2540	 timecost = 1.43631s
CS: find better solution, the fvsp is = 2539	 timecost = 1.43652s
CS: find better solution, the fvsp is = 2538	 timecost = 1.43671s
CS: find better solution, the fvsp is = 2537	 timecost = 1.43693s
CS: find better solution, the fvsp is = 2536	 timecost = 1.43715s
CS: find better solution, the fvsp is = 2535	 timecost = 1.43737s
CS: find better solution, the fvsp is = 2534	 timecost = 1.43761s
CS: find better solution, the fvsp is = 2533	 timecost = 1.43781s
CS: find better solution, the fvsp is = 2532	 timecost = 1.438s
CS: find better solution, the fvsp is = 2531	 timecost = 1.43821s
CS: find better solution, the fvsp is = 2530	 timecost = 1.4384s
CS: find better solution, the fvsp is = 2529	 timecost = 1.4386s
CS: find better solution, the fvsp is = 2528	 timecost = 1.43882s
CS: find better solution, the fvsp is = 2527	 timecost = 1.43903s
CS: find better solution, the fvsp is = 2526	 timecost = 1.43923s
CS: find better solution, the fvsp is = 2525	 timecost = 1.43943s
CS: find better solution, the fvsp is = 2524	 timecost = 1.43965s
CS: find better solution, the fvsp is = 2523	 timecost = 1.43986s
CS: find better solution, the fvsp is = 2522	 timecost = 1.44009s
CS: find better solution, the fvsp is = 2521	 timecost = 1.44029s
CS: find better solution, the fvsp is = 2520	 timecost = 1.44051s
CS: find better solution, the fvsp is = 2519	 timecost = 1.44071s
CS: find better solution, the fvsp is = 2518	 timecost = 1.44093s
CS: find better solution, the fvsp is = 2517	 timecost = 1.44114s
CS: find better solution, the fvsp is = 2516	 timecost = 1.44136s
CS: find better solution, the fvsp is = 2515	 timecost = 1.44156s
CS: find better solution, the fvsp is = 2514	 timecost = 1.44176s
CS: find better solution, the fvsp is = 2513	 timecost = 1.44197s
CS: find better solution, the fvsp is = 2512	 timecost = 1.44218s
CS: find better solution, the fvsp is = 2511	 timecost = 1.44241s
CS: find better solution, the fvsp is = 2510	 timecost = 1.44264s
CS: find better solution, the fvsp is = 2509	 timecost = 1.44285s
CS: find better solution, the fvsp is = 2508	 timecost = 1.44304s
CS: find better solution, the fvsp is = 2507	 timecost = 1.44322s
CS: find better solution, the fvsp is = 2506	 timecost = 1.44341s
CS: find better solution, the fvsp is = 2505	 timecost = 1.44361s
CS: find better solution, the fvsp is = 2504	 timecost = 1.4438s
CS: find better solution, the fvsp is = 2503	 timecost = 1.44402s
CS: find better solution, the fvsp is = 2502	 timecost = 1.44422s
CS: find better solution, the fvsp is = 2501	 timecost = 1.44441s
CS: find better solution, the fvsp is = 2500	 timecost = 1.44461s
CS: find better solution, the fvsp is = 2499	 timecost = 1.4448s
CS: find better solution, the fvsp is = 2498	 timecost = 1.445s
CS: find better solution, the fvsp is = 2497	 timecost = 1.44521s
CS: find better solution, the fvsp is = 2496	 timecost = 1.44543s
CS: find better solution, the fvsp is = 2495	 timecost = 1.44568s
CS: find better solution, the fvsp is = 2494	 timecost = 1.44588s
CS: find better solution, the fvsp is = 2493	 timecost = 1.44609s
CS: find better solution, the fvsp is = 2492	 timecost = 1.4463s
CS: find better solution, the fvsp is = 2491	 timecost = 1.44649s
CS: find better solution, the fvsp is = 2490	 timecost = 1.4467s
CS: find better solution, the fvsp is = 2489	 timecost = 1.44692s
CS: find better solution, the fvsp is = 2488	 timecost = 1.44714s
CS: find better solution, the fvsp is = 2487	 timecost = 1.44733s
CS: find better solution, the fvsp is = 2486	 timecost = 1.44754s
CS: find better solution, the fvsp is = 2485	 timecost = 1.44773s
CS: find better solution, the fvsp is = 2484	 timecost = 1.44793s
CS: find better solution, the fvsp is = 2483	 timecost = 1.44815s
CS: find better solution, the fvsp is = 2482	 timecost = 1.44835s
CS: find better solution, the fvsp is = 2481	 timecost = 1.44857s
CS: find better solution, the fvsp is = 2480	 timecost = 1.44879s
CS: find better solution, the fvsp is = 2479	 timecost = 1.449s
CS: find better solution, the fvsp is = 2478	 timecost = 1.44922s
CS: find better solution, the fvsp is = 2477	 timecost = 1.44942s
CS: find better solution, the fvsp is = 2476	 timecost = 1.44966s
CS: find better solution, the fvsp is = 2475	 timecost = 1.44987s
CS: find better solution, the fvsp is = 2474	 timecost = 1.45009s
CS: find better solution, the fvsp is = 2473	 timecost = 1.45029s
CS: find better solution, the fvsp is = 2472	 timecost = 1.45052s
CS: find better solution, the fvsp is = 2471	 timecost = 1.45072s
CS: find better solution, the fvsp is = 2470	 timecost = 1.45092s
CS: find better solution, the fvsp is = 2469	 timecost = 1.45112s
CS: find better solution, the fvsp is = 2468	 timecost = 1.45135s
CS: find better solution, the fvsp is = 2467	 timecost = 1.45157s
CS: find better solution, the fvsp is = 2466	 timecost = 1.45179s
CS: find better solution, the fvsp is = 2465	 timecost = 1.452s
CS: find better solution, the fvsp is = 2464	 timecost = 1.45222s
CS: find better solution, the fvsp is = 2463	 timecost = 1.45245s
CS: find better solution, the fvsp is = 2462	 timecost = 1.45266s
CS: find better solution, the fvsp is = 2461	 timecost = 1.45287s
CS: find better solution, the fvsp is = 2460	 timecost = 1.4531s
CS: find better solution, the fvsp is = 2459	 timecost = 1.45331s
CS: find better solution, the fvsp is = 2458	 timecost = 1.45351s
CS: find better solution, the fvsp is = 2457	 timecost = 1.45374s
CS: find better solution, the fvsp is = 2456	 timecost = 1.45396s
CS: find better solution, the fvsp is = 2455	 timecost = 1.45418s
CS: find better solution, the fvsp is = 2454	 timecost = 1.45438s
CS: find better solution, the fvsp is = 2453	 timecost = 1.45459s
CS: find better solution, the fvsp is = 2452	 timecost = 1.4548s
CS: find better solution, the fvsp is = 2451	 timecost = 1.45501s
CS: find better solution, the fvsp is = 2450	 timecost = 1.45523s
CS: find better solution, the fvsp is = 2449	 timecost = 1.45544s
CS: find better solution, the fvsp is = 2448	 timecost = 1.45565s
CS: find better solution, the fvsp is = 2447	 timecost = 1.45587s
CS: find better solution, the fvsp is = 2446	 timecost = 1.45607s
CS: find better solution, the fvsp is = 2445	 timecost = 1.45628s
CS: find better solution, the fvsp is = 2444	 timecost = 1.45651s
CS: find better solution, the fvsp is = 2443	 timecost = 1.45673s
CS: find better solution, the fvsp is = 2442	 timecost = 1.45695s
CS: find better solution, the fvsp is = 2441	 timecost = 1.45716s
CS: find better solution, the fvsp is = 2440	 timecost = 1.45738s
CS: find better solution, the fvsp is = 2439	 timecost = 1.45764s
CS: find better solution, the fvsp is = 2438	 timecost = 1.45786s
CS: find better solution, the fvsp is = 2437	 timecost = 1.45809s
CS: find better solution, the fvsp is = 2436	 timecost = 1.45831s
CS: find better solution, the fvsp is = 2435	 timecost = 1.45852s
CS: find better solution, the fvsp is = 2434	 timecost = 1.45875s
CS: find better solution, the fvsp is = 2433	 timecost = 1.45898s
CS: find better solution, the fvsp is = 2432	 timecost = 1.4592s
CS: find better solution, the fvsp is = 2431	 timecost = 1.45942s
CS: find better solution, the fvsp is = 2430	 timecost = 1.45966s
CS: find better solution, the fvsp is = 2429	 timecost = 1.45988s
CS: find better solution, the fvsp is = 2428	 timecost = 1.46009s
CS: find better solution, the fvsp is = 2427	 timecost = 1.46029s
CS: find better solution, the fvsp is = 2426	 timecost = 1.46051s
CS: find better solution, the fvsp is = 2425	 timecost = 1.4607s
CS: find better solution, the fvsp is = 2424	 timecost = 1.4609s
CS: find better solution, the fvsp is = 2423	 timecost = 1.46111s
CS: find better solution, the fvsp is = 2422	 timecost = 1.46133s
CS: find better solution, the fvsp is = 2421	 timecost = 1.46156s
CS: find better solution, the fvsp is = 2420	 timecost = 1.46177s
CS: find better solution, the fvsp is = 2419	 timecost = 1.46197s
CS: find better solution, the fvsp is = 2418	 timecost = 1.46218s
CS: find better solution, the fvsp is = 2417	 timecost = 1.46238s
CS: find better solution, the fvsp is = 2416	 timecost = 1.46261s
CS: find better solution, the fvsp is = 2415	 timecost = 1.46283s
CS: find better solution, the fvsp is = 2414	 timecost = 1.46303s
CS: find better solution, the fvsp is = 2413	 timecost = 1.46322s
CS: find better solution, the fvsp is = 2412	 timecost = 1.46344s
CS: find better solution, the fvsp is = 2411	 timecost = 1.46364s
CS: find better solution, the fvsp is = 2410	 timecost = 1.46386s
CS: find better solution, the fvsp is = 2409	 timecost = 1.46407s
CS: find better solution, the fvsp is = 2408	 timecost = 1.46427s
CS: find better solution, the fvsp is = 2407	 timecost = 1.46449s
CS: find better solution, the fvsp is = 2406	 timecost = 1.46469s
CS: find better solution, the fvsp is = 2405	 timecost = 1.4649s
CS: find better solution, the fvsp is = 2404	 timecost = 1.46511s
CS: find better solution, the fvsp is = 2403	 timecost = 1.46534s
CS: find better solution, the fvsp is = 2402	 timecost = 1.46555s
CS: find better solution, the fvsp is = 2401	 timecost = 1.46576s
CS: find better solution, the fvsp is = 2400	 timecost = 1.46598s
CS: find better solution, the fvsp is = 2399	 timecost = 1.46617s
CS: find better solution, the fvsp is = 2398	 timecost = 1.46637s
CS: find better solution, the fvsp is = 2397	 timecost = 1.46657s
CS: find better solution, the fvsp is = 2396	 timecost = 1.4668s
CS: find better solution, the fvsp is = 2395	 timecost = 1.467s
CS: find better solution, the fvsp is = 2394	 timecost = 1.46721s
CS: find better solution, the fvsp is = 2393	 timecost = 1.46742s
CS: find better solution, the fvsp is = 2392	 timecost = 1.46766s
CS: find better solution, the fvsp is = 2391	 timecost = 1.46788s
CS: find better solution, the fvsp is = 2390	 timecost = 1.4681s
CS: find better solution, the fvsp is = 2389	 timecost = 1.46832s
CS: find better solution, the fvsp is = 2388	 timecost = 1.46852s
CS: find better solution, the fvsp is = 2387	 timecost = 1.46876s
CS: find better solution, the fvsp is = 2386	 timecost = 1.46898s
CS: find better solution, the fvsp is = 2385	 timecost = 1.46917s
CS: find better solution, the fvsp is = 2384	 timecost = 1.4694s
CS: find better solution, the fvsp is = 2383	 timecost = 1.46963s
CS: find better solution, the fvsp is = 2382	 timecost = 1.4699s
CS: find better solution, the fvsp is = 2381	 timecost = 1.47012s
CS: find better solution, the fvsp is = 2380	 timecost = 1.75221s
CS: find better solution, the fvsp is = 2379	 timecost = 1.75247s
CS: find better solution, the fvsp is = 2378	 timecost = 1.75269s
CS: find better solution, the fvsp is = 2377	 timecost = 1.75293s
CS: find better solution, the fvsp is = 2376	 timecost = 1.75314s
CS: find better solution, the fvsp is = 2375	 timecost = 1.75334s
CS: find better solution, the fvsp is = 2374	 timecost = 1.75356s
CS: find better solution, the fvsp is = 2373	 timecost = 1.75378s
CS: find better solution, the fvsp is = 2372	 timecost = 1.75398s
CS: find better solution, the fvsp is = 2371	 timecost = 1.75417s
CS: find better solution, the fvsp is = 2370	 timecost = 1.75438s
CS: find better solution, the fvsp is = 2369	 timecost = 1.7546s
CS: find better solution, the fvsp is = 2368	 timecost = 1.7548s
CS: find better solution, the fvsp is = 2367	 timecost = 1.75501s
CS: find better solution, the fvsp is = 2366	 timecost = 1.75522s
CS: find better solution, the fvsp is = 2365	 timecost = 1.75542s
CS: find better solution, the fvsp is = 2364	 timecost = 1.75565s
CS: find better solution, the fvsp is = 2363	 timecost = 1.75587s
CS: find better solution, the fvsp is = 2362	 timecost = 1.75609s
CS: find better solution, the fvsp is = 2361	 timecost = 1.75631s
CS: find better solution, the fvsp is = 2360	 timecost = 1.75655s
CS: find better solution, the fvsp is = 2359	 timecost = 1.75678s
CS: find better solution, the fvsp is = 2358	 timecost = 1.757s
CS: find better solution, the fvsp is = 2357	 timecost = 1.75721s
CS: find better solution, the fvsp is = 2356	 timecost = 1.75741s
CS: find better solution, the fvsp is = 2355	 timecost = 1.75764s
CS: find better solution, the fvsp is = 2354	 timecost = 1.75784s
CS: find better solution, the fvsp is = 2353	 timecost = 1.75807s
CS: find better solution, the fvsp is = 2352	 timecost = 1.75833s
CS: find better solution, the fvsp is = 2351	 timecost = 1.75857s
CS: find better solution, the fvsp is = 2350	 timecost = 1.75881s
CS: find better solution, the fvsp is = 2349	 timecost = 1.75902s
CS: find better solution, the fvsp is = 2348	 timecost = 1.75925s
CS: find better solution, the fvsp is = 2347	 timecost = 1.75946s
CS: find better solution, the fvsp is = 2346	 timecost = 1.75968s
CS: find better solution, the fvsp is = 2345	 timecost = 1.75991s
CS: find better solution, the fvsp is = 2344	 timecost = 1.76015s
CS: find better solution, the fvsp is = 2343	 timecost = 1.76037s
CS: find better solution, the fvsp is = 2342	 timecost = 1.76069s
CS: find better solution, the fvsp is = 2341	 timecost = 1.76091s
CS: find better solution, the fvsp is = 2340	 timecost = 1.76116s
CS: find better solution, the fvsp is = 2339	 timecost = 1.76136s
CS: find better solution, the fvsp is = 2338	 timecost = 1.76159s
CS: find better solution, the fvsp is = 2337	 timecost = 1.76181s
CS: find better solution, the fvsp is = 2336	 timecost = 1.76204s
CS: find better solution, the fvsp is = 2335	 timecost = 1.76228s
CS: find better solution, the fvsp is = 2334	 timecost = 1.76248s
CS: find better solution, the fvsp is = 2333	 timecost = 1.76271s
CS: find better solution, the fvsp is = 2332	 timecost = 1.76296s
CS: find better solution, the fvsp is = 2331	 timecost = 1.76322s
CS: find better solution, the fvsp is = 2330	 timecost = 1.76343s
CS: find better solution, the fvsp is = 2329	 timecost = 1.76364s
CS: find better solution, the fvsp is = 2328	 timecost = 1.76384s
CS: find better solution, the fvsp is = 2327	 timecost = 1.76407s
CS: find better solution, the fvsp is = 2326	 timecost = 1.7643s
CS: find better solution, the fvsp is = 2325	 timecost = 1.76451s
CS: find better solution, the fvsp is = 2324	 timecost = 1.7647s
CS: find better solution, the fvsp is = 2323	 timecost = 1.76493s
CS: find better solution, the fvsp is = 2322	 timecost = 1.76517s
CS: find better solution, the fvsp is = 2321	 timecost = 1.76538s
CS: find better solution, the fvsp is = 2320	 timecost = 1.76557s
CS: find better solution, the fvsp is = 2319	 timecost = 1.76578s
CS: find better solution, the fvsp is = 2318	 timecost = 1.76598s
CS: find better solution, the fvsp is = 2317	 timecost = 1.76621s
CS: find better solution, the fvsp is = 2316	 timecost = 1.76641s
CS: find better solution, the fvsp is = 2315	 timecost = 1.76662s
CS: find better solution, the fvsp is = 2314	 timecost = 1.76681s
CS: find better solution, the fvsp is = 2313	 timecost = 1.76704s
CS: find better solution, the fvsp is = 2312	 timecost = 1.76727s
CS: find better solution, the fvsp is = 2311	 timecost = 1.76751s
CS: find better solution, the fvsp is = 2310	 timecost = 1.76771s
CS: find better solution, the fvsp is = 2309	 timecost = 1.76791s
CS: find better solution, the fvsp is = 2308	 timecost = 1.76813s
CS: find better solution, the fvsp is = 2307	 timecost = 1.76834s
CS: find better solution, the fvsp is = 2306	 timecost = 1.76854s
CS: find better solution, the fvsp is = 2305	 timecost = 1.76877s
CS: find better solution, the fvsp is = 2304	 timecost = 1.76899s
CS: find better solution, the fvsp is = 2303	 timecost = 1.76922s
CS: find better solution, the fvsp is = 2302	 timecost = 1.76944s
CS: find better solution, the fvsp is = 2301	 timecost = 1.76964s
CS: find better solution, the fvsp is = 2300	 timecost = 1.76985s
CS: find better solution, the fvsp is = 2299	 timecost = 1.77005s
CS: find better solution, the fvsp is = 2298	 timecost = 1.7703s
CS: find better solution, the fvsp is = 2297	 timecost = 1.77053s
CS: find better solution, the fvsp is = 2296	 timecost = 1.77075s
CS: find better solution, the fvsp is = 2295	 timecost = 1.77097s
CS: find better solution, the fvsp is = 2294	 timecost = 1.77122s
CS: find better solution, the fvsp is = 2293	 timecost = 1.77144s
CS: find better solution, the fvsp is = 2292	 timecost = 1.77166s
CS: find better solution, the fvsp is = 2291	 timecost = 1.77186s
CS: find better solution, the fvsp is = 2290	 timecost = 1.77208s
CS: find better solution, the fvsp is = 2289	 timecost = 1.77231s
CS: find better solution, the fvsp is = 2288	 timecost = 1.77251s
CS: find better solution, the fvsp is = 2287	 timecost = 1.77271s
CS: find better solution, the fvsp is = 2286	 timecost = 1.77294s
CS: find better solution, the fvsp is = 2285	 timecost = 1.77316s
CS: find better solution, the fvsp is = 2284	 timecost = 1.77335s
CS: find better solution, the fvsp is = 2283	 timecost = 1.77357s
CS: find better solution, the fvsp is = 2282	 timecost = 1.77378s
CS: find better solution, the fvsp is = 2281	 timecost = 1.77399s
CS: find better solution, the fvsp is = 2280	 timecost = 1.77421s
CS: find better solution, the fvsp is = 2279	 timecost = 1.77443s
CS: find better solution, the fvsp is = 2278	 timecost = 1.77463s
CS: find better solution, the fvsp is = 2277	 timecost = 1.77485s
CS: find better solution, the fvsp is = 2276	 timecost = 1.77505s
CS: find better solution, the fvsp is = 2275	 timecost = 1.77526s
CS: find better solution, the fvsp is = 2274	 timecost = 1.77546s
CS: find better solution, the fvsp is = 2273	 timecost = 1.77567s
CS: find better solution, the fvsp is = 2272	 timecost = 1.77586s
CS: find better solution, the fvsp is = 2271	 timecost = 1.77609s
CS: find better solution, the fvsp is = 2270	 timecost = 1.77631s
CS: find better solution, the fvsp is = 2269	 timecost = 1.77654s
CS: find better solution, the fvsp is = 2268	 timecost = 1.77675s
CS: find better solution, the fvsp is = 2267	 timecost = 1.77695s
CS: find better solution, the fvsp is = 2266	 timecost = 1.77717s
CS: find better solution, the fvsp is = 2265	 timecost = 1.7774s
CS: find better solution, the fvsp is = 2264	 timecost = 1.77761s
CS: find better solution, the fvsp is = 2263	 timecost = 1.77783s
CS: find better solution, the fvsp is = 2262	 timecost = 1.77802s
CS: find better solution, the fvsp is = 2261	 timecost = 1.77834s
CS: find better solution, the fvsp is = 2260	 timecost = 1.77856s
CS: find better solution, the fvsp is = 2259	 timecost = 1.77875s
CS: find better solution, the fvsp is = 2258	 timecost = 1.77897s
CS: find better solution, the fvsp is = 2257	 timecost = 1.7792s
CS: find better solution, the fvsp is = 2256	 timecost = 1.77943s
CS: find better solution, the fvsp is = 2255	 timecost = 1.77964s
CS: find better solution, the fvsp is = 2254	 timecost = 1.77987s
CS: find better solution, the fvsp is = 2253	 timecost = 1.78011s
CS: find better solution, the fvsp is = 2252	 timecost = 1.78033s
CS: find better solution, the fvsp is = 2251	 timecost = 1.78055s
CS: find better solution, the fvsp is = 2250	 timecost = 1.78077s
CS: find better solution, the fvsp is = 2249	 timecost = 1.781s
CS: find better solution, the fvsp is = 2248	 timecost = 1.78121s
CS: find better solution, the fvsp is = 2247	 timecost = 1.78144s
CS: find better solution, the fvsp is = 2246	 timecost = 1.78165s
CS: find better solution, the fvsp is = 2245	 timecost = 1.78189s
CS: find better solution, the fvsp is = 2244	 timecost = 1.78211s
CS: find better solution, the fvsp is = 2243	 timecost = 1.78232s
CS: find better solution, the fvsp is = 2242	 timecost = 1.78255s
CS: find better solution, the fvsp is = 2241	 timecost = 1.78276s
CS: find better solution, the fvsp is = 2240	 timecost = 1.78299s
CS: find better solution, the fvsp is = 2239	 timecost = 1.78323s
CS: find better solution, the fvsp is = 2238	 timecost = 1.78345s
CS: find better solution, the fvsp is = 2237	 timecost = 1.78369s
CS: find better solution, the fvsp is = 2236	 timecost = 1.78393s
CS: find better solution, the fvsp is = 2235	 timecost = 1.78415s
CS: find better solution, the fvsp is = 2234	 timecost = 1.78435s
CS: find better solution, the fvsp is = 2233	 timecost = 1.78456s
CS: find better solution, the fvsp is = 2232	 timecost = 1.78476s
CS: find better solution, the fvsp is = 2231	 timecost = 1.78499s
CS: find better solution, the fvsp is = 2230	 timecost = 1.78519s
CS: find better solution, the fvsp is = 2229	 timecost = 1.78542s
CS: find better solution, the fvsp is = 2228	 timecost = 1.78565s
CS: find better solution, the fvsp is = 2227	 timecost = 1.7859s
CS: find better solution, the fvsp is = 2226	 timecost = 1.78613s
CS: find better solution, the fvsp is = 2225	 timecost = 1.78633s
CS: find better solution, the fvsp is = 2224	 timecost = 1.78653s
CS: find better solution, the fvsp is = 2223	 timecost = 1.78676s
CS: find better solution, the fvsp is = 2222	 timecost = 1.78699s
CS: find better solution, the fvsp is = 2221	 timecost = 1.7872s
CS: find better solution, the fvsp is = 2220	 timecost = 1.78743s
CS: find better solution, the fvsp is = 2219	 timecost = 1.78763s
CS: find better solution, the fvsp is = 2218	 timecost = 1.78785s
CS: find better solution, the fvsp is = 2217	 timecost = 1.7881s
CS: find better solution, the fvsp is = 2216	 timecost = 1.78833s
CS: find better solution, the fvsp is = 2215	 timecost = 1.78854s
CS: find better solution, the fvsp is = 2214	 timecost = 1.78874s
CS: find better solution, the fvsp is = 2213	 timecost = 1.78896s
CS: find better solution, the fvsp is = 2212	 timecost = 1.78916s
CS: find better solution, the fvsp is = 2211	 timecost = 1.78939s
CS: find better solution, the fvsp is = 2210	 timecost = 1.78959s
CS: find better solution, the fvsp is = 2209	 timecost = 1.78981s
CS: find better solution, the fvsp is = 2208	 timecost = 1.79004s
CS: find better solution, the fvsp is = 2207	 timecost = 1.79025s
CS: find better solution, the fvsp is = 2206	 timecost = 1.79046s
CS: find better solution, the fvsp is = 2205	 timecost = 1.79069s
CS: find better solution, the fvsp is = 2204	 timecost = 1.79091s
CS: find better solution, the fvsp is = 2203	 timecost = 1.79116s
CS: find better solution, the fvsp is = 2202	 timecost = 1.79138s
CS: find better solution, the fvsp is = 2201	 timecost = 1.79161s
CS: find better solution, the fvsp is = 2200	 timecost = 1.79183s
CS: find better solution, the fvsp is = 2199	 timecost = 1.79207s
CS: find better solution, the fvsp is = 2198	 timecost = 1.79229s
CS: find better solution, the fvsp is = 2197	 timecost = 1.79252s
CS: find better solution, the fvsp is = 2196	 timecost = 1.79274s
CS: find better solution, the fvsp is = 2195	 timecost = 1.79304s
CS: find better solution, the fvsp is = 2194	 timecost = 1.79334s
CS: find better solution, the fvsp is = 2193	 timecost = 1.79364s
CS: find better solution, the fvsp is = 2192	 timecost = 1.79408s
CS: find better solution, the fvsp is = 2191	 timecost = 1.79432s
CS: find better solution, the fvsp is = 2190	 timecost = 1.79453s
CS: find better solution, the fvsp is = 2189	 timecost = 1.79476s
CS: find better solution, the fvsp is = 2188	 timecost = 1.79497s
CS: find better solution, the fvsp is = 2187	 timecost = 1.79519s
CS: find better solution, the fvsp is = 2186	 timecost = 1.79539s
CS: find better solution, the fvsp is = 2185	 timecost = 1.79562s
CS: find better solution, the fvsp is = 2184	 timecost = 1.79583s
CS: find better solution, the fvsp is = 2183	 timecost = 1.79603s
CS: find better solution, the fvsp is = 2182	 timecost = 1.79623s
CS: find better solution, the fvsp is = 2181	 timecost = 1.79644s
CS: find better solution, the fvsp is = 2180	 timecost = 1.79666s
CS: find better solution, the fvsp is = 2179	 timecost = 1.79686s
CS: find better solution, the fvsp is = 2178	 timecost = 1.79706s
CS: find better solution, the fvsp is = 2177	 timecost = 1.79726s
CS: find better solution, the fvsp is = 2176	 timecost = 1.79752s
CS: find better solution, the fvsp is = 2175	 timecost = 1.79774s
CS: find better solution, the fvsp is = 2174	 timecost = 1.79798s
CS: find better solution, the fvsp is = 2173	 timecost = 1.79819s
CS: find better solution, the fvsp is = 2172	 timecost = 1.79839s
CS: find better solution, the fvsp is = 2171	 timecost = 1.79862s
CS: find better solution, the fvsp is = 2170	 timecost = 1.79889s
CS: find better solution, the fvsp is = 2169	 timecost = 1.79919s
CS: find better solution, the fvsp is = 2168	 timecost = 1.79942s
CS: find better solution, the fvsp is = 2167	 timecost = 1.79968s
CS: find better solution, the fvsp is = 2166	 timecost = 1.79991s
CS: find better solution, the fvsp is = 2165	 timecost = 1.80012s
CS: find better solution, the fvsp is = 2164	 timecost = 1.80035s
CS: find better solution, the fvsp is = 2163	 timecost = 1.80057s
CS: find better solution, the fvsp is = 2162	 timecost = 1.80081s
CS: find better solution, the fvsp is = 2161	 timecost = 1.80103s
CS: find better solution, the fvsp is = 2160	 timecost = 1.80125s
CS: find better solution, the fvsp is = 2159	 timecost = 1.80147s
CS: find better solution, the fvsp is = 2158	 timecost = 1.80171s
CS: find better solution, the fvsp is = 2157	 timecost = 1.80194s
CS: find better solution, the fvsp is = 2156	 timecost = 1.80216s
CS: find better solution, the fvsp is = 2155	 timecost = 1.80236s
CS: find better solution, the fvsp is = 2154	 timecost = 1.80261s
CS: find better solution, the fvsp is = 2153	 timecost = 1.80285s
CS: find better solution, the fvsp is = 2152	 timecost = 1.80305s
CS: find better solution, the fvsp is = 2151	 timecost = 1.80326s
CS: find better solution, the fvsp is = 2150	 timecost = 1.80346s
CS: find better solution, the fvsp is = 2149	 timecost = 1.8037s
CS: find better solution, the fvsp is = 2148	 timecost = 1.80394s
CS: find better solution, the fvsp is = 2147	 timecost = 1.80423s
CS: find better solution, the fvsp is = 2146	 timecost = 1.80456s
CS: find better solution, the fvsp is = 2145	 timecost = 1.80493s
CS: find better solution, the fvsp is = 2144	 timecost = 1.80524s
CS: find better solution, the fvsp is = 2143	 timecost = 1.80548s
CS: find better solution, the fvsp is = 2142	 timecost = 1.8057s
CS: find better solution, the fvsp is = 2141	 timecost = 1.80594s
CS: find better solution, the fvsp is = 2140	 timecost = 1.80614s
CS: find better solution, the fvsp is = 2139	 timecost = 2.03513s
CS: find better solution, the fvsp is = 2138	 timecost = 2.03542s
CS: find better solution, the fvsp is = 2137	 timecost = 2.03564s
CS: find better solution, the fvsp is = 2136	 timecost = 2.03587s
CS: find better solution, the fvsp is = 2135	 timecost = 2.03611s
CS: find better solution, the fvsp is = 2134	 timecost = 2.03634s
CS: find better solution, the fvsp is = 2133	 timecost = 2.03654s
CS: find better solution, the fvsp is = 2132	 timecost = 2.03676s
CS: find better solution, the fvsp is = 2131	 timecost = 2.03698s
CS: find better solution, the fvsp is = 2130	 timecost = 2.03721s
CS: find better solution, the fvsp is = 2129	 timecost = 2.03742s
CS: find better solution, the fvsp is = 2128	 timecost = 2.0377s
CS: find better solution, the fvsp is = 2127	 timecost = 2.03812s
CS: find better solution, the fvsp is = 2126	 timecost = 2.03836s
CS: find better solution, the fvsp is = 2125	 timecost = 2.03858s
CS: find better solution, the fvsp is = 2124	 timecost = 2.03882s
CS: find better solution, the fvsp is = 2123	 timecost = 2.03904s
CS: find better solution, the fvsp is = 2122	 timecost = 2.03926s
CS: find better solution, the fvsp is = 2121	 timecost = 2.03947s
CS: find better solution, the fvsp is = 2120	 timecost = 2.0397s
CS: find better solution, the fvsp is = 2119	 timecost = 2.03992s
CS: find better solution, the fvsp is = 2118	 timecost = 2.04016s
CS: find better solution, the fvsp is = 2117	 timecost = 2.04038s
CS: find better solution, the fvsp is = 2116	 timecost = 2.04059s
CS: find better solution, the fvsp is = 2115	 timecost = 2.0408s
CS: find better solution, the fvsp is = 2114	 timecost = 2.04103s
CS: find better solution, the fvsp is = 2113	 timecost = 2.04122s
CS: find better solution, the fvsp is = 2112	 timecost = 2.04146s
CS: find better solution, the fvsp is = 2111	 timecost = 2.0417s
CS: find better solution, the fvsp is = 2110	 timecost = 2.04197s
CS: find better solution, the fvsp is = 2109	 timecost = 2.04219s
CS: find better solution, the fvsp is = 2108	 timecost = 2.04243s
CS: find better solution, the fvsp is = 2107	 timecost = 2.04266s
CS: find better solution, the fvsp is = 2106	 timecost = 2.04289s
CS: find better solution, the fvsp is = 2105	 timecost = 2.04311s
CS: find better solution, the fvsp is = 2104	 timecost = 2.04333s
CS: find better solution, the fvsp is = 2103	 timecost = 2.04357s
CS: find better solution, the fvsp is = 2102	 timecost = 2.04382s
CS: find better solution, the fvsp is = 2101	 timecost = 2.04403s
CS: find better solution, the fvsp is = 2100	 timecost = 2.04424s
CS: find better solution, the fvsp is = 2099	 timecost = 2.04446s
CS: find better solution, the fvsp is = 2098	 timecost = 2.0447s
CS: find better solution, the fvsp is = 2097	 timecost = 2.04495s
CS: find better solution, the fvsp is = 2096	 timecost = 2.04519s
CS: find better solution, the fvsp is = 2095	 timecost = 2.0454s
CS: find better solution, the fvsp is = 2094	 timecost = 2.04562s
CS: find better solution, the fvsp is = 2093	 timecost = 2.04588s
CS: find better solution, the fvsp is = 2092	 timecost = 2.04612s
CS: find better solution, the fvsp is = 2091	 timecost = 2.04634s
CS: find better solution, the fvsp is = 2090	 timecost = 2.04658s
CS: find better solution, the fvsp is = 2089	 timecost = 2.0468s
CS: find better solution, the fvsp is = 2088	 timecost = 2.04701s
CS: find better solution, the fvsp is = 2087	 timecost = 2.04722s
CS: find better solution, the fvsp is = 2086	 timecost = 2.04742s
CS: find better solution, the fvsp is = 2085	 timecost = 2.04765s
CS: find better solution, the fvsp is = 2084	 timecost = 2.04799s
CS: find better solution, the fvsp is = 2083	 timecost = 2.04825s
CS: find better solution, the fvsp is = 2082	 timecost = 2.04847s
CS: find better solution, the fvsp is = 2081	 timecost = 2.0487s
CS: find better solution, the fvsp is = 2080	 timecost = 2.04891s
CS: find better solution, the fvsp is = 2079	 timecost = 2.04912s
CS: find better solution, the fvsp is = 2078	 timecost = 2.04936s
CS: find better solution, the fvsp is = 2077	 timecost = 2.04963s
CS: find better solution, the fvsp is = 2076	 timecost = 2.04986s
CS: find better solution, the fvsp is = 2075	 timecost = 2.05007s
CS: find better solution, the fvsp is = 2074	 timecost = 2.0503s
CS: find better solution, the fvsp is = 2073	 timecost = 2.05054s
CS: find better solution, the fvsp is = 2072	 timecost = 2.05079s
CS: find better solution, the fvsp is = 2071	 timecost = 2.05101s
CS: find better solution, the fvsp is = 2070	 timecost = 2.05124s
CS: find better solution, the fvsp is = 2069	 timecost = 2.05147s
CS: find better solution, the fvsp is = 2068	 timecost = 2.05169s
CS: find better solution, the fvsp is = 2067	 timecost = 2.05193s
CS: find better solution, the fvsp is = 2066	 timecost = 2.05216s
CS: find better solution, the fvsp is = 2065	 timecost = 2.05239s
CS: find better solution, the fvsp is = 2064	 timecost = 2.05264s
CS: find better solution, the fvsp is = 2063	 timecost = 2.05284s
CS: find better solution, the fvsp is = 2062	 timecost = 2.05304s
CS: find better solution, the fvsp is = 2061	 timecost = 2.05327s
CS: find better solution, the fvsp is = 2060	 timecost = 2.05348s
CS: find better solution, the fvsp is = 2059	 timecost = 2.05374s
CS: find better solution, the fvsp is = 2058	 timecost = 2.05396s
CS: find better solution, the fvsp is = 2057	 timecost = 2.05418s
CS: find better solution, the fvsp is = 2056	 timecost = 2.05442s
CS: find better solution, the fvsp is = 2055	 timecost = 2.05465s
CS: find better solution, the fvsp is = 2054	 timecost = 2.05489s
CS: find better solution, the fvsp is = 2053	 timecost = 2.05513s
CS: find better solution, the fvsp is = 2052	 timecost = 2.05538s
CS: find better solution, the fvsp is = 2051	 timecost = 2.05563s
CS: find better solution, the fvsp is = 2050	 timecost = 2.05584s
CS: find better solution, the fvsp is = 2049	 timecost = 2.05604s
CS: find better solution, the fvsp is = 2048	 timecost = 2.05627s
CS: find better solution, the fvsp is = 2047	 timecost = 2.0565s
CS: find better solution, the fvsp is = 2046	 timecost = 2.05675s
CS: find better solution, the fvsp is = 2045	 timecost = 2.057s
CS: find better solution, the fvsp is = 2044	 timecost = 2.0572s
CS: find better solution, the fvsp is = 2043	 timecost = 2.05745s
CS: find better solution, the fvsp is = 2042	 timecost = 2.05771s
CS: find better solution, the fvsp is = 2041	 timecost = 2.05794s
CS: find better solution, the fvsp is = 2040	 timecost = 2.05817s
CS: find better solution, the fvsp is = 2039	 timecost = 2.0584s
CS: find better solution, the fvsp is = 2038	 timecost = 2.05864s
CS: find better solution, the fvsp is = 2037	 timecost = 2.05886s
CS: find better solution, the fvsp is = 2036	 timecost = 2.05907s
CS: find better solution, the fvsp is = 2035	 timecost = 2.05931s
CS: find better solution, the fvsp is = 2034	 timecost = 2.05952s
CS: find better solution, the fvsp is = 2033	 timecost = 2.05977s
CS: find better solution, the fvsp is = 2032	 timecost = 2.05998s
CS: find better solution, the fvsp is = 2031	 timecost = 2.06019s
CS: find better solution, the fvsp is = 2030	 timecost = 2.06042s
CS: find better solution, the fvsp is = 2029	 timecost = 2.06064s
CS: find better solution, the fvsp is = 2028	 timecost = 2.2409s
CS: find better solution, the fvsp is = 2027	 timecost = 2.24118s
CS: find better solution, the fvsp is = 2026	 timecost = 2.24141s
CS: find better solution, the fvsp is = 2025	 timecost = 2.24165s
CS: find better solution, the fvsp is = 2024	 timecost = 2.24191s
CS: find better solution, the fvsp is = 2023	 timecost = 2.24219s
CS: find better solution, the fvsp is = 2022	 timecost = 2.24244s
CS: find better solution, the fvsp is = 2021	 timecost = 2.24266s
CS: find better solution, the fvsp is = 2020	 timecost = 2.24293s
CS: find better solution, the fvsp is = 2019	 timecost = 2.24315s
CS: find better solution, the fvsp is = 2018	 timecost = 2.24338s
CS: find better solution, the fvsp is = 2017	 timecost = 2.24362s
CS: find better solution, the fvsp is = 2016	 timecost = 2.24385s
CS: find better solution, the fvsp is = 2015	 timecost = 2.24407s
CS: find better solution, the fvsp is = 2014	 timecost = 2.2443s
CS: find better solution, the fvsp is = 2013	 timecost = 2.24451s
CS: find better solution, the fvsp is = 2012	 timecost = 2.24472s
CS: find better solution, the fvsp is = 2011	 timecost = 2.24497s
CS: find better solution, the fvsp is = 2010	 timecost = 2.24519s
CS: find better solution, the fvsp is = 2009	 timecost = 2.24542s
CS: find better solution, the fvsp is = 2008	 timecost = 2.24565s
CS: find better solution, the fvsp is = 2007	 timecost = 2.24588s
CS: find better solution, the fvsp is = 2006	 timecost = 2.24612s
CS: find better solution, the fvsp is = 2005	 timecost = 2.24634s
CS: find better solution, the fvsp is = 2004	 timecost = 2.24656s
CS: find better solution, the fvsp is = 2003	 timecost = 2.24681s
CS: find better solution, the fvsp is = 2002	 timecost = 2.24704s
CS: find better solution, the fvsp is = 2001	 timecost = 2.24726s
CS: find better solution, the fvsp is = 2000	 timecost = 2.24747s
CS: find better solution, the fvsp is = 1999	 timecost = 2.24769s
CS: find better solution, the fvsp is = 1998	 timecost = 2.24792s
CS: find better solution, the fvsp is = 1997	 timecost = 2.24814s
CS: find better solution, the fvsp is = 1996	 timecost = 2.24836s
CS: find better solution, the fvsp is = 1995	 timecost = 2.24858s
CS: find better solution, the fvsp is = 1994	 timecost = 2.24878s
CS: find better solution, the fvsp is = 1993	 timecost = 2.24903s
CS: find better solution, the fvsp is = 1992	 timecost = 2.24927s
CS: find better solution, the fvsp is = 1991	 timecost = 2.24948s
CS: find better solution, the fvsp is = 1990	 timecost = 2.24972s
CS: find better solution, the fvsp is = 1989	 timecost = 2.24997s
CS: find better solution, the fvsp is = 1988	 timecost = 2.25019s
CS: find better solution, the fvsp is = 1987	 timecost = 2.25042s
CS: find better solution, the fvsp is = 1986	 timecost = 2.25066s
CS: find better solution, the fvsp is = 1985	 timecost = 2.25091s
CS: find better solution, the fvsp is = 1984	 timecost = 2.25115s
CS: find better solution, the fvsp is = 1983	 timecost = 2.25139s
CS: find better solution, the fvsp is = 1982	 timecost = 2.25163s
CS: find better solution, the fvsp is = 1981	 timecost = 2.25184s
CS: find better solution, the fvsp is = 1980	 timecost = 2.25209s
CS: find better solution, the fvsp is = 1979	 timecost = 2.25231s
CS: find better solution, the fvsp is = 1978	 timecost = 2.25255s
CS: find better solution, the fvsp is = 1977	 timecost = 2.25275s
CS: find better solution, the fvsp is = 1976	 timecost = 2.25298s
CS: find better solution, the fvsp is = 1975	 timecost = 2.25321s
CS: find better solution, the fvsp is = 1974	 timecost = 2.25344s
CS: find better solution, the fvsp is = 1973	 timecost = 2.25366s
CS: find better solution, the fvsp is = 1972	 timecost = 2.25391s
CS: find better solution, the fvsp is = 1971	 timecost = 2.25413s
CS: find better solution, the fvsp is = 1970	 timecost = 2.25436s
CS: find better solution, the fvsp is = 1969	 timecost = 2.25461s
CS: find better solution, the fvsp is = 1968	 timecost = 2.25485s
CS: find better solution, the fvsp is = 1967	 timecost = 2.25507s
CS: find better solution, the fvsp is = 1966	 timecost = 2.25529s
CS: find better solution, the fvsp is = 1965	 timecost = 2.41643s
CS: find better solution, the fvsp is = 1964	 timecost = 2.41673s
CS: find better solution, the fvsp is = 1963	 timecost = 2.41696s
CS: find better solution, the fvsp is = 1962	 timecost = 2.4172s
CS: find better solution, the fvsp is = 1961	 timecost = 2.41742s
CS: find better solution, the fvsp is = 1960	 timecost = 2.41763s
CS: find better solution, the fvsp is = 1959	 timecost = 2.41789s
CS: find better solution, the fvsp is = 1958	 timecost = 2.41814s
CS: find better solution, the fvsp is = 1957	 timecost = 2.41836s
CS: find better solution, the fvsp is = 1956	 timecost = 2.41857s
CS: find better solution, the fvsp is = 1955	 timecost = 2.41882s
CS: find better solution, the fvsp is = 1954	 timecost = 2.41904s
CS: find better solution, the fvsp is = 1953	 timecost = 2.41925s
CS: find better solution, the fvsp is = 1952	 timecost = 2.41946s
CS: find better solution, the fvsp is = 1951	 timecost = 2.41967s
CS: find better solution, the fvsp is = 1950	 timecost = 2.41992s
CS: find better solution, the fvsp is = 1949	 timecost = 2.42015s
CS: find better solution, the fvsp is = 1948	 timecost = 2.42039s
CS: find better solution, the fvsp is = 1947	 timecost = 2.42063s
CS: find better solution, the fvsp is = 1946	 timecost = 2.42089s
CS: find better solution, the fvsp is = 1945	 timecost = 2.42113s
CS: find better solution, the fvsp is = 1944	 timecost = 2.42136s
CS: find better solution, the fvsp is = 1943	 timecost = 2.4216s
CS: find better solution, the fvsp is = 1942	 timecost = 2.42183s
CS: find better solution, the fvsp is = 1941	 timecost = 2.42206s
CS: find better solution, the fvsp is = 1940	 timecost = 2.42227s
CS: find better solution, the fvsp is = 1939	 timecost = 2.42248s
CS: find better solution, the fvsp is = 1938	 timecost = 2.4227s
CS: find better solution, the fvsp is = 1937	 timecost = 2.42291s
CS: find better solution, the fvsp is = 1936	 timecost = 2.42314s
CS: find better solution, the fvsp is = 1935	 timecost = 2.42338s
CS: find better solution, the fvsp is = 1934	 timecost = 2.42362s
CS: find better solution, the fvsp is = 1933	 timecost = 2.42385s
CS: find better solution, the fvsp is = 1932	 timecost = 2.42407s
CS: find better solution, the fvsp is = 1931	 timecost = 2.42431s
CS: find better solution, the fvsp is = 1930	 timecost = 2.42453s
CS: find better solution, the fvsp is = 1929	 timecost = 2.42477s
CS: find better solution, the fvsp is = 1928	 timecost = 2.425s
CS: find better solution, the fvsp is = 1927	 timecost = 2.42526s
CS: find better solution, the fvsp is = 1926	 timecost = 2.42547s
CS: find better solution, the fvsp is = 1925	 timecost = 2.42569s
CS: find better solution, the fvsp is = 1924	 timecost = 2.42594s
CS: find better solution, the fvsp is = 1923	 timecost = 2.57491s
CS: find better solution, the fvsp is = 1922	 timecost = 2.57541s
CS: find better solution, the fvsp is = 1921	 timecost = 2.57569s
CS: find better solution, the fvsp is = 1920	 timecost = 2.5759s
CS: find better solution, the fvsp is = 1919	 timecost = 2.57614s
CS: find better solution, the fvsp is = 1918	 timecost = 2.57635s
CS: find better solution, the fvsp is = 1917	 timecost = 2.57664s
CS: find better solution, the fvsp is = 1916	 timecost = 2.57688s
CS: find better solution, the fvsp is = 1915	 timecost = 2.57709s
CS: find better solution, the fvsp is = 1914	 timecost = 2.57736s
CS: find better solution, the fvsp is = 1913	 timecost = 2.57762s
CS: find better solution, the fvsp is = 1912	 timecost = 2.57787s
CS: find better solution, the fvsp is = 1911	 timecost = 2.57808s
CS: find better solution, the fvsp is = 1910	 timecost = 2.57831s
CS: find better solution, the fvsp is = 1909	 timecost = 2.57854s
CS: find better solution, the fvsp is = 1908	 timecost = 2.57875s
CS: find better solution, the fvsp is = 1907	 timecost = 2.57896s
CS: find better solution, the fvsp is = 1906	 timecost = 2.57917s
CS: find better solution, the fvsp is = 1905	 timecost = 2.5794s
CS: find better solution, the fvsp is = 1904	 timecost = 2.57964s
CS: find better solution, the fvsp is = 1903	 timecost = 2.57989s
CS: find better solution, the fvsp is = 1902	 timecost = 2.5801s
CS: find better solution, the fvsp is = 1901	 timecost = 2.58033s
CS: find better solution, the fvsp is = 1900	 timecost = 2.5806s
CS: find better solution, the fvsp is = 1899	 timecost = 2.58085s
CS: find better solution, the fvsp is = 1898	 timecost = 2.58107s
CS: find better solution, the fvsp is = 1897	 timecost = 2.58132s
CS: find better solution, the fvsp is = 1896	 timecost = 2.58157s
CS: find better solution, the fvsp is = 1895	 timecost = 2.72007s
CS: find better solution, the fvsp is = 1894	 timecost = 2.72034s
CS: find better solution, the fvsp is = 1893	 timecost = 2.72059s
CS: find better solution, the fvsp is = 1892	 timecost = 2.72084s
CS: find better solution, the fvsp is = 1891	 timecost = 2.72108s
CS: find better solution, the fvsp is = 1890	 timecost = 2.72129s
CS: find better solution, the fvsp is = 1889	 timecost = 2.72151s
CS: find better solution, the fvsp is = 1888	 timecost = 2.72191s
CS: find better solution, the fvsp is = 1887	 timecost = 2.72218s
CS: find better solution, the fvsp is = 1886	 timecost = 2.72242s
CS: find better solution, the fvsp is = 1885	 timecost = 2.72264s
CS: find better solution, the fvsp is = 1884	 timecost = 2.72287s
CS: find better solution, the fvsp is = 1883	 timecost = 2.72308s
CS: find better solution, the fvsp is = 1882	 timecost = 2.7233s
CS: find better solution, the fvsp is = 1881	 timecost = 2.72354s
CS: find better solution, the fvsp is = 1880	 timecost = 2.72379s
CS: find better solution, the fvsp is = 1879	 timecost = 2.72405s
CS: find better solution, the fvsp is = 1878	 timecost = 2.72426s
CS: find better solution, the fvsp is = 1877	 timecost = 2.7245s
CS: find better solution, the fvsp is = 1876	 timecost = 2.72474s
CS: find better solution, the fvsp is = 1875	 timecost = 2.72496s
CS: find better solution, the fvsp is = 1874	 timecost = 2.72517s
CS: find better solution, the fvsp is = 1873	 timecost = 2.72539s
CS: find better solution, the fvsp is = 1872	 timecost = 2.72563s
CS: find better solution, the fvsp is = 1871	 timecost = 2.72585s
CS: find better solution, the fvsp is = 1870	 timecost = 2.72609s
CS: find better solution, the fvsp is = 1869	 timecost = 2.72632s
CS: find better solution, the fvsp is = 1868	 timecost = 2.85573s
CS: find better solution, the fvsp is = 1867	 timecost = 2.856s
CS: find better solution, the fvsp is = 1866	 timecost = 2.85626s
CS: find better solution, the fvsp is = 1865	 timecost = 2.85649s
CS: find better solution, the fvsp is = 1864	 timecost = 2.85671s
CS: find better solution, the fvsp is = 1863	 timecost = 2.85695s
CS: find better solution, the fvsp is = 1862	 timecost = 2.85723s
CS: find better solution, the fvsp is = 1861	 timecost = 2.85745s
CS: find better solution, the fvsp is = 1860	 timecost = 2.8577s
CS: find better solution, the fvsp is = 1859	 timecost = 2.85794s
CS: find better solution, the fvsp is = 1858	 timecost = 2.8582s
CS: find better solution, the fvsp is = 1857	 timecost = 2.85845s
CS: find better solution, the fvsp is = 1856	 timecost = 2.98922s
CS: find better solution, the fvsp is = 1855	 timecost = 2.98949s
CS: find better solution, the fvsp is = 1854	 timecost = 2.98974s
CS: find better solution, the fvsp is = 1853	 timecost = 2.98997s
CS: find better solution, the fvsp is = 1852	 timecost = 2.99023s
CS: find better solution, the fvsp is = 1851	 timecost = 2.99045s
CS: find better solution, the fvsp is = 1850	 timecost = 2.99068s
CS: find better solution, the fvsp is = 1849	 timecost = 2.99092s
CS: find better solution, the fvsp is = 1848	 timecost = 2.99117s
CS: find better solution, the fvsp is = 1847	 timecost = 2.99141s
CS: find better solution, the fvsp is = 1846	 timecost = 2.99163s
CS: find better solution, the fvsp is = 1845	 timecost = 2.99186s
CS: find better solution, the fvsp is = 1844	 timecost = 2.99213s
CS: find better solution, the fvsp is = 1843	 timecost = 2.99239s
CS: find better solution, the fvsp is = 1842	 timecost = 2.99263s
CS: find better solution, the fvsp is = 1841	 timecost = 2.99287s
CS: find better solution, the fvsp is = 1840	 timecost = 2.99313s
CS: find better solution, the fvsp is = 1839	 timecost = 2.99335s
CS: find better solution, the fvsp is = 1838	 timecost = 3.11003s
CS: find better solution, the fvsp is = 1837	 timecost = 3.11029s
CS: find better solution, the fvsp is = 1836	 timecost = 3.11054s
CS: find better solution, the fvsp is = 1835	 timecost = 3.11077s
CS: find better solution, the fvsp is = 1834	 timecost = 3.11105s
CS: find better solution, the fvsp is = 1833	 timecost = 3.11131s
CS: find better solution, the fvsp is = 1832	 timecost = 3.11156s
CS: find better solution, the fvsp is = 1831	 timecost = 3.11182s
CS: find better solution, the fvsp is = 1830	 timecost = 3.11205s
CS: find better solution, the fvsp is = 1829	 timecost = 3.22935s
CS: find better solution, the fvsp is = 1828	 timecost = 3.22965s
CS: find better solution, the fvsp is = 1827	 timecost = 3.34667s
CS: find better solution, the fvsp is = 1826	 timecost = 3.34696s
CS: find better solution, the fvsp is = 1825	 timecost = 3.3472s
CS: find better solution, the fvsp is = 1824	 timecost = 3.34743s
CS: find better solution, the fvsp is = 1823	 timecost = 3.34768s
CS: find better solution, the fvsp is = 1822	 timecost = 3.34793s
CS: find better solution, the fvsp is = 1821	 timecost = 3.34815s
CS: find better solution, the fvsp is = 1820	 timecost = 3.34838s
CS: find better solution, the fvsp is = 1819	 timecost = 3.46947s
CS: find better solution, the fvsp is = 1818	 timecost = 3.46976s
CS: find better solution, the fvsp is = 1817	 timecost = 3.60011s
CS: find better solution, the fvsp is = 1816	 timecost = 3.60039s
CS: find better solution, the fvsp is = 1815	 timecost = 3.60062s
CS: find better solution, the fvsp is = 1814	 timecost = 3.60087s
CS: find better solution, the fvsp is = 1813	 timecost = 3.6011s
CS: find better solution, the fvsp is = 1812	 timecost = 3.60133s
CS: find better solution, the fvsp is = 1811	 timecost = 3.60155s
CS: find better solution, the fvsp is = 1810	 timecost = 3.7214s
CS: find better solution, the fvsp is = 1809	 timecost = 3.72168s
CS: find better solution, the fvsp is = 1808	 timecost = 3.7219s
CS: find better solution, the fvsp is = 1807	 timecost = 3.72214s
CS: find better solution, the fvsp is = 1806	 timecost = 3.7224s
CS: find better solution, the fvsp is = 1805	 timecost = 3.72264s
CS: find better solution, the fvsp is = 1804	 timecost = 3.72286s
CS: find better solution, the fvsp is = 1803	 timecost = 3.72308s
CS: find better solution, the fvsp is = 1802	 timecost = 3.84014s
CS: find better solution, the fvsp is = 1801	 timecost = 3.95632s
CS: find better solution, the fvsp is = 1800	 timecost = 3.95661s
CS: find better solution, the fvsp is = 1799	 timecost = 3.95687s
CS: find better solution, the fvsp is = 1798	 timecost = 3.9571s
CS: find better solution, the fvsp is = 1797	 timecost = 3.95735s
CS: find better solution, the fvsp is = 1796	 timecost = 4.07509s
CS: find better solution, the fvsp is = 1795	 timecost = 4.07539s
CS: find better solution, the fvsp is = 1794	 timecost = 4.07561s
CS: find better solution, the fvsp is = 1793	 timecost = 4.07585s
CS: find better solution, the fvsp is = 1792	 timecost = 4.0761s
CS: find better solution, the fvsp is = 1791	 timecost = 4.07634s
CS: find better solution, the fvsp is = 1790	 timecost = 4.07657s
CS: find better solution, the fvsp is = 1789	 timecost = 4.0768s
CS: find better solution, the fvsp is = 1788	 timecost = 4.07705s
CS: find better solution, the fvsp is = 1787	 timecost = 4.41289s
CS: find better solution, the fvsp is = 1786	 timecost = 4.52335s
CS: find better solution, the fvsp is = 1785	 timecost = 4.52365s
CS: find better solution, the fvsp is = 1784	 timecost = 4.52391s
CS: find better solution, the fvsp is = 1783	 timecost = 4.52413s
CS: find better solution, the fvsp is = 1782	 timecost = 4.52438s
CS: find better solution, the fvsp is = 1781	 timecost = 4.52463s
CS: find better solution, the fvsp is = 1780	 timecost = 4.63351s
CS: find better solution, the fvsp is = 1779	 timecost = 4.6338s
CS: find better solution, the fvsp is = 1778	 timecost = 4.63402s
CS: find better solution, the fvsp is = 1777	 timecost = 4.63428s
CS: find better solution, the fvsp is = 1776	 timecost = 4.63453s
CS: find better solution, the fvsp is = 1775	 timecost = 4.63476s
CS: find better solution, the fvsp is = 1774	 timecost = 4.63501s
CS: find better solution, the fvsp is = 1773	 timecost = 4.74041s
CS: find better solution, the fvsp is = 1772	 timecost = 4.74073s
CS: find better solution, the fvsp is = 1771	 timecost = 4.84937s
CS: find better solution, the fvsp is = 1770	 timecost = 4.95451s
CS: find better solution, the fvsp is = 1769	 timecost = 4.9548s
CS: find better solution, the fvsp is = 1768	 timecost = 4.95503s
CS: find better solution, the fvsp is = 1767	 timecost = 4.95529s
CS: find better solution, the fvsp is = 1766	 timecost = 4.95555s
CS: find better solution, the fvsp is = 1765	 timecost = 4.95578s
CS: find better solution, the fvsp is = 1764	 timecost = 4.95602s
CS: find better solution, the fvsp is = 1763	 timecost = 5.05846s
CS: find better solution, the fvsp is = 1762	 timecost = 5.37614s
CS: find better solution, the fvsp is = 1761	 timecost = 5.37644s
CS: find better solution, the fvsp is = 1760	 timecost = 5.3767s
CS: find better solution, the fvsp is = 1759	 timecost = 5.37693s
CS: find better solution, the fvsp is = 1758	 timecost = 5.37716s
CS: find better solution, the fvsp is = 1757	 timecost = 5.37741s
CS: find better solution, the fvsp is = 1756	 timecost = 5.4796s
CS: find better solution, the fvsp is = 1755	 timecost = 5.58501s
CS: find better solution, the fvsp is = 1754	 timecost = 5.58528s
CS: find better solution, the fvsp is = 1753	 timecost = 5.58552s
CS: find better solution, the fvsp is = 1752	 timecost = 5.68798s
CS: find better solution, the fvsp is = 1751	 timecost = 5.79452s
CS: find better solution, the fvsp is = 1750	 timecost = 5.7948s
CS: find better solution, the fvsp is = 1749	 timecost = 5.79508s
CS: find better solution, the fvsp is = 1748	 timecost = 6.33363s
CS: find better solution, the fvsp is = 1747	 timecost = 6.33441s
CS: find better solution, the fvsp is = 1746	 timecost = 6.33472s
CS: find better solution, the fvsp is = 1745	 timecost = 6.33496s
CS: find better solution, the fvsp is = 1744	 timecost = 6.56988s
CS: find better solution, the fvsp is = 1743	 timecost = 6.57015s
CS: find better solution, the fvsp is = 1742	 timecost = 6.67357s
CS: find better solution, the fvsp is = 1741	 timecost = 6.8708s
CS: find better solution, the fvsp is = 1740	 timecost = 6.87107s
CS: find better solution, the fvsp is = 1739	 timecost = 6.87129s
CS: find better solution, the fvsp is = 1738	 timecost = 6.87155s
CS: find better solution, the fvsp is = 1737	 timecost = 6.97216s
CS: find better solution, the fvsp is = 1736	 timecost = 7.0747s
CS: find better solution, the fvsp is = 1735	 timecost = 7.075s
CS: find better solution, the fvsp is = 1734	 timecost = 7.18647s
CS: find better solution, the fvsp is = 1733	 timecost = 7.1869s
CS: find better solution, the fvsp is = 1732	 timecost = 7.40334s
CS: find better solution, the fvsp is = 1731	 timecost = 7.40364s
CS: find better solution, the fvsp is = 1730	 timecost = 7.50925s
CS: find better solution, the fvsp is = 1729	 timecost = 7.71306s
CS: find better solution, the fvsp is = 1728	 timecost = 7.71333s
CS: find better solution, the fvsp is = 1727	 timecost = 7.81278s
CS: find better solution, the fvsp is = 1726	 timecost = 7.81324s
CS: find better solution, the fvsp is = 1725	 timecost = 7.81347s
CS: find better solution, the fvsp is = 1724	 timecost = 7.81371s
CS: find better solution, the fvsp is = 1723	 timecost = 7.81396s
CS: find better solution, the fvsp is = 1722	 timecost = 8.01317s
CS: find better solution, the fvsp is = 1721	 timecost = 8.22069s
CS: find better solution, the fvsp is = 1720	 timecost = 8.22097s
CS: find better solution, the fvsp is = 1719	 timecost = 8.33094s
CS: find better solution, the fvsp is = 1718	 timecost = 8.33125s
CS: find better solution, the fvsp is = 1717	 timecost = 8.33152s
CS: find better solution, the fvsp is = 1716	 timecost = 8.33177s
CS: find better solution, the fvsp is = 1715	 timecost = 8.33201s
CS: find better solution, the fvsp is = 1714	 timecost = 8.33225s
CS: find better solution, the fvsp is = 1713	 timecost = 8.33252s
CS: find better solution, the fvsp is = 1712	 timecost = 8.33275s
CS: find better solution, the fvsp is = 1711	 timecost = 8.33297s
CS: find better solution, the fvsp is = 1710	 timecost = 8.4355s
CS: find better solution, the fvsp is = 1709	 timecost = 8.53555s
CS: find better solution, the fvsp is = 1708	 timecost = 8.53583s
CS: find better solution, the fvsp is = 1707	 timecost = 8.53605s
CS: find better solution, the fvsp is = 1706	 timecost = 8.5363s
CS: find better solution, the fvsp is = 1705	 timecost = 8.53653s
CS: find better solution, the fvsp is = 1704	 timecost = 8.63934s
CS: find better solution, the fvsp is = 1703	 timecost = 8.63964s
CS: find better solution, the fvsp is = 1702	 timecost = 8.8442s
CS: find better solution, the fvsp is = 1701	 timecost = 8.84449s
CS: find better solution, the fvsp is = 1700	 timecost = 8.9471s
CS: find better solution, the fvsp is = 1699	 timecost = 8.9474s
CS: find better solution, the fvsp is = 1698	 timecost = 8.94765s
CS: find better solution, the fvsp is = 1697	 timecost = 8.94788s
CS: find better solution, the fvsp is = 1696	 timecost = 9.35154s
CS: find better solution, the fvsp is = 1695	 timecost = 9.35186s
CS: find better solution, the fvsp is = 1694	 timecost = 9.4479s
CS: find better solution, the fvsp is = 1693	 timecost = 10.3859s
CS: find better solution, the fvsp is = 1692	 timecost = 10.6237s
CS: find better solution, the fvsp is = 1691	 timecost = 10.624s
CS: find better solution, the fvsp is = 1690	 timecost = 10.6243s
CS: find better solution, the fvsp is = 1689	 timecost = 10.6245s
CS: find better solution, the fvsp is = 1688	 timecost = 10.6247s
CS: find better solution, the fvsp is = 1687	 timecost = 10.625s
CS: find better solution, the fvsp is = 1686	 timecost = 10.7247s
CS: find better solution, the fvsp is = 1685	 timecost = 10.8292s
CS: find better solution, the fvsp is = 1684	 timecost = 10.8295s
CS: find better solution, the fvsp is = 1683	 timecost = 10.9328s
CS: find better solution, the fvsp is = 1682	 timecost = 10.933s
CS: find better solution, the fvsp is = 1681	 timecost = 10.9333s
CS: find better solution, the fvsp is = 1680	 timecost = 10.9335s
CS: find better solution, the fvsp is = 1679	 timecost = 10.9339s
CS: find better solution, the fvsp is = 1678	 timecost = 10.9341s
CS: find better solution, the fvsp is = 1677	 timecost = 11.2407s
CS: find better solution, the fvsp is = 1676	 timecost = 11.8568s
CS: find better solution, the fvsp is = 1675	 timecost = 11.8571s
CS: find better solution, the fvsp is = 1674	 timecost = 11.8574s
CS: find better solution, the fvsp is = 1673	 timecost = 11.8576s
CS: find better solution, the fvsp is = 1672	 timecost = 11.9545s
CS: find better solution, the fvsp is = 1671	 timecost = 11.9548s
CS: find better solution, the fvsp is = 1670	 timecost = 12.1596s
CS: find better solution, the fvsp is = 1669	 timecost = 12.1599s
CS: find better solution, the fvsp is = 1668	 timecost = 12.2584s
CS: find better solution, the fvsp is = 1667	 timecost = 12.2587s
CS: find better solution, the fvsp is = 1666	 timecost = 12.358s
CS: find better solution, the fvsp is = 1665	 timecost = 12.3583s
CS: find better solution, the fvsp is = 1664	 timecost = 12.4578s
CS: find better solution, the fvsp is = 1663	 timecost = 12.4581s
CS: find better solution, the fvsp is = 1662	 timecost = 12.6809s
CS: find better solution, the fvsp is = 1661	 timecost = 12.6813s
CS: find better solution, the fvsp is = 1660	 timecost = 12.6816s
CS: find better solution, the fvsp is = 1659	 timecost = 12.982s
CS: find better solution, the fvsp is = 1658	 timecost = 13.082s
CS: find better solution, the fvsp is = 1657	 timecost = 13.1803s
CS: find better solution, the fvsp is = 1656	 timecost = 13.1806s
CS: find better solution, the fvsp is = 1655	 timecost = 13.1809s
CS: find better solution, the fvsp is = 1654	 timecost = 13.1811s
CS: find better solution, the fvsp is = 1653	 timecost = 13.1813s
CS: find better solution, the fvsp is = 1652	 timecost = 13.2794s
CS: find better solution, the fvsp is = 1651	 timecost = 13.2797s
CS: find better solution, the fvsp is = 1650	 timecost = 13.4704s
CS: find better solution, the fvsp is = 1649	 timecost = 14.4299s
CS: find better solution, the fvsp is = 1648	 timecost = 14.4302s
CS: find better solution, the fvsp is = 1647	 timecost = 14.527s
CS: find better solution, the fvsp is = 1646	 timecost = 15.0183s
CS: find better solution, the fvsp is = 1645	 timecost = 15.1133s
CS: find better solution, the fvsp is = 1644	 timecost = 15.1135s
CS: find better solution, the fvsp is = 1643	 timecost = 15.501s
CS: find better solution, the fvsp is = 1642	 timecost = 15.5956s
CS: find better solution, the fvsp is = 1641	 timecost = 15.5959s
CS: find better solution, the fvsp is = 1640	 timecost = 15.5961s
CS: find better solution, the fvsp is = 1639	 timecost = 15.5964s
CS: find better solution, the fvsp is = 1638	 timecost = 15.5966s
CS: find better solution, the fvsp is = 1637	 timecost = 15.8827s
CS: find better solution, the fvsp is = 1636	 timecost = 16.0759s
CS: find better solution, the fvsp is = 1635	 timecost = 16.0762s
CS: find better solution, the fvsp is = 1634	 timecost = 16.1689s
CS: find better solution, the fvsp is = 1633	 timecost = 16.2678s
CS: find better solution, the fvsp is = 1632	 timecost = 16.2681s
CS: find better solution, the fvsp is = 1631	 timecost = 16.2683s
CS: find better solution, the fvsp is = 1630	 timecost = 16.456s
CS: find better solution, the fvsp is = 1629	 timecost = 16.4563s
CS: find better solution, the fvsp is = 1628	 timecost = 16.541s
CS: find better solution, the fvsp is = 1627	 timecost = 16.5413s
CS: find better solution, the fvsp is = 1626	 timecost = 16.5416s
CS: find better solution, the fvsp is = 1625	 timecost = 16.7246s
CS: find better solution, the fvsp is = 1624	 timecost = 16.902s
CS: find better solution, the fvsp is = 1623	 timecost = 17.0859s
CS: find better solution, the fvsp is = 1622	 timecost = 17.194s
CS: find better solution, the fvsp is = 1621	 timecost = 17.1943s
CS: find better solution, the fvsp is = 1620	 timecost = 17.1946s
CS: find better solution, the fvsp is = 1619	 timecost = 17.6421s
CS: find better solution, the fvsp is = 1618	 timecost = 17.6425s
CS: find better solution, the fvsp is = 1617	 timecost = 17.6427s
CS: find better solution, the fvsp is = 1616	 timecost = 17.643s
CS: find better solution, the fvsp is = 1615	 timecost = 17.9492s
CS: find better solution, the fvsp is = 1614	 timecost = 17.9495s
CS: find better solution, the fvsp is = 1613	 timecost = 18.2422s
CS: find better solution, the fvsp is = 1612	 timecost = 18.2425s
CS: find better solution, the fvsp is = 1611	 timecost = 18.3348s
CS: find better solution, the fvsp is = 1610	 timecost = 18.3354s
CS: find better solution, the fvsp is = 1609	 timecost = 18.3356s
CS: find better solution, the fvsp is = 1608	 timecost = 18.3359s
CS: find better solution, the fvsp is = 1607	 timecost = 18.5193s
CS: find better solution, the fvsp is = 1606	 timecost = 18.7069s
CS: find better solution, the fvsp is = 1605	 timecost = 18.7072s
CS: find better solution, the fvsp is = 1604	 timecost = 18.9744s
CS: find better solution, the fvsp is = 1603	 timecost = 18.9747s
CS: find better solution, the fvsp is = 1602	 timecost = 19.0613s
CS: find better solution, the fvsp is = 1601	 timecost = 19.0616s
CS: find better solution, the fvsp is = 1600	 timecost = 19.0618s
CS: find better solution, the fvsp is = 1599	 timecost = 19.2408s
CS: find better solution, the fvsp is = 1598	 timecost = 19.5122s
CS: find better solution, the fvsp is = 1597	 timecost = 19.5125s
CS: find better solution, the fvsp is = 1596	 timecost = 19.5128s
CS: find better solution, the fvsp is = 1595	 timecost = 19.513s
CS: find better solution, the fvsp is = 1594	 timecost = 19.6019s
CS: find better solution, the fvsp is = 1593	 timecost = 19.6858s
CS: find better solution, the fvsp is = 1592	 timecost = 19.6861s
CS: find better solution, the fvsp is = 1591	 timecost = 19.9404s
CS: find better solution, the fvsp is = 1590	 timecost = 19.9407s
CS: find better solution, the fvsp is = 1589	 timecost = 21.7865s
CS: find better solution, the fvsp is = 1588	 timecost = 22.017s
CS: find better solution, the fvsp is = 1587	 timecost = 22.0174s
CS: find better solution, the fvsp is = 1586	 timecost = 22.0176s
CS: find better solution, the fvsp is = 1585	 timecost = 22.0179s
CS: find better solution, the fvsp is = 1584	 timecost = 22.0182s
CS: find better solution, the fvsp is = 1583	 timecost = 22.2004s
CS: find better solution, the fvsp is = 1582	 timecost = 22.377s
CS: find better solution, the fvsp is = 1581	 timecost = 22.3773s
CS: find better solution, the fvsp is = 1580	 timecost = 22.7446s
CS: find better solution, the fvsp is = 1579	 timecost = 22.7449s
CS: find better solution, the fvsp is = 1578	 timecost = 22.8318s
CS: find better solution, the fvsp is = 1577	 timecost = 22.8321s
CS: find better solution, the fvsp is = 1576	 timecost = 22.8324s
CS: find better solution, the fvsp is = 1575	 timecost = 22.8327s
CS: find better solution, the fvsp is = 1574	 timecost = 22.8329s
CS: find better solution, the fvsp is = 1573	 timecost = 24.4592s
CS: find better solution, the fvsp is = 1572	 timecost = 24.5658s
CS: find better solution, the fvsp is = 1571	 timecost = 24.5661s
CS: find better solution, the fvsp is = 1570	 timecost = 24.5663s
CS: find better solution, the fvsp is = 1569	 timecost = 24.5666s
CS: find better solution, the fvsp is = 1568	 timecost = 25.1996s
CS: find better solution, the fvsp is = 1567	 timecost = 25.1999s
CS: find better solution, the fvsp is = 1566	 timecost = 25.4674s
CS: find better solution, the fvsp is = 1565	 timecost = 25.4678s
CS: find better solution, the fvsp is = 1564	 timecost = 25.468s
CS: find better solution, the fvsp is = 1563	 timecost = 26.9014s
CS: find better solution, the fvsp is = 1562	 timecost = 27.0746s
CS: find better solution, the fvsp is = 1561	 timecost = 27.5224s
CS: find better solution, the fvsp is = 1560	 timecost = 27.9599s
CS: find better solution, the fvsp is = 1559	 timecost = 28.3411s
CS: find better solution, the fvsp is = 1558	 timecost = 29.545s
CS: find better solution, the fvsp is = 1557	 timecost = 29.5456s
CS: find better solution, the fvsp is = 1556	 timecost = 29.754s
CS: find better solution, the fvsp is = 1555	 timecost = 29.8453s
CS: find better solution, the fvsp is = 1554	 timecost = 30.3135s
CS: find better solution, the fvsp is = 1553	 timecost = 30.706s
CS: find better solution, the fvsp is = 1552	 timecost = 30.8991s
CS: find better solution, the fvsp is = 1551	 timecost = 30.9915s
CS: find better solution, the fvsp is = 1550	 timecost = 31.187s
CS: find better solution, the fvsp is = 1549	 timecost = 32.0132s
CS: find better solution, the fvsp is = 1548	 timecost = 32.1076s
CS: find better solution, the fvsp is = 1547	 timecost = 32.1079s
CS: find better solution, the fvsp is = 1546	 timecost = 32.31s
CS: find better solution, the fvsp is = 1545	 timecost = 32.5233s
CS: find better solution, the fvsp is = 1544	 timecost = 32.6195s
CS: find better solution, the fvsp is = 1543	 timecost = 33.3318s
CS: find better solution, the fvsp is = 1542	 timecost = 33.8999s
CS: find better solution, the fvsp is = 1541	 timecost = 33.9002s
CS: find better solution, the fvsp is = 1540	 timecost = 34.0056s
CS: find better solution, the fvsp is = 1539	 timecost = 34.0061s
CS: find better solution, the fvsp is = 1538	 timecost = 34.194s
CS: find better solution, the fvsp is = 1537	 timecost = 34.2793s
CS: find better solution, the fvsp is = 1536	 timecost = 34.2796s
CS: find better solution, the fvsp is = 1535	 timecost = 36.262s
CS: find better solution, the fvsp is = 1534	 timecost = 36.3484s
CS: find better solution, the fvsp is = 1533	 timecost = 36.3487s
CS: find better solution, the fvsp is = 1532	 timecost = 36.9695s
CS: find better solution, the fvsp is = 1531	 timecost = 37.0564s
CS: find better solution, the fvsp is = 1530	 timecost = 37.4318s
CS: find better solution, the fvsp is = 1529	 timecost = 37.5245s
CS: find better solution, the fvsp is = 1528	 timecost = 37.7092s
CS: find better solution, the fvsp is = 1527	 timecost = 37.7095s
CS: find better solution, the fvsp is = 1526	 timecost = 38.3444s
CS: find better solution, the fvsp is = 1525	 timecost = 38.5261s
CS: find better solution, the fvsp is = 1524	 timecost = 38.7074s
CS: find better solution, the fvsp is = 1523	 timecost = 38.7077s
CS: find better solution, the fvsp is = 1522	 timecost = 38.708s
CS: find better solution, the fvsp is = 1521	 timecost = 39.3351s
CS: find better solution, the fvsp is = 1520	 timecost = 39.3354s
CS: find better solution, the fvsp is = 1519	 timecost = 39.5109s
CS: find better solution, the fvsp is = 1518	 timecost = 39.5112s
CS: find better solution, the fvsp is = 1517	 timecost = 39.5114s
CS: find better solution, the fvsp is = 1516	 timecost = 40.6832s
CS: find better solution, the fvsp is = 1515	 timecost = 41.4049s
CS: find better solution, the fvsp is = 1514	 timecost = 41.4917s
CS: find better solution, the fvsp is = 1513	 timecost = 41.4921s
CS: find better solution, the fvsp is = 1512	 timecost = 41.4924s
CS: find better solution, the fvsp is = 1511	 timecost = 41.4926s
CS: find better solution, the fvsp is = 1510	 timecost = 43.54s
CS: find better solution, the fvsp is = 1509	 timecost = 43.5404s
CS: find better solution, the fvsp is = 1508	 timecost = 44.2084s
CS: find better solution, the fvsp is = 1507	 timecost = 44.2087s
CS: find better solution, the fvsp is = 1506	 timecost = 46.8253s
CS: find better solution, the fvsp is = 1505	 timecost = 47.0956s
CS: find better solution, the fvsp is = 1504	 timecost = 47.8024s
CS: find better solution, the fvsp is = 1503	 timecost = 47.8027s
CS: find better solution, the fvsp is = 1502	 timecost = 49.1179s
CS: find better solution, the fvsp is = 1501	 timecost = 49.1181s
CS: find better solution, the fvsp is = 1500	 timecost = 49.1184s
CS: find better solution, the fvsp is = 1499	 timecost = 50.3425s
CS: find better solution, the fvsp is = 1498	 timecost = 50.8705s
CS: find better solution, the fvsp is = 1497	 timecost = 50.9579s
CS: find better solution, the fvsp is = 1496	 timecost = 54.7511s
CS: find better solution, the fvsp is = 1495	 timecost = 54.7516s
CS: find better solution, the fvsp is = 1494	 timecost = 55.7451s
CS: find better solution, the fvsp is = 1493	 timecost = 56.0093s
CS: find better solution, the fvsp is = 1492	 timecost = 56.0096s
CS: find better solution, the fvsp is = 1491	 timecost = 56.4466s
CS: find better solution, the fvsp is = 1490	 timecost = 56.6199s
CS: find better solution, the fvsp is = 1489	 timecost = 56.6202s
CS: find better solution, the fvsp is = 1488	 timecost = 58.019s
CS: find better solution, the fvsp is = 1487	 timecost = 58.6343s
CS: find better solution, the fvsp is = 1486	 timecost = 58.6348s
CS: find better solution, the fvsp is = 1485	 timecost = 58.6351s
CS: find better solution, the fvsp is = 1484	 timecost = 59.4312s
CS: find better solution, the fvsp is = 1483	 timecost = 59.4315s
CS: find better solution, the fvsp is = 1482	 timecost = 59.4318s
CS: find better solution, the fvsp is = 1481	 timecost = 61.6047s
CS: find better solution, the fvsp is = 1480	 timecost = 63.0962s
CS: find better solution, the fvsp is = 1479	 timecost = 63.6881s
CS: find better solution, the fvsp is = 1478	 timecost = 65.0039s
CS: find better solution, the fvsp is = 1477	 timecost = 67.0785s
CS: find better solution, the fvsp is = 1476	 timecost = 68.1607s
CS: find better solution, the fvsp is = 1475	 timecost = 68.4336s
CS: find better solution, the fvsp is = 1474	 timecost = 68.4339s
CS: find better solution, the fvsp is = 1473	 timecost = 68.4342s
CS: find better solution, the fvsp is = 1472	 timecost = 72.4885s
CS: find better solution, the fvsp is = 1471	 timecost = 72.4888s
CS: find better solution, the fvsp is = 1470	 timecost = 74.6538s
CS: find better solution, the fvsp is = 1469	 timecost = 74.6542s
CS: find better solution, the fvsp is = 1468	 timecost = 75.3188s
CS: find better solution, the fvsp is = 1467	 timecost = 75.6848s
CS: find better solution, the fvsp is = 1466	 timecost = 75.8609s
CS: find better solution, the fvsp is = 1465	 timecost = 75.8612s
CS: find better solution, the fvsp is = 1464	 timecost = 76.6741s
CS: find better solution, the fvsp is = 1463	 timecost = 76.8567s
CS: find better solution, the fvsp is = 1462	 timecost = 77.4019s
CS: find better solution, the fvsp is = 1461	 timecost = 79.4097s
CS: find better solution, the fvsp is = 1460	 timecost = 79.4102s
CS: find better solution, the fvsp is = 1459	 timecost = 84.3134s
CS: find better solution, the fvsp is = 1458	 timecost = 84.6787s
CS: find better solution, the fvsp is = 1457	 timecost = 84.866s
CS: find better solution, the fvsp is = 1456	 timecost = 84.8664s
CS: find better solution, the fvsp is = 1455	 timecost = 90.3672s
CS: find better solution, the fvsp is = 1454	 timecost = 90.3676s
CS: find better solution, the fvsp is = 1453	 timecost = 91.7889s
CS: find better solution, the fvsp is = 1452	 timecost = 92.0642s
CS: find better solution, the fvsp is = 1451	 timecost = 93.6183s
CS: find better solution, the fvsp is = 1450	 timecost = 94.5256s
CS: find better solution, the fvsp is = 1449	 timecost = 96.5719s
CS: find better solution, the fvsp is = 1448	 timecost = 96.5723s
CS: find better solution, the fvsp is = 1447	 timecost = 96.6578s
CS: find better solution, the fvsp is = 1446	 timecost = 96.6581s
CS: find better solution, the fvsp is = 1445	 timecost = 99.9961s
CS: find better solution, the fvsp is = 1444	 timecost = 101.597s
CS: find better solution, the fvsp is = 1443	 timecost = 102.327s
CS: find better solution, the fvsp is = 1442	 timecost = 102.414s
CS: find better solution, the fvsp is = 1441	 timecost = 102.414s
CS: find better solution, the fvsp is = 1440	 timecost = 102.499s
CS: find better solution, the fvsp is = 1439	 timecost = 108.582s
CS: find better solution, the fvsp is = 1438	 timecost = 109.711s
CS: find better solution, the fvsp is = 1437	 timecost = 109.801s
CS: find better solution, the fvsp is = 1436	 timecost = 111.159s
CS: find better solution, the fvsp is = 1435	 timecost = 113.322s
CS: find better solution, the fvsp is = 1434	 timecost = 116.066s
CS: find better solution, the fvsp is = 1433	 timecost = 116.066s
CS: find better solution, the fvsp is = 1432	 timecost = 116.899s
CS: find better solution, the fvsp is = 1431	 timecost = 118.434s
CS: find better solution, the fvsp is = 1430	 timecost = 119.765s
CS: find better solution, the fvsp is = 1429	 timecost = 120.731s
CS: find better solution, the fvsp is = 1428	 timecost = 122.911s
CS: find better solution, the fvsp is = 1427	 timecost = 122.911s
CS: find better solution, the fvsp is = 1426	 timecost = 125.787s
CS: find better solution, the fvsp is = 1425	 timecost = 126.478s
CS: find better solution, the fvsp is = 1424	 timecost = 126.479s
CS: find better solution, the fvsp is = 1423	 timecost = 127.787s
CS: find better solution, the fvsp is = 1422	 timecost = 131.631s
CS: find better solution, the fvsp is = 1421	 timecost = 131.722s
CS: find better solution, the fvsp is = 1420	 timecost = 132.382s
CS: find better solution, the fvsp is = 1419	 timecost = 132.382s
CS: find better solution, the fvsp is = 1418	 timecost = 134.455s
CS: find better solution, the fvsp is = 1417	 timecost = 136.137s
CS: find better solution, the fvsp is = 1416	 timecost = 137.315s
CS: find better solution, the fvsp is = 1415	 timecost = 138.067s
CS: find better solution, the fvsp is = 1414	 timecost = 143.156s
CS: find better solution, the fvsp is = 1413	 timecost = 145.287s
CS: find better solution, the fvsp is = 1412	 timecost = 145.811s
CS: find better solution, the fvsp is = 1411	 timecost = 146.631s
CS: find better solution, the fvsp is = 1410	 timecost = 150.139s
CS: find better solution, the fvsp is = 1409	 timecost = 150.139s
CS: find better solution, the fvsp is = 1408	 timecost = 150.315s
CS: find better solution, the fvsp is = 1407	 timecost = 154.33s
CS: find better solution, the fvsp is = 1406	 timecost = 156.044s
CS: find better solution, the fvsp is = 1405	 timecost = 157.043s
CS: find better solution, the fvsp is = 1404	 timecost = 157.795s
CS: find better solution, the fvsp is = 1403	 timecost = 167.611s
CS: find better solution, the fvsp is = 1402	 timecost = 170.389s
CS: find better solution, the fvsp is = 1401	 timecost = 175.205s
CS: find better solution, the fvsp is = 1400	 timecost = 182.859s
CS: find better solution, the fvsp is = 1399	 timecost = 186.357s
CS: find better solution, the fvsp is = 1398	 timecost = 194.679s
CS: find better solution, the fvsp is = 1397	 timecost = 196.006s
CS: find better solution, the fvsp is = 1396	 timecost = 201.958s
CS: find better solution, the fvsp is = 1395	 timecost = 203.909s
CS: find better solution, the fvsp is = 1394	 timecost = 204.583s
CS: find better solution, the fvsp is = 1393	 timecost = 206.297s
CS: find better solution, the fvsp is = 1392	 timecost = 220.542s
CS: find better solution, the fvsp is = 1391	 timecost = 220.629s
CS: find better solution, the fvsp is = 1390	 timecost = 221.551s
CS: find better solution, the fvsp is = 1389	 timecost = 223.083s
CS: find better solution, the fvsp is = 1388	 timecost = 225.492s
CS: find better solution, the fvsp is = 1387	 timecost = 227.625s
CS: find better solution, the fvsp is = 1386	 timecost = 231.505s
CS: find better solution, the fvsp is = 1385	 timecost = 234.421s
CS: find better solution, the fvsp is = 1384	 timecost = 236.274s
CS: find better solution, the fvsp is = 1383	 timecost = 236.275s
CS: find better solution, the fvsp is = 1382	 timecost = 242.322s
CS: find better solution, the fvsp is = 1381	 timecost = 246.461s
CS: find better solution, the fvsp is = 1380	 timecost = 246.462s
CS: find better solution, the fvsp is = 1379	 timecost = 253.379s
CS: find better solution, the fvsp is = 1378	 timecost = 254.906s
CS: find better solution, the fvsp is = 1377	 timecost = 256.897s
CS: find better solution, the fvsp is = 1376	 timecost = 256.897s
CS: find better solution, the fvsp is = 1375	 timecost = 258.768s
CS: find better solution, the fvsp is = 1374	 timecost = 259.829s
CS: find better solution, the fvsp is = 1373	 timecost = 260.289s
CS: find better solution, the fvsp is = 1372	 timecost = 262.791s
CS: find better solution, the fvsp is = 1371	 timecost = 263.318s
CS: find better solution, the fvsp is = 1370	 timecost = 269.71s
CS: find better solution, the fvsp is = 1369	 timecost = 270.54s
CS: find better solution, the fvsp is = 1368	 timecost = 271.504s
CS: find better solution, the fvsp is = 1367	 timecost = 279.409s
CS: find better solution, the fvsp is = 1366	 timecost = 279.41s
CS: find better solution, the fvsp is = 1365	 timecost = 285.202s
CS: find better solution, the fvsp is = 1364	 timecost = 286.36s
CS: find better solution, the fvsp is = 1363	 timecost = 297.906s
CS: find better solution, the fvsp is = 1362	 timecost = 297.907s
CS: find better solution, the fvsp is = 1361	 timecost = 300.076s
CS: find better solution, the fvsp is = 1360	 timecost = 305.01s
CS: find better solution, the fvsp is = 1359	 timecost = 306.953s
CS: find better solution, the fvsp is = 1358	 timecost = 306.953s
CS: find better solution, the fvsp is = 1357	 timecost = 308.016s
CS: find better solution, the fvsp is = 1356	 timecost = 308.311s
CS: find better solution, the fvsp is = 1355	 timecost = 308.764s
CS: find better solution, the fvsp is = 1354	 timecost = 312.855s
CS: find better solution, the fvsp is = 1353	 timecost = 328.812s
CS: find better solution, the fvsp is = 1352	 timecost = 329.533s
CS: find better solution, the fvsp is = 1351	 timecost = 332.772s
CS: find better solution, the fvsp is = 1350	 timecost = 348.178s
CS: find better solution, the fvsp is = 1349	 timecost = 348.327s
CS: find better solution, the fvsp is = 1348	 timecost = 357.424s
CS: find better solution, the fvsp is = 1347	 timecost = 357.425s
CS: find better solution, the fvsp is = 1346	 timecost = 373.35s
CS: find better solution, the fvsp is = 1345	 timecost = 373.35s
CS: find better solution, the fvsp is = 1344	 timecost = 375.474s
CS: find better solution, the fvsp is = 1343	 timecost = 390.783s
CS: find better solution, the fvsp is = 1342	 timecost = 390.784s
CS: find better solution, the fvsp is = 1341	 timecost = 395.868s
CS: find better solution, the fvsp is = 1340	 timecost = 400.272s
CS: find better solution, the fvsp is = 1339	 timecost = 400.272s
CS: find better solution, the fvsp is = 1338	 timecost = 400.732s
CS: find better solution, the fvsp is = 1337	 timecost = 400.808s
CS: find better solution, the fvsp is = 1336	 timecost = 403.839s
CS: find better solution, the fvsp is = 1335	 timecost = 403.914s
CS: find better solution, the fvsp is = 1334	 timecost = 406.571s
CS: find better solution, the fvsp is = 1333	 timecost = 410.876s
CS: find better solution, the fvsp is = 1332	 timecost = 423.426s
CS: find better solution, the fvsp is = 1331	 timecost = 430.903s
CS: find better solution, the fvsp is = 1330	 timecost = 431.27s
CS: find better solution, the fvsp is = 1329	 timecost = 442.449s
CS: find better solution, the fvsp is = 1328	 timecost = 444.212s
CS: find better solution, the fvsp is = 1327	 timecost = 452.332s
CS: find better solution, the fvsp is = 1326	 timecost = 466.736s
CS: find better solution, the fvsp is = 1325	 timecost = 466.882s
CS: find better solution, the fvsp is = 1324	 timecost = 475.971s
CS: find better solution, the fvsp is = 1323	 timecost = 489.623s
CS: find better solution, the fvsp is = 1322	 timecost = 489.768s
CS: find better solution, the fvsp is = 1321	 timecost = 498.127s
CS: find better solution, the fvsp is = 1320	 timecost = 531.04s
CS: find better solution, the fvsp is = 1319	 timecost = 535.511s
CS: find better solution, the fvsp is = 1318	 timecost = 535.863s
CS: find better solution, the fvsp is = 1317	 timecost = 536.959s
CS: find better solution, the fvsp is = 1316	 timecost = 551.001s
CS: find better solution, the fvsp is = 1315	 timecost = 552.565s
CS: find better solution, the fvsp is = 1314	 timecost = 567.153s
CS: find better solution, the fvsp is = 1313	 timecost = 568.146s
CS: find better solution, the fvsp is = 1312	 timecost = 584.16s
CS: find better solution, the fvsp is = 1311	 timecost = 584.258s
CS: find better solution, the fvsp is = 1310	 timecost = 590.584s
CS: find better solution, the fvsp is = 1309	 timecost = 599.305s
CS: find better solution, the fvsp is = 1308	 timecost = 604.439s
CS: find better solution, the fvsp is = 1307	 timecost = 608.236s
CS: find better solution, the fvsp is = 1306	 timecost = 615.344s
CS: find better solution, the fvsp is = 1305	 timecost = 616.894s
CS: find better solution, the fvsp is = 1304	 timecost = 617.453s
CS: find better solution, the fvsp is = 1303	 timecost = 619.257s
CS: find better solution, the fvsp is = 1302	 timecost = 718.426s
CS: find better solution, the fvsp is = 1301	 timecost = 719.074s
CS: find better solution, the fvsp is = 1300	 timecost = 719.59s
CS: find better solution, the fvsp is = 1299	 timecost = 720.721s
CS: find better solution, the fvsp is = 1298	 timecost = 720.722s
CS: find better solution, the fvsp is = 1297	 timecost = 723.233s
CS: find better solution, the fvsp is = 1296	 timecost = 727.881s
CS: find better solution, the fvsp is = 1295	 timecost = 757.08s
CS: find better solution, the fvsp is = 1294	 timecost = 776.085s
CS: find better solution, the fvsp is = 1293	 timecost = 776.221s
CS: find better solution, the fvsp is = 1292	 timecost = 782.642s
CS: find better solution, the fvsp is = 1291	 timecost = 784.815s
CS: find better solution, the fvsp is = 1290	 timecost = 820.373s
CS: find better solution, the fvsp is = 1289	 timecost = 874.503s
CS: find better solution, the fvsp is = 1288	 timecost = 875.984s
CS: find better solution, the fvsp is = 1287	 timecost = 877.771s
CS: find better solution, the fvsp is = 1286	 timecost = 897.685s
CS: find better solution, the fvsp is = 1285	 timecost = 914.501s
CS: find better solution, the fvsp is = 1284	 timecost = 957.321s
CS: find better solution, the fvsp is = 1283	 timecost = 1012.99s
CS: find better solution, the fvsp is = 1282	 timecost = 1090.26s
CS: find better solution, the fvsp is = 1281	 timecost = 1099.79s
CS: find better solution, the fvsp is = 1280	 timecost = 1138.65s
CS: find better solution, the fvsp is = 1279	 timecost = 1158.64s
CS: find better solution, the fvsp is = 1278	 timecost = 1163.56s
CS: find better solution, the fvsp is = 1277	 timecost = 1214.87s
CS: find better solution, the fvsp is = 1276	 timecost = 1217.27s
CS: find better solution, the fvsp is = 1275	 timecost = 1261.72s
CS: find better solution, the fvsp is = 1274	 timecost = 1278.66s
CS: find better solution, the fvsp is = 1273	 timecost = 1532s
CS: find better solution, the fvsp is = 1272	 timecost = 1573.56s
CS: find better solution, the fvsp is = 1271	 timecost = 1649.69s
CS: find better solution, the fvsp is = 1270	 timecost = 1763.78s
CS: find better solution, the fvsp is = 1269	 timecost = 1794.36s
CS: find better solution, the fvsp is = 1268	 timecost = 1814.9s
CS: find better solution, the fvsp is = 1267	 timecost = 1849.05s
CS: find better solution, the fvsp is = 1266	 timecost = 2349.68s
CS: find better solution, the fvsp is = 1265	 timecost = 2352.18s
CS: find better solution, the fvsp is = 1264	 timecost = 2520.4s
CS: find better solution, the fvsp is = 1263	 timecost = 2778.05s
CS: find better solution, the fvsp is = 1262	 timecost = 2784.68s
CS: find better solution, the fvsp is = 1261	 timecost = 3014.18s
CS: find better solution, the fvsp is = 1260	 timecost = 3021.83s
CS: find better solution, the fvsp is = 1259	 timecost = 3221.09s
CS: find better solution, the fvsp is = 1258	 timecost = 3223.23s
CS: find better solution, the fvsp is = 1257	 timecost = 3429.39s
CS: find better solution, the fvsp is = 1256	 timecost = 3503.43s
CS: find better solution, the fvsp is = 1255	 timecost = 3813.45s
CS: find better solution, the fvsp is = 1254	 timecost = 3857.83s
CS: find better solution, the fvsp is = 1253	 timecost = 4013.24s
CS: find better solution, the fvsp is = 1252	 timecost = 4052.36s
CS: find better solution, the fvsp is = 1251	 timecost = 4152.07s
CS: find better solution, the fvsp is = 1250	 timecost = 5000.9s
CS: find better solution, the fvsp is = 1249	 timecost = 5061.46s
CS: find better solution, the fvsp is = 1248	 timecost = 5071.77s
CS: find better solution, the fvsp is = 1247	 timecost = 5871.81s
CS: find better solution, the fvsp is = 1246	 timecost = 5873.28s
CS: find better solution, the fvsp is = 1245	 timecost = 5948.28s
CS: find better solution, the fvsp is = 1244	 timecost = 6167.93s
CS: find better solution, the fvsp is = 1243	 timecost = 6276.04s
CS: find better solution, the fvsp is = 1242	 timecost = 6283.5s
CS: find better solution, the fvsp is = 1241	 timecost = 6465.35s
CS: find better solution, the fvsp is = 1240	 timecost = 6477.55s
CS: find better solution, the fvsp is = 1239	 timecost = 6698.27s
CS: find better solution, the fvsp is = 1238	 timecost = 7098.23s
CS: find better solution, the fvsp is = 1237	 timecost = 7153.72s
totalTime = 7200.04
the min fvsp set size is:1247
total round =102674 pertTime = 3983
updateVertexTime = 153194845
sequence_best:
54390 42036 16286 40447 10747 31317 59492 28176 20337 56604 39859 27614 52332 32512 28686 8378 43940 59240 4203 32139 36496 55895 51488 51628 33377 46938 36747 13236 3986 42700 57871 27533 57921 60906 54156 38559 41981 54830 49526 58503 1334 40726 36345 28330 47828 33902 20278 60850 24727 61037 23662 13794 22689 34953 58332 26899 58220 40090 58765 54703 56247 57919 28599 45169 40944 60042 59530 58466 12083 2706 62074 1063 28037 29887 18424 46112 41584 41987 45099 24693 61425 50266 61178 20581 20584 17947 31786 32104 56004 51477 1973 47829 46406 44370 15829 56641 18679 11971 45804 49398 14192 59525 57517 46376 47032 28444 40895 1284 22988 34706 5145 18517 35414 30109 33069 1213 35714 15380 7324 33407 37699 37814 46298 26541 29392 29005 50767 26232 18639 35447 55731 47827 7340 17924 17964 30193 30149 24812 16047 13771 9956 56023 57844 49478 49483 26133 18428 30553 61122 23076 26473 34319 22397 16184 11703 2540 2542 36213 44216 54056 60587 55272 22996 23968 38665 59127 7067 33921 35711 24785 24815 44078 46021 19801 33566 37283 46585 47728 49261 41942 52501 53481 59536 17719 9303 10888 23004 25567 31999 28196 61589 59250 61093 51673 60490 22772 30271 39253 35005 41432 43024 33130 52404 55644 54313 55369 54326 54445 56290 15119 58058 48846 61957 61245 56783 58564 58467 57975 53921 55361 55758 56515 39672 34154 37222 20133 53470 55616 56932 28851 34559 9953 5345 6607 55271 54431 43015 48765 56223 58209 58681 62515 27291 53300 53943 49064 53803 48849 48847 52026 52908 51675 58324 59687 60430 18754 39576 47080 36483 61895 51678 58418 58512 58851 60631 60658 61568 60570 58534 52331 61702 39085 60482 48974 62316 59845 56794 57915 26891 60055 62226 61912 62227 11514 61011 61204 61007 7265 58484 53685 4746 33484 6166 43971 7829 41933 57805 54372 54583 52750 21685 59697 54045 59694 32526 60285 12097 61322 61306 61457 60043 59993 58746 58747 59011 57477 55238 51484 47992 49155 61240 62085 12024 6516 51169 59969 60426 60762 61333 50956 51012 61866 61907 61141 51435 56610 59269 58968 59378 53975 60300 59849 59916 60253 60669 59900 60057 60764 42622 60105 60104 54587 56276 56950 56951 56949 6660 50403 26497 46679 45190 61830 61812 61916 57217 51731 7149 56991 58401 23663 53541 61526 61543 62290 60531 60900 61056 61101 61316 32198 32803 60929 60983 53955 61466 60061 60086 47017 57056 22752 52478 41672 56245 57175 56664 47613 16252 19578 59519 59651 9409 59062 61738 61852 59596 59788 56345 58848 32568 60173 46052 47116 60424 61684 58837 57110 30867 57807 59155 60440 60683 58392 57466 61453 57096 55339 55615 57336 57737 59302 60783 60902 60945 61438 59061 61461 61980 50766 52993 55340 46971 48552 24495 57856 61703 56268 56731 55518 55690 61207 60366 45706 56119 56300 51486 50092 54404 52381 54288 54193 55281 47773 45050 59263 53005 55927 55030 56520 55381 55638 59393 57577 57955 56426 54879 59375 58641 58668 58691 58064 58065 15571 58741 60085 60565 58835 57350 58679 59539 26831 50268 24566 54448 54923 55633 55558 55832 56314 58949 59374 47730 60684 60692 47240 48138 42224 49671 42889 56608 56878 51875 59153 54139 54959 49838 52604 55413 60632 57547 36943 44861 60801 60182 61105 58973 49689 60540 60581 61130 58724 59005 58666 59089 60968 97 55529 60666 59571 59579 59584 3732 57321 14258 41937 20773 57682 58325 58843 15762 25767 57054 50215 49119 58948 58832 58748 59793 59156 59081 54762 49074 57952 57781 56301 55308 55904 3641 60708 56684 56537 57146 3473 3476 58740 59134 61810 41935 41936 42873 58475 61315 59925 35595 54938 55992 58258 58257 61634 60274 44214 6688 46573 49365 13836 42708 47456 45158 57408 57510 56611 55496 55495 56988 51582 33906 29415 37601 32551 37599 28897 29725 8195 41992 45833 31722 41579 37459 46015 47797 51811 53130 51810 53600 55770 56570 53565 52823 19591 50583 53283 53282 53626 53478 18233 54465 56844 56843 53561 59566 54619 55821 57665 53741 54216 57579 57928 61983 59765 54932 53991 54743 56209 57464 52927 55314 55039 55343 54761 56204 47331 49997 60004 58218 59306 56147 56203 57183 57626 57979 57182 50887 51709 54231 47726 59371 54947 45328 57312 58602 48891 47066 29621 18308 22556 30026 35689 25813 26450 28327 28325 57296 56011 47064 51376 53466 60904 57027 61753 60553 60331 54925 60909 57314 57473 57694 57706 55852 51584 51342 57478 56024 34942 31234 47316 45348 45708 36882 12623 54394 55593 49152 53617 55951 55295 56540 56096 51483 43339 39165 31058 56097 56547 53546 55500 47776 49958 18466 59032 59405 57688 58052 7429 8661 8665 57686 58227 18782 55530 32741 59329 55719 56047 56225 44464 42694 41906 59753 59021 59114 56933 44495 59752 58836 57272 53956 57959 59046 59467 43300 5886 59501 31401 42687 37291 41643 50140 60396 58456 60465 37741 59164 59295 49414 58455 59642 60018 59807 60555 44157 59404 58945 49150 24695 45539 46742 47292 48284 42023 30814 39178 54209 55766 57016 56029 57298 53331 51028 49443 54349 58349 59630 58940 59360 58846 59481 59476 58313 59787 51535 42297 31815 56565 59478 59622 59671 44410 21160 24207 34967 18949 18387 15709 50802 18946 49579 51733 51779 28035 52645 47090 42108 48102 49458 44491 51165 51164 36482 27823 29792 37111 39855 40335 44090 38610 46008 60468 60735 60197 3969 59272 50154 59963 50152 35150 58105 57160 58223 58972 54351 54443 56197 49077 56928 51075 51279 38298 49486 46086 50231 36744 21532 52740 39290 43191 44126 18565 26120 36408 23345 36573 59344 59084 57786 57985 58444 58452 58247 61013 43566 60163 58920 58962 55327 59236 42888 28050 12700 32663 33041 57075 58101 59564 51363 53219 54262 37847 47459 6643 56338 47379 49801 44864 51784 51228 50449 50490 32158 37359 36849 33128 40530 49209 49210 50524 44602 47916 50483 50645 8445 47359 34867 41018 54508 54429 30748 56414 48358 48655 58294 26204 55743 53543 52877 49481 54884 59058 56408 51381 52639 55509 32182 33783 40780 47252 47464 49441 35016 47920 52928 15573 15472 50232 50513 49759 5957 16784 23214 35203 61941 56179 46301 51819 52435 24940 54918 55515 55337 34834 38514 44980 49454 49587 55723 46233 59075 55510 54309 53387 56070 40659 49420 61001 50546 42178 53826 48769 55609 37524 56100 51333 47644 60569 51609 44644 50098 50382 52768 53430 53883 51790 56026 53970 52410 40643 49060 52652 52857 43025 54463 55411 56094 50188 57171 55544 49013 49335 49297 48981 51241 51238 40695 44002 53039 55849 55618 56558 31698 42779 47297 47766 49313 51355 53972 53674 48658 48603 51717 46333 10243 51150 50084 52543 45626 53805 53412 41123 53040 1668 15784 56820 59593 57956 40463 48623 49368 51371 51864 51862 51866 51151 55084 25973 57926 54279 55263 58377 23863 52346 56188 45319 56387 57091 54771 41431 57811 56712 54111 57376 46745 21153 59085 46551 46785 45068 47937 39585 47942 47941 18715 49552 47945 20768 50349 52653 43291 50506 37859 30374 35172 32645 30251 54730 54791 55972 56640 56624 56718 57699 57816 57550 37091 50065 44386 47653 53303 53987 1713 32437 56741 58393 61063 60462 50452 52243 52244 57270 57739 45047 46087 47865 48581 48015 46534 40762 33574 30214 46051 45469 46369 44172 46025 48471 50253 50123 50117 52664 50252 52925 44865 54493 59497 59664 52106 51921 52989 52704 56195 49288 47281 51589 51256 15272 54682 52656 53370 53372 57474 54692 57149 55225 55590 56466 57597 51434 56775 57107 55588 56710 56513 57516 57522 57275 48864 60798 54020 53028 52673 54072 54643 55008 59533 47566 24468 18516 15864 58114 48223 21135 38721 41466 41715 42260 29178 52936 58155 58153 55589 56735 57287 52322 54375 54558 57710 45186 38274 57812 56006 53762 47201 52869 52606 51860 54167 53817 54163 55013 52403 53224 46627 8980 55357 55010 49726 51354 50094 50799 49506 51070 49983 49417 48359 47914 31993 24355 58169 30839 57696 52227 54286 54315 54317 55261 51599 52422 54202 54205 53733 52442 49391 54776 54774 55968 44127 56959 55965 47661 51121 57452 49172 49194 54310 54861 37747 49610 49611 57191 55180 56057 56580 51781 56581 55545 50183 49348 49561 46608 49247 50199 50669 50834 33239 51851 42853 51849 52791 52100 53688 52224 52226 51177 50504 16236 50175 40587 42371 13195 43182 48107 45709 42791 46985 50941 49993 51055 53458 40336 54481 56802 51334 34022 41676 50760 41860 42377 49216 49464 49862 50062 35809 36275 34309 55552 55827 50727 54546 55126 56105 43386 54548 54183 48712 47545 47673 47660 32177 33558 43775 38843 39554 39466 55125 50668 47848 49211 49331 49358 5108 50329 1741 7822 17352 53038 55045 51814 47465 52449 48384 48385 47637 45968 55620 49046 59038 51935 52745 44554 48784 47989 47448 48141 50390 46121 48539 50126 9206 5479 34569 42039 38940 43738 46090 43736 46040 47918 44492 46111 43221 44500 50469 52831 48162 52832 51101 9377 49491 50292 56726 56155 58804 57962 49541 55612 56199 50697 51136 29901 32550 26946 35927 53416 39477 44656 42786 44396 42417 41768 38457 49321 49792 52922 56396 55131 52876 57530 52028 50343 31936 53202 49837 49873 29435 31554 33236 34944 31343 33604 21383 37087 39804 42172 57662 49370 57132 58368 58965 50508 59847 58964 53076 54840 59099 42177 47632 38974 36305 54483 6049 33007 38308 32655 45891 44280 48214 50837 40423 56809 43990 49500 57702 59897 43078 47547 45285 48901 47550 24354 42373 42020 46770 54491 56678 57617 58930 45680 59486 54972 58495 58587 57185 57342 55507 45206 55996 49170 53830 49869 49905 49521 49901 54371 41770 41285 43835 8680 35950 48515 48861 53829 54601 39084 52050 51728 263 58181 58423 43814 42864 56402 54144 44445 55400 55782 55916 53851 48280 52703 52540 53959 56335 31813 32498 55259 51223 41926 49405 48688 49024 52553 24659 33118 38801 16916 19177 32066 29339 4183 16055 28488 13582 52552 54354 41303 24974 52994 47404 36340 21398 4626 56420 56579 46712 42646 38522 38976 50923 11728 51947 51100 52110 45473 45852 46195 49238 50847 46886 30690 45806 18034 48521 49614 51094 54223 55044 46846 42729 8372 48838 52761 51076 57150 57047 57303 51092 54176 55197 56084 56627 51093 54085 40054 56350 57885 58396 51318 51557 55198 45045 51867 52177 52176 51181 51606 52155 50316 52466 49596 51336 53021 19619 53401 32251 30105 38770 37326 41839 53415 49731 50078 10692 47774 40909 37511 42978 42307 47501 48748 56249 32519 51380 48115 42872 37655 42485 50161 50461 16109 52370 50459 50566 38732 52736 52059 52775 49539 23655 26714 34646 40669 42253 38519 33676 50454 50870 50985 52352 51322 41640 58264 26333 38666 9193 17852 31748 56717 55498 57330 54956 55001 53986 25855 53586 49448 45675 48592 46095 48638 40724 47577 48244 28115 2110 39065 49291 49317 49318 49571 52991 51299 40304 45848 50147 40698 34167 47929 48558 47780 24219 37907 15061 37114 55578 56997 51425 45049 42244 61522 54738 54868 50118 35682 36803 31996 34584 33281 34617 37619 54234 49038 42675 32310 15406 25600 57587 43829 25599 51804 51566 51979 53897 53440 44540 47711 50752 47815 50744 53037 53753 50962 32422 40907 40616 43576 49250 42860 43799 43800 46980 47223 47899 52312 52257 54292 51227 51887 59100 55597 53682 57636 48550 52789 53188 51225 51091 49752 51143 53018 51828 51450 37901 49131 50130 37899 50133 50627 50792 49066 53462 46927 32525 31868 40292 17285 14191 40641 19620 40407 27326 41391 42918 17489 22436 48998 50247 43980 50394 50580 51741 32894 39046 52385 52880 46139 4981 49679 41116 17290 44660 43337 40303 43122 43986 33722 33721 3823 25488 25489 36778 38926 55242 47686 55897 46279 46159 49537 31601 49538 49584 49044 39034 51011 49536 28443 38649 61397 58813 42245 46735 47279 48698 39066 38647 43500 47986 41102 46965 39184 34404 43108 51270 53512 46996 12310 57002 51313 51782 50844 53276 53732 53772 43650 36316 37376 36318 32346 36715 39356 39354 50557 5135 54509 55487 55685 45051 47357 52317 52502 14316 40379 53500 41013 48173 50222 48701 53579 43251 42466 55585 57058 52470 49221 42167 43702 47375 48617 46772 47294 51019 48663 49465 51973 54661 52217 50944 39766 28175 39195 40960 43589 36807 52609 42572 20288 48933 49987 15708 41908 35209 45964 50785 41507 43791 48050 48919 47946 45860 49858 50338 45582 45760 27158 55032 41872 57438 57407 26373 41738 45787 40037 44736 30500 38402 48278 45072 44990 55532 55759 52104 49076 47087 47560 34318 35451 37115 46403 52102 57984 10077 47886 46775 25602 50211 35446 35424 20265 35044 37649 34423 42034 34224 15626 30571 20766 46649 36855 44996 45753 45752 41567 43403 47255 43409 43918 47113 46366 47131 42343 39219 37221 26751 29152 31806 30060 34806 51550 51931 44467 44315 45164 45364 45701 47356 35269 38416 28788 38631 34635 33283 33287 40481 45913 41057 32783 33395 35493 43518 46072 43963 43289 37450 41434 31486 38986 44516 44934 47593 56139 35923 39489 40371 45457 47571 37412 44807 47656 55221 50484 23625 56968 26217 26892 34518 48202 49720 50048 50295 54820 52393 50646 48675 53641 52807 55313 50298 27875 13189 49468 54780 25439 47685 44841 45215 45218 52897 53197 54271 54764 30356 54966 33284 33999 17299 20182 22982 25001 27102 8239 25292 38776 27612 56359 56151 53650 54930 17329 19654 21065 26268 47844 48097 24747 55163 49397 41136 51014 45178 21966 20864 41272 46835 45901 38723 51163 52094 31661 38445 58819 45114 27278 44437 39488 40057 6912 37455 48586 47591 48685 49470 39830 42215 917 54874 46652 50020 44292 34872 19533 38561 40486 41890 42586 47564 41342 46527 35697 36732 24345 34178 39630 41680 44629 47225 47606 45070 51327 17289 17287 23999 42515 51958 41681 41783 42001 47118 49827 35693 37862 21976 27433 38736 44603 46533 44538 36037 27613 54524 46909 41862 8289 43788 44105 9382 19507 49756 50167 51888 53603 53799 50453 52276 52401 52208 55649 52236 38988 48741 26551 40402 43693 32632 38533 50891 45798 18262 44171 46254 51215 51770 46997 25857 26452 39836 29888 18908 31166 30445 56767 57555 2861 32352 32350 32614 57078 32612 37642 48228 45131 36924 42890 40725 23333 22103 23815 28127 42883 39590 22823 53474 54114 21733 40575 30008 33541 34300 38856 39206 55834 38859 29778 35741 35758 47672 34838 27706 27223 36512 42369 36509 40368 38395 41611 41610 41608 42123 49112 41702 16882 41811 47342 47202 44112 44362 15831 37037 32339 35896 39641 53484 47183 45420 40279 45809 47221 42431 42105 42759 42440 15097 44360 39944 25182 39493 46801 45195 37963 48937 43091 48112 18367 29891 28221 24493 28253 30967 14466 46800 42613 31505 43194 23609 33257 34406 39548 24434 21325 39529 43454 35425 19720 22312 24416 12289 27869 39772 23039 37281 43485 43439 41075 38429 46651 44192 47499 47159 41449 53251 43026 46014 50541 48256 48016 48758 43828 45139 46798 1308 38031 48867 45460 46059 37549 49843 27994 3479 33191 48808 43161 47364 37005 52279 52281 4858 27963 50545 42894 36036 56631 42129 44501 48917 46206 47224 47434 47926 31009 54886 35910 37294 13385 17571 32099 40076 54410 56457 8894 56538 38941 37633 35843 38165 35556 35671 35417 38203 34779 19539 21306 27895 34059 33390 12947 24244 31012 38541 22309 22826 26273 40802 14141 17198 45238 42906 21280 25937 37058 46269 49079 40201 41828 41913 25614 42654 49183 45780 57222 23232 12818 25318 27486 25317 28237 52524 36603 10642 37929 30698 40455 34062 35620 31511 33575 35955 47995 53627 54344 49108 50053 37200 23511 13262 13263 14207 21637 50548 45271 45455 50707 12703 35244 50323 38238 16669 35848 38236 35143 33465 36486 35701 31571 24839 23440 34478 47507 47883 45661 45454 56840 49153 49648 49322 49978 50112 51530 45362 39645 43256 39556 52838 39897 47150 50849 50572 38749 37709 17689 51573 41492 47287 18945 27749 25438 26253 34451 3220 26106 36446 37151 39965 28191 34974 56316 35006 40322 35259 30565 31960 40570 47260 47717 1022 45033 24135 18786 42153 44562 4350 8830 11419 10716 10566 16923 11792 39180 53022 53105 53768 52328 37615 31894 38320 35174 34794 13947 22610 26754 26924 41299 52185 37473 37276 40388 35560 30272 36250 23405 29775 34905 29789 26673 31029 28252 31825 34595 29564 35399 19749 1283 47885 47733 43785 44308 39631 50675 42538 36552 42450 38670 50350 36120 52788 42000 50562 42060 44118 43472 43514 40036 39552 44130 33904 31282 23939 22310 21842 13390 14263 8058 16083 28003 34791 39244 24496 49874 55375 13904 36520 36317 11949 35805 39570 37033 27804 25612 20924 44792 46036 31949 36944 23209 36140 31204 32025 53314 59434 41508 34199 40295 43663 36646 26613 39718 27462 24217 8201 22185 18369 46047 21099 25622 27424 27427 22624 33870 40710 34928 38682 34526 27717 34857 34856 35171 30495 23067 34080 32426 24567 9454 20093 25038 45889 29251 26597 40044 43970 38863 46419 47892 47115 46595 43906 45302 53093 57950 36302 36498 42938 2195 48888 46620 41898 42287 46758 24694 36149 34024 12288 41945 4763 24237 41505 40138 34965 22969 23701 55209 13722 19908 24134 1481 8568 8582 2468 7365 12386 34558 35022 52793 35267 40363 42935 40121 45429 36579 32736 35410 11749 35679 31056 34538 37250 54312 55182 62016 27040 32495 39328 26379 29101 39769 46756 47405 42131 47621 17901 51526 41761 49936 51959 52679 40088 44813 40517 33376 19750 28402 20591 10380 14404 45418 29721 42530 40094 34843 27727 50342 43279 44833 51263 44837 43565 35984 40723 25249 39067 32864 35515 35404 37159 45210 41343 50348 42155 44209 44296 17751 31843 26127 34446 37385 22922 49785 51570 43209 49657 41140 49891 50979 5695 13876 18753 26830 40291 16798 29348 35188 39960 40536 41199 20886 12500 50789 22846 29617 29614 45536 50975 50512 53887 56063 48181 49336 33719 37133 39700 41086 34555 40660 33704 33208 34371 39864 40328 28390 10150 41649 41349 42983 43822 29296 7471 53873 18600 48307 53878 44160 37748 40288 40956 45528 26309 32825 8149 17555 21763 16182 19331 26047 11341 48020 12767 27702 34599 34146 36952 34997 39606 36692 32499 40401 45649 47319 43278 37904 40883 47250 35200 35135 35743 33543 43679 40879 32552 31280 36469 31525 49600 23837 46554 48502 34335 39553 27277 43376 43759 26896 47303 26318 46508 41719 33012 33982 33983 29705 34523 42267 35548 46281 33141 35876 43203 25569 50037 29390 46250 32602 35877 34234 42149 47170 21430 42859 40297 59908 51201 53008 24283 30074 8518 11840 52032 33987 43383 38378 28188 43184 37933 43639 43686 26611 43685 31071 20895 42960 54700 53771 55100 8561 104 12490 8071 61507 60388 23438 10239 6114 38463 35736 39457 33255 34409 27876 38913 42269 38917 40734 18494 39086 44829 40848 43487 45735 46765 47074 44940 58655 51789 35018 60600 31467 38317 1867 39852 39560 56291 61413 46893 56484 51417 2708 39832 41181 42507 43002 43449 42504 18810 43003 43235 4248 5526 10336 9001 13031 50228 30232 41501 52139 41312 38027 16197 55661 44640 56495 28238 38132 10492 28589 28826 25933 20447 20446 30708 3190 43187 43363 43549 38960 32719 38839 44440 42621 38530 34495 46570 46955 43159 46852 32634 26481 33981 18888 17153 30649 37441 38336 58419 40346 42693 39322 8018 29202 41017 41569 39407 37028 31679 32791 40042 25605 41381 43384 54897 47393 49409 31991 25623 38123 30080 5806 28895 29868 44913 32924 33820 33927 34084 39861 39152 40942 8685 43969 44268 40630 26637 52970 3196 6979 34668 7164 27030 11869 40084 43872 43315 44579 46077 54206 35610 39816 48543 57989 36334 46631 31321 29649 54384 36055 29031 29032 29033 5482 27035 9704 9705 29238 37883 44131 37320 17861 22629 25786 21573 15998 10489 40912 15999 27602 26092 31865 44555 31140 35037 44916 36396 40744 47998 46297 43619 53589 46353 25987 42344 56224 25923 30598 30602 14967 38797 26397 18625 37430 36585 38324 39481 55128 50996 45834 57244 50620 50558 51007 41784 36150 35144 30246 11905 30277 283 44042 36542 14706 43575 4707 4726 12695 48098 48632 49177 50040 11216 27313 47572 34868 26648 2672 39979 34083 36373 24589 8229 23603 28974 28973 33106 42277 23898 41882 54442 46993 54580 22746 29638 36638 34809 34667 38386 59379 59041 40547 42014 43943 30401 35036 40417 35351 24716 35791 41194 37865 46885 35779 35783 17596 16537 29997 36678 36313 52997 61215 53935 20262 32317 36365 39410 39892 27879 30006 31644 38546 43559 44673 3968 37086 15109 16556 50205 47835 23428 15411 23465 35265 32179 34316 13649 29514 36650 27205 29208 33209 34172 41833 43301 5114 34233 23594 32369 8613 15717 40370 43393 43762 25930 43596 26439 30230 33375 35151 18955 55346 41091 20518 14528 39664 38711 41367 44849 13392 41644 44601 10842 34192 37707 40976 18426 14284 48133 18940 26102 36456 36769 15620 32148 31362 35699 31937 43921 48985 24666 48986 36397 40190 10284 41358 44686 21429 22054 23098 28739 45201 43268 34540 46822 27439 25117 27356 27523 28260 48165 45666 35394 30007 34612 38581 31053 35831 35832 51442 39414 44689 44521 44170 26753 42944 35007 37995 47715 47237 54859 31514 20616 34522 25286 25434 29701 41590 35841 37507 26320 31686 34663 7678 3210 4854 56768 42092 43011 43129 47625 37443 50052 38591 48551 27690 37926 29350 39114 13839 22471 51367 50885 51725 35076 43470 22466 8627 22947 35814 30186 26424 11234 23463 21468 43064 39143 36825 35009 384 37715 6689 9214 196 44575 47712 39578 30579 30874 26593 18599 22019 35676 22478 35563 35863 41366 58733 41295 39324 41009 52351 36118 34372 38620 38968 13331 20287 21222 56374 58615 44777 43269 41232 41950 45462 36843 38678 38860 38048 51533 53840 37311 47500 39242 46412 33293 53002 42139 45918 22548 45336 52000 51242 36925 21972 3776 23986 59346 36545 39541 39910 22849 32502 37425 27431 24784 3475 19207 36214 37453 26605 32068 31763 49105 36251 31104 43228 44692 42937 4761 12308 12521 24117 17643 9918 29490 50595 24268 29495 40104 40757 43836 30501 35460 52137 37367 44082 60593 42718 44448 45880 44570 47307 52863 37811 9614 21147 26974 26976 30957 30956 37139 37140 11845 16411 21162 27438 36215 27188 27190 38304 40242 3827 37955 31531 48412 53585 50413 49090 18815 42068 33116 24568 36886 19173 31785 22628 50309 36716 21687 56152 29308 21558 472 19185 19182 14468 24168 28416 31178 42288 35180 20925 23096 13746 24750 42154 26823 27538 28867 27976 29316 29980 23633 27766 52649 26286 48147 45478 45571 24277 26420 26866 31968 29858 14495 25608 31640 23426 26323 23828 23514 24930 23895 25114 8967 32882 26028 18216 33840 21757 31796 26288 30068 27860 29220 35186 29205 42087 45074 29093 44582 42529 43169 36846 24562 32712 24564 21382 5763 12268 31446 9019 26007 26906 30412 49867 30609 32476 39749 29539 27911 28279 54345 49818 24518 26181 32357 30129 41098 43664 43620 44585 41914 39984 36776 38573 18860 38532 39332 40061 38738 28971 29086 60639 26221 48905 47997 48956 30876 47155 32125 9020 35498 37122 29689 40011 37730 36634 36648 21003 22066 25718 22062 31539 8852 16614 45044 19249 23059 23659 39059 1627 11430 33157 42045 39574 43512 41481 43509 35987 22903 33735 28983 13922 38622 38621 17233 30857 28539 20818 44881 11428 28401 29072 29070 12527 36828 37021 28441 58463 49594 52529 53643 48171 50680 32432 36315 34744 47795 33384 39829 40442 7920 27048 29138 53740 29510 30641 59403 16673 8167 29401 19030 29531 24391 23611 50068 51403 58251 46114 54901 46290 39899 17553 27521 32169 32170 10406 26674 50602 54651 22946 42425 16928 12534 28733 39637 41176 14919 32506 37022 50208 51259 29870 45236 42839 38010 44844 30022 48082 32650 40155 30631 31308 31303 23613 24188 41891 44557 42359 30992 21293 32225 39221 41359 41100 48470 41576 46483 29985 59864 40721 10640 40668 42628 26994 35148 44856 34213 35695 42112 52917 30561 15937 20951 22334 29481 18581 21486 21484 35048 39666 40806 25353 26619 35225 35227 1873 40344 39980 39680 41412 43095 44258 47008 45602 34633 46350 20416 52118 35757 46808 44496 46259 47487 204 51802 50012 25358 31431 42850 38195 40930 41580 41448 40926 35922 15871 25747 9914 13030 606 16732 23080 29079 28439 16791 16899 18063 13314 41454 48372 46529 22353 44304 45200 45608 38779 55249 45606 43370 37447 48931 24635 18372 39240 19851 18862 22233 48576 34076 19536 21783 14568 12102 6037 33992 30628 6074 25907 9440 13900 15012 11119 32977 25812 26939 30770 59648 30773 35638 9347 29769 10941 33262 42118 42120 18362 32082 20001 20248 7065 23279 47324 31072 34067 38350 3410 4475 17333 30582 34239 36550 12531 9459 16877 34384 34553 34407 13886 35503 43223 41841 25611 35019 50358 49196 43360 44156 40622 25861 49502 38834 50510 13201 6057 8145 44179 32956 40480 40553 25967 31134 31132 43538 32603 27849 30756 33152 32114 13619 36535 27681 29680 32391 22704 15251 15273 36015 27621 29995 29994 33670 39237 27796 17075 24152 12564 12864 40842 19293 24124 30372 38724 17750 19087 6168 25463 31498 28469 36581 1384 36539 34620 11973 27989 51498 8654 8659 30394 27974 21454 48085 36948 24918 19089 9069 30919 15656 15657 26083 30601 486 26623 491 27569 35068 14943 1355 45971 36303 35644 40729 40753 5231 45424 36075 35681 16926 5813 14244 15132 21036 596 45695 39283 35569 15009 8997 18176 25297 850 14582 18976 33972 25587 25918 40979 40559 39818 40358 37232 36691 43157 33219 16730 21673 27352 30266 15401 16731 34225 49440 49437 19052 26401 23911 25440 14279 19349 22303 19071 7973 34671 26171 33427 22546 9064 33764 35138 23915 35224 24040 26748 14290 41844 34284 13943 25821 47932 49058 30890 36026 33068 27463 27872 56346 31013 25255 31473 9600 41265 19825 35993 31879 26241 31550 32714 17884 15269 28775 32690 32693 36802 38987 14737 6954 16422 48215 12543 11068 15236 25798 11450 42977 43418 36500 46696 41720 27026 29946 25432 48309 36487 25677 24929 26387 26390 26599 32204 24381 26706 26849 39863 31696 33710 39387 44275 3629 14555 30891 3373 26705 29017 31171 19553 24741 25147 19009 25475 21918 15522 7596 951 22672 7598 1946 2487 15543 331 23551 51634 43407 10903 21828 12515 30894 51575 34797 39131 19333 40269 25781 3223 15333 4149 91 7161 12385 32875 9122 8401 7270 24806 52903 59128 35659 27338 39294 40353 16449 20938 13872 25087 26259 26586 27524 880 5515 6734 35564 34975 35449 24933 30515 30776 30005 14210 10251 33037 10257 18773 40234 2411 16581 41475 42537 34705 35640 36393 14447 54199 25071 38515 28400 15199 18983 28926 28586 2306 21415 30821 33912 34639 25050 10503 39447 60791 41268 14339 40018 37506 25190 9322 18070 16191 20918 19086 16224 8113 49966 18747 20595 19189 52075 39985 14984 34285 34783 35316 38481 33389 37117 51462 37604 49588 23979 28496 26287 31105 41788 33194 45765 36571 36204 43628 6118 10994 14441 28292 28294 32238 34894 21230 16728 23683 26041 18969 17474 20275 25021 23342 17642 23341 39075 24372 29659 39871 35830 33126 32897 39963 26606 25936 47539 42553 40874 46717 44669 15645 7490 33677 25426 30019 30901 30900 32003 16602 25659 29967 35261 13027 19423 19429 9386 17886 22161 24359 27925 27259 27843 32893 23595 25314 21219 43309 25875 29126 29667 15412 15011 21508 22091 29839 46675 13026 25864 25042 26077 17286 15454 26865 16483 31436 28275 3325 58690 26878 28110 13222 16407 16014 16629 28316 26855 27882 5591 4474 5454 48343 22305 36025 14498 11482 48028 14593 23120 22308 7763 17331 9437 12987 27495 10525 13003 33039 39748 39955 43107 59646 49310 44618 44595 29140 34030 17575 19531 20330 23702 17836 51830 26108 41996 32028 34011 32344 44782 22973 23211 20721 7126 11935 16074 10255 22685 19431 20559 24313 15540 10761 15151 2622 20686 16709 24994 21053 31359 40904 32301 3477 36070 2086 38817 15348 8430 2543 33332 18578 12882 10697 10694 6816 32348 56218 9149 32333 33016 9721 14342 34175 17372 22942 21911 1098 19558 12971 46466 55689 45217 36162 36922 34133 31572 20114 39187 23114 39437 19347 44408 31198 27673 40066 42601 26303 28534 29780 19205 26601 26447 21423 24422 26264 25802 30997 22445 32353 2162 7568 7577 29102 27777 28731 22750 54365 46169 33386 30282 35049 42388 48730 28592 30953 22483 34898 20722 20727 8061 35199 7625 20134 46232 25296 32076 20163 27728 30229 10753 31664 36022 30417 15157 7172 54905 40845 32820 26194 29129 30761 32925 40503 17524 22997 2986 2315 3230 12041 8317 7675 7922 1705 18332 20654 33634 27383 26827 27776 29187 29145 18020 22267 22364 7440 7455 21363 21724 24625 25419 27580 24137 32733 48760 50038 38269 52786 19837 34505 24864 43216 28415 25245 20106 42749 51399 56369 16959 29273 6646 20892 35635 29632 27703 18941 21626 20930 27841 40958 46975 29842 30458 36385 35439 50518 14320 43077 199 29834 41497 18374 41907 28170 23745 34765 33393 35181 37467 37733 7230 14176 21860 17179 21027 24521 20750 16185 19655 22595 20897 32397 22656 27263 51852 38426 5462 29242 54240 13505 19118 20556 4190 15932 19921 21862 19117 57281 38623 51706 19821 24305 29327 32180 35397 21984 30712 33342 37502 52792 11213 32846 23319 11196 26468 17066 56136 43389 25347 23964 30718 11591 32459 31089 26254 21579 32288 27839 48123 38435 26018 10892 26466 27716 26916 16670 10562 3689 25994 30864 8122 12724 13415 15830 30299 10125 10262 20633 19334 26883 32909 26690 16324 10126 28953 29523 20690 26035 31600 34313 19271 44293 43166 43089 1732 24671 5921 11031 8227 33252 12859 4627 5489 2145 2147 54467 42012 25003 23110 18624 47753 4055 41350 8086 8093 26345 27574 43824 42386 31385 30280 50898 41377 31403 20655 12683 9326 4628 5594 19231 18718 2588 5505 14951 7171 20169 13128 1943 14950 13723 12634 11282 28421 12379 16281 20596 20852 17752 30263 1380 6609 4442 2872 31911 38824 29201 31027 15091 2491 17058 14459 16365 37990 40250 26478 38697 30720 38557 38556 12862 7034 7036 45434 32272 6856 45562 15121 27675 13090 15695 2387 12661 4900 16677 24505 13432 13389 52587 21644 53132 31728 23660 9066 48607 30696 51205 49396 23315 23705 30809 45437 42707 35433 34498 30847 23864 41338 24216 47345 26418 23034 9068 7281 3489 7285 56331 4324 7048 40894 32479 39288 42644 41661 20879 7303 31465 7305 11853 22208 22366 30653 37317 10341 34350 35613 37868 25568 29556 46291 31133 23409 24492 52514 25740 30782 26600 33539 32898 33036 16003 21403 2096 22560 25406 19066 31594 1458 8601 27312 27563 45063 13477 30504 37347 40545 22961 25103 15529 18275 10388 28689 44648 30928 13586 22379 12953 12811 18014 22504 33547 43420 58168 29917 41421 13931 8626 27379 32872 40937 39515 13930 18755 19123 14288 17298 29203 17926 10798 16206 10800 32554 16340 27564 6038 6042 13757 13954 20277 29266 35840 25330 3426 22506 273 21699 29695 1001 51954 26024 29673 2903 7175 29634 4490 21066 20676 23208 29049 5512 27405 22678 24962 21339 32095 33827 25199 40351 33471 28099 24361 18116 31196 42837 7570 8885 34629 26629 32492 6952 34914 9462 9468 16623 1217 6591 48106 1699 7041 2541 9937 5700 2876 12158 14312 2874 3546 42349 37972 41314 43000 38568 30441 30804 12157 25453 576 580 2878 29338 21433 17950 13752 18761 17968 18303 30976 43130 27122 18405 44525 22505 10781 10420 5746 8588 26516 18120 21489 11993 21562 21565 34966 39229 10896 55 61 13536 15763 8699 4751 47605 10356 7485 20749 21388 37374 27828 35247 48902 40275 45677 48336 32934 32151 19561 59667 44281 48627 40376 47408 40157 20523 16212 16539 17006 19369 12459 30260 30340 16222 46094 19064 13017 8013 52289 40173 42558 34677 43431 26686 15668 19545 42962 17217 17879 17881 47534 39937 32702 11624 28192 30812 4819 25969 24696 33798 27475 23618 32756 4138 48596 20392 23833 27152 20400 24872 14663 14872 35846 19974 21372 27671 11705 17772 4787 30320 45707 26666 25145 31066 27283 23363 19119 31788 22018 21366 35938 8170 3573 994 4733 2012 2014 29962 1830 16198 29170 1996 7225 38103 29528 23938 34220 27712 14730 17756 17116 19839 17758 22597 37435 31605 43849 40755 44046 11563 16966 2750 5449 15488 23240 26815 20214 17194 4586 13635 17639 22700 17343 43881 19719 17327 28081 16889 15749 20038 15184 9740 19326 20034 25058 24480 23108 13084 22114 5882 289 16136 9483 18660 14522 7685 7746 31283 19915 32681 19170 44984 20383 15114 23713 24700 24908 55088 34467 17911 20331 25394 23893 10974 9803 27956 24404 37048 39199 27289 42486 44012 40876 25045 1777 25395 34227 26958 3666 11798 9804 33108 31018 16880 56747 42887 695 4080 50380 24798 22734 31338 39499 7486 23275 2228 16390 16475 29342 29346 1413 30449 33002 16164 13398 12337 11157 18189 25214 14853 28962 14688 3678 1862 5614 54173 5616 4084 18094 3386 287 58019 57065 20856 6269 1301 1303 1210 4175 4172 14868 10868 12334 22156 24429 27351 49688 25108 2704 7478 30091 31122 17523 22913 8530 18241 1412 10391 20589 20587 19241 3581 29844 31895 11742 17925 828 14196 19963 40105 32135 16711 7533 832 7 684 26263 25698 50151 2128 10079 4929 12729 17378 3589 10607 32654 17032 952 12685 24300 33120 398 12296 403 1167 23717 15484 20600 55962 11602 12195 13737 16921 44257 31620 11158 3326 11899 17853 18959 20532 2448 15096 3361 2457 3127 34771 3128 3741 605 24749 26445 33135 16729 3970 47821 31124 2879 21469 13875 32465 34057 1277 11137 688 11331 35930 22525 607 13038 16389 22824 25827 22884 30636 28233 14676 17893 8286 1428 153 16940 1493 2260 35306 16933 5290 20315 158 20449 7006 44282 16183 18072 8916 9091 4590 33856 27531 19229 20298 20175 7284 13663 24522 15497 11235 9089 7251 13264 13706 19965 29799 285 5504 11299 7939 20059 9796 20462 12401 5603 8394 43467 7173 5993 9171 9178 27896 35696 21424 21103 1140 40584 471 8268 11885 30588 44212 14046 36078 42829 20101 48553 32050 31453 26184 27016 20376 9230 19891 22386 4962 6500 53078 16304 24079 33964 3614 10209 18065 13636 49193 18294 57231 20211 48126 47627 35995 15605 22273 42546 131 4157 12267 2278 2287 10905 3414 14212 33387 35834 30492 19731 4658 30259 21038 7160 5452 22909 25877 27556 6808 14151 25920 9557 13474 33618 4139 10854 9028 37358 26566 5336 5124 49466 31691 43059 5346 671 681 14787 3763 52842 16589 21671 28269 26131 31693 19115 15332 1673 60289 8704 28375 4723 2286 3882 41260 19894 61106 4902 217 3277 226 53305 49707 6486 2554 8554 51797 14646 1044 2114 1048 29488 7958 53446 15635 7329 3499 32659 14516 33025 27290 4777 29453 20583 5433 30023 6796 11018 4611 4616 17681 19503 17842 14373 11678 11686 24103 39149 2557 1297 19746 22856 35835 7166 9707 10046 4441 15808 51608 38920 44098 34113 16290 10894 14100 18847 35745 27476 58088 19112 31731 25313 17227 23946 8164 28473 11453 1758 28194 17683 57396 48799 16805 1186 8779 9565 9965 35706 29636 18230 25518 16131 26362 30435 18390 18393 13206 23276 19674 17478 3134 54369 16308 3224 12775 28376 30392 22485 13729 5663 878 25274 15666 24201 10299 22795 3411 42803 46933 46065 2950 3994 56041 3999 1523 45 5077 31389 41671 58279 3053 1913 43598 13008 32364 3330 20310 10677 8906 10612 48394 1019 4615 42748 8815 28095 50168 11946 5995 2951 21405 17228 10017 17092 8634 23455 26702 6417 47239 59600 16584 1675 19724 53783 5825 1306 29065 36844 18833 32781 36850 758 10339 43176 17983 21571 2423 8697 760 16071 42259 8831 7226 12256 50539 7690 27273 46599 47680 59451 11193 50927 16986 12774 6951 37491 42038 7838 19966 8826 19791 9955 14983 1145 1155 22040 19116 17014 54531 8593 1745 1868 2136 1525 27993 1003 43030 6287 13942 3056 22244 8632 4165 4297 21705 26310 27071 3135 4964 18792 18973 39720 29496 76 18796 8346 6992 6062 5625 6250 18172 25118 60310 46792 4078 19600 10513 1320 6092 10408 5754 3928 10337 6826 3280 24433 4085 22776 1197 1207 1519 4934 6654 2875 6148 4288 5003 3738 19196 29831 1012 17263 10058 4431 15473 5111 17441 2549 4022 1790 804 799 4480 560 13535 16392 18085 40604 801 36978 45685 31352 33683 3567 14584 2767 33684 33628 10014 15730 11954 2877 29609 29604 11699 5 14037 1326 9525 16823 16591 29024 19456 11888 13219 49411 8641 7923 6520 45147 20406 30185 34420 15417 12990 2148 3185 3609 5167 5173 15048 7177 24030 15154 13555 18013 27419 27421 8755 9537 8405 18834 5324 8209 25780 18484 20212 16558 19411 40491 1768 2348 7948 7954 8887 10585 32173 28633 10683 12404 28184 23112 11555 107 6790 963 964 8083 8386 8388 3413 1852 4897 19792 2956 14362 15257 1950 41550 1997 46600 33021 30249 1999 36449 25002 6350 2954 1853 9981 39906 16635 11801 17795 21791 23951 13053 4793 4059 4062 51310 4598 23620 9746 4088 9217 60286 19457 4800 25473 11019 9932 11 20 13655 33848 28134 28286 3353 11683 13394 16976 6860 9025 7090 54029 12865 7294 1833 8813 1143 7993 44001 8577 13870 22906 2771 12145 2770 6655 6043 8858 19569 10883 227 4069 18507 3415 1340 47734 12200 21232 16476 10458 8783 1850 53275 2929 4476 50677 15707 2002 10143 33184 50652 35412 10512 11603 2926 2865 674 24209 19489 23643 17526 561 1337 1800 44236 41390 23712 51393 24901 25729 25736 4988 8598 20161 13154 11640 20943 8564 18570 23207 10541 10545 13642 12654 4619 14766 34219 14299 25109 25110 25949 52189 1991 13851 4743 3638 6645 1994 17595 15812 33925 3376 1399 1406 34781 34782 10948 18081 29099 29447 16396 24315 28209 38082 38375 12242 22346 17099 15528 15969 16848 17605 20412 25631 24931 26203 15907 15654 9879 13921 11336 14921 11020 2957 6948 2851 3560 4 11054 11371 26930 24699 9 1 21041 19632 13079 14503 23727 24356 8453 9162 14980 14494 20746 8660 19260 10354 10456 19245 6303 41549 10664 2257 3977 46222 3469 591 827 29862 26530 27245 25791 31613 30597 37175 2104 18595 22261 25685 26589 28750 20210 21337 8886 6987 3978 15772 25164 20549 5125 23190 6561 32181 38466 30238 19707 365 372 4499 1876 1874 15046 49616 28840 13920 2017 14223 35222 686 14218 13776 15220 31482 13576 13579 31818 26049 7938 9639 7852 12950 39632 17455 29734 2825 2953 3478 678 7295 3897 7298 21853 4648 6289 8096 51276 47772 19886 22769 6786 22822 10479 8706 24938 4101 1495 29925 453 21830 459 4134 31337 8487 56694 26921 13580 14090 3245 3148 3071 4959 15801 1561 17490 7382 3669 3075 958 15686 13086 28791 29934 52790 5115 45298 2970 1500 4270 12093 4166 34645 4174 9180 9183 17098 18236 28342 22726 3129 5963 12360 35329 37351 16318 35946 41514 12995 1212 5650 23215 16453 4093 3432 21818 19622 18105 6003 17134 1872 10732 21639 10920 28671 26559 13012 14033 3674 5486 30937 665 7483 10028 4542 10323 10741 21148 29899 11638 4818 5606 53737 31888 6438 13650 2132 8097 7855 24532 24013 16238 7853 16344 20269 7072 7716 7219 1968 4082 57701 26818 21457 22508 36826 27112 1051 9177 16000 18629 953 3848 1509 11582 10736 15174 3767 3993 2003 36249 3896 3062 2231 19442 228 55881 236 2617 4823 4824 15712 16425 174 53356 2786 3967 7197 6404 21898 45691 7846 9411 19386 52261 34267 2624 969 2686 4171 18125 5347 1033 1038 2629 6368 16961 30471 2480 7479 5109 20136 949 7100 6700 9073 1725 8935 8410 12191 12852 233 24681 33285 2693 1312 1171 3505 3511 15671 3100 2117 19171 465 1905 84 1794 14433 1439 1900 3272 27314 22748 6044 2880 2013 31456 3915 27822 28378 5005 6188 5326 5928 43752 3323 5931 18859 14962 822 9146 10084 293 1417 16900 307 317 19767 2447 36298 2446 3742 3914 16335 23568 5723 16687 3762 8214 2413 2001 12414 15585 60 19823 1840 18455 2403 17428 21595 16530 36220 22993 11898 23523 1953 2628 5538 6363 37398 31719 27608 33479 2174 2177 4999 24854 3700 6953 3586 29635 7374 23506 18483 24926 12063 28118 42820 43866 9359 19761 21450 11250 38569 802 73 4907 2018 14863 22751 5554 9993 9999 32278 25803 10000 7248 6885 6887 6827 8054 17025 3295 11757 12236 28874 3895 1004 10799 15918 20642 25906 2371 17471 2115 2235 8956 39451 10535 1204 1918 6794 961 2736 3104 738 25757 5988 2008 2631 366 15944 24293 1569 724 10167 40814 14605 14079 18664 14604 20510 2479 39313 3025 17558 23082 45096 19779 1563 312 16113 20949 23849 9109 32224 9513 10455 1341 6140 4330 807 3136 26557 15814 2217 8789 1889 8771 3032 33679 32087 9896 83 4644 5558 18669 1738 39943 40828 39078 25538 43523 821 21631 28825 18093 9568 3704 2150 3121 28080 3182 523 1414 5214 2232 2328 6375 48375 18299 14169 18461 23127 7682 3131 3853 18732 29851 19744 17407 858 859 7025 5559 18886 4541 5178 5180 28601 9546 2414 9682 11347 6988 1420 12150 25699 3582 965 21172 7473 20977 2437 4063 1831 2938 4599 7955 47142 7947 23783 2430 10490 4081 16116 28986 27052 4386 2271 4163 23184 5233 5237 2310 21874 23314 5448 3637 10011 2930 18872 394 10430 339 1846 3590 4613 77 1026 31099 19790 10139 3003 12556 18826 5210 10441 32047 1550 13330 13682 12819 30236 14690 8137 29592 14612 35094 52812 22027 36453 4483 2234 55843 18673 610 48908 2067 27157 14019 10343 156 41855 34165 8 1092 1161 5402 1158 15139 29418 1238 3438 6098 2276 24160 12834 37646 1797 6555 9434 1356 1364 9815 24513 60002 26213 17730 4538 48729 8062 3309 3311 3312 2690 264 829 8174 10290 54052 13101 18095 5557 1888 316 15512 17306 1824 19525 23113 8847 12793 12035 1575 2710 1819 42505 1536 899 36355 1392 838 12215 3061 3778 7254 19802 779 885 30359 25946 8604 7700 59204 17511 19954 41798 39735 23055 3833 42631 18867 23797 10739 16432 16300 2125 12415 42341 44526 1792 52405 42948 3784 52158 44039 29993 2386 35847 36229 315 11099 271 28254 16719 18039 31108 26006 2664 3320 12540 2252 18169 15804 6394 15421 3566 35624 5732 9530 36097 6956 23810 22175 46582 99 18399 705 33104 14695 11941 16150 10684 19933 3856 47675 425 30783 19079 17427 4885 4890 17213 39723 37042 2937 4801 30903 42073 4140 13105 3255 1990 3078 10829 12070 30167 25381 2958 19305 38490 2720 7372 19098 4794 1795 24965 37737 24979 21215 6950 44007 16033 2066 824 1133 920 20650 3691 
s1_count = 10
59045 7477 19248 42190 47750 57327 58780 58915 59926 61940 
key nodes
36047 18627 17541 11657 2254 38369 16114 16247 2124 19021 42453 25902 9649 2523 28130 34963 51981 41133 48961 31462 37081 3313 26825 31025 10864 195 44416 8810 10288 10772 57661 12189 32508 7658 27565 2634 52952 886 12427 35789 15440 27327 28991 3513 49878 25231 5960 10635 4825 6703 310 32399 36366 21522 2357 37278 27237 17033 7181 982 40718 1050 5334 37061 45613 34362 7527 21186 33489 13156 21235 15676 1553 5097 6109 2931 1857 1118 39526 2020 51941 28122 37373 21568 0 27611 19257 3601 17064 1573 7569 2801 13840 17576 32758 6774 24632 57112 25499 60078 34840 21387 18822 14450 30715 12963 42502 33815 53334 28533 40639 5784 5524 23229 3561 33436 7367 4917 4302 41365 30021 17216 34240 16065 16293 24147 10756 17139 10852 649 1338 4597 10187 54530 33736 8030 32590 51268 10374 37292 51882 16712 34992 33475 13789 32886 31702 1694 2918 28548 55560 18258 42916 21973 4067 6178 46967 58383 13083 2510 658 47271 15258 14150 8466 257 32907 27737 38554 61510 2711 10136 26301 14933 55474 879 19011 24553 10467 4208 38063 1998 556 14153 25334 2959 20124 26136 19318 31215 12924 29427 8562 25154 30427 21364 3772 25547 39669 3868 41660 201 39767 13919 6584 6656 9559 26832 25689 23867 36568 2443 37062 19 16965 7186 15838 3860 61742 19782 14162 23297 7670 3470 3324 41575 4833 94 10106 30825 5469 8738 3837 35441 51120 230 30560 24995 22648 30848 3488 8580 939 18687 33358 25734 1739 11246 50807 47126 6611 9034 6169 59325 32460 23772 2477 42925 55539 108 2974 34544 27939 3282 765 52005 49694 40131 37369 34586 2279 7952 479 33416 9921 567 17594 3633 23372 16106 50010 10400 16107 29285 3606 2815 54347 2335 58828 2873 928 18011 15578 22876 38211 19700 44912 53761 8506 25653 15203 27215 23983 16885 55151 19785 2871 7677 32983 13965 28522 23910 30741 26372 33277 971 980 6702 1766 47072 13091 28756 8337 8850 27347 27114 4536 53881 4593 16643 29385 4635 1858 9654 2738 18199 50821 37371 45754 17810 29600 6625 12426 48766 1206 39327 3755 39080 41700 41805 7729 41254 43111 52299 22716 31930 1102 2238 48108 22001 36113 4736 22975 2445 17109 3859 15670 18550 37218 25251 19286 5235 5288 2046 1696 44649 23923 31701 23558 13858 14940 27567 43725 55704 46223 22372 39799 43781 4126 47334 47789 51620 562 21287 9315 38276 40186 23101 29951 8028 22318 14001 20396 29610 30689 8793 14697 43141 2882 1847 17962 35210 40809 48464 30284 26650 4113 40730 46990 43201 57705 2000 18293 54399 5683 2412 16870 18699 5642 1715 39296 11865 15643 43492 40751 56365 8377 27046 59267 34524 12167 52844 44937 33348 36417 30973 32477 5429 51286 5618 34489 5337 57565 110 2660 21107 41650 11223 57166 23109 4145 5463 8248 600 23339 2772 12978 10737 4557 36595 25797 2370 24538 6686 46784 47770 8778 25497 34798 33474 18032 59587 40265 42936 32493 25841 2760 967 941 26098 43050 3861 14132 20923 4108 19164 24941 46482 35390 23277 23593 2126 30009 60319 43997 32032 8489 14106 22574 51144 1226 20168 55569 3508 2123 31120 24809 343 21356 59320 14946 81 12388 12617 16504 672 23744 62018 16474 35763 44307 19811 11406 13811 20876 39783 4066 11086 11564 40467 5736 56687 24571 2483 41772 23364 9460 9394 21929 28214 36116 16158 6423 5362 37051 5004 36921 42010 17494 22262 19555 7423 15842 55767 5025 58721 52330 49429 45376 1578 54627 3076 2334 6858 60269 12014 10401 2072 7731 41003 53789 55133 6 38868 22558 10048 2465 44207 12873 32720 49181 36126 4543 3027 48680 26809 27549 38510 28598 24976 46418 274 12980 29464 10186 20289 4259 52445 18700 15825 40095 61539 10603 18296 2175 10020 397 7946 42185 7882 11240 11915 17249 15393 11050 59702 1484 49162 53563 13733 40735 25141 38827 248 1104 598 22496 41831 21657 37510 1410 15445 14188 17708 51157 31618 50791 4983 36238 17871 32773 5622 470 517 31645 7286 19892 49799 24060 21611 33872 25414 21760 34873 32112 1995 24766 12713 12391 6619 979 19948 39551 3294 27643 10464 31943 33200 5340 28092 9415 14174 7256 11881 373 13507 40860 7593 1073 4595 30145 4083 1096 44895 17707 18632 62098 1358 19521 33253 45311 55334 977 32210 27076 2691 28628 20804 28952 46497 14709 1344 47270 43713 14303 5578 7698 30293 13530 42642 17700 54646 8926 30603 10705 12537 28668 11681 24925 43979 50339 1360 49227 32048 54016 653 1298 329 19138 23439 2818 6899 32926 23373 15316 2894 6405 19534 57067 23623 237 27106 26394 57297 26471 5227 35994 1661 5959 56667 50433 25205 12003 29607 29661 44604 5666 34494 23587 60001 36743 38135 55009 34847 35283 52358 13891 14880 48548 46857 48538 28248 43546 42477 56526 24204 32596 44711 48084 45715 10031 24559 57993 5319 26828 21478 20192 31214 28914 19550 42680 38382 1987 6084 39862 16513 7921 3854 23 17584 57980 4002 8556 20539 4973 9184 8781 1845 40168 46681 11558 57433 34449 6955 4852 25417 32945 22005 31360 1122 12857 28779 2216 32359 5368 23484 15973 6657 3624 17419 19003 3399 21240 8475 23607 45840 2051 46227 6622 14970 3416 49147 53594 50443 43282 44262 14968 19556 5929 52905 12937 10461 26297 33747 27646 13395 35833 22039 5344 16508 42828 11648 2045 8287 22575 16828 5687 6797 17563 15452 25515 22291 21151 37828 21698 2529 7600 48700 28169 5817 96 36594 23010 33916 19195 15356 3756 13109 31872 53742 54017 344 6192 39003 202 5122 31574 15853 5085 38702 56524 6193 513 5107 23018 20940 12036 5136 57060 60651 42462 16989 56401 5543 56397 19007 53291 38413 47369 22427 3623 3692 2330 12539 5397 9099 1576 973 650 45127 4402 44983 30620 2869 6019 9820 36884 8099 7207 3465 38964 22002 56260 17069 48768 11878 11906 10496 10937 5897 56438 34796 5010 836 20579 33651 38018 26455 31450 3721 38701 23389 26761 21422 6285 33463 44995 20397 1029 30662 12509 36506 29700 19354 51681 5575 1434 44083 41666 61842 26863 38184 32423 1835 24088 47781 38547 29489 18417 45751 31427 7578 34545 26661 21569 26588 2932 26631 14225 22439 30328 367 38074 10038 30342 1336 46068 1361 22513 30733 12466 6997 20558 36771 39649 42676 43605 45898 3216 44549 2988 7304 11936 3989 46659 45109 10208 21945 19920 22990 20789 53884 42150 28074 3718 41773 7673 4982 4087 37066 3603 959 41297 9978 3028 48651 45010 5831 37184 28552 27450 14510 16360 393 37585 30549 20631 38901 46448 3444 10249 30572 14703 60585 13001 42814 7496 16275 21899 14025 36266 22479 47040 161 11924 30411 17976 30438 826 19573 7538 5056 848 12699 8696 28290 21030 11934 60605 10047 13155 20706 1146 35531 23169 12048 3515 2458 3855 8500 29745 9718 32801 12333 26240 5797 56578 2282 48195 35103 1163 15056 13739 38197 29575 34288 12779 49794 45544 21930 8940 58711 31563 27072 38260 4742 805 2459 2333 3026 800 4607 24189 45510 947 23008 24420 7575 568 40314 23407 3552 8140 2728 85 4060 51109 18823 48333 38951 2769 43578 2464 5128 33507 52054 26068 1583 5387 32652 10172 3117 231 3031 13134 56016 21541 28824 616 6221 8150 40733 32376 25649 22790 43834 1829 10699 12675 14050 54781 24506 24657 3598 14059 7777 20109 57374 10045 2773 26731 53167 34708 2699 5577 1890 58183 2121 58440 16246 22632 38200 45814 49258 903 10264 34452 6021 35499 37289 31908 31882 27261 56315 4922 8901 24494 2369 976 8351 32404 10625 7951 46033 24017 48437 24617 59045 7477 19248 42190 47750 57327 58780 58915 59926 61940 
