# Supplementary material for: Dynamic thresholding search for the feedback vertex set problem
Source: PeerJ Comput Sci. 2023 Feb 10;9:e1245. doi: 10.7717/peerj-cs.1245 (PMC10280643; doi:10.7717/peerj-cs.1245)
Supplement: Supplemental Information 4 — Each data indicates a series of the best objective values, the ever-found optimal solutions, and the corresponding computation time obtained by our algorithm in the search process. [file peerj-cs-09-1245-s004.zip › results/FourthCategory/wiki-talk-temporal.txt]

Number of vertexes = 1140149
Number of edges = 7833140
n' = 250
m' = 870
reduction time cost = 2.89124
the threhold is 25
Complete the construction of the initial solution, the fvsp is = 124	 timecost = 0.055085s
CS: find better solution, the fvsp is = 123	 timecost = 0.136305s
totalTime = 600.008
the min fvsp set size is:179472
total round =16276 pertTime = 650
updateVertexTime = 2302904
sequence_best:
1080995 85330 12078 61597 971980 518227 73949 21353 344156 1020943 328844 12937 54077 582126 125085 9699 724543 144676 100554 508094 371553 87382 24121 31538 98274 890801 24060 99825 14050 99049 92124 30308 695604 799116 40708 869058 44180 24708 847514 21959 398783 63173 10047 111323 964338 45270 356962 99710 116302 327854 41733 443587 95750 83939 17713 59438 31044 26587 8991 56599 342514 47558 555490 817675 44817 113099 526170 87404 983631 94665 750908 92491 762261 474072 108466 414874 1059602 48002 107558 155710 459649 39561 599897 62723 44997 968218 86543 25397 10121 968217 36407 70407 829744 144079 412912 402759 61489 39955 277496 126965 531175 405655 126144 1017749 22791 82610 225467 374312 20669 405654 255808 77292 211017 828166 449605 45380 293648 9270 64655 143104 312445 78617 8198 220971 251769 73449 219997 
s1_count = 179349
2 3 5 6 7 11 12 13 16 19 21 22 23 25 26 27 28 30 33 34 35 36 37 38 39 40 41 42 43 44 45 46 47 49 50 51 52 53 54 55 56 58 59 60 61 62 63 64 65 66 68 69 70 71 72 73 76 77 78 79 83 84 85 86 87 88 89 90 91 92 93 95 96 97 99 100 101 102 103 106 107 108 109 110 111 112 113 114 115 116 117 118 119 120 121 122 123 124 125 126 127 128 129 130 131 132 133 134 135 136 137 138 140 141 142 143 144 145 146 147 148 149 150 151 152 154 155 156 157 158 159 160 161 162 165 166 167 169 170 171 172 173 174 175 176 178 179 180 181 182 183 184 185 186 187 188 189 190 191 193 194 195 196 197 198 199 200 201 202 203 204 205 206 207 208 209 210 211 212 213 214 215 216 217 218 219 220 221 222 223 224 225 226 227 228 229 230 231 232 233 235 236 237 238 239 240 241 242 244 246 247 248 249 251 253 254 255 256 257 258 259 260 261 264 265 267 268 269 270 271 272 273 274 275 276 277 278 279 280 281 283 284 285 286 287 288 289 290 291 292 293 294 295 296 297 298 299 300 301 302 303 304 305 306 307 308 309 310 312 313 314 315 316 317 318 320 321 322 323 324 325 326 327 328 329 330 332 333 334 335 336 337 338 339 340 342 343 344 345 346 347 348 349 350 351 352 353 354 355 356 357 358 359 360 361 362 363 365 366 367 368 369 370 371 372 373 374 375 376 377 378 379 380 381 384 385 386 387 388 389 390 391 392 393 394 395 396 397 398 400 401 402 403 404 405 406 407 408 409 410 411 413 414 416 417 419 423 424 425 426 427 428 429 430 431 432 433 434 435 436 437 438 439 440 442 443 444 445 446 447 448 449 450 451 452 453 454 455 457 459 461 462 463 464 465 466 468 469 470 471 472 473 474 475 476 477 478 479 481 482 483 484 485 486 487 488 490 491 492 494 496 497 498 499 500 501 502 504 505 506 507 508 509 510 511 512 513 514 515 516 518 519 520 521 522 523 524 525 526 527 528 529 530 531 532 533 534 535 536 537 538 539 540 541 542 543 544 545 546 548 549 550 551 552 553 554 555 556 557 558 559 560 565 567 568 569 570 571 572 573 575 576 577 578 580 581 582 583 586 589 590 592 593 594 595 596 597 598 599 600 601 602 603 604 605 606 607 608 609 610 611 612 614 615 616 617 618 619 620 621 622 623 624 625 626 627 628 629 630 631 632 633 634 635 636 637 638 639 640 643 644 646 647 652 653 654 656 659 661 662 663 664 665 666 667 668 669 670 671 672 673 674 676 677 678 679 680 682 683 684 685 686 687 688 689 690 691 692 693 695 696 698 699 700 701 702 703 704 705 707 708 709 710 711 712 713 714 715 716 719 721 722 723 724 725 726 727 728 729 731 732 733 734 736 737 738 739 740 741 742 743 744 745 746 748 749 751 752 753 754 756 757 758 759 760 761 762 763 764 765 766 767 768 769 770 771 772 773 774 775 776 778 779 781 782 783 784 785 786 787 788 789 791 792 793 794 796 797 798 799 800 801 803 804 805 806 807 808 809 810 811 812 813 814 815 816 818 819 820 821 822 823 824 825 826 827 828 829 831 832 833 834 836 837 838 839 840 841 842 843 844 845 846 847 848 849 850 851 852 853 855 856 857 858 859 860 861 862 863 864 865 866 867 868 869 870 871 872 873 874 875 876 878 879 880 881 882 883 884 885 886 887 888 889 890 891 892 893 894 895 896 897 898 899 900 901 902 903 904 906 907 908 909 910 911 912 913 914 915 916 917 918 919 920 921 922 923 924 925 926 927 928 929 930 931 932 933 934 935 936 937 938 939 940 941 943 944 945 946 948 951 952 953 954 955 956 957 959 960 961 962 963 964 965 966 967 968 969 970 971 973 975 976 979 980 982 983 984 985 986 987 988 989 990 991 992 993 994 996 998 999 1000 1001 1002 1003 1004 1005 1006 1007 1008 1009 1010 1011 1012 1013 1014 1015 1016 1017 1018 1019 1020 1022 1023 1024 1025 1026 1027 1028 1029 1030 1031 1032 1033 1034 1036 1037 1038 1039 1040 1041 1042 1043 1044 1045 1046 1048 1049 1050 1051 1052 1053 1055 1056 1057 1058 1059 1060 1061 1063 1064 1066 1067 1068 1069 1070 1071 1072 1074 1075 1076 1077 1078 1079 1080 1081 1082 1083 1085 1086 1088 1089 1090 1091 1092 1093 1094 1095 1096 1097 1098 1099 1101 1102 1103 1104 1105 1106 1107 1108 1109 1110 1112 1113 1114 1115 1116 1117 1118 1119 1120 1121 1122 1123 1124 1126 1127 1128 1129 1130 1131 1132 1133 1134 1135 1136 1137 1138 1139 1140 1141 1142 1143 1144 1145 1146 1148 1149 1150 1151 1152 1153 1154 1155 1156 1157 1158 1159 1160 1161 1162 1163 1164 1165 1166 1169 1170 1171 1172 1174 1176 1177 1178 1179 1180 1181 1182 1183 1184 1185 1186 1187 1188 1189 1190 1192 1193 1194 1195 1196 1197 1198 1199 1200 1201 1204 1205 1206 1207 1208 1210 1211 1213 1214 1215 1216 1217 1218 1219 1220 1221 1222 1223 1224 1225 1227 1228 1229 1231 1232 1233 1234 1235 1236 1237 1238 1239 1240 1241 1242 1245 1246 1247 1248 1249 1250 1251 1252 1253 1254 1255 1256 1257 1258 1259 1260 1261 1263 1264 1265 1266 1267 1268 1269 1270 1271 1272 1273 1274 1275 1276 1277 1278 1279 1282 1283 1284 1285 1286 1287 1288 1289 1290 1291 1292 1293 1294 1295 1296 1297 1298 1299 1301 1302 1303 1304 1305 1306 1307 1308 1309 1311 1312 1313 1314 1315 1316 1317 1318 1319 1320 1321 1322 1323 1324 1325 1326 1327 1329 1330 1331 1332 1335 1336 1337 1338 1339 1340 1341 1342 1343 1344 1345 1346 1347 1348 1349 1350 1351 1352 1353 1354 1355 1356 1357 1358 1359 1360 1361 1362 1363 1364 1365 1366 1367 1368 1369 1370 1371 1373 1374 1375 1376 1377 1378 1379 1380 1381 1382 1383 1384 1385 1386 1387 1388 1389 1390 1391 1392 1393 1394 1395 1396 1397 1398 1399 1400 1401 1402 1403 1404 1405 1406 1407 1408 1409 1410 1411 1412 1413 1414 1415 1416 1417 1418 1419 1420 1421 1422 1423 1424 1425 1426 1427 1428 1429 1430 1431 1432 1435 1436 1437 1438 1439 1440 1441 1442 1443 1444 1445 1446 1447 1448 1449 1450 1451 1452 1453 1454 1455 1456 1457 1458 1459 1460 1461 1462 1463 1464 1465 1466 1467 1468 1469 1470 1471 1472 1473 1474 1475 1476 1477 1478 1479 1480 1481 1482 1483 1484 1485 1486 1488 1489 1490 1491 1492 1493 1496 1497 1498 1500 1502 1503 1504 1505 1506 1507 1508 1510 1511 1512 1513 1514 1515 1516 1517 1518 1519 1520 1521 1522 1523 1524 1525 1526 1527 1528 1529 1530 1531 1532 1534 1535 1538 1539 1540 1541 1542 1543 1544 1545 1546 1547 1548 1549 1550 1551 1553 1554 1555 1556 1557 1558 1559 1560 1561 1562 1563 1564 1565 1566 1568 1569 1570 1571 1572 1573 1574 1575 1576 1577 1578 1579 1580 1581 1582 1583 1584 1585 1586 1588 1589 1590 1591 1592 1593 1594 1596 1597 1598 1599 1600 1601 1602 1604 1605 1606 1607 1608 1609 1610 1611 1612 1613 1614 1615 1616 1617 1618 1619 1620 1621 1623 1624 1625 1626 1627 1628 1631 1632 1633 1634 1635 1636 1637 1638 1639 1640 1644 1645 1646 1647 1648 1649 1650 1651 1652 1653 1654 1655 1656 1657 1658 1659 1660 1661 1663 1664 1665 1666 1667 1668 1669 1670 1671 1673 1674 1675 1676 1677 1678 1679 1680 1681 1682 1683 1684 1685 1686 1688 1689 1690 1692 1693 1694 1696 1697 1699 1700 1701 1702 1703 1705 1706 1707 1709 1710 1711 1713 1714 1715 1716 1717 1718 1719 1720 1721 1722 1723 1724 1725 1726 1727 1728 1729 1730 1731 1732 1733 1734 1735 1736 1737 1738 1740 1741 1742 1743 1744 1746 1748 1749 1750 1751 1752 1753 1754 1755 1756 1757 1758 1759 1760 1761 1762 1763 1764 1765 1766 1767 1768 1769 1770 1771 1772 1773 1774 1775 1776 1777 1778 1779 1780 1781 1782 1783 1784 1785 1786 1787 1788 1789 1790 1791 1793 1794 1795 1796 1797 1798 1799 1800 1801 1802 1804 1805 1806 1807 1808 1810 1811 1812 1813 1814 1815 1816 1817 1818 1819 1820 1821 1823 1824 1825 1826 1827 1828 1830 1831 1832 1833 1834 1835 1836 1837 1838 1839 1840 1841 1842 1844 1845 1846 1847 1849 1850 1851 1852 1853 1854 1855 1856 1857 1859 1860 1861 1863 1864 1865 1866 1867 1868 1869 1870 1871 1872 1873 1876 1877 1878 1879 1880 1881 1882 1883 1884 1885 1886 1887 1888 1889 1890 1891 1892 1894 1895 1898 1899 1900 1901 1902 1903 1904 1906 1907 1908 1909 1910 1911 1912 1913 1914 1915 1916 1917 1919 1920 1922 1923 1924 1925 1926 1927 1929 1930 1931 1932 1934 1935 1936 1938 1939 1940 1943 1944 1945 1946 1947 1948 1950 1951 1952 1953 1954 1956 1958 1959 1960 1961 1962 1963 1964 1965 1966 1967 1968 1970 1971 1973 1974 1975 1976 1977 1978 1979 1980 1981 1982 1983 1984 1985 1986 1987 1988 1989 1990 1991 1992 1993 1994 1995 1996 1998 1999 2000 2001 2002 2003 2004 2005 2006 2008 2009 2010 2011 2012 2013 2014 2015 2016 2017 2018 2019 2020 2022 2023 2024 2025 2026 2027 2028 2029 2030 2031 2032 2033 2035 2036 2037 2038 2039 2040 2041 2042 2043 2044 2045 2046 2047 2048 2049 2050 2051 2054 2055 2056 2057 2058 2059 2060 2061 2063 2064 2065 2066 2067 2068 2069 2070 2071 2072 2073 2074 2075 2077 2078 2081 2082 2083 2084 2086 2088 2090 2091 2092 2093 2094 2096 2097 2099 2100 2101 2102 2103 2104 2105 2106 2107 2108 2109 2110 2111 2112 2113 2114 2115 2116 2117 2118 2119 2121 2122 2124 2125 2126 2127 2128 2129 2130 2131 2132 2134 2135 2136 2137 2138 2139 2140 2141 2142 2143 2144 2145 2147 2148 2149 2150 2151 2152 2153 2154 2155 2156 2157 2158 2159 2160 2161 2162 2163 2164 2165 2167 2169 2170 2171 2175 2177 2179 2180 2181 2182 2183 2184 2186 2187 2188 2189 2190 2191 2192 2194 2195 2196 2198 2199 2200 2201 2202 2203 2204 2205 2206 2207 2208 2209 2210 2211 2212 2213 2214 2215 2217 2218 2219 2220 2221 2222 2224 2225 2226 2227 2229 2230 2231 2232 2233 2234 2235 2236 2237 2238 2239 2240 2241 2242 2243 2244 2245 2246 2247 2248 2249 2250 2251 2252 2253 2254 2255 2256 2257 2258 2259 2260 2261 2262 2263 2264 2265 2266 2267 2268 2269 2270 2271 2272 2274 2275 2276 2277 2278 2279 2280 2281 2282 2283 2284 2285 2286 2287 2288 2289 2290 2291 2292 2293 2294 2295 2296 2297 2298 2299 2301 2302 2303 2304 2305 2306 2307 2308 2309 2310 2311 2312 2313 2314 2315 2316 2317 2318 2319 2320 2321 2322 2323 2324 2325 2326 2327 2328 2329 2330 2331 2332 2333 2334 2336 2337 2338 2339 2340 2341 2342 2343 2344 2345 2346 2347 2349 2350 2351 2352 2354 2355 2356 2357 2358 2359 2360 2361 2362 2363 2364 2366 2367 2368 2369 2370 2371 2372 2373 2374 2376 2377 2378 2379 2380 2381 2382 2383 2384 2385 2386 2387 2388 2389 2390 2391 2392 2393 2394 2395 2397 2398 2399 2400 2401 2402 2403 2404 2405 2406 2407 2408 2409 2410 2411 2412 2413 2414 2415 2416 2418 2419 2420 2421 2422 2423 2424 2425 2426 2427 2428 2429 2430 2431 2433 2434 2436 2437 2438 2439 2440 2441 2442 2443 2444 2445 2446 2447 2448 2450 2451 2452 2453 2454 2455 2456 2457 2458 2459 2461 2462 2463 2464 2465 2466 2467 2468 2469 2470 2472 2473 2474 2475 2476 2477 2479 2480 2481 2482 2483 2484 2486 2487 2488 2489 2491 2492 2493 2494 2496 2497 2498 2500 2501 2502 2504 2505 2508 2510 2514 2516 2517 2518 2520 2521 2522 2524 2525 2526 2527 2528 2531 2532 2533 2534 2535 2536 2537 2538 2539 2540 2542 2543 2544 2546 2547 2549 2551 2552 2553 2554 2555 2557 2558 2559 2560 2561 2562 2563 2564 2565 2566 2567 2569 2570 2571 2572 2574 2575 2576 2577 2578 2579 2580 2581 2582 2584 2585 2586 2587 2588 2589 2590 2592 2593 2594 2595 2596 2597 2598 2599 2601 2605 2609 2610 2614 2617 2620 2624 2628 2630 2631 2632 2633 2634 2635 2636 2637 2638 2639 2640 2641 2642 2644 2645 2646 2647 2648 2649 2650 2652 2653 2654 2655 2656 2657 2658 2659 2660 2661 2662 2663 2665 2666 2667 2668 2669 2675 2676 2677 2678 2679 2680 2681 2697 2698 2699 2700 2701 2703 2704 2705 2706 2707 2708 2709 2710 2712 2713 2714 2716 2718 2719 2720 2721 2722 2723 2724 2725 2726 2727 2728 2729 2730 2731 2732 2734 2735 2736 2737 2738 2739 2740 2741 2742 2743 2744 2746 2747 2748 2749 2750 2751 2752 2754 2755 2756 2758 2760 2761 2764 2765 2766 2767 2769 2770 2773 2776 2777 2780 2782 2783 2784 2785 2788 2789 2790 2791 2795 2798 2799 2801 2802 2803 2804 2805 2807 2808 2809 2811 2812 2813 2814 2815 2816 2817 2818 2819 2820 2821 2823 2825 2826 2827 2828 2829 2830 2831 2832 2833 2834 2835 2836 2837 2838 2839 2840 2841 2842 2844 2845 2847 2849 2850 2851 2852 2853 2854 2855 2856 2857 2858 2859 2860 2861 2862 2863 2864 2865 2866 2867 2868 2869 2870 2871 2872 2873 2874 2875 2876 2877 2878 2879 2880 2881 2882 2883 2884 2885 2886 2887 2888 2889 2890 2891 2892 2893 2894 2895 2896 2897 2898 2899 2900 2901 2902 2903 2904 2905 2906 2907 2909 2910 2911 2912 2914 2915 2916 2917 2918 2919 2920 2921 2923 2924 2925 2926 2927 2928 2929 2930 2931 2934 2935 2936 2937 2938 2939 2940 2941 2942 2943 2944 2945 2946 2947 2948 2949 2950 2951 2952 2953 2954 2955 2956 2957 2958 2960 2961 2962 2964 2965 2966 2967 2968 2969 2970 2971 2973 2974 2975 2976 2977 2978 2979 2980 2981 2982 2983 2984 2985 2986 2987 2988 2990 2992 2993 2994 2996 2998 2999 3000 3001 3002 3003 3005 3006 3007 3008 3009 3010 3011 3012 3013 3014 3015 3017 3018 3019 3020 3022 3023 3025 3026 3027 3028 3030 3031 3032 3033 3036 3037 3038 3039 3040 3041 3042 3043 3045 3046 3047 3048 3049 3050 3051 3054 3055 3061 3062 3066 3067 3068 3069 3070 3071 3072 3073 3074 3075 3076 3077 3078 3079 3081 3082 3083 3084 3087 3089 3093 3096 3097 3098 3100 3101 3103 3104 3106 3107 3108 3109 3110 3111 3113 3115 3116 3117 3118 3119 3120 3121 3122 3123 3124 3125 3127 3128 3129 3130 3132 3133 3134 3137 3138 3142 3143 3144 3146 3147 3148 3149 3150 3152 3153 3155 3156 3157 3158 3159 3160 3161 3162 3163 3164 3165 3166 3167 3168 3169 3170 3171 3172 3173 3174 3175 3176 3177 3178 3179 3180 3181 3182 3183 3184 3186 3187 3188 3189 3190 3191 3192 3194 3195 3196 3197 3201 3202 3203 3204 3207 3208 3209 3210 3213 3214 3215 3216 3217 3218 3220 3221 3222 3223 3224 3229 3230 3231 3234 3235 3236 3237 3238 3239 3240 3241 3242 3243 3244 3246 3247 3248 3249 3251 3253 3254 3255 3257 3258 3260 3261 3262 3263 3264 3265 3266 3267 3268 3275 3276 3277 3278 3279 3280 3281 3282 3283 3284 3285 3286 3287 3289 3290 3297 3298 3299 3300 3304 3305 3306 3307 3308 3310 3311 3312 3314 3315 3316 3317 3318 3319 3320 3321 3322 3323 3324 3325 3326 3328 3329 3330 3331 3333 3335 3336 3337 3338 3339 3341 3342 3344 3345 3346 3347 3348 3349 3350 3351 3352 3353 3355 3356 3357 3358 3359 3360 3361 3362 3363 3366 3368 3370 3371 3373 3374 3375 3377 3378 3379 3380 3381 3382 3383 3384 3385 3386 3387 3388 3391 3392 3393 3395 3396 3397 3398 3399 3400 3401 3402 3404 3405 3406 3407 3408 3409 3410 3411 3412 3413 3414 3415 3416 3417 3418 3419 3420 3421 3422 3424 3425 3426 3427 3428 3429 3430 3431 3432 3433 3434 3435 3436 3437 3438 3439 3440 3441 3442 3443 3444 3446 3447 3448 3449 3451 3452 3453 3454 3455 3457 3462 3464 3465 3466 3467 3468 3469 3470 3471 3472 3473 3474 3475 3476 3477 3478 3479 3480 3481 3483 3484 3486 3489 3490 3491 3494 3496 3497 3498 3499 3500 3501 3502 3503 3505 3506 3508 3509 3510 3512 3513 3514 3517 3518 3520 3521 3523 3525 3526 3527 3528 3529 3530 3531 3532 3536 3537 3538 3540 3541 3543 3544 3545 3546 3547 3548 3549 3550 3551 3553 3554 3558 3559 3560 3561 3562 3563 3565 3567 3568 3569 3573 3574 3575 3576 3577 3578 3580 3581 3584 3585 3587 3591 3594 3597 3598 3600 3601 3602 3603 3606 3607 3608 3610 3611 3612 3613 3615 3617 3619 3621 3623 3625 3627 3628 3630 3631 3633 3634 3635 3637 3638 3644 3646 3647 3649 3650 3651 3652 3653 3654 3656 3658 3659 3661 3664 3666 3667 3668 3669 3670 3672 3673 3674 3676 3677 3678 3680 3688 3691 3693 3695 3696 3697 3698 3699 3700 3701 3702 3703 3704 3712 3713 3714 3715 3718 3719 3722 3723 3724 3725 3726 3728 3729 3730 3731 3732 3733 3734 3735 3736 3738 3739 3741 3742 3743 3744 3745 3746 3747 3748 3749 3750 3751 3752 3753 3755 3756 3758 3759 3760 3761 3763 3764 3766 3767 3768 3769 3770 3771 3772 3773 3775 3776 3779 3780 3782 3783 3784 3785 3787 3788 3789 3790 3791 3792 3793 3795 3796 3799 3800 3801 3802 3803 3804 3805 3806 3807 3808 3809 3810 3811 3814 3816 3817 3818 3820 3821 3822 3823 3824 3825 3826 3827 3828 3829 3831 3832 3834 3836 3837 3838 3840 3841 3842 3843 3844 3854 3855 3858 3859 3860 3861 3863 3864 3865 3866 3867 3868 3870 3871 3872 3873 3874 3875 3876 3878 3879 3880 3881 3883 3884 3885 3886 3888 3890 3891 3892 3893 3897 3898 3899 3900 3902 3903 3904 3905 3906 3907 3909 3910 3911 3912 3913 3914 3915 3916 3917 3918 3919 3921 3922 3923 3924 3925 3926 3927 3928 3929 3930 3931 3932 3934 3937 3938 3939 3940 3941 3943 3944 3945 3946 3947 3948 3949 3950 3951 3953 3954 3955 3956 3957 3958 3959 3960 3961 3962 3963 3964 3967 3968 3969 3971 3972 3973 3975 3977 3978 3979 3980 3981 3982 3983 3984 3986 3987 3988 3989 3990 3991 3992 3993 3994 3995 3996 3997 3998 3999 4000 4001 4002 4003 4004 4007 4008 4009 4010 4011 4012 4014 4015 4016 4017 4018 4019 4020 4021 4022 4023 4024 4025 4026 4027 4028 4029 4030 4031 4032 4033 4034 4037 4038 4039 4040 4041 4042 4043 4046 4047 4048 4049 4051 4052 4053 4054 4055 4056 4057 4060 4063 4064 4065 4066 4068 4069 4076 4077 4079 4081 4082 4083 4084 4087 4088 4089 4090 4095 4096 4097 4098 4099 4100 4101 4102 4103 4104 4106 4107 4108 4109 4110 4111 4112 4113 4115 4116 4117 4118 4120 4121 4122 4123 4125 4126 4127 4129 4132 4135 4136 4137 4138 4139 4141 4142 4144 4145 4146 4147 4149 4150 4151 4152 4153 4154 4155 4156 4157 4158 4159 4160 4161 4162 4163 4164 4165 4166 4167 4168 4169 4170 4171 4172 4173 4174 4175 4176 4178 4179 4180 4181 4182 4183 4184 4185 4186 4187 4188 4189 4191 4192 4194 4195 4196 4197 4198 4199 4200 4201 4202 4203 4204 4205 4206 4207 4208 4209 4210 4211 4212 4213 4214 4215 4216 4217 4218 4220 4221 4222 4223 4224 4225 4226 4227 4228 4229 4230 4231 4232 4233 4235 4238 4239 4240 4242 4243 4245 4247 4248 4249 4250 4251 4252 4253 4254 4255 4256 4257 4258 4259 4260 4262 4263 4264 4265 4266 4267 4268 4270 4271 4272 4273 4276 4278 4279 4280 4281 4284 4285 4286 4287 4288 4290 4291 4293 4294 4295 4296 4297 4298 4299 4300 4301 4302 4303 4305 4306 4307 4308 4309 4310 4311 4312 4313 4314 4315 4316 4317 4318 4321 4322 4323 4324 4326 4327 4328 4329 4330 4331 4332 4333 4334 4335 4336 4337 4338 4339 4340 4341 4342 4343 4344 4345 4346 4347 4348 4351 4353 4354 4355 4357 4358 4360 4361 4362 4363 4364 4365 4366 4367 4368 4369 4370 4371 4372 4373 4374 4375 4376 4377 4378 4379 4380 4382 4385 4387 4388 4389 4392 4393 4395 4396 4397 4398 4400 4401 4402 4404 4405 4406 4409 4411 4412 4413 4414 4415 4416 4417 4420 4422 4426 4427 4428 4429 4430 4431 4432 4433 4434 4436 4437 4438 4441 4442 4443 4444 4445 4446 4447 4448 4449 4450 4451 4452 4453 4456 4458 4459 4460 4461 4462 4463 4464 4465 4466 4467 4469 4470 4471 4472 4473 4474 4475 4476 4478 4479 4480 4483 4485 4486 4487 4488 4489 4490 4492 4494 4495 4496 4497 4498 4500 4501 4502 4503 4504 4505 4506 4508 4509 4510 4512 4513 4514 4515 4516 4517 4519 4520 4521 4522 4523 4524 4525 4526 4527 4530 4532 4533 4534 4535 4536 4538 4540 4541 4542 4543 4544 4545 4546 4547 4549 4550 4551 4553 4554 4556 4557 4558 4560 4561 4562 4563 4564 4565 4566 4567 4568 4569 4571 4572 4573 4574 4578 4579 4583 4584 4585 4586 4588 4589 4590 4591 4592 4593 4594 4595 4596 4597 4598 4603 4604 4605 4607 4609 4610 4613 4615 4617 4619 4621 4622 4624 4627 4628 4630 4634 4636 4637 4638 4639 4643 4644 4645 4646 4647 4648 4649 4650 4651 4652 4653 4655 4656 4658 4660 4661 4662 4663 4664 4670 4671 4674 4677 4679 4680 4681 4682 4683 4684 4685 4693 4694 4697 4698 4699 4700 4701 4702 4703 4704 4706 4707 4708 4709 4711 4712 4713 4714 4716 4719 4721 4722 4723 4724 4725 4726 4729 4730 4732 4733 4734 4736 4737 4739 4740 4741 4742 4745 4746 4748 4749 4750 4751 4754 4755 4756 4758 4759 4762 4763 4764 4765 4766 4771 4774 4776 4777 4778 4779 4780 4783 4785 4787 4793 4794 4795 4796 4797 4799 4800 4802 4803 4805 4807 4808 4809 4813 4814 4815 4817 4818 4819 4821 4822 4824 4826 4828 4829 4831 4832 4836 4837 4838 4839 4840 4841 4842 4844 4845 4846 4847 4848 4849 4850 4851 4852 4853 4854 4855 4856 4857 4859 4860 4861 4862 4863 4864 4865 4867 4868 4869 4871 4872 4874 4875 4877 4878 4879 4884 4885 4887 4888 4889 4890 4891 4892 4893 4895 4896 4898 4900 4903 4904 4905 4906 4907 4909 4912 4915 4916 4917 4918 4919 4921 4922 4923 4924 4926 4928 4932 4933 4936 4937 4940 4941 4942 4943 4945 4947 4949 4951 4954 4955 4956 4957 4958 4960 4961 4962 4963 4964 4966 4967 4968 4969 4970 4972 4974 4975 4977 4979 4982 4983 4985 4986 4987 4988 4989 4990 4991 4992 4993 4994 4995 4997 4998 4999 5001 5002 5005 5006 5007 5008 5009 5010 5011 5012 5013 5016 5017 5018 5021 5022 5024 5026 5027 5031 5033 5034 5036 5037 5038 5040 5042 5044 5045 5046 5047 5051 5052 5054 5055 5056 5063 5064 5066 5067 5069 5071 5072 5073 5074 5078 5079 5080 5082 5083 5084 5085 5086 5087 5088 5093 5094 5095 5097 5100 5107 5108 5109 5114 5115 5119 5120 5122 5124 5128 5129 5131 5132 5140 5141 5142 5144 5145 5146 5147 5149 5150 5151 5152 5154 5156 5157 5158 5159 5160 5161 5164 5165 5166 5167 5168 5170 5172 5173 5174 5175 5176 5177 5178 5179 5180 5182 5183 5185 5186 5188 5191 5194 5195 5196 5197 5199 5200 5201 5202 5203 5204 5207 5210 5211 5212 5213 5214 5215 5216 5219 5220 5225 5226 5227 5228 5229 5230 5231 5232 5233 5234 5239 5242 5244 5245 5247 5248 5250 5251 5252 5254 5255 5257 5258 5259 5260 5261 5263 5264 5265 5267 5268 5269 5270 5271 5273 5274 5275 5276 5277 5278 5279 5280 5281 5282 5283 5284 5285 5286 5287 5288 5289 5290 5292 5293 5294 5297 5298 5300 5301 5302 5304 5305 5307 5308 5309 5313 5314 5315 5317 5319 5320 5322 5323 5324 5326 5327 5328 5329 5330 5331 5332 5334 5336 5337 5339 5340 5341 5349 5351 5354 5355 5356 5361 5362 5363 5364 5368 5371 5372 5373 5374 5375 5376 5377 5378 5380 5381 5383 5384 5385 5386 5387 5388 5389 5390 5391 5392 5394 5395 5396 5397 5398 5400 5401 5402 5403 5404 5405 5406 5407 5408 5409 5410 5411 5412 5413 5414 5415 5416 5418 5419 5420 5422 5424 5425 5426 5427 5428 5429 5433 5434 5435 5437 5438 5441 5444 5447 5448 5449 5450 5451 5455 5456 5458 5459 5460 5461 5462 5463 5464 5465 5466 5467 5468 5469 5472 5473 5474 5475 5476 5477 5478 5480 5481 5486 5489 5490 5491 5492 5493 5494 5495 5496 5497 5498 5499 5500 5501 5502 5503 5504 5505 5506 5507 5508 5509 5511 5513 5514 5515 5516 5518 5524 5525 5526 5527 5529 5530 5531 5532 5534 5536 5537 5538 5539 5541 5542 5543 5545 5546 5547 5549 5550 5552 5553 5554 5555 5556 5557 5558 5559 5560 5561 5562 5563 5565 5567 5568 5569 5570 5571 5572 5575 5576 5577 5579 5580 5581 5582 5583 5584 5585 5586 5589 5592 5593 5594 5596 5597 5598 5599 5600 5601 5602 5603 5604 5605 5606 5607 5608 5610 5611 5612 5613 5614 5615 5617 5618 5619 5623 5624 5627 5629 5630 5631 5632 5633 5634 5635 5636 5638 5639 5640 5641 5642 5643 5645 5646 5647 5648 5650 5651 5652 5653 5654 5655 5656 5658 5659 5660 5661 5662 5664 5665 5667 5668 5669 5670 5671 5672 5678 5684 5685 5686 5687 5688 5689 5690 5691 5692 5693 5694 5695 5696 5698 5700 5701 5702 5703 5704 5705 5706 5707 5708 5709 5711 5712 5713 5716 5717 5718 5719 5720 5722 5723 5724 5725 5727 5728 5729 5731 5732 5733 5734 5736 5737 5739 5740 5741 5742 5743 5744 5745 5747 5748 5749 5750 5751 5752 5754 5755 5756 5757 5758 5759 5760 5762 5763 5764 5765 5766 5768 5769 5771 5773 5776 5778 5779 5781 5782 5783 5784 5785 5786 5787 5788 5789 5790 5791 5793 5795 5796 5797 5799 5802 5803 5804 5805 5807 5808 5809 5810 5811 5812 5813 5814 5817 5818 5819 5820 5821 5822 5824 5825 5826 5827 5828 5829 5830 5831 5832 5835 5837 5838 5839 5840 5841 5842 5843 5844 5845 5846 5847 5849 5850 5851 5852 5854 5855 5857 5860 5861 5862 5864 5866 5868 5869 5870 5871 5872 5875 5876 5883 5905 5906 5908 5909 5910 5912 5913 5914 5915 5916 5917 5918 5919 5920 5921 5922 5923 5924 5925 5926 5927 5928 5929 5930 5931 5932 5933 5935 5938 5942 5943 5944 5947 5948 5949 5950 5951 5952 5953 5954 5955 5956 5957 5958 5959 5961 5962 5963 5964 5965 5967 5968 5969 5970 5971 5974 5977 5979 5980 5981 5982 5983 5984 5985 5986 5987 5988 5989 5990 5991 5992 5993 5994 5995 5996 5997 5998 5999 6000 6001 6002 6003 6004 6006 6007 6008 6009 6010 6011 6012 6014 6015 6016 6017 6018 6020 6021 6022 6023 6024 6025 6026 6027 6028 6029 6030 6031 6032 6033 6034 6035 6036 6037 6040 6041 6043 6044 6046 6047 6048 6053 6054 6055 6057 6060 6061 6062 6063 6066 6067 6068 6069 6070 6071 6072 6074 6075 6076 6077 6078 6080 6081 6082 6083 6084 6086 6087 6088 6089 6090 6091 6092 6093 6094 6095 6098 6099 6100 6101 6102 6103 6105 6106 6107 6108 6109 6110 6111 6113 6114 6115 6117 6119 6125 6126 6129 6130 6132 6135 6136 6138 6139 6140 6141 6143 6145 6146 6151 6152 6153 6154 6157 6158 6163 6164 6166 6167 6168 6169 6170 6171 6172 6175 6179 6181 6184 6185 6186 6187 6188 6189 6191 6192 6193 6194 6196 6197 6198 6199 6200 6201 6203 6204 6206 6207 6208 6209 6210 6211 6212 6213 6214 6215 6216 6218 6219 6220 6221 6222 6223 6225 6226 6227 6228 6229 6231 6232 6233 6234 6235 6236 6239 6243 6244 6245 6246 6247 6248 6250 6251 6252 6253 6254 6259 6261 6262 6263 6264 6265 6266 6267 6268 6269 6270 6272 6273 6275 6276 6277 6278 6279 6284 6285 6288 6290 6291 6292 6295 6297 6298 6299 6300 6304 6306 6307 6308 6309 6310 6311 6313 6314 6316 6317 6318 6319 6320 6322 6323 6324 6325 6326 6327 6328 6329 6331 6332 6333 6334 6337 6338 6339 6340 6343 6344 6346 6347 6348 6349 6350 6351 6352 6353 6354 6355 6356 6357 6358 6359 6360 6361 6362 6363 6364 6366 6367 6368 6370 6371 6372 6373 6374 6375 6376 6377 6378 6379 6380 6381 6383 6385 6386 6387 6388 6390 6391 6392 6394 6395 6396 6397 6399 6400 6402 6403 6404 6405 6406 6407 6409 6410 6411 6412 6413 6414 6415 6416 6418 6419 6420 6421 6422 6423 6424 6425 6430 6432 6433 6434 6435 6436 6437 6438 6439 6440 6441 6442 6443 6444 6445 6446 6449 6450 6451 6452 6454 6455 6457 6458 6460 6462 6463 6464 6465 6466 6467 6468 6470 6472 6473 6475 6476 6477 6478 6479 6480 6481 6482 6483 6484 6485 6486 6487 6488 6489 6490 6491 6492 6493 6494 6495 6496 6497 6498 6499 6500 6501 6502 6503 6505 6506 6507 6508 6509 6510 6511 6512 6513 6514 6515 6516 6517 6518 6520 6521 6522 6523 6524 6525 6527 6529 6533 6534 6535 6540 6542 6543 6544 6546 6547 6548 6549 6552 6553 6554 6555 6556 6557 6559 6560 6561 6562 6563 6564 6565 6566 6567 6568 6569 6571 6572 6573 6574 6575 6576 6577 6578 6580 6581 6582 6583 6584 6585 6586 6587 6588 6589 6590 6591 6592 6595 6596 6597 6598 6600 6601 6602 6603 6604 6605 6606 6607 6608 6611 6612 6613 6614 6618 6619 6620 6621 6624 6625 6626 6628 6629 6630 6631 6632 6634 6635 6636 6637 6638 6640 6643 6646 6650 6651 6653 6656 6657 6658 6659 6660 6662 6663 6665 6667 6668 6669 6671 6673 6675 6678 6679 6680 6709 6710 6711 6712 6713 6714 6715 6718 6721 6723 6724 6725 6726 6727 6729 6735 6743 6750 6770 6777 6788 6793 6809 6816 6817 6818 6819 6820 6821 6822 6823 6824 6825 6826 6827 6828 6830 6832 6833 6834 6835 6836 6837 6838 6839 6840 6841 6842 6843 6844 6845 6846 6847 6848 6849 6850 6851 6853 6854 6855 6856 6857 6859 6860 6863 6865 6867 6871 6872 6874 6875 6876 6878 6886 6887 6888 6889 6892 6895 6898 6900 6901 6903 6904 6905 6907 6908 6909 6910 6912 6914 6915 6916 6917 6918 6919 6920 6921 6922 6924 6925 6926 6927 6928 6929 6930 6931 6932 6933 6934 6935 6937 6938 6939 6940 6941 6942 6943 6944 6945 6946 6947 6948 6950 6951 6952 6953 6954 6957 6958 6962 6963 6964 6967 6969 6971 6972 6974 6975 6976 6977 6978 6979 6980 6981 6982 6983 6986 6988 6989 6990 6991 6992 6993 6995 6996 6997 6998 6999 7000 7001 7002 7003 7005 7006 7007 7008 7009 7010 7011 7012 7013 7014 7019 7020 7021 7022 7023 7024 7025 7026 7027 7028 7029 7031 7032 7033 7034 7035 7036 7037 7038 7039 7040 7041 7042 7043 7044 7045 7046 7047 7048 7049 7050 7051 7052 7053 7054 7055 7056 7057 7060 7061 7063 7065 7066 7067 7068 7069 7070 7072 7073 7074 7075 7076 7077 7080 7081 7082 7083 7084 7085 7087 7088 7089 7090 7091 7092 7096 7097 7098 7100 7101 7102 7103 7104 7105 7106 7108 7110 7111 7114 7115 7117 7118 7120 7121 7122 7125 7129 7130 7131 7133 7135 7137 7138 7139 7140 7141 7142 7144 7147 7148 7149 7150 7151 7152 7153 7154 7156 7157 7159 7160 7161 7162 7164 7165 7166 7167 7170 7172 7173 7174 7175 7176 7177 7178 7179 7180 7181 7182 7184 7185 7186 7187 7188 7189 7190 7191 7192 7193 7194 7195 7196 7197 7198 7200 7201 7202 7203 7204 7205 7207 7208 7209 7210 7211 7212 7213 7214 7215 7216 7217 7218 7219 7220 7221 7222 7223 7224 7225 7227 7228 7229 7230 7231 7232 7233 7234 7235 7237 7238 7239 7240 7241 7242 7243 7245 7247 7248 7249 7250 7251 7253 7254 7255 7256 7257 7258 7259 7260 7261 7262 7263 7264 7265 7266 7267 7268 7270 7271 7273 7274 7275 7278 7279 7280 7281 7282 7283 7284 7285 7286 7287 7288 7289 7290 7291 7292 7293 7294 7295 7296 7297 7298 7299 7300 7301 7302 7303 7304 7305 7306 7307 7309 7310 7311 7312 7313 7314 7315 7316 7317 7318 7319 7321 7322 7323 7324 7325 7326 7327 7328 7329 7330 7331 7332 7333 7334 7335 7337 7339 7340 7342 7343 7344 7345 7346 7347 7348 7349 7353 7354 7355 7358 7360 7362 7363 7365 7367 7368 7370 7371 7372 7373 7377 7378 7379 7380 7381 7383 7402 7403 7409 7410 7411 7412 7413 7414 7415 7416 7417 7418 7419 7420 7421 7422 7423 7424 7425 7426 7427 7428 7429 7430 7431 7432 7433 7435 7436 7437 7438 7439 7442 7443 7444 7445 7446 7447 7448 7449 7450 7451 7452 7453 7454 7455 7456 7457 7458 7459 7460 7466 7468 7469 7470 7471 7472 7473 7474 7480 7481 7482 7483 7484 7485 7486 7487 7488 7489 7490 7491 7492 7493 7494 7495 7496 7497 7498 7499 7500 7501 7502 7503 7506 7507 7512 7534 7537 7538 7539 7540 7541 7542 7543 7544 7545 7546 7547 7548 7549 7550 7551 7552 7553 7554 7555 7556 7557 7558 7559 7560 7561 7562 7563 7564 7565 7566 7567 7568 7569 7570 7571 7573 7574 7575 7576 7577 7578 7580 7581 7582 7584 7585 7586 7587 7588 7589 7590 7591 7592 7593 7594 7595 7597 7598 7599 7600 7602 7603 7604 7605 7608 7609 7610 7612 7614 7615 7617 7618 7619 7620 7621 7622 7624 7625 7626 7627 7629 7631 7632 7633 7634 7635 7636 7637 7638 7639 7640 7642 7647 7648 7649 7650 7651 7652 7653 7658 7660 7661 7662 7663 7664 7666 7667 7668 7669 7670 7671 7672 7673 7674 7675 7676 7677 7678 7680 7682 7683 7684 7687 7696 7697 7698 7699 7700 7701 7702 7703 7705 7707 7708 7710 7711 7715 7716 7717 7718 7719 7720 7724 7726 7727 7728 7729 7730 7731 7732 7733 7734 7735 7740 7742 7743 7744 7747 7748 7749 7750 7751 7752 7753 7758 7759 7760 7761 7762 7766 7767 7768 7770 7771 7774 7775 7776 7779 7780 7783 7787 7788 7789 7798 7801 7802 7805 7806 7807 7808 7809 7810 7813 7814 7815 7816 7817 7819 7820 7821 7822 7824 7825 7826 7827 7828 7831 7833 7834 7835 7837 7839 7841 7842 7843 7852 7854 7855 7856 7857 7858 7859 7860 7862 7863 7865 7867 7868 7869 7870 7871 7874 7875 7876 7878 7879 7880 7884 7885 7886 7887 7889 7890 7896 7897 7900 7903 7904 7905 7906 7909 7910 7911 7913 7915 7916 7920 7921 7923 7924 7926 7927 7928 7929 7932 7934 7935 7936 7937 7938 7939 7943 7944 7945 7946 7947 7950 7951 7953 7954 7955 7956 7957 7958 7961 7963 7964 7965 7966 7967 7968 7969 7971 7973 7974 7975 7976 7978 7979 7980 7981 7984 7985 7986 7987 7988 7989 7990 7991 7992 7993 7995 7996 7998 7999 8000 8001 8002 8003 8006 8007 8008 8009 8010 8011 8012 8013 8015 8017 8018 8019 8020 8021 8023 8024 8025 8026 8027 8028 8029 8030 8031 8032 8034 8035 8036 8037 8040 8041 8042 8043 8044 8045 8047 8048 8049 8050 8051 8052 8053 8055 8057 8058 8059 8060 8062 8064 8065 8066 8069 8070 8071 8072 8073 8074 8076 8077 8078 8080 8082 8083 8087 8088 8089 8090 8091 8094 8095 8096 8097 8098 8099 8101 8102 8103 8104 8105 8106 8107 8108 8109 8110 8111 8112 8114 8115 8117 8119 8120 8121 8122 8124 8126 8127 8130 8132 8133 8134 8135 8136 8138 8139 8141 8142 8143 8144 8145 8146 8147 8148 8149 8150 8151 8153 8154 8155 8156 8157 8158 8159 8160 8161 8162 8163 8164 8165 8166 8167 8169 8172 8173 8183 8185 8186 8188 8190 8192 8193 8194 8195 8197 8200 8203 8211 8213 8219 8221 8222 8224 8225 8226 8227 8234 8235 8236 8237 8241 8242 8243 8244 8245 8246 8247 8248 8249 8250 8251 8255 8256 8257 8258 8259 8263 8265 8267 8268 8269 8270 8271 8272 8273 8274 8275 8276 8277 8278 8279 8280 8281 8282 8284 8285 8286 8288 8290 8291 8292 8295 8296 8297 8298 8300 8301 8302 8303 8304 8309 8310 8311 8314 8315 8317 8318 8319 8320 8322 8323 8324 8325 8329 8330 8332 8333 8334 8336 8338 8339 8340 8341 8342 8347 8348 8349 8350 8352 8353 8354 8355 8356 8357 8359 8360 8361 8362 8363 8364 8365 8366 8367 8368 8369 8370 8371 8372 8373 8374 8375 8376 8377 8378 8379 8382 8383 8384 8385 8387 8390 8391 8392 8393 8395 8396 8397 8399 8400 8401 8403 8404 8405 8406 8407 8408 8409 8410 8411 8412 8413 8414 8415 8416 8417 8418 8419 8422 8423 8424 8425 8426 8427 8428 8429 8430 8433 8434 8436 8437 8438 8439 8444 8446 8447 8448 8449 8451 8453 8455 8456 8457 8458 8459 8460 8462 8463 8464 8465 8466 8467 8470 8471 8472 8474 8475 8476 8478 8479 8481 8486 8487 8488 8489 8492 8493 8494 8495 8496 8497 8501 8502 8503 8505 8506 8507 8508 8510 8512 8513 8514 8515 8516 8517 8519 8522 8523 8524 8525 8526 8528 8529 8531 8532 8533 8534 8535 8536 8537 8538 8539 8540 8541 8542 8544 8546 8547 8548 8549 8551 8552 8553 8554 8555 8556 8557 8558 8559 8560 8561 8562 8563 8564 8565 8567 8568 8572 8573 8574 8576 8577 8579 8580 8581 8584 8585 8586 8587 8588 8589 8590 8591 8592 8593 8594 8595 8596 8597 8598 8599 8600 8601 8602 8603 8604 8605 8606 8607 8609 8611 8613 8614 8615 8616 8617 8618 8619 8620 8621 8624 8625 8626 8627 8628 8630 8631 8632 8633 8634 8636 8637 8638 8642 8643 8644 8646 8647 8649 8650 8651 8652 8653 8654 8656 8657 8658 8660 8661 8662 8663 8665 8666 8667 8668 8669 8670 8672 8674 8675 8676 8678 8679 8680 8681 8683 8684 8685 8686 8688 8689 8690 8692 8693 8694 8697 8698 8699 8701 8702 8703 8704 8705 8708 8709 8711 8713 8715 8716 8717 8718 8719 8720 8721 8722 8723 8724 8725 8727 8728 8729 8730 8731 8732 8733 8735 8737 8738 8739 8740 8741 8743 8745 8746 8747 8749 8750 8751 8752 8753 8755 8757 8759 8760 8761 8763 8765 8766 8767 8768 8769 8770 8771 8772 8773 8777 8778 8779 8782 8785 8786 8788 8796 8800 8802 8803 8805 8809 8810 8811 8813 8814 8815 8816 8817 8820 8821 8823 8824 8825 8826 8829 8830 8831 8832 8833 8834 8835 8836 8837 8838 8839 8840 8841 8842 8843 8844 8845 8846 8847 8848 8849 8850 8851 8852 8853 8854 8855 8857 8858 8859 8860 8861 8862 8863 8864 8865 8866 8867 8868 8869 8871 8872 8873 8874 8875 8876 8877 8878 8879 8880 8881 8882 8883 8884 8885 8886 8887 8888 8889 8890 8891 8892 8894 8895 8898 8901 8902 8903 8904 8905 8906 8907 8908 8910 8912 8913 8914 8915 8916 8917 8918 8920 8921 8922 8924 8925 8927 8928 8929 8931 8932 8933 8934 8935 8936 8937 8939 8940 8944 8945 8946 8947 8948 8949 8950 8951 8952 8953 8955 8956 8958 8959 8960 8961 8963 8964 8965 8966 8968 8971 8975 8978 8979 8980 8981 8982 8984 8986 8987 8988 8993 8995 8996 8997 8998 8999 9000 9001 9002 9003 9004 9005 9006 9007 9008 9010 9011 9013 9014 9015 9016 9017 9018 9019 9020 9021 9022 9023 9024 9025 9026 9027 9028 9029 9030 9031 9032 9033 9034 9035 9036 9039 9041 9042 9043 9044 9045 9046 9048 9049 9053 9054 9057 9059 9060 9061 9062 9063 9064 9065 9066 9067 9071 9072 9073 9077 9079 9081 9083 9085 9087 9088 9089 9090 9092 9094 9098 9099 9101 9102 9104 9105 9106 9108 9110 9111 9113 9115 9116 9118 9119 9120 9123 9126 9127 9128 9129 9131 9132 9133 9134 9135 9137 9138 9140 9141 9142 9143 9144 9145 9146 9147 9148 9149 9150 9151 9152 9153 9154 9157 9158 9159 9160 9161 9162 9163 9164 9166 9167 9168 9169 9171 9172 9176 9177 9178 9179 9180 9181 9182 9185 9187 9188 9191 9193 9194 9195 9196 9197 9198 9201 9203 9204 9205 9207 9209 9210 9211 9213 9214 9218 9219 9221 9222 9223 9264 9265 9266 9267 9269 9271 9272 9277 9278 9279 9281 9282 9283 9284 9285 9286 9287 9288 9289 9291 9292 9293 9295 9296 9297 9298 9301 9302 9303 9304 9305 9306 9307 9308 9310 9311 9312 9313 9316 9317 9318 9319 9320 9322 9323 9324 9325 9326 9327 9328 9333 9334 9335 9337 9338 9340 9341 9342 9343 9344 9345 9346 9347 9348 9351 9352 9354 9356 9358 9359 9360 9361 9362 9363 9364 9365 9366 9367 9368 9369 9370 9372 9373 9374 9375 9378 9380 9381 9384 9385 9387 9388 9389 9391 9392 9393 9394 9395 9396 9397 9398 9399 9402 9403 9404 9405 9406 9408 9411 9412 9413 9414 9416 9417 9418 9419 9420 9421 9422 9423 9424 9426 9427 9428 9429 9430 9431 9432 9433 9434 9435 9436 9437 9439 9440 9442 9443 9444 9445 9447 9448 9449 9450 9452 9453 9454 9455 9456 9457 9458 9459 9460 9461 9462 9463 9464 9465 9466 9467 9469 9471 9472 9473 9474 9475 9476 9477 9478 9479 9480 9481 9482 9483 9484 9485 9486 9487 9488 9489 9490 9491 9493 9495 9496 9497 9498 9499 9500 9501 9502 9503 9506 9507 9508 9509 9510 9511 9512 9513 9514 9515 9516 9517 9518 9519 9520 9521 9522 9523 9524 9525 9526 9527 9528 9529 9530 9531 9533 9534 9535 9536 9537 9539 9542 9543 9544 9547 9550 9551 9552 9554 9555 9556 9560 9561 9562 9563 9564 9565 9566 9567 9568 9569 9570 9572 9573 9574 9576 9577 9578 9579 9580 9581 9583 9587 9588 9589 9590 9591 9592 9593 9594 9595 9596 9597 9598 9601 9606 9607 9608 9611 9612 9613 9614 9615 9616 9617 9619 9620 9621 9622 9623 9624 9625 9626 9628 9629 9631 9634 9635 9636 9637 9638 9640 9644 9645 9646 9647 9648 9649 9650 9653 9654 9655 9657 9658 9659 9661 9662 9663 9664 9665 9666 9667 9668 9669 9670 9671 9672 9673 9674 9675 9676 9678 9679 9680 9681 9683 9684 9685 9686 9687 9688 9690 9691 9692 9694 9695 9696 9697 9698 9701 9702 9703 9704 9705 9706 9708 9710 9713 9714 9715 9717 9718 9720 9721 9722 9723 9724 9725 9726 9727 9729 9731 9732 9733 9734 9735 9737 9738 9739 9740 9742 9743 9744 9746 9747 9748 9749 9750 9751 9752 9753 9754 9759 9760 9762 9763 9764 9765 9767 9768 9769 9770 9771 9772 9773 9774 9775 9776 9777 9778 9779 9780 9781 9782 9783 9784 9785 9787 9788 9789 9795 9796 9797 9798 9799 9800 9801 9802 9803 9804 9805 9806 9807 9809 9811 9813 9815 9816 9817 9818 9819 9821 9823 9824 9825 9826 9827 9828 9829 9830 9831 9832 9833 9834 9836 9837 9838 9839 9842 9843 9845 9846 9847 9848 9849 9850 9851 9852 9853 9854 9855 9856 9857 9858 9859 9860 9861 9862 9863 9864 9865 9866 9867 9868 9869 9872 9873 9874 9875 9876 9877 9878 9880 9881 9882 9883 9884 9885 9886 9887 9888 9889 9890 9891 9892 9893 9894 9895 9896 9897 9899 9900 9901 9902 9903 9904 9905 9907 9909 9910 9911 9912 9913 9914 9916 9917 9919 9920 9921 9922 9924 9925 9927 9928 9930 9931 9932 9933 9934 9935 9936 9937 9938 9939 9940 9941 9942 9943 9944 9946 9947 9948 9949 9951 9953 9954 9955 9956 9957 9958 9959 9960 9961 9962 9964 9965 9967 9970 9971 9972 9973 9974 9975 9976 9977 9978 9979 9980 9981 9982 9984 9985 9986 9987 9988 9989 9990 9991 9992 9993 9994 9995 9996 9997 9998 9999 10000 10001 10002 10003 10004 10005 10006 10007 10008 10009 10011 10013 10016 10017 10018 10020 10021 10022 10025 10026 10027 10029 10030 10032 10033 10034 10035 10037 10038 10039 10041 10042 10044 10045 10048 10049 10050 10051 10052 10053 10054 10055 10056 10057 10058 10059 10060 10061 10062 10063 10064 10065 10066 10067 10068 10074 10075 10077 10078 10079 10080 10082 10083 10084 10085 10086 10089 10090 10091 10092 10093 10094 10096 10097 10099 10100 10102 10103 10104 10105 10106 10107 10108 10109 10110 10111 10112 10113 10114 10115 10116 10118 10120 10122 10124 10126 10127 10128 10130 10131 10133 10134 10136 10137 10138 10140 10142 10143 10144 10146 10147 10148 10149 10150 10151 10152 10153 10156 10157 10159 10160 10161 10162 10163 10164 10165 10166 10167 10168 10169 10170 10171 10172 10173 10174 10175 10176 10177 10180 10184 10185 10186 10187 10188 10189 10190 10192 10193 10197 10198 10199 10201 10202 10203 10204 10208 10209 10210 10211 10212 10213 10215 10216 10217 10218 10220 10221 10226 10228 10229 10231 10232 10233 10236 10237 10238 10243 10244 10245 10246 10247 10248 10249 10250 10251 10252 10253 10257 10259 10260 10261 10263 10265 10266 10267 10268 10270 10271 10272 10273 10274 10275 10276 10278 10279 10280 10283 10284 10285 10286 10287 10288 10289 10290 10291 10292 10294 10295 10296 10298 10300 10301 10302 10303 10304 10305 10306 10308 10309 10310 10311 10312 10313 10314 10315 10316 10319 10320 10321 10322 10324 10325 10327 10328 10329 10330 10331 10332 10334 10335 10336 10337 10340 10341 10342 10343 10344 10345 10346 10348 10349 10350 10351 10352 10353 10356 10357 10358 10359 10361 10362 10363 10364 10365 10366 10367 10368 10369 10371 10372 10373 10374 10376 10377 10378 10379 10380 10381 10382 10383 10385 10386 10387 10390 10391 10392 10393 10394 10395 10396 10397 10398 10399 10400 10401 10402 10403 10404 10406 10409 10410 10411 10412 10414 10415 10416 10417 10420 10421 10422 10424 10426 10427 10428 10429 10430 10431 10432 10433 10434 10435 10436 10437 10438 10439 10440 10441 10442 10443 10444 10445 10446 10448 10449 10450 10451 10452 10453 10454 10455 10456 10457 10458 10459 10461 10462 10466 10470 10472 10474 10475 10479 10481 10482 10483 10484 10485 10487 10488 10491 10492 10493 10494 10495 10498 10499 10500 10501 10502 10503 10504 10505 10508 10511 10512 10513 10515 10516 10517 10518 10519 10520 10521 10522 10524 10525 10526 10527 10529 10530 10531 10532 10533 10534 10535 10536 10537 10538 10539 10540 10542 10543 10544 10545 10546 10547 10548 10549 10550 10552 10553 10554 10556 10557 10558 10559 10560 10561 10562 10564 10565 10566 10567 10568 10569 10570 10571 10572 10574 10578 10580 10582 10583 10584 10588 10589 10591 10592 10594 10598 10599 10601 10603 10604 10606 10607 10608 10609 10610 10611 10612 10613 10615 10618 10619 10620 10621 10622 10623 10625 10626 10627 10628 10630 10631 10632 10633 10635 10636 10637 10638 10640 10641 10642 10643 10644 10646 10647 10648 10649 10650 10651 10652 10654 10655 10656 10657 10660 10661 10663 10664 10665 10666 10668 10669 10671 10673 10674 10675 10677 10678 10679 10680 10681 10682 10684 10686 10687 10688 10691 10692 10693 10696 10697 10698 10700 10701 10704 10707 10708 10709 10710 10712 10713 10714 10715 10716 10717 10718 10719 10720 10723 10724 10725 10726 10727 10728 10729 10730 10731 10733 10736 10737 10738 10739 10740 10742 10744 10746 10748 10749 10750 10751 10752 10753 10754 10755 10756 10758 10759 10760 10761 10762 10763 10764 10765 10766 10767 10769 10770 10771 10772 10774 10780 10782 10783 10784 10785 10786 10787 10788 10789 10790 10793 10794 10795 10797 10798 10801 10802 10803 10804 10805 10806 10808 10809 10810 10812 10813 10814 10815 10816 10817 10818 10821 10824 10825 10826 10827 10828 10829 10830 10832 10833 10834 10835 10837 10840 10841 10843 10844 10847 10849 10850 10851 10852 10856 10858 10859 10860 10861 10862 10863 10864 10865 10866 10868 10869 10871 10873 10874 10876 10877 10878 10879 10880 10881 10882 10883 10884 10885 10886 10887 10888 10890 10892 10894 10895 10896 10897 10898 10899 10900 10901 10902 10904 10905 10906 10908 10909 10910 10911 10913 10914 10915 10916 10917 10918 10919 10920 10921 10922 10923 10924 10925 10926 10927 10928 10931 10933 10934 10936 10937 10939 10940 10941 10942 10944 10945 10946 10948 10949 10950 10951 10952 10953 10954 10955 10959 10960 10962 10964 10965 10966 10969 10972 10973 10974 10975 10976 10977 10978 10982 10984 10985 10986 10987 10989 10990 10991 10992 10994 10995 10997 10998 10999 11000 11001 11002 11004 11005 11007 11009 11010 11011 11014 11016 11019 11020 11022 11025 11027 11028 11030 11031 11032 11035 11036 11038 11039 11042 11044 11045 11046 11048 11049 11050 11055 11056 11059 11063 11064 11065 11067 11068 11071 11074 11075 11076 11077 11078 11080 11081 11082 11083 11084 11085 11086 11087 11089 11090 11092 11093 11094 11095 11096 11097 11103 11104 11105 11106 11108 11109 11110 11111 11112 11115 11116 11117 11119 11120 11123 11124 11126 11127 11128 11130 11132 11133 11135 11136 11137 11139 11140 11141 11143 11144 11146 11147 11148 11150 11151 11152 11154 11155 11157 11158 11159 11160 11162 11163 11165 11166 11167 11168 11169 11170 11171 11172 11173 11175 11178 11179 11180 11181 11183 11184 11186 11189 11191 11192 11193 11194 11197 11198 11199 11200 11201 11202 11208 11210 11212 11213 11214 11215 11216 11217 11219 11220 11221 11222 11223 11224 11225 11227 11228 11229 11230 11231 11232 11233 11234 11236 11237 11239 11240 11241 11242 11243 11245 11246 11247 11249 11250 11252 11254 11255 11256 11257 11258 11259 11260 11261 11262 11263 11264 11265 11266 11267 11268 11269 11270 11272 11274 11275 11276 11277 11279 11280 11281 11282 11283 11284 11285 11286 11287 11288 11289 11290 11291 11293 11295 11297 11298 11299 11301 11302 11303 11304 11306 11307 11308 11309 11310 11311 11314 11316 11318 11320 11321 11322 11323 11324 11325 11326 11327 11328 11329 11330 11331 11332 11333 11334 11335 11336 11337 11338 11339 11340 11341 11342 11343 11346 11347 11348 11349 11350 11351 11352 11353 11354 11356 11357 11358 11359 11360 11361 11362 11363 11364 11367 11368 11369 11370 11375 11376 11377 11378 11379 11381 11383 11384 11385 11386 11388 11389 11392 11393 11397 11400 11401 11402 11403 11404 11405 11406 11407 11409 11411 11412 11413 11414 11415 11417 11418 11419 11420 11421 11425 11426 11427 11428 11429 11430 11431 11432 11433 11436 11437 11438 11439 11440 11441 11450 11453 11459 11460 11462 11469 11470 11472 11473 11474 11475 11476 11477 11478 11479 11481 11482 11484 11485 11488 11489 11490 11492 11496 11497 11498 11501 11505 11506 11507 11508 11509 11511 11512 11513 11515 11516 11517 11519 11520 11522 11523 11524 11525 11526 11528 11529 11531 11533 11534 11535 11536 11538 11539 11540 11543 11544 11547 11549 11551 11554 11556 11557 11558 11560 11562 11564 11565 11567 11568 11569 11571 11572 11573 11574 11575 11576 11577 11578 11581 11582 11583 11584 11585 11586 11587 11589 11591 11594 11595 11599 11600 11601 11602 11603 11604 11608 11610 11611 11612 11617 11619 11620 11621 11622 11623 11627 11629 11630 11631 11632 11634 11635 11637 11641 11646 11648 11649 11652 11653 11654 11657 11658 11659 11661 11665 11666 11667 11670 11672 11674 11676 11677 11678 11680 11681 11682 11684 11686 11687 11689 11690 11692 11693 11695 11696 11698 11699 11700 11701 11702 11703 11705 11706 11710 11713 11714 11715 11716 11718 11720 11721 11722 11724 11726 11729 11730 11731 11732 11733 11734 11735 11736 11737 11740 11741 11743 11747 11749 11750 11754 11755 11759 11760 11761 11762 11763 11766 11767 11768 11769 11771 11773 11774 11778 11782 11783 11784 11788 11792 11795 11797 11798 11799 11805 11806 11809 11810 11812 11815 11820 11821 11824 11827 11828 11829 11831 11833 11835 11838 11840 11843 11845 11848 11851 11853 11854 11855 11857 11859 11861 11862 11864 11865 11869 11871 11874 11875 11877 11879 11882 11883 11884 11885 11888 11890 11896 11900 11905 11906 11907 11909 11910 11911 11914 11917 11921 11922 11927 11929 11930 11935 11942 11944 11947 11951 11952 11954 11955 11958 11960 11961 11962 11964 11967 11971 11976 11979 11984 11989 11990 11993 11995 12001 12005 12006 12007 12011 12012 12013 12018 12020 12025 12026 12027 12028 12029 12032 12035 12036 12040 12041 12044 12045 12049 12051 12052 12053 12054 12055 12058 12059 12060 12061 12064 12065 12066 12072 12073 12075 12079 12081 12082 12083 12084 12085 12086 12087 12088 12089 12091 12092 12093 12095 12096 12097 12100 12101 12102 12103 12104 12107 12108 12110 12111 12112 12113 12114 12115 12116 12118 12119 12121 12124 12128 12130 12131 12133 12134 12135 12136 12137 12140 12141 12142 12143 12144 12145 12146 12148 12149 12150 12151 12153 12154 12155 12156 12157 12158 12159 12160 12161 12162 12163 12164 12165 12166 12167 12168 12172 12174 12176 12177 12182 12184 12188 12189 12190 12191 12192 12193 12194 12195 12199 12206 12207 12208 12209 12212 12218 12221 12223 12226 12227 12229 12230 12231 12232 12234 12235 12236 12237 12238 12239 12246 12247 12249 12254 12255 12256 12257 12258 12259 12260 12261 12262 12263 12266 12267 12268 12270 12271 12272 12273 12274 12275 12276 12278 12279 12281 12282 12283 12284 12285 12286 12287 12288 12291 12292 12294 12295 12296 12297 12298 12299 12300 12301 12303 12304 12305 12306 12307 12308 12309 12310 12311 12313 12314 12315 12316 12319 12322 12324 12325 12326 12328 12329 12330 12331 12332 12333 12334 12336 12338 12339 12341 12348 12349 12350 12351 12352 12355 12359 12364 12365 12369 12372 12373 12375 12378 12380 12384 12389 12390 12393 12394 12395 12396 12399 12401 12402 12406 12410 12411 12413 12414 12415 12416 12417 12419 12420 12421 12424 12425 12427 12428 12429 12431 12432 12433 12434 12435 12436 12437 12438 12440 12442 12443 12445 12447 12448 12449 12450 12451 12452 12453 12454 12455 12456 12457 12458 12459 12460 12463 12465 12466 12467 12468 12469 12470 12472 12473 12474 12475 12476 12477 12478 12479 12481 12482 12484 12485 12486 12488 12489 12490 12491 12492 12494 12495 12497 12498 12499 12500 12501 12502 12503 12505 12507 12508 12509 12513 12516 12517 12518 12519 12520 12521 12522 12524 12525 12530 12531 12532 12538 12539 12540 12542 12543 12544 12545 12547 12557 12561 12563 12564 12570 12572 12573 12575 12581 12582 12583 12584 12586 12587 12588 12590 12591 12592 12594 12595 12597 12599 12602 12603 12605 12606 12607 12608 12610 12611 12612 12613 12616 12620 12622 12623 12627 12629 12630 12631 12632 12633 12634 12635 12636 12637 12638 12639 12640 12641 12642 12643 12644 12645 12646 12647 12648 12649 12650 12651 12652 12653 12656 12657 12658 12660 12661 12662 12663 12664 12665 12666 12667 12668 12669 12670 12671 12672 12673 12674 12675 12676 12677 12678 12679 12680 12681 12682 12683 12689 12691 12694 12695 12696 12701 12704 12705 12706 12708 12709 12713 12714 12715 12716 12717 12718 12720 12721 12722 12723 12730 12731 12732 12733 12734 12736 12738 12739 12740 12741 12743 12745 12746 12748 12749 12751 12752 12753 12755 12759 12763 12764 12765 12766 12767 12770 12771 12774 12775 12776 12779 12780 12782 12783 12787 12789 12790 12791 12792 12793 12794 12795 12796 12797 12798 12799 12800 12801 12802 12803 12804 12805 12807 12808 12810 12819 12822 12823 12824 12825 12826 12827 12828 12829 12830 12831 12833 12835 12836 12837 12839 12841 12842 12844 12845 12847 12848 12849 12850 12851 12852 12854 12858 12859 12860 12861 12864 12865 12866 12867 12868 12870 12871 12873 12875 12880 12881 12882 12883 12884 12887 12888 12889 12890 12891 12892 12895 12897 12898 12900 12902 12903 12904 12905 12906 12907 12908 12909 12910 12911 12912 12913 12914 12915 12916 12917 12919 12921 12922 12923 12924 12925 12926 12927 12928 12929 12930 12933 12934 12936 12938 12939 12940 12943 12944 12945 12947 12948 12949 12950 12951 12952 12954 12956 12958 12959 12960 12963 12964 12965 12966 12967 12968 12970 12971 12972 12974 12976 12977 12978 12980 12981 12982 12985 12986 12987 12988 12989 12990 12991 12993 12994 12995 12996 12997 12999 13000 13001 13002 13003 13005 13006 13007 13010 13011 13012 13013 13014 13015 13016 13017 13018 13019 13022 13023 13025 13027 13030 13031 13032 13034 13037 13040 13041 13045 13046 13047 13048 13049 13050 13051 13052 13053 13054 13055 13056 13057 13058 13059 13061 13062 13063 13064 13066 13068 13069 13070 13071 13073 13074 13075 13077 13079 13080 13081 13083 13085 13088 13089 13090 13092 13095 13098 13099 13100 13102 13104 13106 13108 13109 13110 13111 13113 13116 13121 13128 13130 13134 13135 13136 13137 13138 13139 13141 13143 13144 13145 13146 13147 13148 13150 13151 13152 13153 13154 13155 13156 13157 13160 13163 13166 13167 13168 13169 13170 13171 13172 13173 13174 13175 13184 13185 13186 13191 13192 13193 13194 13195 13196 13197 13198 13199 13200 13203 13204 13206 13207 13208 13209 13210 13211 13212 13213 13214 13215 13216 13219 13220 13223 13224 13225 13226 13229 13230 13231 13232 13233 13234 13235 13236 13237 13239 13240 13241 13242 13243 13244 13245 13246 13248 13249 13250 13252 13253 13255 13256 13257 13258 13259 13260 13261 13262 13264 13268 13269 13271 13274 13279 13285 13286 13288 13290 13291 13294 13295 13296 13298 13299 13300 13301 13302 13303 13304 13305 13306 13309 13310 13313 13314 13315 13318 13319 13320 13321 13322 13323 13325 13327 13328 13330 13331 13332 13333 13334 13335 13336 13337 13338 13339 13342 13343 13344 13346 13348 13350 13351 13353 13354 13355 13356 13357 13358 13360 13361 13362 13363 13365 13367 13368 13369 13370 13371 13372 13373 13374 13375 13376 13377 13378 13380 13381 13382 13383 13384 13386 13387 13388 13389 13390 13391 13395 13396 13399 13400 13401 13403 13404 13405 13406 13407 13409 13410 13411 13413 13414 13415 13416 13417 13418 13419 13420 13421 13424 13425 13426 13427 13428 13429 13432 13433 13434 13435 13436 13437 13438 13439 13442 13443 13444 13445 13446 13447 13448 13449 13455 13457 13458 13459 13460 13461 13462 13463 13464 13465 13466 13467 13468 13469 13471 13474 13476 13477 13478 13479 13480 13481 13482 13483 13484 13485 13487 13489 13490 13491 13492 13493 13494 13495 13496 13498 13499 13502 13503 13505 13506 13507 13508 13509 13511 13512 13513 13514 13515 13516 13517 13518 13519 13520 13521 13522 13525 13526 13529 13530 13531 13532 13534 13536 13537 13538 13539 13540 13541 13542 13543 13544 13546 13547 13551 13552 13558 13559 13561 13562 13563 13565 13567 13568 13570 13571 13574 13575 13578 13579 13580 13581 13582 13583 13584 13585 13588 13589 13591 13592 13593 13594 13595 13596 13598 13599 13600 13601 13602 13603 13604 13606 13607 13608 13609 13610 13611 13612 13613 13614 13615 13617 13618 13619 13620 13621 13622 13623 13624 13626 13627 13628 13629 13632 13633 13634 13635 13636 13639 13640 13641 13642 13643 13645 13647 13651 13652 13653 13655 13656 13657 13659 13660 13661 13662 13663 13664 13666 13667 13668 13670 13671 13672 13673 13676 13677 13678 13679 13680 13683 13685 13686 13687 13690 13691 13692 13695 13696 13697 13698 13699 13700 13703 13704 13705 13706 13707 13708 13710 13711 13712 13713 13714 13715 13716 13717 13718 13719 13720 13721 13722 13723 13724 13726 13727 13728 13729 13730 13731 13732 13733 13734 13737 13738 13739 13742 13744 13745 13746 13750 13751 13753 13754 13756 13763 13764 13765 13767 13768 13769 13772 13773 13774 13775 13776 13777 13781 13783 13784 13787 13788 13789 13791 13792 13795 13796 13797 13798 13801 13802 13803 13804 13805 13807 13808 13809 13811 13812 13813 13814 13815 13816 13818 13819 13820 13821 13823 13824 13825 13826 13827 13828 13830 13831 13832 13833 13834 13835 13836 13837 13838 13839 13841 13842 13843 13844 13845 13846 13847 13849 13850 13851 13852 13853 13854 13855 13856 13857 13858 13859 13860 13861 13862 13863 13864 13865 13866 13867 13868 13870 13871 13872 13873 13875 13876 13877 13879 13880 13882 13883 13884 13885 13886 13887 13888 13889 13890 13891 13892 13893 13894 13895 13896 13897 13898 13899 13900 13902 13903 13904 13905 13906 13910 13912 13913 13920 13921 13923 13926 13928 13934 13939 13941 13942 13944 13945 13946 13950 13951 13952 13955 13961 13962 13964 13965 13967 13968 13969 13971 13972 13975 13977 13978 13980 13982 13985 13986 13987 13988 13991 13992 13993 13994 13995 13996 13997 13998 13999 14001 14004 14005 14008 14010 14011 14012 14013 14014 14015 14016 14017 14018 14021 14022 14023 14024 14025 14026 14027 14028 14029 14030 14031 14032 14033 14034 14035 14036 14037 14040 14041 14045 14046 14047 14048 14049 14051 14052 14053 14055 14056 14057 14060 14061 14065 14066 14067 14068 14069 14070 14071 14072 14073 14074 14078 14081 14082 14083 14086 14088 14089 14090 14091 14092 14093 14094 14098 14100 14101 14102 14103 14105 14106 14107 14108 14109 14110 14111 14112 14113 14114 14116 14117 14118 14119 14120 14122 14125 14127 14129 14131 14132 14133 14134 14135 14137 14138 14139 14140 14141 14142 14143 14145 14146 14149 14151 14152 14153 14154 14156 14157 14158 14159 14160 14161 14162 14163 14164 14165 14166 14167 14168 14169 14170 14171 14172 14174 14175 14176 14178 14179 14180 14181 14182 14183 14185 14187 14188 14189 14190 14191 14192 14193 14194 14195 14196 14197 14198 14199 14200 14201 14202 14203 14204 14205 14206 14207 14208 14209 14211 14212 14213 14214 14215 14221 14223 14224 14225 14226 14227 14228 14229 14230 14231 14233 14236 14237 14238 14241 14242 14243 14244 14245 14246 14252 14253 14254 14255 14256 14257 14258 14259 14260 14261 14262 14263 14266 14267 14268 14270 14271 14272 14273 14274 14275 14277 14278 14279 14280 14281 14283 14284 14285 14286 14287 14290 14292 14293 14294 14295 14297 14299 14300 14301 14302 14303 14304 14305 14306 14307 14308 14309 14310 14311 14313 14314 14315 14316 14318 14319 14321 14322 14323 14324 14325 14327 14328 14329 14331 14332 14333 14335 14336 14338 14339 14340 14342 14343 14345 14346 14347 14350 14351 14352 14354 14355 14356 14358 14359 14360 14361 14362 14363 14366 14367 14368 14369 14370 14372 14373 14374 14376 14377 14378 14379 14380 14382 14383 14384 14385 14386 14387 14388 14390 14391 14394 14396 14397 14398 14399 14400 14401 14402 14403 14404 14405 14409 14418 14419 14424 14426 14427 14428 14431 14433 14434 14435 14436 14437 14439 14441 14442 14445 14447 14448 14449 14450 14451 14452 14453 14457 14458 14460 14462 14464 14465 14466 14467 14468 14469 14473 14474 14475 14476 14478 14479 14480 14481 14483 14484 14486 14487 14489 14490 14491 14495 14501 14502 14503 14507 14509 14510 14511 14512 14513 14514 14515 14516 14517 14518 14520 14522 14523 14524 14525 14526 14527 14528 14530 14531 14533 14534 14535 14536 14537 14538 14539 14540 14541 14542 14543 14544 14545 14549 14550 14551 14552 14554 14556 14558 14559 14560 14562 14563 14564 14565 14566 14567 14568 14569 14570 14571 14575 14582 14586 14587 14588 14592 14595 14596 14597 14602 14603 14604 14608 14610 14611 14612 14613 14614 14615 14616 14617 14619 14620 14621 14623 14624 14625 14626 14627 14628 14629 14630 14633 14634 14635 14636 14637 14639 14640 14641 14642 14644 14645 14646 14647 14648 14649 14650 14651 14652 14655 14656 14657 14658 14660 14661 14665 14666 14669 14675 14677 14679 14680 14681 14682 14683 14684 14685 14686 14688 14689 14690 14691 14694 14695 14696 14699 14700 14701 14702 14703 14707 14709 14711 14713 14714 14715 14717 14718 14725 14726 14728 14734 14741 14742 14749 14752 14756 14757 14758 14759 14760 14761 14765 14773 14776 14777 14778 14779 14783 14784 14785 14787 14788 14791 14795 14797 14798 14801 14802 14804 14805 14807 14808 14810 14812 14815 14819 14820 14825 14828 14832 14834 14835 14836 14837 14838 14840 14841 14842 14843 14844 14845 14846 14848 14849 14850 14851 14852 14855 14856 14857 14858 14859 14861 14862 14863 14864 14865 14867 14868 14869 14870 14871 14873 14876 14877 14880 14881 14882 14883 14884 14885 14886 14889 14890 14891 14892 14895 14900 14902 14903 14904 14905 14906 14908 14910 14911 14915 14918 14921 14925 14930 14931 14932 14934 14935 14939 14942 14943 14945 14947 14948 14949 14950 14957 14959 14960 14962 14966 14967 14969 14970 14976 14977 14980 14981 14983 14985 14987 14988 14990 14991 14995 14996 14997 14999 15001 15002 15003 15004 15005 15007 15008 15009 15010 15013 15014 15015 15016 15017 15019 15022 15023 15024 15025 15026 15028 15029 15031 15033 15035 15037 15038 15039 15040 15041 15042 15043 15044 15045 15046 15048 15049 15050 15051 15052 15054 15055 15056 15057 15058 15059 15060 15062 15063 15064 15065 15066 15067 15068 15069 15070 15071 15072 15073 15074 15075 15076 15077 15078 15079 15080 15081 15082 15083 15084 15085 15086 15087 15088 15089 15090 15091 15092 15093 15094 15095 15097 15098 15102 15105 15106 15108 15109 15111 15112 15114 15115 15116 15117 15119 15120 15121 15122 15123 15124 15125 15126 15127 15128 15130 15132 15133 15134 15135 15136 15137 15138 15139 15141 15142 15143 15145 15146 15147 15148 15149 15152 15155 15156 15157 15158 15159 15160 15161 15162 15163 15164 15168 15169 15170 15173 15175 15178 15179 15181 15182 15184 15185 15186 15187 15188 15189 15190 15191 15192 15195 15196 15197 15200 15201 15202 15203 15204 15206 15212 15213 15214 15215 15216 15217 15218 15221 15222 15223 15226 15228 15229 15230 15231 15232 15233 15234 15235 15237 15238 15239 15240 15241 15242 15244 15245 15246 15247 15248 15249 15250 15251 15252 15255 15256 15257 15258 15259 15260 15261 15262 15263 15264 15265 15266 15267 15268 15269 15270 15272 15273 15274 15275 15276 15277 15278 15280 15281 15282 15283 15284 15285 15287 15288 15290 15292 15293 15295 15296 15297 15298 15299 15301 15302 15303 15304 15308 15309 15310 15311 15312 15314 15315 15316 15317 15318 15319 15323 15324 15327 15328 15330 15334 15335 15336 15337 15338 15339 15340 15341 15342 15343 15344 15347 15349 15350 15352 15354 15355 15356 15357 15358 15359 15362 15363 15364 15368 15369 15371 15373 15374 15375 15378 15379 15380 15381 15382 15384 15385 15387 15388 15390 15391 15392 15393 15394 15395 15398 15399 15400 15403 15404 15405 15406 15407 15408 15409 15410 15411 15414 15415 15416 15417 15418 15419 15424 15425 15426 15428 15430 15443 15447 15451 15453 15455 15456 15457 15458 15459 15460 15461 15463 15465 15466 15468 15469 15470 15471 15472 15473 15475 15477 15480 15481 15483 15485 15486 15488 15489 15490 15491 15492 15494 15495 15497 15498 15499 15500 15501 15502 15503 15504 15505 15506 15507 15509 15511 15512 15514 15517 15518 15519 15525 15527 15533 15534 15549 15550 15552 15553 15554 15555 15556 15559 15560 15561 15562 15563 15564 15565 15566 15567 15568 15569 15571 15572 15573 15575 15579 15580 15581 15582 15583 15585 15586 15587 15588 15589 15592 15594 15595 15597 15599 15600 15601 15603 15604 15605 15607 15608 15609 15611 15613 15614 15616 15617 15620 15623 15624 15625 15626 15632 15637 15638 15640 15641 15645 15646 15647 15648 15649 15650 15651 15652 15653 15654 15657 15658 15660 15661 15662 15663 15664 15665 15667 15669 15670 15673 15674 15675 15677 15678 15679 15681 15682 15683 15685 15686 15687 15689 15691 15692 15693 15694 15695 15697 15699 15701 15703 15704 15705 15706 15707 15709 15710 15711 15714 15718 15719 15721 15722 15728 15731 15732 15733 15734 15738 15740 15741 15742 15747 15748 15749 15751 15753 15755 15756 15757 15758 15759 15760 15761 15762 15763 15765 15767 15769 15770 15771 15772 15773 15774 15775 15776 15777 15778 15779 15780 15781 15782 15783 15784 15786 15787 15788 15789 15790 15791 15794 15796 15797 15799 15800 15801 15805 15806 15807 15808 15810 15817 15820 15831 15832 15834 15838 15839 15840 15848 15851 15856 15859 15860 15863 15864 15865 15866 15868 15870 15871 15873 15877 15879 15880 15881 15882 15883 15884 15886 15888 15890 15891 15892 15893 15895 15896 15897 15899 15900 15901 15902 15905 15906 15907 15910 15912 15914 15915 15916 15918 15920 15921 15922 15924 15926 15928 15931 15935 15936 15937 15938 15939 15940 15941 15942 15943 15945 15946 15947 15948 15949 15950 15951 15952 15953 15954 15955 15956 15958 15961 15966 15969 15971 15972 15973 15974 15976 15977 15980 15981 15982 15983 15985 15986 15987 15988 15989 15990 15992 15993 15994 15995 15996 15998 15999 16000 16001 16002 16003 16005 16007 16008 16009 16010 16011 16012 16013 16014 16015 16016 16017 16018 16019 16020 16021 16022 16023 16024 16025 16026 16027 16028 16030 16032 16035 16040 16041 16042 16049 16050 16052 16054 16055 16056 16057 16058 16059 16061 16063 16064 16066 16067 16068 16070 16075 16077 16078 16079 16081 16082 16084 16085 16086 16087 16088 16089 16090 16092 16093 16094 16096 16097 16100 16101 16102 16103 16106 16107 16108 16110 16111 16113 16115 16116 16117 16118 16120 16121 16122 16123 16124 16125 16126 16127 16128 16129 16133 16135 16136 16137 16138 16139 16141 16143 16147 16151 16152 16153 16159 16160 16164 16165 16167 16168 16175 16176 16177 16178 16181 16182 16187 16188 16189 16190 16192 16193 16194 16195 16197 16200 16201 16203 16204 16209 16212 16213 16214 16215 16216 16217 16221 16226 16227 16228 16229 16230 16231 16232 16233 16234 16235 16236 16237 16238 16242 16245 16246 16248 16250 16251 16252 16254 16255 16257 16262 16265 16267 16268 16269 16270 16271 16272 16273 16274 16275 16276 16277 16279 16280 16281 16282 16283 16284 16287 16293 16296 16297 16298 16299 16300 16301 16302 16304 16305 16306 16308 16309 16310 16318 16320 16321 16325 16328 16329 16330 16331 16334 16335 16336 16337 16338 16341 16342 16343 16345 16346 16347 16348 16349 16350 16351 16352 16353 16355 16356 16357 16358 16359 16360 16361 16362 16363 16364 16365 16368 16370 16371 16372 16375 16376 16377 16380 16382 16384 16389 16390 16392 16393 16396 16397 16399 16400 16401 16402 16403 16404 16406 16407 16408 16410 16411 16421 16422 16424 16435 16442 16443 16444 16448 16456 16458 16462 16463 16464 16467 16469 16470 16474 16476 16477 16479 16481 16483 16484 16485 16486 16487 16488 16490 16491 16494 16495 16496 16497 16498 16499 16500 16501 16502 16503 16504 16506 16508 16511 16517 16518 16519 16520 16521 16522 16523 16524 16525 16528 16529 16531 16535 16536 16537 16541 16545 16547 16568 16571 16573 16574 16581 16582 16583 16592 16602 16606 16610 16612 16615 16616 16618 16619 16620 16626 16627 16632 16649 16650 16651 16652 16653 16654 16655 16656 16665 16666 16667 16668 16672 16673 16674 16675 16676 16680 16683 16684 16685 16686 16689 16691 16693 16694 16695 16696 16697 16698 16700 16702 16703 16704 16705 16706 16707 16708 16710 16711 16714 16715 16718 16719 16720 16721 16722 16724 16725 16726 16728 16729 16730 16731 16732 16734 16736 16737 16738 16739 16740 16741 16742 16743 16744 16745 16746 16747 16749 16750 16753 16755 16756 16757 16761 16763 16764 16767 16769 16770 16772 16773 16774 16775 16778 16779 16782 16783 16784 16785 16788 16789 16790 16793 16795 16797 16800 16801 16803 16804 16807 16809 16810 16811 16812 16813 16814 16815 16819 16821 16822 16823 16825 16826 16827 16828 16829 16830 16832 16833 16834 16835 16836 16838 16839 16840 16842 16844 16845 16846 16848 16849 16852 16854 16855 16858 16859 16860 16861 16862 16863 16864 16865 16866 16867 16868 16869 16870 16872 16873 16874 16875 16876 16877 16878 16879 16880 16881 16885 16886 16887 16888 16889 16890 16891 16892 16893 16894 16895 16896 16897 16898 16899 16900 16901 16902 16903 16905 16906 16907 16908 16910 16911 16913 16915 16917 16918 16919 16920 16921 16922 16923 16925 16926 16927 16929 16930 16931 16933 16934 16935 16936 16937 16938 16939 16940 16941 16942 16943 16944 16945 16950 16951 16954 16955 16956 16959 16960 16961 16963 16964 16966 16967 16968 16970 16971 16972 16974 16975 16978 16979 16981 16984 16985 16986 16987 16988 16989 16990 16996 16998 16999 17001 17004 17005 17006 17007 17008 17010 17011 17012 17013 17019 17020 17026 17028 17030 17031 17032 17038 17040 17041 17046 17048 17049 17050 17051 17055 17057 17059 17060 17062 17063 17065 17066 17067 17068 17072 17074 17076 17081 17084 17086 17089 17090 17091 17094 17097 17099 17100 17101 17104 17105 17113 17122 17123 17124 17125 17126 17127 17131 17133 17135 17136 17140 17141 17142 17143 17144 17147 17149 17151 17152 17153 17155 17157 17160 17161 17162 17165 17166 17168 17170 17171 17173 17176 17177 17178 17179 17180 17181 17182 17185 17186 17193 17194 17195 17196 17197 17199 17200 17201 17202 17203 17204 17206 17207 17208 17209 17210 17211 17213 17214 17215 17216 17222 17225 17226 17227 17228 17229 17231 17233 17234 17235 17236 17237 17238 17240 17241 17242 17243 17246 17248 17250 17252 17253 17255 17257 17258 17259 17262 17263 17264 17267 17269 17270 17272 17276 17277 17279 17280 17281 17284 17286 17287 17288 17289 17292 17294 17298 17300 17304 17306 17308 17313 17314 17316 17317 17319 17320 17321 17323 17326 17328 17331 17334 17335 17336 17337 17339 17340 17341 17342 17343 17344 17345 17346 17347 17348 17349 17350 17351 17352 17353 17355 17356 17357 17359 17361 17362 17363 17364 17365 17366 17368 17369 17370 17371 17372 17373 17375 17376 17377 17378 17379 17382 17383 17384 17385 17386 17387 17388 17389 17390 17391 17392 17393 17394 17395 17396 17397 17398 17399 17400 17401 17404 17405 17406 17408 17409 17410 17411 17412 17413 17414 17415 17416 17417 17418 17419 17423 17424 17425 17428 17431 17432 17433 17434 17435 17436 17437 17438 17439 17440 17441 17442 17443 17444 17445 17446 17447 17448 17449 17450 17452 17455 17456 17457 17458 17462 17463 17464 17466 17467 17469 17470 17472 17474 17475 17477 17479 17480 17481 17482 17483 17484 17485 17488 17489 17491 17492 17493 17497 17498 17500 17501 17503 17504 17507 17508 17509 17511 17512 17513 17514 17515 17516 17517 17518 17520 17521 17522 17523 17524 17525 17526 17527 17529 17530 17531 17532 17534 17536 17537 17538 17539 17540 17541 17542 17543 17544 17545 17546 17548 17549 17550 17551 17552 17553 17554 17555 17556 17557 17558 17559 17560 17561 17562 17566 17567 17569 17570 17571 17575 17577 17579 17581 17582 17583 17584 17585 17586 17587 17588 17589 17594 17599 17600 17603 17604 17606 17607 17610 17613 17614 17615 17618 17619 17621 17622 17623 17627 17628 17630 17631 17632 17633 17638 17639 17640 17641 17642 17643 17644 17645 17646 17647 17648 17650 17651 17653 17654 17655 17656 17661 17662 17668 17669 17670 17671 17672 17674 17675 17676 17678 17679 17680 17682 17683 17685 17687 17688 17689 17690 17691 17695 17696 17698 17699 17701 17702 17704 17705 17706 17708 17709 17711 17717 17718 17719 17720 17721 17724 17725 17726 17727 17728 17730 17733 17737 17738 17739 17740 17742 17743 17745 17746 17747 17749 17750 17751 17752 17755 17757 17759 17762 17763 17764 17765 17766 17767 17768 17769 17770 17772 17780 17781 17782 17789 17790 17791 17792 17794 17795 17796 17797 17798 17806 17808 17811 17812 17813 17814 17815 17834 17835 17836 17837 17838 17841 17842 17845 17846 17848 17849 17850 17851 17852 17853 17854 17855 17856 17857 17860 17861 17864 17865 17867 17868 17869 17870 17871 17872 17873 17874 17875 17877 17878 17879 17880 17881 17882 17883 17885 17886 17887 17889 17890 17892 17896 17898 17899 17901 17902 17905 17906 17907 17909 17910 17911 17912 17913 17915 17917 17918 17920 17921 17922 17923 17924 17925 17931 17934 17937 17938 17941 17947 17948 17949 17950 17951 17953 17954 17957 17958 17960 17961 17963 17968 17969 17971 17972 17974 17975 17976 17977 17978 17979 17980 17983 17984 17985 17987 17988 17989 17990 17992 17993 17994 17995 17996 17997 17998 17999 18000 18001 18002 18003 18004 18005 18007 18008 18009 18010 18014 18015 18016 18017 18018 18019 18020 18021 18022 18023 18024 18025 18027 18028 18029 18030 18031 18032 18034 18035 18036 18037 18038 18039 18040 18041 18043 18046 18047 18048 18051 18053 18055 18056 18057 18058 18060 18063 18064 18065 18066 18069 18076 18079 18081 18082 18083 18084 18085 18090 18092 18095 18096 18097 18098 18099 18100 18101 18102 18103 18104 18105 18106 18107 18109 18111 18112 18113 18114 18115 18117 18119 18122 18124 18125 18126 18128 18129 18130 18132 18134 18135 18136 18137 18138 18139 18142 18143 18144 18145 18147 18148 18149 18152 18153 18154 18155 18157 18159 18160 18161 18162 18164 18165 18166 18167 18169 18170 18172 18174 18175 18177 18178 18179 18180 18181 18182 18183 18185 18187 18188 18190 18192 18193 18194 18195 18196 18197 18199 18200 18202 18203 18206 18207 18208 18211 18212 18213 18216 18217 18218 18220 18221 18222 18223 18224 18225 18227 18229 18230 18231 18232 18233 18234 18235 18236 18237 18238 18239 18240 18241 18242 18243 18244 18245 18247 18249 18250 18251 18252 18253 18254 18255 18256 18257 18258 18260 18261 18262 18263 18264 18265 18266 18267 18270 18272 18273 18274 18275 18277 18279 18280 18282 18285 18286 18287 18288 18290 18293 18297 18299 18300 18301 18302 18304 18305 18306 18309 18310 18312 18313 18314 18315 18318 18321 18324 18325 18326 18327 18330 18331 18332 18333 18334 18335 18339 18340 18341 18345 18346 18348 18349 18350 18351 18353 18355 18356 18357 18363 18365 18366 18367 18368 18370 18375 18377 18378 18380 18381 18382 18383 18384 18385 18388 18390 18391 18392 18394 18395 18400 18401 18411 18412 18413 18416 18417 18418 18419 18420 18421 18422 18423 18424 18426 18427 18430 18431 18432 18433 18434 18435 18437 18443 18444 18453 18463 18464 18465 18468 18469 18470 18479 18482 18486 18488 18489 18497 18498 18499 18500 18501 18502 18503 18504 18506 18507 18508 18511 18512 18513 18514 18515 18518 18519 18522 18523 18524 18529 18530 18532 18533 18534 18535 18537 18538 18540 18543 18546 18549 18550 18551 18553 18555 18556 18558 18559 18560 18561 18563 18564 18566 18567 18568 18569 18571 18572 18573 18574 18575 18576 18577 18578 18579 18580 18581 18582 18584 18585 18586 18588 18589 18590 18591 18592 18593 18594 18595 18596 18597 18598 18599 18600 18601 18602 18603 18604 18605 18606 18608 18609 18610 18612 18613 18615 18616 18617 18618 18619 18620 18621 18622 18624 18625 18626 18628 18629 18630 18631 18632 18633 18634 18635 18636 18637 18638 18639 18640 18641 18642 18643 18644 18645 18646 18647 18648 18649 18650 18652 18653 18654 18655 18658 18659 18660 18662 18663 18664 18667 18668 18669 18670 18671 18672 18673 18674 18675 18676 18677 18678 18679 18680 18681 18683 18684 18685 18686 18689 18692 18693 18694 18695 18696 18698 18700 18702 18704 18706 18708 18710 18716 18720 18721 18724 18725 18728 18730 18731 18732 18733 18734 18736 18737 18739 18740 18742 18743 18745 18748 18750 18751 18752 18759 18762 18763 18764 18765 18766 18767 18768 18769 18770 18771 18773 18776 18778 18779 18780 18781 18782 18783 18784 18785 18787 18788 18790 18791 18792 18794 18795 18797 18799 18800 18801 18802 18803 18804 18807 18809 18810 18812 18815 18817 18823 18824 18825 18826 18827 18828 18829 18830 18831 18832 18833 18834 18835 18836 18837 18840 18841 18842 18843 18844 18845 18847 18848 18850 18851 18854 18855 18856 18857 18858 18859 18860 18861 18862 18863 18864 18865 18868 18870 18871 18872 18873 18874 18876 18879 18881 18883 18884 18885 18886 18887 18889 18892 18893 18894 18895 18898 18901 18902 18904 18906 18907 18908 18909 18910 18911 18912 18913 18914 18915 18916 18917 18918 18919 18921 18922 18927 18928 18929 18932 18934 18935 18937 18941 18948 18949 18950 18952 18953 18956 18958 18960 18961 18962 18963 18964 18967 18969 18970 18971 18973 18974 18975 18977 18979 18984 18985 18986 18987 18988 18989 18990 18991 18993 18994 18995 18996 18998 18999 19001 19003 19005 19007 19008 19009 19011 19012 19013 19014 19015 19016 19020 19021 19022 19024 19025 19026 19028 19037 19040 19042 19043 19044 19045 19046 19047 19048 19049 19052 19053 19054 19058 19059 19061 19062 19064 19065 19066 19067 19068 19070 19072 19073 19074 19075 19076 19078 19079 19080 19082 19083 19084 19087 19089 19090 19091 19092 19095 19096 19097 19100 19102 19103 19104 19105 19106 19110 19112 19116 19120 19121 19123 19124 19125 19126 19127 19129 19131 19132 19133 19134 19135 19137 19140 19142 19143 19144 19146 19147 19149 19150 19151 19152 19153 19154 19155 19156 19157 19158 19165 19167 19168 19169 19171 19173 19179 19180 19181 19182 19183 19184 19185 19187 19191 19193 19194 19195 19196 19197 19200 19202 19204 19205 19206 19208 19209 19211 19213 19214 19215 19216 19218 19219 19220 19221 19223 19224 19225 19227 19228 19229 19230 19231 19232 19233 19235 19237 19239 19241 19242 19244 19245 19246 19247 19248 19249 19251 19252 19253 19254 19255 19257 19258 19260 19262 19263 19264 19265 19266 19267 19268 19270 19272 19273 19274 19276 19277 19278 19279 19280 19281 19282 19283 19284 19285 19286 19287 19288 19290 19291 19296 19297 19300 19302 19303 19304 19305 19307 19308 19309 19311 19312 19313 19314 19315 19316 19317 19318 19330 19332 19333 19334 19337 19338 19339 19340 19341 19346 19349 19352 19354 19355 19356 19357 19358 19359 19360 19361 19363 19367 19369 19370 19371 19374 19375 19376 19377 19379 19381 19382 19383 19385 19386 19387 19390 19391 19393 19394 19395 19398 19401 19402 19403 19405 19406 19407 19408 19409 19411 19412 19414 19415 19418 19422 19423 19424 19425 19428 19429 19430 19433 19437 19438 19439 19440 19443 19445 19447 19448 19449 19450 19451 19452 19453 19456 19457 19458 19459 19460 19461 19463 19473 19474 19475 19476 19477 19478 19480 19481 19482 19483 19484 19486 19487 19488 19493 19496 19497 19498 19499 19501 19502 19503 19504 19505 19506 19508 19509 19510 19511 19512 19513 19514 19515 19516 19517 19518 19524 19526 19527 19528 19529 19530 19532 19533 19534 19535 19536 19538 19540 19541 19542 19546 19547 19551 19552 19553 19556 19557 19558 19561 19568 19569 19570 19571 19572 19573 19574 19577 19581 19584 19586 19587 19589 19590 19592 19593 19594 19595 19596 19597 19600 19601 19603 19606 19607 19608 19610 19612 19613 19615 19616 19617 19618 19619 19621 19622 19624 19625 19626 19627 19629 19630 19631 19632 19633 19634 19635 19636 19637 19639 19640 19642 19644 19645 19646 19647 19650 19651 19654 19655 19656 19657 19664 19666 19667 19668 19670 19671 19672 19674 19676 19677 19679 19680 19682 19683 19684 19685 19686 19689 19691 19692 19693 19694 19695 19696 19697 19698 19699 19702 19703 19704 19705 19706 19707 19708 19709 19710 19712 19713 19714 19715 19716 19717 19718 19719 19720 19721 19722 19723 19724 19725 19727 19728 19730 19732 19733 19735 19736 19737 19738 19739 19740 19741 19744 19745 19746 19747 19749 19751 19752 19753 19754 19755 19756 19759 19761 19762 19763 19765 19766 19767 19768 19769 19770 19773 19774 19776 19777 19780 19781 19782 19784 19785 19786 19788 19790 19791 19794 19795 19796 19802 19804 19809 19813 19815 19816 19817 19819 19820 19823 19824 19827 19831 19834 19835 19836 19838 19839 19840 19842 19844 19845 19848 19849 19851 19852 19853 19855 19856 19857 19858 19861 19862 19863 19864 19865 19868 19869 19870 19871 19873 19875 19877 19878 19879 19880 19881 19882 19884 19885 19887 19888 19889 19890 19891 19892 19893 19894 19895 19898 19899 19900 19901 19904 19906 19907 19909 19910 19912 19913 19914 19915 19916 19918 19919 19920 19921 19924 19925 19927 19928 19929 19932 19933 19934 19935 19936 19937 19938 19939 19940 19943 19945 19946 19947 19948 19949 19950 19951 19952 19953 19954 19955 19956 19957 19960 19961 19962 19963 19964 19965 19968 19969 19970 19971 19973 19974 19975 19976 19977 19980 19982 19983 19986 19987 19988 19989 19990 19991 19992 19993 19994 19996 19997 19999 20000 20001 20002 20003 20004 20005 20006 20007 20008 20009 20010 20011 20012 20013 20015 20016 20017 20018 20023 20024 20025 20026 20027 20028 20029 20030 20032 20033 20039 20040 20042 20043 20044 20045 20046 20047 20051 20052 20053 20054 20058 20059 20061 20062 20063 20064 20065 20067 20068 20069 20070 20073 20074 20076 20091 20093 20097 20100 20101 20102 20105 20106 20107 20108 20110 20111 20112 20113 20115 20116 20118 20119 20121 20130 20131 20133 20134 20136 20137 20139 20140 20141 20142 20143 20144 20145 20146 20149 20152 20153 20155 20156 20157 20158 20160 20164 20171 20173 20175 20176 20177 20178 20179 20180 20184 20186 20187 20188 20189 20190 20191 20194 20195 20196 20197 20199 20200 20202 20203 20204 20205 20206 20207 20208 20210 20211 20213 20214 20218 20219 20221 20222 20223 20224 20226 20228 20229 20231 20232 20234 20235 20236 20239 20240 20241 20243 20244 20246 20249 20250 20251 20252 20265 20266 20267 20268 20269 20271 20272 20276 20281 20289 20291 20298 20302 20305 20306 20307 20308 20309 20310 20311 20312 20314 20315 20317 20319 20321 20322 20323 20324 20325 20326 20327 20328 20329 20330 20333 20341 20342 20343 20346 20348 20349 20351 20353 20354 20355 20356 20357 20358 20359 20360 20365 20366 20367 20369 20374 20376 20377 20378 20382 20390 20391 20392 20393 20394 20395 20396 20397 20398 20400 20402 20408 20409 20410 20411 20412 20413 20414 20417 20418 20419 20420 20421 20422 20423 20424 20425 20426 20427 20428 20429 20430 20431 20432 20433 20434 20435 20436 20437 20439 20442 20445 20447 20448 20449 20450 20453 20454 20457 20458 20459 20460 20462 20463 20464 20465 20466 20468 20469 20470 20471 20472 20473 20474 20475 20476 20477 20478 20479 20481 20483 20489 20494 20497 20498 20499 20500 20501 20502 20503 20504 20505 20506 20507 20508 20509 20513 20514 20515 20518 20519 20522 20523 20524 20525 20528 20529 20530 20531 20532 20534 20536 20539 20541 20542 20543 20549 20550 20551 20552 20553 20554 20555 20556 20560 20561 20562 20565 20566 20567 20570 20574 20576 20577 20579 20580 20581 20582 20583 20584 20585 20586 20587 20588 20589 20590 20591 20592 20593 20594 20595 20596 20598 20601 20602 20603 20604 20605 20607 20608 20609 20610 20611 20613 20614 20615 20617 20631 20632 20633 20634 20636 20637 20638 20647 20648 20649 20651 20653 20654 20657 20658 20659 20661 20662 20663 20664 20667 20670 20671 20672 20673 20674 20675 20676 20677 20679 20680 20682 20684 20685 20686 20687 20690 20691 20692 20693 20694 20695 20696 20697 20699 20700 20701 20702 20704 20705 20707 20708 20709 20711 20713 20714 20715 20716 20717 20718 20719 20722 20723 20726 20727 20728 20730 20731 20734 20737 20738 20739 20740 20741 20743 20744 20746 20748 20749 20752 20754 20755 20756 20757 20758 20759 20760 20761 20762 20766 20767 20769 20770 20771 20772 20774 20775 20777 20778 20779 20781 20782 20783 20786 20788 20789 20790 20791 20792 20793 20795 20796 20799 20800 20801 20802 20803 20804 20807 20809 20810 20812 20814 20816 20817 20818 20819 20820 20821 20822 20823 20824 20830 20831 20832 20833 20835 20836 20837 20838 20839 20841 20843 20845 20846 20847 20848 20849 20850 20851 20854 20856 20857 20858 20863 20865 20866 20869 20871 20872 20873 20874 20876 20877 20878 20879 20881 20884 20885 20886 20887 20888 20890 20892 20893 20895 20897 20898 20899 20901 20902 20903 20904 20905 20906 20908 20912 20922 20923 20924 20929 20930 20933 20935 20936 20937 20939 20940 20942 20943 20944 20945 20946 20950 20951 20952 20953 20954 20955 20956 20957 20958 20959 20960 20965 20966 20967 20968 20975 20976 20978 20979 20980 20981 20982 20983 20984 20986 20987 20988 20989 20990 20991 20992 20993 20994 20995 20996 20997 20998 20999 21000 21001 21002 21003 21004 21005 21006 21007 21008 21009 21012 21013 21016 21017 21019 21020 21021 21022 21025 21026 21027 21028 21029 21031 21034 21036 21037 21038 21041 21042 21043 21044 21054 21055 21057 21059 21064 21065 21066 21068 21069 21070 21072 21074 21076 21077 21078 21080 21082 21083 21084 21086 21087 21089 21092 21093 21097 21100 21102 21103 21104 21105 21107 21110 21113 21114 21115 21116 21117 21118 21120 21121 21122 21123 21124 21125 21126 21127 21128 21131 21132 21146 21151 21153 21154 21155 21160 21166 21170 21171 21172 21173 21174 21175 21176 21177 21180 21183 21184 21187 21190 21192 21193 21194 21195 21197 21198 21199 21200 21201 21202 21205 21206 21208 21209 21210 21212 21213 21214 21215 21216 21218 21219 21220 21221 21222 21225 21227 21228 21229 21230 21233 21234 21235 21237 21239 21240 21241 21245 21248 21249 21253 21254 21255 21256 21257 21258 21269 21273 21276 21277 21278 21281 21282 21286 21287 21288 21290 21292 21296 21297 21298 21299 21300 21301 21302 21303 21304 21307 21309 21311 21323 21329 21330 21331 21332 21333 21334 21335 21338 21339 21340 21342 21343 21344 21345 21346 21347 21348 21349 21350 21352 21354 21355 21358 21359 21360 21361 21364 21365 21367 21369 21370 21371 21374 21375 21376 21379 21381 21383 21385 21389 21391 21392 21393 21394 21395 21399 21400 21405 21409 21410 21411 21412 21415 21416 21419 21420 21421 21422 21425 21426 21427 21429 21430 21431 21432 21433 21434 21436 21443 21444 21445 21446 21447 21448 21449 21450 21451 21453 21455 21456 21459 21460 21461 21462 21463 21464 21466 21468 21470 21471 21474 21475 21477 21478 21480 21481 21482 21484 21487 21492 21493 21494 21495 21496 21497 21499 21500 21501 21502 21503 21504 21505 21507 21509 21511 21513 21515 21516 21517 21518 21519 21520 21524 21526 21529 21530 21532 21533 21534 21538 21540 21541 21542 21543 21546 21548 21549 21550 21551 21555 21559 21560 21561 21562 21563 21566 21567 21568 21569 21570 21579 21581 21582 21583 21584 21585 21588 21589 21592 21593 21597 21601 21603 21605 21606 21607 21612 21618 21619 21620 21621 21622 21623 21624 21626 21627 21628 21629 21630 21631 21632 21633 21634 21635 21636 21637 21638 21639 21640 21641 21642 21643 21644 21645 21646 21647 21648 21649 21651 21652 21653 21654 21655 21656 21663 21664 21665 21667 21668 21669 21670 21671 21672 21680 21685 21687 21689 21690 21691 21692 21693 21694 21695 21696 21698 21699 21701 21704 21705 21706 21707 21708 21709 21715 21716 21718 21719 21721 21722 21723 21724 21725 21726 21729 21730 21731 21732 21733 21738 21740 21741 21742 21743 21744 21745 21746 21749 21750 21751 21755 21758 21759 21760 21762 21764 21766 21767 21769 21771 21772 21773 21775 21777 21778 21779 21780 21781 21782 21783 21787 21789 21790 21792 21793 21796 21803 21804 21807 21810 21812 21816 21817 21818 21820 21822 21824 21825 21826 21827 21830 21833 21838 21839 21840 21842 21844 21849 21850 21851 21852 21855 21857 21858 21859 21861 21866 21867 21870 21871 21875 21876 21878 21879 21886 21894 21895 21897 21901 21905 21912 21913 21914 21915 21919 21923 21924 21931 21932 21937 21939 21941 21942 21947 21950 21953 21955 21960 21962 21966 21968 21969 21970 21971 21973 21974 21975 21977 21978 21991 21992 21994 21997 22000 22001 22002 22006 22009 22010 22012 22013 22015 22016 22017 22018 22020 22024 22025 22027 22029 22030 22032 22033 22039 22040 22045 22046 22047 22050 22058 22059 22060 22065 22067 22068 22069 22070 22073 22075 22078 22080 22081 22083 22084 22085 22087 22089 22091 22092 22094 22095 22103 22106 22108 22113 22115 22116 22117 22118 22119 22120 22125 22128 22129 22130 22131 22132 22138 22139 22140 22141 22142 22144 22145 22146 22147 22150 22151 22152 22153 22154 22156 22158 22160 22162 22163 22164 22165 22166 22167 22169 22171 22172 22173 22174 22176 22177 22179 22180 22181 22183 22184 22187 22188 22189 22192 22193 22194 22195 22196 22197 22200 22201 22202 22203 22206 22208 22209 22210 22211 22212 22213 22214 22215 22216 22217 22218 22219 22220 22221 22222 22223 22224 22225 22226 22227 22228 22229 22231 22232 22234 22235 22236 22238 22239 22243 22252 22253 22258 22260 22261 22263 22264 22265 22266 22267 22270 22271 22273 22274 22275 22276 22278 22279 22282 22283 22288 22292 22293 22295 22296 22298 22302 22307 22309 22310 22312 22314 22316 22319 22321 22322 22323 22324 22327 22328 22329 22330 22331 22332 22333 22336 22337 22340 22342 22344 22345 22346 22347 22348 22352 22353 22355 22358 22359 22363 22364 22369 22371 22372 22377 22378 22380 22382 22383 22384 22385 22386 22387 22388 22392 22393 22394 22395 22396 22397 22398 22400 22401 22403 22404 22405 22409 22410 22413 22414 22416 22418 22419 22420 22421 22422 22423 22427 22428 22429 22430 22431 22435 22436 22438 22439 22440 22441 22442 22445 22447 22449 22452 22453 22454 22455 22456 22457 22458 22464 22465 22466 22467 22468 22469 22470 22473 22474 22475 22476 22477 22478 22480 22482 22484 22485 22486 22488 22489 22490 22491 22492 22493 22494 22495 22496 22497 22499 22501 22502 22503 22506 22510 22511 22513 22515 22516 22521 22522 22524 22525 22526 22529 22530 22532 22537 22538 22542 22546 22547 22550 22554 22555 22558 22559 22561 22562 22563 22565 22566 22567 22568 22572 22573 22575 22576 22579 22581 22589 22590 22591 22592 22594 22597 22600 22602 22603 22604 22606 22608 22609 22610 22612 22613 22614 22617 22618 22621 22624 22626 22632 22635 22638 22639 22640 22641 22642 22643 22647 22648 22653 22655 22656 22657 22658 22660 22661 22663 22664 22665 22670 22673 22675 22676 22679 22680 22681 22682 22683 22684 22685 22686 22687 22688 22689 22690 22691 22693 22694 22697 22698 22700 22701 22703 22705 22706 22707 22710 22711 22712 22713 22714 22716 22717 22718 22719 22725 22727 22728 22729 22730 22731 22732 22733 22736 22737 22739 22743 22744 22747 22748 22751 22755 22760 22761 22762 22764 22765 22766 22767 22769 22770 22772 22773 22775 22778 22779 22780 22781 22782 22783 22784 22786 22787 22788 22789 22793 22795 22796 22797 22799 22800 22801 22805 22806 22808 22809 22810 22811 22812 22813 22815 22816 22817 22818 22819 22820 22821 22822 22823 22824 22825 22827 22828 22829 22831 22832 22833 22835 22836 22837 22838 22839 22840 22841 22843 22844 22848 22852 22853 22855 22856 22857 22858 22859 22861 22862 22863 22864 22865 22867 22869 22870 22871 22872 22875 22876 22877 22878 22879 22881 22883 22884 22886 22887 22890 22891 22893 22898 22901 22902 22904 22906 22907 22908 22909 22912 22913 22915 22916 22917 22918 22919 22920 22923 22925 22926 22927 22934 22935 22936 22940 22941 22942 22943 22944 22950 22951 22952 22953 22955 22956 22957 22958 22959 22961 22963 22964 22965 22966 22967 22968 22971 22972 22974 22975 22978 22979 22980 22982 22984 22986 22989 22992 22994 22995 22999 23000 23003 23004 23005 23006 23008 23009 23010 23011 23012 23014 23015 23016 23020 23021 23022 23024 23026 23027 23028 23030 23031 23036 23037 23038 23040 23043 23044 23045 23047 23048 23049 23051 23052 23054 23055 23056 23057 23058 23060 23063 23064 23067 23073 23077 23079 23080 23081 23082 23083 23084 23085 23086 23087 23088 23090 23093 23094 23098 23100 23101 23107 23129 23132 23133 23134 23137 23139 23140 23141 23142 23143 23144 23146 23147 23149 23150 23151 23154 23155 23159 23160 23163 23164 23168 23169 23170 23174 23177 23178 23179 23180 23181 23182 23183 23184 23185 23186 23188 23189 23190 23191 23193 23196 23197 23198 23199 23200 23203 23204 23205 23206 23208 23211 23213 23214 23215 23216 23218 23219 23220 23225 23227 23229 23230 23233 23234 23236 23238 23239 23240 23241 23242 23243 23244 23245 23246 23247 23248 23249 23250 23251 23252 23253 23254 23256 23257 23258 23259 23260 23261 23262 23264 23265 23267 23268 23269 23270 23271 23272 23273 23274 23276 23277 23278 23280 23281 23282 23283 23284 23285 23286 23287 23288 23289 23291 23292 23293 23294 23296 23297 23298 23300 23301 23302 23303 23304 23305 23309 23310 23311 23316 23317 23318 23319 23320 23321 23322 23323 23324 23325 23326 23328 23329 23331 23332 23333 23335 23336 23337 23338 23339 23340 23341 23342 23343 23344 23345 23346 23347 23348 23349 23350 23351 23352 23353 23354 23357 23360 23363 23366 23369 23370 23371 23372 23373 23374 23375 23376 23380 23381 23382 23384 23385 23386 23388 23389 23390 23391 23394 23395 23396 23397 23398 23399 23400 23402 23403 23406 23408 23411 23413 23414 23415 23416 23417 23418 23419 23420 23422 23423 23424 23425 23426 23427 23428 23430 23431 23432 23433 23434 23435 23436 23438 23439 23441 23442 23443 23444 23445 23447 23448 23449 23450 23451 23452 23453 23455 23456 23457 23459 23460 23462 23463 23464 23465 23466 23467 23469 23470 23471 23473 23474 23475 23476 23477 23478 23479 23480 23481 23482 23483 23484 23486 23487 23488 23489 23490 23492 23494 23495 23496 23497 23499 23500 23501 23503 23506 23507 23508 23509 23510 23512 23513 23514 23515 23516 23517 23522 23523 23525 23532 23534 23547 23548 23551 23552 23557 23558 23559 23560 23561 23563 23570 23572 23576 23580 23582 23585 23586 23587 23588 23589 23599 23600 23601 23603 23604 23606 23609 23610 23613 23614 23618 23619 23625 23626 23627 23630 23631 23639 23640 23643 23647 23651 23653 23655 23658 23660 23661 23662 23667 23669 23672 23679 23681 23683 23686 23688 23690 23694 23698 23699 23701 23703 23704 23706 23707 23708 23709 23710 23713 23719 23721 23722 23723 23726 23727 23728 23730 23731 23732 23742 23746 23751 23753 23754 23755 23756 23758 23762 23765 23766 23767 23768 23769 23772 23773 23775 23776 23778 23781 23782 23785 23786 23787 23788 23789 23790 23791 23793 23796 23797 23803 23806 23807 23808 23810 23814 23815 23816 23817 23818 23822 23834 23835 23836 23837 23838 23839 23840 23841 23842 23843 23844 23845 23846 23850 23851 23852 23853 23854 23856 23857 23858 23859 23860 23861 23864 23865 23866 23867 23868 23869 23870 23871 23872 23874 23875 23876 23877 23878 23888 23889 23890 23891 23899 23905 23907 23923 23924 23925 23927 23928 23929 23930 23932 23933 23937 23941 23942 23943 23944 23945 23946 23947 23950 23951 23961 23967 23972 23981 23984 23985 23988 23989 23990 23991 23992 23993 23995 23996 23997 23999 24001 24002 24003 24004 24005 24006 24007 24010 24011 24013 24015 24019 24023 24024 24029 24031 24036 24038 24039 24040 24041 24042 24043 24044 24045 24048 24050 24052 24053 24055 24056 24059 24061 24062 24064 24065 24068 24069 24070 24071 24072 24073 24074 24076 24077 24079 24081 24082 24084 24085 24088 24089 24090 24091 24092 24094 24095 24097 24098 24101 24102 24104 24106 24109 24110 24111 24112 24114 24115 24116 24118 24122 24124 24125 24127 24129 24130 24131 24132 24133 24136 24137 24138 24139 24140 24141 24143 24145 24146 24147 24148 24149 24151 24152 24153 24154 24156 24157 24159 24160 24161 24162 24163 24164 24165 24166 24167 24170 24173 24175 24176 24177 24178 24179 24180 24181 24183 24184 24185 24186 24187 24189 24192 24193 24194 24195 24198 24199 24200 24201 24202 24203 24204 24205 24206 24207 24208 24213 24215 24217 24219 24221 24223 24224 24225 24226 24227 24228 24229 24230 24231 24234 24235 24236 24237 24239 24241 24243 24246 24248 24251 24252 24253 24254 24255 24256 24257 24261 24262 24263 24268 24269 24273 24277 24279 24281 24282 24283 24285 24287 24289 24290 24291 24292 24293 24297 24299 24301 24302 24303 24305 24306 24308 24311 24314 24315 24316 24317 24318 24320 24321 24323 24324 24325 24326 24327 24329 24330 24331 24332 24333 24335 24336 24342 24343 24349 24350 24351 24352 24353 24356 24359 24360 24361 24362 24368 24369 24370 24371 24374 24375 24377 24378 24380 24382 24383 24384 24385 24386 24387 24388 24391 24392 24393 24394 24395 24396 24397 24398 24399 24402 24404 24405 24406 24408 24409 24410 24411 24412 24413 24414 24416 24417 24418 24419 24420 24421 24422 24423 24424 24426 24427 24428 24431 24432 24433 24434 24438 24439 24443 24444 24445 24446 24448 24449 24450 24452 24453 24454 24455 24456 24463 24464 24465 24466 24469 24470 24474 24475 24476 24477 24478 24480 24481 24485 24486 24487 24489 24491 24492 24493 24498 24500 24501 24502 24503 24504 24507 24508 24509 24510 24511 24513 24515 24516 24517 24522 24525 24532 24535 24536 24538 24539 24543 24544 24546 24551 24552 24553 24554 24556 24559 24560 24561 24565 24567 24568 24569 24570 24575 24576 24577 24578 24579 24580 24581 24582 24583 24584 24586 24587 24588 24591 24592 24594 24596 24597 24599 24600 24602 24606 24609 24612 24616 24617 24620 24621 24623 24624 24625 24626 24629 24630 24633 24634 24635 24636 24641 24642 24643 24644 24645 24651 24652 24654 24655 24657 24658 24659 24660 24661 24662 24664 24665 24666 24667 24676 24679 24683 24684 24685 24686 24687 24689 24690 24691 24692 24696 24697 24699 24700 24701 24703 24704 24705 24707 24711 24713 24715 24718 24720 24721 24726 24727 24728 24730 24731 24733 24734 24736 24738 24740 24741 24742 24743 24745 24748 24757 24759 24760 24761 24762 24763 24764 24767 24768 24770 24771 24774 24775 24777 24778 24779 24780 24781 24782 24784 24787 24788 24789 24791 24792 24794 24795 24796 24797 24798 24799 24800 24801 24803 24804 24805 24806 24807 24808 24811 24812 24815 24816 24817 24818 24819 24820 24821 24822 24823 24824 24825 24826 24827 24828 24829 24831 24832 24833 24834 24835 24837 24838 24839 24840 24841 24842 24843 24844 24846 24848 24855 24858 24859 24861 24862 24863 24864 24866 24870 24873 24874 24877 24878 24879 24880 24881 24882 24883 24884 24885 24887 24889 24891 24893 24896 24897 24898 24900 24901 24902 24903 24905 24908 24911 24912 24916 24917 24918 24920 24922 24926 24927 24929 24931 24933 24934 24936 24937 24938 24941 24942 24943 24945 24946 24958 24959 24962 24964 24967 24968 24969 24972 24974 24975 24976 24979 24980 24981 24984 24990 24993 25002 25003 25004 25006 25009 25011 25012 25013 25014 25015 25017 25018 25019 25021 25022 25026 25027 25028 25029 25030 25031 25033 25034 25035 25037 25040 25041 25042 25043 25044 25045 25046 25047 25049 25053 25054 25058 25060 25062 25063 25064 25066 25068 25069 25071 25072 25074 25075 25077 25078 25079 25083 25084 25085 25086 25087 25089 25090 25091 25092 25093 25094 25095 25096 25097 25100 25101 25105 25106 25107 25108 25109 25110 25111 25114 25115 25116 25117 25118 25119 25120 25121 25122 25124 25125 25126 25128 25129 25130 25136 25137 25140 25142 25143 25144 25149 25150 25151 25153 25154 25155 25156 25157 25158 25160 25161 25170 25174 25179 25180 25181 25182 25183 25185 25191 25192 25193 25195 25196 25197 25198 25199 25200 25201 25202 25203 25205 25206 25207 25209 25210 25212 25214 25218 25219 25220 25222 25223 25224 25226 25227 25228 25230 25231 25232 25233 25234 25235 25236 25237 25240 25242 25244 25245 25246 25247 25248 25250 25251 25252 25254 25255 25257 25261 25263 25266 25268 25270 25271 25275 25276 25277 25283 25286 25287 25290 25292 25293 25295 25296 25302 25303 25306 25309 25310 25314 25315 25316 25319 25322 25326 25327 25333 25334 25339 25340 25341 25342 25343 25344 25345 25350 25351 25353 25355 25357 25361 25363 25364 25370 25378 25379 25381 25389 25393 25394 25396 25399 25400 25404 25406 25407 25410 25411 25412 25413 25418 25419 25420 25422 25423 25424 25433 25434 25437 25438 25441 25442 25445 25446 25447 25448 25449 25451 25452 25453 25454 25456 25457 25458 25459 25461 25462 25463 25465 25466 25467 25468 25471 25472 25473 25475 25476 25477 25479 25480 25485 25486 25487 25489 25492 25499 25501 25502 25508 25510 25514 25516 25518 25519 25521 25524 25525 25526 25527 25530 25531 25532 25533 25534 25538 25539 25544 25545 25549 25554 25558 25559 25562 25566 25571 25572 25575 25576 25577 25578 25579 25583 25584 25586 25589 25590 25592 25593 25596 25598 25601 25603 25605 25607 25610 25614 25615 25616 25617 25618 25619 25623 25624 25628 25629 25630 25631 25633 25635 25638 25641 25642 25644 25645 25648 25649 25650 25652 25654 25658 25659 25660 25661 25664 25666 25667 25671 25675 25676 25678 25679 25680 25681 25683 25689 25691 25692 25693 25697 25699 25700 25701 25704 25710 25711 25713 25715 25718 25719 25720 25721 25722 25723 25725 25727 25730 25732 25733 25734 25735 25742 25743 25744 25745 25746 25747 25748 25749 25750 25751 25753 25754 25759 25760 25761 25762 25764 25765 25769 25771 25772 25773 25774 25778 25780 25785 25786 25788 25789 25790 25791 25792 25793 25796 25798 25799 25800 25801 25802 25803 25804 25805 25806 25808 25810 25811 25812 25813 25814 25815 25816 25818 25819 25820 25821 25822 25823 25824 25825 25826 25827 25829 25830 25831 25832 25833 25835 25837 25838 25840 25841 25842 25843 25844 25845 25846 25847 25848 25853 25854 25855 25856 25857 25859 25860 25861 25862 25863 25868 25871 25875 25876 25877 25879 25880 25884 25886 25888 25889 25892 25893 25894 25902 25903 25904 25905 25908 25909 25910 25913 25914 25926 25927 25928 25930 25931 25932 25933 25936 25937 25938 25940 25941 25943 25944 25945 25947 25948 25949 25950 25952 25953 25954 25955 25956 25957 25958 25959 25961 25962 25963 25964 25965 25966 25968 25970 25971 25973 25974 25975 25976 25977 25978 25979 25980 25981 25983 25984 25985 25986 25988 25990 25991 25992 25993 25995 25997 25998 25999 26000 26002 26003 26004 26005 26007 26010 26013 26014 26015 26019 26020 26023 26028 26029 26030 26033 26034 26039 26044 26093 26096 26097 26098 26099 26100 26101 26102 26103 26104 26107 26108 26117 26118 26119 26120 26121 26123 26124 26125 26126 26127 26128 26130 26131 26132 26135 26138 26141 26143 26144 26145 26146 26147 26148 26149 26150 26153 26154 26155 26160 26163 26166 26167 26168 26172 26173 26174 26180 26182 26183 26184 26185 26187 26189 26194 26198 26199 26200 26202 26203 26207 26209 26210 26211 26212 26213 26217 26219 26220 26221 26223 26224 26225 26226 26228 26229 26230 26231 26232 26234 26236 26242 26245 26246 26247 26248 26249 26251 26254 26255 26256 26260 26261 26262 26264 26266 26268 26270 26275 26276 26279 26281 26282 26283 26286 26289 26290 26291 26294 26296 26297 26299 26301 26303 26304 26305 26313 26314 26315 26316 26319 26321 26325 26330 26331 26334 26338 26340 26344 26345 26347 26348 26351 26352 26353 26355 26356 26360 26361 26363 26365 26366 26368 26369 26373 26380 26387 26391 26396 26398 26402 26403 26404 26407 26408 26412 26413 26414 26417 26421 26422 26424 26427 26431 26432 26434 26435 26437 26438 26439 26442 26444 26445 26446 26449 26450 26451 26452 26454 26455 26456 26457 26459 26460 26462 26463 26465 26468 26470 26472 26475 26476 26480 26481 26482 26483 26484 26485 26491 26494 26495 26497 26499 26500 26501 26502 26503 26505 26506 26507 26509 26510 26511 26514 26516 26518 26519 26521 26524 26525 26527 26529 26530 26532 26533 26536 26538 26539 26541 26546 26548 26549 26551 26554 26556 26557 26558 26559 26560 26562 26567 26568 26569 26570 26571 26572 26573 26574 26575 26579 26586 26593 26594 26595 26596 26597 26599 26600 26603 26604 26605 26611 26612 26615 26616 26619 26620 26621 26622 26623 26625 26626 26629 26630 26633 26634 26637 26638 26641 26643 26648 26650 26653 26655 26656 26658 26660 26661 26667 26668 26669 26670 26672 26673 26675 26677 26679 26681 26682 26683 26685 26687 26688 26689 26690 26691 26692 26693 26694 26695 26696 26697 26698 26703 26704 26705 26706 26708 26712 26713 26715 26717 26718 26719 26720 26723 26724 26725 26726 26727 26728 26730 26731 26732 26733 26734 26735 26737 26741 26743 26744 26746 26748 26749 26751 26752 26753 26754 26755 26756 26760 26761 26763 26766 26767 26768 26769 26770 26772 26773 26775 26776 26777 26778 26779 26782 26783 26788 26789 26790 26791 26792 26793 26795 26797 26798 26799 26800 26802 26803 26804 26805 26806 26807 26808 26809 26810 26811 26812 26815 26816 26817 26818 26820 26821 26822 26823 26825 26826 26827 26829 26830 26831 26832 26833 26835 26836 26837 26838 26839 26840 26841 26844 26846 26847 26848 26849 26850 26851 26852 26853 26854 26855 26856 26857 26858 26859 26860 26863 26864 26865 26866 26867 26869 26870 26874 26876 26879 26884 26887 26888 26889 26891 26892 26893 26898 26906 26907 26910 26912 26913 26915 26916 26925 26927 26928 26934 26935 26937 26938 26943 26945 26946 26947 26948 26949 26951 26955 26956 26957 26959 26960 26961 26962 26963 26965 26966 26967 26968 26970 26974 26975 26976 26977 26978 26981 26983 26984 26985 26988 26990 26991 26992 26996 26997 26998 26999 27001 27002 27003 27005 27007 27008 27009 27013 27016 27017 27018 27019 27020 27021 27022 27023 27026 27027 27029 27032 27033 27034 27036 27038 27039 27042 27043 27044 27045 27047 27048 27049 27050 27051 27052 27053 27054 27056 27058 27060 27061 27062 27063 27064 27066 27067 27068 27069 27071 27072 27073 27075 27076 27079 27080 27081 27087 27089 27090 27094 27095 27096 27097 27098 27099 27100 27102 27103 27104 27105 27106 27107 27108 27109 27110 27111 27112 27113 27114 27115 27116 27117 27121 27128 27129 27130 27131 27132 27134 27135 27136 27138 27149 27152 27153 27154 27157 27158 27160 27164 27165 27166 27170 27171 27172 27180 27185 27186 27191 27192 27193 27195 27199 27200 27202 27203 27205 27206 27214 27215 27216 27218 27219 27220 27222 27224 27225 27226 27227 27228 27230 27231 27233 27234 27235 27236 27237 27238 27239 27240 27241 27242 27245 27247 27252 27255 27256 27259 27260 27261 27264 27265 27266 27267 27268 27269 27270 27272 27273 27274 27276 27277 27280 27281 27283 27284 27286 27287 27288 27292 27293 27294 27295 27297 27298 27300 27302 27305 27306 27307 27310 27313 27314 27315 27316 27317 27318 27319 27320 27322 27325 27326 27327 27328 27329 27330 27331 27332 27333 27334 27335 27336 27337 27348 27349 27358 27359 27360 27361 27362 27363 27365 27366 27368 27369 27370 27371 27375 27376 27378 27379 27380 27382 27383 27384 27385 27388 27390 27392 27393 27395 27397 27399 27402 27403 27405 27406 27407 27408 27409 27411 27412 27413 27418 27423 27425 27428 27429 27430 27431 27432 27435 27438 27439 27440 27442 27443 27444 27446 27447 27448 27450 27455 27456 27457 27458 27459 27460 27461 27463 27465 27466 27467 27469 27470 27471 27473 27475 27476 27479 27480 27482 27484 27485 27486 27489 27490 27491 27492 27494 27495 27496 27497 27499 27500 27501 27502 27504 27506 27507 27508 27521 27523 27524 27525 27526 27527 27528 27529 27531 27532 27533 27535 27539 27542 27543 27544 27545 27546 27548 27549 27550 27552 27554 27555 27556 27557 27558 27560 27561 27562 27563 27565 27567 27568 27569 27570 27572 27573 27574 27578 27579 27581 27582 27583 27587 27588 27589 27591 27592 27594 27599 27600 27601 27603 27605 27609 27612 27613 27615 27616 27617 27621 27623 27624 27626 27627 27630 27632 27634 27635 27637 27639 27641 27643 27647 27648 27649 27650 27652 27653 27654 27655 27658 27661 27662 27663 27664 27667 27669 27670 27671 27672 27674 27675 27676 27677 27678 27679 27680 27681 27684 27685 27686 27688 27689 27691 27692 27694 27695 27696 27697 27698 27700 27701 27702 27703 27704 27707 27711 27712 27713 27721 27722 27723 27725 27730 27731 27733 27734 27735 27736 27737 27738 27748 27753 27757 27759 27761 27766 27767 27771 27776 27782 27791 27792 27801 27802 27803 27805 27806 27808 27809 27810 27812 27814 27815 27818 27820 27821 27823 27824 27826 27828 27829 27830 27831 27832 27833 27834 27835 27836 27846 27857 27860 27863 27864 27865 27870 27881 27882 27884 27885 27886 27887 27889 27890 27891 27892 27893 27895 27896 27897 27898 27899 27901 27902 27903 27904 27905 27906 27908 27909 27911 27914 27917 27918 27920 27921 27922 27926 27934 27941 27942 27943 27945 27948 27950 27951 27952 27953 27954 27955 27956 27957 27958 27959 27961 27962 27964 27965 27968 27970 27972 27973 27975 27977 27980 27982 27988 27992 27995 27997 27999 28000 28002 28004 28005 28009 28010 28011 28012 28014 28017 28018 28024 28025 28028 28034 28037 28039 28040 28043 28046 28048 28049 28050 28053 28054 28056 28059 28062 28064 28065 28071 28073 28074 28076 28077 28079 28080 28083 28088 28090 28095 28096 28097 28098 28099 28100 28101 28102 28105 28106 28109 28110 28111 28113 28114 28115 28116 28119 28120 28121 28122 28123 28124 28125 28128 28129 28130 28132 28133 28135 28136 28137 28138 28140 28141 28143 28144 28145 28148 28150 28151 28152 28153 28154 28155 28157 28158 28159 28160 28162 28163 28164 28165 28166 28167 28169 28170 28174 28175 28176 28177 28180 28182 28183 28184 28185 28186 28187 28188 28189 28191 28192 28193 28194 28195 28202 28203 28205 28206 28207 28210 28211 28214 28215 28217 28218 28220 28221 28222 28223 28225 28227 28229 28231 28232 28233 28234 28235 28236 28237 28238 28239 28240 28242 28243 28244 28245 28246 28247 28248 28250 28252 28253 28254 28256 28258 28259 28260 28261 28262 28267 28269 28270 28272 28273 28274 28275 28276 28277 28278 28279 28280 28281 28283 28284 28285 28286 28287 28288 28289 28293 28294 28295 28296 28297 28299 28300 28301 28302 28303 28304 28305 28306 28307 28308 28309 28311 28312 28313 28315 28316 28318 28319 28320 28321 28322 28324 28325 28326 28327 28328 28329 28330 28332 28335 28336 28338 28339 28340 28341 28342 28343 28344 28345 28347 28348 28350 28351 28352 28353 28354 28355 28357 28358 28359 28360 28361 28362 28363 28364 28365 28366 28367 28368 28369 28370 28371 28372 28373 28374 28375 28376 28377 28379 28381 28382 28383 28384 28385 28387 28388 28390 28394 28395 28399 28400 28401 28402 28403 28404 28406 28409 28410 28411 28412 28413 28415 28420 28422 28423 28426 28431 28433 28436 28438 28440 28441 28442 28443 28444 28445 28446 28448 28450 28451 28452 28453 28454 28455 28456 28457 28458 28459 28460 28461 28463 28464 28465 28466 28467 28468 28469 28470 28471 28472 28474 28475 28477 28478 28480 28481 28482 28484 28485 28486 28488 28489 28490 28491 28493 28494 28495 28496 28500 28502 28504 28505 28506 28507 28509 28510 28511 28512 28513 28514 28515 28520 28521 28523 28524 28525 28527 28528 28529 28530 28531 28532 28533 28534 28535 28536 28537 28538 28539 28540 28542 28543 28547 28549 28550 28551 28552 28553 28554 28555 28556 28557 28560 28562 28563 28565 28566 28567 28568 28569 28570 28571 28572 28573 28574 28575 28576 28577 28578 28580 28581 28582 28583 28586 28587 28589 28590 28591 28592 28593 28594 28600 28601 28602 28603 28604 28606 28607 28609 28610 28611 28612 28614 28618 28620 28622 28623 28625 28626 28628 28631 28633 28634 28635 28636 28637 28638 28640 28641 28642 28644 28645 28646 28647 28648 28649 28652 28653 28654 28655 28656 28657 28658 28659 28660 28661 28662 28664 28665 28668 28669 28670 28671 28674 28677 28679 28680 28682 28683 28684 28685 28686 28688 28691 28693 28694 28695 28696 28697 28704 28707 28708 28709 28710 28711 28712 28715 28719 28722 28723 28724 28726 28727 28728 28732 28733 28737 28743 28747 28748 28749 28750 28751 28752 28754 28755 28756 28757 28759 28760 28761 28762 28763 28764 28765 28766 28767 28768 28769 28773 28774 28783 28784 28787 28789 28790 28796 28801 28809 28818 28819 28820 28821 28822 28824 28825 28826 28827 28828 28829 28830 28831 28832 28833 28834 28835 28836 28837 28838 28839 28840 28843 28845 28850 28853 28854 28855 28856 28859 28860 28861 28862 28863 28865 28866 28867 28871 28872 28873 28874 28876 28877 28885 28895 28897 28898 28902 28909 28911 28915 28917 28918 28921 28922 28923 28925 28926 28927 28928 28930 28934 28936 28937 28941 28942 28944 28945 28946 28947 28948 28949 28950 28956 28962 28963 28964 28965 28967 28968 28970 28971 28972 28973 28974 28977 28978 28979 28982 28984 28986 28987 29003 29004 29006 29009 29010 29017 29018 29019 29022 29023 29024 29025 29027 29028 29030 29032 29033 29035 29037 29038 29039 29040 29042 29043 29044 29045 29046 29047 29048 29057 29059 29061 29062 29063 29065 29066 29070 29074 29075 29076 29077 29078 29079 29080 29081 29082 29083 29084 29085 29086 29087 29088 29089 29090 29094 29095 29096 29097 29098 29105 29106 29107 29108 29111 29113 29114 29115 29118 29119 29120 29121 29122 29124 29125 29129 29130 29131 29137 29138 29139 29141 29142 29143 29146 29147 29148 29149 29154 29155 29156 29162 29164 29168 29174 29175 29176 29177 29180 29181 29183 29186 29187 29188 29189 29190 29191 29192 29193 29194 29197 29202 29203 29204 29205 29206 29207 29208 29209 29211 29212 29213 29214 29216 29217 29221 29223 29224 29225 29226 29227 29228 29229 29230 29232 29233 29234 29235 29238 29239 29240 29241 29242 29243 29244 29246 29249 29252 29254 29255 29256 29257 29258 29259 29262 29264 29265 29267 29268 29269 29274 29276 29277 29278 29279 29280 29291 29296 29298 29308 29310 29313 29316 29318 29319 29321 29324 29325 29326 29327 29328 29329 29330 29332 29333 29334 29335 29336 29337 29341 29342 29343 29345 29346 29347 29349 29350 29351 29352 29353 29354 29355 29356 29357 29359 29360 29361 29362 29369 29373 29376 29378 29380 29382 29388 29390 29392 29393 29398 29400 29401 29403 29404 29406 29409 29412 29413 29420 29421 29424 29425 29426 29427 29428 29430 29431 29432 29434 29435 29436 29437 29439 29441 29442 29450 29451 29452 29453 29454 29456 29457 29458 29460 29461 29462 29463 29466 29468 29470 29472 29474 29475 29476 29478 29479 29481 29482 29484 29487 29490 29493 29495 29497 29500 29502 29504 29507 29511 29513 29514 29515 29517 29518 29525 29527 29536 29539 29546 29553 29556 29558 29561 29572 29573 29574 29575 29578 29579 29581 29582 29584 29587 29588 29591 29592 29593 29594 29595 29596 29600 29612 29613 29615 29618 29619 29620 29621 29622 29623 29624 29630 29632 29633 29635 29639 29641 29642 29643 29645 29647 29649 29650 29660 29663 29665 29666 29667 29668 29671 29673 29674 29676 29677 29679 29681 29682 29683 29685 29686 29688 29689 29691 29696 29699 29700 29701 29703 29705 29706 29710 29712 29713 29714 29715 29716 29717 29718 29719 29721 29722 29724 29726 29727 29728 29729 29730 29731 29733 29734 29735 29736 29739 29740 29741 29742 29743 29744 29745 29746 29750 29751 29752 29754 29755 29759 29760 29761 29762 29764 29770 29771 29773 29774 29775 29776 29777 29779 29789 29791 29793 29794 29796 29797 29799 29800 29801 29803 29805 29809 29810 29811 29812 29813 29814 29815 29816 29817 29818 29819 29822 29823 29824 29826 29827 29828 29831 29835 29846 29847 29848 29849 29853 29854 29855 29856 29858 29859 29860 29862 29865 29867 29868 29869 29872 29876 29877 29878 29880 29881 29883 29884 29885 29886 29887 29888 29889 29890 29894 29895 29896 29898 29900 29905 29906 29907 29909 29910 29911 29912 29915 29916 29917 29918 29919 29921 29922 29923 29925 29926 29928 29929 29930 29933 29934 29935 29936 29937 29938 29939 29940 29941 29942 29943 29945 29947 29951 29952 29953 29954 29957 29958 29961 29965 29969 29972 29973 29974 29975 29978 29979 29982 29984 29985 29986 29987 29992 29993 29994 29995 29996 29997 29998 30001 30008 30009 30011 30013 30014 30015 30016 30017 30018 30019 30022 30023 30025 30026 30030 30036 30038 30039 30041 30042 30049 30050 30052 30053 30054 30055 30056 30057 30058 30062 30063 30066 30069 30070 30071 30072 30073 30074 30075 30076 30077 30078 30079 30080 30081 30082 30083 30084 30085 30086 30087 30088 30089 30090 30092 30093 30094 30096 30097 30098 30099 30100 30101 30103 30104 30105 30106 30108 30109 30110 30113 30115 30116 30117 30118 30119 30120 30122 30123 30124 30125 30126 30129 30130 30131 30134 30136 30140 30142 30143 30144 30145 30146 30147 30148 30150 30151 30152 30153 30154 30156 30160 30161 30162 30165 30166 30167 30168 30169 30170 30171 30172 30173 30177 30178 30179 30181 30184 30188 30189 30190 30197 30198 30199 30201 30203 30205 30206 30207 30216 30217 30219 30220 30221 30222 30224 30225 30226 30228 30229 30230 30231 30232 30234 30235 30236 30238 30242 30245 30248 30249 30250 30251 30252 30253 30255 30256 30257 30258 30259 30265 30266 30267 30268 30269 30271 30272 30280 30288 30292 30293 30294 30295 30296 30297 30298 30299 30300 30301 30302 30303 30305 30306 30309 30310 30311 30312 30313 30314 30315 30316 30318 30322 30330 30332 30333 30334 30338 30339 30340 30345 30346 30347 30348 30349 30350 30352 30354 30355 30356 30357 30358 30364 30365 30367 30373 30374 30375 30376 30377 30379 30381 30382 30383 30384 30386 30388 30389 30392 30393 30394 30395 30397 30398 30401 30405 30410 30413 30415 30418 30419 30421 30422 30427 30430 30433 30434 30436 30437 30438 30440 30441 30442 30443 30444 30446 30448 30449 30452 30457 30458 30459 30463 30465 30466 30467 30469 30470 30471 30474 30477 30480 30481 30482 30484 30486 30491 30493 30494 30495 30496 30499 30502 30503 30505 30506 30509 30515 30516 30517 30519 30520 30521 30522 30523 30524 30526 30527 30530 30532 30533 30537 30538 30543 30546 30547 30548 30549 30553 30555 30561 30562 30564 30566 30568 30571 30573 30574 30575 30576 30579 30581 30583 30588 30589 30590 30591 30592 30593 30595 30597 30599 30600 30601 30602 30604 30605 30608 30609 30610 30611 30612 30613 30614 30615 30617 30618 30619 30620 30621 30622 30624 30625 30629 30630 30631 30637 30640 30641 30642 30644 30645 30646 30648 30649 30650 30651 30652 30653 30654 30655 30659 30661 30662 30663 30666 30667 30668 30669 30673 30674 30675 30676 30678 30680 30681 30684 30686 30687 30688 30690 30695 30696 30697 30699 30700 30701 30705 30706 30709 30711 30713 30714 30715 30717 30719 30722 30723 30724 30727 30735 30736 30739 30741 30747 30748 30751 30752 30755 30756 30757 30758 30759 30760 30762 30768 30771 30773 30775 30777 30778 30779 30780 30781 30782 30784 30785 30787 30789 30790 30791 30792 30794 30795 30796 30799 30800 30802 30803 30805 30808 30811 30812 30813 30814 30815 30817 30822 30823 30824 30825 30826 30852 30854 30855 30856 30858 30860 30861 30862 30863 30864 30868 30871 30874 30875 30876 30877 30880 30883 30885 30887 30889 30892 30893 30895 30897 30898 30899 30900 30902 30903 30904 30906 30908 30912 30913 30915 30916 30920 30922 30923 30926 30932 30933 30934 30939 30942 30945 30947 30948 30949 30950 30951 30952 30953 30954 30955 30956 30957 30958 30960 30962 30967 30968 30971 30975 30977 30978 30979 30980 30983 30984 30986 30987 30988 30990 30992 30993 30997 31003 31005 31011 31013 31015 31018 31020 31025 31028 31030 31034 31035 31039 31040 31042 31045 31046 31047 31049 31050 31054 31055 31056 31057 31058 31059 31060 31061 31062 31063 31064 31065 31066 31069 31071 31072 31073 31074 31077 31078 31079 31080 31081 31084 31085 31087 31089 31093 31094 31098 31102 31103 31106 31108 31109 31110 31111 31114 31115 31119 31121 31122 31123 31124 31125 31126 31129 31130 31131 31132 31133 31137 31140 31141 31142 31143 31146 31147 31148 31150 31151 31152 31153 31154 31155 31157 31159 31161 31162 31163 31165 31167 31170 31173 31174 31176 31178 31180 31183 31195 31196 31200 31202 31206 31208 31209 31210 31211 31212 31213 31215 31218 31219 31220 31222 31223 31224 31225 31226 31227 31229 31230 31231 31232 31239 31240 31241 31242 31243 31244 31246 31248 31257 31259 31262 31263 31264 31265 31268 31270 31272 31273 31274 31275 31278 31284 31285 31290 31291 31292 31295 31296 31298 31299 31300 31301 31302 31304 31305 31306 31307 31311 31312 31314 31315 31316 31317 31318 31319 31321 31323 31325 31326 31327 31328 31332 31333 31334 31335 31337 31339 31342 31343 31344 31346 31347 31350 31352 31378 31380 31381 31382 31383 31384 31385 31386 31387 31388 31389 31391 31392 31393 31396 31400 31403 31404 31407 31408 31409 31411 31412 31414 31415 31423 31427 31428 31429 31430 31432 31436 31438 31440 31441 31445 31447 31454 31456 31460 31462 31464 31466 31467 31468 31469 31470 31471 31482 31483 31484 31487 31489 31492 31495 31497 31499 31500 31501 31502 31504 31505 31506 31510 31511 31513 31520 31521 31522 31524 31527 31528 31529 31530 31531 31532 31533 31534 31535 31536 31537 31539 31540 31541 31542 31544 31545 31546 31547 31548 31551 31556 31558 31559 31560 31561 31566 31569 31571 31572 31573 31574 31577 31578 31581 31583 31588 31589 31590 31591 31592 31594 31596 31598 31599 31600 31601 31602 31606 31608 31609 31612 31615 31619 31620 31621 31623 31624 31625 31626 31627 31628 31629 31630 31632 31633 31635 31636 31637 31638 31639 31640 31641 31643 31644 31645 31646 31647 31649 31650 31651 31652 31653 31655 31671 31672 31673 31674 31675 31679 31684 31687 31688 31690 31691 31693 31694 31696 31697 31698 31699 31700 31702 31703 31704 31705 31708 31709 31713 31718 31719 31720 31721 31723 31726 31728 31729 31732 31733 31734 31737 31738 31739 31740 31743 31745 31746 31749 31750 31758 31759 31760 31769 31778 31780 31781 31782 31790 31791 31792 31794 31798 31799 31802 31803 31805 31806 31811 31812 31818 31819 31821 31823 31827 31828 31829 31833 31834 31838 31840 31841 31842 31843 31845 31846 31848 31857 31858 31859 31860 31862 31864 31865 31867 31868 31869 31870 31871 31872 31873 31876 31877 31878 31881 31883 31884 31885 31890 31891 31892 31893 31894 31895 31896 31901 31904 31911 31912 31914 31915 31916 31920 31921 31922 31925 31926 31928 31930 31931 31934 31935 31936 31938 31941 31942 31943 31944 31946 31947 31948 31949 31950 31951 31952 31955 31958 31962 31963 31964 31965 31967 31970 31971 31973 31975 31976 31977 31978 31979 31980 31982 31983 31984 31986 31987 31990 31991 31994 31995 31996 31997 31999 32000 32001 32002 32003 32004 32005 32006 32007 32008 32009 32010 32012 32013 32014 32016 32018 32019 32020 32021 32022 32023 32024 32026 32027 32028 32029 32030 32032 32033 32034 32035 32036 32037 32038 32041 32042 32052 32060 32062 32073 32074 32086 32087 32089 32090 32094 32096 32097 32100 32103 32106 32107 32109 32121 32122 32123 32124 32130 32135 32136 32137 32138 32139 32142 32143 32145 32146 32147 32148 32149 32150 32151 32155 32156 32157 32158 32159 32161 32162 32163 32164 32166 32167 32169 32172 32173 32174 32175 32176 32178 32180 32186 32187 32189 32190 32192 32194 32195 32196 32197 32198 32199 32201 32202 32203 32205 32208 32211 32212 32214 32216 32217 32218 32221 32226 32229 32230 32232 32233 32234 32238 32239 32240 32241 32242 32243 32244 32247 32249 32250 32252 32253 32254 32255 32256 32258 32262 32263 32264 32268 32270 32272 32274 32276 32277 32278 32279 32281 32282 32283 32285 32287 32289 32291 32292 32293 32294 32295 32296 32297 32298 32299 32300 32301 32302 32304 32307 32310 32312 32314 32315 32316 32317 32320 32322 32323 32324 32325 32326 32327 32328 32330 32331 32332 32335 32336 32337 32338 32340 32341 32342 32343 32344 32345 32347 32348 32351 32354 32355 32356 32362 32363 32367 32369 32370 32371 32372 32373 32374 32375 32376 32378 32379 32380 32381 32382 32383 32384 32385 32386 32387 32388 32389 32391 32393 32395 32396 32398 32399 32401 32402 32403 32404 32405 32407 32410 32411 32413 32414 32419 32420 32421 32422 32423 32425 32426 32428 32429 32430 32432 32433 32436 32438 32439 32440 32441 32443 32444 32445 32447 32449 32451 32453 32454 32456 32459 32460 32461 32462 32463 32464 32465 32470 32471 32472 32475 32476 32478 32479 32483 32485 32486 32487 32491 32494 32495 32496 32497 32498 32499 32500 32501 32503 32508 32509 32510 32511 32513 32514 32515 32516 32523 32524 32525 32527 32528 32529 32530 32531 32533 32535 32537 32542 32545 32549 32550 32551 32552 32553 32556 32557 32559 32561 32562 32563 32564 32565 32568 32569 32570 32573 32576 32587 32591 32593 32594 32595 32596 32597 32598 32599 32600 32601 32605 32606 32607 32608 32609 32610 32611 32612 32613 32614 32615 32616 32617 32619 32620 32621 32627 32629 32630 32631 32639 32640 32641 32642 32643 32645 32646 32647 32649 32650 32651 32652 32653 32654 32656 32657 32658 32659 32661 32662 32665 32666 32667 32668 32672 32674 32675 32677 32678 32679 32680 32681 32684 32685 32686 32687 32688 32690 32692 32693 32694 32695 32697 32698 32702 32704 32706 32707 32708 32709 32711 32713 32714 32715 32716 32717 32720 32721 32722 32723 32726 32728 32729 32736 32737 32738 32739 32741 32743 32744 32746 32748 32750 32752 32753 32755 32756 32760 32763 32764 32765 32766 32767 32769 32770 32775 32776 32777 32778 32779 32781 32782 32784 32785 32786 32787 32788 32789 32790 32792 32793 32799 32803 32804 32805 32806 32809 32811 32814 32815 32816 32817 32819 32821 32823 32824 32825 32831 32832 32833 32834 32835 32836 32837 32838 32840 32842 32843 32844 32845 32846 32847 32850 32852 32857 32858 32860 32866 32868 32870 32871 32872 32875 32876 32878 32879 32880 32881 32882 32887 32889 32890 32891 32893 32894 32897 32898 32900 32908 32909 32911 32914 32915 32917 32918 32919 32920 32921 32928 32929 32932 32934 32935 32936 32937 32938 32941 32943 32944 32945 32947 32949 32950 32951 32952 32955 32956 32957 32958 32959 32961 32962 32963 32966 32969 32970 32971 32974 32975 32976 32977 32979 32980 32981 32986 32987 32991 32994 32995 32997 32998 32999 33000 33001 33003 33004 33005 33006 33007 33009 33012 33013 33014 33016 33020 33029 33037 33038 33040 33044 33049 33050 33053 33054 33057 33059 33060 33063 33067 33068 33071 33073 33074 33075 33076 33080 33082 33083 33085 33086 33087 33088 33089 33090 33091 33092 33093 33095 33096 33097 33098 33099 33101 33102 33104 33105 33106 33107 33108 33109 33112 33113 33115 33116 33117 33119 33121 33122 33125 33126 33127 33130 33133 33134 33135 33136 33137 33138 33141 33143 33144 33145 33146 33148 33149 33150 33152 33153 33154 33156 33157 33158 33160 33161 33162 33163 33164 33165 33166 33167 33169 33170 33171 33173 33174 33176 33178 33179 33182 33183 33186 33187 33192 33195 33197 33198 33199 33200 33201 33204 33205 33206 33207 33208 33209 33210 33211 33214 33215 33216 33217 33218 33227 33228 33229 33230 33233 33234 33235 33236 33238 33241 33242 33243 33247 33250 33251 33255 33257 33258 33259 33260 33261 33262 33263 33265 33266 33267 33269 33271 33273 33274 33278 33279 33285 33290 33294 33302 33306 33308 33309 33315 33316 33319 33322 33323 33324 33331 33332 33347 33348 33354 33355 33357 33360 33361 33368 33369 33371 33373 33374 33375 33376 33377 33378 33380 33381 33384 33385 33388 33391 33394 33395 33396 33398 33402 33406 33408 33409 33410 33411 33412 33413 33418 33420 33424 33426 33427 33432 33434 33435 33436 33437 33438 33439 33440 33441 33443 33444 33446 33447 33448 33449 33450 33451 33452 33453 33454 33456 33459 33460 33461 33463 33465 33467 33469 33470 33471 33472 33473 33474 33478 33481 33482 33483 33484 33486 33491 33492 33494 33495 33499 33500 33502 33503 33504 33505 33506 33509 33510 33511 33512 33513 33515 33516 33517 33521 33524 33525 33526 33527 33528 33530 33531 33538 33544 33545 33546 33549 33552 33553 33556 33557 33558 33560 33563 33565 33566 33568 33569 33570 33571 33575 33576 33577 33579 33580 33584 33587 33588 33589 33590 33591 33592 33594 33595 33596 33597 33598 33603 33607 33611 33613 33616 33619 33620 33621 33624 33627 33628 33631 33637 33639 33641 33645 33648 33651 33652 33655 33657 33659 33660 33662 33663 33664 33665 33666 33667 33668 33669 33670 33675 33676 33682 33683 33684 33685 33686 33688 33692 33696 33697 33701 33702 33708 33714 33715 33717 33719 33720 33721 33725 33726 33732 33735 33737 33738 33739 33740 33741 33742 33744 33745 33746 33747 33748 33749 33750 33751 33753 33754 33755 33759 33760 33761 33764 33766 33767 33768 33769 33773 33778 33779 33780 33782 33784 33786 33788 33789 33792 33793 33796 33797 33798 33801 33803 33804 33806 33807 33809 33810 33811 33812 33813 33814 33815 33816 33817 33818 33819 33820 33822 33824 33825 33828 33829 33830 33831 33832 33834 33835 33840 33841 33842 33845 33848 33849 33851 33854 33858 33860 33862 33864 33865 33866 33868 33869 33871 33873 33874 33875 33881 33882 33888 33892 33893 33896 33900 33902 33903 33905 33908 33911 33926 33929 33931 33938 33945 33946 33947 33948 33949 33950 33951 33953 33955 33957 33962 33963 33964 33967 33969 33970 33971 33973 33982 33983 33990 33991 33992 34006 34009 34012 34014 34016 34017 34026 34027 34028 34029 34030 34033 34034 34035 34036 34037 34038 34039 34041 34043 34044 34045 34046 34047 34048 34049 34050 34054 34055 34057 34058 34060 34061 34062 34064 34070 34073 34074 34076 34077 34080 34081 34082 34085 34086 34088 34090 34092 34093 34096 34097 34101 34102 34104 34106 34107 34108 34111 34112 34116 34117 34119 34120 34123 34126 34128 34129 34131 34132 34133 34137 34141 34142 34146 34147 34149 34150 34151 34152 34153 34154 34155 34159 34161 34162 34163 34164 34165 34173 34174 34177 34179 34180 34182 34185 34189 34190 34191 34192 34197 34201 34202 34204 34205 34212 34213 34215 34216 34221 34231 34232 34238 34239 34240 34241 34243 34246 34251 34252 34253 34254 34255 34256 34257 34258 34260 34264 34266 34268 34273 34279 34282 34284 34289 34293 34297 34298 34300 34301 34311 34312 34313 34314 34316 34317 34318 34320 34321 34328 34329 34330 34331 34332 34334 34337 34338 34339 34342 34343 34345 34346 34347 34348 34350 34351 34352 34353 34355 34356 34360 34361 34362 34363 34364 34365 34378 34381 34382 34387 34398 34401 34402 34403 34405 34406 34407 34410 34414 34420 34421 34422 34423 34424 34427 34428 34432 34435 34436 34439 34442 34445 34448 34449 34451 34452 34455 34456 34457 34459 34464 34467 34473 34476 34479 34484 34486 34489 34490 34497 34498 34505 34506 34509 34512 34513 34514 34516 34520 34522 34523 34525 34526 34527 34529 34530 34531 34532 34533 34534 34535 34538 34542 34543 34544 34545 34546 34550 34552 34553 34559 34560 34561 34562 34565 34569 34572 34578 34582 34583 34584 34589 34592 34599 34600 34602 34603 34604 34605 34608 34610 34611 34612 34613 34614 34618 34619 34620 34623 34624 34625 34630 34632 34638 34640 34641 34646 34647 34652 34654 34655 34658 34659 34661 34663 34667 34668 34669 34670 34671 34672 34673 34674 34675 34676 34679 34683 34687 34690 34691 34692 34693 34697 34698 34699 34700 34701 34702 34707 34711 34715 34716 34717 34718 34719 34720 34721 34722 34723 34730 34731 34733 34734 34735 34736 34737 34738 34740 34743 34747 34748 34749 34750 34752 34753 34754 34755 34756 34757 34758 34759 34760 34761 34763 34764 34765 34766 34769 34770 34771 34772 34774 34775 34777 34778 34779 34780 34781 34782 34783 34786 34787 34793 34795 34799 34800 34802 34803 34804 34808 34812 34813 34814 34815 34816 34817 34819 34822 34826 34828 34832 34833 34835 34837 34841 34843 34845 34846 34847 34848 34849 34850 34853 34854 34856 34858 34859 34860 34861 34862 34864 34865 34867 34868 34869 34872 34873 34874 34879 34884 34886 34887 34890 34891 34899 34903 34905 34910 34912 34913 34914 34917 34918 34919 34921 34923 34924 34925 34930 34932 34937 34938 34939 34940 34941 34942 34943 34952 34953 34954 34958 34959 34963 34965 34966 34972 34979 34983 34986 34988 34990 34992 34993 34995 34996 34998 34999 35000 35004 35005 35008 35009 35011 35014 35015 35016 35019 35020 35021 35022 35023 35025 35032 35033 35036 35037 35038 35040 35042 35043 35044 35046 35048 35050 35051 35052 35053 35054 35055 35057 35058 35059 35062 35066 35069 35070 35075 35076 35077 35080 35081 35082 35083 35089 35090 35095 35096 35100 35101 35102 35105 35108 35109 35110 35111 35112 35115 35116 35117 35120 35122 35125 35127 35129 35130 35131 35132 35143 35144 35145 35146 35148 35149 35152 35153 35154 35155 35156 35157 35161 35162 35164 35165 35166 35168 35169 35170 35171 35172 35173 35174 35177 35180 35182 35187 35188 35191 35193 35195 35197 35201 35202 35203 35204 35210 35213 35214 35215 35219 35222 35227 35228 35229 35231 35233 35242 35243 35249 35250 35252 35253 35254 35255 35256 35259 35260 35261 35262 35263 35264 35265 35266 35276 35277 35289 35290 35291 35295 35296 35297 35300 35301 35302 35303 35304 35306 35309 35311 35313 35314 35315 35316 35319 35320 35322 35323 35324 35327 35328 35330 35332 35333 35334 35335 35336 35338 35340 35341 35347 35351 35352 35353 35355 35356 35357 35358 35360 35362 35366 35367 35368 35372 35373 35378 35381 35385 35386 35387 35388 35390 35392 35394 35396 35402 35403 35404 35405 35407 35408 35409 35410 35411 35413 35414 35415 35416 35417 35425 35427 35428 35429 35430 35432 35433 35437 35440 35448 35449 35451 35452 35453 35454 35459 35462 35464 35472 35474 35476 35477 35478 35479 35480 35481 35483 35484 35485 35487 35489 35491 35492 35496 35497 35498 35500 35501 35502 35505 35506 35507 35508 35509 35512 35513 35514 35515 35516 35517 35519 35521 35522 35525 35526 35527 35533 35534 35539 35542 35543 35545 35551 35552 35557 35558 35559 35563 35564 35565 35568 35573 35579 35581 35586 35587 35590 35594 35595 35596 35597 35598 35599 35602 35605 35608 35610 35614 35616 35617 35621 35622 35628 35629 35630 35631 35632 35633 35634 35635 35636 35637 35638 35640 35641 35643 35644 35646 35647 35650 35651 35653 35654 35656 35657 35660 35661 35662 35666 35667 35669 35670 35672 35675 35677 35679 35681 35682 35683 35685 35686 35687 35689 35690 35691 35693 35695 35698 35701 35702 35705 35710 35712 35716 35722 35726 35727 35750 35752 35754 35756 35759 35760 35762 35764 35773 35774 35775 35777 35779 35780 35781 35787 35790 35794 35796 35798 35799 35808 35812 35815 35822 35823 35828 35830 35837 35843 35845 35846 35853 35855 35856 35859 35860 35862 35869 35870 35871 35872 35877 35882 35886 35897 35899 35901 35902 35903 35905 35908 35909 35916 35918 35921 35922 35923 35924 35925 35927 35936 35937 35939 35940 35944 35946 35948 35951 35953 35954 35957 35958 35959 35960 35961 35963 35966 35971 35972 35973 35974 35975 35978 35981 35994 35996 35997 35998 36006 36008 36010 36011 36014 36015 36017 36019 36020 36021 36022 36023 36025 36027 36028 36029 36031 36034 36035 36038 36039 36040 36042 36043 36046 36047 36050 36056 36058 36060 36061 36062 36063 36067 36068 36069 36070 36071 36074 36075 36077 36078 36080 36085 36086 36088 36090 36093 36095 36099 36108 36109 36114 36118 36119 36122 36124 36125 36126 36127 36128 36129 36131 36132 36133 36134 36138 36144 36157 36165 36171 36172 36174 36176 36178 36179 36182 36185 36186 36187 36188 36189 36191 36193 36194 36196 36197 36199 36200 36201 36202 36204 36222 36223 36224 36225 36230 36231 36232 36240 36243 36244 36246 36247 36248 36253 36257 36259 36261 36262 36263 36264 36265 36266 36267 36268 36270 36271 36273 36274 36275 36277 36281 36282 36284 36286 36287 36288 36289 36290 36291 36295 36301 36303 36304 36306 36307 36308 36309 36310 36312 36313 36316 36317 36320 36324 36329 36331 36335 36336 36337 36342 36343 36347 36350 36352 36353 36355 36357 36359 36360 36361 36363 36365 36367 36372 36373 36377 36379 36381 36382 36383 36384 36386 36387 36389 36390 36391 36392 36394 36398 36400 36403 36404 36405 36409 36410 36411 36413 36414 36415 36416 36417 36418 36420 36422 36423 36426 36429 36430 36436 36440 36442 36443 36446 36448 36449 36453 36454 36455 36456 36458 36459 36460 36462 36463 36464 36465 36468 36475 36476 36477 36478 36479 36480 36484 36485 36486 36487 36489 36491 36492 36493 36494 36495 36496 36497 36499 36501 36502 36505 36506 36507 36515 36516 36521 36523 36526 36527 36528 36529 36530 36532 36534 36535 36536 36540 36541 36542 36545 36555 36557 36558 36560 36562 36566 36569 36571 36572 36574 36575 36576 36578 36579 36580 36581 36582 36583 36584 36602 36603 36608 36609 36610 36611 36612 36613 36614 36615 36616 36617 36618 36619 36621 36623 36624 36625 36627 36628 36631 36633 36635 36636 36638 36644 36645 36646 36647 36649 36651 36653 36654 36655 36657 36658 36659 36663 36667 36670 36671 36672 36675 36683 36685 36686 36687 36688 36689 36691 36692 36697 36701 36702 36703 36704 36705 36706 36707 36708 36710 36715 36717 36718 36719 36720 36722 36723 36724 36725 36726 36727 36731 36732 36735 36736 36738 36739 36740 36741 36742 36743 36744 36745 36747 36749 36751 36752 36753 36755 36756 36757 36758 36759 36760 36761 36762 36763 36764 36765 36766 36767 36768 36769 36773 36774 36775 36776 36779 36784 36788 36789 36790 36795 36797 36798 36799 36804 36812 36821 36830 36831 36833 36836 36837 36838 36839 36840 36842 36843 36844 36845 36846 36847 36848 36849 36850 36854 36856 36857 36858 36860 36861 36862 36863 36866 36867 36868 36869 36870 36871 36872 36873 36874 36875 36876 36877 36879 36880 36881 36883 36884 36885 36890 36892 36899 36904 36908 36909 36910 36911 36914 36915 36916 36918 36921 36922 36923 36924 36925 36928 36929 36933 36934 36937 36940 36941 36942 36943 36944 36945 36946 36947 36949 36954 36957 36959 36961 36962 36964 36965 36967 36968 36970 36971 36972 36974 36975 36980 36983 36985 36989 36991 36994 36997 36999 37000 37002 37006 37007 37009 37011 37012 37014 37015 37016 37017 37019 37020 37022 37023 37024 37030 37032 37033 37034 37035 37040 37044 37046 37049 37050 37053 37054 37057 37059 37060 37061 37063 37064 37065 37068 37070 37074 37076 37079 37082 37083 37084 37085 37086 37088 37089 37090 37091 37093 37094 37096 37097 37098 37100 37101 37103 37104 37105 37106 37107 37108 37109 37111 37114 37115 37116 37117 37118 37119 37121 37122 37123 37125 37126 37130 37135 37137 37140 37141 37142 37143 37144 37146 37147 37149 37150 37151 37152 37153 37155 37157 37158 37159 37160 37161 37162 37163 37166 37167 37169 37170 37176 37177 37178 37182 37184 37186 37187 37192 37195 37196 37197 37198 37199 37201 37202 37203 37204 37205 37206 37207 37208 37209 37210 37211 37212 37213 37215 37216 37217 37220 37221 37227 37229 37234 37235 37239 37240 37243 37245 37247 37250 37251 37253 37255 37257 37258 37260 37262 37265 37266 37267 37268 37269 37270 37271 37273 37275 37277 37279 37282 37284 37285 37287 37288 37289 37290 37292 37293 37295 37296 37297 37298 37302 37303 37304 37306 37308 37310 37311 37312 37313 37315 37317 37321 37322 37323 37326 37328 37329 37331 37332 37333 37334 37335 37336 37337 37338 37339 37341 37342 37343 37344 37346 37348 37351 37352 37356 37357 37360 37361 37369 37370 37384 37388 37392 37395 37399 37400 37401 37412 37414 37416 37423 37429 37431 37433 37434 37436 37438 37440 37445 37448 37452 37459 37460 37461 37464 37465 37466 37468 37469 37470 37471 37472 37473 37474 37475 37476 37477 37478 37479 37480 37481 37483 37486 37487 37488 37489 37490 37493 37494 37495 37496 37497 37498 37500 37502 37503 37504 37507 37509 37511 37514 37515 37516 37517 37518 37519 37520 37521 37522 37523 37525 37526 37527 37529 37531 37532 37533 37535 37544 37546 37549 37550 37554 37556 37558 37559 37564 37565 37566 37569 37575 37576 37577 37578 37581 37583 37584 37587 37588 37598 37601 37602 37605 37606 37607 37609 37613 37615 37616 37617 37618 37620 37622 37623 37625 37626 37628 37629 37631 37633 37635 37638 37640 37641 37644 37645 37646 37648 37650 37651 37655 37656 37657 37658 37660 37661 37663 37665 37669 37671 37675 37678 37679 37680 37681 37684 37686 37689 37690 37691 37692 37693 37695 37697 37698 37703 37704 37705 37706 37707 37708 37709 37711 37712 37713 37715 37717 37718 37719 37720 37721 37722 37724 37725 37726 37729 37731 37732 37735 37736 37737 37739 37740 37744 37748 37749 37750 37754 37759 37761 37762 37763 37766 37767 37768 37769 37770 37773 37774 37775 37777 37778 37779 37780 37781 37784 37787 37788 37789 37790 37791 37792 37794 37803 37805 37807 37808 37809 37811 37812 37813 37816 37817 37819 37821 37824 37826 37829 37831 37832 37833 37835 37836 37839 37841 37842 37844 37846 37847 37849 37850 37851 37852 37853 37855 37856 37857 37858 37862 37863 37864 37868 37870 37875 37876 37877 37884 37886 37890 37893 37900 37902 37903 37904 37905 37908 37909 37919 37920 37922 37924 37925 37927 37929 37931 37951 37952 37954 37956 37957 37958 37959 37961 37964 37966 37973 37977 37978 37979 37982 37985 37986 37988 37989 37991 37992 37994 37995 37998 37999 38010 38014 38020 38024 38025 38026 38029 38031 38032 38033 38034 38035 38036 38037 38040 38042 38045 38047 38048 38049 38051 38052 38053 38054 38055 38056 38058 38059 38060 38061 38062 38063 38065 38066 38069 38076 38077 38080 38082 38083 38084 38086 38087 38088 38089 38090 38091 38092 38093 38095 38097 38099 38100 38101 38102 38104 38105 38106 38107 38109 38111 38112 38113 38114 38115 38116 38119 38120 38121 38122 38124 38127 38128 38129 38130 38131 38133 38136 38137 38139 38142 38146 38147 38148 38150 38154 38155 38156 38157 38159 38161 38163 38164 38166 38167 38171 38172 38173 38174 38176 38177 38178 38180 38181 38182 38183 38184 38187 38188 38189 38191 38192 38193 38194 38196 38199 38201 38203 38204 38205 38206 38209 38210 38212 38214 38216 38218 38222 38224 38225 38233 38234 38235 38237 38238 38244 38245 38246 38249 38253 38256 38257 38258 38265 38266 38267 38270 38283 38292 38301 38302 38305 38306 38307 38310 38311 38313 38314 38315 38318 38321 38323 38324 38326 38327 38328 38329 38330 38331 38332 38333 38334 38335 38336 38338 38339 38340 38341 38348 38349 38350 38351 38357 38359 38360 38361 38362 38363 38364 38365 38366 38367 38368 38372 38375 38377 38380 38382 38384 38386 38389 38396 38399 38400 38404 38408 38413 38416 38420 38421 38422 38423 38425 38427 38430 38431 38433 38434 38436 38440 38441 38442 38444 38445 38451 38457 38459 38462 38463 38467 38469 38470 38474 38475 38476 38482 38493 38494 38495 38496 38497 38498 38501 38502 38503 38504 38505 38508 38510 38511 38513 38514 38517 38520 38523 38529 38530 38531 38532 38533 38537 38539 38541 38542 38544 38545 38546 38547 38549 38550 38551 38552 38553 38555 38557 38561 38562 38563 38564 38567 38568 38575 38576 38580 38582 38583 38588 38589 38591 38593 38594 38595 38596 38597 38600 38601 38605 38606 38608 38609 38610 38611 38612 38613 38614 38615 38616 38617 38618 38619 38620 38621 38622 38623 38626 38627 38629 38630 38631 38632 38633 38634 38636 38637 38638 38641 38642 38643 38644 38647 38648 38649 38650 38651 38652 38653 38655 38656 38658 38659 38662 38663 38664 38665 38666 38667 38668 38669 38670 38672 38673 38674 38675 38676 38678 38679 38680 38681 38683 38684 38685 38686 38687 38688 38689 38690 38691 38693 38694 38695 38696 38697 38698 38700 38702 38703 38704 38706 38707 38709 38710 38713 38714 38722 38724 38725 38726 38728 38730 38731 38732 38733 38736 38737 38740 38741 38742 38745 38747 38748 38749 38750 38751 38753 38757 38758 38761 38765 38767 38768 38773 38774 38779 38780 38782 38786 38788 38790 38791 38796 38797 38800 38804 38805 38808 38813 38819 38820 38822 38823 38824 38825 38827 38836 38841 38842 38844 38846 38848 38849 38850 38853 38854 38855 38858 38859 38860 38861 38863 38867 38868 38876 38877 38878 38880 38882 38884 38888 38893 38897 38899 38900 38902 38903 38904 38906 38910 38913 38914 38916 38918 38921 38922 38923 38924 38927 38930 38935 38936 38937 38938 38942 38945 38950 38953 38957 38958 38959 38962 38963 38964 38968 38970 38972 38974 38975 38976 38977 38978 38984 38990 38991 38994 38995 38996 38997 38999 39000 39021 39022 39023 39024 39027 39029 39030 39033 39034 39036 39039 39040 39041 39045 39048 39050 39051 39052 39055 39056 39061 39065 39066 39067 39073 39080 39084 39085 39087 39090 39091 39092 39096 39099 39102 39107 39110 39112 39115 39117 39118 39120 39121 39122 39124 39125 39126 39128 39130 39131 39132 39133 39134 39135 39136 39137 39138 39139 39141 39142 39146 39150 39151 39157 39158 39159 39160 39163 39167 39168 39169 39171 39174 39178 39180 39181 39182 39183 39188 39190 39192 39194 39195 39196 39197 39201 39203 39211 39212 39215 39216 39217 39219 39220 39221 39223 39225 39226 39241 39242 39243 39244 39247 39257 39260 39262 39263 39265 39266 39267 39278 39279 39285 39288 39290 39292 39296 39298 39299 39300 39301 39302 39305 39307 39308 39310 39311 39314 39318 39319 39320 39323 39324 39328 39334 39335 39336 39337 39339 39340 39342 39344 39346 39347 39348 39351 39352 39354 39355 39357 39358 39359 39360 39363 39364 39372 39379 39381 39383 39384 39385 39396 39398 39399 39402 39404 39405 39406 39407 39408 39409 39412 39415 39420 39429 39430 39432 39433 39435 39436 39437 39438 39439 39440 39441 39446 39448 39455 39457 39467 39470 39475 39476 39478 39479 39480 39481 39482 39484 39485 39488 39492 39495 39496 39499 39502 39506 39508 39509 39510 39511 39512 39513 39516 39517 39518 39519 39522 39523 39525 39533 39536 39539 39540 39544 39546 39548 39549 39554 39562 39565 39568 39569 39570 39571 39573 39578 39579 39580 39581 39584 39587 39589 39591 39594 39601 39603 39605 39606 39608 39609 39610 39611 39612 39613 39618 39621 39623 39624 39625 39627 39628 39629 39630 39633 39634 39635 39636 39638 39639 39641 39643 39644 39645 39646 39648 39649 39650 39651 39652 39653 39654 39656 39657 39662 39664 39666 39669 39672 39679 39686 39688 39689 39690 39691 39692 39695 39696 39697 39699 39701 39702 39707 39708 39709 39713 39721 39724 39725 39726 39730 39731 39732 39733 39734 39737 39738 39740 39741 39744 39746 39748 39750 39751 39754 39755 39756 39758 39761 39762 39765 39766 39768 39769 39770 39771 39772 39774 39775 39776 39777 39778 39779 39781 39783 39784 39786 39787 39788 39791 39797 39799 39801 39802 39803 39804 39805 39806 39807 39808 39809 39811 39812 39813 39816 39817 39818 39819 39820 39821 39822 39824 39825 39827 39828 39831 39833 39835 39837 39838 39839 39840 39844 39845 39847 39848 39849 39850 39854 39855 39856 39858 39859 39860 39861 39862 39863 39865 39866 39867 39868 39871 39872 39873 39875 39876 39877 39878 39879 39880 39881 39882 39884 39887 39888 39889 39891 39893 39894 39896 39897 39899 39900 39903 39905 39906 39907 39913 39914 39919 39920 39922 39924 39934 39935 39937 39938 39940 39941 39943 39945 39946 39947 39948 39950 39951 39957 39959 39964 39967 39968 39969 39970 39972 39973 39974 39976 39979 39982 39983 39984 39986 39988 39989 39993 39994 39996 39997 39999 40001 40007 40008 40010 40012 40015 40020 40021 40024 40025 40027 40029 40033 40035 40039 40040 40047 40048 40050 40051 40053 40056 40057 40060 40063 40067 40068 40071 40072 40073 40074 40077 40079 40080 40081 40082 40083 40089 40090 40091 40092 40098 40100 40101 40103 40109 40110 40111 40113 40114 40118 40119 40121 40123 40124 40127 40128 40129 40130 40131 40136 40137 40140 40141 40142 40145 40146 40149 40150 40151 40152 40154 40155 40163 40167 40170 40171 40172 40174 40177 40181 40185 40187 40188 40190 40191 40193 40194 40195 40197 40199 40204 40211 40214 40217 40218 40222 40223 40224 40227 40232 40233 40234 40235 40236 40239 40242 40243 40244 40246 40247 40250 40254 40256 40261 40262 40263 40267 40271 40272 40276 40277 40278 40279 40280 40281 40285 40286 40288 40290 40291 40295 40296 40297 40301 40303 40307 40308 40311 40312 40313 40314 40315 40317 40318 40319 40321 40322 40323 40324 40325 40326 40327 40328 40329 40330 40331 40332 40334 40335 40336 40337 40338 40339 40341 40342 40343 40344 40345 40346 40347 40348 40349 40350 40351 40354 40356 40357 40359 40361 40363 40365 40366 40367 40372 40380 40382 40383 40384 40385 40389 40393 40394 40395 40396 40406 40409 40410 40411 40412 40413 40416 40419 40420 40421 40423 40424 40426 40428 40431 40433 40435 40438 40439 40440 40443 40444 40445 40448 40450 40451 40452 40454 40457 40460 40461 40466 40467 40469 40472 40473 40474 40476 40479 40482 40483 40484 40486 40487 40488 40489 40490 40491 40492 40493 40494 40495 40496 40497 40498 40499 40500 40506 40511 40516 40517 40521 40524 40525 40526 40527 40528 40531 40533 40534 40535 40537 40539 40544 40546 40548 40549 40550 40552 40553 40554 40555 40558 40560 40561 40563 40566 40567 40573 40575 40577 40579 40580 40581 40583 40587 40589 40593 40594 40596 40597 40600 40603 40605 40606 40608 40609 40616 40617 40618 40619 40632 40636 40641 40642 40648 40650 40651 40652 40655 40657 40658 40661 40662 40663 40664 40665 40666 40667 40670 40671 40673 40676 40679 40680 40681 40682 40683 40684 40685 40687 40688 40689 40690 40692 40693 40694 40696 40697 40698 40700 40703 40704 40710 40714 40715 40717 40718 40719 40725 40727 40728 40729 40731 40732 40733 40737 40739 40740 40741 40745 40746 40748 40752 40753 40756 40758 40759 40761 40762 40764 40765 40766 40767 40768 40772 40773 40776 40778 40779 40781 40782 40783 40786 40787 40788 40789 40797 40798 40801 40802 40803 40805 40808 40809 40810 40811 40814 40816 40817 40819 40820 40821 40823 40824 40825 40826 40828 40829 40831 40832 40833 40835 40836 40837 40839 40840 40841 40843 40844 40846 40849 40851 40852 40853 40855 40858 40859 40860 40861 40877 40881 40882 40883 40884 40886 40888 40890 40892 40893 40894 40897 40899 40901 40902 40903 40905 40907 40908 40909 40910 40912 40914 40915 40917 40919 40920 40921 40924 40927 40929 40932 40933 40934 40936 40937 40939 40940 40944 40945 40946 40947 40950 40952 40954 40955 40959 40963 40964 40967 40969 40970 40973 40974 40977 40979 40980 40983 40985 40986 40987 40989 40990 40991 40996 40997 40999 41002 41003 41004 41005 41006 41008 41009 41011 41013 41015 41021 41022 41024 41026 41028 41034 41036 41037 41039 41043 41046 41052 41053 41056 41058 41061 41063 41065 41066 41067 41070 41071 41075 41076 41077 41078 41080 41081 41082 41083 41084 41090 41092 41093 41094 41097 41099 41100 41104 41105 41106 41108 41109 41110 41112 41114 41115 41116 41117 41120 41122 41124 41128 41130 41131 41132 41133 41134 41135 41136 41137 41138 41141 41142 41143 41144 41145 41149 41150 41152 41153 41154 41155 41157 41158 41159 41160 41161 41162 41163 41164 41166 41168 41169 41170 41171 41172 41174 41175 41176 41177 41179 41185 41187 41191 41192 41197 41198 41199 41202 41203 41205 41208 41209 41211 41213 41214 41215 41216 41219 41220 41221 41223 41224 41225 41227 41229 41230 41231 41232 41233 41234 41235 41236 41237 41238 41239 41241 41242 41243 41247 41249 41251 41258 41261 41264 41269 41270 41271 41273 41275 41279 41281 41283 41284 41288 41289 41290 41292 41293 41294 41296 41298 41299 41300 41301 41302 41303 41304 41305 41307 41309 41311 41312 41314 41315 41318 41319 41320 41321 41322 41323 41325 41326 41327 41328 41329 41330 41331 41332 41333 41336 41338 41339 41341 41342 41343 41346 41347 41348 41349 41350 41352 41353 41354 41355 41356 41357 41359 41360 41361 41362 41363 41365 41367 41368 41369 41371 41373 41375 41376 41378 41382 41383 41384 41385 41386 41389 41391 41392 41395 41396 41397 41434 41435 41439 41440 41442 41444 41445 41446 41447 41448 41449 41453 41454 41456 41459 41460 41461 41462 41463 41464 41465 41474 41475 41478 41480 41481 41482 41484 41485 41486 41488 41490 41491 41494 41495 41498 41499 41500 41503 41504 41508 41509 41510 41511 41514 41516 41519 41520 41527 41528 41530 41531 41534 41536 41539 41540 41541 41542 41543 41544 41545 41546 41547 41548 41549 41550 41552 41556 41557 41559 41564 41566 41567 41568 41570 41572 41575 41577 41581 41582 41584 41585 41587 41589 41590 41591 41593 41594 41597 41598 41599 41600 41605 41609 41610 41611 41612 41616 41617 41618 41619 41621 41624 41625 41627 41631 41632 41634 41636 41638 41639 41640 41641 41642 41644 41650 41651 41654 41655 41656 41659 41662 41663 41670 41671 41672 41674 41678 41679 41683 41686 41687 41688 41689 41691 41693 41695 41696 41701 41702 41705 41708 41709 41710 41712 41713 41716 41717 41718 41722 41723 41725 41726 41728 41729 41731 41732 41736 41737 41739 41741 41742 41746 41748 41750 41751 41753 41754 41755 41756 41757 41758 41759 41760 41762 41767 41768 41769 41770 41773 41774 41776 41777 41778 41779 41780 41782 41784 41785 41791 41792 41796 41799 41802 41824 41833 41836 41837 41838 41841 41843 41847 41849 41850 41853 41854 41857 41859 41861 41862 41866 41867 41869 41870 41872 41873 41874 41877 41883 41885 41886 41887 41888 41889 41890 41892 41893 41894 41897 41898 41899 41900 41904 41905 41909 41910 41918 41920 41921 41922 41923 41924 41925 41929 41930 41931 41932 41933 41936 41937 41938 41939 41940 41942 41945 41947 41950 41952 41953 41956 41961 41962 41963 41965 41967 41968 41970 41972 41973 41974 41976 41977 41978 41980 41981 41985 41987 41988 41991 41992 41994 41996 41997 41999 42000 42005 42007 42012 42013 42016 42020 42022 42023 42025 42026 42028 42031 42032 42033 42034 42035 42038 42039 42041 42042 42043 42044 42045 42046 42047 42055 42057 42058 42059 42061 42062 42064 42066 42068 42069 42070 42071 42072 42073 42075 42076 42078 42081 42083 42085 42088 42089 42090 42091 42092 42093 42094 42095 42097 42098 42100 42101 42104 42106 42107 42108 42109 42110 42112 42116 42118 42120 42123 42126 42129 42130 42133 42136 42137 42138 42139 42140 42141 42142 42143 42144 42150 42152 42157 42159 42161 42163 42164 42165 42168 42171 42172 42173 42174 42175 42176 42178 42179 42181 42184 42186 42187 42190 42192 42193 42194 42195 42197 42198 42199 42200 42203 42204 42206 42209 42214 42216 42217 42218 42219 42220 42221 42223 42224 42226 42227 42228 42230 42231 42232 42233 42235 42236 42238 42239 42242 42243 42244 42245 42255 42257 42259 42260 42261 42262 42264 42269 42270 42272 42273 42275 42276 42277 42280 42281 42283 42285 42287 42289 42291 42292 42293 42295 42296 42297 42298 42300 42303 42304 42305 42306 42307 42308 42309 42310 42311 42312 42314 42315 42316 42317 42318 42319 42323 42324 42325 42327 42330 42331 42332 42335 42339 42340 42343 42345 42348 42350 42353 42354 42355 42358 42359 42360 42361 42362 42365 42369 42372 42373 42374 42376 42378 42380 42381 42382 42385 42386 42387 42388 42390 42391 42393 42394 42395 42396 42397 42398 42399 42400 42401 42403 42404 42406 42408 42412 42414 42416 42418 42419 42421 42422 42423 42424 42426 42427 42428 42429 42430 42431 42433 42434 42437 42440 42441 42442 42444 42445 42446 42447 42448 42449 42450 42452 42453 42455 42459 42460 42461 42462 42464 42465 42467 42468 42469 42470 42471 42472 42474 42475 42481 42486 42487 42488 42489 42491 42492 42494 42496 42498 42500 42501 42502 42503 42504 42506 42507 42508 42509 42511 42513 42515 42516 42517 42518 42523 42526 42527 42531 42533 42534 42535 42536 42537 42538 42542 42543 42544 42550 42552 42553 42556 42557 42559 42560 42562 42563 42564 42565 42566 42567 42569 42570 42574 42575 42577 42583 42584 42585 42587 42589 42591 42594 42597 42598 42599 42601 42603 42604 42605 42606 42614 42615 42616 42617 42619 42620 42623 42624 42627 42629 42632 42638 42641 42644 42645 42647 42648 42649 42650 42653 42655 42657 42659 42660 42661 42662 42663 42664 42665 42666 42667 42668 42669 42670 42672 42679 42682 42687 42689 42690 42691 42695 42696 42699 42700 42703 42706 42708 42711 42713 42714 42715 42716 42719 42720 42721 42723 42724 42726 42730 42734 42742 42752 42755 42758 42759 42761 42763 42764 42765 42766 42767 42770 42772 42773 42774 42775 42780 42781 42784 42785 42789 42791 42792 42793 42794 42796 42797 42798 42799 42801 42805 42810 42812 42813 42816 42818 42820 42821 42822 42823 42824 42826 42828 42829 42830 42831 42833 42835 42836 42837 42840 42843 42844 42848 42850 42851 42854 42863 42864 42867 42869 42870 42871 42874 42875 42879 42880 42881 42882 42883 42884 42885 42887 42888 42890 42893 42895 42898 42899 42900 42902 42903 42904 42909 42910 42912 42913 42919 42920 42921 42924 42927 42928 42929 42930 42931 42932 42933 42936 42937 42938 42939 42940 42944 42945 42946 42947 42948 42949 42952 42954 42955 42957 42958 42961 42962 42963 42964 42965 42966 42967 42968 42971 42978 42979 42980 42981 42982 42984 42985 42992 42993 42995 42999 43003 43006 43007 43011 43012 43013 43014 43015 43021 43022 43023 43024 43026 43027 43031 43032 43034 43035 43041 43044 43045 43047 43050 43054 43058 43059 43061 43062 43063 43065 43070 43072 43073 43075 43076 43083 43085 43086 43087 43090 43091 43092 43095 43103 43104 43113 43116 43118 43119 43120 43125 43130 43131 43134 43135 43140 43141 43142 43145 43147 43152 43154 43155 43156 43157 43167 43169 43172 43174 43181 43184 43187 43188 43194 43197 43201 43202 43203 43204 43205 43206 43207 43208 43210 43211 43214 43216 43217 43218 43219 43220 43223 43224 43226 43228 43229 43230 43232 43234 43235 43237 43251 43254 43257 43260 43263 43265 43266 43267 43269 43273 43274 43275 43278 43280 43281 43282 43283 43284 43286 43288 43289 43292 43294 43296 43297 43299 43300 43301 43303 43304 43308 43310 43311 43312 43314 43315 43319 43320 43322 43324 43326 43327 43328 43329 43330 43331 43332 43334 43335 43336 43337 43338 43339 43342 43343 43347 43348 43351 43352 43353 43359 43361 43362 43363 43364 43365 43366 43369 43372 43373 43375 43377 43378 43379 43380 43383 43384 43385 43387 43388 43389 43390 43394 43395 43396 43398 43400 43403 43404 43405 43406 43407 43410 43411 43414 43421 43422 43423 43427 43428 43430 43433 43435 43437 43438 43439 43440 43441 43443 43447 43448 43451 43452 43457 43459 43461 43462 43463 43464 43465 43466 43468 43469 43470 43471 43473 43476 43477 43478 43480 43482 43483 43488 43490 43492 43493 43495 43498 43499 43501 43504 43505 43507 43509 43510 43516 43517 43518 43525 43527 43528 43531 43534 43535 43536 43537 43538 43539 43541 43542 43543 43544 43548 43549 43552 43553 43555 43557 43564 43565 43566 43571 43572 43574 43575 43576 43577 43580 43582 43583 43584 43586 43587 43589 43590 43591 43592 43593 43594 43595 43596 43598 43599 43600 43601 43602 43604 43608 43609 43612 43613 43614 43616 43618 43624 43625 43626 43627 43629 43631 43633 43635 43636 43641 43645 43646 43657 43659 43660 43662 43663 43664 43668 43670 43672 43674 43676 43677 43678 43679 43681 43682 43687 43688 43689 43690 43691 43692 43693 43695 43696 43698 43700 43704 43707 43709 43710 43712 43713 43714 43716 43717 43719 43721 43722 43727 43730 43731 43733 43735 43736 43738 43739 43745 43747 43750 43751 43754 43756 43757 43758 43759 43760 43762 43763 43764 43767 43768 43769 43772 43773 43774 43776 43778 43781 43786 43796 43798 43799 43800 43807 43810 43812 43813 43814 43815 43821 43826 43827 43834 43836 43837 43839 43840 43842 43852 43853 43857 43858 43860 43862 43864 43865 43866 43873 43874 43876 43878 43880 43882 43883 43885 43886 43887 43888 43890 43892 43893 43894 43898 43899 43901 43903 43906 43907 43909 43916 43918 43922 43923 43927 43928 43930 43932 43933 43935 43937 43939 43940 43941 43946 43947 43949 43950 43953 43955 43957 43959 43961 43962 43967 43969 43970 43972 43974 43981 43984 43985 43989 43992 43993 43994 43996 43997 43999 44000 44001 44002 44009 44012 44019 44020 44022 44023 44024 44025 44026 44027 44031 44032 44033 44034 44035 44036 44037 44039 44040 44041 44042 44043 44044 44045 44048 44050 44051 44054 44055 44062 44064 44069 44070 44071 44074 44075 44076 44077 44078 44079 44080 44083 44084 44085 44086 44088 44089 44091 44093 44094 44095 44097 44100 44101 44102 44104 44105 44106 44109 44110 44114 44115 44118 44120 44121 44124 44125 44128 44129 44130 44131 44134 44135 44136 44138 44139 44140 44141 44142 44143 44144 44149 44151 44154 44157 44158 44162 44163 44166 44168 44170 44171 44173 44178 44179 44181 44186 44187 44188 44189 44190 44191 44192 44193 44194 44195 44196 44200 44201 44202 44204 44205 44206 44207 44209 44210 44212 44213 44215 44216 44217 44221 44226 44233 44238 44240 44243 44244 44245 44252 44253 44254 44256 44258 44261 44264 44270 44272 44273 44274 44275 44278 44285 44287 44290 44296 44301 44303 44312 44313 44319 44320 44324 44326 44330 44342 44343 44344 44345 44348 44349 44352 44353 44354 44355 44356 44357 44358 44359 44360 44361 44363 44364 44365 44366 44367 44368 44369 44370 44371 44372 44373 44374 44375 44381 44382 44387 44388 44392 44393 44394 44398 44399 44400 44401 44402 44403 44404 44405 44409 44411 44413 44415 44418 44420 44421 44422 44424 44425 44428 44433 44436 44438 44440 44441 44442 44444 44445 44446 44447 44450 44451 44452 44454 44458 44459 44464 44465 44466 44467 44471 44473 44477 44482 44483 44484 44485 44486 44487 44489 44490 44491 44492 44493 44495 44497 44502 44503 44505 44506 44507 44508 44510 44511 44512 44513 44514 44515 44516 44517 44518 44521 44522 44523 44524 44525 44526 44527 44528 44529 44530 44531 44532 44533 44534 44535 44536 44537 44538 44540 44541 44542 44545 44546 44549 44551 44553 44554 44555 44556 44563 44564 44565 44569 44571 44575 44576 44577 44578 44579 44580 44582 44583 44584 44585 44587 44589 44590 44591 44593 44594 44598 44606 44607 44612 44613 44615 44617 44621 44624 44627 44628 44629 44631 44632 44633 44634 44635 44637 44639 44643 44644 44645 44646 44648 44649 44653 44660 44663 44664 44666 44668 44671 44672 44673 44674 44678 44679 44680 44682 44683 44685 44689 44691 44692 44693 44694 44695 44696 44697 44699 44700 44702 44707 44708 44709 44710 44711 44712 44713 44714 44719 44720 44721 44722 44724 44725 44726 44727 44728 44729 44731 44732 44733 44734 44736 44738 44741 44744 44752 44757 44759 44760 44764 44766 44768 44770 44771 44772 44773 44774 44775 44776 44777 44778 44779 44780 44791 44793 44794 44795 44796 44797 44799 44800 44802 44806 44816 44822 44826 44828 44829 44830 44831 44832 44833 44834 44836 44837 44840 44842 44845 44846 44847 44848 44849 44853 44854 44857 44862 44864 44865 44866 44867 44870 44872 44874 44875 44876 44877 44880 44882 44883 44886 44887 44889 44890 44892 44893 44895 44896 44898 44899 44901 44902 44904 44905 44907 44909 44912 44914 44917 44918 44919 44920 44921 44922 44923 44924 44926 44928 44929 44931 44932 44934 44936 44937 44939 44941 44943 44944 44945 44948 44952 44953 44954 44955 44958 44961 44964 44965 44967 44968 44972 44973 44974 44976 44982 44990 44991 44993 44996 44998 45000 45001 45003 45004 45019 45020 45022 45023 45027 45030 45031 45033 45034 45035 45036 45037 45039 45048 45052 45054 45058 45060 45061 45063 45064 45065 45067 45074 45076 45078 45079 45080 45081 45083 45085 45088 45089 45091 45093 45095 45096 45097 45098 45099 45108 45109 45112 45117 45119 45120 45125 45126 45128 45129 45130 45131 45132 45136 45140 45142 45143 45144 45146 45147 45148 45152 45154 45155 45157 45159 45160 45161 45163 45167 45168 45169 45171 45177 45180 45183 45187 45188 45189 45193 45194 45199 45200 45202 45209 45214 45220 45223 45230 45232 45235 45237 45239 45243 45245 45246 45247 45248 45254 45255 45261 45262 45266 45267 45268 45273 45276 45278 45281 45282 45284 45286 45288 45290 45292 45298 45309 45310 45312 45314 45318 45320 45321 45322 45324 45326 45327 45328 45330 45333 45337 45342 45343 45344 45348 45349 45351 45352 45353 45354 45361 45362 45364 45365 45366 45369 45371 45372 45373 45375 45376 45377 45378 45379 45382 45383 45384 45391 45392 45398 45399 45401 45402 45404 45405 45406 45407 45409 45410 45411 45412 45414 45416 45417 45421 45422 45424 45425 45426 45427 45429 45430 45431 45432 45433 45434 45435 45437 45438 45440 45443 45444 45445 45446 45450 45455 45458 45459 45460 45462 45465 45466 45467 45469 45470 45471 45472 45486 45489 45493 45496 45497 45502 45506 45512 45516 45519 45520 45521 45522 45524 45525 45527 45528 45530 45531 45532 45534 45537 45539 45543 45545 45546 45552 45561 45565 45568 45575 45581 45584 45587 45589 45590 45592 45593 45596 45597 45604 45605 45606 45611 45612 45615 45616 45617 45618 45619 45620 45621 45622 45623 45624 45625 45626 45628 45631 45632 45633 45634 45636 45637 45638 45639 45640 45641 45642 45643 45644 45645 45646 45647 45648 45651 45653 45656 45658 45660 45672 45673 45676 45677 45680 45681 45682 45685 45686 45688 45689 45691 45692 45693 45695 45696 45698 45699 45700 45701 45702 45704 45705 45706 45708 45709 45710 45713 45714 45716 45717 45718 45721 45724 45726 45727 45728 45729 45730 45731 45732 45733 45737 45739 45741 45742 45744 45745 45746 45750 45752 45754 45755 45756 45757 45761 45764 45766 45767 45768 45769 45770 45775 45778 45779 45780 45781 45782 45784 45785 45786 45787 45788 45791 45792 45793 45794 45795 45796 45798 45799 45803 45804 45806 45807 45809 45811 45813 45814 45815 45818 45819 45820 45821 45822 45823 45825 45826 45827 45828 45829 45830 45831 45835 45838 45839 45840 45841 45846 45847 45849 45850 45851 45852 45853 45854 45857 45860 45864 45866 45870 45871 45874 45877 45878 45881 45883 45884 45885 45886 45887 45889 45890 45893 45897 45902 45903 45904 45905 45909 45911 45914 45915 45916 45922 45923 45924 45925 45926 45927 45928 45932 45933 45934 45935 45942 45943 45944 45945 45946 45952 45956 45957 45960 45961 45962 45963 45965 45966 45967 45969 45970 45971 45976 45979 45980 45983 45984 45986 45988 45989 45990 45991 45996 45997 45998 46005 46008 46010 46011 46013 46014 46015 46016 46020 46023 46024 46025 46026 46027 46028 46029 46030 46031 46033 46036 46037 46040 46045 46049 46051 46052 46054 46056 46057 46058 46059 46063 46065 46066 46067 46069 46071 46072 46075 46076 46077 46078 46079 46080 46083 46084 46086 46088 46089 46090 46091 46092 46095 46096 46098 46100 46106 46107 46108 46109 46110 46115 46118 46120 46121 46122 46123 46124 46126 46127 46128 46131 46132 46133 46134 46135 46137 46140 46141 46142 46143 46144 46145 46147 46148 46149 46150 46152 46154 46155 46156 46158 46159 46162 46163 46165 46166 46168 46173 46175 46178 46179 46181 46183 46184 46187 46188 46189 46191 46193 46195 46205 46207 46208 46209 46213 46214 46215 46217 46222 46223 46226 46227 46230 46236 46237 46238 46239 46242 46245 46246 46249 46250 46263 46266 46267 46270 46274 46280 46281 46283 46285 46286 46287 46288 46290 46291 46293 46295 46296 46299 46300 46303 46307 46308 46309 46311 46313 46320 46322 46324 46325 46326 46327 46329 46331 46332 46333 46334 46335 46336 46337 46338 46339 46341 46343 46345 46346 46347 46352 46354 46355 46358 46366 46367 46373 46377 46382 46384 46385 46386 46387 46388 46389 46392 46394 46395 46396 46399 46401 46404 46406 46407 46409 46412 46414 46415 46418 46419 46420 46423 46426 46428 46435 46436 46439 46440 46442 46449 46450 46457 46460 46466 46467 46468 46470 46471 46473 46474 46477 46478 46479 46483 46485 46486 46489 46491 46493 46494 46495 46497 46498 46499 46501 46503 46504 46505 46506 46508 46509 46510 46512 46515 46516 46517 46519 46521 46522 46523 46525 46527 46529 46531 46533 46537 46538 46539 46540 46543 46545 46546 46555 46557 46561 46562 46563 46564 46570 46571 46573 46574 46575 46576 46577 46582 46584 46585 46590 46591 46592 46600 46604 46608 46612 46614 46616 46628 46629 46632 46633 46635 46638 46639 46640 46641 46644 46645 46646 46647 46650 46652 46654 46655 46656 46657 46658 46659 46661 46662 46664 46665 46666 46667 46668 46670 46671 46672 46674 46675 46676 46678 46680 46682 46683 46688 46690 46698 46699 46700 46702 46703 46709 46710 46713 46725 46736 46741 46746 46748 46757 46758 46759 46760 46761 46763 46765 46766 46767 46768 46769 46770 46772 46773 46774 46775 46776 46777 46778 46779 46780 46794 46796 46799 46800 46801 46802 46803 46805 46806 46809 46812 46814 46815 46816 46817 46821 46828 46829 46834 46835 46836 46837 46838 46839 46841 46845 46847 46856 46858 46859 46869 46870 46875 46876 46879 46881 46883 46884 46886 46887 46888 46890 46891 46894 46897 46898 46899 46900 46901 46902 46906 46907 46908 46909 46910 46911 46920 46924 46926 46928 46930 46932 46936 46938 46940 46942 46944 46948 46953 46955 46957 46958 46960 46964 46965 46966 46967 46969 46971 46973 46974 46975 46976 46978 46982 46983 46984 46985 46992 46994 47001 47004 47007 47008 47009 47010 47014 47027 47031 47035 47036 47040 47041 47042 47043 47045 47051 47052 47053 47055 47062 47064 47066 47067 47081 47082 47084 47085 47086 47087 47088 47089 47093 47102 47103 47111 47112 47113 47114 47115 47117 47118 47119 47121 47124 47125 47126 47128 47139 47140 47146 47147 47150 47151 47154 47155 47156 47157 47160 47161 47168 47169 47171 47173 47174 47175 47176 47178 47179 47180 47181 47182 47183 47184 47186 47187 47189 47190 47191 47193 47194 47195 47197 47200 47204 47205 47208 47216 47218 47222 47223 47224 47225 47230 47234 47235 47239 47240 47242 47243 47244 47245 47247 47248 47249 47250 47251 47253 47254 47255 47256 47257 47259 47261 47263 47264 47265 47271 47275 47277 47280 47284 47285 47286 47287 47288 47290 47293 47296 47297 47299 47301 47302 47303 47304 47306 47307 47308 47310 47312 47315 47317 47319 47320 47321 47322 47325 47327 47328 47329 47330 47334 47336 47337 47338 47339 47341 47342 47343 47344 47346 47349 47351 47352 47353 47356 47357 47358 47361 47362 47364 47365 47367 47369 47371 47373 47375 47376 47379 47381 47388 47389 47390 47391 47392 47393 47395 47396 47397 47398 47399 47400 47401 47402 47403 47405 47406 47407 47410 47411 47414 47416 47423 47424 47425 47426 47427 47431 47433 47434 47439 47442 47443 47444 47445 47446 47447 47448 47449 47450 47451 47452 47455 47464 47465 47466 47467 47468 47469 47470 47471 47474 47478 47481 47483 47487 47489 47490 47495 47499 47505 47516 47521 47534 47540 47541 47542 47543 47544 47545 47546 47551 47559 47560 47561 47562 47563 47564 47565 47566 47567 47568 47574 47575 47578 47580 47585 47588 47596 47600 47603 47605 47606 47608 47609 47610 47612 47620 47624 47627 47628 47629 47631 47632 47633 47634 47635 47636 47639 47640 47641 47643 47644 47648 47651 47654 47660 47663 47664 47666 47668 47670 47671 47673 47675 47692 47694 47695 47698 47702 47703 47704 47705 47706 47708 47712 47713 47714 47717 47720 47724 47727 47728 47733 47734 47735 47737 47738 47739 47749 47751 47754 47756 47757 47758 47759 47761 47766 47772 47773 47774 47775 47779 47780 47783 47785 47789 47791 47792 47796 47799 47802 47804 47805 47806 47809 47811 47812 47813 47815 47817 47819 47821 47823 47826 47827 47831 47834 47842 47844 47846 47847 47849 47851 47852 47853 47855 47856 47859 47860 47861 47862 47863 47865 47867 47869 47871 47873 47875 47876 47879 47882 47884 47889 47890 47891 47892 47893 47894 47895 47897 47898 47899 47900 47902 47903 47904 47905 47906 47907 47908 47909 47910 47917 47922 47925 47926 47927 47930 47931 47932 47935 47936 47939 47941 47943 47944 47945 47946 47954 47958 47959 47961 47962 47963 47964 47966 47968 47970 47971 47972 47973 47975 47976 47979 47987 47988 47996 47997 47999 48003 48004 48005 48009 48015 48016 48018 48019 48022 48023 48024 48026 48032 48035 48037 48038 48039 48045 48046 48047 48048 48049 48051 48057 48059 48060 48063 48064 48065 48067 48070 48071 48073 48074 48075 48076 48077 48078 48080 48082 48083 48084 48085 48086 48087 48089 48093 48094 48096 48097 48101 48102 48104 48106 48108 48109 48110 48111 48113 48122 48125 48126 48127 48128 48131 48132 48133 48136 48137 48139 48142 48143 48145 48150 48152 48155 48156 48157 48160 48161 48162 48163 48168 48170 48171 48172 48180 48183 48186 48187 48190 48191 48194 48195 48196 48198 48199 48200 48204 48206 48207 48209 48210 48211 48214 48221 48223 48224 48225 48226 48228 48231 48233 48234 48237 48241 48243 48247 48248 48249 48251 48252 48253 48254 48255 48257 48258 48259 48260 48261 48263 48264 48265 48266 48267 48268 48272 48276 48278 48287 48290 48291 48292 48293 48294 48295 48296 48297 48298 48301 48305 48306 48310 48312 48315 48318 48320 48324 48327 48331 48332 48333 48336 48337 48338 48339 48340 48343 48345 48346 48356 48357 48359 48363 48364 48366 48368 48370 48371 48374 48377 48379 48381 48385 48389 48393 48394 48395 48399 48402 48403 48407 48408 48409 48410 48411 48412 48413 48416 48419 48420 48422 48425 48426 48427 48431 48433 48435 48436 48439 48440 48441 48442 48443 48444 48445 48446 48447 48448 48449 48450 48452 48454 48455 48456 48459 48460 48461 48464 48465 48466 48467 48468 48469 48472 48473 48474 48475 48476 48483 48484 48486 48490 48491 48493 48504 48505 48506 48507 48508 48510 48511 48513 48515 48517 48519 48520 48521 48522 48523 48525 48528 48529 48530 48531 48532 48533 48534 48535 48536 48537 48538 48539 48540 48543 48545 48546 48547 48551 48553 48554 48556 48566 48568 48576 48577 48578 48579 48581 48584 48585 48587 48588 48589 48591 48594 48595 48596 48598 48599 48602 48604 48608 48610 48613 48617 48621 48622 48623 48624 48625 48626 48627 48628 48629 48635 48636 48639 48640 48641 48645 48647 48648 48652 48655 48660 48663 48666 48668 48675 48676 48677 48698 48699 48701 48703 48704 48707 48708 48711 48712 48714 48715 48718 48720 48721 48722 48723 48725 48732 48735 48736 48737 48739 48741 48742 48744 48748 48751 48752 48753 48756 48759 48760 48761 48764 48765 48766 48768 48769 48770 48771 48773 48774 48775 48780 48783 48784 48791 48792 48797 48799 48800 48803 48804 48805 48807 48808 48809 48810 48812 48813 48814 48816 48817 48820 48823 48824 48825 48829 48830 48835 48837 48839 48842 48846 48847 48850 48852 48858 48859 48860 48862 48864 48866 48868 48870 48872 48873 48874 48875 48876 48881 48883 48884 48886 48889 48890 48891 48893 48894 48895 48897 48898 48899 48901 48902 48903 48905 48906 48907 48911 48917 48919 48920 48923 48924 48926 48928 48929 48930 48936 48941 48943 48946 48947 48949 48951 48952 48955 48957 48958 48959 48961 48962 48964 48966 48970 48971 48972 48974 48976 48978 48979 48983 48984 48985 48986 48987 48988 48989 48991 48992 48993 48994 48995 48997 48999 49000 49001 49002 49004 49005 49006 49007 49008 49009 49016 49017 49026 49032 49034 49036 49041 49044 49045 49046 49047 49049 49051 49052 49065 49066 49069 49071 49072 49074 49076 49078 49079 49081 49082 49083 49084 49086 49090 49092 49096 49097 49100 49103 49104 49105 49107 49111 49112 49113 49114 49115 49117 49118 49120 49123 49130 49131 49132 49135 49136 49137 49140 49142 49145 49147 49149 49150 49151 49155 49159 49160 49163 49170 49174 49175 49176 49177 49178 49186 49188 49195 49199 49202 49203 49204 49205 49209 49213 49214 49216 49217 49219 49220 49230 49232 49233 49234 49236 49243 49245 49246 49253 49257 49259 49264 49267 49275 49276 49277 49279 49280 49284 49285 49286 49287 49289 49290 49293 49296 49305 49307 49308 49310 49312 49313 49316 49317 49319 49323 49324 49325 49333 49340 49348 49350 49351 49352 49353 49354 49355 49356 49358 49360 49362 49363 49364 49373 49374 49375 49379 49382 49383 49384 49390 49391 49392 49395 49396 49399 49401 49402 49408 49414 49415 49416 49419 49420 49422 49423 49424 49428 49429 49431 49434 49435 49436 49437 49445 49446 49448 49455 49457 49460 49461 49463 49464 49465 49472 49475 49477 49478 49484 49486 49487 49488 49489 49492 49493 49495 49496 49497 49502 49506 49510 49512 49514 49515 49516 49526 49527 49528 49530 49531 49532 49534 49536 49538 49540 49541 49543 49546 49547 49552 49554 49555 49559 49562 49563 49566 49567 49572 49573 49574 49575 49576 49578 49579 49580 49582 49583 49592 49593 49594 49595 49598 49600 49605 49606 49610 49612 49613 49615 49616 49617 49619 49620 49621 49624 49625 49626 49627 49629 49631 49632 49633 49634 49635 49639 49641 49644 49647 49650 49652 49653 49656 49659 49660 49664 49669 49670 49671 49674 49675 49684 49685 49688 49690 49691 49692 49693 49699 49704 49708 49709 49710 49712 49713 49714 49716 49717 49718 49719 49720 49722 49725 49728 49731 49735 49736 49737 49738 49739 49744 49750 49753 49754 49755 49758 49759 49760 49761 49762 49763 49764 49766 49767 49768 49772 49774 49776 49784 49785 49786 49788 49789 49790 49792 49794 49795 49796 49799 49804 49806 49807 49808 49809 49811 49813 49814 49815 49821 49822 49823 49828 49830 49832 49833 49835 49836 49839 49842 49844 49845 49848 49849 49854 49855 49856 49857 49860 49861 49862 49863 49866 49867 49868 49869 49872 49874 49875 49877 49879 49881 49882 49883 49884 49887 49889 49890 49891 49893 49894 49899 49900 49902 49903 49905 49909 49910 49911 49912 49919 49923 49926 49927 49928 49930 49932 49933 49934 49935 49936 49941 49944 49945 49949 49953 49954 49961 49962 49965 49966 49968 49969 49970 49973 49975 49977 49983 49985 49992 49996 49998 49999 50000 50004 50005 50010 50015 50016 50018 50025 50026 50028 50033 50035 50036 50039 50040 50042 50047 50048 50049 50052 50053 50056 50058 50060 50061 50065 50066 50067 50068 50070 50073 50076 50077 50078 50079 50081 50082 50084 50085 50086 50089 50092 50093 50096 50097 50098 50099 50104 50106 50108 50110 50112 50114 50117 50125 50126 50127 50129 50131 50132 50134 50135 50136 50137 50139 50140 50141 50142 50144 50145 50146 50147 50148 50150 50151 50161 50163 50166 50168 50169 50170 50172 50173 50174 50175 50178 50182 50183 50185 50186 50187 50189 50201 50202 50203 50208 50209 50210 50211 50212 50213 50215 50217 50218 50223 50226 50227 50228 50229 50230 50233 50234 50238 50239 50242 50244 50247 50250 50252 50254 50259 50265 50266 50267 50273 50274 50275 50278 50282 50284 50289 50292 50293 50297 50299 50302 50303 50305 50306 50307 50309 50310 50311 50313 50316 50317 50318 50320 50321 50322 50325 50327 50328 50330 50331 50333 50334 50338 50341 50348 50349 50350 50352 50354 50356 50357 50359 50365 50367 50368 50370 50372 50373 50374 50378 50382 50386 50387 50388 50390 50393 50394 50395 50398 50399 50401 50403 50404 50405 50409 50411 50415 50418 50423 50424 50429 50430 50431 50433 50435 50436 50437 50438 50439 50440 50441 50443 50444 50445 50447 50448 50449 50450 50454 50456 50457 50459 50460 50461 50462 50464 50465 50467 50468 50469 50470 50471 50472 50473 50474 50476 50478 50481 50490 50496 50501 50507 50508 50514 50515 50517 50523 50524 50539 50541 50543 50545 50548 50554 50556 50559 50561 50562 50566 50567 50568 50569 50570 50574 50580 50583 50584 50586 50587 50588 50589 50590 50591 50595 50602 50603 50606 50607 50609 50610 50611 50612 50614 50616 50617 50619 50621 50622 50623 50628 50629 50634 50636 50637 50638 50639 50641 50643 50644 50645 50647 50649 50657 50659 50660 50662 50665 50667 50670 50671 50673 50674 50675 50676 50677 50679 50683 50685 50686 50690 50691 50693 50697 50699 50700 50701 50705 50706 50707 50708 50709 50710 50711 50712 50713 50717 50718 50719 50720 50722 50723 50728 50730 50743 50744 50752 50755 50756 50757 50767 50769 50770 50774 50778 50783 50792 50793 50794 50795 50797 50801 50806 50818 50823 50824 50826 50827 50828 50832 50833 50834 50835 50837 50839 50843 50844 50845 50848 50849 50851 50854 50860 50861 50862 50869 50873 50876 50878 50880 50881 50882 50883 50886 50889 50893 50894 50897 50898 50901 50903 50911 50912 50914 50916 50917 50918 50920 50922 50923 50929 50930 50942 50944 50945 50947 50949 50955 50956 50957 50958 50960 50961 50975 50976 50977 50978 50979 50982 50983 50985 50986 50990 50992 50994 50995 50996 50997 51000 51002 51003 51004 51005 51006 51007 51008 51012 51013 51014 51015 51018 51019 51021 51026 51027 51028 51030 51031 51032 51033 51034 51035 51036 51037 51038 51039 51040 51045 51046 51047 51049 51050 51051 51052 51053 51057 51058 51059 51060 51061 51062 51068 51069 51071 51072 51074 51076 51077 51078 51080 51084 51086 51089 51091 51092 51094 51095 51099 51100 51102 51104 51105 51107 51111 51113 51115 51119 51122 51123 51124 51126 51128 51129 51130 51131 51132 51133 51134 51136 51138 51142 51144 51146 51148 51149 51150 51151 51152 51154 51155 51160 51161 51163 51164 51165 51168 51169 51173 51175 51177 51179 51180 51183 51185 51186 51187 51190 51191 51192 51193 51195 51197 51201 51206 51207 51208 51210 51213 51215 51216 51218 51219 51220 51222 51223 51224 51229 51231 51239 51242 51244 51245 51247 51249 51250 51251 51253 51254 51256 51259 51260 51261 51262 51263 51268 51270 51273 51274 51275 51276 51277 51278 51279 51280 51285 51286 51292 51293 51301 51304 51305 51306 51307 51308 51310 51314 51315 51323 51325 51337 51339 51346 51347 51348 51349 51350 51351 51353 51357 51358 51359 51361 51363 51366 51367 51368 51369 51370 51372 51377 51380 51382 51383 51386 51387 51388 51390 51391 51394 51395 51396 51397 51399 51400 51402 51403 51405 51406 51407 51409 51417 51419 51420 51421 51422 51424 51425 51434 51438 51440 51441 51443 51445 51446 51447 51450 51451 51460 51461 51468 51469 51479 51481 51483 51485 51486 51487 51490 51493 51496 51498 51500 51501 51503 51508 51509 51513 51516 51517 51519 51520 51523 51526 51527 51529 51533 51535 51538 51540 51541 51545 51547 51550 51552 51554 51555 51557 51558 51559 51561 51565 51569 51577 51579 51581 51583 51585 51587 51588 51590 51591 51592 51593 51595 51603 51604 51612 51613 51615 51616 51617 51618 51619 51620 51622 51623 51625 51626 51627 51628 51629 51634 51636 51637 51638 51639 51641 51642 51643 51646 51647 51648 51649 51650 51651 51652 51653 51655 51657 51658 51659 51661 51662 51664 51669 51670 51671 51675 51678 51679 51681 51682 51689 51690 51694 51695 51696 51697 51698 51699 51701 51703 51705 51706 51708 51711 51713 51720 51729 51735 51738 51739 51740 51741 51745 51746 51750 51751 51753 51754 51755 51756 51758 51763 51770 51771 51772 51773 51774 51775 51776 51779 51781 51785 51786 51788 51796 51799 51800 51801 51803 51809 51812 51813 51814 51816 51818 51820 51821 51822 51824 51825 51828 51829 51830 51831 51832 51833 51834 51836 51837 51840 51841 51842 51843 51844 51845 51847 51848 51849 51850 51851 51852 51853 51855 51856 51860 51861 51864 51865 51866 51867 51869 51870 51871 51872 51877 51879 51880 51882 51883 51884 51885 51887 51888 51890 51891 51895 51896 51898 51899 51900 51902 51906 51907 51909 51912 51916 51917 51926 51930 51935 51937 51938 51939 51940 51944 51949 51950 51954 51956 51957 51964 51966 51967 51971 51973 51978 51982 51989 51994 52004 52006 52007 52012 52013 52017 52021 52024 52025 52029 52032 52034 52039 52040 52045 52049 52053 52054 52055 52056 52057 52058 52059 52061 52063 52068 52071 52072 52076 52077 52078 52080 52086 52087 52088 52089 52090 52091 52092 52098 52101 52102 52104 52105 52106 52112 52113 52114 52116 52119 52120 52122 52126 52127 52128 52136 52137 52138 52139 52141 52142 52149 52152 52153 52154 52156 52158 52161 52162 52166 52170 52177 52178 52184 52186 52188 52189 52192 52193 52195 52196 52199 52201 52202 52204 52206 52207 52208 52210 52211 52212 52213 52214 52215 52216 52218 52221 52223 52231 52233 52241 52247 52254 52261 52262 52263 52267 52268 52272 52280 52281 52283 52286 52288 52289 52295 52296 52298 52299 52300 52301 52304 52305 52306 52310 52313 52314 52315 52318 52326 52330 52333 52336 52339 52342 52346 52347 52349 52353 52355 52359 52362 52367 52374 52377 52378 52383 52385 52388 52395 52406 52410 52414 52416 52419 52426 52428 52430 52435 52442 52443 52446 52449 52453 52454 52457 52461 52470 52473 52475 52478 52479 52484 52490 52491 52494 52496 52497 52500 52504 52505 52508 52515 52518 52519 52520 52526 52531 52533 52539 52548 52555 52557 52559 52564 52565 52566 52570 52572 52575 52577 52579 52581 52583 52584 52585 52595 52596 52598 52600 52601 52610 52613 52614 52617 52619 52620 52624 52625 52628 52643 52644 52645 52646 52647 52648 52651 52653 52655 52657 52658 52662 52673 52675 52676 52678 52679 52680 52683 52685 52686 52689 52691 52694 52695 52699 52700 52701 52702 52704 52705 52707 52709 52714 52715 52717 52723 52731 52737 52738 52739 52745 52749 52751 52752 52753 52754 52755 52756 52757 52758 52759 52761 52762 52765 52766 52767 52768 52770 52774 52776 52777 52778 52780 52798 52799 52801 52807 52810 52811 52817 52818 52821 52824 52829 52835 52836 52838 52841 52842 52844 52850 52852 52856 52857 52861 52862 52868 52869 52872 52873 52880 52887 52892 52893 52896 52899 52900 52901 52902 52906 52910 52912 52914 52916 52917 52924 52925 52927 52928 52932 52934 52935 52948 52953 52954 52961 52973 52975 52977 52981 52984 52987 52991 52992 52993 52994 52995 52999 53002 53007 53011 53016 53017 53027 53028 53029 53030 53033 53034 53036 53037 53044 53045 53047 53049 53050 53051 53052 53053 53056 53057 53063 53064 53065 53070 53075 53081 53082 53089 53092 53093 53094 53096 53099 53104 53108 53112 53114 53117 53121 53122 53123 53125 53126 53127 53130 53131 53132 53138 53139 53140 53142 53144 53148 53150 53153 53159 53160 53161 53162 53166 53167 53168 53169 53170 53175 53177 53179 53181 53182 53183 53184 53185 53188 53193 53199 53203 53208 53214 53216 53218 53219 53222 53224 53226 53231 53232 53233 53234 53236 53239 53242 53243 53244 53247 53248 53249 53250 53251 53252 53255 53256 53257 53259 53261 53262 53263 53264 53265 53271 53275 53277 53278 53280 53281 53289 53296 53298 53299 53302 53306 53307 53311 53312 53315 53317 53319 53321 53324 53326 53328 53332 53335 53342 53343 53346 53347 53352 53353 53358 53364 53366 53370 53371 53375 53376 53379 53381 53383 53385 53406 53407 53416 53419 53425 53436 53445 53448 53451 53453 53464 53465 53467 53468 53472 53474 53480 53481 53496 53500 53503 53506 53507 53510 53511 53516 53518 53520 53522 53524 53527 53529 53530 53531 53533 53534 53535 53537 53541 53542 53543 53544 53545 53546 53550 53551 53552 53553 53554 53555 53556 53557 53558 53559 53561 53562 53563 53565 53566 53568 53571 53572 53574 53575 53579 53580 53581 53582 53584 53587 53589 53593 53594 53595 53597 53602 53604 53605 53607 53609 53611 53612 53614 53616 53617 53618 53620 53621 53626 53629 53630 53631 53640 53643 53644 53649 53662 53665 53669 53683 53686 53687 53688 53689 53690 53695 53696 53698 53700 53704 53707 53708 53716 53720 53721 53722 53724 53727 53728 53738 53741 53742 53744 53750 53752 53753 53759 53760 53761 53763 53765 53766 53768 53769 53770 53771 53777 53778 53779 53780 53781 53782 53787 53788 53789 53790 53793 53796 53799 53803 53804 53805 53806 53814 53815 53816 53817 53818 53819 53821 53827 53829 53831 53832 53833 53835 53839 53842 53843 53845 53847 53849 53850 53851 53860 53861 53862 53863 53867 53870 53875 53877 53878 53879 53882 53890 53893 53894 53896 53898 53905 53907 53908 53909 53910 53911 53917 53919 53920 53921 53926 53927 53928 53929 53932 53934 53936 53942 53943 53944 53946 53947 53948 53951 53956 53957 53958 53959 53961 53966 53971 53972 53974 53976 53977 53980 53985 53987 53988 53990 53995 53996 54003 54008 54013 54014 54015 54017 54018 54019 54021 54028 54029 54033 54034 54036 54039 54041 54042 54047 54048 54050 54055 54057 54058 54059 54061 54062 54064 54065 54069 54072 54073 54076 54078 54082 54088 54089 54090 54092 54093 54095 54096 54098 54099 54101 54102 54109 54122 54125 54128 54130 54132 54136 54139 54142 54155 54156 54162 54163 54176 54177 54181 54184 54185 54192 54198 54203 54204 54205 54210 54218 54220 54224 54225 54227 54229 54231 54233 54236 54237 54238 54239 54240 54241 54243 54244 54245 54246 54247 54248 54250 54251 54256 54257 54258 54259 54261 54262 54264 54267 54268 54269 54271 54273 54275 54280 54281 54282 54283 54288 54289 54290 54291 54292 54293 54294 54296 54298 54299 54300 54301 54302 54303 54304 54305 54306 54307 54308 54314 54315 54316 54318 54323 54325 54326 54327 54331 54336 54339 54340 54341 54345 54346 54347 54348 54349 54351 54353 54354 54356 54357 54358 54359 54361 54363 54370 54376 54379 54383 54385 54387 54391 54393 54396 54397 54399 54402 54406 54409 54414 54420 54423 54434 54435 54436 54438 54440 54451 54452 54453 54456 54460 54463 54466 54467 54468 54469 54470 54471 54472 54473 54474 54475 54476 54477 54478 54480 54481 54482 54484 54485 54486 54487 54488 54489 54490 54493 54494 54496 54502 54510 54515 54519 54524 54528 54529 54533 54534 54535 54536 54537 54538 54539 54540 54541 54542 54545 54546 54548 54551 54553 54554 54555 54559 54560 54561 54562 54563 54571 54573 54574 54576 54578 54579 54580 54583 54584 54585 54587 54589 54590 54592 54593 54594 54596 54599 54603 54604 54607 54608 54609 54610 54612 54620 54621 54623 54624 54625 54626 54627 54639 54641 54645 54646 54648 54649 54651 54653 54661 54669 54670 54671 54673 54676 54677 54682 54683 54685 54686 54689 54691 54693 54694 54698 54699 54707 54710 54711 54713 54721 54723 54724 54727 54730 54732 54737 54739 54742 54752 54753 54756 54758 54761 54767 54768 54770 54772 54773 54774 54775 54779 54780 54784 54790 54791 54794 54796 54797 54799 54802 54803 54806 54813 54814 54815 54817 54819 54820 54822 54824 54826 54827 54830 54831 54836 54841 54842 54847 54849 54851 54852 54854 54855 54857 54860 54861 54862 54863 54866 54867 54868 54869 54871 54872 54877 54878 54880 54881 54885 54891 54893 54895 54896 54903 54908 54913 54914 54918 54919 54920 54924 54926 54929 54930 54931 54935 54938 54940 54941 54946 54947 54949 54951 54958 54959 54962 54963 54966 54967 54970 54972 54973 54974 54975 54977 54978 54980 54981 54983 54995 54998 55006 55007 55012 55013 55014 55017 55020 55021 55022 55023 55027 55028 55030 55034 55035 55036 55037 55039 55042 55044 55046 55047 55048 55052 55053 55057 55060 55063 55067 55068 55069 55070 55071 55074 55078 55080 55081 55082 55084 55086 55087 55093 55096 55097 55103 55107 55109 55111 55113 55114 55115 55120 55123 55125 55126 55127 55129 55131 55132 55133 55138 55139 55150 55157 55159 55160 55163 55164 55165 55167 55168 55172 55173 55174 55175 55176 55177 55178 55179 55182 55184 55186 55187 55188 55195 55197 55202 55203 55205 55208 55212 55213 55217 55218 55219 55221 55222 55223 55224 55227 55232 55233 55237 55239 55240 55243 55247 55252 55259 55262 55263 55264 55266 55268 55269 55270 55271 55272 55274 55281 55282 55283 55284 55291 55294 55295 55298 55301 55302 55304 55310 55311 55312 55313 55318 55321 55322 55323 55325 55327 55328 55332 55334 55335 55339 55343 55348 55351 55352 55353 55354 55355 55356 55357 55361 55362 55363 55364 55365 55368 55369 55370 55371 55372 55375 55377 55378 55379 55380 55386 55388 55389 55390 55391 55393 55400 55408 55410 55413 55414 55416 55424 55427 55428 55430 55431 55433 55434 55435 55436 55438 55439 55440 55443 55444 55447 55450 55451 55452 55455 55456 55460 55461 55462 55463 55467 55471 55473 55474 55476 55483 55484 55485 55486 55487 55489 55490 55491 55493 55508 55509 55511 55512 55513 55514 55517 55518 55520 55521 55522 55524 55525 55527 55528 55532 55533 55535 55537 55538 55539 55542 55544 55548 55549 55551 55552 55553 55554 55557 55558 55560 55561 55563 55564 55565 55573 55577 55578 55582 55583 55588 55589 55590 55591 55596 55598 55599 55602 55603 55604 55608 55609 55611 55616 55618 55622 55623 55625 55626 55628 55629 55632 55634 55635 55637 55638 55641 55645 55646 55650 55652 55653 55656 55660 55663 55667 55668 55670 55671 55672 55678 55679 55680 55686 55689 55690 55691 55692 55696 55697 55698 55702 55707 55718 55721 55722 55725 55727 55728 55729 55730 55731 55732 55733 55734 55735 55736 55737 55739 55740 55741 55744 55753 55756 55758 55759 55760 55761 55763 55770 55771 55772 55777 55783 55786 55788 55791 55796 55797 55799 55803 55813 55814 55815 55816 55817 55818 55819 55820 55821 55822 55823 55824 55825 55826 55827 55830 55831 55832 55838 55840 55844 55845 55849 55852 55853 55856 55857 55858 55859 55865 55868 55869 55871 55872 55873 55874 55875 55877 55878 55879 55880 55881 55888 55890 55891 55892 55899 55904 55906 55907 55909 55911 55916 55919 55922 55923 55924 55926 55927 55932 55933 55934 55936 55939 55940 55941 55942 55943 55944 55946 55948 55950 55952 55953 55955 55958 55961 55962 55967 55969 55970 55971 55972 55974 55979 55981 55983 55984 55986 55988 55989 55992 55995 55996 55999 56002 56003 56004 56005 56010 56013 56015 56016 56017 56020 56022 56023 56024 56026 56027 56028 56029 56030 56031 56032 56033 56034 56035 56036 56037 56038 56055 56058 56061 56068 56072 56075 56076 56078 56080 56081 56083 56088 56089 56093 56094 56096 56097 56100 56102 56105 56115 56119 56120 56124 56125 56142 56144 56145 56146 56147 56153 56154 56161 56162 56164 56168 56174 56175 56176 56177 56178 56188 56196 56197 56199 56200 56202 56203 56204 56206 56207 56208 56209 56210 56212 56213 56216 56217 56218 56221 56228 56232 56233 56235 56236 56237 56238 56239 56240 56241 56242 56244 56246 56247 56248 56249 56250 56251 56252 56257 56263 56264 56265 56266 56269 56276 56277 56278 56280 56281 56284 56286 56287 56289 56291 56292 56293 56295 56296 56298 56301 56303 56305 56313 56316 56318 56320 56324 56341 56345 56348 56350 56351 56352 56354 56357 56362 56364 56365 56367 56369 56370 56372 56373 56374 56376 56383 56385 56386 56387 56391 56392 56395 56398 56400 56405 56406 56407 56408 56410 56411 56412 56413 56415 56416 56418 56422 56424 56425 56427 56429 56430 56431 56432 56436 56438 56439 56440 56443 56446 56450 56451 56452 56455 56463 56466 56467 56469 56472 56473 56474 56475 56476 56477 56478 56479 56480 56481 56482 56483 56484 56485 56486 56487 56488 56489 56496 56497 56500 56502 56505 56508 56509 56510 56512 56514 56515 56519 56520 56522 56523 56524 56527 56529 56536 56537 56538 56539 56540 56541 56546 56548 56549 56550 56551 56552 56553 56558 56562 56564 56569 56570 56574 56589 56590 56591 56592 56593 56594 56595 56596 56597 56598 56600 56602 56603 56604 56607 56609 56613 56614 56619 56624 56627 56628 56630 56633 56635 56637 56638 56639 56641 56642 56644 56645 56646 56650 56651 56652 56654 56655 56656 56665 56668 56670 56672 56673 56675 56677 56678 56679 56680 56682 56683 56687 56690 56691 56696 56704 56706 56709 56711 56712 56716 56719 56723 56726 56727 56729 56743 56744 56745 56749 56750 56751 56752 56758 56759 56764 56765 56769 56770 56771 56778 56785 56788 56793 56794 56796 56797 56799 56801 56802 56803 56804 56807 56808 56810 56811 56816 56818 56828 56829 56831 56832 56835 56836 56839 56840 56841 56843 56846 56849 56851 56859 56860 56864 56866 56870 56871 56875 56876 56879 56882 56884 56887 56890 56894 56895 56897 56898 56900 56901 56903 56905 56907 56908 56912 56920 56922 56923 56925 56926 56930 56936 56937 56938 56939 56942 56948 56952 56953 56954 56957 56962 56963 56964 56965 56966 56967 56971 56972 56975 56978 56979 56980 56983 56988 56989 56995 56996 56997 57002 57004 57005 57006 57007 57009 57014 57015 57016 57018 57020 57022 57024 57025 57026 57029 57033 57035 57036 57037 57041 57042 57049 57050 57053 57055 57056 57061 57062 57065 57071 57075 57076 57077 57078 57082 57083 57084 57088 57089 57091 57093 57099 57100 57104 57105 57106 57112 57115 57116 57117 57118 57120 57126 57128 57134 57136 57137 57139 57142 57143 57145 57146 57147 57148 57152 57153 57155 57158 57159 57160 57163 57165 57166 57168 57169 57171 57173 57175 57176 57177 57180 57182 57183 57186 57187 57188 57189 57191 57193 57194 57197 57198 57199 57202 57203 57204 57207 57208 57209 57211 57216 57218 57233 57235 57236 57238 57240 57241 57244 57246 57247 57248 57249 57250 57252 57258 57263 57264 57265 57268 57269 57273 57274 57280 57285 57286 57290 57292 57293 57307 57309 57310 57313 57316 57317 57320 57322 57324 57329 57330 57338 57342 57343 57349 57355 57356 57357 57358 57359 57361 57362 57364 57365 57366 57370 57375 57376 57377 57383 57384 57391 57392 57395 57396 57397 57403 57404 57406 57408 57410 57411 57414 57419 57421 57423 57427 57429 57436 57440 57442 57443 57445 57449 57455 57456 57462 57463 57467 57470 57472 57477 57484 57485 57486 57488 57489 57491 57494 57496 57498 57505 57507 57509 57510 57511 57513 57514 57516 57519 57522 57530 57531 57536 57537 57541 57543 57544 57545 57550 57551 57553 57556 57558 57559 57561 57562 57566 57568 57569 57570 57571 57572 57576 57578 57580 57581 57584 57587 57588 57591 57596 57601 57603 57604 57605 57610 57613 57616 57617 57620 57626 57629 57630 57631 57632 57633 57638 57640 57641 57642 57644 57645 57647 57648 57651 57657 57658 57662 57663 57666 57667 57685 57686 57688 57689 57690 57691 57692 57696 57705 57707 57708 57711 57717 57718 57720 57722 57725 57726 57727 57729 57730 57731 57732 57734 57735 57738 57739 57743 57744 57745 57746 57747 57748 57755 57759 57760 57761 57762 57763 57765 57766 57769 57771 57773 57775 57776 57777 57778 57785 57787 57792 57794 57800 57806 57809 57818 57819 57820 57821 57822 57824 57829 57830 57831 57832 57833 57834 57835 57836 57839 57840 57841 57842 57843 57844 57846 57849 57850 57851 57854 57855 57856 57860 57862 57870 57871 57872 57873 57876 57877 57881 57882 57883 57884 57886 57887 57890 57896 57897 57899 57900 57903 57905 57908 57909 57910 57918 57921 57926 57927 57928 57929 57931 57935 57937 57938 57939 57942 57943 57944 57946 57951 57954 57955 57957 57959 57960 57976 57977 57978 57979 57980 57984 57990 57993 57994 57996 57997 57999 58000 58001 58005 58007 58011 58013 58014 58015 58018 58019 58022 58025 58026 58028 58030 58031 58032 58033 58034 58036 58038 58040 58058 58060 58062 58064 58065 58070 58071 58073 58074 58075 58076 58080 58081 58082 58091 58097 58099 58101 58105 58107 58108 58113 58116 58123 58124 58127 58128 58130 58134 58135 58136 58137 58138 58145 58146 58147 58148 58149 58150 58152 58153 58155 58158 58159 58160 58162 58163 58165 58166 58167 58168 58169 58170 58171 58172 58174 58179 58181 58182 58184 58185 58191 58202 58203 58207 58211 58212 58214 58215 58216 58218 58222 58225 58226 58227 58231 58233 58235 58236 58237 58239 58240 58241 58242 58243 58245 58246 58249 58250 58252 58254 58255 58258 58260 58262 58265 58270 58271 58272 58277 58280 58281 58282 58284 58285 58286 58287 58288 58290 58292 58295 58298 58300 58301 58305 58306 58307 58308 58309 58313 58314 58315 58316 58319 58320 58321 58322 58323 58324 58326 58329 58330 58334 58337 58338 58341 58342 58344 58353 58354 58355 58356 58357 58359 58362 58364 58370 58372 58374 58375 58377 58378 58381 58382 58389 58399 58400 58406 58407 58408 58410 58411 58412 58413 58415 58419 58421 58425 58427 58429 58436 58437 58440 58441 58451 58455 58456 58460 58461 58462 58464 58466 58467 58468 58469 58472 58478 58479 58484 58487 58490 58496 58497 58502 58503 58505 58506 58510 58511 58512 58515 58516 58517 58521 58522 58523 58528 58529 58530 58531 58532 58533 58535 58537 58541 58554 58557 58560 58561 58562 58563 58564 58565 58566 58567 58570 58575 58579 58585 58586 58587 58594 58600 58602 58603 58604 58607 58610 58613 58616 58619 58624 58627 58630 58631 58633 58634 58635 58641 58642 58643 58648 58654 58657 58658 58659 58663 58664 58668 58669 58670 58671 58672 58674 58676 58677 58679 58682 58686 58690 58691 58692 58693 58694 58695 58697 58699 58708 58710 58713 58714 58715 58716 58719 58721 58723 58726 58731 58734 58736 58738 58739 58741 58742 58744 58745 58750 58753 58759 58761 58765 58766 58768 58769 58771 58772 58774 58775 58778 58782 58785 58786 58787 58789 58790 58802 58803 58804 58807 58808 58809 58811 58812 58814 58815 58816 58817 58819 58824 58828 58829 58833 58834 58835 58838 58840 58843 58844 58846 58847 58848 58849 58850 58851 58853 58855 58863 58864 58866 58867 58868 58869 58871 58875 58877 58878 58883 58885 58887 58888 58889 58891 58893 58896 58897 58900 58902 58911 58912 58913 58914 58915 58916 58917 58919 58920 58921 58925 58930 58931 58937 58938 58939 58941 58942 58943 58944 58946 58947 58951 58957 58960 58962 58963 58964 58967 58968 58969 58974 58977 58979 58981 58984 58987 58989 58991 58992 58994 58997 58998 59001 59002 59003 59004 59006 59007 59009 59010 59011 59016 59018 59021 59022 59023 59024 59026 59027 59029 59030 59036 59037 59039 59040 59042 59043 59045 59048 59049 59051 59065 59068 59069 59076 59081 59083 59088 59089 59090 59091 59096 59097 59099 59100 59101 59103 59109 59110 59111 59112 59114 59117 59118 59119 59122 59124 59130 59132 59135 59136 59137 59138 59139 59140 59143 59145 59147 59148 59149 59150 59156 59158 59160 59162 59163 59165 59166 59169 59178 59180 59183 59185 59189 59190 59192 59198 59201 59203 59204 59205 59208 59209 59213 59217 59219 59228 59229 59231 59234 59235 59237 59240 59241 59242 59243 59245 59247 59248 59249 59253 59254 59257 59258 59271 59274 59281 59282 59283 59285 59286 59293 59294 59296 59299 59303 59304 59305 59306 59308 59309 59314 59315 59318 59321 59325 59335 59343 59349 59350 59355 59356 59357 59358 59362 59363 59366 59369 59371 59373 59374 59375 59377 59380 59383 59384 59386 59387 59388 59389 59390 59391 59393 59394 59395 59396 59397 59398 59399 59400 59401 59403 59404 59405 59407 59409 59414 59416 59417 59418 59421 59423 59426 59431 59433 59437 59439 59442 59445 59446 59448 59450 59452 59455 59458 59461 59462 59463 59464 59465 59466 59467 59468 59469 59470 59471 59472 59474 59475 59476 59477 59478 59481 59482 59483 59484 59485 59486 59489 59493 59494 59496 59497 59500 59506 59514 59515 59516 59517 59522 59523 59524 59525 59527 59528 59534 59538 59540 59541 59546 59548 59553 59554 59555 59556 59557 59558 59560 59561 59562 59563 59567 59568 59569 59570 59573 59574 59575 59577 59580 59581 59582 59585 59589 59590 59593 59594 59595 59596 59598 59604 59605 59606 59607 59608 59610 59612 59620 59621 59624 59627 59630 59637 59638 59639 59640 59643 59649 59650 59652 59653 59659 59660 59661 59663 59666 59667 59670 59672 59674 59675 59679 59683 59684 59685 59686 59690 59691 59692 59694 59696 59699 59701 59703 59704 59707 59709 59710 59711 59715 59719 59721 59722 59723 59726 59727 59728 59734 59735 59739 59741 59742 59744 59745 59750 59753 59754 59755 59756 59757 59758 59759 59766 59768 59772 59775 59780 59786 59787 59789 59793 59794 59795 59799 59800 59802 59804 59806 59808 59810 59811 59812 59817 59820 59822 59825 59827 59831 59834 59836 59843 59844 59846 59854 59856 59857 59858 59860 59867 59871 59872 59882 59884 59889 59891 59893 59894 59895 59897 59899 59900 59901 59903 59905 59911 59925 59926 59929 59930 59931 59932 59933 59934 59935 59937 59938 59939 59940 59941 59943 59944 59949 59950 59961 59970 59973 59979 59985 59986 59987 59989 59992 59999 60000 60002 60009 60012 60013 60014 60017 60018 60024 60025 60027 60029 60032 60035 60036 60039 60040 60043 60048 60051 60054 60057 60059 60068 60071 60072 60073 60081 60082 60095 60098 60100 60101 60103 60105 60109 60110 60111 60112 60113 60114 60119 60124 60128 60129 60131 60132 60133 60135 60138 60141 60144 60146 60147 60150 60151 60154 60157 60159 60163 60164 60165 60167 60168 60169 60175 60176 60177 60178 60180 60181 60183 60184 60185 60186 60191 60192 60193 60195 60196 60197 60198 60200 60201 60203 60204 60205 60207 60209 60210 60211 60212 60214 60218 60220 60221 60226 60229 60232 60243 60244 60246 60248 60256 60262 60264 60265 60270 60272 60276 60277 60278 60280 60281 60287 60289 60290 60291 60295 60299 60302 60303 60305 60310 60313 60320 60321 60325 60332 60335 60336 60337 60338 60340 60342 60344 60346 60348 60349 60351 60352 60353 60354 60355 60356 60359 60365 60367 60368 60372 60373 60374 60375 60377 60381 60383 60387 60392 60393 60394 60395 60398 60400 60413 60415 60419 60420 60421 60422 60423 60429 60434 60435 60436 60439 60440 60441 60442 60443 60445 60446 60447 60457 60459 60464 60467 60468 60469 60470 60471 60475 60476 60477 60479 60480 60482 60483 60485 60486 60487 60489 60491 60492 60493 60494 60496 60508 60510 60512 60515 60521 60522 60526 60527 60529 60531 60533 60534 60537 60541 60542 60546 60547 60549 60554 60560 60563 60564 60567 60568 60570 60571 60572 60575 60576 60577 60578 60581 60582 60583 60585 60588 60589 60590 60593 60594 60595 60596 60597 60599 60600 60603 60604 60605 60606 60607 60608 60615 60617 60619 60620 60624 60625 60626 60628 60629 60632 60633 60637 60638 60640 60642 60644 60652 60654 60655 60656 60660 60665 60671 60672 60678 60680 60686 60687 60692 60694 60695 60696 60698 60700 60701 60702 60703 60704 60705 60707 60708 60711 60716 60720 60721 60722 60723 60727 60730 60732 60733 60734 60735 60736 60740 60742 60748 60749 60750 60752 60756 60758 60762 60764 60766 60767 60770 60772 60773 60776 60778 60779 60784 60785 60786 60787 60788 60791 60792 60794 60795 60796 60797 60798 60800 60802 60803 60809 60816 60825 60826 60830 60831 60832 60833 60834 60837 60840 60847 60849 60850 60851 60853 60856 60858 60859 60860 60861 60866 60874 60875 60879 60880 60881 60882 60885 60886 60888 60889 60891 60893 60894 60896 60899 60900 60903 60904 60906 60910 60916 60918 60920 60922 60924 60927 60928 60934 60937 60939 60940 60941 60942 60943 60951 60952 60958 60959 60968 60971 60977 60979 60981 60983 60989 60992 60994 60996 60998 61001 61002 61003 61004 61006 61009 61015 61018 61020 61023 61028 61029 61030 61031 61032 61033 61034 61035 61036 61037 61044 61053 61054 61055 61056 61057 61059 61064 61065 61068 61072 61073 61074 61075 61078 61080 61081 61083 61089 61092 61093 61094 61097 61099 61101 61109 61111 61112 61113 61114 61115 61117 61121 61122 61130 61131 61133 61138 61141 61154 61160 61165 61166 61168 61172 61179 61181 61182 61183 61184 61185 61186 61190 61191 61196 61198 61202 61205 61208 61223 61224 61226 61227 61228 61229 61232 61234 61235 61237 61238 61245 61247 61249 61254 61258 61266 61267 61268 61276 61277 61278 61279 61281 61283 61284 61285 61287 61288 61289 61291 61295 61296 61297 61298 61299 61301 61303 61305 61306 61308 61313 61315 61316 61321 61322 61324 61326 61328 61329 61330 61331 61333 61335 61336 61338 61339 61340 61341 61342 61344 61345 61346 61349 61359 61360 61362 61364 61366 61367 61368 61369 61370 61371 61373 61377 61378 61379 61380 61381 61382 61383 61384 61387 61392 61393 61398 61400 61402 61403 61404 61405 61410 61411 61412 61413 61416 61418 61419 61420 61422 61424 61425 61430 61432 61433 61434 61435 61437 61438 61439 61442 61443 61446 61449 61453 61454 61455 61456 61458 61459 61460 61466 61468 61469 61471 61472 61474 61475 61478 61483 61488 61493 61495 61500 61503 61507 61511 61514 61516 61518 61519 61523 61525 61527 61535 61536 61537 61538 61539 61540 61541 61544 61548 61551 61552 61555 61556 61559 61560 61562 61567 61568 61569 61571 61572 61575 61576 61577 61578 61579 61580 61582 61583 61584 61588 61589 61590 61591 61609 61622 61624 61625 61626 61627 61631 61637 61646 61650 61651 61655 61658 61661 61662 61665 61666 61668 61669 61671 61674 61682 61684 61685 61687 61688 61690 61691 61692 61694 61695 61698 61701 61702 61704 61705 61708 61709 61710 61711 61712 61714 61720 61723 61726 61727 61728 61731 61737 61740 61741 61742 61744 61753 61754 61755 61756 61759 61760 61761 61763 61764 61765 61766 61767 61769 61770 61771 61772 61773 61774 61775 61776 61777 61778 61779 61781 61789 61793 61797 61798 61806 61808 61816 61817 61820 61822 61823 61824 61826 61828 61830 61834 61835 61837 61839 61840 61841 61842 61843 61844 61846 61847 61848 61849 61850 61851 61853 61854 61855 61858 61859 61860 61861 61862 61863 61865 61869 61870 61872 61873 61874 61875 61876 61877 61879 61880 61882 61883 61884 61885 61886 61887 61888 61902 61907 61908 61918 61927 61928 61934 61938 61947 61948 61950 61951 61952 61955 61956 61967 61968 61970 61972 61974 61975 61976 61977 61979 61980 61981 61982 61983 61985 61986 61987 61988 61989 61990 61991 61992 61993 61995 61996 61998 62001 62003 62005 62010 62011 62012 62013 62014 62015 62017 62018 62019 62022 62024 62027 62028 62029 62032 62033 62037 62040 62041 62044 62045 62046 62048 62049 62050 62051 62054 62055 62056 62058 62059 62061 62064 62070 62083 62084 62089 62093 62094 62096 62099 62101 62102 62106 62110 62111 62112 62120 62121 62123 62124 62125 62130 62132 62134 62135 62141 62146 62149 62150 62151 62152 62157 62159 62162 62166 62169 62171 62174 62175 62180 62198 62204 62206 62207 62208 62211 62212 62223 62227 62231 62233 62234 62235 62238 62239 62240 62242 62243 62244 62245 62246 62248 62249 62253 62255 62256 62260 62261 62264 62268 62269 62271 62272 62274 62275 62276 62277 62278 62279 62285 62287 62290 62293 62296 62297 62308 62309 62311 62312 62315 62316 62322 62327 62329 62337 62338 62339 62341 62342 62347 62348 62349 62350 62351 62354 62357 62358 62372 62374 62376 62378 62387 62391 62395 62398 62399 62401 62402 62403 62404 62405 62407 62410 62413 62416 62417 62426 62427 62428 62432 62438 62441 62442 62445 62447 62448 62450 62451 62453 62454 62455 62456 62457 62460 62461 62470 62472 62474 62477 62480 62482 62484 62486 62487 62489 62490 62494 62505 62510 62511 62512 62514 62516 62517 62519 62520 62521 62525 62526 62527 62528 62531 62532 62533 62534 62535 62537 62541 62542 62543 62544 62545 62547 62548 62557 62558 62559 62566 62569 62571 62575 62579 62580 62581 62585 62592 62595 62600 62602 62607 62611 62613 62615 62619 62621 62623 62624 62625 62629 62634 62644 62645 62649 62650 62651 62655 62656 62661 62663 62668 62670 62674 62675 62677 62680 62683 62685 62690 62692 62693 62694 62696 62697 62699 62700 62703 62704 62706 62708 62710 62717 62718 62720 62721 62722 62724 62727 62733 62735 62737 62744 62746 62750 62753 62755 62757 62759 62762 62765 62766 62767 62769 62770 62772 62773 62774 62777 62778 62779 62784 62785 62786 62789 62791 62792 62793 62797 62799 62800 62804 62805 62806 62807 62808 62809 62813 62814 62815 62816 62817 62818 62820 62824 62825 62827 62829 62831 62833 62834 62836 62837 62844 62845 62846 62848 62849 62850 62851 62854 62857 62858 62859 62861 62862 62864 62867 62870 62872 62873 62875 62889 62896 62899 62900 62901 62902 62903 62904 62905 62909 62913 62914 62916 62923 62925 62928 62936 62939 62946 62949 62950 62951 62952 62953 62954 62955 62962 62965 62974 62976 62977 62982 62994 62997 62999 63000 63001 63007 63008 63015 63016 63018 63019 63024 63033 63036 63038 63040 63043 63051 63052 63060 63061 63073 63075 63076 63077 63083 63084 63090 63093 63094 63096 63102 63104 63107 63109 63110 63111 63112 63113 63116 63117 63118 63119 63120 63121 63123 63124 63126 63128 63130 63134 63139 63142 63143 63145 63146 63148 63149 63150 63153 63154 63155 63158 63162 63170 63171 63176 63178 63179 63183 63186 63187 63193 63197 63203 63205 63206 63207 63209 63210 63214 63215 63216 63222 63226 63230 63234 63235 63243 63244 63245 63248 63249 63250 63251 63254 63256 63257 63258 63259 63261 63262 63265 63269 63273 63274 63275 63276 63277 63278 63282 63283 63284 63286 63287 63288 63290 63295 63296 63297 63298 63299 63300 63301 63302 63304 63308 63309 63310 63313 63315 63318 63326 63328 63342 63343 63344 63345 63346 63348 63351 63354 63355 63356 63358 63359 63360 63363 63364 63367 63368 63369 63371 63375 63387 63389 63390 63391 63395 63398 63400 63408 63412 63414 63416 63418 63419 63420 63421 63424 63425 63427 63429 63433 63439 63440 63444 63446 63448 63449 63453 63454 63461 63463 63468 63469 63470 63471 63480 63484 63485 63486 63488 63492 63496 63498 63502 63503 63508 63512 63516 63518 63520 63521 63523 63528 63531 63534 63535 63536 63541 63544 63547 63548 63549 63551 63552 63553 63554 63559 63563 63564 63566 63567 63569 63572 63573 63574 63579 63580 63581 63590 63594 63599 63600 63601 63604 63606 63608 63613 63614 63617 63618 63620 63622 63623 63629 63630 63634 63635 63649 63654 63656 63659 63663 63664 63666 63667 63669 63670 63677 63680 63682 63687 63688 63690 63694 63695 63696 63701 63703 63704 63706 63707 63708 63709 63710 63712 63717 63724 63727 63731 63734 63735 63736 63738 63742 63743 63751 63752 63759 63763 63764 63765 63767 63769 63770 63771 63775 63779 63783 63784 63785 63786 63787 63793 63794 63795 63801 63802 63805 63807 63811 63813 63814 63815 63822 63824 63825 63826 63828 63830 63831 63833 63835 63837 63838 63841 63842 63844 63847 63848 63850 63851 63854 63860 63865 63871 63878 63880 63882 63883 63886 63888 63889 63892 63893 63896 63897 63900 63901 63902 63910 63912 63915 63918 63919 63921 63922 63923 63925 63926 63927 63929 63930 63935 63938 63940 63943 63946 63947 63948 63949 63950 63951 63952 63955 63956 63957 63962 63963 63964 63973 63974 63975 63978 63983 63995 63996 63997 63998 64000 64001 64002 64003 64006 64009 64010 64011 64014 64016 64017 64018 64019 64020 64022 64023 64025 64026 64028 64035 64040 64043 64049 64052 64056 64057 64065 64068 64072 64075 64076 64079 64080 64081 64082 64083 64085 64086 64087 64088 64089 64090 64091 64093 64096 64098 64099 64107 64114 64116 64118 64122 64123 64140 64141 64144 64148 64152 64153 64156 64158 64159 64163 64164 64166 64177 64180 64188 64190 64193 64196 64198 64199 64200 64201 64202 64204 64209 64210 64212 64213 64214 64215 64216 64217 64218 64219 64221 64222 64223 64227 64228 64229 64230 64231 64241 64245 64247 64250 64251 64252 64254 64255 64256 64258 64263 64266 64267 64268 64269 64278 64281 64283 64302 64307 64312 64318 64319 64323 64327 64328 64330 64331 64332 64333 64334 64335 64336 64339 64344 64346 64350 64355 64358 64360 64364 64366 64368 64373 64379 64380 64389 64392 64394 64397 64399 64400 64401 64402 64404 64406 64410 64411 64412 64414 64419 64425 64427 64446 64447 64450 64451 64458 64459 64461 64465 64476 64482 64483 64486 64489 64490 64491 64493 64497 64499 64502 64506 64510 64512 64515 64516 64522 64523 64526 64531 64534 64539 64541 64542 64543 64544 64545 64547 64548 64550 64551 64552 64553 64556 64558 64564 64567 64568 64571 64572 64578 64579 64580 64581 64582 64583 64586 64588 64592 64596 64597 64598 64600 64603 64605 64606 64608 64610 64614 64615 64616 64619 64620 64621 64622 64623 64625 64627 64629 64635 64636 64637 64640 64646 64647 64650 64651 64657 64662 64668 64671 64672 64673 64674 64676 64677 64678 64679 64681 64687 64698 64699 64703 64704 64708 64709 64717 64721 64723 64724 64725 64728 64729 64732 64733 64737 64738 64739 64743 64750 64751 64754 64757 64759 64767 64772 64773 64775 64777 64783 64785 64787 64790 64792 64793 64794 64799 64800 64809 64815 64816 64819 64820 64821 64822 64823 64824 64825 64827 64830 64832 64833 64834 64843 64844 64847 64848 64849 64857 64858 64859 64860 64861 64871 64872 64874 64875 64876 64877 64881 64883 64884 64887 64888 64892 64900 64904 64911 64912 64915 64917 64918 64926 64928 64935 64937 64941 64942 64944 64945 64948 64949 64953 64955 64956 64961 64962 64963 64965 64967 64969 64971 64973 64983 64984 64985 64986 64987 65007 65012 65013 65014 65015 65016 65017 65018 65020 65021 65023 65025 65027 65029 65032 65033 65034 65035 65036 65043 65044 65045 65046 65048 65051 65053 65055 65057 65058 65059 65060 65061 65062 65063 65065 65066 65072 65073 65074 65075 65076 65079 65081 65082 65092 65097 65098 65100 65101 65103 65105 65110 65112 65115 65116 65117 65119 65120 65122 65125 65127 65131 65137 65147 65151 65152 65157 65159 65162 65165 65167 65169 65171 65181 65182 65186 65189 65190 65192 65201 65203 65205 65212 65213 65214 65215 65217 65218 65223 65224 65225 65232 65233 65242 65243 65244 65245 65247 65248 65255 65259 65261 65263 65264 65266 65269 65270 65273 65282 65294 65309 65315 65317 65320 65325 65327 65328 65329 65330 65331 65332 65334 65336 65341 65343 65344 65345 65348 65350 65351 65352 65353 65356 65357 65358 65359 65367 65371 65373 65376 65381 65382 65383 65385 65386 65387 65389 65391 65392 65393 65394 65397 65398 65399 65400 65401 65403 65405 65406 65407 65408 65411 65412 65413 65414 65417 65418 65420 65421 65426 65428 65430 65432 65434 65436 65437 65441 65442 65445 65455 65460 65461 65462 65466 65468 65469 65472 65473 65474 65476 65479 65480 65481 65484 65487 65490 65497 65498 65502 65504 65505 65507 65508 65517 65519 65523 65524 65525 65526 65533 65537 65543 65545 65546 65548 65551 65552 65553 65556 65557 65558 65561 65562 65566 65569 65570 65571 65573 65575 65578 65579 65582 65583 65584 65589 65590 65591 65593 65596 65602 65603 65604 65606 65609 65611 65612 65618 65621 65622 65623 65625 65626 65629 65631 65632 65638 65639 65642 65643 65644 65645 65646 65647 65649 65651 65653 65654 65656 65657 65658 65660 65662 65663 65666 65669 65671 65672 65673 65674 65675 65676 65677 65678 65679 65680 65681 65687 65689 65692 65693 65695 65696 65697 65698 65699 65701 65703 65706 65709 65712 65714 65716 65720 65721 65722 65734 65735 65737 65738 65739 65740 65741 65744 65745 65746 65749 65752 65754 65756 65758 65760 65761 65763 65764 65766 65769 65770 65773 65774 65775 65777 65780 65781 65782 65784 65786 65789 65790 65791 65794 65797 65799 65801 65804 65805 65806 65807 65808 65809 65810 65813 65815 65817 65818 65819 65820 65823 65824 65826 65827 65829 65831 65832 65835 65839 65840 65843 65844 65845 65848 65850 65851 65852 65856 65861 65873 65877 65878 65880 65882 65885 65888 65889 65890 65891 65892 65894 65895 65896 65897 65898 65899 65900 65903 65904 65909 65910 65913 65914 65924 65927 65928 65929 65930 65933 65934 65937 65939 65940 65942 65943 65947 65948 65953 65956 65962 65963 65966 65967 65968 65969 65977 65981 65983 65984 65985 65990 65991 65992 65996 65997 65999 66002 66004 66006 66007 66009 66010 66014 66015 66016 66020 66021 66022 66023 66024 66026 66027 66028 66029 66031 66032 66036 66039 66042 66043 66048 66053 66056 66058 66064 66065 66067 66071 66072 66073 66082 66086 66087 66088 66089 66090 66091 66093 66094 66100 66103 66105 66106 66108 66109 66110 66111 66115 66118 66120 66122 66127 66134 66135 66136 66137 66141 66142 66143 66145 66148 66153 66154 66156 66157 66158 66159 66161 66162 66163 66165 66167 66168 66169 66170 66174 66177 66181 66183 66184 66189 66191 66194 66195 66201 66205 66206 66207 66208 66209 66211 66214 66217 66222 66223 66228 66229 66231 66235 66240 66241 66243 66249 66251 66255 66259 66260 66263 66267 66268 66271 66272 66274 66276 66280 66282 66283 66284 66285 66291 66292 66293 66294 66296 66298 66300 66302 66303 66305 66308 66309 66311 66312 66314 66317 66318 66319 66320 66325 66330 66331 66333 66337 66338 66339 66342 66343 66347 66351 66353 66354 66357 66363 66364 66366 66368 66372 66373 66378 66381 66384 66386 66387 66388 66389 66390 66395 66398 66404 66405 66406 66407 66415 66416 66419 66420 66422 66423 66424 66425 66426 66429 66432 66433 66435 66436 66437 66439 66441 66442 66443 66446 66447 66449 66450 66451 66453 66455 66456 66458 66459 66460 66464 66467 66474 66487 66491 66493 66494 66498 66499 66500 66501 66504 66505 66506 66509 66510 66511 66517 66518 66523 66529 66533 66534 66535 66536 66537 66538 66539 66542 66543 66544 66546 66547 66549 66551 66552 66555 66556 66558 66561 66562 66563 66569 66571 66572 66583 66589 66590 66591 66594 66595 66597 66598 66601 66606 66607 66608 66610 66611 66612 66613 66614 66615 66617 66620 66622 66625 66636 66637 66639 66640 66641 66642 66644 66647 66648 66649 66650 66651 66652 66653 66654 66655 66667 66668 66669 66672 66679 66680 66684 66687 66692 66695 66696 66697 66701 66702 66705 66706 66707 66709 66714 66718 66719 66720 66721 66722 66723 66724 66725 66726 66731 66737 66739 66741 66745 66747 66748 66753 66757 66759 66760 66763 66764 66765 66766 66767 66768 66769 66770 66771 66772 66773 66775 66778 66781 66782 66787 66795 66797 66799 66800 66804 66809 66810 66811 66814 66836 66843 66845 66846 66848 66849 66850 66851 66852 66856 66857 66866 66870 66873 66880 66882 66883 66885 66889 66894 66895 66897 66902 66905 66907 66909 66913 66929 66933 66934 66935 66937 66940 66944 66951 66953 66958 66961 66962 66965 66966 66968 66969 66972 66976 66979 66980 66981 66982 66983 66987 66988 66989 66994 66995 66999 67003 67005 67008 67014 67015 67018 67019 67020 67021 67022 67024 67025 67026 67028 67032 67033 67034 67035 67036 67039 67040 67041 67042 67053 67062 67064 67066 67067 67069 67070 67071 67076 67082 67084 67092 67093 67094 67095 67096 67099 67102 67103 67107 67112 67113 67115 67118 67121 67123 67125 67126 67128 67130 67133 67139 67141 67143 67145 67147 67148 67149 67151 67153 67156 67158 67160 67165 67171 67172 67175 67177 67178 67179 67182 67183 67184 67186 67187 67188 67193 67194 67198 67200 67201 67204 67213 67214 67217 67218 67219 67222 67225 67227 67228 67229 67230 67231 67236 67239 67240 67241 67242 67243 67245 67246 67248 67249 67251 67252 67254 67255 67257 67258 67259 67260 67261 67262 67263 67264 67270 67271 67273 67274 67276 67277 67278 67282 67283 67289 67290 67292 67293 67294 67296 67299 67302 67303 67304 67305 67307 67309 67310 67311 67313 67316 67318 67331 67333 67335 67336 67338 67339 67341 67344 67346 67347 67349 67350 67351 67358 67359 67360 67361 67363 67364 67365 67370 67376 67377 67379 67380 67381 67384 67389 67390 67392 67395 67400 67402 67403 67404 67406 67410 67412 67418 67421 67422 67425 67426 67433 67434 67435 67436 67451 67455 67456 67459 67463 67465 67469 67470 67482 67484 67485 67488 67489 67490 67491 67493 67494 67496 67499 67502 67503 67505 67506 67509 67510 67512 67514 67517 67519 67520 67524 67525 67526 67528 67529 67533 67535 67536 67538 67539 67540 67541 67544 67545 67546 67547 67548 67549 67550 67552 67553 67554 67555 67563 67576 67583 67584 67588 67590 67591 67592 67593 67596 67597 67601 67604 67605 67607 67610 67613 67615 67620 67623 67624 67625 67626 67629 67634 67639 67641 67646 67648 67651 67653 67654 67656 67657 67659 67661 67663 67666 67674 67677 67682 67685 67686 67689 67695 67697 67703 67705 67707 67710 67711 67712 67713 67715 67716 67721 67722 67745 67749 67750 67751 67754 67755 67756 67758 67759 67760 67762 67769 67771 67775 67781 67788 67794 67796 67797 67798 67800 67802 67804 67805 67806 67807 67809 67810 67811 67812 67813 67814 67816 67818 67819 67820 67821 67827 67833 67834 67835 67839 67844 67845 67846 67847 67849 67851 67853 67854 67855 67857 67858 67859 67861 67862 67866 67867 67868 67871 67873 67876 67877 67880 67881 67883 67884 67887 67888 67889 67890 67892 67894 67895 67897 67900 67901 67906 67909 67910 67914 67916 67918 67925 67927 67928 67929 67931 67935 67937 67938 67939 67940 67942 67943 67947 67950 67951 67953 67954 67961 67962 67964 67965 67966 67968 67969 67970 67972 67985 67986 67987 67988 67989 67993 67994 67995 67997 67998 67999 68001 68003 68004 68005 68007 68008 68010 68012 68019 68021 68022 68025 68029 68031 68032 68034 68037 68038 68039 68042 68045 68046 68050 68052 68053 68060 68062 68063 68065 68066 68068 68069 68074 68077 68079 68083 68086 68087 68088 68090 68094 68096 68097 68098 68099 68101 68106 68108 68110 68112 68113 68115 68116 68117 68120 68121 68122 68124 68125 68126 68127 68143 68146 68154 68161 68163 68167 68170 68171 68172 68174 68176 68178 68183 68184 68186 68187 68190 68193 68195 68202 68204 68213 68217 68220 68221 68222 68225 68230 68231 68233 68234 68236 68238 68239 68240 68241 68244 68247 68248 68249 68251 68254 68255 68256 68259 68262 68263 68271 68272 68273 68275 68277 68281 68282 68284 68286 68289 68293 68302 68303 68308 68311 68312 68314 68315 68319 68321 68328 68330 68333 68335 68338 68344 68347 68350 68351 68352 68355 68360 68361 68366 68369 68370 68372 68373 68374 68376 68377 68381 68386 68389 68390 68393 68394 68399 68401 68402 68404 68405 68407 68415 68417 68419 68420 68422 68423 68425 68426 68428 68429 68432 68434 68435 68436 68439 68441 68444 68445 68447 68451 68453 68458 68459 68460 68465 68472 68473 68474 68481 68483 68485 68486 68490 68498 68507 68508 68509 68511 68514 68517 68518 68519 68521 68524 68529 68530 68533 68535 68537 68538 68539 68540 68542 68544 68545 68547 68549 68550 68552 68556 68557 68559 68560 68562 68563 68564 68565 68567 68572 68573 68574 68579 68580 68582 68583 68584 68585 68586 68589 68590 68597 68598 68600 68601 68602 68607 68608 68614 68615 68617 68618 68619 68623 68624 68626 68628 68629 68630 68635 68636 68637 68638 68639 68640 68642 68644 68646 68653 68656 68659 68661 68664 68667 68670 68671 68673 68675 68677 68678 68680 68681 68683 68685 68686 68687 68688 68690 68692 68693 68695 68696 68702 68704 68705 68709 68711 68713 68715 68718 68723 68724 68727 68730 68731 68732 68733 68737 68739 68740 68741 68742 68743 68744 68745 68746 68747 68748 68749 68750 68751 68753 68754 68755 68756 68757 68758 68759 68760 68761 68763 68764 68765 68766 68767 68770 68772 68774 68775 68776 68777 68779 68781 68782 68783 68784 68786 68787 68788 68789 68791 68792 68793 68794 68795 68796 68798 68800 68801 68803 68804 68805 68806 68807 68808 68809 68810 68811 68813 68814 68816 68818 68819 68821 68823 68837 68839 68840 68842 68847 68848 68850 68851 68855 68856 68858 68861 68864 68865 68866 68867 68869 68870 68872 68874 68876 68878 68880 68882 68884 68885 68887 68888 68889 68895 68902 68909 68911 68913 68914 68922 68923 68924 68925 68927 68928 68930 68937 68939 68940 68941 68947 68948 68950 68951 68952 68959 68961 68964 68965 68967 68968 68973 68974 68979 68982 68983 68985 68987 68988 68991 68996 68997 68999 69007 69011 69013 69014 69017 69018 69019 69020 69022 69027 69030 69031 69037 69039 69040 69050 69052 69054 69055 69061 69063 69065 69066 69068 69070 69072 69073 69082 69085 69092 69099 69100 69105 69106 69107 69108 69111 69112 69115 69117 69119 69122 69124 69125 69127 69128 69130 69135 69136 69141 69142 69143 69145 69158 69159 69161 69162 69164 69166 69167 69175 69179 69181 69183 69185 69186 69187 69190 69199 69200 69203 69209 69210 69221 69222 69224 69226 69231 69234 69235 69239 69241 69245 69246 69247 69253 69255 69267 69268 69270 69272 69277 69278 69279 69282 69284 69287 69291 69292 69293 69296 69297 69299 69301 69302 69304 69308 69309 69311 69312 69313 69314 69315 69317 69318 69321 69323 69324 69327 69332 69333 69334 69337 69338 69342 69344 69347 69348 69349 69350 69352 69353 69357 69358 69359 69360 69362 69363 69366 69367 69368 69372 69375 69378 69380 69381 69386 69389 69390 69391 69393 69395 69396 69402 69404 69410 69413 69414 69416 69417 69418 69419 69421 69422 69428 69430 69433 69435 69436 69437 69440 69441 69442 69445 69447 69448 69449 69452 69454 69461 69462 69463 69464 69465 69466 69468 69469 69472 69478 69479 69480 69484 69486 69489 69493 69495 69496 69497 69498 69500 69501 69505 69507 69510 69512 69513 69514 69516 69528 69535 69538 69539 69541 69542 69546 69548 69549 69558 69560 69562 69566 69567 69568 69571 69573 69575 69576 69579 69581 69592 69597 69598 69599 69601 69602 69605 69608 69613 69614 69615 69626 69627 69628 69630 69631 69632 69633 69634 69636 69638 69640 69646 69647 69648 69649 69658 69659 69662 69663 69675 69676 69677 69686 69687 69689 69690 69701 69708 69710 69714 69715 69717 69719 69721 69722 69723 69727 69730 69733 69745 69746 69747 69750 69752 69754 69756 69757 69758 69759 69761 69763 69764 69766 69767 69770 69778 69782 69786 69787 69788 69790 69791 69793 69796 69798 69801 69805 69808 69814 69818 69819 69820 69821 69824 69826 69827 69828 69831 69834 69839 69841 69842 69847 69848 69849 69851 69856 69857 69860 69861 69862 69866 69867 69869 69870 69871 69872 69874 69876 69880 69886 69889 69898 69904 69905 69908 69909 69910 69913 69914 69915 69916 69917 69918 69922 69931 69933 69934 69936 69940 69941 69942 69943 69944 69945 69950 69951 69958 69964 69965 69968 69969 69971 69972 69974 69978 69979 69981 69982 69983 69984 69985 69991 69994 69999 70004 70010 70011 70012 70014 70016 70019 70020 70022 70023 70024 70025 70028 70029 70031 70037 70039 70042 70043 70045 70046 70049 70057 70064 70065 70066 70067 70068 70069 70071 70072 70076 70077 70078 70082 70083 70087 70090 70091 70093 70096 70098 70102 70107 70110 70112 70116 70121 70123 70125 70128 70131 70133 70134 70135 70137 70144 70147 70150 70153 70156 70157 70160 70162 70166 70170 70174 70176 70178 70179 70180 70183 70188 70189 70192 70197 70198 70199 70204 70207 70208 70209 70213 70216 70221 70227 70229 70232 70233 70236 70237 70243 70245 70247 70248 70249 70252 70253 70259 70260 70261 70262 70265 70269 70270 70271 70276 70277 70279 70283 70284 70285 70288 70303 70306 70310 70311 70315 70316 70317 70318 70319 70321 70322 70323 70324 70327 70330 70331 70335 70336 70337 70341 70342 70343 70344 70347 70348 70349 70350 70351 70364 70366 70367 70368 70374 70377 70380 70381 70386 70388 70390 70391 70396 70397 70405 70406 70408 70410 70412 70413 70414 70415 70417 70419 70421 70424 70430 70435 70436 70442 70444 70445 70447 70456 70460 70461 70462 70463 70467 70468 70473 70476 70479 70481 70483 70486 70488 70489 70490 70491 70492 70504 70509 70510 70517 70525 70533 70542 70543 70546 70547 70548 70551 70552 70554 70555 70560 70561 70564 70565 70570 70573 70574 70575 70576 70578 70579 70581 70583 70584 70591 70593 70595 70596 70606 70609 70612 70613 70614 70618 70620 70621 70628 70633 70635 70636 70645 70646 70656 70659 70660 70663 70664 70666 70669 70671 70672 70673 70676 70677 70681 70685 70689 70690 70694 70698 70702 70705 70706 70707 70708 70711 70714 70715 70716 70718 70719 70721 70727 70729 70731 70734 70735 70738 70742 70743 70744 70748 70750 70753 70754 70755 70762 70763 70764 70766 70772 70773 70775 70777 70778 70779 70782 70784 70785 70786 70788 70791 70798 70799 70806 70814 70818 70819 70820 70821 70822 70823 70824 70825 70826 70827 70829 70831 70833 70837 70838 70839 70846 70849 70858 70860 70863 70869 70871 70872 70874 70875 70879 70880 70889 70890 70907 70910 70913 70917 70919 70920 70921 70930 70931 70936 70940 70944 70951 70959 70972 70974 70975 70976 70984 70987 70992 70994 70998 70999 71000 71001 71002 71005 71007 71011 71013 71014 71025 71033 71047 71048 71049 71052 71056 71060 71067 71073 71074 71077 71079 71083 71084 71086 71087 71088 71091 71092 71094 71095 71096 71097 71098 71099 71100 71101 71104 71105 71106 71107 71111 71112 71113 71115 71116 71117 71123 71128 71129 71130 71132 71133 71134 71137 71139 71144 71148 71150 71152 71154 71158 71159 71161 71162 71164 71165 71168 71169 71170 71171 71172 71173 71177 71178 71189 71194 71199 71202 71203 71206 71210 71213 71216 71217 71218 71222 71223 71230 71231 71232 71236 71237 71238 71239 71240 71243 71244 71250 71253 71260 71263 71265 71267 71270 71271 71275 71277 71279 71280 71285 71289 71290 71294 71299 71300 71305 71306 71308 71312 71314 71315 71318 71319 71320 71322 71323 71336 71339 71346 71349 71352 71355 71357 71358 71359 71360 71362 71364 71366 71367 71371 71372 71375 71377 71379 71382 71383 71384 71387 71388 71389 71390 71392 71396 71397 71398 71400 71401 71402 71403 71404 71405 71406 71407 71408 71409 71411 71412 71416 71419 71433 71436 71438 71439 71447 71448 71450 71452 71463 71464 71465 71466 71467 71470 71471 71472 71474 71475 71476 71477 71479 71480 71491 71497 71504 71505 71506 71507 71510 71511 71512 71514 71516 71517 71519 71520 71525 71526 71528 71530 71531 71532 71534 71535 71537 71538 71539 71541 71542 71543 71545 71548 71550 71558 71560 71563 71564 71566 71572 71581 71589 71590 71591 71593 71598 71602 71605 71612 71613 71617 71622 71626 71632 71635 71638 71640 71650 71651 71654 71655 71656 71658 71659 71661 71666 71667 71668 71671 71672 71674 71676 71677 71678 71679 71686 71687 71690 71693 71694 71696 71700 71702 71706 71713 71714 71716 71717 71721 71722 71725 71728 71729 71730 71731 71734 71736 71737 71742 71743 71744 71746 71748 71749 71750 71753 71755 71756 71757 71759 71760 71762 71766 71770 71772 71773 71774 71775 71777 71778 71779 71780 71785 71787 71789 71790 71791 71797 71798 71805 71807 71808 71809 71810 71811 71812 71813 71815 71816 71817 71818 71823 71824 71826 71827 71828 71830 71831 71836 71838 71842 71845 71849 71852 71855 71856 71859 71861 71863 71870 71874 71876 71877 71880 71881 71884 71891 71894 71895 71901 71903 71904 71908 71910 71911 71912 71914 71915 71916 71917 71921 71923 71926 71931 71932 71936 71941 71942 71943 71944 71945 71947 71948 71952 71956 71957 71959 71960 71961 71962 71964 71965 71967 71968 71977 71978 71980 71981 71982 71993 72001 72006 72013 72016 72020 72022 72023 72036 72037 72038 72040 72042 72045 72046 72047 72051 72052 72053 72055 72056 72057 72058 72063 72064 72066 72067 72068 72069 72070 72072 72073 72074 72077 72080 72083 72092 72099 72101 72102 72104 72105 72106 72108 72111 72113 72120 72122 72127 72128 72132 72134 72135 72136 72137 72140 72141 72142 72143 72144 72147 72149 72151 72154 72155 72158 72159 72162 72166 72167 72171 72176 72177 72178 72179 72181 72184 72187 72190 72191 72196 72197 72206 72209 72210 72211 72219 72225 72229 72231 72232 72234 72242 72243 72246 72249 72250 72252 72255 72257 72260 72261 72262 72263 72264 72265 72270 72278 72279 72280 72288 72295 72296 72299 72302 72303 72304 72306 72308 72313 72314 72315 72325 72327 72328 72329 72333 72335 72337 72342 72343 72344 72346 72347 72349 72351 72357 72359 72360 72362 72367 72369 72371 72372 72379 72381 72386 72393 72398 72402 72403 72405 72413 72414 72415 72418 72423 72424 72428 72430 72432 72433 72435 72436 72437 72438 72440 72444 72445 72449 72452 72453 72455 72456 72457 72458 72461 72462 72463 72464 72465 72466 72472 72473 72474 72475 72476 72478 72479 72482 72483 72484 72485 72486 72487 72491 72493 72501 72502 72509 72510 72511 72516 72517 72521 72522 72527 72531 72532 72533 72534 72535 72536 72538 72539 72545 72546 72550 72552 72560 72562 72567 72568 72573 72574 72576 72588 72589 72593 72595 72597 72599 72602 72609 72610 72611 72615 72617 72618 72624 72625 72628 72631 72632 72636 72642 72643 72646 72647 72651 72653 72655 72657 72658 72662 72667 72674 72675 72680 72690 72694 72698 72716 72720 72721 72724 72729 72731 72733 72737 72740 72742 72747 72748 72750 72761 72766 72767 72768 72770 72771 72772 72773 72777 72778 72780 72785 72789 72793 72797 72799 72801 72809 72813 72817 72818 72820 72822 72825 72828 72835 72836 72839 72841 72842 72846 72847 72862 72863 72866 72872 72873 72875 72876 72880 72881 72887 72891 72899 72901 72902 72905 72906 72912 72914 72917 72918 72920 72927 72944 72948 72949 72954 72959 72962 72966 72968 72970 72973 72974 72977 72978 72979 72982 72984 72991 72992 72995 72997 73000 73002 73005 73012 73013 73014 73021 73026 73027 73030 73038 73039 73042 73053 73054 73056 73059 73061 73066 73068 73070 73072 73075 73076 73078 73079 73083 73086 73089 73093 73094 73096 73098 73100 73108 73109 73111 73112 73113 73114 73115 73120 73122 73124 73125 73127 73129 73130 73131 73132 73137 73140 73144 73145 73147 73150 73151 73154 73155 73158 73161 73163 73164 73168 73172 73173 73174 73175 73176 73177 73178 73181 73183 73184 73185 73186 73187 73189 73190 73191 73192 73196 73208 73210 73211 73212 73213 73222 73223 73227 73229 73230 73231 73232 73234 73235 73238 73239 73240 73241 73243 73244 73246 73250 73251 73252 73255 73256 73257 73260 73261 73265 73266 73269 73273 73274 73275 73276 73280 73281 73284 73288 73290 73300 73303 73306 73309 73310 73318 73321 73327 73330 73333 73334 73337 73338 73340 73343 73346 73349 73352 73355 73356 73359 73365 73366 73370 73372 73374 73379 73380 73382 73386 73387 73389 73394 73400 73401 73402 73406 73408 73411 73412 73413 73415 73416 73417 73418 73420 73421 73424 73425 73426 73427 73430 73431 73432 73433 73434 73435 73439 73440 73441 73443 73444 73445 73446 73451 73452 73453 73457 73458 73459 73465 73466 73467 73468 73469 73470 73471 73473 73474 73475 73476 73477 73478 73479 73480 73481 73484 73488 73489 73490 73492 73493 73494 73495 73496 73497 73498 73499 73500 73502 73504 73507 73508 73513 73514 73516 73518 73521 73522 73524 73525 73527 73530 73531 73533 73534 73537 73539 73545 73546 73547 73551 73552 73554 73555 73557 73558 73563 73566 73567 73568 73569 73571 73575 73578 73579 73580 73582 73585 73587 73589 73590 73594 73597 73600 73605 73606 73607 73610 73611 73613 73614 73616 73617 73619 73620 73622 73623 73624 73626 73627 73630 73632 73634 73637 73639 73640 73641 73642 73644 73649 73655 73657 73670 73676 73677 73678 73680 73681 73682 73684 73694 73700 73707 73718 73720 73726 73727 73728 73730 73731 73732 73733 73742 73744 73745 73751 73754 73755 73756 73757 73759 73760 73766 73773 73774 73776 73777 73778 73781 73782 73784 73794 73796 73801 73802 73807 73811 73815 73817 73819 73821 73822 73825 73826 73830 73842 73846 73848 73854 73857 73863 73867 73868 73871 73875 73878 73883 73884 73887 73888 73889 73890 73893 73895 73896 73906 73907 73912 73913 73919 73921 73928 73932 73933 73934 73935 73938 73940 73942 73944 73948 73950 73953 73954 73955 73956 73958 73959 73960 73962 73969 73971 73972 73973 73974 73975 73977 73978 73979 73980 73990 73991 73992 73994 73996 74002 74004 74007 74010 74012 74013 74015 74019 74021 74022 74023 74024 74025 74026 74027 74029 74030 74031 74036 74037 74038 74040 74044 74046 74048 74049 74052 74053 74054 74055 74056 74057 74062 74064 74066 74067 74068 74069 74071 74072 74074 74075 74076 74077 74079 74080 74081 74083 74085 74087 74094 74098 74100 74101 74102 74104 74106 74107 74110 74111 74113 74114 74116 74117 74118 74119 74120 74122 74123 74125 74127 74128 74130 74134 74137 74138 74140 74142 74143 74145 74149 74155 74156 74158 74160 74164 74165 74166 74170 74171 74181 74189 74196 74198 74207 74210 74214 74220 74226 74228 74234 74236 74241 74242 74245 74246 74250 74251 74253 74275 74277 74278 74279 74280 74282 74285 74286 74287 74291 74296 74305 74306 74310 74312 74315 74316 74317 74318 74321 74325 74328 74334 74336 74338 74339 74340 74346 74348 74349 74351 74352 74358 74361 74362 74366 74370 74372 74373 74374 74376 74377 74379 74383 74384 74390 74391 74399 74400 74401 74402 74403 74404 74407 74409 74411 74414 74419 74427 74428 74429 74435 74438 74439 74443 74444 74451 74452 74455 74457 74459 74462 74463 74464 74470 74471 74475 74476 74477 74482 74483 74486 74487 74494 74495 74499 74501 74503 74505 74506 74510 74511 74512 74514 74516 74518 74521 74523 74524 74526 74527 74532 74536 74542 74547 74558 74559 74561 74562 74565 74572 74574 74576 74578 74580 74582 74584 74585 74586 74589 74590 74605 74606 74613 74614 74622 74624 74632 74635 74636 74640 74641 74643 74646 74649 74650 74657 74661 74662 74673 74674 74676 74678 74679 74681 74682 74684 74685 74691 74696 74697 74698 74699 74701 74703 74704 74705 74706 74709 74710 74713 74715 74721 74723 74726 74728 74730 74731 74733 74735 74736 74737 74739 74740 74741 74742 74743 74744 74745 74748 74750 74751 74752 74753 74754 74756 74757 74758 74759 74761 74767 74768 74769 74779 74782 74783 74784 74787 74789 74790 74791 74793 74795 74796 74798 74802 74803 74804 74807 74811 74815 74817 74823 74824 74826 74827 74830 74834 74836 74837 74840 74843 74845 74847 74852 74860 74861 74862 74863 74864 74866 74867 74869 74870 74873 74874 74875 74876 74878 74883 74886 74887 74890 74891 74892 74893 74894 74895 74896 74899 74902 74903 74914 74917 74918 74921 74924 74925 74929 74931 74932 74933 74934 74935 74940 74943 74945 74948 74952 74956 74958 74960 74964 74969 74973 74977 74978 74980 74981 74982 74986 74992 74999 75002 75003 75006 75011 75013 75015 75016 75018 75020 75022 75025 75030 75032 75035 75037 75042 75043 75047 75048 75049 75051 75052 75055 75056 75057 75059 75060 75064 75066 75067 75069 75070 75073 75076 75081 75083 75084 75090 75091 75094 75095 75097 75099 75101 75102 75105 75109 75113 75120 75121 75123 75125 75126 75129 75130 75131 75135 75138 75142 75146 75148 75149 75150 75151 75152 75154 75158 75159 75161 75163 75164 75166 75167 75168 75173 75175 75176 75177 75183 75185 75187 75189 75191 75192 75193 75195 75200 75214 75217 75218 75225 75226 75229 75232 75236 75244 75245 75246 75247 75248 75250 75254 75255 75256 75257 75258 75260 75270 75275 75276 75279 75285 75289 75296 75299 75300 75301 75302 75303 75307 75310 75319 75321 75323 75324 75325 75331 75332 75336 75343 75346 75357 75361 75363 75364 75371 75373 75376 75378 75379 75384 75385 75388 75391 75405 75406 75412 75413 75417 75441 75442 75444 75445 75446 75447 75451 75453 75458 75460 75465 75468 75469 75470 75473 75474 75476 75478 75480 75481 75482 75485 75487 75490 75497 75502 75504 75507 75509 75510 75511 75512 75513 75514 75519 75521 75522 75524 75529 75531 75536 75538 75544 75546 75547 75548 75557 75558 75559 75561 75567 75570 75571 75572 75576 75584 75587 75589 75590 75593 75594 75598 75602 75604 75611 75612 75613 75618 75620 75621 75624 75629 75650 75655 75661 75662 75663 75664 75665 75673 75678 75682 75683 75685 75687 75691 75692 75695 75696 75697 75698 75700 75701 75712 75714 75715 75717 75718 75719 75720 75722 75726 75731 75733 75735 75737 75738 75739 75740 75741 75742 75744 75746 75748 75750 75751 75753 75754 75756 75757 75759 75761 75762 75763 75769 75777 75781 75788 75792 75797 75798 75801 75808 75813 75814 75825 75828 75829 75831 75833 75834 75835 75836 75838 75839 75842 75843 75845 75846 75847 75848 75850 75855 75857 75860 75861 75864 75865 75868 75869 75873 75874 75876 75877 75879 75882 75883 75885 75886 75889 75890 75896 75905 75907 75908 75910 75914 75916 75919 75920 75922 75924 75931 75932 75938 75944 75952 75956 75962 75969 75970 75977 75979 75983 75984 75989 75991 75992 75994 75999 76000 76003 76005 76007 76010 76018 76024 76030 76034 76036 76038 76039 76040 76048 76053 76065 76067 76074 76077 76078 76079 76083 76085 76087 76095 76099 76102 76105 76108 76109 76112 76114 76116 76117 76118 76119 76122 76124 76125 76126 76128 76136 76137 76141 76142 76146 76150 76157 76161 76169 76172 76173 76175 76176 76190 76192 76194 76195 76197 76198 76199 76206 76209 76211 76215 76216 76219 76221 76233 76234 76237 76238 76241 76246 76247 76249 76255 76259 76268 76273 76276 76277 76278 76279 76281 76282 76283 76284 76286 76287 76293 76294 76295 76296 76298 76299 76303 76306 76309 76312 76320 76321 76326 76327 76333 76338 76339 76340 76341 76342 76343 76344 76345 76346 76347 76348 76349 76353 76355 76360 76361 76362 76363 76365 76366 76370 76372 76381 76382 76384 76395 76396 76399 76400 76402 76403 76404 76408 76410 76416 76426 76428 76430 76431 76434 76436 76437 76439 76442 76445 76448 76449 76451 76452 76456 76457 76462 76463 76465 76468 76470 76471 76472 76473 76478 76479 76483 76484 76486 76487 76490 76491 76494 76495 76499 76500 76501 76502 76503 76504 76505 76512 76521 76523 76524 76527 76530 76531 76533 76534 76535 76536 76537 76541 76542 76543 76546 76547 76548 76549 76551 76552 76557 76564 76567 76571 76583 76585 76589 76595 76601 76604 76605 76606 76607 76612 76619 76623 76624 76625 76627 76629 76631 76636 76639 76640 76642 76643 76644 76646 76649 76651 76652 76654 76661 76664 76665 76666 76668 76670 76671 76672 76674 76675 76676 76677 76678 76682 76683 76684 76686 76687 76689 76693 76694 76701 76702 76706 76707 76715 76716 76717 76718 76719 76721 76725 76733 76736 76738 76740 76744 76746 76748 76752 76754 76756 76758 76761 76767 76770 76772 76773 76776 76780 76783 76784 76786 76787 76788 76791 76796 76798 76802 76805 76807 76809 76811 76812 76814 76815 76816 76823 76828 76830 76834 76837 76839 76844 76847 76848 76850 76853 76860 76861 76868 76869 76870 76873 76876 76878 76880 76882 76884 76886 76887 76889 76891 76893 76899 76900 76906 76909 76912 76915 76921 76922 76923 76924 76925 76926 76930 76932 76948 76949 76950 76952 76954 76958 76964 76971 76972 76977 76982 76986 76988 76989 76994 76995 76996 76999 77000 77002 77005 77006 77007 77014 77017 77019 77023 77025 77026 77028 77031 77032 77033 77035 77036 77037 77041 77042 77043 77044 77049 77050 77053 77054 77066 77069 77072 77073 77074 77075 77077 77078 77079 77081 77083 77085 77086 77091 77092 77096 77097 77099 77101 77102 77103 77105 77107 77108 77109 77110 77114 77115 77116 77117 77118 77119 77120 77121 77122 77128 77129 77132 77135 77137 77140 77146 77147 77151 77153 77155 77156 77157 77162 77167 77170 77180 77183 77186 77188 77190 77191 77193 77194 77195 77196 77201 77202 77206 77207 77212 77214 77215 77217 77218 77220 77221 77228 77229 77230 77231 77233 77237 77238 77240 77242 77243 77246 77247 77248 77249 77250 77252 77253 77262 77263 77264 77266 77268 77270 77271 77273 77274 77275 77277 77278 77279 77281 77283 77284 77285 77286 77287 77289 77293 77295 77296 77297 77298 77299 77300 77306 77309 77310 77313 77314 77315 77319 77322 77324 77326 77332 77334 77336 77337 77339 77341 77343 77344 77345 77348 77351 77358 77359 77364 77366 77373 77375 77378 77389 77390 77393 77395 77396 77397 77401 77410 77414 77415 77418 77421 77424 77427 77433 77439 77441 77444 77445 77447 77451 77452 77453 77455 77457 77461 77462 77473 77477 77481 77483 77491 77496 77498 77502 77503 77504 77505 77510 77512 77513 77516 77520 77522 77523 77524 77525 77528 77535 77538 77548 77550 77552 77553 77554 77555 77556 77562 77566 77569 77571 77576 77577 77578 77580 77581 77582 77583 77584 77589 77590 77591 77592 77594 77597 77598 77599 77601 77603 77605 77606 77607 77608 77609 77614 77617 77618 77619 77622 77624 77626 77627 77628 77630 77637 77638 77640 77644 77645 77647 77648 77650 77651 77655 77656 77657 77659 77663 77664 77668 77670 77672 77673 77674 77676 77682 77684 77685 77686 77688 77691 77696 77699 77701 77702 77704 77709 77710 77711 77712 77717 77721 77724 77725 77726 77729 77733 77734 77739 77741 77742 77747 77749 77752 77753 77754 77755 77758 77760 77762 77763 77766 77767 77768 77770 77773 77774 77775 77778 77782 77783 77784 77785 77786 77787 77788 77790 77791 77793 77794 77795 77797 77798 77799 77801 77802 77803 77804 77805 77806 77807 77809 77810 77813 77814 77815 77816 77817 77818 77819 77821 77822 77823 77824 77825 77827 77828 77829 77830 77831 77833 77834 77837 77843 77844 77845 77847 77850 77851 77852 77855 77861 77862 77864 77866 77873 77874 77883 77894 77896 77897 77900 77902 77906 77912 77913 77914 77915 77916 77917 77918 77919 77920 77921 77924 77926 77928 77930 77931 77932 77933 77934 77935 77936 77937 77938 77939 77940 77944 77945 77956 77957 77959 77965 77966 77967 77969 77970 77971 77972 77973 77978 77989 77991 77996 77999 78007 78008 78009 78011 78016 78020 78021 78022 78024 78025 78033 78035 78037 78042 78043 78045 78046 78053 78054 78058 78060 78064 78068 78075 78077 78078 78081 78085 78086 78092 78095 78099 78103 78106 78107 78108 78111 78114 78117 78122 78123 78126 78132 78134 78135 78137 78141 78143 78144 78145 78147 78148 78150 78166 78167 78169 78184 78185 78193 78195 78196 78197 78199 78200 78203 78205 78206 78207 78208 78211 78212 78214 78217 78219 78220 78221 78222 78223 78227 78229 78231 78233 78235 78236 78237 78239 78240 78243 78251 78254 78260 78261 78263 78265 78269 78272 78273 78274 78275 78276 78278 78282 78284 78290 78291 78295 78296 78298 78300 78302 78305 78307 78308 78310 78318 78319 78324 78326 78327 78328 78329 78330 78337 78338 78343 78345 78351 78355 78356 78357 78358 78359 78362 78365 78366 78369 78370 78372 78373 78381 78384 78387 78389 78392 78396 78399 78413 78414 78417 78420 78429 78435 78437 78440 78441 78443 78451 78452 78456 78461 78466 78467 78469 78470 78471 78478 78479 78480 78481 78482 78483 78484 78486 78487 78490 78491 78495 78498 78501 78503 78508 78509 78514 78515 78531 78532 78539 78540 78544 78545 78547 78548 78550 78551 78562 78563 78570 78577 78581 78585 78587 78588 78589 78590 78591 78595 78597 78600 78601 78602 78607 78608 78610 78613 78616 78618 78623 78625 78626 78627 78628 78633 78635 78638 78639 78642 78643 78644 78645 78646 78647 78648 78649 78650 78658 78660 78662 78663 78664 78665 78668 78669 78671 78672 78674 78675 78677 78678 78679 78680 78683 78685 78686 78688 78689 78694 78701 78703 78704 78705 78706 78709 78711 78712 78713 78714 78715 78716 78717 78719 78721 78723 78724 78725 78726 78727 78730 78731 78732 78734 78735 78740 78741 78748 78750 78752 78753 78754 78755 78757 78759 78761 78762 78763 78771 78773 78776 78778 78779 78780 78782 78787 78791 78794 78797 78798 78802 78803 78807 78809 78812 78813 78814 78815 78817 78829 78833 78836 78839 78842 78844 78847 78848 78849 78854 78857 78861 78862 78868 78869 78870 78872 78874 78876 78877 78878 78879 78881 78883 78887 78889 78890 78891 78893 78898 78900 78902 78903 78904 78906 78907 78908 78909 78911 78912 78913 78914 78917 78923 78932 78934 78935 78942 78945 78950 78952 78956 78957 78959 78961 78963 78964 78965 78966 78973 78974 78977 78978 78982 78983 78992 78993 78994 78995 78998 79002 79003 79008 79009 79012 79017 79020 79021 79022 79027 79029 79030 79031 79035 79036 79037 79042 79046 79047 79048 79051 79052 79053 79054 79055 79057 79060 79061 79062 79064 79066 79069 79070 79071 79073 79078 79080 79086 79090 79091 79095 79100 79103 79107 79108 79109 79110 79119 79121 79122 79123 79126 79128 79130 79131 79132 79134 79136 79146 79148 79149 79150 79152 79153 79154 79155 79157 79158 79159 79161 79162 79163 79177 79179 79183 79187 79192 79193 79194 79195 79197 79201 79204 79205 79206 79208 79211 79215 79221 79222 79223 79228 79229 79230 79237 79239 79242 79246 79247 79250 79256 79257 79258 79262 79263 79264 79265 79266 79267 79268 79269 79270 79271 79272 79273 79274 79275 79276 79277 79280 79283 79285 79289 79291 79297 79301 79302 79304 79305 79314 79320 79321 79322 79324 79326 79328 79329 79330 79331 79332 79334 79336 79340 79342 79343 79346 79347 79348 79350 79352 79354 79360 79386 79388 79389 79390 79392 79393 79394 79395 79397 79399 79401 79407 79408 79411 79412 79413 79414 79428 79432 79433 79435 79437 79438 79439 79446 79451 79453 79461 79463 79467 79470 79471 79474 79475 79476 79477 79478 79479 79482 79485 79493 79495 79499 79502 79504 79505 79515 79517 79518 79519 79520 79528 79529 79530 79532 79534 79535 79537 79539 79540 79542 79543 79544 79546 79554 79561 79563 79567 79568 79572 79573 79576 79581 79582 79584 79585 79588 79591 79596 79597 79603 79604 79605 79606 79607 79608 79609 79610 79620 79624 79628 79630 79632 79634 79635 79637 79638 79639 79640 79641 79643 79654 79659 79660 79661 79665 79666 79668 79671 79674 79677 79678 79683 79684 79686 79687 79693 79694 79696 79700 79702 79703 79705 79711 79713 79722 79723 79724 79730 79733 79734 79735 79736 79738 79739 79740 79745 79746 79754 79756 79757 79759 79761 79766 79768 79769 79771 79772 79773 79777 79778 79779 79781 79782 79783 79784 79787 79790 79791 79794 79795 79796 79798 79799 79801 79803 79804 79805 79807 79808 79817 79820 79824 79825 79826 79828 79832 79839 79840 79841 79843 79846 79847 79849 79862 79863 79865 79866 79869 79872 79873 79874 79875 79878 79886 79888 79892 79898 79902 79904 79907 79912 79914 79916 79920 79924 79925 79929 79934 79937 79938 79942 79944 79948 79951 79953 79956 79965 79967 79970 79971 79973 79974 79975 79977 79978 79979 79980 79981 79982 79984 79985 79986 79987 79988 79992 80000 80004 80007 80010 80011 80015 80017 80022 80023 80025 80026 80028 80029 80033 80034 80036 80043 80050 80053 80054 80055 80057 80058 80072 80078 80079 80080 80082 80087 80088 80092 80094 80101 80103 80104 80106 80112 80115 80116 80119 80127 80131 80133 80138 80139 80140 80141 80143 80144 80149 80151 80165 80166 80168 80169 80170 80171 80172 80176 80179 80183 80188 80194 80199 80200 80201 80203 80204 80205 80207 80210 80211 80215 80218 80219 80220 80221 80223 80226 80229 80231 80236 80242 80245 80246 80247 80248 80250 80251 80252 80253 80254 80259 80262 80274 80275 80277 80278 80279 80281 80284 80286 80290 80292 80293 80301 80303 80305 80306 80311 80314 80315 80318 80321 80325 80326 80328 80333 80334 80335 80338 80344 80345 80346 80347 80348 80350 80353 80355 80358 80359 80361 80364 80373 80378 80380 80384 80386 80388 80390 80392 80396 80400 80402 80405 80406 80412 80413 80417 80420 80428 80430 80432 80433 80434 80437 80438 80443 80444 80445 80446 80454 80456 80457 80458 80467 80487 80493 80496 80499 80501 80503 80505 80507 80515 80520 80521 80522 80523 80524 80525 80528 80530 80532 80536 80537 80538 80541 80550 80552 80553 80554 80555 80556 80559 80561 80564 80565 80569 80570 80572 80578 80579 80580 80581 80582 80585 80589 80590 80597 80600 80610 80611 80613 80614 80615 80616 80619 80623 80631 80632 80633 80634 80636 80637 80642 80644 80653 80661 80664 80665 80666 80668 80669 80670 80671 80674 80678 80680 80688 80689 80690 80693 80697 80699 80702 80706 80723 80724 80725 80726 80727 80731 80732 80734 80735 80741 80744 80745 80750 80751 80755 80756 80759 80762 80765 80775 80778 80780 80781 80783 80786 80788 80792 80793 80801 80803 80804 80805 80809 80811 80812 80814 80817 80818 80819 80822 80824 80826 80832 80842 80844 80846 80848 80850 80855 80860 80862 80863 80868 80871 80872 80873 80874 80876 80877 80880 80882 80884 80885 80887 80888 80889 80891 80892 80893 80894 80895 80899 80900 80901 80902 80907 80908 80911 80914 80915 80920 80922 80923 80926 80929 80931 80934 80935 80936 80938 80945 80953 80955 80957 80958 80960 80962 80963 80966 80968 80969 80971 80979 80985 80989 80991 80994 80995 80998 80999 81007 81009 81014 81020 81024 81028 81030 81031 81034 81036 81044 81046 81047 81050 81051 81061 81062 81063 81064 81065 81067 81068 81071 81074 81084 81086 81091 81092 81100 81101 81104 81105 81109 81110 81113 81116 81122 81125 81130 81135 81140 81141 81143 81144 81146 81149 81151 81152 81154 81156 81157 81159 81166 81169 81172 81173 81174 81179 81183 81184 81186 81191 81214 81221 81222 81225 81230 81234 81238 81239 81240 81243 81245 81246 81248 81249 81250 81251 81258 81259 81260 81261 81262 81265 81267 81268 81270 81271 81273 81274 81276 81279 81280 81281 81283 81284 81285 81291 81293 81294 81296 81298 81301 81303 81306 81307 81309 81314 81315 81321 81322 81323 81327 81328 81331 81332 81334 81338 81340 81342 81344 81350 81351 81352 81354 81355 81356 81361 81362 81363 81364 81365 81366 81379 81380 81385 81388 81389 81390 81392 81397 81398 81399 81403 81406 81414 81417 81418 81419 81420 81421 81423 81425 81426 81427 81430 81431 81432 81435 81439 81440 81442 81443 81444 81445 81446 81448 81449 81452 81454 81455 81457 81464 81468 81469 81470 81474 81476 81483 81490 81491 81496 81510 81512 81513 81514 81516 81517 81519 81524 81529 81531 81534 81536 81538 81543 81546 81551 81552 81554 81555 81556 81557 81560 81566 81572 81574 81583 81585 81592 81593 81595 81596 81600 81601 81602 81604 81614 81617 81620 81625 81626 81627 81628 81631 81633 81635 81636 81637 81640 81641 81642 81644 81648 81649 81650 81651 81654 81657 81659 81663 81664 81668 81669 81670 81672 81673 81674 81676 81678 81679 81684 81686 81689 81690 81692 81698 81703 81705 81707 81708 81710 81711 81714 81719 81729 81731 81742 81744 81745 81747 81752 81757 81758 81760 81761 81764 81767 81768 81769 81772 81773 81775 81778 81779 81782 81783 81787 81790 81795 81802 81803 81805 81806 81807 81810 81811 81812 81813 81814 81815 81817 81818 81824 81830 81831 81836 81839 81844 81851 81855 81856 81858 81862 81864 81865 81866 81871 81879 81880 81881 81882 81884 81887 81888 81892 81893 81894 81896 81897 81901 81903 81904 81908 81910 81918 81921 81922 81924 81930 81931 81933 81939 81940 81945 81947 81950 81953 81958 81964 81967 81972 81980 81981 81985 81986 81987 81991 81996 81997 82000 82001 82002 82003 82007 82009 82012 82013 82014 82015 82017 82019 82020 82021 82022 82027 82028 82029 82030 82032 82033 82038 82039 82043 82045 82046 82050 82051 82054 82055 82060 82067 82071 82073 82075 82076 82079 82080 82081 82082 82084 82085 82086 82087 82088 82090 82095 82100 82103 82105 82106 82109 82112 82114 82115 82116 82117 82119 82120 82122 82123 82124 82131 82132 82133 82134 82135 82137 82139 82146 82150 82152 82153 82155 82157 82166 82169 82172 82174 82175 82178 82180 82184 82185 82187 82188 82195 82207 82208 82211 82214 82216 82220 82222 82241 82243 82245 82248 82262 82263 82268 82269 82271 82272 82274 82275 82277 82280 82281 82286 82294 82295 82297 82298 82299 82300 82301 82302 82304 82305 82306 82309 82311 82313 82318 82320 82321 82327 82330 82332 82333 82335 82342 82344 82345 82346 82348 82349 82351 82353 82358 82360 82364 82365 82370 82372 82374 82375 82380 82381 82382 82383 82387 82392 82393 82396 82400 82407 82409 82414 82417 82420 82421 82422 82423 82424 82425 82428 82431 82432 82434 82436 82438 82439 82441 82443 82450 82451 82457 82460 82461 82468 82469 82470 82472 82475 82476 82477 82479 82482 82483 82484 82486 82487 82494 82495 82496 82497 82500 82501 82502 82508 82509 82511 82514 82516 82519 82521 82524 82525 82526 82531 82532 82540 82544 82553 82554 82555 82557 82558 82560 82563 82564 82570 82571 82572 82577 82580 82581 82588 82589 82590 82600 82601 82605 82606 82609 82617 82618 82620 82623 82628 82636 82637 82639 82640 82648 82650 82652 82653 82654 82659 82664 82665 82669 82670 82681 82684 82685 82686 82688 82691 82695 82698 82699 82700 82714 82715 82721 82724 82726 82727 82728 82732 82739 82740 82741 82742 82743 82746 82748 82753 82754 82758 82760 82761 82765 82768 82769 82770 82771 82772 82773 82774 82776 82777 82780 82781 82783 82787 82794 82797 82798 82803 82806 82807 82809 82811 82813 82814 82821 82825 82826 82827 82831 82832 82834 82839 82840 82842 82852 82854 82855 82861 82867 82870 82876 82878 82879 82880 82885 82887 82888 82889 82890 82895 82898 82900 82901 82903 82905 82906 82908 82909 82912 82913 82915 82917 82918 82922 82923 82924 82925 82927 82929 82930 82931 82933 82935 82936 82937 82939 82943 82948 82949 82953 82954 82963 82973 82974 82975 82979 82980 82983 82984 82986 82987 82988 82989 82990 82995 82996 83001 83005 83013 83018 83019 83020 83023 83025 83027 83029 83030 83037 83041 83045 83046 83047 83048 83051 83055 83058 83059 83060 83065 83067 83068 83073 83076 83077 83078 83079 83080 83081 83082 83083 83084 83085 83089 83091 83092 83093 83097 83098 83100 83101 83102 83103 83104 83106 83108 83112 83118 83120 83122 83123 83128 83129 83133 83134 83135 83136 83137 83138 83141 83142 83143 83147 83148 83150 83152 83153 83155 83157 83158 83160 83163 83164 83165 83166 83167 83170 83171 83173 83174 83182 83186 83187 83188 83190 83195 83197 83199 83202 83204 83205 83206 83207 83211 83214 83215 83216 83219 83220 83221 83224 83227 83228 83229 83234 83235 83236 83239 83240 83246 83247 83251 83253 83255 83260 83261 83263 83267 83270 83272 83273 83282 83285 83286 83287 83291 83293 83294 83295 83299 83303 83304 83305 83310 83317 83318 83322 83323 83328 83329 83334 83342 83343 83344 83345 83352 83353 83355 83357 83359 83361 83363 83364 83365 83368 83369 83375 83376 83377 83379 83381 83382 83383 83385 83394 83399 83400 83403 83404 83405 83406 83408 83409 83416 83418 83419 83420 83421 83431 83432 83433 83434 83438 83442 83443 83444 83450 83452 83455 83456 83459 83461 83462 83465 83467 83470 83471 83472 83473 83476 83477 83480 83483 83485 83486 83489 83490 83491 83492 83493 83496 83497 83498 83503 83504 83507 83509 83510 83511 83512 83513 83514 83517 83519 83521 83524 83525 83526 83527 83529 83530 83531 83538 83540 83542 83554 83555 83557 83561 83563 83565 83570 83574 83576 83579 83581 83582 83583 83585 83586 83587 83588 83591 83593 83597 83598 83599 83600 83608 83614 83615 83616 83617 83619 83623 83625 83627 83629 83630 83631 83633 83634 83637 83639 83647 83648 83653 83654 83656 83659 83663 83667 83669 83670 83671 83673 83675 83679 83689 83698 83699 83700 83701 83703 83707 83714 83716 83717 83718 83719 83728 83730 83737 83738 83741 83745 83747 83749 83754 83756 83759 83761 83762 83763 83764 83767 83768 83775 83780 83783 83785 83787 83788 83789 83796 83800 83802 83803 83804 83805 83813 83814 83817 83818 83821 83826 83827 83829 83830 83834 83837 83838 83839 83840 83841 83843 83844 83847 83848 83859 83860 83861 83862 83863 83867 83868 83875 83877 83878 83879 83881 83883 83889 83893 83895 83899 83901 83904 83905 83906 83909 83910 83911 83913 83915 83916 83920 83927 83928 83929 83931 83933 83934 83935 83936 83938 83941 83944 83945 83946 83947 83951 83952 83956 83958 83963 83966 83967 83973 83979 83980 83981 83986 83988 83995 84000 84001 84003 84006 84011 84015 84019 84022 84023 84028 84029 84030 84032 84033 84034 84041 84043 84045 84046 84054 84056 84057 84058 84062 84065 84066 84067 84069 84071 84072 84073 84074 84077 84078 84081 84082 84085 84095 84100 84104 84105 84106 84107 84110 84111 84114 84120 84121 84122 84124 84125 84126 84127 84128 84129 84130 84144 84146 84147 84150 84151 84152 84153 84155 84156 84157 84158 84161 84163 84166 84169 84170 84171 84175 84176 84177 84178 84186 84188 84201 84203 84217 84222 84227 84228 84229 84231 84235 84246 84248 84249 84253 84254 84257 84260 84261 84265 84270 84273 84274 84275 84277 84282 84283 84289 84290 84291 84293 84302 84304 84305 84306 84308 84313 84319 84321 84323 84325 84328 84333 84334 84335 84336 84337 84339 84341 84342 84343 84345 84351 84352 84360 84361 84369 84372 84374 84377 84378 84379 84380 84381 84387 84390 84393 84394 84399 84400 84404 84407 84408 84411 84412 84414 84421 84422 84424 84425 84427 84433 84434 84435 84436 84437 84440 84442 84447 84449 84451 84452 84458 84459 84462 84465 84466 84469 84471 84474 84475 84478 84481 84484 84485 84487 84488 84490 84491 84503 84504 84505 84509 84510 84512 84513 84514 84519 84520 84524 84527 84529 84531 84537 84543 84547 84553 84554 84555 84556 84560 84564 84566 84567 84568 84570 84571 84573 84574 84575 84577 84578 84579 84580 84581 84582 84584 84585 84587 84588 84589 84590 84591 84593 84594 84595 84596 84597 84605 84606 84607 84612 84614 84616 84620 84621 84622 84624 84625 84626 84628 84629 84634 84641 84646 84649 84653 84654 84661 84662 84665 84669 84670 84671 84673 84680 84683 84688 84689 84690 84696 84697 84702 84704 84709 84712 84713 84715 84716 84718 84722 84724 84729 84730 84731 84732 84740 84741 84743 84748 84750 84753 84758 84761 84762 84765 84766 84767 84769 84770 84774 84778 84782 84783 84784 84785 84787 84788 84795 84802 84809 84811 84813 84816 84817 84819 84820 84821 84825 84828 84831 84833 84834 84835 84836 84838 84843 84845 84847 84848 84850 84859 84860 84871 84873 84874 84876 84877 84881 84882 84885 84886 84887 84890 84891 84895 84896 84899 84907 84910 84911 84912 84913 84916 84917 84921 84923 84927 84930 84940 84946 84947 84948 84949 84951 84952 84953 84959 84960 84961 84962 84964 84968 84972 84974 84975 84976 84981 84982 84983 84984 84986 84988 84989 84990 84991 84992 84993 84994 84996 84999 85000 85002 85003 85004 85005 85006 85010 85021 85026 85028 85030 85033 85038 85045 85050 85051 85052 85053 85054 85056 85058 85060 85061 85063 85064 85066 85067 85069 85072 85073 85078 85079 85080 85081 85082 85085 85087 85096 85108 85114 85124 85125 85139 85141 85149 85152 85156 85157 85158 85159 85163 85164 85167 85169 85170 85174 85175 85179 85183 85184 85185 85187 85188 85189 85190 85192 85197 85199 85204 85206 85209 85212 85213 85214 85216 85222 85224 85225 85231 85233 85234 85240 85241 85242 85243 85246 85250 85251 85257 85258 85270 85271 85272 85276 85279 85284 85285 85286 85287 85289 85293 85296 85298 85299 85303 85308 85310 85311 85312 85313 85316 85329 85334 85337 85342 85347 85348 85349 85351 85354 85356 85357 85358 85363 85364 85366 85367 85369 85374 85375 85377 85380 85382 85383 85387 85391 85393 85399 85400 85401 85402 85403 85406 85408 85412 85417 85426 85428 85430 85432 85436 85442 85444 85451 85454 85455 85456 85458 85459 85460 85462 85463 85466 85469 85471 85473 85475 85476 85477 85479 85483 85484 85485 85486 85491 85495 85498 85499 85500 85503 85504 85512 85513 85516 85519 85521 85523 85524 85526 85529 85537 85542 85545 85549 85553 85555 85556 85561 85564 85566 85570 85571 85574 85575 85576 85580 85583 85584 85586 85587 85588 85589 85591 85595 85599 85602 85607 85608 85613 85617 85618 85621 85624 85626 85633 85634 85635 85639 85645 85647 85658 85659 85660 85662 85668 85685 85686 85688 85693 85694 85695 85696 85698 85699 85700 85705 85708 85711 85712 85720 85726 85730 85731 85735 85737 85739 85741 85742 85744 85748 85755 85765 85766 85769 85772 85779 85782 85785 85787 85790 85794 85795 85796 85798 85805 85807 85808 85810 85818 85819 85820 85827 85833 85834 85836 85837 85838 85839 85840 85852 85867 85869 85870 85873 85874 85875 85877 85878 85879 85880 85882 85883 85884 85885 85891 85892 85896 85897 85904 85910 85922 85923 85925 85928 85932 85936 85938 85939 85943 85948 85949 85953 85956 85959 85963 85968 85969 85971 85972 85973 85974 85976 85978 85983 85984 85988 85990 85995 85996 85998 86001 86002 86004 86007 86008 86012 86016 86018 86022 86023 86024 86028 86029 86033 86034 86035 86039 86041 86042 86043 86045 86048 86050 86052 86053 86054 86056 86057 86058 86059 86065 86068 86070 86075 86076 86078 86079 86087 86091 86093 86095 86096 86099 86100 86101 86102 86105 86109 86110 86112 86116 86117 86119 86120 86121 86124 86127 86131 86132 86133 86135 86137 86141 86143 86148 86150 86153 86157 86158 86160 86162 86163 86165 86166 86168 86172 86173 86180 86181 86183 86185 86186 86187 86193 86195 86198 86199 86204 86205 86207 86212 86213 86214 86216 86221 86222 86226 86229 86231 86234 86237 86238 86239 86241 86242 86243 86246 86254 86256 86257 86258 86263 86264 86268 86270 86272 86273 86274 86278 86280 86281 86282 86283 86286 86288 86292 86297 86299 86304 86305 86306 86307 86309 86311 86315 86317 86319 86320 86325 86327 86328 86330 86331 86332 86334 86335 86336 86338 86341 86344 86345 86346 86347 86352 86356 86357 86358 86359 86360 86369 86371 86372 86373 86375 86377 86379 86381 86386 86387 86389 86392 86394 86398 86399 86401 86404 86405 86408 86414 86428 86429 86430 86436 86439 86441 86442 86443 86446 86447 86450 86451 86453 86454 86458 86464 86467 86468 86471 86475 86492 86497 86498 86500 86510 86512 86515 86520 86522 86523 86524 86527 86531 86532 86535 86538 86540 86541 86545 86546 86547 86549 86557 86562 86570 86571 86573 86574 86575 86576 86578 86579 86580 86582 86584 86586 86587 86590 86592 86593 86594 86596 86598 86604 86606 86608 86609 86613 86614 86619 86624 86627 86628 86630 86631 86635 86636 86637 86638 86641 86648 86649 86650 86653 86654 86655 86656 86657 86658 86661 86665 86667 86668 86675 86678 86681 86685 86687 86690 86696 86699 86700 86708 86711 86713 86716 86718 86719 86723 86725 86728 86729 86731 86732 86734 86736 86739 86746 86750 86751 86755 86757 86758 86763 86767 86772 86779 86781 86786 86790 86792 86794 86796 86800 86802 86803 86806 86809 86812 86815 86824 86826 86827 86829 86830 86833 86834 86837 86841 86842 86844 86845 86847 86851 86854 86857 86859 86860 86861 86863 86865 86869 86872 86881 86882 86883 86885 86888 86891 86895 86898 86902 86903 86904 86907 86910 86912 86914 86915 86917 86918 86921 86922 86925 86926 86927 86928 86932 86937 86938 86944 86947 86948 86949 86950 86951 86952 86953 86954 86956 86957 86958 86961 86963 86965 86966 86970 86974 86980 86982 86985 86987 86988 86992 86993 86994 87002 87009 87010 87012 87013 87014 87016 87023 87027 87028 87029 87033 87041 87043 87044 87046 87047 87048 87050 87051 87057 87059 87060 87063 87065 87066 87067 87070 87071 87072 87079 87082 87088 87093 87096 87097 87098 87099 87101 87104 87109 87113 87114 87115 87118 87119 87120 87121 87123 87124 87126 87127 87129 87131 87133 87134 87135 87141 87144 87145 87147 87150 87151 87152 87154 87155 87157 87159 87164 87165 87166 87167 87168 87169 87173 87175 87176 87180 87184 87185 87187 87188 87194 87195 87198 87199 87203 87209 87212 87215 87218 87221 87231 87232 87233 87234 87237 87238 87246 87248 87263 87267 87270 87272 87275 87277 87287 87289 87294 87297 87299 87301 87304 87305 87307 87311 87314 87319 87323 87325 87327 87331 87335 87336 87338 87340 87341 87342 87345 87346 87347 87349 87351 87353 87354 87356 87358 87361 87370 87371 87372 87374 87376 87378 87379 87384 87385 87387 87391 87392 87395 87400 87405 87409 87414 87421 87422 87425 87427 87430 87433 87434 87436 87441 87442 87445 87446 87449 87451 87453 87457 87458 87461 87465 87467 87469 87470 87471 87472 87473 87475 87477 87478 87479 87480 87481 87490 87492 87494 87496 87497 87503 87504 87505 87506 87508 87510 87515 87521 87522 87523 87524 87525 87531 87532 87533 87534 87536 87537 87539 87540 87542 87549 87551 87554 87557 87560 87564 87565 87572 87574 87576 87579 87580 87581 87584 87588 87591 87595 87597 87598 87599 87604 87607 87609 87611 87612 87613 87614 87616 87617 87620 87621 87622 87623 87628 87635 87636 87638 87653 87655 87657 87658 87659 87662 87664 87666 87667 87669 87673 87674 87675 87679 87680 87683 87684 87685 87689 87691 87692 87693 87694 87695 87700 87703 87709 87710 87711 87712 87713 87716 87717 87718 87719 87720 87723 87724 87725 87726 87727 87730 87731 87735 87738 87740 87745 87746 87747 87749 87751 87752 87756 87757 87762 87763 87768 87773 87776 87779 87780 87783 87794 87797 87798 87800 87801 87803 87805 87806 87812 87814 87815 87825 87826 87831 87832 87835 87838 87841 87843 87846 87848 87851 87852 87854 87861 87862 87863 87864 87868 87886 87892 87894 87897 87901 87902 87903 87906 87907 87908 87909 87910 87913 87916 87920 87922 87925 87926 87927 87933 87934 87938 87941 87942 87944 87946 87951 87956 87959 87961 87962 87964 87965 87969 87976 87984 87985 87986 87987 87988 87989 87991 87992 87993 87997 87998 87999 88002 88005 88006 88007 88009 88016 88017 88018 88021 88022 88023 88027 88030 88034 88035 88036 88037 88041 88043 88046 88048 88049 88050 88052 88053 88056 88057 88058 88059 88062 88063 88064 88065 88066 88068 88070 88072 88073 88074 88076 88081 88082 88083 88085 88089 88092 88093 88096 88099 88100 88106 88111 88115 88117 88120 88123 88124 88128 88132 88135 88136 88138 88143 88145 88147 88161 88166 88167 88171 88172 88178 88180 88183 88187 88188 88190 88191 88196 88202 88203 88206 88212 88214 88216 88218 88223 88225 88235 88236 88238 88247 88248 88254 88256 88259 88261 88262 88264 88265 88274 88277 88278 88279 88281 88283 88285 88289 88290 88292 88294 88295 88296 88299 88306 88307 88308 88309 88313 88317 88318 88319 88321 88322 88323 88324 88325 88326 88327 88328 88331 88335 88336 88342 88350 88351 88356 88357 88365 88366 88368 88369 88370 88371 88372 88374 88375 88377 88378 88383 88384 88386 88389 88392 88395 88397 88400 88402 88404 88406 88407 88409 88410 88412 88418 88421 88423 88425 88430 88431 88432 88434 88437 88438 88440 88443 88445 88446 88450 88451 88458 88459 88467 88469 88470 88473 88478 88479 88480 88481 88484 88485 88491 88506 88507 88508 88509 88510 88511 88516 88518 88519 88520 88522 88525 88528 88529 88533 88535 88536 88537 88542 88543 88546 88548 88549 88551 88552 88560 88563 88565 88569 88571 88574 88575 88578 88580 88582 88583 88584 88585 88587 88588 88589 88590 88591 88594 88595 88596 88597 88598 88599 88607 88608 88610 88612 88618 88620 88621 88622 88626 88627 88628 88629 88630 88641 88642 88643 88644 88647 88648 88649 88661 88662 88663 88664 88667 88669 88671 88674 88677 88681 88683 88695 88697 88703 88704 88705 88712 88714 88716 88718 88721 88723 88725 88727 88728 88734 88739 88741 88745 88747 88750 88751 88755 88760 88763 88767 88768 88770 88772 88777 88780 88781 88782 88783 88785 88787 88791 88793 88794 88795 88796 88797 88799 88805 88806 88810 88811 88812 88813 88815 88817 88819 88823 88827 88829 88830 88831 88834 88835 88836 88837 88840 88842 88843 88844 88845 88846 88848 88849 88850 88854 88855 88856 88858 88861 88863 88868 88875 88886 88887 88892 88893 88894 88895 88897 88900 88901 88903 88904 88905 88907 88909 88910 88911 88912 88914 88919 88921 88923 88924 88926 88927 88933 88943 88944 88945 88947 88949 88950 88951 88952 88953 88954 88956 88957 88958 88960 88962 88963 88964 88965 88969 88970 88974 88975 88976 88978 88982 88984 88986 88987 88990 88992 88995 88997 89003 89004 89005 89007 89008 89009 89011 89014 89016 89019 89021 89023 89025 89030 89033 89038 89046 89047 89059 89061 89062 89065 89066 89069 89074 89076 89078 89079 89080 89083 89084 89087 89090 89095 89101 89102 89103 89112 89116 89117 89118 89119 89120 89128 89140 89141 89145 89146 89149 89150 89151 89154 89156 89157 89180 89181 89185 89188 89194 89195 89200 89201 89202 89204 89205 89206 89210 89214 89215 89225 89227 89230 89232 89235 89238 89242 89246 89250 89254 89255 89260 89261 89262 89264 89265 89267 89272 89274 89276 89277 89278 89280 89281 89282 89287 89288 89290 89291 89295 89300 89306 89307 89309 89311 89313 89314 89316 89318 89327 89333 89334 89335 89348 89350 89352 89354 89357 89359 89360 89361 89364 89365 89366 89368 89369 89371 89377 89382 89386 89389 89391 89394 89396 89397 89398 89410 89411 89412 89413 89414 89415 89417 89427 89430 89431 89432 89433 89434 89439 89442 89444 89449 89456 89460 89469 89470 89471 89474 89478 89479 89480 89481 89483 89487 89491 89493 89506 89509 89514 89517 89519 89520 89524 89533 89534 89535 89541 89542 89543 89544 89545 89546 89551 89560 89561 89562 89563 89565 89567 89569 89571 89572 89573 89574 89584 89585 89588 89589 89591 89595 89596 89600 89601 89602 89604 89605 89611 89612 89621 89626 89629 89630 89634 89635 89638 89639 89640 89642 89644 89647 89648 89652 89655 89658 89660 89668 89669 89673 89676 89679 89681 89683 89684 89688 89698 89701 89704 89705 89706 89707 89708 89709 89711 89714 89715 89716 89718 89719 89724 89729 89730 89731 89740 89742 89743 89746 89748 89752 89753 89754 89755 89756 89758 89761 89762 89763 89765 89766 89768 89769 89772 89773 89777 89781 89789 89790 89793 89795 89800 89801 89802 89805 89821 89825 89826 89830 89831 89833 89835 89838 89844 89853 89855 89857 89858 89859 89864 89865 89866 89867 89868 89875 89877 89878 89880 89881 89884 89889 89896 89900 89902 89907 89908 89909 89910 89911 89914 89915 89917 89918 89919 89920 89921 89934 89937 89940 89942 89943 89944 89946 89950 89959 89962 89971 89974 89977 89979 89982 89993 89996 89999 90010 90021 90026 90039 90040 90041 90042 90043 90045 90052 90054 90056 90063 90067 90069 90072 90082 90087 90098 90102 90104 90113 90114 90117 90119 90121 90122 90123 90124 90125 90127 90128 90130 90137 90139 90143 90145 90146 90149 90150 90151 90152 90156 90157 90159 90160 90161 90162 90164 90166 90167 90169 90170 90171 90172 90177 90181 90183 90188 90190 90193 90197 90198 90199 90200 90203 90205 90206 90211 90212 90213 90215 90216 90217 90219 90223 90224 90226 90234 90237 90243 90253 90259 90263 90264 90278 90280 90282 90283 90285 90288 90295 90298 90300 90302 90306 90319 90325 90327 90330 90332 90335 90336 90337 90338 90339 90340 90341 90345 90347 90355 90358 90360 90362 90370 90376 90377 90379 90380 90389 90392 90396 90397 90399 90400 90404 90405 90408 90415 90419 90423 90424 90425 90426 90427 90432 90435 90440 90447 90448 90454 90459 90468 90471 90474 90480 90483 90484 90494 90498 90503 90508 90511 90513 90514 90515 90516 90523 90532 90533 90535 90543 90545 90547 90548 90554 90568 90569 90574 90575 90577 90578 90580 90582 90585 90590 90591 90596 90601 90603 90604 90608 90610 90611 90613 90615 90616 90624 90631 90634 90643 90651 90653 90662 90678 90682 90683 90684 90693 90697 90700 90702 90707 90717 90718 90720 90721 90722 90730 90736 90738 90740 90741 90742 90743 90751 90753 90756 90758 90759 90760 90763 90764 90765 90781 90788 90789 90790 90791 90849 90862 90866 90868 90870 90873 90874 90875 90876 90884 90891 90896 90901 90902 90905 90910 90912 90913 90921 90922 90923 90925 90929 90932 90935 90937 90939 90940 90942 90943 90944 90947 90949 90953 90956 90958 90959 90960 90963 90964 90966 90969 90972 90973 90980 90982 90987 90988 90992 90993 90997 90999 91001 91002 91004 91006 91007 91008 91010 91012 91014 91015 91018 91025 91029 91038 91047 91063 91064 91065 91076 91077 91079 91084 91085 91090 91091 91093 91097 91099 91100 91102 91107 91108 91111 91113 91115 91116 91118 91119 91121 91122 91124 91125 91128 91129 91130 91131 91138 91139 91141 91145 91146 91148 91154 91160 91161 91174 91175 91176 91177 91190 91193 91195 91197 91200 91201 91203 91208 91214 91216 91219 91220 91226 91231 91236 91237 91238 91244 91246 91247 91248 91249 91250 91252 91253 91254 91258 91259 91262 91263 91265 91267 91268 91269 91277 91281 91288 91297 91298 91299 91300 91302 91304 91305 91307 91308 91309 91311 91322 91324 91330 91331 91333 91334 91335 91340 91342 91343 91345 91349 91352 91353 91358 91360 91362 91363 91365 91366 91368 91370 91372 91374 91375 91376 91379 91382 91386 91388 91391 91393 91394 91395 91396 91397 91398 91400 91401 91402 91410 91414 91417 91418 91422 91423 91424 91425 91427 91431 91432 91434 91438 91439 91440 91441 91442 91443 91444 91445 91449 91450 91451 91453 91454 91455 91456 91458 91465 91471 91473 91474 91475 91476 91482 91483 91484 91488 91491 91495 91496 91499 91501 91502 91505 91509 91511 91513 91516 91519 91522 91534 91535 91537 91546 91549 91552 91558 91559 91566 91567 91571 91576 91582 91583 91584 91585 91586 91595 91599 91600 91612 91616 91617 91619 91620 91623 91624 91625 91627 91628 91634 91635 91637 91638 91639 91642 91643 91647 91648 91649 91652 91653 91656 91658 91660 91661 91662 91663 91666 91667 91668 91670 91671 91672 91673 91675 91677 91678 91679 91680 91682 91683 91685 91688 91689 91690 91691 91692 91694 91695 91699 91700 91701 91702 91705 91707 91708 91712 91713 91714 91716 91720 91725 91727 91729 91733 91734 91736 91738 91741 91747 91750 91752 91754 91757 91764 91765 91766 91782 91784 91790 91797 91801 91806 91809 91825 91828 91832 91833 91834 91835 91836 91843 91844 91846 91853 91868 91871 91874 91882 91892 91893 91894 91895 91896 91898 91899 91900 91901 91902 91903 91904 91905 91907 91910 91911 91913 91914 91915 91919 91920 91924 91925 91926 91928 91931 91933 91935 91939 91940 91942 91943 91945 91946 91948 91949 91952 91954 91955 91956 91958 91973 91975 91978 91986 91989 91992 91993 91994 91995 92000 92002 92003 92008 92010 92011 92012 92014 92016 92017 92018 92019 92023 92025 92026 92027 92028 92029 92032 92034 92036 92038 92039 92042 92044 92047 92048 92052 92055 92058 92061 92065 92066 92069 92070 92071 92072 92076 92077 92078 92081 92085 92087 92088 92089 92091 92092 92095 92098 92100 92105 92107 92110 92117 92118 92120 92121 92123 92126 92127 92129 92132 92138 92140 92141 92142 92144 92147 92148 92149 92151 92152 92153 92164 92167 92171 92172 92174 92178 92189 92194 92203 92204 92208 92209 92210 92211 92215 92216 92230 92233 92246 92252 92253 92257 92260 92262 92263 92267 92280 92281 92282 92286 92287 92289 92290 92294 92295 92299 92300 92303 92309 92316 92317 92332 92336 92340 92347 92349 92354 92356 92358 92359 92360 92366 92368 92371 92380 92382 92384 92386 92387 92389 92392 92394 92402 92404 92409 92411 92415 92422 92425 92426 92427 92428 92430 92431 92434 92435 92438 92441 92444 92445 92448 92460 92461 92462 92470 92474 92482 92484 92488 92490 92499 92500 92501 92503 92504 92506 92509 92510 92513 92515 92516 92517 92518 92520 92524 92528 92529 92533 92534 92535 92541 92542 92544 92545 92546 92547 92548 92550 92551 92554 92556 92561 92563 92564 92565 92569 92570 92575 92579 92581 92582 92583 92584 92590 92592 92594 92599 92600 92602 92604 92605 92609 92613 92616 92619 92621 92634 92635 92639 92641 92644 92647 92651 92652 92653 92656 92657 92664 92666 92668 92669 92670 92671 92673 92678 92681 92684 92687 92690 92691 92692 92698 92701 92702 92709 92711 92719 92721 92724 92728 92730 92732 92733 92735 92738 92741 92743 92748 92749 92750 92751 92752 92755 92759 92766 92767 92769 92771 92772 92777 92778 92780 92786 92789 92793 92795 92797 92803 92807 92808 92810 92812 92813 92814 92824 92827 92830 92831 92832 92833 92835 92837 92840 92845 92846 92852 92853 92854 92856 92857 92858 92859 92862 92865 92866 92867 92868 92872 92874 92875 92876 92877 92880 92883 92892 92893 92896 92898 92902 92906 92908 92909 92914 92920 92921 92923 92924 92930 92932 92933 92934 92935 92948 92950 92952 92956 92958 92959 92961 92962 92967 92968 92977 92978 92982 92983 92985 92997 92998 92999 93002 93004 93005 93010 93012 93013 93014 93015 93016 93017 93019 93020 93021 93022 93024 93026 93033 93045 93047 93053 93054 93061 93063 93071 93073 93082 93083 93091 93092 93094 93095 93097 93099 93100 93101 93103 93105 93112 93115 93116 93118 93126 93132 93133 93134 93137 93138 93139 93142 93143 93146 93152 93156 93173 93182 93185 93186 93194 93205 93208 93211 93215 93217 93218 93220 93221 93223 93225 93228 93229 93231 93232 93233 93238 93241 93251 93254 93259 93260 93261 93263 93265 93266 93278 93280 93281 93282 93287 93288 93297 93299 93300 93301 93302 93305 93309 93310 93313 93315 93316 93319 93322 93325 93326 93334 93336 93337 93338 93339 93341 93342 93343 93351 93356 93357 93360 93362 93364 93366 93369 93375 93377 93378 93382 93390 93395 93398 93400 93402 93403 93404 93406 93409 93410 93412 93417 93420 93424 93428 93430 93432 93436 93439 93440 93442 93443 93449 93450 93451 93453 93459 93461 93463 93469 93475 93476 93478 93482 93484 93489 93490 93493 93496 93498 93501 93507 93516 93517 93519 93521 93523 93526 93528 93529 93530 93533 93538 93542 93543 93546 93548 93549 93550 93553 93554 93555 93556 93557 93558 93560 93561 93563 93564 93573 93585 93587 93589 93592 93600 93601 93606 93608 93610 93611 93612 93613 93614 93618 93624 93626 93629 93633 93634 93644 93650 93657 93658 93659 93663 93665 93670 93672 93676 93677 93681 93682 93688 93689 93690 93691 93692 93693 93695 93697 93702 93703 93704 93707 93708 93716 93721 93722 93723 93724 93730 93731 93734 93736 93747 93752 93754 93759 93765 93767 93768 93771 93773 93774 93780 93781 93782 93783 93784 93786 93790 93791 93792 93795 93797 93804 93806 93807 93812 93813 93814 93815 93817 93820 93825 93829 93837 93839 93843 93850 93851 93853 93856 93862 93863 93864 93867 93876 93880 93883 93888 93890 93891 93893 93896 93897 93899 93900 93901 93905 93913 93915 93917 93918 93923 93926 93927 93930 93931 93932 93933 93935 93944 93949 93951 93955 93961 93964 93966 93968 93973 93975 93977 93979 93980 93982 93983 93984 93987 93988 93989 93991 93999 94000 94001 94003 94006 94008 94009 94010 94015 94018 94019 94023 94026 94029 94032 94035 94037 94042 94045 94048 94050 94051 94052 94053 94054 94057 94058 94059 94060 94066 94068 94069 94070 94071 94072 94081 94082 94083 94086 94090 94093 94097 94103 94111 94115 94118 94122 94124 94125 94133 94134 94138 94139 94140 94151 94161 94167 94173 94177 94178 94183 94184 94186 94190 94199 94200 94201 94203 94204 94205 94206 94209 94219 94224 94228 94229 94242 94243 94248 94254 94256 94261 94262 94271 94272 94276 94278 94281 94284 94285 94290 94295 94302 94303 94312 94316 94320 94321 94337 94343 94345 94347 94350 94355 94367 94369 94373 94376 94377 94380 94383 94389 94390 94393 94394 94397 94399 94400 94401 94405 94416 94417 94424 94427 94431 94432 94433 94435 94436 94437 94438 94441 94446 94447 94448 94449 94451 94452 94454 94455 94456 94457 94460 94462 94463 94464 94465 94466 94467 94468 94469 94474 94475 94476 94478 94480 94486 94490 94496 94499 94500 94502 94504 94505 94517 94518 94523 94524 94526 94529 94532 94535 94536 94537 94538 94539 94540 94541 94546 94549 94552 94553 94570 94571 94576 94585 94590 94597 94599 94601 94602 94603 94604 94605 94606 94607 94608 94614 94619 94620 94621 94622 94624 94626 94630 94647 94653 94655 94658 94659 94661 94664 94669 94672 94673 94674 94676 94680 94691 94692 94697 94702 94703 94709 94710 94716 94717 94720 94723 94736 94741 94746 94747 94751 94752 94753 94754 94761 94762 94764 94766 94767 94769 94773 94775 94776 94777 94778 94782 94783 94784 94787 94789 94795 94803 94811 94813 94814 94815 94823 94824 94826 94827 94828 94832 94834 94836 94837 94844 94847 94850 94854 94859 94860 94862 94868 94870 94871 94872 94873 94877 94880 94888 94895 94902 94905 94909 94910 94912 94916 94917 94918 94919 94920 94922 94926 94929 94943 94945 94948 94949 94953 94957 94959 94960 94967 94968 94969 94973 94979 94981 94982 94987 94989 94994 94995 94998 94999 95002 95011 95019 95020 95022 95028 95031 95032 95033 95034 95035 95036 95041 95042 95043 95044 95045 95046 95049 95050 95051 95054 95055 95056 95058 95063 95065 95067 95069 95070 95074 95075 95083 95086 95091 95093 95097 95098 95099 95101 95103 95104 95106 95107 95109 95115 95116 95118 95121 95123 95124 95128 95129 95130 95133 95134 95136 95140 95141 95145 95147 95150 95151 95158 95168 95172 95182 95183 95184 95185 95187 95188 95192 95194 95199 95200 95206 95207 95210 95216 95224 95240 95241 95244 95247 95249 95251 95253 95256 95257 95267 95271 95273 95280 95281 95283 95284 95291 95292 95294 95295 95296 95298 95299 95302 95307 95314 95315 95324 95325 95327 95328 95330 95331 95332 95334 95335 95337 95338 95339 95340 95341 95353 95358 95361 95369 95370 95372 95374 95380 95382 95383 95385 95388 95392 95398 95405 95407 95409 95410 95424 95427 95428 95432 95439 95444 95445 95447 95449 95450 95451 95454 95457 95459 95460 95462 95465 95469 95470 95487 95494 95495 95496 95497 95498 95499 95500 95501 95504 95506 95510 95511 95518 95524 95526 95527 95528 95531 95532 95535 95536 95537 95541 95543 95545 95546 95549 95551 95553 95555 95558 95568 95576 95577 95578 95581 95583 95586 95590 95591 95593 95597 95599 95600 95603 95604 95605 95607 95610 95615 95617 95620 95622 95623 95624 95626 95628 95629 95634 95640 95642 95644 95647 95649 95650 95652 95654 95657 95658 95663 95666 95668 95674 95676 95679 95682 95683 95692 95702 95705 95706 95727 95734 95737 95741 95743 95746 95748 95759 95768 95771 95772 95774 95775 95778 95779 95780 95799 95802 95808 95813 95815 95818 95819 95822 95825 95827 95829 95831 95832 95835 95836 95838 95839 95841 95842 95845 95846 95852 95854 95855 95858 95859 95862 95865 95866 95874 95875 95876 95877 95878 95879 95887 95888 95889 95890 95891 95901 95903 95907 95912 95922 95923 95929 95930 95931 95932 95934 95940 95941 95943 95944 95946 95948 95949 95959 95970 95972 95974 95976 95983 95984 95989 95995 95999 96004 96012 96014 96017 96021 96025 96026 96034 96045 96046 96047 96050 96051 96052 96054 96056 96057 96061 96066 96077 96084 96088 96097 96101 96105 96108 96112 96113 96115 96118 96121 96126 96132 96134 96149 96153 96154 96159 96162 96166 96168 96171 96172 96173 96177 96179 96182 96186 96187 96191 96192 96196 96198 96199 96200 96201 96203 96206 96208 96211 96212 96216 96217 96219 96223 96231 96232 96235 96250 96251 96254 96262 96265 96266 96270 96278 96279 96281 96282 96283 96290 96295 96298 96299 96302 96304 96306 96308 96309 96310 96314 96315 96316 96318 96319 96326 96329 96331 96332 96333 96335 96337 96339 96343 96348 96351 96352 96353 96355 96357 96361 96362 96364 96365 96366 96372 96374 96377 96380 96383 96386 96387 96388 96392 96393 96394 96397 96409 96411 96412 96416 96417 96419 96426 96430 96432 96436 96438 96441 96443 96456 96457 96460 96461 96462 96463 96464 96465 96466 96469 96471 96474 96475 96476 96477 96478 96479 96482 96483 96484 96486 96488 96489 96490 96492 96494 96498 96501 96509 96511 96513 96517 96520 96521 96523 96527 96535 96536 96539 96546 96547 96548 96550 96554 96555 96557 96559 96561 96566 96567 96575 96577 96579 96580 96583 96593 96598 96599 96604 96606 96615 96616 96617 96618 96621 96623 96632 96633 96636 96642 96646 96647 96648 96649 96656 96658 96659 96660 96662 96663 96670 96671 96674 96675 96680 96684 96685 96687 96695 96696 96698 96699 96700 96701 96720 96723 96724 96726 96727 96728 96731 96733 96740 96744 96745 96746 96757 96760 96769 96770 96781 96784 96788 96790 96794 96795 96797 96803 96804 96806 96808 96809 96825 96826 96830 96833 96835 96842 96843 96844 96847 96850 96857 96858 96870 96871 96872 96873 96874 96883 96886 96889 96890 96892 96893 96896 96899 96908 96914 96915 96921 96925 96927 96928 96930 96933 96935 96945 96947 96948 96949 96954 96959 96960 96967 96968 96969 96970 96972 96977 96979 96980 96989 96995 96996 96997 97005 97006 97007 97008 97009 97011 97013 97014 97015 97016 97019 97021 97025 97028 97030 97032 97034 97035 97036 97037 97038 97039 97040 97047 97050 97052 97053 97073 97074 97076 97077 97078 97085 97086 97091 97093 97094 97099 97100 97111 97113 97118 97119 97125 97129 97130 97137 97146 97147 97149 97150 97152 97156 97166 97169 97170 97176 97182 97185 97190 97197 97202 97209 97215 97219 97223 97228 97229 97230 97232 97233 97237 97240 97242 97243 97245 97256 97271 97272 97274 97276 97285 97294 97307 97312 97315 97317 97318 97321 97323 97334 97335 97337 97338 97340 97341 97342 97344 97345 97346 97347 97354 97358 97359 97362 97363 97364 97365 97366 97379 97380 97382 97390 97391 97410 97414 97418 97422 97432 97436 97437 97440 97449 97456 97461 97464 97468 97471 97481 97482 97484 97486 97487 97489 97492 97493 97494 97495 97496 97518 97530 97531 97533 97535 97537 97538 97540 97541 97546 97547 97549 97550 97564 97566 97569 97571 97576 97584 97586 97588 97593 97594 97597 97598 97601 97617 97619 97633 97637 97645 97649 97652 97655 97661 97665 97669 97670 97671 97679 97680 97682 97687 97691 97701 97702 97703 97704 97709 97711 97712 97713 97715 97717 97720 97742 97745 97746 97754 97759 97760 97761 97762 97763 97765 97766 97778 97781 97784 97785 97790 97791 97802 97803 97804 97806 97808 97811 97813 97814 97817 97819 97821 97824 97825 97828 97830 97831 97835 97838 97841 97849 97850 97853 97855 97856 97857 97858 97866 97869 97881 97882 97883 97888 97894 97899 97900 97901 97902 97905 97907 97909 97912 97917 97926 97928 97929 97930 97931 97933 97936 97939 97943 97945 97951 97958 97964 97965 97966 97971 97972 97973 97975 97976 97977 97979 97980 97984 97986 97988 97989 97990 97994 97995 97997 97998 98003 98012 98016 98017 98024 98028 98029 98030 98031 98032 98043 98046 98047 98050 98051 98053 98060 98068 98073 98078 98080 98081 98082 98083 98086 98087 98088 98089 98090 98094 98101 98104 98109 98110 98115 98118 98119 98120 98123 98124 98126 98127 98130 98134 98135 98140 98147 98148 98149 98150 98154 98155 98156 98158 98159 98160 98162 98168 98176 98184 98186 98188 98189 98195 98201 98204 98205 98206 98208 98209 98210 98224 98228 98229 98232 98237 98243 98246 98249 98250 98252 98256 98258 98260 98264 98273 98276 98277 98281 98284 98285 98288 98289 98292 98294 98295 98297 98301 98306 98310 98314 98318 98319 98320 98322 98324 98329 98330 98333 98334 98345 98346 98347 98350 98351 98352 98353 98354 98356 98367 98369 98372 98373 98381 98384 98386 98387 98389 98390 98401 98405 98406 98413 98414 98415 98417 98418 98419 98421 98422 98425 98431 98432 98434 98435 98436 98437 98441 98443 98444 98447 98453 98458 98465 98468 98470 98473 98474 98479 98484 98487 98490 98495 98496 98500 98501 98507 98508 98509 98510 98517 98518 98524 98526 98528 98532 98533 98536 98541 98550 98551 98557 98563 98566 98572 98573 98574 98575 98581 98584 98587 98588 98590 98602 98604 98605 98606 98607 98609 98611 98612 98616 98617 98620 98626 98628 98629 98630 98631 98636 98637 98644 98647 98652 98655 98656 98665 98666 98668 98669 98670 98675 98678 98680 98684 98693 98697 98698 98699 98700 98701 98703 98705 98708 98709 98710 98716 98717 98720 98722 98724 98725 98727 98729 98739 98741 98742 98746 98749 98750 98754 98764 98765 98768 98769 98770 98772 98774 98775 98780 98781 98784 98785 98791 98796 98800 98801 98805 98808 98810 98811 98814 98816 98821 98822 98825 98826 98831 98834 98839 98841 98843 98844 98849 98850 98853 98855 98858 98861 98864 98865 98866 98867 98873 98874 98875 98876 98879 98883 98886 98888 98891 98894 98897 98898 98899 98900 98902 98904 98909 98910 98918 98919 98920 98921 98922 98936 98944 98947 98951 98961 98965 98967 98968 98971 98975 98981 98982 98983 98985 98990 98991 98993 98995 98997 98999 99001 99002 99003 99004 99010 99016 99017 99021 99026 99031 99037 99040 99041 99042 99043 99046 99047 99052 99066 99067 99071 99074 99084 99085 99089 99091 99094 99097 99102 99108 99111 99115 99116 99117 99123 99125 99135 99150 99153 99154 99157 99158 99159 99161 99162 99166 99167 99169 99170 99178 99179 99180 99186 99189 99191 99199 99201 99205 99208 99209 99210 99211 99214 99221 99222 99224 99227 99232 99244 99246 99249 99251 99253 99256 99257 99258 99260 99261 99278 99279 99280 99281 99282 99283 99284 99285 99286 99287 99290 99291 99297 99299 99301 99302 99303 99309 99310 99311 99312 99315 99319 99321 99322 99323 99326 99327 99330 99332 99338 99347 99349 99350 99353 99357 99360 99362 99363 99365 99366 99378 99382 99386 99390 99393 99401 99403 99410 99411 99413 99416 99417 99419 99420 99421 99424 99429 99434 99436 99437 99438 99439 99446 99449 99455 99458 99464 99466 99467 99468 99469 99471 99478 99481 99484 99486 99487 99488 99493 99495 99497 99498 99501 99503 99504 99506 99509 99510 99516 99524 99526 99528 99531 99535 99555 99564 99566 99571 99572 99573 99589 99590 99592 99593 99594 99595 99597 99606 99607 99610 99611 99612 99616 99619 99622 99624 99625 99632 99633 99641 99647 99656 99658 99659 99660 99663 99664 99670 99672 99673 99675 99676 99677 99678 99686 99687 99689 99690 99699 99702 99703 99704 99707 99711 99712 99715 99716 99719 99722 99724 99725 99726 99727 99732 99733 99734 99738 99740 99745 99749 99753 99773 99775 99776 99780 99782 99784 99787 99789 99792 99799 99800 99808 99809 99812 99813 99816 99826 99827 99829 99830 99832 99833 99834 99837 99840 99846 99847 99848 99849 99851 99855 99858 99864 99867 99868 99870 99875 99877 99879 99883 99892 99895 99901 99912 99914 99917 99918 99923 99926 99936 99937 99939 99940 99941 99945 99947 99948 99956 99957 99958 99959 99960 99965 99966 99972 99973 99975 99987 99989 99992 99996 100005 100007 100009 100010 100014 100018 100021 100022 100024 100026 100030 100031 100032 100033 100037 100038 100039 100040 100041 100044 100045 100048 100053 100062 100066 100068 100069 100070 100075 100076 100078 100082 100084 100089 100090 100091 100092 100093 100106 100118 100123 100124 100125 100132 100134 100136 100137 100138 100140 100142 100145 100146 100149 100150 100152 100165 100174 100183 100186 100188 100192 100194 100195 100196 100197 100198 100199 100202 100203 100211 100216 100217 100219 100224 100228 100230 100232 100236 100237 100239 100242 100244 100245 100259 100267 100277 100278 100281 100287 100294 100297 100298 100299 100300 100301 100305 100306 100307 100318 100319 100321 100322 100327 100328 100329 100332 100342 100353 100354 100362 100363 100380 100381 100383 100384 100386 100392 100394 100396 100398 100399 100400 100402 100403 100404 100405 100408 100410 100412 100416 100417 100419 100420 100421 100424 100426 100432 100442 100443 100444 100446 100447 100448 100454 100458 100462 100465 100469 100473 100474 100482 100483 100489 100490 100492 100493 100494 100498 100499 100502 100503 100504 100507 100515 100516 100520 100522 100526 100527 100529 100530 100531 100532 100534 100537 100545 100547 100552 100553 100555 100557 100558 100560 100566 100567 100568 100570 100573 100574 100576 100578 100579 100580 100582 100583 100584 100585 100589 100590 100592 100593 100594 100595 100596 100597 100609 100621 100622 100626 100629 100654 100660 100671 100677 100680 100682 100684 100685 100686 100687 100691 100694 100696 100699 100701 100704 100715 100716 100719 100722 100748 100749 100751 100753 100754 100757 100760 100761 100762 100767 100768 100769 100772 100774 100775 100776 100777 100778 100779 100780 100784 100795 100796 100798 100799 100800 100812 100822 100829 100830 100833 100834 100835 100837 100838 100839 100841 100850 100853 100855 100856 100857 100858 100861 100862 100875 100876 100877 100878 100880 100881 100884 100887 100888 100896 100901 100903 100905 100907 100914 100915 100918 100920 100921 100925 100928 100934 100939 100940 100942 100943 100944 100945 100948 100950 100952 100953 100960 100964 100966 100967 100977 100983 100987 100989 100994 100997 100998 101005 101009 101011 101012 101014 101015 101019 101020 101024 101025 101027 101035 101037 101039 101044 101046 101051 101078 101079 101081 101083 101085 101100 101105 101107 101110 101112 101116 101118 101119 101122 101123 101124 101126 101128 101129 101130 101132 101133 101134 101135 101137 101141 101142 101149 101151 101152 101153 101159 101161 101163 101166 101170 101174 101178 101179 101186 101187 101190 101194 101199 101201 101203 101209 101211 101214 101215 101217 101219 101220 101221 101225 101226 101228 101229 101237 101238 101239 101240 101241 101242 101245 101247 101248 101249 101250 101254 101257 101261 101270 101271 101272 101274 101281 101287 101300 101301 101302 101304 101307 101311 101317 101320 101325 101326 101327 101328 101329 101333 101336 101347 101348 101349 101351 101359 101365 101366 101370 101372 101374 101378 101379 101381 101385 101388 101393 101395 101396 101398 101401 101402 101409 101412 101413 101420 101421 101431 101434 101441 101449 101451 101455 101460 101464 101466 101472 101473 101475 101476 101477 101484 101486 101487 101495 101499 101504 101506 101514 101522 101524 101528 101532 101536 101537 101539 101549 101550 101554 101563 101564 101568 101572 101575 101576 101580 101591 101592 101597 101606 101607 101611 101612 101613 101614 101616 101617 101618 101619 101623 101626 101631 101634 101635 101636 101637 101643 101644 101652 101676 101682 101690 101693 101699 101702 101703 101704 101707 101708 101712 101714 101716 101721 101722 101723 101724 101729 101734 101739 101740 101742 101743 101745 101746 101748 101752 101758 101762 101764 101765 101766 101767 101768 101771 101772 101773 101774 101775 101776 101777 101778 101779 101786 101787 101788 101790 101791 101792 101794 101804 101808 101809 101820 101823 101826 101833 101838 101839 101843 101849 101850 101852 101859 101861 101875 101879 101881 101882 101889 101891 101894 101901 101906 101913 101914 101921 101929 101931 101934 101935 101937 101956 101965 101978 101984 101990 101991 101992 101994 101995 101996 101998 102002 102010 102012 102014 102015 102017 102018 102019 102020 102021 102028 102029 102033 102037 102045 102047 102048 102050 102053 102055 102058 102060 102062 102068 102069 102070 102072 102074 102075 102076 102077 102080 102082 102086 102090 102095 102101 102102 102109 102116 102117 102118 102119 102120 102121 102127 102139 102143 102145 102149 102154 102156 102159 102165 102170 102175 102176 102185 102186 102193 102196 102201 102204 102208 102212 102214 102215 102233 102238 102246 102248 102250 102253 102254 102261 102267 102275 102285 102287 102295 102296 102298 102300 102304 102308 102325 102326 102329 102334 102336 102341 102345 102348 102351 102352 102354 102357 102358 102360 102363 102364 102367 102379 102392 102394 102414 102416 102417 102418 102423 102437 102438 102439 102442 102446 102448 102450 102453 102459 102466 102467 102470 102471 102475 102476 102477 102480 102483 102484 102485 102486 102488 102490 102495 102496 102498 102499 102503 102506 102512 102522 102525 102526 102529 102531 102535 102536 102537 102542 102543 102545 102547 102554 102561 102567 102570 102571 102574 102581 102584 102590 102591 102593 102594 102596 102600 102601 102606 102611 102613 102622 102635 102637 102640 102642 102644 102646 102647 102659 102660 102663 102669 102671 102677 102679 102681 102682 102687 102688 102691 102697 102698 102704 102706 102707 102714 102715 102718 102721 102722 102723 102726 102741 102751 102757 102758 102767 102777 102789 102791 102808 102826 102836 102839 102842 102843 102860 102868 102871 102873 102876 102880 102881 102882 102888 102900 102902 102904 102909 102922 102929 102933 102934 102935 102947 102949 102956 102966 102971 102974 102977 102981 102983 102988 102991 102992 102995 102996 102997 102998 102999 103001 103004 103006 103007 103012 103015 103026 103032 103038 103040 103043 103045 103046 103047 103048 103049 103052 103061 103066 103068 103077 103081 103086 103087 103090 103107 103108 103109 103110 103117 103119 103121 103125 103132 103134 103137 103140 103162 103175 103180 103189 103193 103195 103207 103224 103232 103235 103240 103245 103249 103257 103258 103260 103270 103272 103273 103276 103277 103282 103283 103292 103296 103300 103301 103303 103304 103321 103332 103344 103346 103356 103364 103375 103381 103383 103397 103399 103409 103410 103413 103416 103417 103418 103419 103426 103427 103430 103437 103438 103442 103445 103446 103447 103448 103449 103451 103452 103456 103457 103458 103470 103473 103474 103479 103483 103490 103492 103494 103500 103502 103504 103505 103514 103516 103517 103520 103521 103523 103530 103531 103532 103533 103537 103550 103555 103556 103557 103559 103563 103567 103570 103576 103581 103596 103597 103598 103602 103603 103605 103612 103613 103623 103624 103625 103630 103633 103634 103642 103646 103649 103653 103655 103662 103664 103669 103673 103674 103675 103676 103677 103680 103682 103683 103685 103686 103696 103698 103700 103704 103725 103726 103727 103728 103737 103741 103744 103745 103749 103750 103751 103753 103754 103756 103758 103760 103763 103764 103766 103771 103772 103780 103781 103784 103785 103787 103794 103796 103799 103802 103816 103818 103819 103821 103822 103823 103825 103826 103830 103837 103842 103845 103858 103863 103868 103871 103873 103874 103877 103881 103882 103886 103888 103890 103893 103896 103897 103900 103901 103902 103905 103906 103907 103909 103911 103912 103913 103914 103916 103919 103920 103925 103931 103932 103934 103935 103939 103944 103947 103948 103953 103955 103957 103958 103960 103961 103966 103967 103969 103987 103988 103989 103991 103995 103998 104001 104004 104009 104010 104017 104019 104021 104025 104036 104038 104039 104041 104044 104046 104048 104053 104059 104060 104063 104064 104066 104067 104068 104069 104082 104090 104091 104098 104099 104122 104127 104132 104143 104157 104161 104179 104181 104182 104191 104192 104193 104196 104202 104210 104216 104217 104219 104220 104221 104223 104225 104227 104235 104239 104240 104249 104250 104252 104253 104255 104256 104262 104272 104287 104289 104292 104299 104310 104312 104313 104316 104317 104318 104325 104333 104340 104341 104342 104360 104370 104377 104380 104384 104388 104396 104398 104404 104405 104406 104409 104411 104413 104414 104421 104422 104424 104425 104426 104434 104436 104439 104444 104448 104458 104461 104465 104466 104467 104469 104470 104472 104474 104475 104482 104490 104495 104496 104500 104501 104503 104506 104508 104515 104518 104524 104525 104527 104532 104546 104547 104551 104557 104565 104567 104569 104580 104584 104585 104591 104592 104594 104598 104601 104607 104613 104614 104615 104619 104620 104624 104635 104645 104646 104648 104652 104654 104657 104658 104673 104674 104677 104678 104684 104686 104691 104694 104699 104712 104715 104717 104722 104723 104724 104726 104733 104734 104739 104741 104742 104743 104746 104751 104752 104753 104754 104757 104758 104760 104764 104770 104771 104774 104775 104781 104797 104798 104799 104800 104801 104802 104803 104808 104822 104825 104826 104827 104828 104829 104840 104841 104843 104844 104845 104847 104850 104855 104858 104859 104860 104861 104862 104872 104881 104882 104883 104884 104886 104887 104895 104899 104903 104905 104919 104923 104927 104928 104933 104934 104939 104941 104951 104952 104954 104956 104957 104958 104959 104960 104962 104965 104966 104968 104973 104980 104981 104983 104984 104985 104987 104996 104997 104998 104999 105001 105002 105006 105016 105019 105021 105025 105031 105035 105037 105047 105048 105049 105050 105055 105056 105065 105067 105068 105069 105070 105078 105090 105092 105095 105096 105097 105098 105101 105102 105107 105119 105126 105128 105130 105140 105141 105143 105144 105146 105152 105160 105161 105163 105165 105173 105182 105190 105194 105199 105201 105203 105206 105207 105208 105210 105214 105217 105218 105219 105220 105228 105229 105234 105243 105253 105254 105256 105262 105263 105265 105272 105276 105283 105284 105285 105287 105289 105290 105294 105295 105297 105307 105312 105313 105318 105319 105331 105344 105346 105347 105351 105365 105379 105384 105386 105388 105390 105391 105393 105394 105395 105412 105417 105426 105429 105431 105437 105440 105442 105450 105451 105453 105465 105469 105470 105472 105474 105475 105476 105477 105480 105481 105483 105487 105488 105492 105496 105505 105519 105522 105530 105531 105536 105537 105538 105546 105548 105550 105555 105565 105567 105571 105574 105575 105576 105587 105589 105592 105593 105598 105599 105600 105602 105605 105607 105613 105614 105616 105619 105629 105631 105632 105644 105651 105657 105658 105659 105664 105666 105670 105671 105672 105675 105677 105678 105680 105682 105690 105691 105692 105694 105697 105701 105706 105707 105709 105710 105713 105714 105715 105716 105717 105718 105725 105733 105734 105737 105738 105743 105750 105753 105755 105759 105760 105761 105762 105764 105766 105769 105771 105773 105779 105782 105787 105788 105792 105796 105798 105801 105803 105806 105809 105810 105813 105817 105819 105836 105840 105852 105857 105865 105868 105871 105876 105877 105879 105886 105889 105891 105892 105893 105897 105906 105907 105908 105910 105911 105917 105923 105931 105932 105933 105934 105941 105950 105952 105956 105962 105970 105975 105977 105986 105991 105996 105998 106003 106007 106009 106010 106011 106013 106014 106016 106018 106020 106022 106025 106029 106030 106038 106043 106046 106047 106048 106050 106051 106054 106067 106068 106070 106072 106073 106074 106075 106076 106077 106083 106104 106107 106110 106125 106133 106134 106141 106144 106148 106152 106153 106162 106173 106174 106178 106179 106180 106181 106183 106185 106186 106187 106190 106191 106195 106199 106203 106205 106207 106210 106212 106213 106215 106216 106217 106227 106229 106236 106239 106240 106241 106242 106243 106255 106257 106259 106279 106285 106288 106300 106307 106309 106310 106313 106318 106323 106325 106326 106331 106333 106335 106336 106339 106342 106343 106347 106351 106356 106372 106383 106385 106386 106389 106398 106405 106420 106421 106422 106423 106425 106430 106439 106441 106444 106446 106450 106456 106457 106460 106462 106463 106479 106489 106492 106501 106511 106540 106541 106545 106550 106556 106560 106561 106564 106574 106575 106576 106579 106584 106590 106591 106601 106608 106612 106613 106618 106620 106624 106628 106630 106632 106634 106635 106636 106643 106653 106656 106659 106661 106672 106674 106681 106686 106689 106699 106700 106701 106702 106703 106704 106705 106706 106707 106709 106717 106722 106725 106727 106729 106735 106743 106744 106745 106746 106747 106753 106755 106756 106757 106758 106760 106768 106771 106772 106774 106778 106779 106784 106799 106800 106802 106803 106804 106808 106809 106820 106828 106837 106838 106847 106849 106853 106854 106855 106856 106857 106858 106859 106860 106868 106874 106875 106885 106886 106892 106896 106897 106903 106913 106924 106925 106933 106935 106950 106951 106952 106953 106954 106956 106958 106960 106963 106964 106968 106969 106971 106975 106979 106982 106999 107000 107001 107014 107020 107021 107022 107023 107026 107028 107029 107030 107037 107038 107039 107041 107047 107049 107052 107053 107056 107069 107072 107073 107076 107077 107080 107082 107086 107088 107095 107106 107116 107119 107122 107123 107125 107128 107131 107132 107133 107134 107135 107139 107141 107143 107144 107145 107146 107147 107148 107150 107154 107155 107156 107158 107163 107164 107165 107169 107171 107172 107173 107174 107175 107176 107178 107184 107194 107205 107213 107225 107227 107230 107238 107242 107244 107246 107254 107257 107259 107270 107272 107273 107277 107281 107283 107288 107289 107302 107304 107307 107314 107319 107321 107335 107337 107338 107342 107345 107356 107357 107361 107363 107364 107365 107369 107374 107376 107379 107380 107383 107385 107387 107388 107390 107394 107395 107398 107399 107400 107401 107404 107407 107408 107410 107412 107414 107417 107418 107420 107425 107427 107433 107434 107439 107449 107450 107453 107455 107461 107462 107464 107468 107471 107472 107475 107487 107489 107491 107503 107504 107518 107519 107526 107532 107542 107543 107544 107547 107553 107555 107556 107560 107561 107565 107566 107568 107572 107573 107582 107583 107586 107587 107601 107605 107608 107616 107624 107625 107626 107627 107629 107633 107634 107636 107642 107645 107650 107651 107654 107655 107656 107657 107660 107664 107667 107677 107679 107681 107693 107697 107698 107701 107702 107705 107707 107713 107723 107725 107730 107731 107734 107739 107744 107748 107751 107752 107753 107754 107769 107770 107773 107774 107775 107776 107778 107779 107781 107787 107790 107793 107794 107799 107801 107803 107808 107810 107812 107813 107820 107821 107823 107826 107827 107829 107831 107832 107834 107839 107842 107846 107849 107853 107854 107856 107857 107858 107861 107862 107868 107869 107871 107873 107883 107884 107886 107891 107894 107902 107903 107904 107906 107912 107915 107916 107921 107922 107923 107926 107928 107931 107932 107937 107939 107945 107946 107950 107953 107955 107961 107964 107965 107967 107969 107974 107975 107976 107978 107979 107980 107983 107991 107995 107998 107999 108003 108004 108006 108007 108008 108010 108012 108013 108014 108015 108016 108017 108019 108020 108022 108024 108025 108028 108029 108030 108035 108037 108040 108041 108043 108044 108045 108046 108048 108052 108053 108054 108056 108059 108060 108061 108062 108063 108066 108067 108069 108076 108084 108086 108088 108091 108092 108100 108105 108108 108111 108112 108114 108115 108116 108120 108123 108125 108134 108136 108140 108141 108146 108149 108151 108153 108157 108160 108161 108166 108168 108171 108178 108180 108182 108183 108184 108187 108195 108199 108201 108204 108206 108207 108210 108218 108220 108224 108234 108239 108241 108245 108249 108250 108256 108261 108263 108269 108275 108285 108288 108289 108291 108299 108306 108308 108320 108322 108328 108333 108335 108339 108340 108345 108346 108352 108354 108356 108358 108361 108366 108368 108369 108373 108375 108376 108380 108381 108386 108388 108389 108393 108397 108401 108402 108403 108405 108414 108415 108420 108424 108426 108434 108437 108438 108439 108444 108445 108453 108456 108458 108459 108469 108476 108478 108479 108480 108481 108485 108488 108489 108490 108494 108495 108498 108500 108501 108502 108508 108509 108510 108514 108515 108516 108520 108521 108523 108527 108533 108540 108543 108544 108549 108551 108552 108553 108556 108565 108566 108585 108589 108592 108593 108595 108596 108602 108603 108604 108607 108608 108609 108610 108614 108617 108619 108624 108625 108629 108635 108644 108645 108646 108650 108659 108664 108666 108667 108668 108671 108675 108677 108680 108681 108682 108683 108690 108691 108692 108695 108696 108699 108700 108701 108705 108714 108717 108718 108719 108720 108721 108724 108727 108730 108731 108734 108736 108738 108740 108741 108743 108746 108748 108755 108758 108759 108763 108766 108768 108772 108777 108780 108784 108785 108786 108789 108792 108796 108797 108799 108803 108812 108818 108831 108832 108833 108841 108854 108859 108860 108861 108869 108871 108872 108873 108874 108875 108876 108882 108890 108891 108899 108901 108902 108903 108904 108908 108913 108914 108915 108917 108919 108920 108922 108923 108925 108926 108928 108937 108945 108948 108950 108951 108952 108953 108954 108955 108956 108957 108958 108961 108962 108965 108967 108971 108972 108975 108978 108979 108985 108988 108990 108995 108998 109004 109005 109006 109012 109017 109021 109029 109030 109031 109034 109037 109042 109044 109045 109050 109057 109062 109072 109076 109082 109083 109090 109092 109093 109097 109098 109101 109104 109106 109111 109112 109113 109120 109122 109127 109132 109136 109140 109143 109151 109155 109157 109160 109161 109162 109163 109166 109171 109172 109173 109174 109178 109192 109196 109197 109200 109201 109203 109213 109215 109221 109223 109226 109228 109230 109231 109232 109233 109235 109236 109239 109240 109241 109242 109248 109255 109257 109263 109264 109273 109277 109280 109283 109288 109290 109294 109295 109307 109313 109314 109316 109317 109318 109321 109323 109329 109330 109333 109334 109337 109341 109350 109359 109363 109365 109366 109367 109378 109380 109381 109390 109396 109400 109405 109406 109408 109416 109417 109421 109425 109428 109429 109432 109439 109449 109450 109451 109452 109454 109458 109459 109462 109465 109468 109469 109470 109473 109474 109475 109477 109489 109490 109491 109498 109499 109502 109503 109505 109508 109509 109513 109515 109520 109521 109525 109527 109528 109529 109532 109533 109534 109535 109536 109538 109539 109543 109544 109545 109546 109548 109550 109553 109556 109558 109559 109560 109563 109567 109569 109570 109574 109575 109576 109579 109581 109584 109585 109587 109588 109591 109593 109595 109596 109597 109602 109603 109605 109606 109607 109622 109623 109624 109635 109636 109645 109650 109651 109653 109655 109657 109658 109663 109664 109676 109677 109678 109679 109680 109683 109684 109687 109690 109692 109698 109699 109705 109707 109708 109710 109711 109714 109716 109720 109722 109723 109726 109727 109730 109731 109734 109746 109748 109757 109767 109770 109779 109780 109789 109795 109798 109802 109807 109808 109810 109815 109820 109821 109827 109836 109837 109842 109843 109856 109870 109872 109880 109886 109890 109892 109899 109902 109905 109906 109907 109908 109910 109912 109914 109916 109920 109922 109930 109937 109945 109953 109954 109956 109961 109965 109966 109967 109972 109975 109977 109978 109983 109985 109986 109998 110002 110007 110009 110014 110017 110018 110022 110023 110027 110030 110032 110035 110036 110039 110040 110049 110053 110060 110064 110066 110069 110076 110077 110080 110086 110092 110093 110099 110101 110108 110111 110112 110114 110115 110116 110117 110118 110120 110123 110127 110128 110129 110130 110133 110139 110140 110141 110145 110147 110148 110154 110158 110164 110168 110169 110170 110173 110176 110179 110180 110182 110184 110185 110188 110190 110192 110193 110198 110204 110207 110215 110218 110220 110221 110230 110232 110234 110236 110245 110247 110249 110253 110259 110267 110274 110275 110276 110284 110289 110304 110314 110315 110316 110320 110324 110327 110331 110332 110335 110339 110341 110353 110354 110355 110356 110358 110365 110374 110375 110383 110385 110387 110389 110390 110391 110392 110395 110399 110402 110404 110412 110417 110419 110423 110424 110426 110431 110432 110435 110437 110443 110444 110446 110454 110460 110461 110462 110466 110467 110468 110469 110483 110484 110485 110486 110487 110489 110492 110498 110500 110503 110507 110509 110510 110512 110513 110515 110516 110517 110524 110525 110532 110540 110549 110553 110554 110557 110558 110560 110562 110563 110564 110573 110574 110575 110577 110586 110587 110589 110590 110595 110597 110600 110606 110607 110609 110628 110629 110633 110636 110640 110641 110654 110656 110657 110659 110661 110664 110669 110670 110673 110680 110681 110683 110687 110689 110692 110694 110699 110700 110710 110713 110717 110719 110720 110722 110726 110731 110733 110739 110742 110744 110747 110748 110752 110760 110762 110765 110768 110775 110778 110781 110782 110801 110829 110830 110831 110833 110838 110842 110846 110847 110852 110859 110860 110864 110865 110866 110868 110870 110873 110875 110876 110877 110878 110879 110880 110881 110883 110884 110885 110886 110887 110890 110891 110893 110898 110900 110901 110906 110911 110916 110919 110932 110937 110942 110943 110948 110953 110955 110962 110971 110972 110979 110983 110990 110995 110999 111001 111002 111003 111005 111006 111008 111009 111012 111015 111021 111023 111024 111025 111026 111029 111037 111038 111040 111044 111045 111051 111052 111053 111057 111059 111060 111067 111070 111072 111077 111083 111084 111086 111088 111094 111096 111102 111104 111105 111106 111116 111118 111119 111122 111125 111133 111141 111147 111150 111154 111161 111185 111189 111195 111196 111207 111208 111210 111217 111219 111222 111223 111227 111229 111231 111233 111234 111235 111241 111248 111251 111254 111256 111257 111267 111272 111278 111279 111280 111282 111283 111291 111295 111296 111298 111303 111306 111310 111312 111316 111318 111319 111321 111330 111331 111332 111333 111343 111349 111355 111357 111363 111365 111372 111378 111384 111386 111388 111401 111403 111407 111415 111424 111425 111430 111431 111437 111438 111439 111440 111452 111454 111456 111460 111461 111463 111464 111465 111471 111473 111474 111478 111482 111483 111484 111486 111488 111491 111495 111496 111499 111502 111503 111505 111510 111511 111516 111518 111519 111520 111521 111523 111524 111534 111535 111536 111542 111543 111544 111546 111548 111549 111550 111551 111552 111554 111560 111562 111564 111566 111567 111568 111573 111587 111589 111590 111593 111594 111596 111599 111605 111607 111608 111610 111611 111612 111613 111616 111617 111624 111632 111633 111637 111638 111642 111645 111648 111654 111658 111663 111668 111672 111679 111681 111683 111686 111690 111691 111697 111698 111699 111701 111713 111714 111715 111720 111736 111743 111748 111749 111754 111760 111766 111782 111783 111784 111785 111787 111790 111792 111800 111805 111813 111820 111825 111830 111835 111839 111840 111843 111844 111851 111855 111861 111864 111866 111867 111869 111877 111888 111891 111896 111899 111911 111912 111913 111920 111923 111928 111930 111934 111941 111942 111945 111946 111947 111950 111955 111956 111957 111958 111959 111961 111973 111976 111977 111983 111984 111985 111988 111991 111994 111998 112005 112009 112013 112014 112015 112025 112031 112048 112051 112052 112057 112058 112060 112064 112065 112066 112067 112071 112072 112073 112091 112103 112108 112120 112122 112127 112129 112130 112132 112138 112140 112146 112147 112148 112152 112155 112157 112160 112167 112173 112174 112176 112178 112184 112190 112192 112200 112205 112206 112207 112210 112222 112223 112231 112239 112242 112252 112253 112260 112266 112276 112281 112282 112284 112292 112293 112302 112303 112304 112308 112310 112311 112312 112317 112323 112324 112327 112328 112330 112331 112332 112333 112342 112344 112346 112348 112358 112359 112365 112368 112371 112376 112379 112380 112384 112385 112386 112387 112388 112392 112393 112395 112399 112400 112401 112402 112405 112406 112407 112408 112409 112411 112415 112416 112417 112426 112430 112439 112440 112445 112450 112453 112460 112461 112462 112464 112470 112473 112480 112484 112486 112490 112494 112498 112499 112502 112507 112508 112511 112512 112513 112514 112516 112517 112519 112520 112521 112524 112525 112526 112527 112528 112533 112534 112535 112536 112538 112539 112545 112547 112549 112556 112558 112566 112568 112569 112570 112573 112589 112598 112601 112602 112603 112608 112609 112610 112611 112614 112616 112617 112618 112621 112624 112625 112634 112635 112636 112638 112643 112644 112645 112649 112654 112655 112656 112657 112667 112668 112669 112678 112679 112685 112689 112694 112696 112700 112702 112704 112705 112711 112712 112714 112717 112719 112720 112721 112722 112730 112738 112745 112750 112751 112764 112777 112778 112792 112793 112795 112798 112800 112802 112805 112809 112810 112815 112816 112820 112823 112824 112826 112828 112834 112846 112850 112854 112855 112862 112863 112866 112875 112876 112880 112882 112883 112884 112885 112886 112887 112888 112893 112897 112898 112900 112901 112902 112905 112906 112908 112911 112912 112914 112915 112917 112920 112921 112923 112928 112939 112942 112945 112946 112947 112950 112954 112955 112957 112958 112959 112961 112964 112966 112971 112972 112973 112981 112990 112991 112992 112994 112996 113004 113008 113010 113011 113016 113017 113021 113041 113043 113046 113059 113074 113082 113103 113105 113106 113117 113123 113124 113128 113133 113135 113136 113138 113144 113147 113166 113167 113170 113171 113173 113174 113176 113180 113181 113183 113187 113190 113194 113196 113200 113201 113205 113207 113212 113213 113215 113222 113227 113231 113246 113248 113250 113252 113253 113254 113256 113257 113258 113261 113262 113263 113265 113271 113273 113279 113281 113292 113293 113297 113300 113302 113303 113304 113305 113306 113307 113310 113313 113314 113315 113316 113318 113319 113321 113322 113326 113329 113331 113332 113333 113334 113338 113340 113347 113350 113357 113359 113361 113370 113375 113377 113379 113380 113381 113394 113395 113399 113404 113406 113414 113416 113417 113424 113431 113435 113436 113437 113438 113439 113440 113448 113450 113455 113457 113458 113467 113471 113477 113481 113482 113485 113486 113489 113491 113492 113497 113498 113501 113505 113508 113516 113518 113519 113520 113524 113526 113531 113541 113548 113551 113552 113554 113555 113560 113562 113564 113569 113571 113573 113574 113577 113579 113582 113589 113591 113594 113595 113601 113605 113610 113612 113614 113616 113618 113619 113621 113622 113628 113631 113635 113636 113637 113639 113640 113641 113643 113646 113647 113658 113659 113660 113670 113672 113674 113675 113678 113688 113698 113704 113706 113713 113714 113717 113719 113727 113736 113738 113739 113744 113749 113750 113752 113753 113756 113759 113777 113781 113784 113785 113788 113790 113791 113797 113799 113808 113811 113817 113822 113824 113825 113826 113827 113830 113834 113836 113840 113842 113843 113844 113845 113846 113847 113850 113853 113854 113855 113856 113857 113858 113859 113860 113862 113868 113870 113878 113881 113882 113886 113889 113898 113899 113900 113903 113905 113906 113908 113909 113910 113916 113921 113923 113927 113933 113937 113941 113944 113946 113947 113953 113956 113958 113963 113968 113972 113975 113980 113990 113991 114002 114004 114012 114017 114019 114025 114028 114030 114031 114032 114035 114038 114039 114045 114046 114047 114051 114052 114053 114056 114059 114061 114062 114065 114068 114077 114078 114091 114096 114099 114114 114122 114123 114126 114127 114128 114133 114134 114138 114139 114147 114148 114153 114159 114161 114168 114169 114171 114172 114173 114174 114177 114179 114181 114183 114186 114187 114188 114190 114191 114192 114193 114196 114197 114198 114199 114200 114206 114207 114211 114212 114213 114222 114229 114232 114248 114255 114261 114266 114273 114275 114277 114288 114293 114309 114311 114313 114317 114319 114320 114331 114384 114385 114386 114400 114401 114406 114408 114421 114422 114424 114425 114428 114432 114434 114449 114453 114465 114469 114482 114540 114541 114560 114590 114592 114600 114608 114611 114613 114616 114617 114619 114627 114629 114632 114633 114638 114654 114655 114657 114665 114671 114672 114673 114686 114688 114692 114702 114711 114717 114776 114777 114779 114783 114791 114797 114826 114828 114830 114831 114836 114838 114839 114843 114851 114866 114867 114868 114869 114870 114872 114874 114875 114876 114887 114890 114930 114937 114940 114946 114960 114967 114968 114973 114976 114977 114978 114979 114988 114989 114990 114992 114995 114999 115001 115003 115004 115012 115013 115014 115020 115028 115029 115032 115034 115038 115041 115044 115045 115059 115062 115065 115067 115069 115074 115075 115076 115081 115092 115095 115098 115100 115103 115113 115118 115128 115137 115144 115147 115158 115159 115160 115161 115163 115166 115171 115184 115189 115192 115198 115217 115222 115228 115230 115261 115266 115268 115269 115275 115283 115289 115290 115291 115294 115295 115297 115299 115302 115305 115306 115307 115310 115311 115321 115322 115324 115325 115326 115338 115340 115346 115354 115365 115366 115367 115368 115371 115372 115373 115374 115375 115382 115387 115388 115400 115408 115409 115410 115416 115417 115447 115452 115456 115463 115474 115475 115484 115485 115487 115488 115493 115494 115495 115509 115519 115548 115553 115555 115559 115563 115569 115571 115575 115578 115582 115585 115586 115591 115593 115594 115595 115600 115602 115628 115632 115637 115641 115642 115646 115647 115661 115674 115675 115688 115690 115691 115692 115693 115696 115697 115698 115702 115703 115704 115705 115706 115707 115709 115710 115711 115713 115714 115716 115722 115728 115730 115734 115746 115750 115755 115757 115761 115762 115771 115772 115777 115780 115789 115792 115795 115796 115797 115804 115805 115815 115822 115825 115827 115829 115830 115831 115834 115835 115840 115841 115842 115843 115846 115847 115848 115849 115850 115853 115862 115868 115870 115871 115874 115876 115881 115883 115884 115887 115895 115897 115902 115905 115906 115909 115916 115928 115935 115939 115942 115943 115944 115945 115950 115951 115968 115979 115981 115983 115989 115992 115993 115995 115998 116006 116013 116015 116016 116017 116021 116022 116025 116044 116052 116053 116060 116069 116071 116072 116074 116076 116090 116092 116093 116094 116095 116104 116106 116109 116113 116115 116118 116120 116122 116124 116142 116159 116164 116168 116169 116172 116177 116187 116192 116193 116196 116200 116201 116204 116205 116209 116212 116225 116253 116269 116279 116282 116285 116287 116303 116306 116309 116316 116317 116320 116321 116322 116327 116330 116331 116332 116333 116337 116339 116341 116345 116355 116356 116361 116371 116372 116373 116374 116376 116377 116378 116387 116391 116393 116398 116403 116404 116405 116407 116414 116416 116418 116420 116425 116428 116429 116430 116449 116465 116468 116470 116493 116494 116495 116496 116498 116499 116500 116502 116503 116505 116515 116516 116517 116521 116522 116527 116529 116533 116534 116535 116538 116541 116542 116543 116544 116545 116560 116561 116572 116574 116578 116581 116582 116585 116587 116595 116597 116598 116599 116600 116601 116603 116605 116606 116607 116616 116624 116625 116657 116659 116664 116666 116668 116688 116689 116696 116776 116782 116791 116795 116797 116827 116842 116843 116851 116852 116873 116892 116898 116918 116928 116968 116978 116989 116990 116996 116997 117003 117005 117008 117011 117019 117020 117021 117026 117027 117033 117034 117045 117049 117068 117069 117073 117075 117082 117085 117088 117091 117092 117093 117095 117103 117118 117119 117122 117123 117131 117134 117135 117136 117153 117179 117192 117207 117210 117220 117221 117226 117234 117237 117239 117241 117242 117245 117246 117248 117250 117252 117256 117260 117264 117268 117271 117272 117273 117278 117280 117283 117288 117297 117298 117300 117310 117311 117313 117314 117316 117322 117327 117330 117331 117335 117337 117343 117344 117348 117349 117351 117356 117358 117361 117363 117366 117367 117368 117370 117372 117376 117377 117381 117382 117386 117388 117392 117393 117396 117397 117402 117417 117429 117430 117433 117434 117440 117441 117442 117443 117450 117481 117485 117486 117489 117490 117493 117533 117538 117546 117550 117552 117559 117561 117563 117565 117566 117567 117570 117572 117574 117576 117577 117583 117588 117589 117590 117593 117595 117596 117600 117601 117605 117607 117608 117634 117671 117672 117680 117681 117682 117683 117684 117691 117692 117693 117694 117697 117698 117701 117705 117707 117709 117712 117713 117716 117717 117719 117724 117725 117727 117729 117731 117737 117738 117739 117742 117743 117744 117745 117748 117749 117754 117756 117757 117760 117764 117769 117771 117772 117784 117785 117795 117802 117803 117804 117806 117810 117816 117817 117818 117821 117822 117824 117826 117827 117828 117830 117836 117843 117844 117846 117847 117850 117853 117858 117866 117868 117894 117913 117916 117920 117922 117924 117926 117927 117929 117933 117934 117944 117946 117947 117948 117951 117952 117953 117960 117961 117964 117968 117972 117975 117980 117981 117982 117984 117987 117988 117991 117996 117997 117998 118002 118008 118013 118014 118015 118019 118028 118029 118030 118031 118033 118035 118038 118041 118043 118049 118050 118053 118064 118065 118067 118068 118077 118078 118080 118081 118083 118085 118086 118087 118089 118090 118091 118093 118096 118107 118111 118114 118117 118118 118121 118126 118127 118130 118134 118140 118143 118146 118147 118148 118150 118157 118159 118160 118164 118171 118172 118174 118175 118178 118180 118207 118215 118225 118228 118233 118243 118245 118249 118251 118252 118253 118259 118261 118262 118266 118275 118276 118278 118279 118287 118288 118335 118430 118431 118488 118493 118494 118495 118510 118543 118545 118566 118568 118575 118597 118602 118604 118605 118608 118609 118610 118611 118613 118615 118616 118617 118623 118624 118625 118626 118629 118632 118633 118634 118635 118638 118641 118644 118646 118647 118649 118651 118652 118653 118654 118655 118656 118657 118658 118660 118669 118674 118676 118681 118682 118683 118685 118690 118695 118698 118707 118708 118709 118710 118711 118714 118715 118716 118717 118718 118720 118722 118723 118724 118726 118727 118728 118730 118731 118733 118735 118736 118738 118740 118745 118747 118749 118750 118759 118768 118770 118772 118776 118777 118781 118782 118783 118792 118795 118796 118802 118807 118815 118819 118821 118844 118851 118853 118855 118856 118860 118861 118865 118866 118870 118874 118876 118878 118906 118907 118913 118941 118943 118944 118975 118977 118979 118981 118982 118983 118984 118988 119026 119036 119167 119201 119205 119210 119211 119212 119220 119226 119228 119231 119234 119237 119241 119242 119243 119246 119247 119248 119252 119260 119261 119262 119265 119269 119272 119278 119280 119281 119285 119286 119288 119291 119292 119300 119301 119302 119303 119304 119305 119306 119309 119311 119317 119319 119327 119333 119335 119337 119365 119370 119371 119373 119374 119377 119381 119399 119418 119425 119426 119427 119430 119433 119434 119442 119444 119446 119447 119448 119449 119453 119454 119455 119457 119458 119467 119468 119469 119474 119476 119478 119481 119492 119509 119516 119541 119542 119544 119551 119554 119562 119565 119568 119570 119571 119577 119584 119591 119594 119596 119597 119599 119600 119601 119602 119604 119608 119610 119613 119614 119615 119616 119617 119619 119620 119625 119626 119630 119632 119633 119635 119636 119638 119639 119640 119643 119652 119653 119654 119655 119656 119657 119700 119701 119702 119736 119741 119747 119754 119764 119765 119783 119784 119791 119889 119922 119925 119926 119927 119928 119929 119930 119938 119939 119941 119942 119944 119946 119951 119956 119965 119969 119970 119973 119976 119981 119982 119983 119984 119986 119987 119993 120003 120004 120017 120025 120033 120036 120038 120039 120040 120057 120061 120077 120080 120081 120084 120089 120091 120092 120093 120107 120119 120132 120133 120134 120136 120147 120184 120186 120196 120202 120213 120247 120286 120289 120290 120291 120292 120296 120308 120319 120335 120338 120340 120346 120349 120360 120362 120367 120368 120369 120371 120372 120373 120374 120376 120378 120380 120381 120386 120387 120429 120433 120435 120439 120440 120441 120447 120468 120478 120484 120505 120506 120511 120523 120537 120540 120551 120564 120565 120566 120608 120628 120674 120690 120706 120713 120738 120751 120776 120802 120808 120811 120812 120814 120815 120816 120817 120819 120820 120822 120824 120828 120829 120830 120831 120833 120836 120837 120842 120844 120867 120869 120871 120872 120873 120874 120875 120878 120880 120881 120882 120883 120890 120891 120897 120898 120903 120910 120911 120912 120915 120916 120928 120935 120941 120942 120946 120947 120950 120951 120952 120960 120974 120988 120991 120995 120996 120999 121035 121054 121060 121091 121160 121161 121163 121164 121166 121167 121176 121181 121197 121205 121211 121212 121218 121219 121223 121225 121226 121231 121233 121238 121240 121241 121246 121250 121251 121252 121255 121256 121260 121261 121262 121264 121268 121270 121271 121273 121276 121282 121283 121286 121294 121301 121306 121308 121313 121314 121317 121320 121327 121328 121329 121342 121346 121347 121348 121349 121352 121355 121372 121373 121374 121384 121440 121452 121454 121462 121467 121469 121480 121490 121500 121504 121507 121508 121509 121510 121514 121524 121525 121527 121531 121538 121546 121597 121598 121599 121601 121602 121612 121614 121619 121623 121624 121625 121630 121633 121635 121638 121639 121641 121642 121645 121647 121650 121653 121656 121661 121662 121663 121667 121668 121669 121671 121672 121674 121675 121677 121684 121685 121688 121697 121703 121718 121746 121761 121762 121763 121777 121843 121844 121847 121852 121857 121861 121862 121889 121891 121892 121895 121896 121898 121899 121900 121901 121902 121903 121905 121906 121907 121913 121914 121916 121917 121920 121925 121926 121928 121930 121932 121933 121934 121935 121939 121944 121949 121950 121954 121956 121957 121960 121963 121969 121970 121972 121974 121976 121980 121981 121989 121992 121997 121998 122004 122005 122006 122012 122019 122024 122027 122032 122034 122040 122041 122042 122043 122048 122051 122053 122057 122058 122063 122071 122080 122081 122082 122087 122101 122103 122104 122105 122107 122122 122133 122135 122136 122139 122140 122144 122147 122148 122150 122153 122156 122157 122164 122174 122176 122177 122178 122179 122184 122187 122191 122193 122195 122199 122200 122201 122203 122206 122209 122210 122216 122225 122226 122237 122242 122244 122245 122247 122249 122251 122252 122259 122260 122263 122270 122271 122273 122274 122279 122280 122281 122282 122290 122292 122294 122295 122296 122299 122300 122304 122305 122306 122309 122312 122315 122318 122319 122320 122321 122323 122324 122325 122337 122345 122354 122355 122358 122362 122363 122365 122367 122373 122376 122383 122384 122386 122387 122403 122404 122406 122407 122417 122419 122425 122428 122429 122430 122432 122438 122441 122454 122465 122470 122491 122493 122495 122497 122500 122501 122504 122505 122507 122512 122518 122521 122522 122523 122525 122526 122532 122534 122540 122545 122547 122549 122551 122555 122556 122560 122561 122562 122577 122579 122586 122588 122589 122593 122596 122604 122605 122610 122613 122616 122617 122618 122620 122626 122627 122631 122637 122660 122709 122737 122811 122823 122825 122827 122831 122834 122835 122854 122856 122867 122878 122886 122901 122903 122906 122909 122911 122915 122927 122929 122931 122934 122937 122944 122946 122951 122953 122956 122957 122960 122963 122969 123071 123072 123076 123077 123078 123081 123085 123092 123094 123096 123097 123101 123102 123127 123128 123129 123135 123137 123168 123195 123212 123216 123218 123220 123227 123232 123233 123234 123236 123244 123245 123248 123250 123255 123257 123260 123262 123276 123279 123285 123287 123292 123293 123295 123302 123308 123310 123311 123318 123323 123329 123330 123335 123336 123339 123341 123343 123345 123348 123390 123393 123396 123397 123399 123405 123409 123411 123412 123413 123416 123430 123435 123455 123468 123498 123499 123505 123508 123518 123519 123520 123521 123522 123525 123527 123528 123536 123559 123563 123572 123573 123574 123575 123578 123579 123581 123582 123583 123584 123587 123589 123593 123595 123610 123620 123652 123654 123658 123661 123665 123666 123670 123671 123674 123675 123688 123701 123704 123706 123709 123710 123711 123712 123714 123717 123722 123723 123724 123731 123734 123735 123738 123740 123741 123743 123747 123750 123755 123756 123759 123761 123762 123764 123768 123769 123773 123774 123776 123778 123779 123781 123783 123784 123785 123787 123792 123799 123800 123801 123803 123807 123810 123811 123814 123817 123820 123823 123824 123827 123828 123829 123830 123832 123868 123873 123875 123876 123877 123884 123885 123887 123889 123890 123891 123893 123901 123902 123907 123908 123910 123912 123926 123927 123930 123964 123967 123969 123971 123972 123974 123976 123978 123979 123985 123987 123988 123992 123994 123996 123998 124000 124003 124006 124008 124014 124015 124016 124018 124022 124024 124032 124033 124034 124036 124042 124045 124046 124047 124048 124049 124052 124054 124055 124057 124072 124076 124082 124105 124106 124128 124130 124139 124141 124148 124156 124157 124158 124160 124171 124175 124176 124177 124180 124183 124184 124187 124192 124194 124195 124196 124197 124198 124201 124202 124203 124204 124206 124207 124209 124210 124216 124221 124224 124231 124234 124243 124245 124246 124249 124253 124254 124255 124256 124259 124260 124268 124279 124280 124289 124290 124294 124296 124297 124298 124301 124302 124305 124313 124321 124335 124336 124357 124364 124365 124370 124373 124375 124376 124377 124378 124379 124380 124381 124383 124384 124385 124387 124388 124389 124391 124393 124394 124395 124401 124404 124405 124410 124416 124418 124420 124422 124423 124424 124425 124431 124432 124435 124437 124438 124439 124443 124447 124448 124449 124450 124454 124455 124457 124464 124465 124467 124470 124472 124475 124478 124481 124483 124484 124485 124496 124499 124500 124504 124508 124514 124515 124526 124540 124551 124561 124562 124568 124571 124572 124573 124577 124585 124587 124591 124593 124594 124602 124603 124604 124611 124620 124628 124634 124643 124650 124652 124667 124669 124670 124683 124688 124689 124690 124711 124713 124715 124716 124721 124722 124725 124726 124727 124730 124731 124732 124735 124737 124738 124753 124759 124770 124771 124772 124774 124779 124782 124787 124788 124790 124794 124798 124800 124806 124808 124813 124825 124826 124829 124830 124831 124833 124842 124850 124851 124853 124855 124858 124859 124860 124867 124872 124875 124878 124879 124881 124882 124884 124889 124896 124901 124904 124908 124913 124914 124917 124925 124929 124930 124931 124935 124937 124938 124940 124942 124943 124944 124949 124950 124952 124953 124961 124965 124966 124973 124977 124978 124982 124983 124987 124989 124990 124997 124999 125001 125002 125003 125006 125009 125010 125012 125017 125021 125030 125035 125039 125040 125041 125044 125045 125048 125051 125052 125056 125057 125060 125062 125067 125073 125075 125086 125087 125091 125092 125093 125094 125095 125096 125103 125113 125131 125132 125140 125141 125157 125192 125195 125217 125220 125221 125225 125228 125230 125231 125236 125237 125239 125240 125241 125242 125243 125250 125258 125259 125260 125264 125266 125270 125272 125273 125275 125282 125285 125288 125291 125294 125298 125299 125304 125306 125307 125308 125309 125311 125314 125317 125320 125322 125325 125328 125330 125340 125353 125355 125358 125359 125377 125378 125383 125388 125391 125402 125403 125407 125409 125410 125414 125420 125422 125426 125427 125430 125445 125450 125468 125473 125477 125487 125489 125490 125492 125494 125495 125499 125511 125515 125517 125518 125519 125532 125533 125534 125537 125541 125544 125545 125548 125551 125552 125556 125557 125561 125563 125565 125567 125570 125574 125575 125576 125583 125584 125585 125595 125599 125606 125607 125609 125610 125611 125615 125636 125645 125646 125647 125648 125654 125656 125657 125658 125659 125664 125668 125677 125683 125687 125692 125695 125697 125700 125706 125711 125718 125719 125726 125727 125730 125734 125738 125739 125740 125742 125745 125756 125758 125762 125768 125771 125774 125775 125776 125778 125779 125780 125784 125786 125790 125794 125795 125798 125806 125809 125811 125812 125813 125820 125827 125838 125843 125849 125850 125852 125853 125854 125856 125861 125864 125865 125866 125868 125879 125880 125883 125886 125898 125900 125901 125919 125923 125925 125928 125929 125936 125950 125955 125957 125958 125961 125962 125970 125975 125977 125978 125979 125980 125985 125986 125991 125999 126000 126008 126013 126025 126026 126028 126029 126037 126038 126045 126049 126050 126052 126053 126056 126057 126058 126066 126068 126077 126088 126102 126111 126121 126128 126129 126131 126133 126134 126135 126138 126139 126141 126143 126145 126149 126150 126152 126154 126155 126156 126164 126166 126170 126173 126175 126176 126178 126179 126181 126184 126185 126187 126196 126197 126198 126199 126201 126202 126203 126204 126205 126206 126210 126214 126215 126217 126219 126222 126224 126229 126234 126235 126237 126241 126245 126246 126248 126251 126259 126260 126261 126262 126263 126268 126269 126270 126271 126273 126275 126283 126284 126286 126289 126290 126291 126301 126303 126318 126326 126348 126353 126356 126359 126367 126369 126372 126373 126374 126375 126376 126380 126381 126384 126390 126397 126398 126399 126401 126403 126408 126413 126418 126419 126427 126428 126430 126432 126433 126434 126435 126437 126440 126441 126442 126444 126446 126452 126453 126454 126458 126467 126473 126476 126477 126481 126482 126483 126485 126486 126491 126492 126494 126497 126500 126501 126502 126507 126509 126510 126511 126512 126513 126521 126522 126523 126524 126527 126528 126531 126533 126534 126535 126537 126539 126540 126542 126543 126548 126550 126554 126555 126559 126563 126564 126576 126578 126580 126584 126593 126607 126611 126614 126615 126616 126624 126628 126630 126632 126638 126642 126646 126647 126650 126653 126656 126668 126669 126678 126683 126685 126686 126688 126689 126698 126699 126703 126704 126708 126711 126713 126718 126719 126721 126734 126735 126738 126739 126740 126749 126750 126773 126776 126777 126778 126785 126786 126789 126792 126793 126794 126805 126817 126818 126819 126820 126821 126822 126831 126843 126844 126846 126853 126870 126871 126876 126879 126893 126896 126897 126900 126901 126902 126904 126905 126907 126913 126921 126924 126925 126931 126958 126959 126960 126963 126970 126972 126979 126982 126985 126987 126988 126989 126999 127001 127010 127012 127013 127014 127019 127021 127031 127040 127046 127052 127055 127060 127061 127063 127066 127067 127069 127073 127076 127082 127085 127088 127089 127090 127091 127092 127093 127095 127096 127098 127100 127108 127113 127118 127120 127127 127129 127136 127137 127138 127140 127158 127164 127167 127182 127183 127239 127241 127257 127274 127276 127277 127278 127279 127280 127282 127285 127287 127288 127291 127292 127293 127296 127297 127298 127299 127301 127302 127303 127306 127308 127309 127313 127322 127325 127326 127327 127329 127330 127332 127339 127340 127343 127346 127347 127348 127349 127352 127355 127356 127358 127371 127377 127389 127428 127431 127432 127433 127436 127445 127446 127447 127448 127449 127450 127457 127504 127507 127508 127528 127529 127530 127538 127544 127545 127546 127583 127585 127586 127588 127607 127608 127614 127617 127620 127621 127625 127632 127635 127637 127642 127643 127644 127651 127652 127654 127655 127656 127657 127658 127659 127661 127662 127673 127680 127702 127703 127706 127708 127715 127717 127721 127731 127732 127735 127736 127738 127739 127740 127741 127742 127751 127755 127760 127766 127767 127769 127788 127797 127814 127820 127821 127822 127842 127845 127849 127851 127856 127859 127860 127871 127872 127877 127878 127890 127894 127900 127904 127906 127907 127910 127914 127917 127918 127924 127925 127928 127931 127943 127956 127967 127970 127971 127974 127990 127997 127998 128007 128008 128009 128010 128011 128012 128013 128017 128025 128027 128028 128036 128039 128042 128048 128051 128053 128065 128071 128074 128076 128082 128083 128086 128088 128091 128097 128106 128109 128110 128111 128114 128116 128117 128127 128128 128131 128132 128134 128135 128137 128138 128139 128140 128141 128142 128144 128145 128146 128147 128148 128150 128153 128155 128157 128158 128159 128160 128162 128166 128168 128170 128172 128173 128176 128181 128184 128190 128193 128199 128200 128201 128207 128209 128213 128215 128219 128220 128223 128224 128227 128228 128231 128234 128236 128238 128242 128244 128245 128251 128261 128262 128263 128265 128266 128268 128277 128285 128289 128291 128304 128306 128312 128313 128314 128317 128318 128322 128324 128326 128328 128330 128336 128340 128342 128343 128344 128345 128353 128356 128358 128366 128367 128369 128371 128372 128377 128378 128381 128382 128384 128401 128402 128405 128406 128407 128409 128412 128413 128419 128434 128453 128468 128470 128471 128484 128487 128489 128496 128497 128510 128571 128572 128599 128600 128609 128610 128611 128614 128634 128636 128640 128645 128647 128650 128651 128655 128657 128658 128660 128663 128665 128667 128668 128669 128671 128675 128676 128678 128683 128685 128686 128694 128705 128706 128708 128709 128723 128727 128730 128733 128734 128737 128740 128743 128744 128745 128746 128749 128750 128751 128752 128753 128754 128755 128756 128757 128758 128759 128760 128771 128773 128774 128776 128777 128783 128789 128790 128794 128799 128813 128825 128840 128999 129001 129003 129005 129012 129013 129014 129018 129024 129034 129036 129038 129039 129046 129053 129055 129057 129060 129061 129062 129067 129068 129069 129070 129071 129075 129080 129083 129093 129094 129097 129102 129103 129107 129109 129110 129114 129115 129117 129121 129124 129126 129128 129129 129130 129137 129138 129143 129146 129202 129205 129208 129209 129225 129228 129229 129238 129239 129240 129246 129262 129304 129313 129371 129414 129428 129429 129446 129535 129588 129692 129693 129694 129695 129698 129699 129700 129704 129705 129707 129708 129710 129712 129716 129717 129719 129723 129724 129730 129732 129733 129787 129789 129796 129799 129800 129801 129802 129804 129805 129806 129813 129830 129890 130009 130011 130059 130072 130073 130104 130136 130148 130151 130240 130292 130388 130389 130390 130391 130408 130410 130418 130470 130471 130480 130482 130483 130485 130487 130488 130489 130490 130495 130533 130593 130596 130597 130626 130628 130630 130631 130632 130633 130638 130639 130689 130698 130711 130718 130720 130727 130768 130772 130791 130792 130796 130801 130848 130851 130853 130865 130866 130872 130874 130881 130892 130894 130895 130900 130902 130904 130906 130908 130914 130916 130917 130918 130921 130922 130923 130925 130926 130928 130929 130930 130933 130937 130938 130939 130942 130944 130945 130947 130948 130952 130954 130956 130960 130962 130966 130969 130972 130973 130979 130980 130982 130987 130989 130990 130992 130997 130999 131001 131006 131007 131008 131010 131011 131015 131016 131022 131025 131027 131030 131031 131033 131034 131039 131041 131042 131043 131045 131049 131051 131057 131059 131062 131068 131069 131070 131072 131079 131080 131081 131082 131086 131088 131096 131097 131098 131100 131103 131105 131106 131114 131116 131118 131119 131122 131123 131124 131131 131136 131140 131141 131150 131162 131163 131174 131178 131186 131189 131193 131195 131196 131198 131233 131296 131315 131320 131331 131335 131352 131355 131360 131369 131420 131423 131426 131539 131542 131562 131568 131605 131618 131649 131651 131677 131678 131679 131680 131682 131703 131704 131705 131710 131711 131712 131769 131770 131787 131789 131790 131797 131802 131834 131849 131896 131905 131906 132013 132017 132020 132022 132023 132026 132033 132034 132036 132037 132038 132088 132172 132174 132320 132368 132370 132372 132375 132376 132377 132388 132432 132449 132450 132477 132516 132535 132556 132558 132646 132647 132680 132681 132684 132694 132697 132698 132699 132723 132726 132753 132755 132756 132758 132759 132760 132761 132762 132764 132765 132766 132768 132772 132774 132777 132778 132779 132785 132787 132788 132790 132792 132799 132803 132812 132813 132815 132817 132818 132832 132833 132834 132835 132836 132841 132842 132844 132847 132848 132849 132851 132855 132858 132862 132865 132866 132868 132870 132871 132872 132873 132874 132878 132884 132888 132890 132891 132896 132897 132902 132905 132912 132915 132922 132924 132938 132951 132952 132956 132958 132960 132965 132990 133001 133022 133031 133032 133033 133034 133039 133055 133062 133068 133070 133073 133093 133099 133104 133108 133110 133112 133114 133115 133117 133120 133121 133123 133126 133127 133128 133132 133135 133136 133138 133153 133156 133158 133162 133168 133169 133171 133173 133175 133178 133180 133182 133185 133188 133192 133194 133198 133199 133206 133213 133215 133220 133223 133224 133243 133244 133245 133247 133248 133261 133265 133266 133268 133271 133275 133276 133278 133293 133304 133307 133311 133313 133315 133318 133323 133337 133339 133342 133343 133344 133346 133347 133353 133355 133359 133374 133382 133393 133395 133400 133401 133412 133415 133418 133420 133422 133427 133428 133434 133440 133441 133444 133445 133446 133449 133450 133451 133452 133453 133466 133478 133485 133496 133497 133498 133500 133536 133565 133572 133577 133601 133602 133604 133609 133614 133616 133617 133622 133624 133636 133637 133639 133644 133647 133652 133653 133660 133661 133667 133672 133682 133684 133689 133690 133696 133700 133701 133702 133703 133704 133705 133714 133717 133718 133720 133722 133726 133727 133733 133738 133741 133743 133746 133747 133755 133757 133761 133780 133784 133815 133818 133848 133860 133916 134004 134007 134012 134013 134015 134016 134026 134081 134083 134084 134085 134086 134088 134098 134099 134101 134102 134111 134112 134115 134143 134169 134195 134222 134226 134227 134228 134231 134238 134239 134244 134247 134255 134267 134268 134269 134271 134274 134277 134279 134282 134284 134285 134286 134287 134289 134290 134291 134294 134295 134298 134302 134304 134305 134314 134319 134321 134325 134329 134330 134332 134336 134337 134343 134345 134351 134354 134358 134361 134365 134370 134398 134405 134406 134408 134409 134414 134417 134440 134471 134491 134496 134497 134499 134501 134529 134555 134571 134581 134593 134595 134597 134598 134599 134612 134695 134723 134821 134827 134829 134841 134842 134850 134852 134856 134858 134859 134861 134862 134863 134864 134866 134867 134879 134881 134883 134884 134892 134896 134899 134900 134908 134914 134927 134929 134930 134936 134938 134945 134947 134948 134951 134952 134954 134960 134961 134963 134966 134972 134973 134974 134975 134983 135124 135125 135143 135149 135160 135161 135167 135183 135189 135193 135197 135220 135221 135226 135228 135229 135230 135231 135236 135240 135241 135245 135257 135274 135277 135280 135283 135285 135292 135297 135298 135300 135301 135315 135373 135385 135386 135392 135402 135433 135445 135477 135526 135527 135532 135537 135553 135554 135557 135561 135563 135574 135576 135580 135585 135587 135588 135589 135591 135595 135596 135598 135603 135605 135607 135609 135620 135637 135638 135639 135645 135671 135672 135674 135675 135676 135678 135701 135711 135713 135717 135718 135721 135723 135724 135728 135738 135759 135760 135786 135787 135796 135826 135828 135831 135835 135838 135844 135846 135851 135852 135853 135855 135856 135872 135874 135875 135880 135883 135887 135888 135889 135890 135893 135894 135895 135897 135901 135902 135903 135906 135907 135909 135911 135913 135915 135920 135921 135923 135924 135925 135926 135930 135933 135934 135935 135937 135939 135941 135942 135949 135950 135951 135952 135956 135958 135966 135975 135981 135982 135989 135990 135991 135992 136000 136005 136006 136007 136009 136011 136013 136016 136017 136021 136037 136041 136042 136043 136055 136060 136065 136068 136074 136077 136080 136088 136106 136107 136113 136114 136116 136120 136122 136139 136150 136154 136187 136198 136206 136212 136221 136222 136223 136224 136229 136230 136233 136235 136237 136238 136240 136241 136244 136245 136258 136260 136261 136263 136265 136266 136284 136286 136287 136294 136297 136300 136304 136306 136310 136319 136324 136325 136329 136332 136333 136334 136359 136361 136363 136365 136370 136376 136543 136585 136592 136600 136604 136605 136611 136617 136618 136638 136645 136646 136679 136702 136737 136748 136749 136750 136752 136756 136757 136758 136759 136779 136797 136807 136814 136815 136824 136826 136832 136834 136847 136849 136850 136852 136859 136883 136884 136888 136889 136894 136895 136897 136913 136914 136915 136917 136925 136928 136929 136934 136937 136942 136944 136955 136956 136958 136960 136966 136971 136973 136982 136985 136996 136999 137002 137003 137004 137047 137048 137061 137072 137075 137079 137081 137083 137095 137098 137101 137106 137107 137111 137114 137115 137116 137117 137118 137119 137120 137121 137122 137123 137124 137126 137134 137135 137136 137137 137145 137146 137147 137151 137156 137162 137165 137169 137170 137173 137174 137175 137176 137181 137182 137184 137186 137195 137197 137200 137201 137202 137203 137205 137207 137208 137213 137220 137221 137256 137259 137261 137265 137270 137274 137275 137276 137277 137281 137287 137295 137301 137337 137340 137360 137363 137364 137365 137367 137369 137371 137372 137374 137384 137385 137386 137387 137389 137391 137396 137397 137398 137399 137400 137403 137406 137414 137421 137427 137428 137432 137433 137434 137453 137466 137475 137486 137490 137495 137497 137498 137503 137506 137509 137513 137532 137539 137563 137588 137593 137594 137596 137598 137607 137610 137619 137620 137621 137623 137624 137625 137626 137627 137629 137630 137631 137632 137633 137639 137643 137648 137657 137664 137666 137667 137669 137674 137676 137677 137679 137683 137684 137688 137689 137690 137693 137695 137701 137703 137705 137706 137711 137717 137720 137721 137723 137725 137726 137729 137736 137737 137739 137740 137742 137748 137752 137754 137757 137773 137781 137784 137785 137786 137789 137794 137797 137802 137814 137815 137816 137821 137824 137825 137826 137837 137839 137841 137857 137863 137869 137872 137874 137875 137878 137879 137883 137885 137886 137893 137895 137898 137902 137903 137904 137909 137916 137920 137925 137926 137927 137928 137936 137940 137941 137942 137943 137948 137952 137954 137956 137957 137958 137960 137961 137962 137964 137965 137970 137971 137973 137974 137976 137977 137978 137982 137984 137988 137991 137992 137996 137998 137999 138000 138003 138004 138010 138014 138016 138017 138020 138021 138023 138029 138031 138035 138040 138045 138047 138048 138054 138055 138056 138063 138064 138065 138066 138087 138110 138113 138114 138116 138117 138119 138122 138126 138133 138134 138136 138138 138140 138143 138145 138148 138152 138154 138155 138156 138162 138163 138169 138171 138172 138201 138208 138225 138227 138232 138240 138241 138257 138263 138265 138288 138291 138292 138293 138298 138300 138301 138303 138307 138310 138311 138318 138320 138327 138340 138349 138352 138358 138361 138371 138373 138374 138377 138380 138381 138398 138402 138406 138407 138408 138410 138411 138412 138413 138415 138416 138417 138419 138420 138422 138423 138440 138444 138447 138452 138457 138460 138463 138497 138499 138500 138501 138502 138503 138505 138506 138524 138525 138530 138531 138534 138535 138538 138541 138543 138549 138556 138559 138565 138568 138571 138572 138575 138580 138582 138584 138587 138599 138609 138618 138620 138625 138626 138629 138630 138632 138634 138643 138644 138647 138657 138658 138663 138664 138671 138673 138679 138681 138682 138687 138694 138695 138696 138698 138701 138702 138706 138709 138710 138712 138714 138722 138736 138740 138742 138752 138753 138758 138759 138760 138761 138763 138767 138770 138775 138778 138783 138786 138816 138818 138820 138845 138870 138881 138888 138896 138901 138909 138912 138918 138920 138924 138928 138935 138943 138947 138949 138950 138951 138954 138956 138961 138972 138976 138977 138978 138980 138981 138985 138989 138992 138993 138994 138996 138998 138999 139003 139020 139028 139030 139031 139040 139045 139047 139048 139050 139058 139060 139064 139071 139072 139073 139078 139092 139093 139100 139101 139103 139105 139106 139121 139122 139129 139139 139141 139142 139144 139148 139154 139155 139156 139157 139158 139159 139165 139167 139170 139172 139173 139175 139176 139178 139179 139182 139184 139189 139191 139194 139199 139204 139221 139223 139224 139226 139233 139234 139235 139237 139256 139268 139277 139286 139287 139289 139294 139296 139298 139302 139303 139322 139324 139326 139334 139338 139339 139340 139344 139345 139347 139349 139350 139352 139355 139357 139358 139360 139361 139371 139383 139384 139387 139388 139394 139396 139398 139399 139403 139467 139471 139473 139474 139475 139482 139490 139493 139499 139504 139507 139519 139521 139522 139541 139542 139548 139564 139575 139577 139582 139585 139586 139587 139589 139593 139594 139595 139597 139600 139607 139610 139611 139613 139616 139624 139633 139635 139639 139648 139651 139653 139656 139659 139662 139664 139667 139669 139693 139707 139709 139710 139719 139720 139722 139723 139725 139729 139733 139737 139738 139744 139748 139751 139752 139753 139758 139759 139761 139762 139767 139769 139770 139771 139774 139779 139780 139785 139789 139796 139807 139808 139810 139815 139816 139822 139826 139828 139837 139839 139840 139844 139845 139846 139847 139850 139862 139863 139877 139878 139880 139891 139893 139899 139902 139904 139906 139908 139911 139915 139917 139918 139919 139921 139927 139930 139932 139934 139945 139957 139959 139966 139967 139971 139972 139979 139982 139990 139991 139993 139996 139998 139999 140005 140007 140019 140021 140025 140029 140035 140044 140045 140046 140048 140050 140052 140053 140054 140055 140056 140057 140058 140063 140065 140066 140068 140069 140087 140089 140095 140102 140109 140114 140119 140124 140126 140129 140133 140135 140138 140140 140143 140144 140146 140151 140152 140153 140159 140161 140163 140165 140172 140173 140177 140178 140180 140189 140194 140195 140205 140210 140217 140218 140222 140226 140229 140235 140239 140240 140241 140243 140245 140246 140247 140249 140250 140251 140264 140267 140280 140286 140292 140295 140299 140301 140304 140309 140313 140315 140316 140318 140321 140325 140331 140332 140334 140336 140337 140338 140339 140343 140348 140352 140356 140357 140358 140359 140361 140362 140363 140364 140366 140367 140371 140372 140375 140378 140380 140384 140389 140395 140396 140400 140406 140408 140411 140418 140420 140421 140423 140424 140425 140428 140429 140433 140437 140439 140442 140444 140449 140450 140451 140455 140460 140461 140462 140470 140472 140482 140485 140486 140490 140492 140493 140494 140496 140498 140500 140501 140502 140505 140507 140509 140512 140515 140519 140521 140522 140526 140528 140533 140535 140537 140542 140545 140546 140547 140548 140562 140564 140566 140569 140573 140574 140577 140579 140590 140600 140603 140604 140606 140607 140609 140610 140616 140619 140625 140626 140627 140628 140634 140638 140639 140669 140670 140672 140673 140674 140676 140677 140681 140683 140719 140723 140725 140728 140735 140736 140737 140742 140745 140747 140750 140753 140772 140811 140814 140818 140819 140820 140821 140822 140826 140827 140833 140843 140846 140847 140850 140869 140870 140875 140879 140880 140881 140882 140888 140889 140890 140894 140895 140896 140897 140899 140906 140910 140914 140915 140917 140918 140922 140923 140926 140927 140930 140931 140932 140935 140941 140943 140944 140946 140948 140949 140951 140952 140956 140960 140962 140966 140976 140980 140987 140991 140995 141001 141004 141008 141010 141011 141013 141014 141015 141017 141020 141021 141027 141029 141031 141032 141033 141037 141042 141043 141048 141050 141051 141052 141059 141061 141063 141064 141066 141083 141094 141099 141102 141110 141115 141116 141118 141123 141131 141133 141136 141141 141146 141149 141169 141174 141185 141186 141193 141251 141272 141278 141281 141285 141288 141290 141291 141295 141296 141299 141303 141304 141305 141306 141307 141309 141311 141312 141313 141315 141316 141317 141318 141319 141322 141323 141326 141328 141331 141332 141335 141338 141339 141342 141344 141345 141347 141351 141352 141353 141355 141360 141365 141367 141369 141370 141371 141374 141376 141378 141379 141386 141387 141389 141390 141395 141398 141399 141401 141403 141408 141410 141412 141416 141419 141421 141424 141427 141429 141430 141433 141443 141463 141464 141489 141496 141497 141499 141503 141504 141506 141509 141510 141511 141512 141513 141514 141529 141537 141556 141561 141570 141574 141576 141582 141586 141587 141588 141590 141591 141593 141596 141597 141604 141609 141611 141613 141614 141615 141616 141617 141618 141622 141625 141628 141629 141630 141631 141635 141637 141643 141651 141657 141659 141665 141674 141676 141677 141683 141688 141689 141691 141692 141695 141696 141697 141700 141701 141706 141716 141717 141730 141772 141776 141778 141779 141781 141782 141785 141787 141788 141795 141798 141799 141800 141802 141805 141808 141810 141811 141828 141829 141837 141842 141845 141848 141849 141850 141851 141854 141856 141857 141858 141860 141864 141875 141895 141896 141899 141906 141908 141909 141911 141913 141914 141917 141919 141921 141922 141923 141924 141928 141948 141980 141983 141984 141986 141998 142007 142017 142018 142019 142021 142027 142028 142029 142030 142036 142038 142043 142044 142054 142059 142060 142071 142074 142076 142077 142078 142079 142080 142082 142087 142090 142093 142094 142095 142096 142100 142101 142105 142106 142107 142109 142114 142116 142118 142119 142122 142125 142130 142131 142133 142135 142137 142142 142153 142161 142162 142166 142169 142170 142174 142176 142179 142181 142182 142183 142184 142185 142187 142190 142191 142193 142194 142195 142196 142197 142198 142199 142200 142204 142205 142206 142207 142208 142209 142211 142213 142214 142216 142221 142224 142227 142230 142231 142233 142234 142238 142240 142242 142244 142245 142246 142251 142258 142259 142260 142266 142267 142271 142277 142285 142301 142307 142308 142310 142315 142318 142320 142322 142326 142327 142330 142335 142338 142339 142341 142342 142343 142346 142352 142353 142354 142356 142369 142393 142411 142412 142419 142453 142457 142464 142467 142468 142470 142472 142473 142475 142476 142478 142485 142494 142529 142530 142533 142541 142542 142545 142554 142556 142557 142560 142561 142562 142578 142579 142580 142583 142585 142587 142588 142589 142591 142592 142598 142601 142603 142608 142610 142611 142612 142614 142619 142620 142625 142626 142627 142630 142631 142632 142633 142634 142636 142639 142644 142648 142660 142679 142680 142681 142682 142684 142685 142701 142728 142730 142734 142736 142741 142743 142749 142751 142752 142753 142755 142759 142761 142764 142765 142766 142768 142780 142785 142787 142790 142796 142801 142802 142805 142815 142816 142821 142827 142832 142836 142838 142839 142843 142845 142847 142848 142853 142854 142869 142875 142881 142882 142884 142888 142892 142894 142895 142896 142898 142899 142900 142912 142913 142915 142921 142923 142958 142967 143022 143024 143034 143036 143038 143040 143041 143042 143047 143048 143049 143050 143053 143055 143056 143060 143066 143075 143076 143078 143085 143086 143094 143095 143096 143098 143099 143102 143109 143110 143111 143112 143115 143117 143118 143119 143122 143123 143128 143130 143144 143145 143149 143152 143156 143160 143188 143191 143194 143196 143199 143201 143204 143207 143208 143210 143211 143212 143213 143215 143216 143218 143220 143224 143228 143233 143239 143247 143253 143254 143255 143258 143270 143271 143272 143281 143286 143291 143294 143300 143301 143302 143305 143306 143307 143308 143309 143310 143318 143334 143336 143337 143340 143341 143343 143345 143351 143355 143357 143360 143362 143365 143366 143372 143390 143392 143393 143395 143399 143400 143402 143409 143411 143412 143417 143419 143424 143430 143437 143440 143442 143444 143446 143447 143448 143449 143453 143458 143460 143462 143470 143475 143485 143486 143494 143495 143498 143501 143502 143507 143510 143514 143515 143520 143536 143538 143543 143546 143548 143549 143556 143562 143572 143585 143598 143599 143601 143604 143607 143619 143621 143622 143624 143625 143630 143632 143633 143636 143640 143642 143643 143644 143645 143657 143665 143668 143671 143672 143679 143680 143684 143687 143688 143690 143691 143694 143695 143697 143698 143712 143719 143720 143726 143727 143728 143729 143730 143732 143733 143734 143735 143740 143741 143742 143745 143747 143748 143750 143751 143753 143755 143756 143760 143761 143762 143765 143770 143772 143773 143774 143776 143777 143778 143779 143782 143783 143784 143785 143786 143787 143788 143789 143792 143793 143797 143799 143800 143802 143803 143804 143806 143807 143809 143810 143816 143818 143822 143823 143827 143830 143833 143862 143865 143869 143870 143872 143873 143878 143882 143885 143888 143889 143891 143899 143900 143902 143903 143904 143905 143907 143908 143914 143915 143927 143980 143981 143983 143986 143987 143989 143991 143992 143994 143999 144000 144002 144008 144010 144011 144013 144015 144018 144019 144020 144021 144023 144029 144033 144040 144043 144046 144052 144055 144056 144057 144058 144059 144060 144064 144065 144066 144068 144076 144077 144078 144081 144092 144098 144099 144106 144115 144117 144123 144127 144128 144129 144138 144143 144146 144149 144152 144153 144155 144156 144159 144168 144178 144179 144181 144183 144184 144186 144187 144189 144191 144202 144203 144205 144207 144208 144212 144216 144218 144220 144222 144224 144225 144229 144239 144241 144242 144251 144252 144257 144261 144263 144268 144269 144270 144272 144279 144280 144282 144284 144287 144288 144290 144291 144294 144300 144301 144306 144312 144313 144315 144317 144323 144326 144328 144329 144331 144333 144335 144342 144345 144346 144353 144354 144356 144357 144362 144364 144365 144378 144379 144382 144383 144384 144385 144396 144401 144404 144410 144413 144415 144420 144423 144434 144437 144438 144455 144457 144459 144464 144465 144468 144469 144474 144475 144479 144485 144492 144501 144504 144505 144507 144512 144518 144522 144524 144526 144530 144538 144539 144545 144546 144557 144560 144563 144564 144566 144569 144571 144572 144589 144590 144591 144592 144593 144594 144599 144600 144604 144605 144608 144612 144616 144618 144623 144637 144645 144646 144658 144659 144663 144667 144668 144672 144675 144677 144680 144681 144682 144683 144694 144703 144704 144709 144711 144718 144719 144722 144728 144729 144731 144733 144734 144736 144741 144744 144748 144749 144753 144756 144765 144768 144769 144770 144772 144773 144774 144776 144777 144778 144779 144799 144800 144803 144804 144805 144806 144807 144808 144820 144822 144830 144837 144839 144844 144850 144852 144853 144857 144860 144862 144866 144870 144873 144874 144878 144880 144890 144893 144896 144902 144906 144909 144912 144917 144918 144923 144925 144926 144931 144944 144951 144955 144958 144959 144963 144971 144975 144977 144978 144981 144982 144985 144986 144992 144995 144997 145003 145005 145007 145009 145010 145013 145014 145015 145016 145017 145019 145021 145025 145032 145036 145037 145038 145039 145043 145045 145046 145051 145052 145053 145054 145055 145058 145060 145061 145063 145066 145067 145068 145069 145075 145083 145084 145092 145094 145095 145104 145109 145111 145112 145116 145117 145120 145128 145129 145132 145133 145134 145135 145137 145139 145142 145144 145150 145154 145163 145173 145174 145178 145181 145183 145184 145188 145190 145192 145194 145196 145197 145198 145200 145204 145205 145208 145215 145221 145224 145228 145230 145233 145234 145237 145239 145240 145241 145243 145248 145252 145256 145259 145267 145274 145278 145281 145282 145285 145287 145297 145304 145306 145307 145309 145313 145314 145315 145318 145324 145328 145330 145337 145338 145342 145344 145351 145352 145358 145360 145379 145380 145384 145388 145393 145399 145401 145406 145407 145409 145411 145415 145418 145421 145423 145428 145433 145435 145436 145437 145441 145442 145443 145447 145448 145449 145450 145452 145453 145456 145458 145465 145471 145474 145476 145477 145486 145487 145488 145489 145490 145493 145494 145495 145499 145502 145510 145518 145521 145523 145525 145529 145530 145532 145539 145541 145542 145543 145544 145563 145568 145574 145579 145582 145583 145584 145585 145586 145587 145590 145598 145601 145606 145611 145615 145618 145619 145621 145622 145628 145631 145634 145638 145642 145644 145657 145682 145688 145690 145694 145695 145698 145699 145701 145703 145704 145706 145707 145708 145709 145710 145711 145712 145713 145716 145717 145722 145728 145730 145733 145734 145744 145746 145751 145755 145756 145760 145761 145762 145763 145765 145773 145778 145782 145783 145790 145794 145803 145805 145808 145809 145810 145811 145812 145816 145825 145826 145830 145832 145835 145836 145837 145841 145842 145844 145850 145855 145856 145862 145868 145869 145870 145874 145877 145881 145883 145888 145890 145893 145899 145903 145906 145908 145912 145917 145918 145921 145929 145931 145935 145936 145938 145946 145949 145950 145952 145954 145956 145959 145960 145964 145966 145967 145975 145977 145980 145985 145987 145992 145993 145996 145997 145999 146003 146009 146011 146012 146013 146017 146022 146023 146029 146037 146038 146043 146044 146045 146047 146051 146052 146053 146059 146061 146070 146073 146075 146079 146083 146085 146087 146088 146089 146092 146093 146094 146096 146097 146099 146102 146103 146111 146113 146121 146123 146127 146129 146133 146135 146138 146139 146140 146141 146142 146143 146147 146148 146149 146150 146155 146156 146157 146158 146161 146163 146171 146173 146176 146182 146185 146189 146192 146193 146197 146200 146202 146204 146207 146208 146214 146216 146218 146220 146222 146226 146228 146230 146231 146233 146236 146238 146240 146241 146242 146243 146244 146245 146246 146254 146256 146257 146259 146262 146263 146264 146269 146270 146275 146278 146286 146287 146290 146291 146294 146301 146304 146305 146320 146323 146330 146331 146333 146334 146335 146336 146339 146340 146343 146347 146355 146358 146364 146365 146369 146380 146392 146396 146397 146399 146405 146407 146409 146416 146420 146424 146425 146426 146429 146430 146431 146432 146435 146436 146437 146438 146444 146450 146451 146461 146470 146472 146473 146478 146480 146481 146484 146486 146487 146488 146491 146494 146498 146505 146508 146510 146513 146523 146524 146529 146532 146543 146549 146550 146554 146555 146556 146558 146560 146561 146562 146570 146574 146577 146579 146582 146584 146585 146588 146589 146590 146595 146602 146604 146606 146608 146615 146619 146623 146625 146627 146637 146640 146644 146648 146653 146662 146667 146671 146673 146717 146718 146726 146738 146751 146759 146762 146764 146766 146768 146770 146775 146779 146780 146781 146785 146789 146790 146794 146795 146804 146809 146811 146819 146822 146826 146829 146830 146832 146833 146839 146841 146847 146853 146856 146857 146858 146864 146865 146870 146871 146873 146881 146884 146885 146887 146890 146891 146893 146896 146899 146904 146908 146909 146913 146916 146923 146924 146927 146933 146935 146936 146938 146939 146941 146944 146946 146951 146953 146958 146961 146969 146970 146972 146975 146976 146977 146985 147000 147003 147004 147020 147021 147035 147036 147037 147040 147042 147044 147045 147046 147049 147050 147053 147058 147077 147079 147080 147081 147084 147085 147090 147091 147095 147101 147108 147114 147125 147133 147134 147138 147139 147142 147144 147145 147147 147148 147157 147160 147173 147175 147176 147185 147190 147191 147192 147193 147197 147201 147205 147208 147211 147215 147220 147231 147238 147239 147240 147254 147256 147257 147259 147284 147306 147309 147311 147317 147319 147320 147333 147336 147338 147344 147346 147349 147350 147354 147359 147362 147370 147373 147375 147376 147380 147382 147383 147385 147386 147394 147399 147400 147401 147403 147404 147412 147418 147420 147421 147423 147424 147426 147427 147430 147435 147441 147455 147457 147461 147463 147464 147466 147469 147470 147478 147479 147487 147489 147490 147497 147506 147509 147516 147519 147520 147523 147524 147527 147529 147531 147541 147543 147545 147550 147551 147554 147555 147557 147569 147572 147573 147580 147584 147598 147604 147605 147606 147607 147611 147615 147617 147626 147629 147631 147632 147649 147651 147656 147657 147658 147660 147661 147667 147668 147682 147684 147685 147690 147700 147703 147705 147708 147709 147714 147715 147716 147723 147724 147728 147729 147730 147731 147732 147733 147737 147740 147741 147744 147751 147753 147754 147757 147767 147768 147769 147770 147771 147774 147778 147781 147787 147789 147791 147801 147844 147850 147865 147879 147888 147890 147892 147904 147909 147915 147918 147925 147926 147930 147934 147937 147939 147946 147951 147952 147958 147959 147966 147973 147974 147976 147979 147980 147990 147991 147996 147997 148001 148016 148017 148018 148025 148026 148030 148032 148043 148044 148045 148048 148053 148055 148056 148057 148058 148063 148075 148090 148091 148102 148106 148108 148109 148117 148120 148122 148123 148127 148144 148147 148153 148156 148161 148216 148221 148230 148233 148237 148240 148250 148305 148331 148332 148334 148335 148340 148341 148343 148344 148346 148349 148352 148365 148372 148386 148397 148414 148416 148434 148457 148474 148481 148492 148495 148498 148500 148501 148503 148505 148507 148508 148510 148512 148517 148518 148520 148527 148531 148533 148537 148544 148546 148562 148571 148572 148588 148589 148596 148603 148612 148613 148614 148617 148618 148629 148633 148637 148640 148644 148646 148650 148651 148652 148664 148666 148671 148676 148677 148690 148692 148696 148697 148699 148702 148707 148715 148717 148719 148720 148721 148725 148728 148732 148741 148742 148749 148754 148759 148760 148770 148772 148776 148781 148783 148784 148785 148799 148801 148804 148805 148810 148820 148821 148832 148841 148842 148843 148846 148860 148867 148868 148870 148872 148875 148884 148895 148902 148904 148906 148909 148913 148915 148917 148920 148938 148939 148943 148946 148947 148951 148956 148958 148967 148970 148973 148977 149018 149027 149034 149035 149036 149038 149039 149040 149041 149043 149046 149052 149055 149056 149057 149059 149060 149063 149065 149066 149068 149076 149078 149079 149088 149090 149091 149105 149106 149110 149111 149112 149113 149116 149117 149121 149124 149141 149144 149152 149154 149155 149156 149160 149162 149163 149165 149173 149178 149186 149187 149201 149202 149205 149207 149209 149210 149212 149215 149217 149230 149236 149243 149245 149255 149258 149259 149264 149265 149285 149296 149298 149314 149320 149334 149343 149355 149358 149361 149362 149363 149364 149365 149367 149369 149370 149371 149372 149375 149376 149377 149378 149379 149392 149394 149395 149398 149405 149410 149413 149427 149430 149450 149455 149465 149467 149468 149504 149505 149529 149550 149551 149569 149578 149590 149591 149598 149604 149606 149629 149630 149632 149660 149708 149728 149729 149733 149739 149750 149776 149805 149853 149878 149879 149881 149882 149884 149885 149886 149887 149888 149890 149893 149905 149906 149914 149915 149918 149928 149930 149932 149933 149935 149936 149938 149941 149948 149952 149954 149955 149959 149974 149986 149997 149998 150000 150002 150003 150006 150014 150016 150034 150044 150047 150051 150052 150053 150054 150070 150071 150075 150077 150084 150085 150088 150090 150091 150092 150097 150098 150100 150103 150108 150109 150111 150112 150113 150114 150117 150129 150131 150133 150146 150154 150166 150167 150174 150186 150187 150194 150197 150198 150201 150207 150208 150210 150211 150213 150219 150222 150225 150226 150227 150232 150248 150249 150250 150284 150286 150289 150292 150294 150299 150300 150305 150307 150310 150314 150316 150322 150348 150452 150453 150454 150457 150480 150481 150521 150522 150523 150524 150525 150526 150527 150529 150537 150547 150579 150581 150621 150627 150628 150632 150633 150657 150659 150661 150662 150664 150665 150666 150669 150673 150674 150679 150681 150682 150683 150685 150691 150692 150695 150696 150702 150705 150708 150709 150712 150714 150715 150718 150719 150721 150723 150732 150733 150735 150738 150739 150741 150742 150743 150747 150748 150752 150753 150754 150757 150758 150759 150761 150762 150763 150769 150773 150774 150776 150802 150821 150835 150852 150870 150875 150877 150897 150933 150947 150968 150993 151008 151014 151022 151023 151033 151036 151039 151044 151046 151068 151092 151104 151121 151146 151153 151155 151164 151166 151175 151176 151206 151210 151212 151220 151221 151224 151225 151237 151244 151245 151248 151259 151265 151268 151274 151280 151285 151288 151292 151298 151301 151303 151304 151309 151311 151330 151337 151340 151349 151357 151359 151369 151370 151383 151387 151390 151411 151423 151480 151482 151485 151517 151518 151519 151521 151524 151525 151526 151528 151529 151537 151538 151539 151541 151545 151546 151555 151556 151557 151559 151561 151572 151574 151579 151582 151583 151586 151590 151591 151593 151604 151605 151607 151608 151609 151613 151615 151616 151617 151624 151625 151626 151627 151628 151630 151631 151635 151636 151638 151642 151645 151647 151659 151661 151662 151674 151676 151684 151693 151694 151698 151701 151702 151704 151706 151707 151711 151736 151745 151755 151790 151794 151811 151874 151875 151876 151878 151898 151908 151913 151914 151919 151921 151999 152001 152047 152065 152086 152114 152123 152126 152130 152159 152167 152188 152189 152190 152202 152205 152212 152216 152222 152244 152245 152246 152249 152253 152255 152256 152261 152265 152266 152267 152269 152271 152277 152278 152282 152283 152304 152313 152318 152322 152323 152335 152338 152339 152341 152345 152351 152358 152359 152360 152361 152365 152371 152373 152374 152376 152384 152385 152386 152387 152393 152398 152404 152410 152418 152419 152421 152426 152427 152434 152444 152448 152450 152454 152455 152457 152459 152460 152462 152467 152479 152487 152499 152517 152518 152520 152524 152525 152526 152538 152547 152554 152561 152562 152569 152570 152580 152582 152583 152587 152589 152591 152604 152605 152606 152622 152653 152674 152711 152719 152730 152736 152737 152749 152751 152752 152756 152769 152774 152776 152779 152780 152782 152783 152794 152795 152800 152803 152805 152811 152812 152816 152818 152824 152841 152842 152851 152857 152865 152867 152870 152871 152874 152875 152876 152879 152880 152885 152890 152891 152897 152900 152902 152904 152905 152906 152909 152910 152914 152915 152919 152923 152925 152930 152934 152948 152953 152956 152960 152963 152965 152967 152969 152976 152980 153006 153007 153008 153009 153010 153015 153017 153018 153025 153027 153042 153052 153053 153054 153060 153070 153072 153080 153094 153112 153113 153115 153122 153123 153125 153126 153127 153128 153133 153141 153142 153145 153147 153149 153150 153151 153156 153157 153158 153159 153160 153161 153170 153174 153175 153177 153178 153179 153190 153216 153217 153220 153226 153246 153250 153268 153280 153288 153290 153302 153303 153304 153310 153311 153312 153320 153332 153339 153344 153346 153348 153357 153360 153368 153390 153427 153428 153482 153507 153524 153535 153564 153566 153572 153643 153644 153645 153648 153688 153725 153749 153750 153751 153752 153754 153776 153783 153785 153786 153789 153801 153802 153803 153805 153821 153824 153825 153832 153834 153839 153840 153841 153849 153852 153857 153865 153867 153874 153878 153879 153880 153884 153886 153889 153892 153898 153899 153901 153903 153904 153906 153908 153912 153917 153918 153920 153923 153929 153930 153936 153949 153953 153956 153961 153963 153968 153969 153970 153974 153977 153978 153987 153991 153993 154004 154005 154014 154024 154027 154029 154030 154033 154034 154035 154039 154040 154042 154044 154052 154057 154058 154064 154066 154068 154069 154070 154071 154072 154083 154084 154085 154087 154097 154098 154100 154105 154108 154127 154137 154142 154153 154154 154160 154164 154169 154175 154178 154180 154181 154184 154199 154200 154204 154210 154213 154215 154216 154219 154220 154221 154223 154231 154233 154234 154236 154241 154244 154252 154263 154271 154276 154281 154282 154283 154288 154289 154299 154301 154309 154310 154321 154327 154333 154334 154336 154338 154343 154348 154358 154359 154374 154393 154394 154399 154402 154406 154409 154411 154413 154414 154415 154419 154422 154427 154429 154430 154431 154432 154443 154444 154445 154446 154451 154452 154458 154459 154473 154474 154476 154478 154480 154481 154488 154489 154490 154491 154493 154495 154498 154500 154501 154502 154506 154508 154517 154523 154529 154531 154534 154536 154537 154539 154545 154557 154560 154564 154567 154569 154572 154573 154578 154579 154583 154584 154585 154588 154589 154592 154596 154599 154600 154601 154602 154603 154610 154612 154613 154620 154622 154623 154629 154630 154635 154642 154646 154655 154656 154662 154666 154671 154672 154679 154690 154693 154705 154706 154713 154715 154719 154721 154723 154725 154738 154742 154749 154757 154765 154768 154769 154773 154776 154780 154782 154794 154802 154806 154808 154811 154812 154813 154814 154815 154817 154820 154827 154830 154833 154834 154838 154846 154851 154853 154855 154861 154870 154875 154914 154918 154929 154932 154933 154935 154956 154957 154959 154963 154966 154982 154983 154986 154989 155005 155018 155019 155020 155021 155024 155025 155026 155028 155029 155036 155039 155044 155048 155064 155067 155087 155093 155094 155107 155110 155117 155118 155119 155120 155124 155127 155129 155134 155135 155139 155143 155146 155149 155152 155164 155169 155172 155174 155185 155186 155193 155197 155198 155202 155206 155211 155216 155220 155227 155228 155229 155230 155231 155232 155235 155240 155249 155262 155264 155267 155271 155272 155273 155280 155282 155286 155287 155288 155293 155296 155297 155299 155302 155308 155310 155312 155314 155315 155316 155320 155321 155322 155323 155330 155345 155346 155367 155369 155379 155384 155385 155386 155393 155394 155395 155397 155399 155402 155417 155423 155434 155454 155455 155459 155474 155485 155492 155500 155522 155528 155537 155541 155545 155548 155550 155551 155553 155559 155563 155564 155570 155576 155580 155582 155583 155590 155595 155596 155599 155600 155601 155606 155607 155614 155628 155637 155638 155639 155641 155651 155653 155654 155655 155657 155658 155660 155661 155662 155663 155667 155670 155672 155674 155675 155677 155678 155680 155681 155682 155684 155685 155686 155690 155693 155702 155704 155706 155711 155713 155714 155720 155722 155723 155728 155729 155730 155737 155744 155748 155749 155755 155759 155764 155768 155775 155776 155789 155805 155807 155808 155809 155812 155815 155816 155818 155850 155853 155868 155870 155872 155883 155890 155893 155909 155911 155912 155918 155927 155932 155935 155943 155948 155952 155953 155955 155958 155959 155960 155961 155962 155974 155989 155998 156005 156006 156017 156019 156027 156029 156033 156034 156040 156043 156046 156048 156050 156068 156070 156095 156097 156098 156099 156108 156113 156114 156120 156122 156123 156131 156133 156139 156141 156142 156145 156146 156159 156162 156165 156168 156170 156173 156180 156190 156191 156205 156209 156211 156214 156215 156216 156217 156225 156230 156231 156246 156249 156250 156251 156261 156263 156266 156267 156277 156280 156282 156283 156285 156286 156288 156290 156292 156293 156295 156297 156313 156320 156324 156325 156348 156351 156401 156402 156420 156471 156493 156502 156537 156545 156551 156595 156598 156599 156611 156618 156621 156623 156624 156627 156652 156653 156667 156671 156674 156679 156681 156683 156686 156687 156688 156698 156702 156712 156714 156716 156717 156740 156753 156755 156767 156770 156778 156779 156781 156782 156784 156786 156792 156796 156801 156804 156805 156819 156820 156826 156841 156962 156968 156994 157001 157005 157014 157026 157027 157028 157030 157033 157042 157048 157055 157058 157059 157060 157062 157067 157069 157071 157072 157073 157080 157082 157083 157090 157097 157099 157101 157103 157106 157109 157114 157119 157123 157125 157133 157141 157142 157157 157167 157168 157169 157174 157177 157178 157180 157181 157182 157186 157187 157204 157223 157227 157235 157240 157244 157245 157247 157250 157251 157254 157255 157257 157258 157280 157283 157324 157334 157345 157347 157349 157350 157356 157357 157367 157379 157383 157386 157387 157388 157399 157404 157405 157406 157407 157408 157417 157425 157431 157434 157435 157439 157444 157456 157463 157473 157474 157475 157479 157493 157497 157502 157504 157506 157508 157514 157516 157517 157522 157523 157524 157538 157542 157545 157547 157549 157555 157558 157560 157562 157569 157571 157573 157576 157579 157580 157581 157582 157583 157591 157592 157595 157596 157602 157612 157613 157614 157616 157617 157620 157621 157625 157626 157627 157628 157629 157631 157633 157651 157652 157667 157668 157669 157677 157680 157694 157695 157699 157700 157701 157706 157709 157751 157771 157780 157798 157799 157800 157808 157828 157830 157864 157888 157896 157898 157908 157909 157912 157913 157915 157916 157918 157920 157924 157929 157931 157933 157935 157953 157956 157958 157963 157968 157971 157972 157983 157993 158003 158025 158026 158032 158037 158041 158042 158045 158047 158051 158054 158056 158059 158062 158063 158071 158080 158082 158085 158108 158131 158141 158151 158155 158172 158173 158175 158176 158180 158190 158194 158232 158244 158245 158257 158263 158264 158266 158272 158273 158274 158286 158287 158293 158297 158302 158303 158307 158310 158311 158312 158316 158317 158318 158319 158323 158327 158334 158343 158345 158346 158354 158355 158358 158361 158362 158368 158370 158373 158375 158378 158385 158392 158393 158401 158413 158415 158416 158420 158425 158429 158440 158450 158451 158468 158475 158498 158504 158518 158521 158523 158527 158530 158533 158556 158560 158563 158574 158603 158604 158621 158629 158632 158640 158642 158648 158693 158713 158718 158720 158724 158726 158735 158736 158737 158763 158767 158787 158801 158822 158824 158828 158831 158836 158852 158853 158854 158855 158856 158860 158869 158881 158884 158886 158889 158891 158899 158906 158910 158911 158930 158932 158941 158947 158951 158952 158955 158958 158959 158964 158967 158973 158977 158983 158985 158987 158989 158990 158992 158995 158999 159006 159016 159023 159032 159034 159035 159037 159040 159042 159044 159049 159064 159073 159104 159105 159111 159114 159115 159117 159119 159122 159126 159131 159133 159134 159136 159139 159140 159141 159143 159145 159152 159153 159178 159179 159180 159182 159189 159192 159194 159195 159204 159205 159218 159220 159224 159242 159253 159255 159259 159270 159271 159272 159280 159286 159290 159292 159295 159298 159299 159300 159301 159304 159306 159310 159312 159314 159321 159323 159324 159331 159337 159342 159346 159353 159358 159359 159368 159370 159374 159377 159383 159384 159385 159386 159388 159403 159412 159414 159429 159431 159443 159446 159450 159451 159453 159454 159455 159457 159459 159461 159463 159465 159466 159467 159468 159473 159495 159499 159504 159505 159506 159508 159521 159528 159535 159537 159539 159541 159557 159558 159563 159566 159576 159582 159586 159592 159595 159597 159602 159612 159613 159616 159620 159624 159629 159630 159631 159634 159639 159640 159642 159645 159646 159647 159651 159652 159654 159656 159658 159660 159661 159662 159672 159673 159678 159691 159694 159708 159714 159716 159719 159726 159732 159737 159748 159750 159754 159762 159768 159770 159773 159782 159784 159786 159788 159790 159793 159800 159802 159805 159807 159808 159809 159810 159811 159812 159826 159834 159841 159843 159844 159846 159847 159848 159850 159857 159862 159865 159868 159870 159877 159879 159892 159896 159901 159914 159921 159925 159928 159931 159936 159939 159949 159965 159970 159974 159979 159980 159981 159996 159997 159998 160002 160005 160006 160008 160016 160018 160019 160021 160028 160035 160043 160046 160047 160048 160051 160063 160064 160080 160081 160082 160090 160093 160094 160095 160100 160103 160107 160108 160113 160115 160121 160122 160125 160127 160129 160138 160142 160146 160154 160155 160162 160163 160165 160175 160177 160178 160181 160182 160186 160190 160192 160195 160196 160198 160199 160206 160212 160214 160225 160232 160235 160236 160239 160246 160248 160251 160253 160255 160259 160261 160269 160270 160272 160276 160280 160281 160320 160323 160331 160343 160359 160364 160368 160371 160376 160380 160383 160385 160386 160387 160388 160393 160394 160395 160397 160404 160406 160408 160412 160413 160415 160418 160421 160422 160427 160434 160447 160452 160454 160478 160502 160507 160512 160514 160515 160518 160530 160550 160552 160554 160555 160556 160557 160560 160568 160570 160577 160588 160590 160591 160592 160593 160597 160602 160603 160605 160607 160608 160609 160614 160627 160629 160633 160635 160636 160647 160656 160659 160673 160680 160681 160686 160689 160690 160701 160704 160713 160715 160725 160728 160729 160730 160733 160735 160737 160760 160765 160782 160783 160785 160789 160792 160793 160794 160796 160797 160799 160802 160810 160812 160822 160823 160828 160843 160845 160847 160849 160852 160853 160855 160863 160864 160866 160868 160871 160872 160885 160894 160906 160908 160910 160913 160919 160920 160921 160923 160925 160926 160928 160929 160932 160933 160935 160946 160951 160952 160958 160963 160966 160967 160968 160970 160972 160974 160976 160980 160982 160984 160987 160991 160995 160996 161009 161011 161015 161020 161031 161032 161034 161035 161037 161041 161043 161049 161056 161058 161059 161064 161065 161066 161069 161070 161071 161073 161074 161083 161085 161092 161094 161096 161103 161110 161113 161118 161124 161128 161132 161137 161138 161140 161148 161150 161153 161161 161175 161181 161182 161184 161186 161198 161201 161211 161213 161222 161229 161231 161239 161252 161255 161257 161258 161275 161277 161278 161279 161281 161292 161294 161296 161299 161303 161306 161318 161321 161323 161324 161325 161326 161327 161329 161332 161333 161335 161336 161346 161347 161365 161366 161371 161375 161376 161378 161382 161384 161391 161400 161401 161406 161409 161412 161413 161414 161415 161416 161418 161424 161427 161433 161434 161435 161436 161440 161444 161454 161457 161465 161468 161474 161475 161478 161482 161486 161489 161490 161496 161499 161503 161514 161515 161517 161532 161533 161534 161540 161544 161550 161554 161555 161578 161582 161583 161587 161590 161591 161594 161597 161604 161606 161607 161608 161610 161611 161619 161626 161627 161630 161631 161632 161642 161646 161649 161650 161653 161657 161664 161667 161669 161674 161682 161683 161685 161691 161692 161693 161696 161711 161728 161732 161735 161737 161738 161739 161741 161744 161745 161750 161752 161753 161755 161757 161758 161762 161763 161765 161771 161807 161815 161821 161827 161845 161846 161847 161850 161855 161857 161866 161868 161873 161877 161889 161893 161897 161899 161904 161910 161913 161918 161919 161921 161923 161925 161938 161943 161944 161953 161955 161958 161960 161963 161966 161970 161971 161974 161977 161978 161980 161985 161988 161989 161990 161991 161993 161997 161998 161999 162002 162003 162005 162011 162012 162031 162036 162040 162041 162045 162047 162055 162060 162080 162175 162199 162226 162230 162233 162241 162245 162249 162251 162254 162255 162256 162257 162259 162267 162278 162280 162287 162290 162297 162298 162300 162302 162307 162313 162314 162321 162330 162331 162336 162337 162338 162339 162340 162341 162345 162347 162353 162355 162365 162366 162372 162374 162387 162390 162392 162393 162395 162401 162409 162413 162414 162418 162420 162424 162426 162433 162434 162435 162445 162447 162452 162454 162455 162462 162465 162473 162490 162491 162492 162499 162500 162503 162505 162506 162507 162509 162511 162515 162517 162520 162521 162522 162524 162548 162583 162584 162591 162594 162599 162602 162603 162604 162605 162607 162610 162614 162618 162626 162635 162637 162639 162641 162649 162655 162656 162657 162661 162668 162670 162671 162672 162678 162684 162699 162700 162710 162711 162712 162713 162716 162726 162735 162736 162738 162739 162743 162745 162755 162764 162767 162768 162770 162772 162779 162785 162787 162791 162793 162794 162799 162801 162808 162815 162821 162828 162833 162836 162837 162838 162841 162842 162846 162848 162851 162853 162861 162863 162868 162869 162870 162875 162876 162885 162887 162893 162894 162917 162918 162920 162922 162923 162924 162933 162937 162942 162947 162948 162956 162960 162964 162965 162984 162987 162989 163006 163045 163058 163061 163067 163068 163075 163079 163081 163082 163083 163091 163094 163096 163098 163111 163113 163117 163129 163131 163135 163136 163141 163142 163143 163147 163149 163150 163152 163154 163157 163158 163159 163160 163166 163170 163175 163182 163188 163195 163196 163205 163213 163214 163220 163221 163226 163228 163232 163233 163262 163263 163266 163267 163270 163272 163273 163274 163279 163288 163289 163296 163298 163299 163301 163305 163309 163320 163321 163323 163330 163334 163335 163338 163340 163342 163347 163350 163351 163362 163366 163367 163368 163370 163372 163373 163375 163383 163384 163385 163394 163399 163405 163412 163418 163431 163435 163451 163452 163454 163461 163468 163473 163475 163479 163483 163487 163491 163492 163494 163495 163497 163498 163502 163503 163516 163527 163529 163530 163533 163536 163538 163542 163546 163547 163551 163552 163556 163558 163559 163561 163562 163563 163566 163571 163572 163573 163574 163575 163576 163577 163579 163583 163586 163587 163590 163592 163597 163598 163599 163600 163603 163604 163605 163606 163607 163609 163612 163616 163624 163628 163629 163630 163633 163639 163642 163644 163645 163648 163649 163654 163655 163656 163658 163659 163661 163664 163665 163666 163667 163668 163672 163676 163679 163685 163691 163695 163696 163702 163703 163705 163712 163716 163727 163735 163741 163742 163750 163755 163757 163761 163768 163772 163773 163778 163782 163783 163784 163785 163788 163789 163790 163802 163803 163806 163810 163817 163824 163827 163828 163829 163836 163837 163838 163854 163862 163873 163876 163884 163887 163889 163890 163891 163892 163899 163900 163903 163905 163912 163916 163938 163949 163953 163955 163959 163970 163976 163978 163994 164004 164005 164006 164007 164008 164010 164022 164023 164024 164030 164032 164037 164038 164041 164044 164047 164048 164051 164052 164055 164056 164057 164073 164076 164084 164102 164147 164155 164186 164187 164191 164200 164202 164203 164204 164205 164206 164219 164227 164229 164235 164237 164244 164245 164250 164252 164253 164278 164281 164284 164285 164289 164291 164292 164295 164298 164306 164310 164311 164321 164322 164325 164353 164358 164371 164372 164373 164374 164375 164378 164398 164400 164401 164404 164406 164408 164415 164419 164421 164436 164440 164443 164445 164448 164449 164451 164454 164455 164456 164457 164460 164462 164471 164477 164478 164489 164496 164497 164498 164506 164508 164512 164516 164525 164527 164533 164534 164539 164554 164556 164563 164573 164574 164579 164580 164583 164585 164586 164587 164592 164594 164596 164597 164598 164599 164600 164601 164603 164604 164607 164609 164610 164611 164618 164619 164629 164636 164637 164638 164646 164647 164662 164664 164665 164666 164669 164670 164671 164674 164676 164681 164684 164685 164700 164706 164727 164728 164729 164733 164735 164736 164737 164738 164739 164742 164743 164746 164747 164754 164755 164759 164769 164770 164772 164775 164801 164802 164803 164812 164813 164815 164816 164819 164823 164826 164827 164828 164829 164832 164841 164853 164858 164865 164867 164871 164873 164874 164875 164876 164879 164881 164886 164889 164964 164982 165015 165039 165042 165046 165055 165056 165058 165067 165071 165072 165074 165082 165084 165086 165087 165088 165090 165098 165107 165109 165117 165118 165120 165123 165133 165138 165143 165146 165147 165149 165177 165181 165183 165184 165186 165196 165199 165202 165210 165220 165225 165241 165242 165247 165249 165252 165254 165272 165274 165277 165281 165289 165290 165296 165297 165298 165308 165328 165334 165336 165340 165347 165373 165393 165404 165405 165412 165414 165416 165417 165418 165424 165436 165443 165449 165453 165461 165465 165467 165472 165480 165481 165485 165488 165495 165500 165502 165503 165507 165512 165525 165526 165529 165530 165531 165547 165549 165576 165613 165654 165657 165658 165674 165697 165701 165703 165707 165716 165722 165727 165735 165739 165740 165741 165744 165746 165776 165784 165802 165806 165807 165809 165810 165811 165814 165816 165830 165839 165845 165846 165847 165852 165854 165856 165869 165870 165873 165875 165877 165879 165883 165886 165888 165891 165896 165897 165898 165899 165904 165905 165908 165909 165913 165914 165916 165917 165918 165924 165952 165954 165958 166006 166020 166024 166025 166033 166037 166041 166042 166044 166051 166053 166074 166079 166083 166084 166085 166113 166117 166119 166124 166125 166127 166129 166137 166139 166151 166153 166157 166158 166159 166160 166162 166163 166173 166174 166175 166176 166188 166195 166196 166203 166207 166209 166219 166221 166224 166226 166227 166232 166239 166270 166302 166303 166311 166314 166315 166319 166323 166364 166373 166383 166388 166389 166392 166409 166427 166431 166432 166433 166434 166440 166443 166445 166459 166460 166461 166462 166471 166477 166494 166496 166500 166507 166514 166539 166543 166556 166557 166563 166571 166573 166596 166597 166599 166601 166607 166624 166627 166630 166638 166640 166642 166648 166656 166657 166662 166674 166675 166676 166677 166689 166691 166695 166697 166699 166705 166718 166740 166766 166794 166799 166805 166809 166816 166822 166825 166827 166828 166836 166840 166850 166852 166861 166862 166864 166870 166871 166872 166874 166894 166906 166907 166911 166921 166925 166932 166937 166938 166942 166952 166955 166957 166961 166965 166966 166967 166970 166971 166972 166973 166974 166976 166977 166978 166979 166983 166984 166986 166987 166989 166990 166991 166992 166993 166995 167000 167002 167005 167006 167008 167009 167010 167011 167013 167014 167023 167026 167027 167030 167035 167036 167046 167049 167053 167055 167092 167102 167103 167106 167107 167108 167109 167111 167114 167124 167126 167128 167133 167134 167135 167139 167142 167143 167145 167146 167149 167151 167154 167155 167157 167158 167159 167162 167169 167173 167177 167182 167185 167194 167196 167201 167202 167203 167210 167211 167213 167216 167218 167232 167235 167236 167237 167238 167239 167240 167241 167242 167243 167246 167248 167250 167255 167256 167260 167266 167271 167281 167282 167290 167291 167293 167294 167296 167299 167302 167303 167309 167327 167330 167346 167353 167354 167356 167357 167361 167363 167368 167369 167370 167374 167380 167397 167407 167422 167425 167437 167439 167440 167441 167443 167446 167447 167448 167450 167452 167460 167461 167463 167466 167475 167477 167478 167481 167483 167485 167486 167494 167498 167506 167510 167513 167515 167516 167518 167522 167524 167532 167533 167536 167537 167538 167543 167545 167546 167547 167548 167553 167557 167559 167563 167566 167572 167575 167582 167584 167587 167588 167592 167594 167613 167620 167623 167629 167639 167661 167666 167677 167679 167685 167686 167687 167688 167690 167691 167692 167693 167694 167696 167712 167715 167718 167721 167724 167725 167733 167735 167736 167741 167744 167749 167750 167751 167752 167753 167757 167763 167768 167770 167772 167776 167777 167785 167786 167787 167817 167818 167871 167899 167915 167922 167923 167939 167940 167945 167959 167961 167974 167985 167991 168009 168013 168017 168022 168023 168029 168037 168039 168040 168041 168045 168046 168055 168058 168065 168067 168072 168077 168084 168088 168094 168095 168096 168098 168100 168108 168109 168118 168121 168122 168124 168136 168142 168147 168153 168179 168181 168193 168199 168212 168214 168215 168220 168235 168242 168243 168245 168248 168249 168250 168251 168253 168257 168259 168260 168262 168263 168269 168275 168280 168281 168283 168286 168287 168297 168299 168300 168302 168304 168305 168311 168324 168328 168335 168336 168342 168343 168345 168349 168350 168352 168353 168355 168359 168360 168364 168370 168373 168374 168379 168383 168385 168389 168390 168391 168393 168394 168397 168400 168402 168403 168412 168415 168416 168417 168434 168437 168438 168440 168448 168459 168462 168463 168465 168466 168467 168495 168497 168498 168499 168502 168505 168506 168507 168516 168517 168519 168520 168521 168525 168528 168534 168536 168538 168539 168541 168544 168545 168548 168550 168551 168558 168560 168563 168566 168574 168575 168577 168581 168582 168586 168587 168595 168601 168603 168610 168614 168618 168622 168627 168642 168644 168645 168653 168657 168670 168672 168674 168686 168688 168690 168695 168704 168707 168711 168715 168720 168721 168722 168724 168725 168728 168732 168734 168738 168748 168758 168764 168769 168771 168773 168776 168777 168781 168790 168796 168805 168806 168815 168819 168823 168835 168842 168860 168865 168870 168873 168874 168878 168879 168881 168882 168886 168917 168918 168929 168943 168944 168952 168953 168969 168978 168982 168986 168987 168993 168997 168998 168999 169007 169009 169012 169030 169036 169041 169043 169044 169048 169049 169054 169056 169058 169059 169062 169063 169065 169066 169068 169069 169074 169077 169086 169094 169095 169096 169097 169098 169101 169104 169106 169107 169109 169111 169112 169113 169114 169119 169121 169122 169123 169126 169127 169129 169138 169139 169149 169150 169158 169160 169163 169164 169169 169170 169171 169174 169178 169187 169188 169189 169194 169195 169200 169201 169207 169219 169223 169237 169244 169249 169255 169260 169261 169263 169264 169268 169284 169287 169291 169292 169295 169296 169301 169305 169311 169312 169314 169316 169329 169336 169341 169353 169359 169360 169361 169362 169383 169401 169405 169407 169408 169409 169410 169415 169417 169419 169422 169427 169437 169440 169441 169462 169473 169482 169484 169485 169487 169488 169492 169496 169501 169503 169506 169507 169516 169523 169537 169539 169545 169546 169553 169554 169558 169560 169562 169566 169572 169573 169574 169578 169579 169582 169584 169588 169591 169598 169604 169605 169611 169613 169615 169617 169624 169625 169628 169631 169633 169639 169641 169652 169658 169659 169660 169665 169666 169667 169668 169669 169670 169671 169674 169683 169684 169698 169699 169708 169711 169723 169739 169750 169758 169766 169768 169769 169771 169772 169774 169776 169778 169808 169813 169816 169819 169828 169833 169836 169842 169843 169844 169846 169850 169853 169854 169856 169859 169861 169868 169879 169882 169897 169899 169901 169921 169928 169929 169933 169941 169943 169944 169945 169953 169956 169961 169964 169969 169976 169979 169984 169986 169999 170001 170003 170009 170024 170026 170034 170040 170044 170052 170055 170060 170068 170069 170070 170071 170074 170075 170076 170077 170078 170079 170088 170089 170109 170111 170115 170117 170122 170139 170141 170144 170148 170149 170153 170161 170163 170164 170166 170169 170170 170173 170181 170183 170186 170190 170199 170200 170228 170229 170235 170236 170244 170261 170265 170266 170274 170282 170284 170287 170290 170291 170298 170300 170302 170303 170308 170310 170311 170312 170313 170314 170315 170318 170329 170336 170344 170346 170353 170354 170361 170364 170366 170374 170379 170387 170394 170396 170400 170402 170407 170408 170413 170426 170429 170430 170433 170434 170438 170444 170451 170455 170456 170458 170464 170467 170473 170478 170483 170484 170486 170489 170496 170511 170512 170513 170519 170527 170528 170532 170546 170549 170551 170571 170572 170573 170581 170584 170585 170588 170594 170596 170601 170629 170651 170652 170653 170655 170663 170665 170668 170678 170682 170720 170728 170730 170731 170735 170742 170744 170747 170749 170750 170753 170759 170764 170767 170777 170782 170787 170789 170792 170794 170797 170799 170804 170805 170817 170819 170822 170826 170828 170833 170835 170838 170839 170840 170842 170844 170849 170851 170853 170854 170855 170856 170857 170860 170864 170868 170877 170882 170885 170886 170890 170892 170893 170894 170897 170900 170902 170904 170916 170929 170931 170939 170942 170945 170955 170964 170979 170983 170990 170994 170998 171000 171006 171008 171012 171013 171016 171017 171019 171020 171021 171035 171039 171040 171046 171050 171051 171055 171058 171063 171068 171075 171076 171097 171098 171100 171102 171103 171105 171108 171115 171121 171122 171134 171135 171136 171141 171152 171154 171156 171157 171158 171160 171161 171172 171173 171176 171178 171181 171182 171185 171188 171193 171211 171214 171216 171218 171224 171233 171242 171243 171249 171251 171253 171255 171256 171259 171263 171265 171267 171271 171278 171281 171288 171307 171308 171310 171312 171313 171316 171320 171324 171326 171329 171333 171338 171355 171356 171357 171364 171369 171399 171404 171411 171418 171425 171426 171428 171431 171439 171450 171456 171458 171459 171461 171463 171467 171469 171474 171476 171484 171496 171502 171507 171517 171525 171533 171534 171536 171539 171541 171542 171544 171545 171553 171555 171556 171562 171568 171569 171571 171584 171587 171594 171595 171609 171611 171612 171615 171616 171617 171618 171621 171622 171630 171631 171648 171650 171653 171655 171669 171670 171671 171672 171676 171686 171687 171689 171691 171695 171702 171703 171704 171708 171710 171712 171713 171714 171717 171721 171733 171742 171747 171755 171756 171760 171762 171763 171766 171771 171772 171773 171775 171776 171778 171779 171784 171790 171791 171796 171798 171802 171805 171808 171813 171822 171824 171825 171826 171828 171833 171837 171840 171841 171842 171852 171859 171873 171874 171880 171882 171917 171920 171963 171988 171989 171992 171994 171996 171999 172000 172001 172005 172008 172010 172012 172018 172032 172034 172035 172038 172045 172050 172054 172059 172062 172068 172082 172084 172118 172120 172121 172127 172128 172129 172130 172132 172133 172134 172135 172136 172138 172139 172143 172145 172168 172184 172188 172201 172202 172218 172224 172248 172250 172251 172254 172257 172259 172268 172269 172270 172279 172281 172284 172291 172292 172293 172297 172303 172305 172326 172328 172329 172333 172345 172347 172357 172364 172366 172368 172370 172371 172379 172392 172401 172405 172415 172424 172427 172432 172433 172437 172438 172439 172452 172456 172458 172463 172465 172467 172480 172484 172493 172512 172513 172514 172515 172520 172533 172536 172542 172546 172548 172552 172562 172571 172576 172577 172578 172579 172582 172588 172596 172606 172608 172616 172617 172624 172625 172626 172627 172629 172631 172632 172633 172662 172687 172692 172710 172713 172715 172718 172723 172728 172733 172736 172743 172745 172746 172747 172749 172773 172774 172777 172782 172792 172813 172814 172816 172818 172819 172821 172827 172828 172834 172857 172860 172868 172870 172871 172876 172877 172886 172900 172902 172903 172923 172952 172972 172976 172997 173001 173003 173005 173006 173007 173014 173022 173023 173027 173028 173031 173032 173034 173035 173040 173041 173042 173044 173046 173048 173049 173051 173052 173055 173057 173059 173062 173063 173068 173072 173083 173086 173090 173098 173104 173106 173109 173110 173111 173112 173113 173115 173146 173174 173188 173190 173197 173198 173199 173201 173206 173212 173224 173235 173240 173246 173249 173254 173260 173267 173277 173279 173281 173291 173292 173302 173306 173311 173314 173315 173327 173333 173335 173347 173349 173352 173354 173356 173357 173362 173364 173367 173385 173386 173387 173388 173393 173422 173443 173446 173448 173449 173451 173460 173461 173464 173466 173467 173475 173476 173515 173518 173534 173535 173538 173539 173549 173553 173559 173564 173565 173574 173575 173580 173582 173592 173594 173595 173596 173600 173602 173605 173608 173610 173612 173618 173621 173626 173630 173639 173648 173650 173653 173654 173666 173668 173671 173676 173677 173684 173687 173693 173700 173705 173707 173713 173714 173715 173717 173720 173721 173732 173733 173734 173735 173737 173740 173741 173759 173766 173775 173776 173784 173788 173790 173793 173802 173805 173806 173813 173815 173836 173864 173875 173930 173936 173937 173941 173947 173950 173951 173959 173967 173984 173986 174026 174072 174094 174095 174097 174098 174102 174105 174106 174108 174122 174124 174152 174191 174195 174201 174202 174203 174208 174211 174216 174246 174285 174336 174368 174378 174385 174391 174420 174430 174480 174497 174504 174509 174511 174513 174515 174522 174523 174525 174526 174529 174530 174537 174538 174544 174560 174561 174573 174578 174591 174602 174604 174610 174611 174623 174634 174642 174644 174645 174646 174647 174656 174659 174663 174665 174670 174672 174674 174678 174679 174680 174681 174682 174686 174687 174689 174692 174693 174699 174705 174712 174713 174717 174718 174719 174724 174739 174741 174766 174769 174772 174773 174775 174777 174781 174787 174797 174798 174804 174808 174819 174820 174821 174833 174834 174835 174836 174837 174838 174846 174855 174862 174863 174864 174867 174868 174874 174878 174879 174883 174885 174891 174892 174894 174903 174916 174917 174919 174921 174926 174927 174930 174933 174940 174956 174960 174964 174966 174969 174970 174971 174974 174991 174993 174997 175009 175010 175013 175046 175049 175057 175062 175
[truncated: 2,022,564 more chars]
