# Supplementary material for: Dynamic thresholding search for the feedback vertex set problem
Source: PeerJ Comput Sci. 2023 Feb 10;9:e1245. doi: 10.7717/peerj-cs.1245 (PMC10280643; doi:10.7717/peerj-cs.1245)
Supplement: Supplemental Information 4 — Each data indicates a series of the best objective values, the ever-found optimal solutions, and the corresponding computation time obtained by our algorithm in the search process. [file peerj-cs-09-1245-s004.zip › results/SecondCategory/r100-500.txt]

Number of vertexes = 100
Number of edges = 500
n' = 91
m' = 480
============================ round 1 ===============================
Complete the construction of the initial solution, the fvsp is = 45	 timecost = 0.000305s
CS: find better solution, the fvsp is = 44	 timecost = 0.000667s
CS: find better solution, the fvsp is = 43	 timecost = 0.000679s
CS: find better solution, the fvsp is = 42	 timecost = 0.000952s
CS: find better solution, the fvsp is = 41	 timecost = 0.000961s
CS: find better solution, the fvsp is = 40	 timecost = 0.00097s
CS: find better solution, the fvsp is = 39	 timecost = 0.001609s
CS: find better solution, the fvsp is = 38	 timecost = 0.001836s
CS: find better solution, the fvsp is = 37	 timecost = 0.002043s
CS: find better solution, the fvsp is = 36	 timecost = 0.00264s
CS: find better solution, the fvsp is = 35	 timecost = 0.004551s
CS: find better solution, the fvsp is = 34	 timecost = 0.00456s
CS: find better solution, the fvsp is = 33	 timecost = 0.005698s
CS: find better solution, the fvsp is = 32	 timecost = 0.006353s
CS: find better solution, the fvsp is = 31	 timecost = 0.010394s
CS: find better solution, the fvsp is = 30	 timecost = 0.050732s
local_f = 30
key node:
32 65 63 39 7 56 70 4 93 21 82 43 81 24 73 25 19 96 10 6 64 77 9 68 12 69 55 79 45 50 
============================ round 2 ===============================
Complete the construction of the initial solution, the fvsp is = 45	 timecost = 0.000262s
CS: find better solution, the fvsp is = 44	 timecost = 0.000609s
CS: find better solution, the fvsp is = 43	 timecost = 0.000621s
CS: find better solution, the fvsp is = 42	 timecost = 0.000859s
CS: find better solution, the fvsp is = 41	 timecost = 0.000868s
CS: find better solution, the fvsp is = 40	 timecost = 0.00111s
CS: find better solution, the fvsp is = 39	 timecost = 0.001119s
CS: find better solution, the fvsp is = 38	 timecost = 0.001549s
CS: find better solution, the fvsp is = 37	 timecost = 0.001559s
CS: find better solution, the fvsp is = 36	 timecost = 0.00157s
CS: find better solution, the fvsp is = 35	 timecost = 0.001765s
CS: find better solution, the fvsp is = 34	 timecost = 0.006101s
CS: find better solution, the fvsp is = 33	 timecost = 0.009673s
CS: find better solution, the fvsp is = 32	 timecost = 0.010078s
CS: find better solution, the fvsp is = 31	 timecost = 0.010087s
CS: find better solution, the fvsp is = 30	 timecost = 0.010251s
local_f = 30
key node:
68 12 4 79 82 39 25 50 56 65 45 10 19 81 70 9 73 43 93 55 96 63 69 64 24 6 77 21 32 7 
============================ round 3 ===============================
Complete the construction of the initial solution, the fvsp is = 44	 timecost = 0.000266s
CS: find better solution, the fvsp is = 43	 timecost = 0.000568s
CS: find better solution, the fvsp is = 42	 timecost = 0.000579s
CS: find better solution, the fvsp is = 41	 timecost = 0.000588s
CS: find better solution, the fvsp is = 40	 timecost = 0.000598s
CS: find better solution, the fvsp is = 39	 timecost = 0.000606s
CS: find better solution, the fvsp is = 38	 timecost = 0.000822s
CS: find better solution, the fvsp is = 37	 timecost = 0.001025s
CS: find better solution, the fvsp is = 36	 timecost = 0.001035s
CS: find better solution, the fvsp is = 35	 timecost = 0.001044s
CS: find better solution, the fvsp is = 34	 timecost = 0.001053s
CS: find better solution, the fvsp is = 33	 timecost = 0.001722s
CS: find better solution, the fvsp is = 32	 timecost = 0.006509s
CS: find better solution, the fvsp is = 31	 timecost = 0.00688s
CS: find better solution, the fvsp is = 30	 timecost = 0.010901s
local_f = 30
key node:
27 24 68 10 6 96 12 63 7 32 25 70 64 81 43 79 50 3 56 4 35 20 19 39 93 9 73 55 65 59 
============================ round 4 ===============================
Complete the construction of the initial solution, the fvsp is = 48	 timecost = 0.000263s
CS: find better solution, the fvsp is = 47	 timecost = 0.000593s
CS: find better solution, the fvsp is = 46	 timecost = 0.000603s
CS: find better solution, the fvsp is = 45	 timecost = 0.000611s
CS: find better solution, the fvsp is = 44	 timecost = 0.000619s
CS: find better solution, the fvsp is = 43	 timecost = 0.000923s
CS: find better solution, the fvsp is = 42	 timecost = 0.000931s
CS: find better solution, the fvsp is = 41	 timecost = 0.00094s
CS: find better solution, the fvsp is = 40	 timecost = 0.000949s
CS: find better solution, the fvsp is = 39	 timecost = 0.000959s
CS: find better solution, the fvsp is = 38	 timecost = 0.001207s
CS: find better solution, the fvsp is = 37	 timecost = 0.001217s
CS: find better solution, the fvsp is = 36	 timecost = 0.001628s
CS: find better solution, the fvsp is = 35	 timecost = 0.002047s
CS: find better solution, the fvsp is = 34	 timecost = 0.003695s
CS: find better solution, the fvsp is = 33	 timecost = 0.005024s
CS: find better solution, the fvsp is = 32	 timecost = 0.016627s
CS: find better solution, the fvsp is = 31	 timecost = 0.01998s
CS: find better solution, the fvsp is = 30	 timecost = 0.060503s
local_f = 30
key node:
70 6 50 24 45 79 68 12 4 25 9 77 65 39 96 32 73 74 55 7 35 81 64 19 56 43 10 44 63 93 
============================ round 5 ===============================
Complete the construction of the initial solution, the fvsp is = 43	 timecost = 0.000287s
CS: find better solution, the fvsp is = 42	 timecost = 0.000573s
CS: find better solution, the fvsp is = 41	 timecost = 0.000583s
CS: find better solution, the fvsp is = 40	 timecost = 0.000842s
CS: find better solution, the fvsp is = 39	 timecost = 0.000851s
CS: find better solution, the fvsp is = 38	 timecost = 0.001734s
CS: find better solution, the fvsp is = 37	 timecost = 0.001743s
CS: find better solution, the fvsp is = 36	 timecost = 0.002794s
CS: find better solution, the fvsp is = 35	 timecost = 0.002804s
CS: find better solution, the fvsp is = 34	 timecost = 0.002813s
CS: find better solution, the fvsp is = 33	 timecost = 0.002823s
CS: find better solution, the fvsp is = 32	 timecost = 0.007159s
CS: find better solution, the fvsp is = 31	 timecost = 0.013301s
CS: find better solution, the fvsp is = 30	 timecost = 0.016027s
local_f = 30
key node:
81 59 64 7 19 24 6 50 55 65 10 74 4 73 68 25 56 35 27 39 15 79 70 63 9 12 93 3 32 43 
============================ round 6 ===============================
Complete the construction of the initial solution, the fvsp is = 47	 timecost = 0.00025s
CS: find better solution, the fvsp is = 46	 timecost = 0.000557s
CS: find better solution, the fvsp is = 45	 timecost = 0.000568s
CS: find better solution, the fvsp is = 44	 timecost = 0.000577s
CS: find better solution, the fvsp is = 43	 timecost = 0.000585s
CS: find better solution, the fvsp is = 42	 timecost = 0.000835s
CS: find better solution, the fvsp is = 41	 timecost = 0.000843s
CS: find better solution, the fvsp is = 40	 timecost = 0.001051s
CS: find better solution, the fvsp is = 39	 timecost = 0.00131s
CS: find better solution, the fvsp is = 38	 timecost = 0.001727s
CS: find better solution, the fvsp is = 37	 timecost = 0.001737s
CS: find better solution, the fvsp is = 36	 timecost = 0.002311s
CS: find better solution, the fvsp is = 35	 timecost = 0.002611s
CS: find better solution, the fvsp is = 34	 timecost = 0.002955s
CS: find better solution, the fvsp is = 33	 timecost = 0.003112s
CS: find better solution, the fvsp is = 32	 timecost = 0.014421s
CS: find better solution, the fvsp is = 31	 timecost = 0.015779s
CS: find better solution, the fvsp is = 30	 timecost = 0.047398s
local_f = 30
key node:
65 32 39 68 56 96 93 77 12 45 9 74 37 81 73 25 55 4 69 7 70 79 64 50 10 43 24 59 6 63 
============================ round 7 ===============================
Complete the construction of the initial solution, the fvsp is = 47	 timecost = 0.000258s
DTS: find better solution, the fvsp is = 46	 timecost = 0.000285s
CS: find better solution, the fvsp is = 45	 timecost = 0.000586s
CS: find better solution, the fvsp is = 44	 timecost = 0.000597s
CS: find better solution, the fvsp is = 43	 timecost = 0.000605s
CS: find better solution, the fvsp is = 42	 timecost = 0.000637s
CS: find better solution, the fvsp is = 41	 timecost = 0.000647s
CS: find better solution, the fvsp is = 40	 timecost = 0.000861s
CS: find better solution, the fvsp is = 39	 timecost = 0.000874s
CS: find better solution, the fvsp is = 38	 timecost = 0.000884s
CS: find better solution, the fvsp is = 37	 timecost = 0.000892s
CS: find better solution, the fvsp is = 36	 timecost = 0.002096s
CS: find better solution, the fvsp is = 35	 timecost = 0.005776s
CS: find better solution, the fvsp is = 34	 timecost = 0.006995s
CS: find better solution, the fvsp is = 33	 timecost = 0.007004s
CS: find better solution, the fvsp is = 32	 timecost = 0.010549s
CS: find better solution, the fvsp is = 31	 timecost = 0.01056s
CS: find better solution, the fvsp is = 30	 timecost = 0.031763s
local_f = 30
key node:
77 93 6 12 43 25 64 56 39 37 32 55 50 74 45 79 10 7 9 96 63 73 70 44 81 4 24 35 68 65 
============================ round 8 ===============================
Complete the construction of the initial solution, the fvsp is = 43	 timecost = 0.000272s
CS: find better solution, the fvsp is = 42	 timecost = 0.00056s
CS: find better solution, the fvsp is = 41	 timecost = 0.000572s
CS: find better solution, the fvsp is = 40	 timecost = 0.000581s
CS: find better solution, the fvsp is = 39	 timecost = 0.00059s
CS: find better solution, the fvsp is = 38	 timecost = 0.000785s
CS: find better solution, the fvsp is = 37	 timecost = 0.001465s
CS: find better solution, the fvsp is = 36	 timecost = 0.001475s
CS: find better solution, the fvsp is = 35	 timecost = 0.001679s
CS: find better solution, the fvsp is = 34	 timecost = 0.002402s
CS: find better solution, the fvsp is = 33	 timecost = 0.003907s
CS: find better solution, the fvsp is = 32	 timecost = 0.004937s
CS: find better solution, the fvsp is = 31	 timecost = 0.016812s
CS: find better solution, the fvsp is = 30	 timecost = 0.031559s
local_f = 30
key node:
68 35 4 43 24 79 45 93 81 10 65 55 9 73 86 20 50 70 64 63 19 39 7 25 96 42 77 56 98 32 
============================ round 9 ===============================
Complete the construction of the initial solution, the fvsp is = 44	 timecost = 0.000274s
CS: find better solution, the fvsp is = 43	 timecost = 0.000562s
CS: find better solution, the fvsp is = 42	 timecost = 0.000573s
CS: find better solution, the fvsp is = 41	 timecost = 0.000583s
CS: find better solution, the fvsp is = 40	 timecost = 0.0008s
CS: find better solution, the fvsp is = 39	 timecost = 0.00081s
CS: find better solution, the fvsp is = 38	 timecost = 0.00124s
CS: find better solution, the fvsp is = 37	 timecost = 0.001444s
CS: find better solution, the fvsp is = 36	 timecost = 0.002591s
CS: find better solution, the fvsp is = 35	 timecost = 0.0026s
CS: find better solution, the fvsp is = 34	 timecost = 0.002896s
CS: find better solution, the fvsp is = 33	 timecost = 0.00302s
CS: find better solution, the fvsp is = 32	 timecost = 0.003329s
CS: find better solution, the fvsp is = 31	 timecost = 0.006053s
CS: find better solution, the fvsp is = 30	 timecost = 0.019514s
local_f = 30
key node:
39 70 93 19 12 68 55 20 45 79 56 10 9 73 4 32 82 81 50 80 6 77 65 64 63 7 24 96 43 35 
============================ round 10 ===============================
Complete the construction of the initial solution, the fvsp is = 43	 timecost = 0.000297s
CS: find better solution, the fvsp is = 42	 timecost = 0.000585s
CS: find better solution, the fvsp is = 41	 timecost = 0.000595s
CS: find better solution, the fvsp is = 40	 timecost = 0.000605s
CS: find better solution, the fvsp is = 39	 timecost = 0.000614s
CS: find better solution, the fvsp is = 38	 timecost = 0.001268s
CS: find better solution, the fvsp is = 37	 timecost = 0.00128s
CS: find better solution, the fvsp is = 36	 timecost = 0.00129s
CS: find better solution, the fvsp is = 35	 timecost = 0.001299s
CS: find better solution, the fvsp is = 34	 timecost = 0.003942s
CS: find better solution, the fvsp is = 33	 timecost = 0.008466s
CS: find better solution, the fvsp is = 32	 timecost = 0.008815s
CS: find better solution, the fvsp is = 31	 timecost = 0.008826s
CS: find better solution, the fvsp is = 30	 timecost = 0.009038s
local_f = 30
key node:
77 70 79 4 55 25 68 45 35 65 39 24 63 96 93 12 7 74 32 9 81 44 10 6 73 50 43 56 64 37 
============================ round 11 ===============================
Complete the construction of the initial solution, the fvsp is = 46	 timecost = 0.000259s
DTS: find better solution, the fvsp is = 45	 timecost = 0.000282s
CS: find better solution, the fvsp is = 44	 timecost = 0.000597s
CS: find better solution, the fvsp is = 43	 timecost = 0.000606s
CS: find better solution, the fvsp is = 42	 timecost = 0.000615s
CS: find better solution, the fvsp is = 41	 timecost = 0.000623s
CS: find better solution, the fvsp is = 40	 timecost = 0.000633s
CS: find better solution, the fvsp is = 39	 timecost = 0.000644s
CS: find better solution, the fvsp is = 38	 timecost = 0.000654s
CS: find better solution, the fvsp is = 37	 timecost = 0.001626s
CS: find better solution, the fvsp is = 36	 timecost = 0.002006s
CS: find better solution, the fvsp is = 35	 timecost = 0.002016s
CS: find better solution, the fvsp is = 34	 timecost = 0.006536s
CS: find better solution, the fvsp is = 33	 timecost = 0.006854s
CS: find better solution, the fvsp is = 32	 timecost = 0.006864s
CS: find better solution, the fvsp is = 31	 timecost = 0.008225s
CS: find better solution, the fvsp is = 30	 timecost = 0.021194s
local_f = 30
key node:
96 24 25 56 68 50 77 12 7 32 10 39 55 6 44 81 73 45 4 20 19 63 65 43 35 70 9 64 93 79 
============================ round 12 ===============================
Complete the construction of the initial solution, the fvsp is = 43	 timecost = 0.000284s
CS: find better solution, the fvsp is = 42	 timecost = 0.000537s
CS: find better solution, the fvsp is = 41	 timecost = 0.00078s
CS: find better solution, the fvsp is = 40	 timecost = 0.001057s
CS: find better solution, the fvsp is = 39	 timecost = 0.001065s
CS: find better solution, the fvsp is = 38	 timecost = 0.001075s
CS: find better solution, the fvsp is = 37	 timecost = 0.001291s
CS: find better solution, the fvsp is = 36	 timecost = 0.001499s
CS: find better solution, the fvsp is = 35	 timecost = 0.002561s
CS: find better solution, the fvsp is = 34	 timecost = 0.003591s
CS: find better solution, the fvsp is = 33	 timecost = 0.014139s
CS: find better solution, the fvsp is = 32	 timecost = 0.018777s
CS: find better solution, the fvsp is = 31	 timecost = 0.01895s
CS: find better solution, the fvsp is = 30	 timecost = 0.018961s
local_f = 30
key node:
21 65 93 19 10 45 7 64 79 6 81 4 96 35 9 82 39 43 68 32 12 77 73 70 63 56 24 55 50 25 
============================ round 13 ===============================
Complete the construction of the initial solution, the fvsp is = 47	 timecost = 0.000241s
CS: find better solution, the fvsp is = 46	 timecost = 0.000561s
CS: find better solution, the fvsp is = 45	 timecost = 0.000573s
CS: find better solution, the fvsp is = 44	 timecost = 0.000581s
CS: find better solution, the fvsp is = 43	 timecost = 0.000591s
CS: find better solution, the fvsp is = 42	 timecost = 0.0006s
CS: find better solution, the fvsp is = 41	 timecost = 0.000841s
CS: find better solution, the fvsp is = 40	 timecost = 0.000851s
CS: find better solution, the fvsp is = 39	 timecost = 0.000859s
CS: find better solution, the fvsp is = 38	 timecost = 0.001317s
CS: find better solution, the fvsp is = 37	 timecost = 0.001506s
CS: find better solution, the fvsp is = 36	 timecost = 0.00227s
CS: find better solution, the fvsp is = 35	 timecost = 0.002671s
CS: find better solution, the fvsp is = 34	 timecost = 0.002682s
CS: find better solution, the fvsp is = 33	 timecost = 0.003847s
CS: find better solution, the fvsp is = 32	 timecost = 0.005376s
CS: find better solution, the fvsp is = 31	 timecost = 0.011401s
CS: find better solution, the fvsp is = 30	 timecost = 0.050807s
local_f = 30
key node:
6 55 15 59 12 32 74 10 5 7 24 25 93 4 56 9 73 43 68 81 77 35 19 63 50 3 70 64 39 79 
============================ round 14 ===============================
Complete the construction of the initial solution, the fvsp is = 44	 timecost = 0.000266s
CS: find better solution, the fvsp is = 43	 timecost = 0.000584s
CS: find better solution, the fvsp is = 42	 timecost = 0.000598s
CS: find better solution, the fvsp is = 41	 timecost = 0.000608s
CS: find better solution, the fvsp is = 40	 timecost = 0.000618s
CS: find better solution, the fvsp is = 39	 timecost = 0.000627s
CS: find better solution, the fvsp is = 38	 timecost = 0.000636s
CS: find better solution, the fvsp is = 37	 timecost = 0.001305s
CS: find better solution, the fvsp is = 36	 timecost = 0.001313s
CS: find better solution, the fvsp is = 35	 timecost = 0.001506s
CS: find better solution, the fvsp is = 34	 timecost = 0.002332s
CS: find better solution, the fvsp is = 33	 timecost = 0.003562s
CS: find better solution, the fvsp is = 32	 timecost = 0.028351s
CS: find better solution, the fvsp is = 31	 timecost = 0.028768s
CS: find better solution, the fvsp is = 30	 timecost = 0.078443s
local_f = 30
key node:
55 6 37 74 45 12 70 65 56 43 32 63 68 39 77 93 96 35 73 4 64 7 9 24 79 81 59 25 10 50 
============================ round 15 ===============================
Complete the construction of the initial solution, the fvsp is = 44	 timecost = 0.000284s
CS: find better solution, the fvsp is = 43	 timecost = 0.000568s
CS: find better solution, the fvsp is = 42	 timecost = 0.000579s
CS: find better solution, the fvsp is = 41	 timecost = 0.000588s
CS: find better solution, the fvsp is = 40	 timecost = 0.000827s
CS: find better solution, the fvsp is = 39	 timecost = 0.001735s
CS: find better solution, the fvsp is = 38	 timecost = 0.001745s
CS: find better solution, the fvsp is = 37	 timecost = 0.001984s
CS: find better solution, the fvsp is = 36	 timecost = 0.002223s
CS: find better solution, the fvsp is = 35	 timecost = 0.002234s
CS: find better solution, the fvsp is = 34	 timecost = 0.006572s
CS: find better solution, the fvsp is = 33	 timecost = 0.011648s
CS: find better solution, the fvsp is = 32	 timecost = 0.012338s
CS: find better solution, the fvsp is = 31	 timecost = 0.014339s
CS: find better solution, the fvsp is = 30	 timecost = 0.034684s
local_f = 30
key node:
39 50 59 10 64 3 55 81 70 19 65 79 77 56 6 93 12 43 74 35 32 73 24 68 9 96 63 25 4 7 
============================ round 16 ===============================
Complete the construction of the initial solution, the fvsp is = 43	 timecost = 0.000274s
CS: find better solution, the fvsp is = 42	 timecost = 0.000824s
CS: find better solution, the fvsp is = 41	 timecost = 0.000836s
CS: find better solution, the fvsp is = 40	 timecost = 0.000844s
CS: find better solution, the fvsp is = 39	 timecost = 0.000852s
CS: find better solution, the fvsp is = 38	 timecost = 0.001074s
CS: find better solution, the fvsp is = 37	 timecost = 0.003174s
CS: find better solution, the fvsp is = 36	 timecost = 0.003799s
CS: find better solution, the fvsp is = 35	 timecost = 0.004009s
CS: find better solution, the fvsp is = 34	 timecost = 0.004181s
CS: find better solution, the fvsp is = 33	 timecost = 0.005016s
CS: find better solution, the fvsp is = 32	 timecost = 0.005027s
CS: find better solution, the fvsp is = 31	 timecost = 0.00645s
CS: find better solution, the fvsp is = 30	 timecost = 0.024856s
local_f = 30
key node:
63 70 96 64 19 93 3 74 79 77 68 25 9 32 35 59 12 81 73 39 55 24 43 65 6 10 56 7 50 4 
============================ round 17 ===============================
Complete the construction of the initial solution, the fvsp is = 47	 timecost = 0.000251s
CS: find better solution, the fvsp is = 46	 timecost = 0.000585s
CS: find better solution, the fvsp is = 45	 timecost = 0.000599s
CS: find better solution, the fvsp is = 44	 timecost = 0.000629s
CS: find better solution, the fvsp is = 43	 timecost = 0.000639s
CS: find better solution, the fvsp is = 42	 timecost = 0.000648s
CS: find better solution, the fvsp is = 41	 timecost = 0.000658s
CS: find better solution, the fvsp is = 40	 timecost = 0.000921s
CS: find better solution, the fvsp is = 39	 timecost = 0.00093s
CS: find better solution, the fvsp is = 38	 timecost = 0.002344s
CS: find better solution, the fvsp is = 37	 timecost = 0.002353s
CS: find better solution, the fvsp is = 36	 timecost = 0.002362s
CS: find better solution, the fvsp is = 35	 timecost = 0.002376s
CS: find better solution, the fvsp is = 34	 timecost = 0.005398s
CS: find better solution, the fvsp is = 33	 timecost = 0.00541s
CS: find better solution, the fvsp is = 32	 timecost = 0.007596s
CS: find better solution, the fvsp is = 31	 timecost = 0.007614s
CS: find better solution, the fvsp is = 30	 timecost = 0.012037s
local_f = 30
key node:
43 39 6 56 12 24 77 65 4 93 70 25 35 73 9 81 10 74 55 59 32 3 50 63 64 79 37 7 68 15 
============================ round 18 ===============================
Complete the construction of the initial solution, the fvsp is = 49	 timecost = 0.000256s
CS: find better solution, the fvsp is = 48	 timecost = 0.00058s
CS: find better solution, the fvsp is = 47	 timecost = 0.000592s
CS: find better solution, the fvsp is = 46	 timecost = 0.0006s
CS: find better solution, the fvsp is = 45	 timecost = 0.00061s
CS: find better solution, the fvsp is = 44	 timecost = 0.000897s
CS: find better solution, the fvsp is = 43	 timecost = 0.000906s
CS: find better solution, the fvsp is = 42	 timecost = 0.000915s
CS: find better solution, the fvsp is = 41	 timecost = 0.001162s
CS: find better solution, the fvsp is = 40	 timecost = 0.001173s
CS: find better solution, the fvsp is = 39	 timecost = 0.001182s
CS: find better solution, the fvsp is = 38	 timecost = 0.001382s
CS: find better solution, the fvsp is = 37	 timecost = 0.001395s
CS: find better solution, the fvsp is = 36	 timecost = 0.003242s
CS: find better solution, the fvsp is = 35	 timecost = 0.003873s
CS: find better solution, the fvsp is = 34	 timecost = 0.003882s
CS: find better solution, the fvsp is = 33	 timecost = 0.005086s
CS: find better solution, the fvsp is = 32	 timecost = 0.00511s
CS: find better solution, the fvsp is = 31	 timecost = 0.021666s
CS: find better solution, the fvsp is = 30	 timecost = 0.046124s
local_f = 30
key node:
4 81 7 79 93 64 37 25 70 73 35 12 40 55 6 32 68 24 50 9 39 15 3 74 10 77 63 59 56 43 
============================ round 19 ===============================
Complete the construction of the initial solution, the fvsp is = 43	 timecost = 0.000275s
CS: find better solution, the fvsp is = 42	 timecost = 0.00058s
CS: find better solution, the fvsp is = 41	 timecost = 0.000591s
CS: find better solution, the fvsp is = 40	 timecost = 0.000601s
CS: find better solution, the fvsp is = 39	 timecost = 0.000612s
CS: find better solution, the fvsp is = 38	 timecost = 0.00062s
CS: find better solution, the fvsp is = 37	 timecost = 0.000629s
CS: find better solution, the fvsp is = 36	 timecost = 0.002264s
CS: find better solution, the fvsp is = 35	 timecost = 0.002475s
CS: find better solution, the fvsp is = 34	 timecost = 0.003342s
CS: find better solution, the fvsp is = 33	 timecost = 0.011108s
CS: find better solution, the fvsp is = 32	 timecost = 0.013102s
CS: find better solution, the fvsp is = 31	 timecost = 0.013508s
CS: find better solution, the fvsp is = 30	 timecost = 0.026194s
local_f = 30
key node:
32 7 24 65 6 68 73 64 4 19 35 50 96 45 39 93 20 10 9 80 56 55 12 70 79 81 22 43 77 63 
============================ round 20 ===============================
Complete the construction of the initial solution, the fvsp is = 42	 timecost = 0.000279s
CS: find better solution, the fvsp is = 41	 timecost = 0.000702s
CS: find better solution, the fvsp is = 40	 timecost = 0.000723s
CS: find better solution, the fvsp is = 39	 timecost = 0.001075s
CS: find better solution, the fvsp is = 38	 timecost = 0.001097s
CS: find better solution, the fvsp is = 37	 timecost = 0.001681s
CS: find better solution, the fvsp is = 36	 timecost = 0.002113s
CS: find better solution, the fvsp is = 35	 timecost = 0.002124s
CS: find better solution, the fvsp is = 34	 timecost = 0.002133s
CS: find better solution, the fvsp is = 33	 timecost = 0.010439s
CS: find better solution, the fvsp is = 32	 timecost = 0.010788s
CS: find better solution, the fvsp is = 31	 timecost = 0.027076s
CS: find better solution, the fvsp is = 30	 timecost = 0.03065s
local_f = 30
key node:
20 81 12 63 93 73 45 10 50 56 19 9 96 43 55 77 65 24 68 6 70 82 79 32 7 35 39 64 4 80 
============================ round 21 ===============================
Complete the construction of the initial solution, the fvsp is = 46	 timecost = 0.000265s
CS: find better solution, the fvsp is = 45	 timecost = 0.000605s
CS: find better solution, the fvsp is = 44	 timecost = 0.000618s
CS: find better solution, the fvsp is = 43	 timecost = 0.000627s
CS: find better solution, the fvsp is = 42	 timecost = 0.000637s
CS: find better solution, the fvsp is = 41	 timecost = 0.000645s
CS: find better solution, the fvsp is = 40	 timecost = 0.000653s
CS: find better solution, the fvsp is = 39	 timecost = 0.000663s
CS: find better solution, the fvsp is = 38	 timecost = 0.000673s
CS: find better solution, the fvsp is = 37	 timecost = 0.001301s
CS: find better solution, the fvsp is = 36	 timecost = 0.001312s
CS: find better solution, the fvsp is = 35	 timecost = 0.001703s
CS: find better solution, the fvsp is = 34	 timecost = 0.002877s
CS: find better solution, the fvsp is = 33	 timecost = 0.003427s
CS: find better solution, the fvsp is = 32	 timecost = 0.003437s
CS: find better solution, the fvsp is = 31	 timecost = 0.003962s
CS: find better solution, the fvsp is = 30	 timecost = 0.013475s
local_f = 30
key node:
70 25 9 32 77 59 37 93 7 35 10 65 74 12 63 56 6 64 43 3 4 79 15 73 68 81 24 55 39 50 
============================ round 22 ===============================
Complete the construction of the initial solution, the fvsp is = 43	 timecost = 0.000294s
CS: find better solution, the fvsp is = 42	 timecost = 0.000569s
CS: find better solution, the fvsp is = 41	 timecost = 0.000581s
CS: find better solution, the fvsp is = 40	 timecost = 0.001057s
CS: find better solution, the fvsp is = 39	 timecost = 0.001279s
CS: find better solution, the fvsp is = 38	 timecost = 0.001292s
CS: find better solution, the fvsp is = 37	 timecost = 0.00234s
CS: find better solution, the fvsp is = 36	 timecost = 0.002353s
CS: find better solution, the fvsp is = 35	 timecost = 0.004042s
CS: find better solution, the fvsp is = 34	 timecost = 0.006928s
CS: find better solution, the fvsp is = 33	 timecost = 0.006941s
CS: find better solution, the fvsp is = 32	 timecost = 0.00695s
CS: find better solution, the fvsp is = 31	 timecost = 0.010063s
CS: find better solution, the fvsp is = 30	 timecost = 0.058035s
local_f = 30
key node:
12 15 81 32 9 77 3 74 93 73 4 55 43 6 25 79 39 56 7 40 70 68 10 35 63 64 59 37 50 24 ============================ round 23 ===============================
Complete the construction of the initial solution, the fvsp is = 45	 timecost = 0.000265s
CS: find better solution, the fvsp is = 44	 timecost = 0.00061s
CS: find better solution, the fvsp is = 43	 timecost = 0.000619s
CS: find better solution, the fvsp is = 42	 timecost = 0.000628s
CS: find better solution, the fvsp is = 41	 timecost = 0.000638s
CS: find better solution, the fvsp is = 40	 timecost = 0.001153s
CS: find better solution, the fvsp is = 39	 timecost = 0.001163s
CS: find better solution, the fvsp is = 38	 timecost = 0.001173s
CS: find better solution, the fvsp is = 37	 timecost = 0.001183s
CS: find better solution, the fvsp is = 36	 timecost = 0.001192s
CS: find better solution, the fvsp is = 35	 timecost = 0.001201s
CS: find better solution, the fvsp is = 34	 timecost = 0.003763s
CS: find better solution, the fvsp is = 33	 timecost = 0.004651s
CS: find better solution, the fvsp is = 32	 timecost = 0.00466s
CS: find better solution, the fvsp is = 31	 timecost = 0.037186s
CS: find better solution, the fvsp is = 30	 timecost = 0.039928s
local_f = 30
key node:
15 24 4 81 63 64 45 19 74 55 10 12 56 32 93 59 70 73 69 39 50 40 9 43 6 25 77 79 7 68 ============================ round 24 ===============================
Complete the construction of the initial solution, the fvsp is = 47	 timecost = 0.000271s
CS: find better solution, the fvsp is = 46	 timecost = 0.000599s
CS: find better solution, the fvsp is = 45	 timecost = 0.000609s
CS: find better solution, the fvsp is = 44	 timecost = 0.000618s
CS: find better solution, the fvsp is = 43	 timecost = 0.00063s
CS: find better solution, the fvsp is = 42	 timecost = 0.000638s
CS: find better solution, the fvsp is = 41	 timecost = 0.000647s
CS: find better solution, the fvsp is = 40	 timecost = 0.000656s
CS: find better solution, the fvsp is = 39	 timecost = 0.000664s
CS: find better solution, the fvsp is = 38	 timecost = 0.001137s
CS: find better solution, the fvsp is = 37	 timecost = 0.001992s
CS: find better solution, the fvsp is = 36	 timecost = 0.00321s
CS: find better solution, the fvsp is = 35	 timecost = 0.003221s
CS: find better solution, the fvsp is = 34	 timecost = 0.004262s
CS: find better solution, the fvsp is = 33	 timecost = 0.005355s
CS: find better solution, the fvsp is = 32	 timecost = 0.005477s
CS: find better solution, the fvsp is = 31	 timecost = 0.00559s
CS: find better solution, the fvsp is = 30	 timecost = 0.04573s
local_f = 30
key node:
24 55 6 39 25 65 50 12 63 73 44 21 9 4 81 68 43 56 70 7 10 32 35 64 77 45 79 93 96 19 ============================ round 25 ===============================
Complete the construction of the initial solution, the fvsp is = 45	 timecost = 0.000266s
CS: find better solution, the fvsp is = 44	 timecost = 0.000566s
CS: find better solution, the fvsp is = 43	 timecost = 0.000576s
CS: find better solution, the fvsp is = 42	 timecost = 0.000585s
CS: find better solution, the fvsp is = 41	 timecost = 0.000594s
CS: find better solution, the fvsp is = 40	 timecost = 0.000603s
CS: find better solution, the fvsp is = 39	 timecost = 0.000613s
CS: find better solution, the fvsp is = 38	 timecost = 0.00083s
CS: find better solution, the fvsp is = 37	 timecost = 0.000841s
CS: find better solution, the fvsp is = 36	 timecost = 0.000852s
CS: find better solution, the fvsp is = 35	 timecost = 0.001159s
CS: find better solution, the fvsp is = 34	 timecost = 0.001169s
CS: find better solution, the fvsp is = 33	 timecost = 0.00146s
CS: find better solution, the fvsp is = 32	 timecost = 0.003853s
CS: find better solution, the fvsp is = 31	 timecost = 0.004567s
CS: find better solution, the fvsp is = 30	 timecost = 0.011204s
local_f = 30
key node:
7 93 68 73 9 77 63 35 3 39 4 24 81 80 12 79 56 64 50 32 70 10 19 6 43 65 55 59 96 20 ============================ round 26 ===============================
Complete the construction of the initial solution, the fvsp is = 47	 timecost = 0.000261s
CS: find better solution, the fvsp is = 46	 timecost = 0.000565s
CS: find better solution, the fvsp is = 45	 timecost = 0.000575s
CS: find better solution, the fvsp is = 44	 timecost = 0.000584s
CS: find better solution, the fvsp is = 43	 timecost = 0.000594s
CS: find better solution, the fvsp is = 42	 timecost = 0.000602s
CS: find better solution, the fvsp is = 41	 timecost = 0.000613s
CS: find better solution, the fvsp is = 40	 timecost = 0.000835s
CS: find better solution, the fvsp is = 39	 timecost = 0.0013s
CS: find better solution, the fvsp is = 38	 timecost = 0.00131s
CS: find better solution, the fvsp is = 37	 timecost = 0.002532s
CS: find better solution, the fvsp is = 36	 timecost = 0.002542s
CS: find better solution, the fvsp is = 35	 timecost = 0.002893s
CS: find better solution, the fvsp is = 34	 timecost = 0.00342s
CS: find better solution, the fvsp is = 33	 timecost = 0.003573s
CS: find better solution, the fvsp is = 32	 timecost = 0.005594s
CS: find better solution, the fvsp is = 31	 timecost = 0.005886s
CS: find better solution, the fvsp is = 30	 timecost = 0.005895s
local_f = 30
key node:
15 45 69 93 55 37 73 9 64 65 4 74 10 79 6 12 24 43 50 70 25 68 32 59 77 7 56 63 39 81 
============================ round 27 ===============================
Complete the construction of the initial solution, the fvsp is = 48	 timecost = 0.00028s
CS: find better solution, the fvsp is = 47	 timecost = 0.000626s
CS: find better solution, the fvsp is = 46	 timecost = 0.000635s
CS: find better solution, the fvsp is = 45	 timecost = 0.000644s
CS: find better solution, the fvsp is = 44	 timecost = 0.000654s
CS: find better solution, the fvsp is = 43	 timecost = 0.000664s
CS: find better solution, the fvsp is = 42	 timecost = 0.000908s
CS: find better solution, the fvsp is = 41	 timecost = 0.000917s
CS: find better solution, the fvsp is = 40	 timecost = 0.000927s
CS: find better solution, the fvsp is = 39	 timecost = 0.000936s
CS: find better solution, the fvsp is = 38	 timecost = 0.001981s
CS: find better solution, the fvsp is = 37	 timecost = 0.001991s
CS: find better solution, the fvsp is = 36	 timecost = 0.0027s
CS: find better solution, the fvsp is = 35	 timecost = 0.00479s
CS: find better solution, the fvsp is = 34	 timecost = 0.004933s
CS: find better solution, the fvsp is = 33	 timecost = 0.005236s
CS: find better solution, the fvsp is = 32	 timecost = 0.029342s
CS: find better solution, the fvsp is = 31	 timecost = 0.029358s
CS: find better solution, the fvsp is = 30	 timecost = 0.029618s
local_f = 30
key node:
81 9 35 19 68 79 10 56 74 44 39 4 45 6 63 50 93 43 25 12 7 73 32 24 70 96 77 64 65 55 
============================ round 28 ===============================
Complete the construction of the initial solution, the fvsp is = 45	 timecost = 0.000275s
CS: find better solution, the fvsp is = 44	 timecost = 0.000572s
CS: find better solution, the fvsp is = 43	 timecost = 0.000582s
CS: find better solution, the fvsp is = 42	 timecost = 0.00059s
CS: find better solution, the fvsp is = 41	 timecost = 0.000833s
CS: find better solution, the fvsp is = 40	 timecost = 0.000843s
CS: find better solution, the fvsp is = 39	 timecost = 0.000852s
CS: find better solution, the fvsp is = 38	 timecost = 0.000862s
CS: find better solution, the fvsp is = 37	 timecost = 0.000871s
CS: find better solution, the fvsp is = 36	 timecost = 0.001868s
CS: find better solution, the fvsp is = 35	 timecost = 0.002276s
CS: find better solution, the fvsp is = 34	 timecost = 0.002286s
CS: find better solution, the fvsp is = 33	 timecost = 0.002296s
CS: find better solution, the fvsp is = 32	 timecost = 0.004977s
CS: find better solution, the fvsp is = 31	 timecost = 0.013569s
CS: find better solution, the fvsp is = 30	 timecost = 0.036652s
local_f = 30
key node:
73 9 27 10 56 12 65 68 20 64 79 25 6 39 82 24 32 43 19 35 93 96 4 63 50 81 55 7 70 45 
============================ round 29 ===============================
Complete the construction of the initial solution, the fvsp is = 48	 timecost = 0.000243s
CS: find better solution, the fvsp is = 47	 timecost = 0.000558s
CS: find better solution, the fvsp is = 46	 timecost = 0.000569s
CS: find better solution, the fvsp is = 45	 timecost = 0.00058s
CS: find better solution, the fvsp is = 44	 timecost = 0.00059s
CS: find better solution, the fvsp is = 43	 timecost = 0.000599s
CS: find better solution, the fvsp is = 42	 timecost = 0.000833s
CS: find better solution, the fvsp is = 41	 timecost = 0.001082s
CS: find better solution, the fvsp is = 40	 timecost = 0.001093s
CS: find better solution, the fvsp is = 39	 timecost = 0.00134s
CS: find better solution, the fvsp is = 38	 timecost = 0.00135s
CS: find better solution, the fvsp is = 37	 timecost = 0.001576s
CS: find better solution, the fvsp is = 36	 timecost = 0.001585s
CS: find better solution, the fvsp is = 35	 timecost = 0.002671s
CS: find better solution, the fvsp is = 34	 timecost = 0.003252s
CS: find better solution, the fvsp is = 33	 timecost = 0.004668s
CS: find better solution, the fvsp is = 32	 timecost = 0.004817s
CS: find better solution, the fvsp is = 31	 timecost = 0.006083s
CS: find better solution, the fvsp is = 30	 timecost = 0.008919s
local_f = 30
key node:
7 55 64 77 93 81 68 70 79 65 32 3 35 9 6 10 73 63 59 74 39 24 25 4 43 96 50 12 56 19 
============================ round 30 ===============================
Complete the construction of the initial solution, the fvsp is = 45	 timecost = 0.000268s
DTS: find better solution, the fvsp is = 44	 timecost = 0.000311s
CS: find better solution, the fvsp is = 43	 timecost = 0.000584s
CS: find better solution, the fvsp is = 42	 timecost = 0.000599s
CS: find better solution, the fvsp is = 41	 timecost = 0.000609s
CS: find better solution, the fvsp is = 40	 timecost = 0.000621s
CS: find better solution, the fvsp is = 39	 timecost = 0.000989s
CS: find better solution, the fvsp is = 38	 timecost = 0.000998s
CS: find better solution, the fvsp is = 37	 timecost = 0.001198s
CS: find better solution, the fvsp is = 36	 timecost = 0.00283s
CS: find better solution, the fvsp is = 35	 timecost = 0.003951s
CS: find better solution, the fvsp is = 34	 timecost = 0.004735s
CS: find better solution, the fvsp is = 33	 timecost = 0.0182s
CS: find better solution, the fvsp is = 32	 timecost = 0.019196s
CS: find better solution, the fvsp is = 31	 timecost = 0.023658s
CS: find better solution, the fvsp is = 30	 timecost = 0.038433s
local_f = 30
key node:
59 15 32 74 63 68 73 10 50 27 4 93 43 39 64 24 3 56 37 25 9 12 55 7 5 81 35 6 79 70 
global_f = 30
