# Supplementary material for: Dynamic thresholding search for the feedback vertex set problem
Source: PeerJ Comput Sci. 2023 Feb 10;9:e1245. doi: 10.7717/peerj-cs.1245 (PMC10280643; doi:10.7717/peerj-cs.1245)
Supplement: Supplemental Information 4 — Each data indicates a series of the best objective values, the ever-found optimal solutions, and the corresponding computation time obtained by our algorithm in the search process. [file peerj-cs-09-1245-s004.zip › results/SecondCategory/r1000-5000.txt]

Number of vertexes = 1000
Number of edges = 5000
n' = 919
m' = 4842
============================ round 1 ===============================
Complete the construction of the initial solution, the fvsp is = 439	timecost = 0.006849s
CS: find better solution, the fvsp is = 438	timecost = 0.011432s
CS: find better solution, the fvsp is = 437	timecost = 0.011453s
CS: find better solution, the fvsp is = 436	timecost = 0.011468s
CS: find better solution, the fvsp is = 435	timecost = 0.011487s
CS: find better solution, the fvsp is = 434	timecost = 0.011505s
CS: find better solution, the fvsp is = 433	timecost = 0.011522s
CS: find better solution, the fvsp is = 432	timecost = 0.011539s
CS: find better solution, the fvsp is = 431	timecost = 0.011556s
CS: find better solution, the fvsp is = 430	timecost = 0.011576s
CS: find better solution, the fvsp is = 429	timecost = 0.011596s
CS: find better solution, the fvsp is = 428	timecost = 0.011614s
CS: find better solution, the fvsp is = 427	timecost = 0.011631s
CS: find better solution, the fvsp is = 426	timecost = 0.011651s
CS: find better solution, the fvsp is = 425	timecost = 0.011668s
CS: find better solution, the fvsp is = 424	timecost = 0.011685s
CS: find better solution, the fvsp is = 423	timecost = 0.011702s
CS: find better solution, the fvsp is = 422	timecost = 0.011718s
CS: find better solution, the fvsp is = 421	timecost = 0.011737s
CS: find better solution, the fvsp is = 420	timecost = 0.011758s
CS: find better solution, the fvsp is = 419	timecost = 0.011776s
CS: find better solution, the fvsp is = 418	timecost = 0.011794s
CS: find better solution, the fvsp is = 417	timecost = 0.011814s
CS: find better solution, the fvsp is = 416	timecost = 0.011832s
CS: find better solution, the fvsp is = 415	timecost = 0.01185s
CS: find better solution, the fvsp is = 414	timecost = 0.011867s
CS: find better solution, the fvsp is = 413	timecost = 0.011887s
CS: find better solution, the fvsp is = 412	timecost = 0.011904s
CS: find better solution, the fvsp is = 411	timecost = 0.011922s
CS: find better solution, the fvsp is = 410	timecost = 0.011941s
CS: find better solution, the fvsp is = 409	timecost = 0.01196s
CS: find better solution, the fvsp is = 408	timecost = 0.011976s
CS: find better solution, the fvsp is = 407	timecost = 0.011995s
CS: find better solution, the fvsp is = 406	timecost = 0.012013s
CS: find better solution, the fvsp is = 405	timecost = 0.012031s
CS: find better solution, the fvsp is = 404	timecost = 0.012048s
CS: find better solution, the fvsp is = 403	timecost = 0.012064s
CS: find better solution, the fvsp is = 402	timecost = 0.012082s
CS: find better solution, the fvsp is = 401	timecost = 0.0121s
CS: find better solution, the fvsp is = 400	timecost = 0.012118s
CS: find better solution, the fvsp is = 399	timecost = 0.012137s
CS: find better solution, the fvsp is = 398	timecost = 0.012157s
CS: find better solution, the fvsp is = 397	timecost = 0.012175s
CS: find better solution, the fvsp is = 396	timecost = 0.012192s
CS: find better solution, the fvsp is = 395	timecost = 0.01221s
CS: find better solution, the fvsp is = 394	timecost = 0.012228s
CS: find better solution, the fvsp is = 393	timecost = 0.012248s
CS: find better solution, the fvsp is = 392	timecost = 0.012266s
CS: find better solution, the fvsp is = 391	timecost = 0.012282s
CS: find better solution, the fvsp is = 390	timecost = 0.0123s
CS: find better solution, the fvsp is = 389	timecost = 0.01232s
CS: find better solution, the fvsp is = 388	timecost = 0.012339s
CS: find better solution, the fvsp is = 387	timecost = 0.012356s
CS: find better solution, the fvsp is = 386	timecost = 0.012373s
CS: find better solution, the fvsp is = 385	timecost = 0.012394s
CS: find better solution, the fvsp is = 384	timecost = 0.012421s
CS: find better solution, the fvsp is = 383	timecost = 0.012441s
CS: find better solution, the fvsp is = 382	timecost = 0.012457s
CS: find better solution, the fvsp is = 381	timecost = 0.012477s
CS: find better solution, the fvsp is = 380	timecost = 0.012495s
CS: find better solution, the fvsp is = 379	timecost = 0.012516s
CS: find better solution, the fvsp is = 378	timecost = 0.012538s
CS: find better solution, the fvsp is = 377	timecost = 0.015716s
CS: find better solution, the fvsp is = 376	timecost = 0.01574s
CS: find better solution, the fvsp is = 375	timecost = 0.015758s
CS: find better solution, the fvsp is = 374	timecost = 0.015775s
CS: find better solution, the fvsp is = 373	timecost = 0.015795s
CS: find better solution, the fvsp is = 372	timecost = 0.015815s
CS: find better solution, the fvsp is = 371	timecost = 0.015834s
CS: find better solution, the fvsp is = 370	timecost = 0.015852s
CS: find better solution, the fvsp is = 369	timecost = 0.015875s
CS: find better solution, the fvsp is = 368	timecost = 0.015893s
CS: find better solution, the fvsp is = 367	timecost = 0.015911s
CS: find better solution, the fvsp is = 366	timecost = 0.015931s
CS: find better solution, the fvsp is = 365	timecost = 0.01595s
CS: find better solution, the fvsp is = 364	timecost = 0.015971s
CS: find better solution, the fvsp is = 363	timecost = 0.015991s
CS: find better solution, the fvsp is = 362	timecost = 0.016008s
CS: find better solution, the fvsp is = 361	timecost = 0.016027s
CS: find better solution, the fvsp is = 360	timecost = 0.016044s
CS: find better solution, the fvsp is = 359	timecost = 0.016062s
CS: find better solution, the fvsp is = 358	timecost = 0.016079s
CS: find better solution, the fvsp is = 357	timecost = 0.01867s
CS: find better solution, the fvsp is = 356	timecost = 0.018692s
CS: find better solution, the fvsp is = 355	timecost = 0.01871s
CS: find better solution, the fvsp is = 354	timecost = 0.018728s
CS: find better solution, the fvsp is = 353	timecost = 0.018746s
CS: find better solution, the fvsp is = 352	timecost = 0.018765s
CS: find better solution, the fvsp is = 351	timecost = 0.018784s
CS: find better solution, the fvsp is = 350	timecost = 0.018804s
CS: find better solution, the fvsp is = 349	timecost = 0.018825s
CS: find better solution, the fvsp is = 348	timecost = 0.018845s
CS: find better solution, the fvsp is = 347	timecost = 0.018865s
CS: find better solution, the fvsp is = 346	timecost = 0.018885s
CS: find better solution, the fvsp is = 345	timecost = 0.018904s
CS: find better solution, the fvsp is = 344	timecost = 0.018924s
CS: find better solution, the fvsp is = 343	timecost = 0.021523s
CS: find better solution, the fvsp is = 342	timecost = 0.021545s
CS: find better solution, the fvsp is = 341	timecost = 0.021565s
CS: find better solution, the fvsp is = 340	timecost = 0.021585s
CS: find better solution, the fvsp is = 339	timecost = 0.021605s
CS: find better solution, the fvsp is = 338	timecost = 0.021625s
CS: find better solution, the fvsp is = 337	timecost = 0.021643s
CS: find better solution, the fvsp is = 336	timecost = 0.021668s
CS: find better solution, the fvsp is = 335	timecost = 0.02169s
CS: find better solution, the fvsp is = 334	timecost = 0.021709s
CS: find better solution, the fvsp is = 333	timecost = 0.021729s
CS: find better solution, the fvsp is = 332	timecost = 0.021749s
CS: find better solution, the fvsp is = 331	timecost = 0.021767s
CS: find better solution, the fvsp is = 330	timecost = 0.021789s
CS: find better solution, the fvsp is = 329	timecost = 0.02181s
CS: find better solution, the fvsp is = 328	timecost = 0.021832s
CS: find better solution, the fvsp is = 327	timecost = 0.021852s
CS: find better solution, the fvsp is = 326	timecost = 0.021872s
CS: find better solution, the fvsp is = 325	timecost = 0.023785s
CS: find better solution, the fvsp is = 324	timecost = 0.02556s
CS: find better solution, the fvsp is = 323	timecost = 0.02558s
CS: find better solution, the fvsp is = 322	timecost = 0.0256s
CS: find better solution, the fvsp is = 321	timecost = 0.025619s
CS: find better solution, the fvsp is = 320	timecost = 0.025639s
CS: find better solution, the fvsp is = 319	timecost = 0.027419s
CS: find better solution, the fvsp is = 318	timecost = 0.027443s
CS: find better solution, the fvsp is = 317	timecost = 0.027471s
CS: find better solution, the fvsp is = 316	timecost = 0.029143s
CS: find better solution, the fvsp is = 315	timecost = 0.029164s
CS: find better solution, the fvsp is = 314	timecost = 0.029185s
CS: find better solution, the fvsp is = 313	timecost = 0.029205s
CS: find better solution, the fvsp is = 312	timecost = 0.034897s
CS: find better solution, the fvsp is = 311	timecost = 0.034918s
CS: find better solution, the fvsp is = 310	timecost = 0.034937s
CS: find better solution, the fvsp is = 309	timecost = 0.036167s
CS: find better solution, the fvsp is = 308	timecost = 0.036186s
CS: find better solution, the fvsp is = 307	timecost = 0.036208s
CS: find better solution, the fvsp is = 306	timecost = 0.037503s
CS: find better solution, the fvsp is = 305	timecost = 0.038741s
CS: find better solution, the fvsp is = 304	timecost = 0.038764s
CS: find better solution, the fvsp is = 303	timecost = 0.039844s
CS: find better solution, the fvsp is = 302	timecost = 0.046558s
CS: find better solution, the fvsp is = 301	timecost = 0.047689s
CS: find better solution, the fvsp is = 300	timecost = 0.050794s
CS: find better solution, the fvsp is = 299	timecost = 0.051813s
CS: find better solution, the fvsp is = 298	timecost = 0.062356s
CS: find better solution, the fvsp is = 297	timecost = 0.063475s
CS: find better solution, the fvsp is = 296	timecost = 0.075802s
CS: find better solution, the fvsp is = 295	timecost = 0.076987s
CS: find better solution, the fvsp is = 294	timecost = 0.08132s
CS: find better solution, the fvsp is = 293	timecost = 0.090329s
CS: find better solution, the fvsp is = 292	timecost = 0.102315s
CS: find better solution, the fvsp is = 291	timecost = 0.122752s
CS: find better solution, the fvsp is = 290	timecost = 0.134451s
CS: find better solution, the fvsp is = 289	timecost = 0.146602s
CS: find better solution, the fvsp is = 288	timecost = 0.156347s
CS: find better solution, the fvsp is = 287	timecost = 0.170443s
CS: find better solution, the fvsp is = 286	timecost = 0.171259s
CS: find better solution, the fvsp is = 285	timecost = 0.198846s
CS: find better solution, the fvsp is = 284	timecost = 0.211383s
CS: find better solution, the fvsp is = 283	timecost = 0.242469s
CS: find better solution, the fvsp is = 282	timecost = 0.242508s
CS: find better solution, the fvsp is = 281	timecost = 0.282854s
CS: find better solution, the fvsp is = 280	timecost = 0.322219s
CS: find better solution, the fvsp is = 279	timecost = 0.743427s
CS: find better solution, the fvsp is = 278	timecost = 1.45333s
CS: find better solution, the fvsp is = 277	timecost = 2.06865s
CS: find better solution, the fvsp is = 276	timecost = 2.37355s
CS: find better solution, the fvsp is = 275	timecost = 2.44625s
CS: find better solution, the fvsp is = 274	timecost = 2.53083s
CS: find better solution, the fvsp is = 273	timecost = 2.56209s
CS: find better solution, the fvsp is = 272	timecost = 2.79949s
CS: find better solution, the fvsp is = 271	timecost = 2.81745s
CS: find better solution, the fvsp is = 270	timecost = 3.03132s
CS: find better solution, the fvsp is = 269	timecost = 3.29988s
CS: find better solution, the fvsp is = 268	timecost = 4.66703s
CS: find better solution, the fvsp is = 267	timecost = 32.1665s
CS: find better solution, the fvsp is = 266	timecost = 32.6792s
CS: find better solution, the fvsp is = 265	timecost = 33.8599s
CS: find better solution, the fvsp is = 264	timecost = 37.1374s
local_f = 265
key node:
507 19 821 214 918 207 849 248 201 831 859 570 139 590 503 722 527 72 413 739 232 904 79 133 11 882 868 177 815 997 291 934 93 674 489 278 614 462 78 841 976 810 380 231 893 681 323 251 874 971 660 654 771 330 647 855 494 171 395 80 750 884 253 277 280 648 313 497 690 246 658 728 559 738 123 633 261 241 652 529 316 195 360 814 702 761 147 420 122 27 64 867 198 940 92 482 518 293 211 174 692 67 54…
============================ round 2 ===============================
Complete the construction of the initial solution, the fvsp is = 435	timecost = 0.006899s
CS: find better solution, the fvsp is = 434	timecost = 0.011828s
CS: find better solution, the fvsp is = 433	timecost = 0.011847s
CS: find better solution, the fvsp is = 432	timecost = 0.011867s
CS: find better solution, the fvsp is = 431	timecost = 0.011887s
CS: find better solution, the fvsp is = 430	timecost = 0.011905s
CS: find better solution, the fvsp is = 429	timecost = 0.011924s
CS: find better solution, the fvsp is = 428	timecost = 0.011941s
CS: find better solution, the fvsp is = 427	timecost = 0.01196s
CS: find better solution, the fvsp is = 426	timecost = 0.011976s
CS: find better solution, the fvsp is = 425	timecost = 0.011994s
CS: find better solution, the fvsp is = 424	timecost = 0.012012s
CS: find better solution, the fvsp is = 423	timecost = 0.012029s
CS: find better solution, the fvsp is = 422	timecost = 0.012049s
CS: find better solution, the fvsp is = 421	timecost = 0.012067s
CS: find better solution, the fvsp is = 420	timecost = 0.012092s
CS: find better solution, the fvsp is = 419	timecost = 0.012112s
CS: find better solution, the fvsp is = 418	timecost = 0.012129s
CS: find better solution, the fvsp is = 417	timecost = 0.012145s
CS: find better solution, the fvsp is = 416	timecost = 0.012162s
CS: find better solution, the fvsp is = 415	timecost = 0.012182s
CS: find better solution, the fvsp is = 414	timecost = 0.012201s
CS: find better solution, the fvsp is = 413	timecost = 0.012219s
CS: find better solution, the fvsp is = 412	timecost = 0.012237s
CS: find better solution, the fvsp is = 411	timecost = 0.012257s
CS: find better solution, the fvsp is = 410	timecost = 0.012273s
CS: find better solution, the fvsp is = 409	timecost = 0.012291s
CS: find better solution, the fvsp is = 408	timecost = 0.012308s
CS: find better solution, the fvsp is = 407	timecost = 0.012327s
CS: find better solution, the fvsp is = 406	timecost = 0.012344s
CS: find better solution, the fvsp is = 405	timecost = 0.012364s
CS: find better solution, the fvsp is = 404	timecost = 0.012382s
CS: find better solution, the fvsp is = 403	timecost = 0.012401s
CS: find better solution, the fvsp is = 402	timecost = 0.012417s
CS: find better solution, the fvsp is = 401	timecost = 0.012436s
CS: find better solution, the fvsp is = 400	timecost = 0.012456s
CS: find better solution, the fvsp is = 399	timecost = 0.012474s
CS: find better solution, the fvsp is = 398	timecost = 0.012492s
CS: find better solution, the fvsp is = 397	timecost = 0.012511s
CS: find better solution, the fvsp is = 396	timecost = 0.01253s
CS: find better solution, the fvsp is = 395	timecost = 0.012547s
CS: find better solution, the fvsp is = 394	timecost = 0.012563s
CS: find better solution, the fvsp is = 393	timecost = 0.012583s
CS: find better solution, the fvsp is = 392	timecost = 0.012601s
CS: find better solution, the fvsp is = 391	timecost = 0.012619s
CS: find better solution, the fvsp is = 390	timecost = 0.012636s
CS: find better solution, the fvsp is = 389	timecost = 0.016135s
CS: find better solution, the fvsp is = 388	timecost = 0.016154s
CS: find better solution, the fvsp is = 387	timecost = 0.016174s
CS: find better solution, the fvsp is = 386	timecost = 0.016193s
CS: find better solution, the fvsp is = 385	timecost = 0.016212s
CS: find better solution, the fvsp is = 384	timecost = 0.016228s
CS: find better solution, the fvsp is = 383	timecost = 0.016247s
CS: find better solution, the fvsp is = 382	timecost = 0.016267s
CS: find better solution, the fvsp is = 381	timecost = 0.016285s
CS: find better solution, the fvsp is = 380	timecost = 0.016304s
CS: find better solution, the fvsp is = 379	timecost = 0.016323s
CS: find better solution, the fvsp is = 378	timecost = 0.016342s
CS: find better solution, the fvsp is = 377	timecost = 0.016361s
CS: find better solution, the fvsp is = 376	timecost = 0.016379s
CS: find better solution, the fvsp is = 375	timecost = 0.016396s
CS: find better solution, the fvsp is = 374	timecost = 0.016415s
CS: find better solution, the fvsp is = 373	timecost = 0.016434s
CS: find better solution, the fvsp is = 372	timecost = 0.016455s
CS: find better solution, the fvsp is = 371	timecost = 0.016476s
CS: find better solution, the fvsp is = 370	timecost = 0.016496s
CS: find better solution, the fvsp is = 369	timecost = 0.016514s
CS: find better solution, the fvsp is = 368	timecost = 0.016533s
CS: find better solution, the fvsp is = 367	timecost = 0.016553s
CS: find better solution, the fvsp is = 366	timecost = 0.016574s
CS: find better solution, the fvsp is = 365	timecost = 0.016594s
CS: find better solution, the fvsp is = 364	timecost = 0.016613s
CS: find better solution, the fvsp is = 363	timecost = 0.01663s
CS: find better solution, the fvsp is = 362	timecost = 0.016647s
CS: find better solution, the fvsp is = 361	timecost = 0.016665s
CS: find better solution, the fvsp is = 360	timecost = 0.016684s
CS: find better solution, the fvsp is = 359	timecost = 0.019328s
CS: find better solution, the fvsp is = 358	timecost = 0.019351s
CS: find better solution, the fvsp is = 357	timecost = 0.019371s
CS: find better solution, the fvsp is = 356	timecost = 0.019388s
CS: find better solution, the fvsp is = 355	timecost = 0.019409s
CS: find better solution, the fvsp is = 354	timecost = 0.019429s
CS: find better solution, the fvsp is = 353	timecost = 0.019449s
CS: find better solution, the fvsp is = 352	timecost = 0.019468s
CS: find better solution, the fvsp is = 351	timecost = 0.019487s
CS: find better solution, the fvsp is = 350	timecost = 0.019506s
CS: find better solution, the fvsp is = 349	timecost = 0.019525s
CS: find better solution, the fvsp is = 348	timecost = 0.019543s
CS: find better solution, the fvsp is = 347	timecost = 0.019562s
CS: find better solution, the fvsp is = 346	timecost = 0.019582s
CS: find better solution, the fvsp is = 345	timecost = 0.019604s
CS: find better solution, the fvsp is = 344	timecost = 0.022051s
CS: find better solution, the fvsp is = 343	timecost = 0.02207s
CS: find better solution, the fvsp is = 342	timecost = 0.022098s
CS: find better solution, the fvsp is = 341	timecost = 0.022116s
CS: find better solution, the fvsp is = 340	timecost = 0.022134s
CS: find better solution, the fvsp is = 339	timecost = 0.022152s
CS: find better solution, the fvsp is = 338	timecost = 0.022171s
CS: find better solution, the fvsp is = 337	timecost = 0.022193s
CS: find better solution, the fvsp is = 336	timecost = 0.02221s
CS: find better solution, the fvsp is = 335	timecost = 0.022231s
CS: find better solution, the fvsp is = 334	timecost = 0.024165s
CS: find better solution, the fvsp is = 333	timecost = 0.024186s
CS: find better solution, the fvsp is = 332	timecost = 0.024207s
CS: find better solution, the fvsp is = 331	timecost = 0.024226s
CS: find better solution, the fvsp is = 330	timecost = 0.026138s
CS: find better solution, the fvsp is = 329	timecost = 0.026159s
CS: find better solution, the fvsp is = 328	timecost = 0.026178s
CS: find better solution, the fvsp is = 327	timecost = 0.026197s
CS: find better solution, the fvsp is = 326	timecost = 0.026218s
CS: find better solution, the fvsp is = 325	timecost = 0.026237s
CS: find better solution, the fvsp is = 324	timecost = 0.026256s
CS: find better solution, the fvsp is = 323	timecost = 0.027778s
CS: find better solution, the fvsp is = 322	timecost = 0.027798s
CS: find better solution, the fvsp is = 321	timecost = 0.030674s
CS: find better solution, the fvsp is = 320	timecost = 0.033326s
CS: find better solution, the fvsp is = 319	timecost = 0.033353s
CS: find better solution, the fvsp is = 318	timecost = 0.033374s
CS: find better solution, the fvsp is = 317	timecost = 0.034703s
CS: find better solution, the fvsp is = 316	timecost = 0.044312s
CS: find better solution, the fvsp is = 315	timecost = 0.047422s
CS: find better solution, the fvsp is = 314	timecost = 0.047445s
CS: find better solution, the fvsp is = 313	timecost = 0.047466s
CS: find better solution, the fvsp is = 312	timecost = 0.047487s
CS: find better solution, the fvsp is = 311	timecost = 0.050291s
CS: find better solution, the fvsp is = 310	timecost = 0.050312s
CS: find better solution, the fvsp is = 309	timecost = 0.052926s
CS: find better solution, the fvsp is = 308	timecost = 0.052948s
CS: find better solution, the fvsp is = 307	timecost = 0.05424s
CS: find better solution, the fvsp is = 306	timecost = 0.056607s
CS: find better solution, the fvsp is = 305	timecost = 0.076264s
CS: find better solution, the fvsp is = 304	timecost = 0.077473s
CS: find better solution, the fvsp is = 303	timecost = 0.078583s
CS: find better solution, the fvsp is = 302	timecost = 0.078605s
CS: find better solution, the fvsp is = 301	timecost = 0.078626s
CS: find better solution, the fvsp is = 300	timecost = 0.078648s
CS: find better solution, the fvsp is = 299	timecost = 0.081763s
CS: find better solution, the fvsp is = 298	timecost = 0.083937s
CS: find better solution, the fvsp is = 297	timecost = 0.085848s
CS: find better solution, the fvsp is = 296	timecost = 0.104618s
CS: find better solution, the fvsp is = 295	timecost = 0.111928s
CS: find better solution, the fvsp is = 294	timecost = 0.119744s
CS: find better solution, the fvsp is = 293	timecost = 0.130866s
CS: find better solution, the fvsp is = 292	timecost = 0.155358s
CS: find better solution, the fvsp is = 291	timecost = 0.196222s
CS: find better solution, the fvsp is = 290	timecost = 0.256809s
CS: find better solution, the fvsp is = 289	timecost = 0.269694s
CS: find better solution, the fvsp is = 288	timecost = 0.26972s
CS: find better solution, the fvsp is = 287	timecost = 0.273934s
CS: find better solution, the fvsp is = 286	timecost = 0.282957s
CS: find better solution, the fvsp is = 285	timecost = 0.430899s
CS: find better solution, the fvsp is = 284	timecost = 0.4465s
CS: find better solution, the fvsp is = 283	timecost = 0.469664s
CS: find better solution, the fvsp is = 282	timecost = 0.637979s
CS: find better solution, the fvsp is = 281	timecost = 0.766992s
CS: find better solution, the fvsp is = 280	timecost = 0.828217s
CS: find better solution, the fvsp is = 279	timecost = 1.3113s
CS: find better solution, the fvsp is = 278	timecost = 1.43082s
CS: find better solution, the fvsp is = 277	timecost = 1.47429s
CS: find better solution, the fvsp is = 276	timecost = 1.48673s
CS: find better solution, the fvsp is = 275	timecost = 1.74883s
CS: find better solution, the fvsp is = 274	timecost = 1.80053s
CS: find better solution, the fvsp is = 273	timecost = 1.82178s
CS: find better solution, the fvsp is = 272	timecost = 2.22925s
CS: find better solution, the fvsp is = 271	timecost = 2.56279s
CS: find better solution, the fvsp is = 270	timecost = 2.84419s
CS: find better solution, the fvsp is = 269	timecost = 3.26639s
CS: find better solution, the fvsp is = 268	timecost = 10.3525s
CS: find better solution, the fvsp is = 267	timecost = 13.4859s
CS: find better solution, the fvsp is = 266	timecost = 15.952s
CS: find better solution, the fvsp is = 265	timecost = 16.7056s
CS: find better solution, the fvsp is = 264	timecost = 31.6865s
CS: find better solution, the fvsp is = 263	timecost = 52.8232s
local_f = 264
key node:
821 418 746 30 979 191 231 558 64 654 934 11 477 336 829 363 750 459 831 814 313 82 236 227 78 756 323 648 471 46 360 158 947 87 729 432 127 938 576 559 218 972 658 226 493 519 251 395 745 976 509 464 993 16 44 68 671 473 855 647 6 415 268 655 854 489 88 965 178 413 325 753 832 454 241 681 707 874 80 246 441 67 834 443 529 815 346 692 261 207 884 955 425 159 705 677 151 698 852 379 660 185 27 571…
============================ round 3 ===============================
Complete the construction of the initial solution, the fvsp is = 442	timecost = 0.006729s
CS: find better solution, the fvsp is = 441	timecost = 0.011359s
CS: find better solution, the fvsp is = 440	timecost = 0.011378s
CS: find better solution, the fvsp is = 439	timecost = 0.011397s
CS: find better solution, the fvsp is = 438	timecost = 0.011416s
CS: find better solution, the fvsp is = 437	timecost = 0.011435s
CS: find better solution, the fvsp is = 436	timecost = 0.011453s
CS: find better solution, the fvsp is = 435	timecost = 0.01147s
CS: find better solution, the fvsp is = 434	timecost = 0.011488s
CS: find better solution, the fvsp is = 433	timecost = 0.011505s
CS: find better solution, the fvsp is = 432	timecost = 0.011525s
CS: find better solution, the fvsp is = 431	timecost = 0.011546s
CS: find better solution, the fvsp is = 430	timecost = 0.011563s
CS: find better solution, the fvsp is = 429	timecost = 0.011581s
CS: find better solution, the fvsp is = 428	timecost = 0.0116s
CS: find better solution, the fvsp is = 427	timecost = 0.011616s
CS: find better solution, the fvsp is = 426	timecost = 0.011637s
CS: find better solution, the fvsp is = 425	timecost = 0.011657s
CS: find better solution, the fvsp is = 424	timecost = 0.011673s
CS: find better solution, the fvsp is = 423	timecost = 0.011692s
CS: find better solution, the fvsp is = 422	timecost = 0.011711s
CS: find better solution, the fvsp is = 421	timecost = 0.011729s
CS: find better solution, the fvsp is = 420	timecost = 0.011746s
CS: find better solution, the fvsp is = 419	timecost = 0.011764s
CS: find better solution, the fvsp is = 418	timecost = 0.011782s
CS: find better solution, the fvsp is = 417	timecost = 0.011799s
CS: find better solution, the fvsp is = 416	timecost = 0.011822s
CS: find better solution, the fvsp is = 415	timecost = 0.01184s
CS: find better solution, the fvsp is = 414	timecost = 0.011855s
CS: find better solution, the fvsp is = 413	timecost = 0.011873s
CS: find better solution, the fvsp is = 412	timecost = 0.01189s
CS: find better solution, the fvsp is = 411	timecost = 0.011909s
CS: find better solution, the fvsp is = 410	timecost = 0.011928s
CS: find better solution, the fvsp is = 409	timecost = 0.011946s
CS: find better solution, the fvsp is = 408	timecost = 0.011964s
CS: find better solution, the fvsp is = 407	timecost = 0.011984s
CS: find better solution, the fvsp is = 406	timecost = 0.012001s
CS: find better solution, the fvsp is = 405	timecost = 0.012021s
CS: find better solution, the fvsp is = 404	timecost = 0.01204s
CS: find better solution, the fvsp is = 403	timecost = 0.012059s
CS: find better solution, the fvsp is = 402	timecost = 0.012076s
CS: find better solution, the fvsp is = 401	timecost = 0.012094s
CS: find better solution, the fvsp is = 400	timecost = 0.012112s
CS: find better solution, the fvsp is = 399	timecost = 0.012129s
CS: find better solution, the fvsp is = 398	timecost = 0.012149s
CS: find better solution, the fvsp is = 397	timecost = 0.012167s
CS: find better solution, the fvsp is = 396	timecost = 0.012185s
CS: find better solution, the fvsp is = 395	timecost = 0.012204s
CS: find better solution, the fvsp is = 394	timecost = 0.012219s
CS: find better solution, the fvsp is = 393	timecost = 0.012238s
CS: find better solution, the fvsp is = 392	timecost = 0.012261s
CS: find better solution, the fvsp is = 391	timecost = 0.01228s
CS: find better solution, the fvsp is = 390	timecost = 0.012297s
CS: find better solution, the fvsp is = 389	timecost = 0.012316s
CS: find better solution, the fvsp is = 388	timecost = 0.012333s
CS: find better solution, the fvsp is = 387	timecost = 0.01235s
CS: find better solution, the fvsp is = 386	timecost = 0.012372s
CS: find better solution, the fvsp is = 385	timecost = 0.012389s
CS: find better solution, the fvsp is = 384	timecost = 0.012406s
CS: find better solution, the fvsp is = 383	timecost = 0.012424s
CS: find better solution, the fvsp is = 382	timecost = 0.012444s
CS: find better solution, the fvsp is = 381	timecost = 0.012461s
CS: find better solution, the fvsp is = 380	timecost = 0.012479s
CS: find better solution, the fvsp is = 379	timecost = 0.015474s
CS: find better solution, the fvsp is = 378	timecost = 0.015493s
CS: find better solution, the fvsp is = 377	timecost = 0.015513s
CS: find better solution, the fvsp is = 376	timecost = 0.015532s
CS: find better solution, the fvsp is = 375	timecost = 0.01555s
CS: find better solution, the fvsp is = 374	timecost = 0.015571s
CS: find better solution, the fvsp is = 373	timecost = 0.015588s
CS: find better solution, the fvsp is = 372	timecost = 0.015606s
CS: find better solution, the fvsp is = 371	timecost = 0.015625s
CS: find better solution, the fvsp is = 370	timecost = 0.015644s
CS: find better solution, the fvsp is = 369	timecost = 0.015664s
CS: find better solution, the fvsp is = 368	timecost = 0.015684s
CS: find better solution, the fvsp is = 367	timecost = 0.015703s
CS: find better solution, the fvsp is = 366	timecost = 0.015722s
CS: find better solution, the fvsp is = 365	timecost = 0.015741s
CS: find better solution, the fvsp is = 364	timecost = 0.015761s
CS: find better solution, the fvsp is = 363	timecost = 0.015779s
CS: find better solution, the fvsp is = 362	timecost = 0.015807s
CS: find better solution, the fvsp is = 361	timecost = 0.015826s
CS: find better solution, the fvsp is = 360	timecost = 0.018406s
CS: find better solution, the fvsp is = 359	timecost = 0.018425s
CS: find better solution, the fvsp is = 358	timecost = 0.018444s
CS: find better solution, the fvsp is = 357	timecost = 0.018463s
CS: find better solution, the fvsp is = 356	timecost = 0.018482s
CS: find better solution, the fvsp is = 355	timecost = 0.018498s
CS: find better solution, the fvsp is = 354	timecost = 0.018517s
CS: find better solution, the fvsp is = 353	timecost = 0.018536s
CS: find better solution, the fvsp is = 352	timecost = 0.018555s
CS: find better solution, the fvsp is = 351	timecost = 0.021042s
CS: find better solution, the fvsp is = 350	timecost = 0.021062s
CS: find better solution, the fvsp is = 349	timecost = 0.02108s
CS: find better solution, the fvsp is = 348	timecost = 0.021099s
CS: find better solution, the fvsp is = 347	timecost = 0.021122s
CS: find better solution, the fvsp is = 346	timecost = 0.021141s
CS: find better solution, the fvsp is = 345	timecost = 0.021158s
CS: find better solution, the fvsp is = 344	timecost = 0.021178s
CS: find better solution, the fvsp is = 343	timecost = 0.021198s
CS: find better solution, the fvsp is = 342	timecost = 0.021215s
CS: find better solution, the fvsp is = 341	timecost = 0.021237s
CS: find better solution, the fvsp is = 340	timecost = 0.023426s
CS: find better solution, the fvsp is = 339	timecost = 0.023446s
CS: find better solution, the fvsp is = 338	timecost = 0.023468s
CS: find better solution, the fvsp is = 337	timecost = 0.02349s
CS: find better solution, the fvsp is = 336	timecost = 0.023509s
CS: find better solution, the fvsp is = 335	timecost = 0.023529s
CS: find better solution, the fvsp is = 334	timecost = 0.023549s
CS: find better solution, the fvsp is = 333	timecost = 0.023571s
CS: find better solution, the fvsp is = 332	timecost = 0.023588s
CS: find better solution, the fvsp is = 331	timecost = 0.023607s
CS: find better solution, the fvsp is = 330	timecost = 0.023629s
CS: find better solution, the fvsp is = 329	timecost = 0.023646s
CS: find better solution, the fvsp is = 328	timecost = 0.023667s
CS: find better solution, the fvsp is = 327	timecost = 0.023685s
CS: find better solution, the fvsp is = 326	timecost = 0.023708s
CS: find better solution, the fvsp is = 325	timecost = 0.025422s
CS: find better solution, the fvsp is = 324	timecost = 0.025444s
CS: find better solution, the fvsp is = 323	timecost = 0.025463s
CS: find better solution, the fvsp is = 322	timecost = 0.025483s
CS: find better solution, the fvsp is = 321	timecost = 0.025504s
CS: find better solution, the fvsp is = 320	timecost = 0.026951s
CS: find better solution, the fvsp is = 319	timecost = 0.028431s
CS: find better solution, the fvsp is = 318	timecost = 0.02845s
CS: find better solution, the fvsp is = 317	timecost = 0.02847s
CS: find better solution, the fvsp is = 316	timecost = 0.029699s
CS: find better solution, the fvsp is = 315	timecost = 0.029718s
CS: find better solution, the fvsp is = 314	timecost = 0.029738s
CS: find better solution, the fvsp is = 313	timecost = 0.029757s
CS: find better solution, the fvsp is = 312	timecost = 0.029777s
CS: find better solution, the fvsp is = 311	timecost = 0.029798s
CS: find better solution, the fvsp is = 310	timecost = 0.035003s
CS: find better solution, the fvsp is = 309	timecost = 0.038775s
CS: find better solution, the fvsp is = 308	timecost = 0.043389s
CS: find better solution, the fvsp is = 307	timecost = 0.055295s
CS: find better solution, the fvsp is = 306	timecost = 0.067396s
CS: find better solution, the fvsp is = 305	timecost = 0.075818s
CS: find better solution, the fvsp is = 304	timecost = 0.079019s
CS: find better solution, the fvsp is = 303	timecost = 0.080178s
CS: find better solution, the fvsp is = 302	timecost = 0.085686s
CS: find better solution, the fvsp is = 301	timecost = 0.085708s
CS: find better solution, the fvsp is = 300	timecost = 0.085729s
CS: find better solution, the fvsp is = 299	timecost = 0.088946s
CS: find better solution, the fvsp is = 298	timecost = 0.105119s
CS: find better solution, the fvsp is = 297	timecost = 0.125324s
CS: find better solution, the fvsp is = 296	timecost = 0.126433s
CS: find better solution, the fvsp is = 295	timecost = 0.13852s
CS: find better solution, the fvsp is = 294	timecost = 0.138543s
CS: find better solution, the fvsp is = 293	timecost = 0.174531s
CS: find better solution, the fvsp is = 292	timecost = 0.211787s
CS: find better solution, the fvsp is = 291	timecost = 0.219915s
CS: find better solution, the fvsp is = 290	timecost = 0.267106s
CS: find better solution, the fvsp is = 289	timecost = 0.298383s
CS: find better solution, the fvsp is = 288	timecost = 0.337047s
CS: find better solution, the fvsp is = 287	timecost = 0.371282s
CS: find better solution, the fvsp is = 286	timecost = 0.399635s
CS: find better solution, the fvsp is = 285	timecost = 0.512664s
CS: find better solution, the fvsp is = 284	timecost = 0.54018s
CS: find better solution, the fvsp is = 283	timecost = 0.61173s
CS: find better solution, the fvsp is = 282	timecost = 0.823629s
CS: find better solution, the fvsp is = 281	timecost = 1.17661s
CS: find better solution, the fvsp is = 280	timecost = 1.19282s
CS: find better solution, the fvsp is = 279	timecost = 1.22799s
CS: find better solution, the fvsp is = 278	timecost = 1.23339s
CS: find better solution, the fvsp is = 277	timecost = 1.28136s
CS: find better solution, the fvsp is = 276	timecost = 1.42607s
CS: find better solution, the fvsp is = 275	timecost = 1.49354s
CS: find better solution, the fvsp is = 274	timecost = 1.57009s
CS: find better solution, the fvsp is = 273	timecost = 1.57153s
CS: find better solution, the fvsp is = 272	timecost = 1.58905s
CS: find better solution, the fvsp is = 271	timecost = 1.5904s
CS: find better solution, the fvsp is = 270	timecost = 1.6285s
CS: find better solution, the fvsp is = 269	timecost = 1.79417s
CS: find better solution, the fvsp is = 268	timecost = 3.08911s
CS: find better solution, the fvsp is = 267	timecost = 3.16251s
CS: find better solution, the fvsp is = 266	timecost = 4.56808s
CS: find better solution, the fvsp is = 265	timecost = 15.1986s
CS: find better solution, the fvsp is = 264	timecost = 15.7929s
CS: find better solution, the fvsp is = 263	timecost = 17.7661s
CS: find better solution, the fvsp is = 262	timecost = 23.8126s
local_f = 263
key node:
823 364 648 813 578 133 613 518 691 905 874 406 51 290 465 597 99 371 546 231 854 380 21 443 425 1 378 939 151 746 995 923 742 750 527 565 278 407 677 396 741 119 662 214 269 360 342 726 227 901 722 236 894 824 356 767 494 447 78 232 299 702 336 330 859 792 521 976 789 329 55 483 517 940 547 459 955 728 734 381 259 30 90 665 797 497 323 349 737 441 331 647 260 14 462 433 97 261 575 226 798 690 82…
============================ round 4 ===============================
Complete the construction of the initial solution, the fvsp is = 444	timecost = 0.00673s
CS: find better solution, the fvsp is = 443	timecost = 0.011408s
CS: find better solution, the fvsp is = 442	timecost = 0.01143s
CS: find better solution, the fvsp is = 441	timecost = 0.011446s
CS: find better solution, the fvsp is = 440	timecost = 0.011464s
CS: find better solution, the fvsp is = 439	timecost = 0.011483s
CS: find better solution, the fvsp is = 438	timecost = 0.011501s
CS: find better solution, the fvsp is = 437	timecost = 0.011518s
CS: find better solution, the fvsp is = 436	timecost = 0.011539s
CS: find better solution, the fvsp is = 435	timecost = 0.01156s
CS: find better solution, the fvsp is = 434	timecost = 0.011575s
CS: find better solution, the fvsp is = 433	timecost = 0.011592s
CS: find better solution, the fvsp is = 432	timecost = 0.011611s
CS: find better solution, the fvsp is = 431	timecost = 0.011629s
CS: find better solution, the fvsp is = 430	timecost = 0.011647s
CS: find better solution, the fvsp is = 429	timecost = 0.011664s
CS: find better solution, the fvsp is = 428	timecost = 0.011681s
CS: find better solution, the fvsp is = 427	timecost = 0.011698s
CS: find better solution, the fvsp is = 426	timecost = 0.011716s
CS: find better solution, the fvsp is = 425	timecost = 0.011732s
CS: find better solution, the fvsp is = 424	timecost = 0.01175s
CS: find better solution, the fvsp is = 423	timecost = 0.011768s
CS: find better solution, the fvsp is = 422	timecost = 0.011787s
CS: find better solution, the fvsp is = 421	timecost = 0.011806s
CS: find better solution, the fvsp is = 420	timecost = 0.011826s
CS: find better solution, the fvsp is = 419	timecost = 0.011844s
CS: find better solution, the fvsp is = 418	timecost = 0.011863s
CS: find better solution, the fvsp is = 417	timecost = 0.01188s
CS: find better solution, the fvsp is = 416	timecost = 0.011897s
CS: find better solution, the fvsp is = 415	timecost = 0.011912s
CS: find better solution, the fvsp is = 414	timecost = 0.01193s
CS: find better solution, the fvsp is = 413	timecost = 0.011947s
CS: find better solution, the fvsp is = 412	timecost = 0.011963s
CS: find better solution, the fvsp is = 411	timecost = 0.01198s
CS: find better solution, the fvsp is = 410	timecost = 0.011999s
CS: find better solution, the fvsp is = 409	timecost = 0.012019s
CS: find better solution, the fvsp is = 408	timecost = 0.012045s
CS: find better solution, the fvsp is = 407	timecost = 0.012065s
CS: find better solution, the fvsp is = 406	timecost = 0.012089s
CS: find better solution, the fvsp is = 405	timecost = 0.012107s
CS: find better solution, the fvsp is = 404	timecost = 0.012125s
CS: find better solution, the fvsp is = 403	timecost = 0.012142s
CS: find better solution, the fvsp is = 402	timecost = 0.012161s
CS: find better solution, the fvsp is = 401	timecost = 0.012178s
CS: find better solution, the fvsp is = 400	timecost = 0.0122s
CS: find better solution, the fvsp is = 399	timecost = 0.012217s
CS: find better solution, the fvsp is = 398	timecost = 0.012235s
CS: find better solution, the fvsp is = 397	timecost = 0.012254s
CS: find better solution, the fvsp is = 396	timecost = 0.012273s
CS: find better solution, the fvsp is = 395	timecost = 0.012293s
CS: find better solution, the fvsp is = 394	timecost = 0.01231s
CS: find better solution, the fvsp is = 393	timecost = 0.012328s
CS: find better solution, the fvsp is = 392	timecost = 0.012349s
CS: find better solution, the fvsp is = 391	timecost = 0.012367s
CS: find better solution, the fvsp is = 390	timecost = 0.012385s
CS: find better solution, the fvsp is = 389	timecost = 0.012404s
CS: find better solution, the fvsp is = 388	timecost = 0.01242s
CS: find better solution, the fvsp is = 387	timecost = 0.012439s
CS: find better solution, the fvsp is = 386	timecost = 0.012458s
CS: find better solution, the fvsp is = 385	timecost = 0.012478s
CS: find better solution, the fvsp is = 384	timecost = 0.012496s
CS: find better solution, the fvsp is = 383	timecost = 0.012516s
CS: find better solution, the fvsp is = 382	timecost = 0.012537s
CS: find better solution, the fvsp is = 381	timecost = 0.012555s
CS: find better solution, the fvsp is = 380	timecost = 0.012574s
CS: find better solution, the fvsp is = 379	timecost = 0.012593s
CS: find better solution, the fvsp is = 378	timecost = 0.012611s
CS: find better solution, the fvsp is = 377	timecost = 0.012629s
CS: find better solution, the fvsp is = 376	timecost = 0.015677s
CS: find better solution, the fvsp is = 375	timecost = 0.015697s
CS: find better solution, the fvsp is = 374	timecost = 0.015716s
CS: find better solution, the fvsp is = 373	timecost = 0.015733s
CS: find better solution, the fvsp is = 372	timecost = 0.015749s
CS: find better solution, the fvsp is = 371	timecost = 0.015768s
CS: find better solution, the fvsp is = 370	timecost = 0.015787s
CS: find better solution, the fvsp is = 369	timecost = 0.015807s
CS: find better solution, the fvsp is = 368	timecost = 0.015826s
CS: find better solution, the fvsp is = 367	timecost = 0.015845s
CS: find better solution, the fvsp is = 366	timecost = 0.015865s
CS: find better solution, the fvsp is = 365	timecost = 0.015884s
CS: find better solution, the fvsp is = 364	timecost = 0.015901s
CS: find better solution, the fvsp is = 363	timecost = 0.015922s
CS: find better solution, the fvsp is = 362	timecost = 0.015941s
CS: find better solution, the fvsp is = 361	timecost = 0.015959s
CS: find better solution, the fvsp is = 360	timecost = 0.015979s
CS: find better solution, the fvsp is = 359	timecost = 0.015998s
CS: find better solution, the fvsp is = 358	timecost = 0.016019s
CS: find better solution, the fvsp is = 357	timecost = 0.016045s
CS: find better solution, the fvsp is = 356	timecost = 0.016064s
CS: find better solution, the fvsp is = 355	timecost = 0.016083s
CS: find better solution, the fvsp is = 354	timecost = 0.0161s
CS: find better solution, the fvsp is = 353	timecost = 0.01612s
CS: find better solution, the fvsp is = 352	timecost = 0.016141s
CS: find better solution, the fvsp is = 351	timecost = 0.018507s
CS: find better solution, the fvsp is = 350	timecost = 0.01853s
CS: find better solution, the fvsp is = 349	timecost = 0.018549s
CS: find better solution, the fvsp is = 348	timecost = 0.018567s
CS: find better solution, the fvsp is = 347	timecost = 0.018589s
CS: find better solution, the fvsp is = 346	timecost = 0.018607s
CS: find better solution, the fvsp is = 345	timecost = 0.018625s
CS: find better solution, the fvsp is = 344	timecost = 0.018649s
CS: find better solution, the fvsp is = 343	timecost = 0.018669s
CS: find better solution, the fvsp is = 342	timecost = 0.020894s
CS: find better solution, the fvsp is = 341	timecost = 0.020914s
CS: find better solution, the fvsp is = 340	timecost = 0.020931s
CS: find better solution, the fvsp is = 339	timecost = 0.023012s
CS: find better solution, the fvsp is = 338	timecost = 0.023038s
CS: find better solution, the fvsp is = 337	timecost = 0.023059s
CS: find better solution, the fvsp is = 336	timecost = 0.023078s
CS: find better solution, the fvsp is = 335	timecost = 0.023096s
CS: find better solution, the fvsp is = 334	timecost = 0.023117s
CS: find better solution, the fvsp is = 333	timecost = 0.023138s
CS: find better solution, the fvsp is = 332	timecost = 0.02504s
CS: find better solution, the fvsp is = 331	timecost = 0.025063s
CS: find better solution, the fvsp is = 330	timecost = 0.025085s
CS: find better solution, the fvsp is = 329	timecost = 0.025105s
CS: find better solution, the fvsp is = 328	timecost = 0.025126s
CS: find better solution, the fvsp is = 327	timecost = 0.025146s
CS: find better solution, the fvsp is = 326	timecost = 0.025167s
CS: find better solution, the fvsp is = 325	timecost = 0.028547s
CS: find better solution, the fvsp is = 324	timecost = 0.028567s
CS: find better solution, the fvsp is = 323	timecost = 0.028587s
CS: find better solution, the fvsp is = 322	timecost = 0.030217s
CS: find better solution, the fvsp is = 321	timecost = 0.031723s
CS: find better solution, the fvsp is = 320	timecost = 0.031744s
CS: find better solution, the fvsp is = 319	timecost = 0.031761s
CS: find better solution, the fvsp is = 318	timecost = 0.03178s
CS: find better solution, the fvsp is = 317	timecost = 0.03624s
CS: find better solution, the fvsp is = 316	timecost = 0.039244s
CS: find better solution, the fvsp is = 315	timecost = 0.039271s
CS: find better solution, the fvsp is = 314	timecost = 0.039292s
CS: find better solution, the fvsp is = 313	timecost = 0.045042s
CS: find better solution, the fvsp is = 312	timecost = 0.046526s
CS: find better solution, the fvsp is = 311	timecost = 0.046548s
CS: find better solution, the fvsp is = 310	timecost = 0.046567s
CS: find better solution, the fvsp is = 309	timecost = 0.047992s
CS: find better solution, the fvsp is = 308	timecost = 0.051734s
CS: find better solution, the fvsp is = 307	timecost = 0.056634s
CS: find better solution, the fvsp is = 306	timecost = 0.056656s
CS: find better solution, the fvsp is = 305	timecost = 0.056677s
CS: find better solution, the fvsp is = 304	timecost = 0.056696s
CS: find better solution, the fvsp is = 303	timecost = 0.057738s
CS: find better solution, the fvsp is = 302	timecost = 0.058755s
CS: find better solution, the fvsp is = 301	timecost = 0.064137s
CS: find better solution, the fvsp is = 300	timecost = 0.089932s
CS: find better solution, the fvsp is = 299	timecost = 0.097661s
CS: find better solution, the fvsp is = 298	timecost = 0.111976s
CS: find better solution, the fvsp is = 297	timecost = 0.114017s
CS: find better solution, the fvsp is = 296	timecost = 0.116238s
CS: find better solution, the fvsp is = 295	timecost = 0.137857s
CS: find better solution, the fvsp is = 294	timecost = 0.138754s
CS: find better solution, the fvsp is = 293	timecost = 0.166422s
CS: find better solution, the fvsp is = 292	timecost = 0.174377s
CS: find better solution, the fvsp is = 291	timecost = 0.174402s
CS: find better solution, the fvsp is = 290	timecost = 0.176451s
CS: find better solution, the fvsp is = 289	timecost = 0.249296s
CS: find better solution, the fvsp is = 288	timecost = 0.28663s
CS: find better solution, the fvsp is = 287	timecost = 0.366999s
CS: find better solution, the fvsp is = 286	timecost = 0.43447s
CS: find better solution, the fvsp is = 285	timecost = 0.525243s
CS: find better solution, the fvsp is = 284	timecost = 0.526155s
CS: find better solution, the fvsp is = 283	timecost = 0.527034s
CS: find better solution, the fvsp is = 282	timecost = 0.576721s
CS: find better solution, the fvsp is = 281	timecost = 0.597875s
CS: find better solution, the fvsp is = 280	timecost = 0.599809s
CS: find better solution, the fvsp is = 279	timecost = 0.660869s
CS: find better solution, the fvsp is = 278	timecost = 0.667918s
CS: find better solution, the fvsp is = 277	timecost = 0.682132s
CS: find better solution, the fvsp is = 276	timecost = 0.704447s
CS: find better solution, the fvsp is = 275	timecost = 0.960291s
CS: find better solution, the fvsp is = 274	timecost = 1.29173s
CS: find better solution, the fvsp is = 273	timecost = 1.4116s
CS: find better solution, the fvsp is = 272	timecost = 1.64663s
CS: find better solution, the fvsp is = 271	timecost = 2.34356s
CS: find better solution, the fvsp is = 270	timecost = 2.48721s
CS: find better solution, the fvsp is = 269	timecost = 2.49077s
CS: find better solution, the fvsp is = 268	timecost = 11.0948s
CS: find better solution, the fvsp is = 267	timecost = 16.3732s
CS: find better solution, the fvsp is = 266	timecost = 16.5586s
local_f = 267
key node:
4 27 519 548 571 575 425 372 841 533 483 335 588 729 323 109 397 789 919 30 662 441 191 363 655 78 291 447 629 960 947 437 823 367 12 810 782 11 640 81 604 489 867 702 497 240 760 586 495 888 192 74 231 355 829 738 88 942 256 507 380 148 923 627 849 80 634 67 502 76 296 720 898 237 342 750 667 741 277 771 330 340 855 242 854 72 690 897 459 912 221 158 570 674 725 535 950 874 364 261 946 38 177 57…
============================ round 5 ===============================
Complete the construction of the initial solution, the fvsp is = 455	timecost = 0.00658s
CS: find better solution, the fvsp is = 454	timecost = 0.011788s
CS: find better solution, the fvsp is = 453	timecost = 0.011809s
CS: find better solution, the fvsp is = 452	timecost = 0.011827s
CS: find better solution, the fvsp is = 451	timecost = 0.011845s
CS: find better solution, the fvsp is = 450	timecost = 0.011863s
CS: find better solution, the fvsp is = 449	timecost = 0.01188s
CS: find better solution, the fvsp is = 448	timecost = 0.011898s
CS: find better solution, the fvsp is = 447	timecost = 0.011917s
CS: find better solution, the fvsp is = 446	timecost = 0.011942s
CS: find better solution, the fvsp is = 445	timecost = 0.011962s
CS: find better solution, the fvsp is = 444	timecost = 0.01198s
CS: find better solution, the fvsp is = 443	timecost = 0.011996s
CS: find better solution, the fvsp is = 442	timecost = 0.012015s
CS: find better solution, the fvsp is = 441	timecost = 0.012032s
CS: find better solution, the fvsp is = 440	timecost = 0.01205s
CS: find better solution, the fvsp is = 439	timecost = 0.012068s
CS: find better solution, the fvsp is = 438	timecost = 0.012086s
CS: find better solution, the fvsp is = 437	timecost = 0.012103s
CS: find better solution, the fvsp is = 436	timecost = 0.012121s
CS: find better solution, the fvsp is = 435	timecost = 0.012139s
CS: find better solution, the fvsp is = 434	timecost = 0.012156s
CS: find better solution, the fvsp is = 433	timecost = 0.012172s
CS: find better solution, the fvsp is = 432	timecost = 0.012191s
CS: find better solution, the fvsp is = 431	timecost = 0.012208s
CS: find better solution, the fvsp is = 430	timecost = 0.012228s
CS: find better solution, the fvsp is = 429	timecost = 0.012247s
CS: find better solution, the fvsp is = 428	timecost = 0.012265s
CS: find better solution, the fvsp is = 427	timecost = 0.012287s
CS: find better solution, the fvsp is = 426	timecost = 0.012309s
CS: find better solution, the fvsp is = 425	timecost = 0.012326s
CS: find better solution, the fvsp is = 424	timecost = 0.012343s
CS: find better solution, the fvsp is = 423	timecost = 0.01236s
CS: find better solution, the fvsp is = 422	timecost = 0.012375s
CS: find better solution, the fvsp is = 421	timecost = 0.012393s
CS: find better solution, the fvsp is = 420	timecost = 0.012412s
CS: find better solution, the fvsp is = 419	timecost = 0.012432s
CS: find better solution, the fvsp is = 418	timecost = 0.01245s
CS: find better solution, the fvsp is = 417	timecost = 0.012467s
CS: find better solution, the fvsp is = 416	timecost = 0.012486s
CS: find better solution, the fvsp is = 415	timecost = 0.012505s
CS: find better solution, the fvsp is = 414	timecost = 0.012525s
CS: find better solution, the fvsp is = 413	timecost = 0.012543s
CS: find better solution, the fvsp is = 412	timecost = 0.012559s
CS: find better solution, the fvsp is = 411	timecost = 0.012576s
CS: find better solution, the fvsp is = 410	timecost = 0.012596s
CS: find better solution, the fvsp is = 409	timecost = 0.012613s
CS: find better solution, the fvsp is = 408	timecost = 0.012634s
CS: find better solution, the fvsp is = 407	timecost = 0.012653s
CS: find better solution, the fvsp is = 406	timecost = 0.012672s
CS: find better solution, the fvsp is = 405	timecost = 0.012692s
CS: find better solution, the fvsp is = 404	timecost = 0.012712s
CS: find better solution, the fvsp is = 403	timecost = 0.01273s
CS: find better solution, the fvsp is = 402	timecost = 0.012749s
CS: find better solution, the fvsp is = 401	timecost = 0.012769s
CS: find better solution, the fvsp is = 400	timecost = 0.012787s
CS: find better solution, the fvsp is = 399	timecost = 0.012804s
CS: find better solution, the fvsp is = 398	timecost = 0.012823s
CS: find better solution, the fvsp is = 397	timecost = 0.012841s
CS: find better solution, the fvsp is = 396	timecost = 0.012862s
CS: find better solution, the fvsp is = 395	timecost = 0.012885s
CS: find better solution, the fvsp is = 394	timecost = 0.012906s
CS: find better solution, the fvsp is = 393	timecost = 0.012933s
CS: find better solution, the fvsp is = 392	timecost = 0.012954s
CS: find better solution, the fvsp is = 391	timecost = 0.012973s
CS: find better solution, the fvsp is = 390	timecost = 0.01299s
CS: find better solution, the fvsp is = 389	timecost = 0.01301s
CS: find better solution, the fvsp is = 388	timecost = 0.013029s
CS: find better solution, the fvsp is = 387	timecost = 0.013048s
CS: find better solution, the fvsp is = 386	timecost = 0.013068s
CS: find better solution, the fvsp is = 385	timecost = 0.013086s
CS: find better solution, the fvsp is = 384	timecost = 0.013104s
CS: find better solution, the fvsp is = 383	timecost = 0.016564s
CS: find better solution, the fvsp is = 382	timecost = 0.016584s
CS: find better solution, the fvsp is = 381	timecost = 0.016604s
CS: find better solution, the fvsp is = 380	timecost = 0.016623s
CS: find better solution, the fvsp is = 379	timecost = 0.016642s
CS: find better solution, the fvsp is = 378	timecost = 0.01666s
CS: find better solution, the fvsp is = 377	timecost = 0.016678s
CS: find better solution, the fvsp is = 376	timecost = 0.016699s
CS: find better solution, the fvsp is = 375	timecost = 0.016718s
CS: find better solution, the fvsp is = 374	timecost = 0.016737s
CS: find better solution, the fvsp is = 373	timecost = 0.016757s
CS: find better solution, the fvsp is = 372	timecost = 0.016779s
CS: find better solution, the fvsp is = 371	timecost = 0.016797s
CS: find better solution, the fvsp is = 370	timecost = 0.016818s
CS: find better solution, the fvsp is = 369	timecost = 0.016838s
CS: find better solution, the fvsp is = 368	timecost = 0.016858s
CS: find better solution, the fvsp is = 367	timecost = 0.016877s
CS: find better solution, the fvsp is = 366	timecost = 0.016895s
CS: find better solution, the fvsp is = 365	timecost = 0.016912s
CS: find better solution, the fvsp is = 364	timecost = 0.016943s
CS: find better solution, the fvsp is = 363	timecost = 0.019819s
CS: find better solution, the fvsp is = 362	timecost = 0.01984s
CS: find better solution, the fvsp is = 361	timecost = 0.019861s
CS: find better solution, the fvsp is = 360	timecost = 0.019878s
CS: find better solution, the fvsp is = 359	timecost = 0.019898s
CS: find better solution, the fvsp is = 358	timecost = 0.02288s
CS: find better solution, the fvsp is = 357	timecost = 0.022901s
CS: find better solution, the fvsp is = 356	timecost = 0.022917s
CS: find better solution, the fvsp is = 355	timecost = 0.022943s
CS: find better solution, the fvsp is = 354	timecost = 0.022966s
CS: find better solution, the fvsp is = 353	timecost = 0.022988s
CS: find better solution, the fvsp is = 352	timecost = 0.023007s
CS: find better solution, the fvsp is = 351	timecost = 0.023025s
CS: find better solution, the fvsp is = 350	timecost = 0.023047s
CS: find better solution, the fvsp is = 349	timecost = 0.023068s
CS: find better solution, the fvsp is = 348	timecost = 0.023086s
CS: find better solution, the fvsp is = 347	timecost = 0.025309s
CS: find better solution, the fvsp is = 346	timecost = 0.02533s
CS: find better solution, the fvsp is = 345	timecost = 0.02535s
CS: find better solution, the fvsp is = 344	timecost = 0.02537s
CS: find better solution, the fvsp is = 343	timecost = 0.025389s
CS: find better solution, the fvsp is = 342	timecost = 0.025409s
CS: find better solution, the fvsp is = 341	timecost = 0.025427s
CS: find better solution, the fvsp is = 340	timecost = 0.025446s
CS: find better solution, the fvsp is = 339	timecost = 0.025465s
CS: find better solution, the fvsp is = 338	timecost = 0.027644s
CS: find better solution, the fvsp is = 337	timecost = 0.027664s
CS: find better solution, the fvsp is = 336	timecost = 0.027684s
CS: find better solution, the fvsp is = 335	timecost = 0.027704s
CS: find better solution, the fvsp is = 334	timecost = 0.027724s
CS: find better solution, the fvsp is = 333	timecost = 0.027744s
CS: find better solution, the fvsp is = 332	timecost = 0.02976s
CS: find better solution, the fvsp is = 331	timecost = 0.029781s
CS: find better solution, the fvsp is = 330	timecost = 0.029798s
CS: find better solution, the fvsp is = 329	timecost = 0.029817s
CS: find better solution, the fvsp is = 328	timecost = 0.029837s
CS: find better solution, the fvsp is = 327	timecost = 0.029856s
CS: find better solution, the fvsp is = 326	timecost = 0.029875s
CS: find better solution, the fvsp is = 325	timecost = 0.031669s
CS: find better solution, the fvsp is = 324	timecost = 0.031691s
CS: find better solution, the fvsp is = 323	timecost = 0.035157s
CS: find better solution, the fvsp is = 322	timecost = 0.03518s
CS: find better solution, the fvsp is = 321	timecost = 0.035201s
CS: find better solution, the fvsp is = 320	timecost = 0.035218s
CS: find better solution, the fvsp is = 319	timecost = 0.03524s
CS: find better solution, the fvsp is = 318	timecost = 0.03849s
CS: find better solution, the fvsp is = 317	timecost = 0.038516s
CS: find better solution, the fvsp is = 316	timecost = 0.04138s
CS: find better solution, the fvsp is = 315	timecost = 0.041405s
CS: find better solution, the fvsp is = 314	timecost = 0.041426s
CS: find better solution, the fvsp is = 313	timecost = 0.042691s
CS: find better solution, the fvsp is = 312	timecost = 0.04405s
CS: find better solution, the fvsp is = 311	timecost = 0.044071s
CS: find better solution, the fvsp is = 310	timecost = 0.050864s
CS: find better solution, the fvsp is = 309	timecost = 0.052153s
CS: find better solution, the fvsp is = 308	timecost = 0.052174s
CS: find better solution, the fvsp is = 307	timecost = 0.052193s
CS: find better solution, the fvsp is = 306	timecost = 0.052213s
CS: find better solution, the fvsp is = 305	timecost = 0.064455s
CS: find better solution, the fvsp is = 304	timecost = 0.064479s
CS: find better solution, the fvsp is = 303	timecost = 0.064501s
CS: find better solution, the fvsp is = 302	timecost = 0.064524s
CS: find better solution, the fvsp is = 301	timecost = 0.076783s
CS: find better solution, the fvsp is = 300	timecost = 0.076808s
CS: find better solution, the fvsp is = 299	timecost = 0.084128s
CS: find better solution, the fvsp is = 298	timecost = 0.089315s
CS: find better solution, the fvsp is = 297	timecost = 0.090182s
CS: find better solution, the fvsp is = 296	timecost = 0.09116s
CS: find better solution, the fvsp is = 295	timecost = 0.095047s
CS: find better solution, the fvsp is = 294	timecost = 0.09605s
CS: find better solution, the fvsp is = 293	timecost = 0.139061s
CS: find better solution, the fvsp is = 292	timecost = 0.151194s
CS: find better solution, the fvsp is = 291	timecost = 0.162148s
CS: find better solution, the fvsp is = 290	timecost = 0.168052s
CS: find better solution, the fvsp is = 289	timecost = 0.171479s
CS: find better solution, the fvsp is = 288	timecost = 0.171503s
CS: find better solution, the fvsp is = 287	timecost = 0.171524s
CS: find better solution, the fvsp is = 286	timecost = 0.244343s
CS: find better solution, the fvsp is = 285	timecost = 0.295317s
CS: find better solution, the fvsp is = 284	timecost = 0.387145s
CS: find better solution, the fvsp is = 283	timecost = 0.430477s
CS: find better solution, the fvsp is = 282	timecost = 0.477299s
CS: find better solution, the fvsp is = 281	timecost = 0.497116s
CS: find better solution, the fvsp is = 280	timecost = 0.544691s
CS: find better solution, the fvsp is = 279	timecost = 0.580022s
CS: find better solution, the fvsp is = 278	timecost = 0.60448s
CS: find better solution, the fvsp is = 277	timecost = 0.614447s
CS: find better solution, the fvsp is = 276	timecost = 0.640907s
CS: find better solution, the fvsp is = 275	timecost = 0.890487s
CS: find better solution, the fvsp is = 274	timecost = 2.32984s
CS: find better solution, the fvsp is = 273	timecost = 2.34159s
CS: find better solution, the fvsp is = 272	timecost = 2.48515s
CS: find better solution, the fvsp is = 271	timecost = 3.58454s
CS: find better solution, the fvsp is = 270	timecost = 4.4214s
CS: find better solution, the fvsp is = 269	timecost = 4.61724s
CS: find better solution, the fvsp is = 268	timecost = 11.672s
CS: find better solution, the fvsp is = 267	timecost = 12.0172s
CS: find better solution, the fvsp is = 266	timecost = 14.4443s
CS: find better solution, the fvsp is = 265	timecost = 19.6818s
CS: find better solution, the fvsp is = 264	timecost = 53.9648s
CS: find better solution, the fvsp is = 263	timecost = 55.3355s
CS: find better solution, the fvsp is = 262	timecost = 55.3944s
local_f = 263
key node:
738 472 739 725 547 30 798 363 767 854 422 665 16 38 425 528 54 119 753 554 877 238 83 909 990 329 304 356 151 503 236 771 947 727 91 46 301 273 940 742 257 795 442 824 897 650 967 722 291 647 867 185 148 82 323 477 737 153 278 946 979 178 958 829 728 32 985 971 586 822 220 248 698 654 360 14 155 518 834 441 454 489 799 410 395 502 745 987 325 338 67 558 652 529 690 751 231 290 462 230 815 575 75…
============================ round 6 ===============================
Complete the construction of the initial solution, the fvsp is = 449	timecost = 0.006728s
CS: find better solution, the fvsp is = 448	timecost = 0.011931s
CS: find better solution, the fvsp is = 447	timecost = 0.011952s
CS: find better solution, the fvsp is = 446	timecost = 0.011972s
CS: find better solution, the fvsp is = 445	timecost = 0.011998s
CS: find better solution, the fvsp is = 444	timecost = 0.012018s
CS: find better solution, the fvsp is = 443	timecost = 0.012037s
CS: find better solution, the fvsp is = 442	timecost = 0.012058s
CS: find better solution, the fvsp is = 441	timecost = 0.012076s
CS: find better solution, the fvsp is = 440	timecost = 0.012096s
CS: find better solution, the fvsp is = 439	timecost = 0.012113s
CS: find better solution, the fvsp is = 438	timecost = 0.012131s
CS: find better solution, the fvsp is = 437	timecost = 0.012149s
CS: find better solution, the fvsp is = 436	timecost = 0.012165s
CS: find better solution, the fvsp is = 435	timecost = 0.012182s
CS: find better solution, the fvsp is = 434	timecost = 0.0122s
CS: find better solution, the fvsp is = 433	timecost = 0.012223s
CS: find better solution, the fvsp is = 432	timecost = 0.012242s
CS: find better solution, the fvsp is = 431	timecost = 0.01226s
CS: find better solution, the fvsp is = 430	timecost = 0.012277s
CS: find better solution, the fvsp is = 429	timecost = 0.012294s
CS: find better solution, the fvsp is = 428	timecost = 0.012312s
CS: find better solution, the fvsp is = 427	timecost = 0.012333s
CS: find better solution, the fvsp is = 426	timecost = 0.012351s
CS: find better solution, the fvsp is = 425	timecost = 0.012369s
CS: find better solution, the fvsp is = 424	timecost = 0.012388s
CS: find better solution, the fvsp is = 423	timecost = 0.012406s
CS: find better solution, the fvsp is = 422	timecost = 0.012425s
CS: find better solution, the fvsp is = 421	timecost = 0.012445s
CS: find better solution, the fvsp is = 420	timecost = 0.012462s
CS: find better solution, the fvsp is = 419	timecost = 0.01248s
CS: find better solution, the fvsp is = 418	timecost = 0.012497s
CS: find better solution, the fvsp is = 417	timecost = 0.012515s
CS: find better solution, the fvsp is = 416	timecost = 0.012535s
CS: find better solution, the fvsp is = 415	timecost = 0.01255s
CS: find better solution, the fvsp is = 414	timecost = 0.012567s
CS: find better solution, the fvsp is = 413	timecost = 0.012586s
CS: find better solution, the fvsp is = 412	timecost = 0.012604s
CS: find better solution, the fvsp is = 411	timecost = 0.012621s
CS: find better solution, the fvsp is = 410	timecost = 0.012641s
CS: find better solution, the fvsp is = 409	timecost = 0.01266s
CS: find better solution, the fvsp is = 408	timecost = 0.012678s
CS: find better solution, the fvsp is = 407	timecost = 0.012696s
CS: find better solution, the fvsp is = 406	timecost = 0.012714s
CS: find better solution, the fvsp is = 405	timecost = 0.012741s
CS: find better solution, the fvsp is = 404	timecost = 0.01276s
CS: find better solution, the fvsp is = 403	timecost = 0.012777s
CS: find better solution, the fvsp is = 402	timecost = 0.012797s
CS: find better solution, the fvsp is = 401	timecost = 0.012814s
CS: find better solution, the fvsp is = 400	timecost = 0.012831s
CS: find better solution, the fvsp is = 399	timecost = 0.012848s
CS: find better solution, the fvsp is = 398	timecost = 0.012866s
CS: find better solution, the fvsp is = 397	timecost = 0.012883s
CS: find better solution, the fvsp is = 396	timecost = 0.012902s
CS: find better solution, the fvsp is = 395	timecost = 0.012921s
CS: find better solution, the fvsp is = 394	timecost = 0.012939s
CS: find better solution, the fvsp is = 393	timecost = 0.012958s
CS: find better solution, the fvsp is = 392	timecost = 0.012976s
CS: find better solution, the fvsp is = 391	timecost = 0.012993s
CS: find better solution, the fvsp is = 390	timecost = 0.013011s
CS: find better solution, the fvsp is = 389	timecost = 0.013029s
CS: find better solution, the fvsp is = 388	timecost = 0.013047s
CS: find better solution, the fvsp is = 387	timecost = 0.013067s
CS: find better solution, the fvsp is = 386	timecost = 0.016343s
CS: find better solution, the fvsp is = 385	timecost = 0.016366s
CS: find better solution, the fvsp is = 384	timecost = 0.016385s
CS: find better solution, the fvsp is = 383	timecost = 0.016407s
CS: find better solution, the fvsp is = 382	timecost = 0.016427s
CS: find better solution, the fvsp is = 381	timecost = 0.016446s
CS: find better solution, the fvsp is = 380	timecost = 0.016463s
CS: find better solution, the fvsp is = 379	timecost = 0.016483s
CS: find better solution, the fvsp is = 378	timecost = 0.0165s
CS: find better solution, the fvsp is = 377	timecost = 0.016519s
CS: find better solution, the fvsp is = 376	timecost = 0.016539s
CS: find better solution, the fvsp is = 375	timecost = 0.016556s
CS: find better solution, the fvsp is = 374	timecost = 0.016573s
CS: find better solution, the fvsp is = 373	timecost = 0.016591s
CS: find better solution, the fvsp is = 372	timecost = 0.01661s
CS: find better solution, the fvsp is = 371	timecost = 0.016628s
CS: find better solution, the fvsp is = 370	timecost = 0.016646s
CS: find better solution, the fvsp is = 369	timecost = 0.016664s
CS: find better solution, the fvsp is = 368	timecost = 0.016684s
CS: find better solution, the fvsp is = 367	timecost = 0.016703s
CS: find better solution, the fvsp is = 366	timecost = 0.01673s
CS: find better solution, the fvsp is = 365	timecost = 0.01675s
CS: find better solution, the fvsp is = 364	timecost = 0.01677s
CS: find better solution, the fvsp is = 363	timecost = 0.016789s
CS: find better solution, the fvsp is = 362	timecost = 0.01681s
CS: find better solution, the fvsp is = 361	timecost = 0.019258s
CS: find better solution, the fvsp is = 360	timecost = 0.019281s
CS: find better solution, the fvsp is = 359	timecost = 0.0193s
CS: find better solution, the fvsp is = 358	timecost = 0.019319s
CS: find better solution, the fvsp is = 357	timecost = 0.019339s
CS: find better solution, the fvsp is = 356	timecost = 0.01936s
CS: find better solution, the fvsp is = 355	timecost = 0.019379s
CS: find better solution, the fvsp is = 354	timecost = 0.019398s
CS: find better solution, the fvsp is = 353	timecost = 0.019419s
CS: find better solution, the fvsp is = 352	timecost = 0.01944s
CS: find better solution, the fvsp is = 351	timecost = 0.019457s
CS: find better solution, the fvsp is = 350	timecost = 0.019475s
CS: find better solution, the fvsp is = 349	timecost = 0.021641s
CS: find better solution, the fvsp is = 348	timecost = 0.021661s
CS: find better solution, the fvsp is = 347	timecost = 0.021682s
CS: find better solution, the fvsp is = 346	timecost = 0.021708s
CS: find better solution, the fvsp is = 345	timecost = 0.021734s
CS: find better solution, the fvsp is = 344	timecost = 0.021754s
CS: find better solution, the fvsp is = 343	timecost = 0.021775s
CS: find better solution, the fvsp is = 342	timecost = 0.023917s
CS: find better solution, the fvsp is = 341	timecost = 0.023941s
CS: find better solution, the fvsp is = 340	timecost = 0.023964s
CS: find better solution, the fvsp is = 339	timecost = 0.023984s
CS: find better solution, the fvsp is = 338	timecost = 0.024002s
CS: find better solution, the fvsp is = 337	timecost = 0.025956s
CS: find better solution, the fvsp is = 336	timecost = 0.025982s
CS: find better solution, the fvsp is = 335	timecost = 0.026003s
CS: find better solution, the fvsp is = 334	timecost = 0.026021s
CS: find better solution, the fvsp is = 333	timecost = 0.02604s
CS: find better solution, the fvsp is = 332	timecost = 0.026061s
CS: find better solution, the fvsp is = 331	timecost = 0.026078s
CS: find better solution, the fvsp is = 330	timecost = 0.026097s
CS: find better solution, the fvsp is = 329	timecost = 0.026115s
CS: find better solution, the fvsp is = 328	timecost = 0.026135s
CS: find better solution, the fvsp is = 327	timecost = 0.026154s
CS: find better solution, the fvsp is = 326	timecost = 0.027677s
CS: find better solution, the fvsp is = 325	timecost = 0.029345s
CS: find better solution, the fvsp is = 324	timecost = 0.029368s
CS: find better solution, the fvsp is = 323	timecost = 0.029388s
CS: find better solution, the fvsp is = 322	timecost = 0.030948s
CS: find better solution, the fvsp is = 321	timecost = 0.032333s
CS: find better solution, the fvsp is = 320	timecost = 0.032352s
CS: find better solution, the fvsp is = 319	timecost = 0.032376s
CS: find better solution, the fvsp is = 318	timecost = 0.033879s
CS: find better solution, the fvsp is = 317	timecost = 0.035287s
CS: find better solution, the fvsp is = 316	timecost = 0.035308s
CS: find better solution, the fvsp is = 315	timecost = 0.035329s
CS: find better solution, the fvsp is = 314	timecost = 0.041378s
CS: find better solution, the fvsp is = 313	timecost = 0.042682s
CS: find better solution, the fvsp is = 312	timecost = 0.042703s
CS: find better solution, the fvsp is = 311	timecost = 0.043852s
CS: find better solution, the fvsp is = 310	timecost = 0.044808s
CS: find better solution, the fvsp is = 309	timecost = 0.04603s
CS: find better solution, the fvsp is = 308	timecost = 0.048317s
CS: find better solution, the fvsp is = 307	timecost = 0.052758s
CS: find better solution, the fvsp is = 306	timecost = 0.054866s
CS: find better solution, the fvsp is = 305	timecost = 0.063495s
CS: find better solution, the fvsp is = 304	timecost = 0.069769s
CS: find better solution, the fvsp is = 303	timecost = 0.069799s
CS: find better solution, the fvsp is = 302	timecost = 0.070953s
CS: find better solution, the fvsp is = 301	timecost = 0.08829s
CS: find better solution, the fvsp is = 300	timecost = 0.088322s
CS: find better solution, the fvsp is = 299	timecost = 0.088343s
CS: find better solution, the fvsp is = 298	timecost = 0.117391s
CS: find better solution, the fvsp is = 297	timecost = 0.117417s
CS: find better solution, the fvsp is = 296	timecost = 0.123073s
CS: find better solution, the fvsp is = 295	timecost = 0.124039s
CS: find better solution, the fvsp is = 294	timecost = 0.142251s
CS: find better solution, the fvsp is = 293	timecost = 0.142285s
CS: find better solution, the fvsp is = 292	timecost = 0.163982s
CS: find better solution, the fvsp is = 291	timecost = 0.16401s
CS: find better solution, the fvsp is = 290	timecost = 0.164877s
CS: find better solution, the fvsp is = 289	timecost = 0.171002s
CS: find better solution, the fvsp is = 288	timecost = 0.199703s
CS: find better solution, the fvsp is = 287	timecost = 0.304761s
CS: find better solution, the fvsp is = 286	timecost = 0.310738s
CS: find better solution, the fvsp is = 285	timecost = 0.354817s
CS: find better solution, the fvsp is = 284	timecost = 0.373773s
CS: find better solution, the fvsp is = 283	timecost = 0.483166s
CS: find better solution, the fvsp is = 282	timecost = 0.54074s
CS: find better solution, the fvsp is = 281	timecost = 0.555465s
CS: find better solution, the fvsp is = 280	timecost = 0.588942s
CS: find better solution, the fvsp is = 279	timecost = 0.642486s
CS: find better solution, the fvsp is = 278	timecost = 0.695473s
CS: find better solution, the fvsp is = 277	timecost = 0.934239s
CS: find better solution, the fvsp is = 276	timecost = 1.01319s
CS: find better solution, the fvsp is = 275	timecost = 1.05121s
CS: find better solution, the fvsp is = 274	timecost = 1.6589s
CS: find better solution, the fvsp is = 273	timecost = 3.96299s
CS: find better solution, the fvsp is = 272	timecost = 4.01854s
CS: find better solution, the fvsp is = 271	timecost = 4.13984s
CS: find better solution, the fvsp is = 270	timecost = 4.64619s
CS: find better solution, the fvsp is = 269	timecost = 5.08656s
CS: find better solution, the fvsp is = 268	timecost = 33.7783s
CS: find better solution, the fvsp is = 267	timecost = 42.8058s
local_f = 268
key node:
67 14 707 579 515 82 313 83 742 32 972 464 884 27 750 924 425 885 681 644 232 468 554 336 171 147 379 922 846 511 891 575 58 813 674 767 226 117 103 923 130 570 356 363 482 823 764 917 323 220 192 48 801 997 899 799 495 54 741 301 227 789 698 237 122 329 80 658 88 691 4 882 397 548 919 142 497 737 342 403 16 822 866 109 918 92 692 436 503 597 325 489 410 815 725 125 977 765 953 30 253 521 868 473…
============================ round 7 ===============================
Complete the construction of the initial solution, the fvsp is = 446	timecost = 0.006762s
CS: find better solution, the fvsp is = 445	timecost = 0.011838s
CS: find better solution, the fvsp is = 444	timecost = 0.011857s
CS: find better solution, the fvsp is = 443	timecost = 0.011875s
CS: find better solution, the fvsp is = 442	timecost = 0.011894s
CS: find better solution, the fvsp is = 441	timecost = 0.011912s
CS: find better solution, the fvsp is = 440	timecost = 0.011929s
CS: find better solution, the fvsp is = 439	timecost = 0.011948s
CS: find better solution, the fvsp is = 438	timecost = 0.011967s
CS: find better solution, the fvsp is = 437	timecost = 0.011986s
CS: find better solution, the fvsp is = 436	timecost = 0.012002s
CS: find better solution, the fvsp is = 435	timecost = 0.012022s
CS: find better solution, the fvsp is = 434	timecost = 0.012039s
CS: find better solution, the fvsp is = 433	timecost = 0.012059s
CS: find better solution, the fvsp is = 432	timecost = 0.012078s
CS: find better solution, the fvsp is = 431	timecost = 0.012096s
CS: find better solution, the fvsp is = 430	timecost = 0.012113s
CS: find better solution, the fvsp is = 429	timecost = 0.012131s
CS: find better solution, the fvsp is = 428	timecost = 0.01215s
CS: find better solution, the fvsp is = 427	timecost = 0.012175s
CS: find better solution, the fvsp is = 426	timecost = 0.012192s
CS: find better solution, the fvsp is = 425	timecost = 0.012209s
CS: find better solution, the fvsp is = 424	timecost = 0.012227s
CS: find better solution, the fvsp is = 423	timecost = 0.012246s
CS: find better solution, the fvsp is = 422	timecost = 0.012264s
CS: find better solution, the fvsp is = 421	timecost = 0.012282s
CS: find better solution, the fvsp is = 420	timecost = 0.012301s
CS: find better solution, the fvsp is = 419	timecost = 0.01232s
CS: find better solution, the fvsp is = 418	timecost = 0.012336s
CS: find better solution, the fvsp is = 417	timecost = 0.012354s
CS: find better solution, the fvsp is = 416	timecost = 0.012372s
CS: find better solution, the fvsp is = 415	timecost = 0.012391s
CS: find better solution, the fvsp is = 414	timecost = 0.012408s
CS: find better solution, the fvsp is = 413	timecost = 0.012428s
CS: find better solution, the fvsp is = 412	timecost = 0.012446s
CS: find better solution, the fvsp is = 411	timecost = 0.012465s
CS: find better solution, the fvsp is = 410	timecost = 0.012483s
CS: find better solution, the fvsp is = 409	timecost = 0.012503s
CS: find better solution, the fvsp is = 408	timecost = 0.01252s
CS: find better solution, the fvsp is = 407	timecost = 0.012541s
CS: find better solution, the fvsp is = 406	timecost = 0.012559s
CS: find better solution, the fvsp is = 405	timecost = 0.012576s
CS: find better solution, the fvsp is = 404	timecost = 0.012595s
CS: find better solution, the fvsp is = 403	timecost = 0.012613s
CS: find better solution, the fvsp is = 402	timecost = 0.012631s
CS: find better solution, the fvsp is = 401	timecost = 0.01265s
CS: find better solution, the fvsp is = 400	timecost = 0.012669s
CS: find better solution, the fvsp is = 399	timecost = 0.012688s
CS: find better solution, the fvsp is = 398	timecost = 0.012706s
CS: find better solution, the fvsp is = 397	timecost = 0.012725s
CS: find better solution, the fvsp is = 396	timecost = 0.012742s
CS: find better solution, the fvsp is = 395	timecost = 0.01276s
CS: find better solution, the fvsp is = 394	timecost = 0.012784s
CS: find better solution, the fvsp is = 393	timecost = 0.016744s
CS: find better solution, the fvsp is = 392	timecost = 0.016764s
CS: find better solution, the fvsp is = 391	timecost = 0.016783s
CS: find better solution, the fvsp is = 390	timecost = 0.016803s
CS: find better solution, the fvsp is = 389	timecost = 0.016822s
CS: find better solution, the fvsp is = 388	timecost = 0.01684s
CS: find better solution, the fvsp is = 387	timecost = 0.016861s
CS: find better solution, the fvsp is = 386	timecost = 0.01688s
CS: find better solution, the fvsp is = 385	timecost = 0.016902s
CS: find better solution, the fvsp is = 384	timecost = 0.016919s
CS: find better solution, the fvsp is = 383	timecost = 0.016938s
CS: find better solution, the fvsp is = 382	timecost = 0.016955s
CS: find better solution, the fvsp is = 381	timecost = 0.016975s
CS: find better solution, the fvsp is = 380	timecost = 0.016995s
CS: find better solution, the fvsp is = 379	timecost = 0.017017s
CS: find better solution, the fvsp is = 378	timecost = 0.017037s
CS: find better solution, the fvsp is = 377	timecost = 0.017054s
CS: find better solution, the fvsp is = 376	timecost = 0.017073s
CS: find better solution, the fvsp is = 375	timecost = 0.017089s
CS: find better solution, the fvsp is = 374	timecost = 0.017108s
CS: find better solution, the fvsp is = 373	timecost = 0.017127s
CS: find better solution, the fvsp is = 372	timecost = 0.017147s
CS: find better solution, the fvsp is = 371	timecost = 0.017174s
CS: find better solution, the fvsp is = 370	timecost = 0.017194s
CS: find better solution, the fvsp is = 369	timecost = 0.017214s
CS: find better solution, the fvsp is = 368	timecost = 0.017231s
CS: find better solution, the fvsp is = 367	timecost = 0.01725s
CS: find better solution, the fvsp is = 366	timecost = 0.01727s
CS: find better solution, the fvsp is = 365	timecost = 0.017289s
CS: find better solution, the fvsp is = 364	timecost = 0.017307s
CS: find better solution, the fvsp is = 363	timecost = 0.017327s
CS: find better solution, the fvsp is = 362	timecost = 0.017346s
CS: find better solution, the fvsp is = 361	timecost = 0.017366s
CS: find better solution, the fvsp is = 360	timecost = 0.020439s
CS: find better solution, the fvsp is = 359	timecost = 0.020459s
CS: find better solution, the fvsp is = 358	timecost = 0.02048s
CS: find better solution, the fvsp is = 357	timecost = 0.020499s
CS: find better solution, the fvsp is = 356	timecost = 0.020519s
CS: find better solution, the fvsp is = 355	timecost = 0.020537s
CS: find better solution, the fvsp is = 354	timecost = 0.020557s
CS: find better solution, the fvsp is = 353	timecost = 0.020576s
CS: find better solution, the fvsp is = 352	timecost = 0.020593s
CS: find better solution, the fvsp is = 351	timecost = 0.020612s
CS: find better solution, the fvsp is = 350	timecost = 0.020632s
CS: find better solution, the fvsp is = 349	timecost = 0.020654s
CS: find better solution, the fvsp is = 348	timecost = 0.020672s
CS: find better solution, the fvsp is = 347	timecost = 0.020692s
CS: find better solution, the fvsp is = 346	timecost = 0.020711s
CS: find better solution, the fvsp is = 345	timecost = 0.02073s
CS: find better solution, the fvsp is = 344	timecost = 0.020752s
CS: find better solution, the fvsp is = 343	timecost = 0.020771s
CS: find better solution, the fvsp is = 342	timecost = 0.020792s
CS: find better solution, the fvsp is = 341	timecost = 0.020812s
CS: find better solution, the fvsp is = 340	timecost = 0.023183s
CS: find better solution, the fvsp is = 339	timecost = 0.023204s
CS: find better solution, the fvsp is = 338	timecost = 0.023225s
CS: find better solution, the fvsp is = 337	timecost = 0.023244s
CS: find better solution, the fvsp is = 336	timecost = 0.023264s
CS: find better solution, the fvsp is = 335	timecost = 0.023283s
CS: find better solution, the fvsp is = 334	timecost = 0.023304s
CS: find better solution, the fvsp is = 333	timecost = 0.023322s
CS: find better solution, the fvsp is = 332	timecost = 0.023346s
CS: find better solution, the fvsp is = 331	timecost = 0.023368s
CS: find better solution, the fvsp is = 330	timecost = 0.023387s
CS: find better solution, the fvsp is = 329	timecost = 0.023408s
CS: find better solution, the fvsp is = 328	timecost = 0.023431s
CS: find better solution, the fvsp is = 327	timecost = 0.025299s
CS: find better solution, the fvsp is = 326	timecost = 0.025319s
CS: find better solution, the fvsp is = 325	timecost = 0.02534s
CS: find better solution, the fvsp is = 324	timecost = 0.025359s
CS: find better solution, the fvsp is = 323	timecost = 0.025382s
CS: find better solution, the fvsp is = 322	timecost = 0.025403s
CS: find better solution, the fvsp is = 321	timecost = 0.027171s
CS: find better solution, the fvsp is = 320	timecost = 0.027194s
CS: find better solution, the fvsp is = 319	timecost = 0.028862s
CS: find better solution, the fvsp is = 318	timecost = 0.028883s
CS: find better solution, the fvsp is = 317	timecost = 0.030548s
CS: find better solution, the fvsp is = 316	timecost = 0.030568s
CS: find better solution, the fvsp is = 315	timecost = 0.03059s
CS: find better solution, the fvsp is = 314	timecost = 0.03202s
CS: find better solution, the fvsp is = 313	timecost = 0.033534s
CS: find better solution, the fvsp is = 312	timecost = 0.033555s
CS: find better solution, the fvsp is = 311	timecost = 0.033576s
CS: find better solution, the fvsp is = 310	timecost = 0.037541s
CS: find better solution, the fvsp is = 309	timecost = 0.037564s
CS: find better solution, the fvsp is = 308	timecost = 0.03872s
CS: find better solution, the fvsp is = 307	timecost = 0.038742s
CS: find better solution, the fvsp is = 306	timecost = 0.044299s
CS: find better solution, the fvsp is = 305	timecost = 0.044321s
CS: find better solution, the fvsp is = 304	timecost = 0.046142s
CS: find better solution, the fvsp is = 303	timecost = 0.055635s
CS: find better solution, the fvsp is = 302	timecost = 0.056602s
CS: find better solution, the fvsp is = 301	timecost = 0.067433s
CS: find better solution, the fvsp is = 300	timecost = 0.067455s
CS: find better solution, the fvsp is = 299	timecost = 0.074554s
CS: find better solution, the fvsp is = 298	timecost = 0.08171s
CS: find better solution, the fvsp is = 297	timecost = 0.097795s
CS: find better solution, the fvsp is = 296	timecost = 0.098718s
CS: find better solution, the fvsp is = 295	timecost = 0.108387s
CS: find better solution, the fvsp is = 294	timecost = 0.110542s
CS: find better solution, the fvsp is = 293	timecost = 0.115468s
CS: find better solution, the fvsp is = 292	timecost = 0.129353s
CS: find better solution, the fvsp is = 291	timecost = 0.160521s
CS: find better solution, the fvsp is = 290	timecost = 0.162534s
CS: find better solution, the fvsp is = 289	timecost = 0.171839s
CS: find better solution, the fvsp is = 288	timecost = 0.172773s
CS: find better solution, the fvsp is = 287	timecost = 0.177634s
CS: find better solution, the fvsp is = 286	timecost = 0.182429s
CS: find better solution, the fvsp is = 285	timecost = 0.210065s
CS: find better solution, the fvsp is = 284	timecost = 0.216415s
CS: find better solution, the fvsp is = 283	timecost = 0.226243s
CS: find better solution, the fvsp is = 282	timecost = 0.23132s
CS: find better solution, the fvsp is = 281	timecost = 0.274761s
CS: find better solution, the fvsp is = 280	timecost = 0.536242s
CS: find better solution, the fvsp is = 279	timecost = 0.541903s
CS: find better solution, the fvsp is = 278	timecost = 0.910012s
CS: find better solution, the fvsp is = 277	timecost = 1.09718s
CS: find better solution, the fvsp is = 276	timecost = 1.29912s
CS: find better solution, the fvsp is = 275	timecost = 1.30513s
CS: find better solution, the fvsp is = 274	timecost = 1.59527s
CS: find better solution, the fvsp is = 273	timecost = 2.18217s
CS: find better solution, the fvsp is = 272	timecost = 2.35937s
CS: find better solution, the fvsp is = 271	timecost = 4.60231s
CS: find better solution, the fvsp is = 270	timecost = 4.65672s
CS: find better solution, the fvsp is = 269	timecost = 5.25275s
CS: find better solution, the fvsp is = 268	timecost = 5.41828s
CS: find better solution, the fvsp is = 267	timecost = 5.53244s
CS: find better solution, the fvsp is = 266	timecost = 5.78028s
CS: find better solution, the fvsp is = 265	timecost = 7.23328s
CS: find better solution, the fvsp is = 264	timecost = 8.47189s
CS: find better solution, the fvsp is = 263	timecost = 9.05012s
CS: find better solution, the fvsp is = 262	timecost = 9.31918s
local_f = 263
key node:
652 519 398 705 690 284 946 46 54 323 829 153 939 941 671 6 558 894 644 437 231 737 293 472 771 177 246 477 356 151 19 336 797 212 742 642 279 123 380 971 72 363 297 741 97 319 473 256 30 751 381 20 674 633 214 4 185 692 813 576 465 891 241 450 965 760 16 280 899 13 236 192 320 889 227 745 955 422 987 864 91 850 454 342 142 433 547 119 497 897 331 220 159 722 979 882 397 811 720 634 647 614 869 1…
============================ round 8 ===============================
Complete the construction of the initial solution, the fvsp is = 438	timecost = 0.006846s
CS: find better solution, the fvsp is = 437	timecost = 0.01125s
CS: find better solution, the fvsp is = 436	timecost = 0.011272s
CS: find better solution, the fvsp is = 435	timecost = 0.011289s
CS: find better solution, the fvsp is = 434	timecost = 0.011314s
CS: find better solution, the fvsp is = 433	timecost = 0.011333s
CS: find better solution, the fvsp is = 432	timecost = 0.011352s
CS: find better solution, the fvsp is = 431	timecost = 0.011369s
CS: find better solution, the fvsp is = 430	timecost = 0.011388s
CS: find better solution, the fvsp is = 429	timecost = 0.011406s
CS: find better solution, the fvsp is = 428	timecost = 0.011421s
CS: find better solution, the fvsp is = 427	timecost = 0.01144s
CS: find better solution, the fvsp is = 426	timecost = 0.011457s
CS: find better solution, the fvsp is = 425	timecost = 0.011474s
CS: find better solution, the fvsp is = 424	timecost = 0.011489s
CS: find better solution, the fvsp is = 423	timecost = 0.011509s
CS: find better solution, the fvsp is = 422	timecost = 0.011527s
CS: find better solution, the fvsp is = 421	timecost = 0.011545s
CS: find better solution, the fvsp is = 420	timecost = 0.011563s
CS: find better solution, the fvsp is = 419	timecost = 0.011582s
CS: find better solution, the fvsp is = 418	timecost = 0.011599s
CS: find better solution, the fvsp is = 417	timecost = 0.011616s
CS: find better solution, the fvsp is = 416	timecost = 0.011632s
CS: find better solution, the fvsp is = 415	timecost = 0.011649s
CS: find better solution, the fvsp is = 414	timecost = 0.011666s
CS: find better solution, the fvsp is = 413	timecost = 0.011684s
CS: find better solution, the fvsp is = 412	timecost = 0.011701s
CS: find better solution, the fvsp is = 411	timecost = 0.01172s
CS: find better solution, the fvsp is = 410	timecost = 0.011739s
CS: find better solution, the fvsp is = 409	timecost = 0.011757s
CS: find better solution, the fvsp is = 408	timecost = 0.011777s
CS: find better solution, the fvsp is = 407	timecost = 0.011797s
CS: find better solution, the fvsp is = 406	timecost = 0.011816s
CS: find better solution, the fvsp is = 405	timecost = 0.011836s
CS: find better solution, the fvsp is = 404	timecost = 0.011852s
CS: find better solution, the fvsp is = 403	timecost = 0.01187s
CS: find better solution, the fvsp is = 402	timecost = 0.011887s
CS: find better solution, the fvsp is = 401	timecost = 0.01191s
CS: find better solution, the fvsp is = 400	timecost = 0.011928s
CS: find better solution, the fvsp is = 399	timecost = 0.011945s
CS: find better solution, the fvsp is = 398	timecost = 0.011964s
CS: find better solution, the fvsp is = 397	timecost = 0.011983s
CS: find better solution, the fvsp is = 396	timecost = 0.012002s
CS: find better solution, the fvsp is = 395	timecost = 0.012021s
CS: find better solution, the fvsp is = 394	timecost = 0.01204s
CS: find better solution, the fvsp is = 393	timecost = 0.012058s
CS: find better solution, the fvsp is = 392	timecost = 0.012076s
CS: find better solution, the fvsp is = 391	timecost = 0.012094s
CS: find better solution, the fvsp is = 390	timecost = 0.012112s
CS: find better solution, the fvsp is = 389	timecost = 0.01213s
CS: find better solution, the fvsp is = 388	timecost = 0.012147s
CS: find better solution, the fvsp is = 387	timecost = 0.012164s
CS: find better solution, the fvsp is = 386	timecost = 0.012181s
CS: find better solution, the fvsp is = 385	timecost = 0.0122s
CS: find better solution, the fvsp is = 384	timecost = 0.012219s
CS: find better solution, the fvsp is = 383	timecost = 0.015234s
CS: find better solution, the fvsp is = 382	timecost = 0.015254s
CS: find better solution, the fvsp is = 381	timecost = 0.015272s
CS: find better solution, the fvsp is = 380	timecost = 0.01529s
CS: find better solution, the fvsp is = 379	timecost = 0.015317s
CS: find better solution, the fvsp is = 378	timecost = 0.015337s
CS: find better solution, the fvsp is = 377	timecost = 0.015358s
CS: find better solution, the fvsp is = 376	timecost = 0.015378s
CS: find better solution, the fvsp is = 375	timecost = 0.015398s
CS: find better solution, the fvsp is = 374	timecost = 0.015415s
CS: find better solution, the fvsp is = 373	timecost = 0.015433s
CS: find better solution, the fvsp is = 372	timecost = 0.015452s
CS: find better solution, the fvsp is = 371	timecost = 0.01547s
CS: find better solution, the fvsp is = 370	timecost = 0.015487s
CS: find better solution, the fvsp is = 369	timecost = 0.015507s
CS: find better solution, the fvsp is = 368	timecost = 0.015527s
CS: find better solution, the fvsp is = 367	timecost = 0.015547s
CS: find better solution, the fvsp is = 366	timecost = 0.015567s
CS: find better solution, the fvsp is = 365	timecost = 0.015586s
CS: find better solution, the fvsp is = 364	timecost = 0.015605s
CS: find better solution, the fvsp is = 363	timecost = 0.015623s
CS: find better solution, the fvsp is = 362	timecost = 0.015643s
CS: find better solution, the fvsp is = 361	timecost = 0.015661s
CS: find better solution, the fvsp is = 360	timecost = 0.015682s
CS: find better solution, the fvsp is = 359	timecost = 0.015701s
CS: find better solution, the fvsp is = 358	timecost = 0.015719s
CS: find better solution, the fvsp is = 357	timecost = 0.018152s
CS: find better solution, the fvsp is = 356	timecost = 0.018175s
CS: find better solution, the fvsp is = 355	timecost = 0.018194s
CS: find better solution, the fvsp is = 354	timecost = 0.018212s
CS: find better solution, the fvsp is = 353	timecost = 0.01823s
CS: find better solution, the fvsp is = 352	timecost = 0.018253s
CS: find better solution, the fvsp is = 351	timecost = 0.018272s
CS: find better solution, the fvsp is = 350	timecost = 0.018302s
CS: find better solution, the fvsp is = 349	timecost = 0.018325s
CS: find better solution, the fvsp is = 348	timecost = 0.018347s
CS: find better solution, the fvsp is = 347	timecost = 0.018368s
CS: find better solution, the fvsp is = 346	timecost = 0.018389s
CS: find better solution, the fvsp is = 345	timecost = 0.018409s
CS: find better solution, the fvsp is = 344	timecost = 0.018428s
CS: find better solution, the fvsp is = 343	timecost = 0.020591s
CS: find better solution, the fvsp is = 342	timecost = 0.02061s
CS: find better solution, the fvsp is = 341	timecost = 0.020631s
CS: find better solution, the fvsp is = 340	timecost = 0.02065s
CS: find better solution, the fvsp is = 339	timecost = 0.020674s
CS: find better solution, the fvsp is = 338	timecost = 0.022716s
CS: find better solution, the fvsp is = 337	timecost = 0.022736s
CS: find better solution, the fvsp is = 336	timecost = 0.022758s
CS: find better solution, the fvsp is = 335	timecost = 0.022778s
CS: find better solution, the fvsp is = 334	timecost = 0.022797s
CS: find better solution, the fvsp is = 333	timecost = 0.022817s
CS: find better solution, the fvsp is = 332	timecost = 0.026499s
CS: find better solution, the fvsp is = 331	timecost = 0.02652s
CS: find better solution, the fvsp is = 330	timecost = 0.026539s
CS: find better solution, the fvsp is = 329	timecost = 0.028272s
CS: find better solution, the fvsp is = 328	timecost = 0.028303s
CS: find better solution, the fvsp is = 327	timecost = 0.029886s
CS: find better solution, the fvsp is = 326	timecost = 0.031515s
CS: find better solution, the fvsp is = 325	timecost = 0.031538s
CS: find better solution, the fvsp is = 324	timecost = 0.035929s
CS: find better solution, the fvsp is = 323	timecost = 0.037443s
CS: find better solution, the fvsp is = 322	timecost = 0.037463s
CS: find better solution, the fvsp is = 321	timecost = 0.037483s
CS: find better solution, the fvsp is = 320	timecost = 0.037504s
CS: find better solution, the fvsp is = 319	timecost = 0.037524s
CS: find better solution, the fvsp is = 318	timecost = 0.042977s
CS: find better solution, the fvsp is = 317	timecost = 0.044333s
CS: find better solution, the fvsp is = 316	timecost = 0.044355s
CS: find better solution, the fvsp is = 315	timecost = 0.053895s
CS: find better solution, the fvsp is = 314	timecost = 0.056858s
CS: find better solution, the fvsp is = 313	timecost = 0.058233s
CS: find better solution, the fvsp is = 312	timecost = 0.069226s
CS: find better solution, the fvsp is = 311	timecost = 0.073594s
CS: find better solution, the fvsp is = 310	timecost = 0.075035s
CS: find better solution, the fvsp is = 309	timecost = 0.075057s
CS: find better solution, the fvsp is = 308	timecost = 0.080371s
CS: find better solution, the fvsp is = 307	timecost = 0.092455s
CS: find better solution, the fvsp is = 306	timecost = 0.092476s
CS: find better solution, the fvsp is = 305	timecost = 0.09704s
CS: find better solution, the fvsp is = 304	timecost = 0.101029s
CS: find better solution, the fvsp is = 303	timecost = 0.10105s
CS: find better solution, the fvsp is = 302	timecost = 0.101071s
CS: find better solution, the fvsp is = 301	timecost = 0.118783s
CS: find better solution, the fvsp is = 300	timecost = 0.122205s
CS: find better solution, the fvsp is = 299	timecost = 0.129035s
CS: find better solution, the fvsp is = 298	timecost = 0.15997s
CS: find better solution, the fvsp is = 297	timecost = 0.173882s
CS: find better solution, the fvsp is = 296	timecost = 0.196478s
CS: find better solution, the fvsp is = 295	timecost = 0.196497s
CS: find better solution, the fvsp is = 294	timecost = 0.197403s
CS: find better solution, the fvsp is = 293	timecost = 0.208449s
CS: find better solution, the fvsp is = 292	timecost = 0.208472s
CS: find better solution, the fvsp is = 291	timecost = 0.229766s
CS: find better solution, the fvsp is = 290	timecost = 0.299426s
CS: find better solution, the fvsp is = 289	timecost = 0.375462s
CS: find better solution, the fvsp is = 288	timecost = 0.52248s
CS: find better solution, the fvsp is = 287	timecost = 0.532721s
CS: find better solution, the fvsp is = 286	timecost = 0.567946s
CS: find better solution, the fvsp is = 285	timecost = 0.593948s
CS: find better solution, the fvsp is = 284	timecost = 0.623426s
CS: find better solution, the fvsp is = 283	timecost = 0.632725s
CS: find better solution, the fvsp is = 282	timecost = 0.811363s
CS: find better solution, the fvsp is = 281	timecost = 0.912892s
CS: find better solution, the fvsp is = 280	timecost = 1.1004s
CS: find better solution, the fvsp is = 279	timecost = 1.13345s
CS: find better solution, the fvsp is = 278	timecost = 1.15444s
CS: find better solution, the fvsp is = 277	timecost = 1.17653s
CS: find better solution, the fvsp is = 276	timecost = 1.36758s
CS: find better solution, the fvsp is = 275	timecost = 1.39194s
CS: find better solution, the fvsp is = 274	timecost = 1.52813s
CS: find better solution, the fvsp is = 273	timecost = 5.19626s
CS: find better solution, the fvsp is = 272	timecost = 5.20796s
CS: find better solution, the fvsp is = 271	timecost = 5.37716s
CS: find better solution, the fvsp is = 270	timecost = 6.03458s
CS: find better solution, the fvsp is = 269	timecost = 6.23535s
CS: find better solution, the fvsp is = 268	timecost = 10.2831s
CS: find better solution, the fvsp is = 267	timecost = 12.1352s
CS: find better solution, the fvsp is = 266	timecost = 13.22s
CS: find better solution, the fvsp is = 265	timecost = 31.6398s
CS: find better solution, the fvsp is = 264	timecost = 33.2144s
CS: find better solution, the fvsp is = 263	timecost = 33.6246s
CS: find better solution, the fvsp is = 262	timecost = 42.1037s
local_f = 263
key node:
6 764 691 123 141 722 847 641 997 893 137 187 823 497 570 248 692 231 849 349 753 415 955 518 200 264 909 236 473 884 159 648 938 521 325 360 737 815 44 64 519 32 406 738 559 376 331 268 658 30 832 251 614 494 207 339 4 808 634 542 958 560 38 972 155 201 253 14 396 226 342 728 829 697 814 795 377 122 848 127 425 689 971 763 882 852 379 387 757 742 372 462 48 80 940 85 171 681 979 576 54 535 647 5…
============================ round 9 ===============================
Complete the construction of the initial solution, the fvsp is = 448	timecost = 0.006685s
CS: find better solution, the fvsp is = 447	timecost = 0.011853s
CS: find better solution, the fvsp is = 446	timecost = 0.011873s
CS: find better solution, the fvsp is = 445	timecost = 0.011892s
CS: find better solution, the fvsp is = 444	timecost = 0.011909s
CS: find better solution, the fvsp is = 443	timecost = 0.011924s
CS: find better solution, the fvsp is = 442	timecost = 0.011946s
CS: find better solution, the fvsp is = 441	timecost = 0.011963s
CS: find better solution, the fvsp is = 440	timecost = 0.01198s
CS: find better solution, the fvsp is = 439	timecost = 0.011996s
CS: find better solution, the fvsp is = 438	timecost = 0.012014s
CS: find better solution, the fvsp is = 437	timecost = 0.012038s
CS: find better solution, the fvsp is = 436	timecost = 0.012057s
CS: find better solution, the fvsp is = 435	timecost = 0.012076s
CS: find better solution, the fvsp is = 434	timecost = 0.012096s
CS: find better solution, the fvsp is = 433	timecost = 0.012115s
CS: find better solution, the fvsp is = 432	timecost = 0.012135s
CS: find better solution, the fvsp is = 431	timecost = 0.012159s
CS: find better solution, the fvsp is = 430	timecost = 0.012177s
CS: find better solution, the fvsp is = 429	timecost = 0.012196s
CS: find better solution, the fvsp is = 428	timecost = 0.012214s
CS: find better solution, the fvsp is = 427	timecost = 0.012235s
CS: find better solution, the fvsp is = 426	timecost = 0.012253s
CS: find better solution, the fvsp is = 425	timecost = 0.01227s
CS: find better solution, the fvsp is = 424	timecost = 0.012287s
CS: find better solution, the fvsp is = 423	timecost = 0.012303s
CS: find better solution, the fvsp is = 422	timecost = 0.012321s
CS: find better solution, the fvsp is = 421	timecost = 0.012338s
CS: find better solution, the fvsp is = 420	timecost = 0.012354s
CS: find better solution, the fvsp is = 419	timecost = 0.012377s
CS: find better solution, the fvsp is = 418	timecost = 0.012395s
CS: find better solution, the fvsp is = 417	timecost = 0.012414s
CS: find better solution, the fvsp is = 416	timecost = 0.012432s
CS: find better solution, the fvsp is = 415	timecost = 0.012452s
CS: find better solution, the fvsp is = 414	timecost = 0.012469s
CS: find better solution, the fvsp is = 413	timecost = 0.012488s
CS: find better solution, the fvsp is = 412	timecost = 0.012505s
CS: find better solution, the fvsp is = 411	timecost = 0.012522s
CS: find better solution, the fvsp is = 410	timecost = 0.012539s
CS: find better solution, the fvsp is = 409	timecost = 0.012558s
CS: find better solution, the fvsp is = 408	timecost = 0.012576s
CS: find better solution, the fvsp is = 407	timecost = 0.012596s
CS: find better solution, the fvsp is = 406	timecost = 0.012615s
CS: find better solution, the fvsp is = 405	timecost = 0.012633s
CS: find better solution, the fvsp is = 404	timecost = 0.012652s
CS: find better solution, the fvsp is = 403	timecost = 0.01267s
CS: find better solution, the fvsp is = 402	timecost = 0.012688s
CS: find better solution, the fvsp is = 401	timecost = 0.012707s
CS: find better solution, the fvsp is = 400	timecost = 0.012726s
CS: find better solution, the fvsp is = 399	timecost = 0.012743s
CS: find better solution, the fvsp is = 398	timecost = 0.012763s
CS: find better solution, the fvsp is = 397	timecost = 0.012781s
CS: find better solution, the fvsp is = 396	timecost = 0.012801s
CS: find better solution, the fvsp is = 395	timecost = 0.012819s
CS: find better solution, the fvsp is = 394	timecost = 0.012837s
CS: find better solution, the fvsp is = 393	timecost = 0.012856s
CS: find better solution, the fvsp is = 392	timecost = 0.012876s
CS: find better solution, the fvsp is = 391	timecost = 0.012894s
CS: find better solution, the fvsp is = 390	timecost = 0.012913s
CS: find better solution, the fvsp is = 389	timecost = 0.012932s
CS: find better solution, the fvsp is = 388	timecost = 0.012951s
CS: find better solution, the fvsp is = 387	timecost = 0.012972s
CS: find better solution, the fvsp is = 386	timecost = 0.012995s
CS: find better solution, the fvsp is = 385	timecost = 0.013015s
CS: find better solution, the fvsp is = 384	timecost = 0.013036s
CS: find better solution, the fvsp is = 383	timecost = 0.013055s
CS: find better solution, the fvsp is = 382	timecost = 0.016116s
CS: find better solution, the fvsp is = 381	timecost = 0.016142s
CS: find better solution, the fvsp is = 380	timecost = 0.016167s
CS: find better solution, the fvsp is = 379	timecost = 0.016187s
CS: find better solution, the fvsp is = 378	timecost = 0.016206s
CS: find better solution, the fvsp is = 377	timecost = 0.016226s
CS: find better solution, the fvsp is = 376	timecost = 0.016242s
CS: find better solution, the fvsp is = 375	timecost = 0.016262s
CS: find better solution, the fvsp is = 374	timecost = 0.016282s
CS: find better solution, the fvsp is = 373	timecost = 0.016301s
CS: find better solution, the fvsp is = 372	timecost = 0.016321s
CS: find better solution, the fvsp is = 371	timecost = 0.016341s
CS: find better solution, the fvsp is = 370	timecost = 0.016362s
CS: find better solution, the fvsp is = 369	timecost = 0.016381s
CS: find better solution, the fvsp is = 368	timecost = 0.016404s
CS: find better solution, the fvsp is = 367	timecost = 0.016426s
CS: find better solution, the fvsp is = 366	timecost = 0.016447s
CS: find better solution, the fvsp is = 365	timecost = 0.016464s
CS: find better solution, the fvsp is = 364	timecost = 0.016484s
CS: find better solution, the fvsp is = 363	timecost = 0.016503s
CS: find better solution, the fvsp is = 362	timecost = 0.016523s
CS: find better solution, the fvsp is = 361	timecost = 0.016543s
CS: find better solution, the fvsp is = 360	timecost = 0.016564s
CS: find better solution, the fvsp is = 359	timecost = 0.016583s
CS: find better solution, the fvsp is = 358	timecost = 0.016602s
CS: find better solution, the fvsp is = 357	timecost = 0.016625s
CS: find better solution, the fvsp is = 356	timecost = 0.016644s
CS: find better solution, the fvsp is = 355	timecost = 0.016662s
CS: find better solution, the fvsp is = 354	timecost = 0.019296s
CS: find better solution, the fvsp is = 353	timecost = 0.019321s
CS: find better solution, the fvsp is = 352	timecost = 0.019343s
CS: find better solution, the fvsp is = 351	timecost = 0.019363s
CS: find better solution, the fvsp is = 350	timecost = 0.019382s
CS: find better solution, the fvsp is = 349	timecost = 0.019404s
CS: find better solution, the fvsp is = 348	timecost = 0.019425s
CS: find better solution, the fvsp is = 347	timecost = 0.019445s
CS: find better solution, the fvsp is = 346	timecost = 0.019462s
CS: find better solution, the fvsp is = 345	timecost = 0.019481s
CS: find better solution, the fvsp is = 344	timecost = 0.019499s
CS: find better solution, the fvsp is = 343	timecost = 0.019517s
CS: find better solution, the fvsp is = 342	timecost = 0.019536s
CS: find better solution, the fvsp is = 341	timecost = 0.021876s
CS: find better solution, the fvsp is = 340	timecost = 0.0219s
CS: find better solution, the fvsp is = 339	timecost = 0.021921s
CS: find better solution, the fvsp is = 338	timecost = 0.021944s
CS: find better solution, the fvsp is = 337	timecost = 0.021963s
CS: find better solution, the fvsp is = 336	timecost = 0.021981s
CS: find better solution, the fvsp is = 335	timecost = 0.022001s
CS: find better solution, the fvsp is = 334	timecost = 0.022022s
CS: find better solution, the fvsp is = 333	timecost = 0.023984s
CS: find better solution, the fvsp is = 332	timecost = 0.024007s
CS: find better solution, the fvsp is = 331	timecost = 0.024026s
CS: find better solution, the fvsp is = 330	timecost = 0.024046s
CS: find better solution, the fvsp is = 329	timecost = 0.024066s
CS: find better solution, the fvsp is = 328	timecost = 0.024086s
CS: find better solution, the fvsp is = 327	timecost = 0.02592s
CS: find better solution, the fvsp is = 326	timecost = 0.025942s
CS: find better solution, the fvsp is = 325	timecost = 0.025962s
CS: find better solution, the fvsp is = 324	timecost = 0.025981s
CS: find better solution, the fvsp is = 323	timecost = 0.027553s
CS: find better solution, the fvsp is = 322	timecost = 0.027573s
CS: find better solution, the fvsp is = 321	timecost = 0.027592s
CS: find better solution, the fvsp is = 320	timecost = 0.029177s
CS: find better solution, the fvsp is = 319	timecost = 0.029196s
CS: find better solution, the fvsp is = 318	timecost = 0.030646s
CS: find better solution, the fvsp is = 317	timecost = 0.031977s
CS: find better solution, the fvsp is = 316	timecost = 0.031998s
CS: find better solution, the fvsp is = 315	timecost = 0.032018s
CS: find better solution, the fvsp is = 314	timecost = 0.032037s
CS: find better solution, the fvsp is = 313	timecost = 0.033173s
CS: find better solution, the fvsp is = 312	timecost = 0.035588s
CS: find better solution, the fvsp is = 311	timecost = 0.035609s
CS: find better solution, the fvsp is = 310	timecost = 0.035629s
CS: find better solution, the fvsp is = 309	timecost = 0.035649s
CS: find better solution, the fvsp is = 308	timecost = 0.039366s
CS: find better solution, the fvsp is = 307	timecost = 0.039388s
CS: find better solution, the fvsp is = 306	timecost = 0.049327s
CS: find better solution, the fvsp is = 305	timecost = 0.050831s
CS: find better solution, the fvsp is = 304	timecost = 0.079933s
CS: find better solution, the fvsp is = 303	timecost = 0.084101s
CS: find better solution, the fvsp is = 302	timecost = 0.086715s
CS: find better solution, the fvsp is = 301	timecost = 0.086736s
CS: find better solution, the fvsp is = 300	timecost = 0.087806s
CS: find better solution, the fvsp is = 299	timecost = 0.097781s
CS: find better solution, the fvsp is = 298	timecost = 0.097802s
CS: find better solution, the fvsp is = 297	timecost = 0.121276s
CS: find better solution, the fvsp is = 296	timecost = 0.128151s
CS: find better solution, the fvsp is = 295	timecost = 0.12819s
CS: find better solution, the fvsp is = 294	timecost = 0.141873s
CS: find better solution, the fvsp is = 293	timecost = 0.145564s
CS: find better solution, the fvsp is = 292	timecost = 0.155784s
CS: find better solution, the fvsp is = 291	timecost = 0.200607s
CS: find better solution, the fvsp is = 290	timecost = 0.209437s
CS: find better solution, the fvsp is = 289	timecost = 0.210476s
CS: find better solution, the fvsp is = 288	timecost = 0.215239s
CS: find better solution, the fvsp is = 287	timecost = 0.284754s
CS: find better solution, the fvsp is = 286	timecost = 0.287851s
CS: find better solution, the fvsp is = 285	timecost = 0.288726s
CS: find better solution, the fvsp is = 284	timecost = 0.420048s
CS: find better solution, the fvsp is = 283	timecost = 0.499372s
CS: find better solution, the fvsp is = 282	timecost = 0.501306s
CS: find better solution, the fvsp is = 281	timecost = 0.672713s
CS: find better solution, the fvsp is = 280	timecost = 0.763578s
CS: find better solution, the fvsp is = 279	timecost = 0.786735s
CS: find better solution, the fvsp is = 278	timecost = 0.788593s
CS: find better solution, the fvsp is = 277	timecost = 0.79226s
CS: find better solution, the fvsp is = 276	timecost = 0.802964s
CS: find better solution, the fvsp is = 275	timecost = 1.0376s
CS: find better solution, the fvsp is = 274	timecost = 1.16398s
CS: find better solution, the fvsp is = 273	timecost = 3.12582s
CS: find better solution, the fvsp is = 272	timecost = 3.13467s
CS: find better solution, the fvsp is = 271	timecost = 3.1901s
CS: find better solution, the fvsp is = 270	timecost = 3.27463s
CS: find better solution, the fvsp is = 269	timecost = 3.47049s
CS: find better solution, the fvsp is = 268	timecost = 5.20896s
CS: find better solution, the fvsp is = 267	timecost = 13.4352s
CS: find better solution, the fvsp is = 266	timecost = 18.9411s
CS: find better solution, the fvsp is = 265	timecost = 24.9365s
CS: find better solution, the fvsp is = 264	timecost = 25.4501s
local_f = 265
key node:
697 83 360 720 119 883 109 867 864 997 753 851 474 681 372 622 487 48 462 159 226 91 147 899 415 535 122 643 588 728 254 599 23 396 379 810 985 955 739 918 841 432 248 316 279 148 782 866 658 139 336 364 300 558 692 231 689 568 783 529 750 597 125 832 67 654 497 256 644 331 941 983 441 141 789 76 502 335 135 93 268 329 976 884 947 521 16 397 849 932 598 823 634 483 971 813 698 74 137 280 874 749 …
============================ round 10 ===============================
Complete the construction of the initial solution, the fvsp is = 439	timecost = 0.00762s
CS: find better solution, the fvsp is = 438	timecost = 0.012658s
CS: find better solution, the fvsp is = 437	timecost = 0.012682s
CS: find better solution, the fvsp is = 436	timecost = 0.012701s
CS: find better solution, the fvsp is = 435	timecost = 0.012719s
CS: find better solution, the fvsp is = 434	timecost = 0.012737s
CS: find better solution, the fvsp is = 433	timecost = 0.012753s
CS: find better solution, the fvsp is = 432	timecost = 0.012771s
CS: find better solution, the fvsp is = 431	timecost = 0.012788s
CS: find better solution, the fvsp is = 430	timecost = 0.012805s
CS: find better solution, the fvsp is = 429	timecost = 0.012822s
CS: find better solution, the fvsp is = 428	timecost = 0.012841s
CS: find better solution, the fvsp is = 427	timecost = 0.012857s
CS: find better solution, the fvsp is = 426	timecost = 0.012883s
CS: find better solution, the fvsp is = 425	timecost = 0.0129s
CS: find better solution, the fvsp is = 424	timecost = 0.012918s
CS: find better solution, the fvsp is = 423	timecost = 0.012938s
CS: find better solution, the fvsp is = 422	timecost = 0.012957s
CS: find better solution, the fvsp is = 421	timecost = 0.012976s
CS: find better solution, the fvsp is = 420	timecost = 0.012992s
CS: find better solution, the fvsp is = 419	timecost = 0.01301s
CS: find better solution, the fvsp is = 418	timecost = 0.013028s
CS: find better solution, the fvsp is = 417	timecost = 0.013048s
CS: find better solution, the fvsp is = 416	timecost = 0.013066s
CS: find better solution, the fvsp is = 415	timecost = 0.013087s
CS: find better solution, the fvsp is = 414	timecost = 0.013105s
CS: find better solution, the fvsp is = 413	timecost = 0.013123s
CS: find better solution, the fvsp is = 412	timecost = 0.013141s
CS: find better solution, the fvsp is = 411	timecost = 0.013162s
CS: find better solution, the fvsp is = 410	timecost = 0.013183s
CS: find better solution, the fvsp is = 409	timecost = 0.0132s
CS: find better solution, the fvsp is = 408	timecost = 0.013219s
CS: find better solution, the fvsp is = 407	timecost = 0.013235s
CS: find better solution, the fvsp is = 406	timecost = 0.013264s
CS: find better solution, the fvsp is = 405	timecost = 0.013281s
CS: find better solution, the fvsp is = 404	timecost = 0.013299s
CS: find better solution, the fvsp is = 403	timecost = 0.013316s
CS: find better solution, the fvsp is = 402	timecost = 0.013334s
CS: find better solution, the fvsp is = 401	timecost = 0.013351s
CS: find better solution, the fvsp is = 400	timecost = 0.013372s
CS: find better solution, the fvsp is = 399	timecost = 0.013391s
CS: find better solution, the fvsp is = 398	timecost = 0.013412s
CS: find better solution, the fvsp is = 397	timecost = 0.013431s
CS: find better solution, the fvsp is = 396	timecost = 0.01345s
CS: find better solution, the fvsp is = 395	timecost = 0.013468s
CS: find better solution, the fvsp is = 394	timecost = 0.013486s
CS: find better solution, the fvsp is = 393	timecost = 0.013505s
CS: find better solution, the fvsp is = 392	timecost = 0.013521s
CS: find better solution, the fvsp is = 391	timecost = 0.01354s
CS: find better solution, the fvsp is = 390	timecost = 0.013559s
CS: find better solution, the fvsp is = 389	timecost = 0.013576s
CS: find better solution, the fvsp is = 388	timecost = 0.013594s
CS: find better solution, the fvsp is = 387	timecost = 0.013614s
CS: find better solution, the fvsp is = 386	timecost = 0.013635s
CS: find better solution, the fvsp is = 385	timecost = 0.013654s
CS: find better solution, the fvsp is = 384	timecost = 0.013673s
CS: find better solution, the fvsp is = 383	timecost = 0.013691s
CS: find better solution, the fvsp is = 382	timecost = 0.013712s
CS: find better solution, the fvsp is = 381	timecost = 0.013732s
CS: find better solution, the fvsp is = 380	timecost = 0.016996s
CS: find better solution, the fvsp is = 379	timecost = 0.017017s
CS: find better solution, the fvsp is = 378	timecost = 0.017037s
CS: find better solution, the fvsp is = 377	timecost = 0.017057s
CS: find better solution, the fvsp is = 376	timecost = 0.017076s
CS: find better solution, the fvsp is = 375	timecost = 0.017096s
CS: find better solution, the fvsp is = 374	timecost = 0.017115s
CS: find better solution, the fvsp is = 373	timecost = 0.017132s
CS: find better solution, the fvsp is = 372	timecost = 0.017152s
CS: find better solution, the fvsp is = 371	timecost = 0.017171s
CS: find better solution, the fvsp is = 370	timecost = 0.017189s
CS: find better solution, the fvsp is = 369	timecost = 0.017209s
CS: find better solution, the fvsp is = 368	timecost = 0.01723s
CS: find better solution, the fvsp is = 367	timecost = 0.01725s
CS: find better solution, the fvsp is = 366	timecost = 0.01728s
CS: find better solution, the fvsp is = 365	timecost = 0.017299s
CS: find better solution, the fvsp is = 364	timecost = 0.017321s
CS: find better solution, the fvsp is = 363	timecost = 0.017344s
CS: find better solution, the fvsp is = 362	timecost = 0.017363s
CS: find better solution, the fvsp is = 361	timecost = 0.017382s
CS: find better solution, the fvsp is = 360	timecost = 0.017401s
CS: find better solution, the fvsp is = 359	timecost = 0.017421s
CS: find better solution, the fvsp is = 358	timecost = 0.01744s
CS: find better solution, the fvsp is = 357	timecost = 0.017459s
CS: find better solution, the fvsp is = 356	timecost = 0.017477s
CS: find better solution, the fvsp is = 355	timecost = 0.017497s
CS: find better solution, the fvsp is = 354	timecost = 0.020526s
CS: find better solution, the fvsp is = 353	timecost = 0.020562s
CS: find better solution, the fvsp is = 352	timecost = 0.020581s
CS: find better solution, the fvsp is = 351	timecost = 0.020603s
CS: find better solution, the fvsp is = 350	timecost = 0.020624s
CS: find better solution, the fvsp is = 349	timecost = 0.020643s
CS: find better solution, the fvsp is = 348	timecost = 0.020664s
CS: find better solution, the fvsp is = 347	timecost = 0.020684s
CS: find better solution, the fvsp is = 346	timecost = 0.020705s
CS: find better solution, the fvsp is = 345	timecost = 0.020724s
CS: find better solution, the fvsp is = 344	timecost = 0.020742s
CS: find better solution, the fvsp is = 343	timecost = 0.02076s
CS: find better solution, the fvsp is = 342	timecost = 0.020778s
CS: find better solution, the fvsp is = 341	timecost = 0.020798s
CS: find better solution, the fvsp is = 340	timecost = 0.020818s
CS: find better solution, the fvsp is = 339	timecost = 0.020836s
CS: find better solution, the fvsp is = 338	timecost = 0.020856s
CS: find better solution, the fvsp is = 337	timecost = 0.023204s
CS: find better solution, the fvsp is = 336	timecost = 0.023227s
CS: find better solution, the fvsp is = 335	timecost = 0.023248s
CS: find better solution, the fvsp is = 334	timecost = 0.023277s
CS: find better solution, the fvsp is = 333	timecost = 0.023296s
CS: find better solution, the fvsp is = 332	timecost = 0.023316s
CS: find better solution, the fvsp is = 331	timecost = 0.025518s
CS: find better solution, the fvsp is = 330	timecost = 0.025538s
CS: find better solution, the fvsp is = 329	timecost = 0.025558s
CS: find better solution, the fvsp is = 328	timecost = 0.025577s
CS: find better solution, the fvsp is = 327	timecost = 0.025596s
CS: find better solution, the fvsp is = 326	timecost = 0.027455s
CS: find better solution, the fvsp is = 325	timecost = 0.027476s
CS: find better solution, the fvsp is = 324	timecost = 0.027497s
CS: find better solution, the fvsp is = 323	timecost = 0.027516s
CS: find better solution, the fvsp is = 322	timecost = 0.027535s
CS: find better solution, the fvsp is = 321	timecost = 0.027555s
CS: find better solution, the fvsp is = 320	timecost = 0.027576s
CS: find better solution, the fvsp is = 319	timecost = 0.027594s
CS: find better solution, the fvsp is = 318	timecost = 0.029048s
CS: find better solution, the fvsp is = 317	timecost = 0.029069s
CS: find better solution, the fvsp is = 316	timecost = 0.02909s
CS: find better solution, the fvsp is = 315	timecost = 0.029109s
CS: find better solution, the fvsp is = 314	timecost = 0.029128s
CS: find better solution, the fvsp is = 313	timecost = 0.029145s
CS: find better solution, the fvsp is = 312	timecost = 0.029164s
CS: find better solution, the fvsp is = 311	timecost = 0.031676s
CS: find better solution, the fvsp is = 310	timecost = 0.031698s
CS: find better solution, the fvsp is = 309	timecost = 0.034333s
CS: find better solution, the fvsp is = 308	timecost = 0.035566s
CS: find better solution, the fvsp is = 307	timecost = 0.035588s
CS: find better solution, the fvsp is = 306	timecost = 0.03561s
CS: find better solution, the fvsp is = 305	timecost = 0.042702s
CS: find better solution, the fvsp is = 304	timecost = 0.04638s
CS: find better solution, the fvsp is = 303	timecost = 0.046403s
CS: find better solution, the fvsp is = 302	timecost = 0.046425s
CS: find better solution, the fvsp is = 301	timecost = 0.047448s
CS: find better solution, the fvsp is = 300	timecost = 0.052074s
CS: find better solution, the fvsp is = 299	timecost = 0.053891s
CS: find better solution, the fvsp is = 298	timecost = 0.056574s
CS: find better solution, the fvsp is = 297	timecost = 0.056597s
CS: find better solution, the fvsp is = 296	timecost = 0.057401s
CS: find better solution, the fvsp is = 295	timecost = 0.057423s
CS: find better solution, the fvsp is = 294	timecost = 0.077953s
CS: find better solution, the fvsp is = 293	timecost = 0.089045s
CS: find better solution, the fvsp is = 292	timecost = 0.0962s
CS: find better solution, the fvsp is = 291	timecost = 0.096243s
CS: find better solution, the fvsp is = 290	timecost = 0.161122s
CS: find better solution, the fvsp is = 289	timecost = 0.198989s
CS: find better solution, the fvsp is = 288	timecost = 0.20168s
CS: find better solution, the fvsp is = 287	timecost = 0.236528s
CS: find better solution, the fvsp is = 286	timecost = 0.259734s
CS: find better solution, the fvsp is = 285	timecost = 0.321437s
CS: find better solution, the fvsp is = 284	timecost = 0.432034s
CS: find better solution, the fvsp is = 283	timecost = 0.546806s
CS: find better solution, the fvsp is = 282	timecost = 0.578539s
CS: find better solution, the fvsp is = 281	timecost = 0.790741s
CS: find better solution, the fvsp is = 280	timecost = 0.822907s
CS: find better solution, the fvsp is = 279	timecost = 0.947013s
CS: find better solution, the fvsp is = 278	timecost = 1.04239s
CS: find better solution, the fvsp is = 277	timecost = 1.19782s
CS: find better solution, the fvsp is = 276	timecost = 1.38456s
CS: find better solution, the fvsp is = 275	timecost = 1.48733s
CS: find better solution, the fvsp is = 274	timecost = 1.64485s
CS: find better solution, the fvsp is = 273	timecost = 2.50359s
CS: find better solution, the fvsp is = 272	timecost = 2.57095s
CS: find better solution, the fvsp is = 271	timecost = 2.60754s
CS: find better solution, the fvsp is = 270	timecost = 2.96732s
CS: find better solution, the fvsp is = 269	timecost = 3.36803s
CS: find better solution, the fvsp is = 268	timecost = 5.32578s
CS: find better solution, the fvsp is = 267	timecost = 5.752s
CS: find better solution, the fvsp is = 266	timecost = 20.4963s
CS: find better solution, the fvsp is = 265	timecost = 31.415s
local_f = 266
key node:
119 898 686 320 11 558 692 331 592 82 503 273 360 97 241 896 509 829 932 899 339 972 85 494 243 396 633 191 363 358 976 690 390 448 264 350 542 32 28 648 76 559 942 450 46 313 397 697 519 722 635 767 144 261 746 560 481 949 745 349 4 658 761 207 30 371 535 671 253 177 839 125 738 99 760 946 627 92 955 924 642 301 521 364 141 420 447 854 856 443 406 575 527 821 257 117 151 205 354 246 468 346 185 …
============================ round 11 ===============================
Complete the construction of the initial solution, the fvsp is = 442	timecost = 0.006779s
CS: find better solution, the fvsp is = 441	timecost = 0.011603s
CS: find better solution, the fvsp is = 440	timecost = 0.011623s
CS: find better solution, the fvsp is = 439	timecost = 0.011641s
CS: find better solution, the fvsp is = 438	timecost = 0.011658s
CS: find better solution, the fvsp is = 437	timecost = 0.011676s
CS: find better solution, the fvsp is = 436	timecost = 0.011696s
CS: find better solution, the fvsp is = 435	timecost = 0.011717s
CS: find better solution, the fvsp is = 434	timecost = 0.011739s
CS: find better solution, the fvsp is = 433	timecost = 0.011757s
CS: find better solution, the fvsp is = 432	timecost = 0.011776s
CS: find better solution, the fvsp is = 431	timecost = 0.011799s
CS: find better solution, the fvsp is = 430	timecost = 0.011816s
CS: find better solution, the fvsp is = 429	timecost = 0.011832s
CS: find better solution, the fvsp is = 428	timecost = 0.011849s
CS: find better solution, the fvsp is = 427	timecost = 0.011867s
CS: find better solution, the fvsp is = 426	timecost = 0.011885s
CS: find better solution, the fvsp is = 425	timecost = 0.011903s
CS: find better solution, the fvsp is = 424	timecost = 0.01192s
CS: find better solution, the fvsp is = 423	timecost = 0.011938s
CS: find better solution, the fvsp is = 422	timecost = 0.011959s
CS: find better solution, the fvsp is = 421	timecost = 0.011979s
CS: find better solution, the fvsp is = 420	timecost = 0.011996s
CS: find better solution, the fvsp is = 419	timecost = 0.012014s
CS: find better solution, the fvsp is = 418	timecost = 0.01203s
CS: find better solution, the fvsp is = 417	timecost = 0.012051s
CS: find better solution, the fvsp is = 416	timecost = 0.012071s
CS: find better solution, the fvsp is = 415	timecost = 0.012087s
CS: find better solution, the fvsp is = 414	timecost = 0.012104s
CS: find better solution, the fvsp is = 413	timecost = 0.012122s
CS: find better solution, the fvsp is = 412	timecost = 0.012142s
CS: find better solution, the fvsp is = 411	timecost = 0.012164s
CS: find better solution, the fvsp is = 410	timecost = 0.012183s
CS: find better solution, the fvsp is = 409	timecost = 0.012201s
CS: find better solution, the fvsp is = 408	timecost = 0.012221s
CS: find better solution, the fvsp is = 407	timecost = 0.012236s
CS: find better solution, the fvsp is = 406	timecost = 0.012257s
CS: find better solution, the fvsp is = 405	timecost = 0.012273s
CS: find better solution, the fvsp is = 404	timecost = 0.01229s
CS: find better solution, the fvsp is = 403	timecost = 0.01231s
CS: find better solution, the fvsp is = 402	timecost = 0.012331s
CS: find better solution, the fvsp is = 401	timecost = 0.012349s
CS: find better solution, the fvsp is = 400	timecost = 0.012367s
CS: find better solution, the fvsp is = 399	timecost = 0.012386s
CS: find better solution, the fvsp is = 398	timecost = 0.012406s
CS: find better solution, the fvsp is = 397	timecost = 0.012427s
CS: find better solution, the fvsp is = 396	timecost = 0.012444s
CS: find better solution, the fvsp is = 395	timecost = 0.012461s
CS: find better solution, the fvsp is = 394	timecost = 0.012478s
CS: find better solution, the fvsp is = 393	timecost = 0.012496s
CS: find better solution, the fvsp is = 392	timecost = 0.012514s
CS: find better solution, the fvsp is = 391	timecost = 0.012534s
CS: find better solution, the fvsp is = 390	timecost = 0.012551s
CS: find better solution, the fvsp is = 389	timecost = 0.01257s
CS: find better solution, the fvsp is = 388	timecost = 0.012589s
CS: find better solution, the fvsp is = 387	timecost = 0.012607s
CS: find better solution, the fvsp is = 386	timecost = 0.012624s
CS: find better solution, the fvsp is = 385	timecost = 0.012643s
CS: find better solution, the fvsp is = 384	timecost = 0.012662s
CS: find better solution, the fvsp is = 383	timecost = 0.012682s
CS: find better solution, the fvsp is = 382	timecost = 0.012699s
CS: find better solution, the fvsp is = 381	timecost = 0.012716s
CS: find better solution, the fvsp is = 380	timecost = 0.012734s
CS: find better solution, the fvsp is = 379	timecost = 0.012755s
CS: find better solution, the fvsp is = 378	timecost = 0.012774s
CS: find better solution, the fvsp is = 377	timecost = 0.012798s
CS: find better solution, the fvsp is = 376	timecost = 0.01569s
CS: find better solution, the fvsp is = 375	timecost = 0.015712s
CS: find better solution, the fvsp is = 374	timecost = 0.015732s
CS: find better solution, the fvsp is = 373	timecost = 0.015751s
CS: find better solution, the fvsp is = 372	timecost = 0.015772s
CS: find better solution, the fvsp is = 371	timecost = 0.015799s
CS: find better solution, the fvsp is = 370	timecost = 0.015819s
CS: find better solution, the fvsp is = 369	timecost = 0.015836s
CS: find better solution, the fvsp is = 368	timecost = 0.015857s
CS: find better solution, the fvsp is = 367	timecost = 0.015875s
CS: find better solution, the fvsp is = 366	timecost = 0.015895s
CS: find better solution, the fvsp is = 365	timecost = 0.015912s
CS: find better solution, the fvsp is = 364	timecost = 0.015932s
CS: find better solution, the fvsp is = 363	timecost = 0.015952s
CS: find better solution, the fvsp is = 362	timecost = 0.01597s
CS: find better solution, the fvsp is = 361	timecost = 0.01599s
CS: find better solution, the fvsp is = 360	timecost = 0.01601s
CS: find better solution, the fvsp is = 359	timecost = 0.016029s
CS: find better solution, the fvsp is = 358	timecost = 0.016046s
CS: find better solution, the fvsp is = 357	timecost = 0.016067s
CS: find better solution, the fvsp is = 356	timecost = 0.016086s
CS: find better solution, the fvsp is = 355	timecost = 0.018206s
CS: find better solution, the fvsp is = 354	timecost = 0.018229s
CS: find better solution, the fvsp is = 353	timecost = 0.018249s
CS: find better solution, the fvsp is = 352	timecost = 0.018269s
CS: find better solution, the fvsp is = 351	timecost = 0.018288s
CS: find better solution, the fvsp is = 350	timecost = 0.01831s
CS: find better solution, the fvsp is = 349	timecost = 0.018329s
CS: find better solution, the fvsp is = 348	timecost = 0.018348s
CS: find better solution, the fvsp is = 347	timecost = 0.018368s
CS: find better solution, the fvsp is = 346	timecost = 0.018389s
CS: find better solution, the fvsp is = 345	timecost = 0.018409s
CS: find better solution, the fvsp is = 344	timecost = 0.018426s
CS: find better solution, the fvsp is = 343	timecost = 0.018443s
CS: find better solution, the fvsp is = 342	timecost = 0.018463s
CS: find better solution, the fvsp is = 341	timecost = 0.018483s
CS: find better solution, the fvsp is = 340	timecost = 0.018502s
CS: find better solution, the fvsp is = 339	timecost = 0.018522s
CS: find better solution, the fvsp is = 338	timecost = 0.018541s
CS: find better solution, the fvsp is = 337	timecost = 0.020205s
CS: find better solution, the fvsp is = 336	timecost = 0.020226s
CS: find better solution, the fvsp is = 335	timecost = 0.020246s
CS: find better solution, the fvsp is = 334	timecost = 0.020265s
CS: find better solution, the fvsp is = 333	timecost = 0.022283s
CS: find better solution, the fvsp is = 332	timecost = 0.022304s
CS: find better solution, the fvsp is = 331	timecost = 0.022326s
CS: find better solution, the fvsp is = 330	timecost = 0.024313s
CS: find better solution, the fvsp is = 329	timecost = 0.026331s
CS: find better solution, the fvsp is = 328	timecost = 0.026355s
CS: find better solution, the fvsp is = 327	timecost = 0.026375s
CS: find better solution, the fvsp is = 326	timecost = 0.026399s
CS: find better solution, the fvsp is = 325	timecost = 0.026419s
CS: find better solution, the fvsp is = 324	timecost = 0.026438s
CS: find better solution, the fvsp is = 323	timecost = 0.026459s
CS: find better solution, the fvsp is = 322	timecost = 0.026481s
CS: find better solution, the fvsp is = 321	timecost = 0.027921s
CS: find better solution, the fvsp is = 320	timecost = 0.027945s
CS: find better solution, the fvsp is = 319	timecost = 0.027966s
CS: find better solution, the fvsp is = 318	timecost = 0.027984s
CS: find better solution, the fvsp is = 317	timecost = 0.030858s
CS: find better solution, the fvsp is = 316	timecost = 0.030883s
CS: find better solution, the fvsp is = 315	timecost = 0.030904s
CS: find better solution, the fvsp is = 314	timecost = 0.032433s
CS: find better solution, the fvsp is = 313	timecost = 0.032457s
CS: find better solution, the fvsp is = 312	timecost = 0.035066s
CS: find better solution, the fvsp is = 311	timecost = 0.035099s
CS: find better solution, the fvsp is = 310	timecost = 0.035125s
CS: find better solution, the fvsp is = 309	timecost = 0.035148s
CS: find better solution, the fvsp is = 308	timecost = 0.035168s
CS: find better solution, the fvsp is = 307	timecost = 0.035188s
CS: find better solution, the fvsp is = 306	timecost = 0.036318s
CS: find better solution, the fvsp is = 305	timecost = 0.036339s
CS: find better solution, the fvsp is = 304	timecost = 0.037445s
CS: find better solution, the fvsp is = 303	timecost = 0.037468s
CS: find better solution, the fvsp is = 302	timecost = 0.038415s
CS: find better solution, the fvsp is = 301	timecost = 0.040721s
CS: find better solution, the fvsp is = 300	timecost = 0.040742s
CS: find better solution, the fvsp is = 299	timecost = 0.04076s
CS: find better solution, the fvsp is = 298	timecost = 0.04495s
CS: find better solution, the fvsp is = 297	timecost = 0.044972s
CS: find better solution, the fvsp is = 296	timecost = 0.044991s
[truncated: 3,521 more rows]
