# Supplementary material for: Dynamic thresholding search for the feedback vertex set problem
Source: PeerJ Comput Sci. 2023 Feb 10;9:e1245. doi: 10.7717/peerj-cs.1245 (PMC10280643; doi:10.7717/peerj-cs.1245)
Supplement: Supplemental Information 4 — Each data indicates a series of the best objective values, the ever-found optimal solutions, and the corresponding computation time obtained by our algorithm in the search process. [file peerj-cs-09-1245-s004.zip › results/SecondCategory/r1250-7500.txt]

Number of vertexes = 1250
Number of edges = 7500
n' = 1213
m' = 7433
8
reduction cost:9.4e-05
============================ round 1 ===============================
Complete the construction of the initial solution, the fvsp is = 626	 timecost = 0.018284s
CS: find better solution, the fvsp is = 625	 timecost = 0.031605s
CS: find better solution, the fvsp is = 624	 timecost = 0.031648s
CS: find better solution, the fvsp is = 623	 timecost = 0.031685s
CS: find better solution, the fvsp is = 622	 timecost = 0.031719s
CS: find better solution, the fvsp is = 621	 timecost = 0.031755s
CS: find better solution, the fvsp is = 620	 timecost = 0.031791s
CS: find better solution, the fvsp is = 619	 timecost = 0.031827s
CS: find better solution, the fvsp is = 618	 timecost = 0.031863s
CS: find better solution, the fvsp is = 617	 timecost = 0.031898s
CS: find better solution, the fvsp is = 616	 timecost = 0.031933s
CS: find better solution, the fvsp is = 615	 timecost = 0.031966s
CS: find better solution, the fvsp is = 614	 timecost = 0.032001s
CS: find better solution, the fvsp is = 613	 timecost = 0.032034s
CS: find better solution, the fvsp is = 612	 timecost = 0.032071s
CS: find better solution, the fvsp is = 611	 timecost = 0.032103s
CS: find better solution, the fvsp is = 610	 timecost = 0.032137s
CS: find better solution, the fvsp is = 609	 timecost = 0.032171s
CS: find better solution, the fvsp is = 608	 timecost = 0.032205s
CS: find better solution, the fvsp is = 607	 timecost = 0.032241s
CS: find better solution, the fvsp is = 606	 timecost = 0.032277s
CS: find better solution, the fvsp is = 605	 timecost = 0.032312s
CS: find better solution, the fvsp is = 604	 timecost = 0.032348s
CS: find better solution, the fvsp is = 603	 timecost = 0.032381s
CS: find better solution, the fvsp is = 602	 timecost = 0.032426s
CS: find better solution, the fvsp is = 601	 timecost = 0.03246s
CS: find better solution, the fvsp is = 600	 timecost = 0.032495s
CS: find better solution, the fvsp is = 599	 timecost = 0.032526s
CS: find better solution, the fvsp is = 598	 timecost = 0.032561s
CS: find better solution, the fvsp is = 597	 timecost = 0.032596s
CS: find better solution, the fvsp is = 596	 timecost = 0.032631s
CS: find better solution, the fvsp is = 595	 timecost = 0.032664s
CS: find better solution, the fvsp is = 594	 timecost = 0.0327s
CS: find better solution, the fvsp is = 593	 timecost = 0.032734s
CS: find better solution, the fvsp is = 592	 timecost = 0.032771s
CS: find better solution, the fvsp is = 591	 timecost = 0.032809s
CS: find better solution, the fvsp is = 590	 timecost = 0.032844s
CS: find better solution, the fvsp is = 589	 timecost = 0.032879s
CS: find better solution, the fvsp is = 588	 timecost = 0.032915s
CS: find better solution, the fvsp is = 587	 timecost = 0.032949s
CS: find better solution, the fvsp is = 586	 timecost = 0.032983s
CS: find better solution, the fvsp is = 585	 timecost = 0.033019s
CS: find better solution, the fvsp is = 584	 timecost = 0.033053s
CS: find better solution, the fvsp is = 583	 timecost = 0.033086s
CS: find better solution, the fvsp is = 582	 timecost = 0.033119s
CS: find better solution, the fvsp is = 581	 timecost = 0.033153s
CS: find better solution, the fvsp is = 580	 timecost = 0.033188s
CS: find better solution, the fvsp is = 579	 timecost = 0.033222s
CS: find better solution, the fvsp is = 578	 timecost = 0.03326s
CS: find better solution, the fvsp is = 577	 timecost = 0.033297s
CS: find better solution, the fvsp is = 576	 timecost = 0.033331s
CS: find better solution, the fvsp is = 575	 timecost = 0.033365s
CS: find better solution, the fvsp is = 574	 timecost = 0.033396s
CS: find better solution, the fvsp is = 573	 timecost = 0.033438s
CS: find better solution, the fvsp is = 572	 timecost = 0.033475s
CS: find better solution, the fvsp is = 571	 timecost = 0.033509s
CS: find better solution, the fvsp is = 570	 timecost = 0.033546s
CS: find better solution, the fvsp is = 569	 timecost = 0.033584s
CS: find better solution, the fvsp is = 568	 timecost = 0.033619s
CS: find better solution, the fvsp is = 567	 timecost = 0.033663s
CS: find better solution, the fvsp is = 566	 timecost = 0.043352s
CS: find better solution, the fvsp is = 565	 timecost = 0.043391s
CS: find better solution, the fvsp is = 564	 timecost = 0.043435s
CS: find better solution, the fvsp is = 563	 timecost = 0.043469s
CS: find better solution, the fvsp is = 562	 timecost = 0.043505s
CS: find better solution, the fvsp is = 561	 timecost = 0.043544s
CS: find better solution, the fvsp is = 560	 timecost = 0.043581s
CS: find better solution, the fvsp is = 559	 timecost = 0.04362s
CS: find better solution, the fvsp is = 558	 timecost = 0.043659s
CS: find better solution, the fvsp is = 557	 timecost = 0.043695s
CS: find better solution, the fvsp is = 556	 timecost = 0.043732s
CS: find better solution, the fvsp is = 555	 timecost = 0.043768s
CS: find better solution, the fvsp is = 554	 timecost = 0.043804s
CS: find better solution, the fvsp is = 553	 timecost = 0.043839s
CS: find better solution, the fvsp is = 552	 timecost = 0.043873s
CS: find better solution, the fvsp is = 551	 timecost = 0.043908s
CS: find better solution, the fvsp is = 550	 timecost = 0.043943s
CS: find better solution, the fvsp is = 549	 timecost = 0.043977s
CS: find better solution, the fvsp is = 548	 timecost = 0.044012s
CS: find better solution, the fvsp is = 547	 timecost = 0.044051s
CS: find better solution, the fvsp is = 546	 timecost = 0.044087s
CS: find better solution, the fvsp is = 545	 timecost = 0.044124s
CS: find better solution, the fvsp is = 544	 timecost = 0.044159s
CS: find better solution, the fvsp is = 543	 timecost = 0.044195s
CS: find better solution, the fvsp is = 542	 timecost = 0.044229s
CS: find better solution, the fvsp is = 541	 timecost = 0.044264s
CS: find better solution, the fvsp is = 540	 timecost = 0.044301s
CS: find better solution, the fvsp is = 539	 timecost = 0.044336s
CS: find better solution, the fvsp is = 538	 timecost = 0.044371s
CS: find better solution, the fvsp is = 537	 timecost = 0.044403s
CS: find better solution, the fvsp is = 536	 timecost = 0.044445s
CS: find better solution, the fvsp is = 535	 timecost = 0.052857s
CS: find better solution, the fvsp is = 534	 timecost = 0.052897s
CS: find better solution, the fvsp is = 533	 timecost = 0.05293s
CS: find better solution, the fvsp is = 532	 timecost = 0.052969s
CS: find better solution, the fvsp is = 531	 timecost = 0.053008s
CS: find better solution, the fvsp is = 530	 timecost = 0.053043s
CS: find better solution, the fvsp is = 529	 timecost = 0.053079s
CS: find better solution, the fvsp is = 528	 timecost = 0.053117s
CS: find better solution, the fvsp is = 527	 timecost = 0.053152s
CS: find better solution, the fvsp is = 526	 timecost = 0.053191s
CS: find better solution, the fvsp is = 525	 timecost = 0.053228s
CS: find better solution, the fvsp is = 524	 timecost = 0.053266s
CS: find better solution, the fvsp is = 523	 timecost = 0.053301s
CS: find better solution, the fvsp is = 522	 timecost = 0.053338s
CS: find better solution, the fvsp is = 521	 timecost = 0.053376s
CS: find better solution, the fvsp is = 520	 timecost = 0.053412s
CS: find better solution, the fvsp is = 519	 timecost = 0.053455s
CS: find better solution, the fvsp is = 518	 timecost = 0.053492s
CS: find better solution, the fvsp is = 517	 timecost = 0.053527s
CS: find better solution, the fvsp is = 516	 timecost = 0.053565s
CS: find better solution, the fvsp is = 515	 timecost = 0.053602s
CS: find better solution, the fvsp is = 514	 timecost = 0.05365s
CS: find better solution, the fvsp is = 513	 timecost = 0.053692s
CS: find better solution, the fvsp is = 512	 timecost = 0.060283s
CS: find better solution, the fvsp is = 511	 timecost = 0.060335s
CS: find better solution, the fvsp is = 510	 timecost = 0.060373s
CS: find better solution, the fvsp is = 509	 timecost = 0.060407s
CS: find better solution, the fvsp is = 508	 timecost = 0.060451s
CS: find better solution, the fvsp is = 507	 timecost = 0.060489s
CS: find better solution, the fvsp is = 506	 timecost = 0.060524s
CS: find better solution, the fvsp is = 505	 timecost = 0.060561s
CS: find better solution, the fvsp is = 504	 timecost = 0.060604s
CS: find better solution, the fvsp is = 503	 timecost = 0.060638s
CS: find better solution, the fvsp is = 502	 timecost = 0.060675s
CS: find better solution, the fvsp is = 501	 timecost = 0.06679s
CS: find better solution, the fvsp is = 500	 timecost = 0.066831s
CS: find better solution, the fvsp is = 499	 timecost = 0.06687s
CS: find better solution, the fvsp is = 498	 timecost = 0.066905s
CS: find better solution, the fvsp is = 497	 timecost = 0.066944s
CS: find better solution, the fvsp is = 496	 timecost = 0.072535s
CS: find better solution, the fvsp is = 495	 timecost = 0.072573s
CS: find better solution, the fvsp is = 494	 timecost = 0.072608s
CS: find better solution, the fvsp is = 493	 timecost = 0.072645s
CS: find better solution, the fvsp is = 492	 timecost = 0.072683s
CS: find better solution, the fvsp is = 491	 timecost = 0.07272s
CS: find better solution, the fvsp is = 490	 timecost = 0.072757s
CS: find better solution, the fvsp is = 489	 timecost = 0.072792s
CS: find better solution, the fvsp is = 488	 timecost = 0.072829s
CS: find better solution, the fvsp is = 487	 timecost = 0.072865s
CS: find better solution, the fvsp is = 486	 timecost = 0.077367s
CS: find better solution, the fvsp is = 485	 timecost = 0.077407s
CS: find better solution, the fvsp is = 484	 timecost = 0.077451s
CS: find better solution, the fvsp is = 483	 timecost = 0.07749s
CS: find better solution, the fvsp is = 482	 timecost = 0.077526s
CS: find better solution, the fvsp is = 481	 timecost = 0.081575s
CS: find better solution, the fvsp is = 480	 timecost = 0.081615s
CS: find better solution, the fvsp is = 479	 timecost = 0.081663s
CS: find better solution, the fvsp is = 478	 timecost = 0.085545s
CS: find better solution, the fvsp is = 477	 timecost = 0.089825s
CS: find better solution, the fvsp is = 476	 timecost = 0.089869s
CS: find better solution, the fvsp is = 475	 timecost = 0.089904s
CS: find better solution, the fvsp is = 474	 timecost = 0.10145s
CS: find better solution, the fvsp is = 473	 timecost = 0.101489s
CS: find better solution, the fvsp is = 472	 timecost = 0.101526s
CS: find better solution, the fvsp is = 471	 timecost = 0.101564s
CS: find better solution, the fvsp is = 470	 timecost = 0.101601s
CS: find better solution, the fvsp is = 469	 timecost = 0.101648s
CS: find better solution, the fvsp is = 468	 timecost = 0.105461s
CS: find better solution, the fvsp is = 467	 timecost = 0.108633s
CS: find better solution, the fvsp is = 466	 timecost = 0.111863s
CS: find better solution, the fvsp is = 465	 timecost = 0.121985s
CS: find better solution, the fvsp is = 464	 timecost = 0.135372s
CS: find better solution, the fvsp is = 463	 timecost = 0.135414s
CS: find better solution, the fvsp is = 462	 timecost = 0.135459s
CS: find better solution, the fvsp is = 461	 timecost = 0.135497s
CS: find better solution, the fvsp is = 460	 timecost = 0.138842s
CS: find better solution, the fvsp is = 459	 timecost = 0.149138s
CS: find better solution, the fvsp is = 458	 timecost = 0.15218s
CS: find better solution, the fvsp is = 457	 timecost = 0.152221s
CS: find better solution, the fvsp is = 456	 timecost = 0.15226s
CS: find better solution, the fvsp is = 455	 timecost = 0.182429s
CS: find better solution, the fvsp is = 454	 timecost = 0.182484s
CS: find better solution, the fvsp is = 453	 timecost = 0.209698s
CS: find better solution, the fvsp is = 452	 timecost = 0.232452s
CS: find better solution, the fvsp is = 451	 timecost = 0.249437s
CS: find better solution, the fvsp is = 450	 timecost = 0.249483s
CS: find better solution, the fvsp is = 449	 timecost = 0.27227s
CS: find better solution, the fvsp is = 448	 timecost = 0.272329s
CS: find better solution, the fvsp is = 447	 timecost = 0.275202s
CS: find better solution, the fvsp is = 446	 timecost = 0.287543s
CS: find better solution, the fvsp is = 445	 timecost = 0.287592s
CS: find better solution, the fvsp is = 444	 timecost = 0.287633s
CS: find better solution, the fvsp is = 443	 timecost = 0.309008s
CS: find better solution, the fvsp is = 442	 timecost = 0.309069s
CS: find better solution, the fvsp is = 441	 timecost = 0.378595s
CS: find better solution, the fvsp is = 440	 timecost = 0.456217s
CS: find better solution, the fvsp is = 439	 timecost = 0.456265s
CS: find better solution, the fvsp is = 438	 timecost = 0.468164s
CS: find better solution, the fvsp is = 437	 timecost = 0.476984s
CS: find better solution, the fvsp is = 436	 timecost = 0.513978s
CS: find better solution, the fvsp is = 435	 timecost = 0.544811s
CS: find better solution, the fvsp is = 434	 timecost = 0.59757s
CS: find better solution, the fvsp is = 433	 timecost = 0.66264s
CS: find better solution, the fvsp is = 432	 timecost = 0.70919s
CS: find better solution, the fvsp is = 431	 timecost = 0.714856s
CS: find better solution, the fvsp is = 430	 timecost = 0.714898s
CS: find better solution, the fvsp is = 429	 timecost = 0.790804s
CS: find better solution, the fvsp is = 428	 timecost = 1.20573s
CS: find better solution, the fvsp is = 427	 timecost = 1.3704s
CS: find better solution, the fvsp is = 426	 timecost = 1.37047s
CS: find better solution, the fvsp is = 425	 timecost = 1.45647s
CS: find better solution, the fvsp is = 424	 timecost = 1.76174s
CS: find better solution, the fvsp is = 423	 timecost = 2.48169s
CS: find better solution, the fvsp is = 422	 timecost = 2.6994s
CS: find better solution, the fvsp is = 421	 timecost = 2.71028s
CS: find better solution, the fvsp is = 420	 timecost = 3.30309s
CS: find better solution, the fvsp is = 419	 timecost = 3.69653s
CS: find better solution, the fvsp is = 418	 timecost = 4.42659s
CS: find better solution, the fvsp is = 417	 timecost = 4.62451s
CS: find better solution, the fvsp is = 416	 timecost = 5.16588s
CS: find better solution, the fvsp is = 415	 timecost = 5.18863s
CS: find better solution, the fvsp is = 414	 timecost = 5.19019s
CS: find better solution, the fvsp is = 413	 timecost = 9.39949s
CS: find better solution, the fvsp is = 412	 timecost = 18.8028s
CS: find better solution, the fvsp is = 411	 timecost = 18.9482s
CS: find better solution, the fvsp is = 410	 timecost = 20.1633s
CS: find better solution, the fvsp is = 409	 timecost = 20.6112s
CS: find better solution, the fvsp is = 408	 timecost = 54.7358s
CS: find better solution, the fvsp is = 407	 timecost = 58.2862s
CS: find better solution, the fvsp is = 406	 timecost = 59.3863s
CS: find better solution, the fvsp is = 405	 timecost = 83.4695s
CS: find better solution, the fvsp is = 404	 timecost = 100.841s
CS: find better solution, the fvsp is = 403	 timecost = 117.629s
local_f = 403
key node:
621 393 832 66 517 539 1167 26 497 491 679 487 947 1070 958 1179 140 145 1247 1035 1222 206 112 79 920 797 492 753 25 1231 586 377 514 1160 9 343 89 373 548 228 659 124 148 903 1 430 930 249 876 1075 851 1233 1134 433 1165 493 737 766 1064 1079 984 589 1200 1074 549 98 1056 941 480 307 560 1137 398 411 1126 1113 268 1012 722 1133 814 1144 24 1195 666 981 414 1208 632 381 673 476 135 197 482 434 56 484 1206 1084 189 732 874 1162 91 825 856 653 71 1116 232 318 599 284 1239 730 404 661 748 1166 119 1114 230 760 179 262 1080 668 464 1036 605 1068 300 905 327 951 314 649 236 570 707 1185 358 285 488 583 4 1120 41 1214 859 656 1009 1055 1088 301 1139 224 265 310 1158 615 610 1148 88 921 418 349 177 620 208 594 937 808 1008 844 1107 1061 1173 509 726 820 104 427 1237 819 260 1129 812 908 304 554 966 986 850 10 1030 719 76 698 450 759 173 1004 924 457 795 680 1178 11 187 1170 347 1104 267 776 655 918 229 1177 614 419 502 577 1186 1238 1089 936 210 764 499 929 933 1033 836 1209 198 225 209 567 914 999 165 959 1236 342 1196 423 1069 700 199 80 581 67 1117 169 971 1150 247 854 1227 1202 462 946 60 218 1240 505 630 725 234 1049 683 31 1130 489 1110 1066 167 887 55 745 833 739 271 302 806 843 711 1199 544 49 1135 559 495 1226 290 142 762 151 588 552 534 767 670 1187 100 1077 1232 942 1245 191 932 203 153 1006 829 839 481 252 359 1159 507 90 384 429 254 807 853 1083 676 1124 1142 723 1015 1161 15 561 114 298 779 828 246 219 1224 270 1143 691 161 207 765 1073 704 866 1000 756 1105 168 108 543 580 982 511 1057 435 222 592 261 562 919 95 922 597 944 911 894 1001 708 127 365 824 1059 442 608 37 872 855 1111 149 178 1225 997 1122 521 292 694 311 456 12 1218 134 446 980 
============================ round 2 ===============================
Complete the construction of the initial solution, the fvsp is = 628	 timecost = 0.018485s
CS: find better solution, the fvsp is = 627	 timecost = 0.032203s
CS: find better solution, the fvsp is = 626	 timecost = 0.03224s
CS: find better solution, the fvsp is = 625	 timecost = 0.032273s
CS: find better solution, the fvsp is = 624	 timecost = 0.032308s
CS: find better solution, the fvsp is = 623	 timecost = 0.032344s
CS: find better solution, the fvsp is = 622	 timecost = 0.03238s
CS: find better solution, the fvsp is = 621	 timecost = 0.032418s
CS: find better solution, the fvsp is = 620	 timecost = 0.032454s
CS: find better solution, the fvsp is = 619	 timecost = 0.03249s
CS: find better solution, the fvsp is = 618	 timecost = 0.032525s
CS: find better solution, the fvsp is = 617	 timecost = 0.03256s
CS: find better solution, the fvsp is = 616	 timecost = 0.032604s
CS: find better solution, the fvsp is = 615	 timecost = 0.032641s
CS: find better solution, the fvsp is = 614	 timecost = 0.03268s
CS: find better solution, the fvsp is = 613	 timecost = 0.032715s
CS: find better solution, the fvsp is = 612	 timecost = 0.032751s
CS: find better solution, the fvsp is = 611	 timecost = 0.032785s
CS: find better solution, the fvsp is = 610	 timecost = 0.032817s
CS: find better solution, the fvsp is = 609	 timecost = 0.032852s
CS: find better solution, the fvsp is = 608	 timecost = 0.032888s
CS: find better solution, the fvsp is = 607	 timecost = 0.032923s
CS: find better solution, the fvsp is = 606	 timecost = 0.032958s
CS: find better solution, the fvsp is = 605	 timecost = 0.032991s
CS: find better solution, the fvsp is = 604	 timecost = 0.033027s
CS: find better solution, the fvsp is = 603	 timecost = 0.033062s
CS: find better solution, the fvsp is = 602	 timecost = 0.033099s
CS: find better solution, the fvsp is = 601	 timecost = 0.033136s
CS: find better solution, the fvsp is = 600	 timecost = 0.033173s
CS: find better solution, the fvsp is = 599	 timecost = 0.033214s
CS: find better solution, the fvsp is = 598	 timecost = 0.033249s
CS: find better solution, the fvsp is = 597	 timecost = 0.033284s
CS: find better solution, the fvsp is = 596	 timecost = 0.033323s
CS: find better solution, the fvsp is = 595	 timecost = 0.033359s
CS: find better solution, the fvsp is = 594	 timecost = 0.033393s
CS: find better solution, the fvsp is = 593	 timecost = 0.03343s
CS: find better solution, the fvsp is = 592	 timecost = 0.033464s
CS: find better solution, the fvsp is = 591	 timecost = 0.033499s
CS: find better solution, the fvsp is = 590	 timecost = 0.033536s
CS: find better solution, the fvsp is = 589	 timecost = 0.033574s
CS: find better solution, the fvsp is = 588	 timecost = 0.033615s
CS: find better solution, the fvsp is = 587	 timecost = 0.033655s
CS: find better solution, the fvsp is = 586	 timecost = 0.033693s
CS: find better solution, the fvsp is = 585	 timecost = 0.03373s
CS: find better solution, the fvsp is = 584	 timecost = 0.033765s
CS: find better solution, the fvsp is = 583	 timecost = 0.033803s
CS: find better solution, the fvsp is = 582	 timecost = 0.033835s
CS: find better solution, the fvsp is = 581	 timecost = 0.033872s
CS: find better solution, the fvsp is = 580	 timecost = 0.033908s
CS: find better solution, the fvsp is = 579	 timecost = 0.033943s
CS: find better solution, the fvsp is = 578	 timecost = 0.033977s
CS: find better solution, the fvsp is = 577	 timecost = 0.034011s
CS: find better solution, the fvsp is = 576	 timecost = 0.034048s
CS: find better solution, the fvsp is = 575	 timecost = 0.034085s
CS: find better solution, the fvsp is = 574	 timecost = 0.034119s
CS: find better solution, the fvsp is = 573	 timecost = 0.034158s
CS: find better solution, the fvsp is = 572	 timecost = 0.034191s
CS: find better solution, the fvsp is = 571	 timecost = 0.034227s
CS: find better solution, the fvsp is = 570	 timecost = 0.034269s
CS: find better solution, the fvsp is = 569	 timecost = 0.034308s
CS: find better solution, the fvsp is = 568	 timecost = 0.034342s
CS: find better solution, the fvsp is = 567	 timecost = 0.044016s
CS: find better solution, the fvsp is = 566	 timecost = 0.044062s
CS: find better solution, the fvsp is = 565	 timecost = 0.044103s
CS: find better solution, the fvsp is = 564	 timecost = 0.04414s
CS: find better solution, the fvsp is = 563	 timecost = 0.044177s
CS: find better solution, the fvsp is = 562	 timecost = 0.044216s
CS: find better solution, the fvsp is = 561	 timecost = 0.044254s
CS: find better solution, the fvsp is = 560	 timecost = 0.04429s
CS: find better solution, the fvsp is = 559	 timecost = 0.044324s
CS: find better solution, the fvsp is = 558	 timecost = 0.044359s
CS: find better solution, the fvsp is = 557	 timecost = 0.044396s
CS: find better solution, the fvsp is = 556	 timecost = 0.044433s
CS: find better solution, the fvsp is = 555	 timecost = 0.044468s
CS: find better solution, the fvsp is = 554	 timecost = 0.044502s
CS: find better solution, the fvsp is = 553	 timecost = 0.044538s
CS: find better solution, the fvsp is = 552	 timecost = 0.044573s
CS: find better solution, the fvsp is = 551	 timecost = 0.04462s
CS: find better solution, the fvsp is = 550	 timecost = 0.044658s
CS: find better solution, the fvsp is = 549	 timecost = 0.044695s
CS: find better solution, the fvsp is = 548	 timecost = 0.044729s
CS: find better solution, the fvsp is = 547	 timecost = 0.044767s
CS: find better solution, the fvsp is = 546	 timecost = 0.044803s
CS: find better solution, the fvsp is = 545	 timecost = 0.044841s
CS: find better solution, the fvsp is = 544	 timecost = 0.044877s
CS: find better solution, the fvsp is = 543	 timecost = 0.044916s
CS: find better solution, the fvsp is = 542	 timecost = 0.044953s
CS: find better solution, the fvsp is = 541	 timecost = 0.04499s
CS: find better solution, the fvsp is = 540	 timecost = 0.045025s
CS: find better solution, the fvsp is = 539	 timecost = 0.04506s
CS: find better solution, the fvsp is = 538	 timecost = 0.045097s
CS: find better solution, the fvsp is = 537	 timecost = 0.045137s
CS: find better solution, the fvsp is = 536	 timecost = 0.052844s
CS: find better solution, the fvsp is = 535	 timecost = 0.052887s
CS: find better solution, the fvsp is = 534	 timecost = 0.052923s
CS: find better solution, the fvsp is = 533	 timecost = 0.052963s
CS: find better solution, the fvsp is = 532	 timecost = 0.052998s
CS: find better solution, the fvsp is = 531	 timecost = 0.053037s
CS: find better solution, the fvsp is = 530	 timecost = 0.053074s
CS: find better solution, the fvsp is = 529	 timecost = 0.053109s
CS: find better solution, the fvsp is = 528	 timecost = 0.053144s
CS: find better solution, the fvsp is = 527	 timecost = 0.053179s
CS: find better solution, the fvsp is = 526	 timecost = 0.053218s
CS: find better solution, the fvsp is = 525	 timecost = 0.053252s
CS: find better solution, the fvsp is = 524	 timecost = 0.053287s
CS: find better solution, the fvsp is = 523	 timecost = 0.053323s
CS: find better solution, the fvsp is = 522	 timecost = 0.053362s
CS: find better solution, the fvsp is = 521	 timecost = 0.053399s
CS: find better solution, the fvsp is = 520	 timecost = 0.053436s
CS: find better solution, the fvsp is = 519	 timecost = 0.053474s
CS: find better solution, the fvsp is = 518	 timecost = 0.05351s
CS: find better solution, the fvsp is = 517	 timecost = 0.053548s
CS: find better solution, the fvsp is = 516	 timecost = 0.053591s
CS: find better solution, the fvsp is = 515	 timecost = 0.059877s
CS: find better solution, the fvsp is = 514	 timecost = 0.059931s
CS: find better solution, the fvsp is = 513	 timecost = 0.059968s
CS: find better solution, the fvsp is = 512	 timecost = 0.060003s
CS: find better solution, the fvsp is = 511	 timecost = 0.060042s
CS: find better solution, the fvsp is = 510	 timecost = 0.060081s
CS: find better solution, the fvsp is = 509	 timecost = 0.060119s
CS: find better solution, the fvsp is = 508	 timecost = 0.060163s
CS: find better solution, the fvsp is = 507	 timecost = 0.060202s
CS: find better solution, the fvsp is = 506	 timecost = 0.060239s
CS: find better solution, the fvsp is = 505	 timecost = 0.060276s
CS: find better solution, the fvsp is = 504	 timecost = 0.060312s
CS: find better solution, the fvsp is = 503	 timecost = 0.060348s
CS: find better solution, the fvsp is = 502	 timecost = 0.060381s
CS: find better solution, the fvsp is = 501	 timecost = 0.060417s
CS: find better solution, the fvsp is = 500	 timecost = 0.060453s
CS: find better solution, the fvsp is = 499	 timecost = 0.060491s
CS: find better solution, the fvsp is = 498	 timecost = 0.060529s
CS: find better solution, the fvsp is = 497	 timecost = 0.060568s
CS: find better solution, the fvsp is = 496	 timecost = 0.060614s
CS: find better solution, the fvsp is = 495	 timecost = 0.065355s
CS: find better solution, the fvsp is = 494	 timecost = 0.065425s
CS: find better solution, the fvsp is = 493	 timecost = 0.065482s
CS: find better solution, the fvsp is = 492	 timecost = 0.065531s
CS: find better solution, the fvsp is = 491	 timecost = 0.065596s
CS: find better solution, the fvsp is = 490	 timecost = 0.065651s
CS: find better solution, the fvsp is = 489	 timecost = 0.069972s
CS: find better solution, the fvsp is = 488	 timecost = 0.07002s
CS: find better solution, the fvsp is = 487	 timecost = 0.070058s
CS: find better solution, the fvsp is = 486	 timecost = 0.070094s
CS: find better solution, the fvsp is = 485	 timecost = 0.074588s
CS: find better solution, the fvsp is = 484	 timecost = 0.074639s
CS: find better solution, the fvsp is = 483	 timecost = 0.074684s
CS: find better solution, the fvsp is = 482	 timecost = 0.074739s
CS: find better solution, the fvsp is = 481	 timecost = 0.07479s
CS: find better solution, the fvsp is = 480	 timecost = 0.074855s
CS: find better solution, the fvsp is = 479	 timecost = 0.082445s
CS: find better solution, the fvsp is = 478	 timecost = 0.082493s
CS: find better solution, the fvsp is = 477	 timecost = 0.08253s
CS: find better solution, the fvsp is = 476	 timecost = 0.086089s
CS: find better solution, the fvsp is = 475	 timecost = 0.086136s
CS: find better solution, the fvsp is = 474	 timecost = 0.101399s
CS: find better solution, the fvsp is = 473	 timecost = 0.101452s
CS: find better solution, the fvsp is = 472	 timecost = 0.101487s
CS: find better solution, the fvsp is = 471	 timecost = 0.101525s
CS: find better solution, the fvsp is = 470	 timecost = 0.101568s
CS: find better solution, the fvsp is = 469	 timecost = 0.108312s
CS: find better solution, the fvsp is = 468	 timecost = 0.108369s
CS: find better solution, the fvsp is = 467	 timecost = 0.108411s
CS: find better solution, the fvsp is = 466	 timecost = 0.111764s
CS: find better solution, the fvsp is = 465	 timecost = 0.121521s
CS: find better solution, the fvsp is = 464	 timecost = 0.121571s
CS: find better solution, the fvsp is = 463	 timecost = 0.121622s
CS: find better solution, the fvsp is = 462	 timecost = 0.121662s
CS: find better solution, the fvsp is = 461	 timecost = 0.158361s
CS: find better solution, the fvsp is = 460	 timecost = 0.158429s
CS: find better solution, the fvsp is = 459	 timecost = 0.161342s
CS: find better solution, the fvsp is = 458	 timecost = 0.161385s
CS: find better solution, the fvsp is = 457	 timecost = 0.164371s
CS: find better solution, the fvsp is = 456	 timecost = 0.173833s
CS: find better solution, the fvsp is = 455	 timecost = 0.177272s
CS: find better solution, the fvsp is = 454	 timecost = 0.180642s
CS: find better solution, the fvsp is = 453	 timecost = 0.193257s
CS: find better solution, the fvsp is = 452	 timecost = 0.19914s
CS: find better solution, the fvsp is = 451	 timecost = 0.199179s
CS: find better solution, the fvsp is = 450	 timecost = 0.201582s
CS: find better solution, the fvsp is = 449	 timecost = 0.201622s
CS: find better solution, the fvsp is = 448	 timecost = 0.201659s
CS: find better solution, the fvsp is = 447	 timecost = 0.211239s
CS: find better solution, the fvsp is = 446	 timecost = 0.211299s
CS: find better solution, the fvsp is = 445	 timecost = 0.241716s
CS: find better solution, the fvsp is = 444	 timecost = 0.272007s
CS: find better solution, the fvsp is = 443	 timecost = 0.272052s
CS: find better solution, the fvsp is = 442	 timecost = 0.272091s
CS: find better solution, the fvsp is = 441	 timecost = 0.309003s
CS: find better solution, the fvsp is = 440	 timecost = 0.318157s
CS: find better solution, the fvsp is = 439	 timecost = 0.320305s
CS: find better solution, the fvsp is = 438	 timecost = 0.399287s
CS: find better solution, the fvsp is = 437	 timecost = 0.405887s
CS: find better solution, the fvsp is = 436	 timecost = 0.40593s
CS: find better solution, the fvsp is = 435	 timecost = 0.40597s
CS: find better solution, the fvsp is = 434	 timecost = 0.473802s
CS: find better solution, the fvsp is = 433	 timecost = 0.489787s
CS: find better solution, the fvsp is = 432	 timecost = 0.493733s
CS: find better solution, the fvsp is = 431	 timecost = 0.643198s
CS: find better solution, the fvsp is = 430	 timecost = 0.677439s
CS: find better solution, the fvsp is = 429	 timecost = 0.906074s
CS: find better solution, the fvsp is = 428	 timecost = 1.02635s
CS: find better solution, the fvsp is = 427	 timecost = 1.47526s
CS: find better solution, the fvsp is = 426	 timecost = 1.49878s
CS: find better solution, the fvsp is = 425	 timecost = 1.56048s
CS: find better solution, the fvsp is = 424	 timecost = 1.59067s
CS: find better solution, the fvsp is = 423	 timecost = 1.62901s
CS: find better solution, the fvsp is = 422	 timecost = 1.75191s
CS: find better solution, the fvsp is = 421	 timecost = 1.8485s
CS: find better solution, the fvsp is = 420	 timecost = 2.27682s
CS: find better solution, the fvsp is = 419	 timecost = 2.36302s
CS: find better solution, the fvsp is = 418	 timecost = 2.45557s
CS: find better solution, the fvsp is = 417	 timecost = 2.80248s
CS: find better solution, the fvsp is = 416	 timecost = 2.97462s
CS: find better solution, the fvsp is = 415	 timecost = 3.02004s
CS: find better solution, the fvsp is = 414	 timecost = 7.95183s
CS: find better solution, the fvsp is = 413	 timecost = 8.15636s
CS: find better solution, the fvsp is = 412	 timecost = 8.15643s
CS: find better solution, the fvsp is = 411	 timecost = 8.41168s
CS: find better solution, the fvsp is = 410	 timecost = 8.51343s
CS: find better solution, the fvsp is = 409	 timecost = 24.1528s
CS: find better solution, the fvsp is = 408	 timecost = 25.2511s
CS: find better solution, the fvsp is = 407	 timecost = 31.8738s
CS: find better solution, the fvsp is = 406	 timecost = 32.2101s
CS: find better solution, the fvsp is = 405	 timecost = 56.3851s
CS: find better solution, the fvsp is = 404	 timecost = 60.0304s
CS: find better solution, the fvsp is = 403	 timecost = 185.894s
local_f = 403
key node:
1015 1054 423 1200 496 95 567 933 499 349 361 381 723 142 936 1238 429 1113 1247 432 401 905 296 199 1143 218 902 824 1035 502 605 505 511 739 1236 35 60 1111 662 71 247 1144 1057 581 814 1239 819 1226 252 24 68 1118 1045 1186 999 868 737 144 788 1134 863 843 958 1102 265 539 1101 1066 112 169 851 853 583 1185 207 929 206 1056 350 229 859 733 1150 46 906 111 629 1084 237 608 220 145 930 378 209 569 639 98 1153 839 1187 373 1129 414 595 994 518 268 225 456 1105 1001 817 189 342 1036 887 680 434 1026 914 49 149 1114 553 459 1126 240 705 256 818 255 984 707 490 439 673 1170 856 548 108 208 232 1192 866 0 36 825 152 151 321 61 1049 295 630 301 552 450 345 472 1214 760 154 131 893 562 610 980 139 794 180 1195 882 495 398 384 1053 730 865 748 1191 419 844 1135 948 1019 31 952 487 1218 941 1207 838 122 65 982 250 765 570 119 917 377 435 1006 221 766 433 912 795 1028 1137 236 559 1159 485 1205 399 872 756 165 668 806 1092 248 482 835 318 597 28 1074 784 708 745 55 56 653 1008 443 481 262 365 1222 38 269 210 876 997 711 521 178 1088 820 767 860 1237 867 726 966 698 76 1169 919 457 725 924 514 962 464 855 241 694 752 1082 807 659 360 249 719 1064 1009 1139 89 1179 620 1133 136 829 676 1 911 79 599 1059 1246 1130 679 740 41 9 442 1110 1117 946 779 732 753 972 790 759 74 1075 1089 588 544 776 346 359 1160 591 577 978 372 179 545 230 592 885 691 996 391 998 121 1032 890 308 850 560 901 981 168 1225 589 430 333 404 1142 94 543 194 903 127 347 1122 916 554 304 1227 1181 832 796 446 307 488 90 1177 1017 1061 722 1224 358 1202 124 1240 290 894 491 104 1196 611 332 153 42 1209 655 143 658 836 480 1132 693 302 15 1190 951 661 166 1068 271 57 66 970 311 1167 
============================ round 3 ===============================
Complete the construction of the initial solution, the fvsp is = 629	 timecost = 0.018875s
CS: find better solution, the fvsp is = 628	 timecost = 0.033568s
CS: find better solution, the fvsp is = 627	 timecost = 0.033621s
CS: find better solution, the fvsp is = 626	 timecost = 0.033657s
CS: find better solution, the fvsp is = 625	 timecost = 0.033693s
CS: find better solution, the fvsp is = 624	 timecost = 0.033729s
CS: find better solution, the fvsp is = 623	 timecost = 0.033764s
CS: find better solution, the fvsp is = 622	 timecost = 0.033799s
CS: find better solution, the fvsp is = 621	 timecost = 0.033837s
CS: find better solution, the fvsp is = 620	 timecost = 0.033874s
CS: find better solution, the fvsp is = 619	 timecost = 0.033911s
CS: find better solution, the fvsp is = 618	 timecost = 0.033945s
CS: find better solution, the fvsp is = 617	 timecost = 0.03398s
CS: find better solution, the fvsp is = 616	 timecost = 0.034018s
CS: find better solution, the fvsp is = 615	 timecost = 0.034054s
CS: find better solution, the fvsp is = 614	 timecost = 0.034094s
CS: find better solution, the fvsp is = 613	 timecost = 0.03413s
CS: find better solution, the fvsp is = 612	 timecost = 0.034167s
CS: find better solution, the fvsp is = 611	 timecost = 0.034204s
CS: find better solution, the fvsp is = 610	 timecost = 0.034241s
CS: find better solution, the fvsp is = 609	 timecost = 0.034282s
CS: find better solution, the fvsp is = 608	 timecost = 0.034317s
CS: find better solution, the fvsp is = 607	 timecost = 0.034359s
CS: find better solution, the fvsp is = 606	 timecost = 0.034393s
CS: find better solution, the fvsp is = 605	 timecost = 0.034428s
CS: find better solution, the fvsp is = 604	 timecost = 0.034465s
CS: find better solution, the fvsp is = 603	 timecost = 0.0345s
CS: find better solution, the fvsp is = 602	 timecost = 0.034534s
CS: find better solution, the fvsp is = 601	 timecost = 0.034573s
CS: find better solution, the fvsp is = 600	 timecost = 0.034609s
CS: find better solution, the fvsp is = 599	 timecost = 0.034646s
CS: find better solution, the fvsp is = 598	 timecost = 0.034686s
CS: find better solution, the fvsp is = 597	 timecost = 0.034719s
CS: find better solution, the fvsp is = 596	 timecost = 0.034756s
CS: find better solution, the fvsp is = 595	 timecost = 0.03479s
CS: find better solution, the fvsp is = 594	 timecost = 0.034832s
CS: find better solution, the fvsp is = 593	 timecost = 0.034872s
CS: find better solution, the fvsp is = 592	 timecost = 0.034907s
CS: find better solution, the fvsp is = 591	 timecost = 0.03494s
CS: find better solution, the fvsp is = 590	 timecost = 0.034974s
CS: find better solution, the fvsp is = 589	 timecost = 0.035009s
CS: find better solution, the fvsp is = 588	 timecost = 0.035043s
CS: find better solution, the fvsp is = 587	 timecost = 0.035078s
CS: find better solution, the fvsp is = 586	 timecost = 0.035117s
CS: find better solution, the fvsp is = 585	 timecost = 0.03515s
CS: find better solution, the fvsp is = 584	 timecost = 0.035187s
CS: find better solution, the fvsp is = 583	 timecost = 0.035222s
CS: find better solution, the fvsp is = 582	 timecost = 0.035258s
CS: find better solution, the fvsp is = 581	 timecost = 0.035294s
CS: find better solution, the fvsp is = 580	 timecost = 0.03534s
CS: find better solution, the fvsp is = 579	 timecost = 0.035376s
CS: find better solution, the fvsp is = 578	 timecost = 0.035414s
CS: find better solution, the fvsp is = 577	 timecost = 0.035449s
CS: find better solution, the fvsp is = 576	 timecost = 0.035493s
CS: find better solution, the fvsp is = 575	 timecost = 0.035532s
CS: find better solution, the fvsp is = 574	 timecost = 0.035567s
CS: find better solution, the fvsp is = 573	 timecost = 0.035603s
CS: find better solution, the fvsp is = 572	 timecost = 0.035638s
CS: find better solution, the fvsp is = 571	 timecost = 0.035673s
CS: find better solution, the fvsp is = 570	 timecost = 0.03571s
CS: find better solution, the fvsp is = 569	 timecost = 0.035749s
CS: find better solution, the fvsp is = 568	 timecost = 0.035784s
CS: find better solution, the fvsp is = 567	 timecost = 0.035818s
CS: find better solution, the fvsp is = 566	 timecost = 0.035856s
CS: find better solution, the fvsp is = 565	 timecost = 0.035892s
CS: find better solution, the fvsp is = 564	 timecost = 0.03593s
CS: find better solution, the fvsp is = 563	 timecost = 0.035965s
CS: find better solution, the fvsp is = 562	 timecost = 0.036003s
CS: find better solution, the fvsp is = 561	 timecost = 0.036037s
CS: find better solution, the fvsp is = 560	 timecost = 0.036075s
CS: find better solution, the fvsp is = 559	 timecost = 0.036114s
CS: find better solution, the fvsp is = 558	 timecost = 0.036148s
CS: find better solution, the fvsp is = 557	 timecost = 0.036186s
CS: find better solution, the fvsp is = 556	 timecost = 0.036221s
CS: find better solution, the fvsp is = 555	 timecost = 0.036258s
CS: find better solution, the fvsp is = 554	 timecost = 0.036292s
CS: find better solution, the fvsp is = 553	 timecost = 0.036334s
CS: find better solution, the fvsp is = 552	 timecost = 0.036372s
CS: find better solution, the fvsp is = 551	 timecost = 0.036406s
CS: find better solution, the fvsp is = 550	 timecost = 0.03644s
CS: find better solution, the fvsp is = 549	 timecost = 0.036477s
CS: find better solution, the fvsp is = 548	 timecost = 0.036513s
CS: find better solution, the fvsp is = 547	 timecost = 0.03655s
CS: find better solution, the fvsp is = 546	 timecost = 0.045357s
CS: find better solution, the fvsp is = 545	 timecost = 0.045407s
CS: find better solution, the fvsp is = 544	 timecost = 0.045445s
CS: find better solution, the fvsp is = 543	 timecost = 0.045479s
CS: find better solution, the fvsp is = 542	 timecost = 0.045516s
CS: find better solution, the fvsp is = 541	 timecost = 0.045554s
CS: find better solution, the fvsp is = 540	 timecost = 0.045592s
CS: find better solution, the fvsp is = 539	 timecost = 0.045626s
CS: find better solution, the fvsp is = 538	 timecost = 0.045663s
CS: find better solution, the fvsp is = 537	 timecost = 0.045699s
CS: find better solution, the fvsp is = 536	 timecost = 0.045736s
CS: find better solution, the fvsp is = 535	 timecost = 0.045775s
CS: find better solution, the fvsp is = 534	 timecost = 0.045813s
CS: find better solution, the fvsp is = 533	 timecost = 0.04585s
CS: find better solution, the fvsp is = 532	 timecost = 0.045887s
CS: find better solution, the fvsp is = 531	 timecost = 0.045928s
CS: find better solution, the fvsp is = 530	 timecost = 0.045965s
CS: find better solution, the fvsp is = 529	 timecost = 0.046001s
CS: find better solution, the fvsp is = 528	 timecost = 0.046038s
CS: find better solution, the fvsp is = 527	 timecost = 0.046076s
CS: find better solution, the fvsp is = 526	 timecost = 0.046114s
CS: find better solution, the fvsp is = 525	 timecost = 0.046153s
CS: find better solution, the fvsp is = 524	 timecost = 0.046189s
CS: find better solution, the fvsp is = 523	 timecost = 0.046228s
CS: find better solution, the fvsp is = 522	 timecost = 0.046272s
CS: find better solution, the fvsp is = 521	 timecost = 0.052881s
CS: find better solution, the fvsp is = 520	 timecost = 0.052954s
CS: find better solution, the fvsp is = 519	 timecost = 0.053007s
CS: find better solution, the fvsp is = 518	 timecost = 0.053058s
CS: find better solution, the fvsp is = 517	 timecost = 0.053113s
CS: find better solution, the fvsp is = 516	 timecost = 0.05317s
CS: find better solution, the fvsp is = 515	 timecost = 0.053224s
CS: find better solution, the fvsp is = 514	 timecost = 0.053271s
CS: find better solution, the fvsp is = 513	 timecost = 0.05335s
CS: find better solution, the fvsp is = 512	 timecost = 0.053402s
CS: find better solution, the fvsp is = 511	 timecost = 0.053458s
CS: find better solution, the fvsp is = 510	 timecost = 0.053513s
CS: find better solution, the fvsp is = 509	 timecost = 0.053567s
CS: find better solution, the fvsp is = 508	 timecost = 0.053621s
CS: find better solution, the fvsp is = 507	 timecost = 0.053678s
CS: find better solution, the fvsp is = 506	 timecost = 0.05978s
CS: find better solution, the fvsp is = 505	 timecost = 0.064829s
CS: find better solution, the fvsp is = 504	 timecost = 0.064872s
CS: find better solution, the fvsp is = 503	 timecost = 0.06491s
CS: find better solution, the fvsp is = 502	 timecost = 0.064948s
CS: find better solution, the fvsp is = 501	 timecost = 0.064988s
CS: find better solution, the fvsp is = 500	 timecost = 0.065025s
CS: find better solution, the fvsp is = 499	 timecost = 0.065063s
CS: find better solution, the fvsp is = 498	 timecost = 0.0651s
CS: find better solution, the fvsp is = 497	 timecost = 0.065138s
CS: find better solution, the fvsp is = 496	 timecost = 0.065175s
CS: find better solution, the fvsp is = 495	 timecost = 0.069797s
CS: find better solution, the fvsp is = 494	 timecost = 0.069837s
CS: find better solution, the fvsp is = 493	 timecost = 0.069873s
CS: find better solution, the fvsp is = 492	 timecost = 0.069909s
CS: find better solution, the fvsp is = 491	 timecost = 0.069947s
CS: find better solution, the fvsp is = 490	 timecost = 0.069986s
CS: find better solution, the fvsp is = 489	 timecost = 0.074792s
CS: find better solution, the fvsp is = 488	 timecost = 0.074842s
CS: find better solution, the fvsp is = 487	 timecost = 0.074884s
CS: find better solution, the fvsp is = 486	 timecost = 0.074921s
CS: find better solution, the fvsp is = 485	 timecost = 0.079371s
CS: find better solution, the fvsp is = 484	 timecost = 0.079412s
CS: find better solution, the fvsp is = 483	 timecost = 0.083974s
CS: find better solution, the fvsp is = 482	 timecost = 0.084014s
CS: find better solution, the fvsp is = 481	 timecost = 0.084053s
CS: find better solution, the fvsp is = 480	 timecost = 0.08409s
CS: find better solution, the fvsp is = 479	 timecost = 0.088015s
CS: find better solution, the fvsp is = 478	 timecost = 0.088058s
CS: find better solution, the fvsp is = 477	 timecost = 0.088096s
CS: find better solution, the fvsp is = 476	 timecost = 0.088131s
CS: find better solution, the fvsp is = 475	 timecost = 0.08817s
CS: find better solution, the fvsp is = 474	 timecost = 0.099359s
CS: find better solution, the fvsp is = 473	 timecost = 0.0994s
CS: find better solution, the fvsp is = 472	 timecost = 0.099438s
CS: find better solution, the fvsp is = 471	 timecost = 0.123162s
CS: find better solution, the fvsp is = 470	 timecost = 0.123221s
CS: find better solution, the fvsp is = 469	 timecost = 0.12659s
CS: find better solution, the fvsp is = 468	 timecost = 0.12663s
CS: find better solution, the fvsp is = 467	 timecost = 0.133411s
CS: find better solution, the fvsp is = 466	 timecost = 0.133454s
CS: find better solution, the fvsp is = 465	 timecost = 0.139839s
CS: find better solution, the fvsp is = 464	 timecost = 0.143725s
CS: find better solution, the fvsp is = 463	 timecost = 0.151789s
CS: find better solution, the fvsp is = 462	 timecost = 0.151843s
CS: find better solution, the fvsp is = 461	 timecost = 0.159365s
CS: find better solution, the fvsp is = 460	 timecost = 0.173408s
CS: find better solution, the fvsp is = 459	 timecost = 0.173454s
CS: find better solution, the fvsp is = 458	 timecost = 0.183926s
CS: find better solution, the fvsp is = 457	 timecost = 0.183971s
CS: find better solution, the fvsp is = 456	 timecost = 0.191365s
CS: find better solution, the fvsp is = 455	 timecost = 0.198487s
CS: find better solution, the fvsp is = 454	 timecost = 0.201797s
CS: find better solution, the fvsp is = 453	 timecost = 0.20184s
CS: find better solution, the fvsp is = 452	 timecost = 0.201878s
CS: find better solution, the fvsp is = 451	 timecost = 0.230216s
CS: find better solution, the fvsp is = 450	 timecost = 0.23027s
CS: find better solution, the fvsp is = 449	 timecost = 0.243445s
CS: find better solution, the fvsp is = 448	 timecost = 0.258732s
CS: find better solution, the fvsp is = 447	 timecost = 0.270835s
CS: find better solution, the fvsp is = 446	 timecost = 0.299686s
CS: find better solution, the fvsp is = 445	 timecost = 0.302222s
CS: find better solution, the fvsp is = 444	 timecost = 0.307266s
CS: find better solution, the fvsp is = 443	 timecost = 0.347672s
CS: find better solution, the fvsp is = 442	 timecost = 0.378559s
CS: find better solution, the fvsp is = 441	 timecost = 0.400479s
CS: find better solution, the fvsp is = 440	 timecost = 0.48567s
CS: find better solution, the fvsp is = 439	 timecost = 0.532514s
CS: find better solution, the fvsp is = 438	 timecost = 0.700074s
CS: find better solution, the fvsp is = 437	 timecost = 0.722613s
CS: find better solution, the fvsp is = 436	 timecost = 0.745214s
CS: find better solution, the fvsp is = 435	 timecost = 0.766945s
CS: find better solution, the fvsp is = 434	 timecost = 0.766989s
CS: find better solution, the fvsp is = 433	 timecost = 0.926145s
CS: find better solution, the fvsp is = 432	 timecost = 0.976693s
CS: find better solution, the fvsp is = 431	 timecost = 1.02496s
CS: find better solution, the fvsp is = 430	 timecost = 1.69224s
CS: find better solution, the fvsp is = 429	 timecost = 2.11388s
CS: find better solution, the fvsp is = 428	 timecost = 3.79562s
CS: find better solution, the fvsp is = 427	 timecost = 3.79571s
CS: find better solution, the fvsp is = 426	 timecost = 4.39686s
CS: find better solution, the fvsp is = 425	 timecost = 4.54027s
CS: find better solution, the fvsp is = 424	 timecost = 5.11709s
CS: find better solution, the fvsp is = 423	 timecost = 5.63079s
CS: find better solution, the fvsp is = 422	 timecost = 8.01423s
CS: find better solution, the fvsp is = 421	 timecost = 8.78369s
CS: find better solution, the fvsp is = 420	 timecost = 8.92198s
CS: find better solution, the fvsp is = 419	 timecost = 8.92204s
CS: find better solution, the fvsp is = 418	 timecost = 9.45688s
CS: find better solution, the fvsp is = 417	 timecost = 10.7985s
CS: find better solution, the fvsp is = 416	 timecost = 12.6675s
CS: find better solution, the fvsp is = 415	 timecost = 13.2961s
CS: find better solution, the fvsp is = 414	 timecost = 13.3717s
CS: find better solution, the fvsp is = 413	 timecost = 13.9515s
CS: find better solution, the fvsp is = 412	 timecost = 14.9898s
CS: find better solution, the fvsp is = 411	 timecost = 15.5131s
CS: find better solution, the fvsp is = 410	 timecost = 25.3857s
CS: find better solution, the fvsp is = 409	 timecost = 30.379s
CS: find better solution, the fvsp is = 408	 timecost = 80.0877s
CS: find better solution, the fvsp is = 407	 timecost = 118.938s
CS: find better solution, the fvsp is = 406	 timecost = 188.024s
CS: find better solution, the fvsp is = 405	 timecost = 223.324s
local_f = 405
key node:
1187 373 790 52 1186 973 11 924 25 1240 169 1088 1142 467 269 372 844 256 1008 1025 242 1237 236 739 1053 1084 0 748 680 153 577 770 915 788 1162 951 730 914 326 640 423 51 327 319 399 480 265 286 131 561 1214 597 912 58 1239 941 31 378 74 1028 406 1006 719 1182 776 598 658 1220 199 1192 434 149 611 206 1190 694 1032 605 145 850 799 1068 197 1066 753 441 304 693 784 455 60 254 893 459 1133 81 237 479 928 906 87 970 473 514 1039 756 435 873 130 639 555 752 948 464 229 833 958 767 832 1160 1092 548 400 208 665 33 482 109 476 647 710 997 225 89 1060 1226 349 1228 342 481 28 839 502 443 1049 780 485 491 984 570 1202 297 615 588 894 377 562 245 121 1058 1100 856 384 167 679 36 732 1227 1132 1090 1150 53 515 111 666 101 369 996 1110 511 358 94 32 429 499 876 391 853 345 608 154 901 583 272 865 659 1001 1134 386 872 1208 359 49 50 955 252 967 594 365 1015 495 124 321 151 1130 9 90 1105 1209 862 946 971 144 887 711 543 446 534 1114 200 797 965 311 829 1177 803 655 653 308 981 420 567 505 175 1034 307 1159 966 545 142 1166 942 706 836 496 433 725 903 947 911 860 35 292 1178 1118 765 104 704 1163 318 12 882 1195 488 427 66 854 663 820 1113 217 766 247 497 389 885 209 341 230 599 1144 673 1069 560 662 760 347 668 268 745 150 929 824 487 166 1096 632 851 1236 549 796 412 187 1126 661 218 416 112 771 249 1045 415 554 194 1137 720 806 179 211 536 521 795 1158 444 352 994 1120 1070 828 489 313 1222 917 210 937 285 180 1127 271 105 404 807 1179 139 698 1075 539 838 1042 919 385 1009 952 1 55 1218 648 855 808 355 490 241 67 651 65 999 544 546 1055 812 601 1036 27 723 779 219 343 610 656 157 61 518 1135 370 127 250 1076 57 1059 234 1238 79 255 95 552 
============================ round 4 ===============================
Complete the construction of the initial solution, the fvsp is = 622	 timecost = 0.018743s
CS: find better solution, the fvsp is = 621	 timecost = 0.031843s
CS: find better solution, the fvsp is = 620	 timecost = 0.031885s
CS: find better solution, the fvsp is = 619	 timecost = 0.031922s
CS: find better solution, the fvsp is = 618	 timecost = 0.031961s
CS: find better solution, the fvsp is = 617	 timecost = 0.031996s
CS: find better solution, the fvsp is = 616	 timecost = 0.032029s
CS: find better solution, the fvsp is = 615	 timecost = 0.032067s
CS: find better solution, the fvsp is = 614	 timecost = 0.032101s
CS: find better solution, the fvsp is = 613	 timecost = 0.032136s
CS: find better solution, the fvsp is = 612	 timecost = 0.03217s
CS: find better solution, the fvsp is = 611	 timecost = 0.032209s
CS: find better solution, the fvsp is = 610	 timecost = 0.032247s
CS: find better solution, the fvsp is = 609	 timecost = 0.032281s
CS: find better solution, the fvsp is = 608	 timecost = 0.032316s
CS: find better solution, the fvsp is = 607	 timecost = 0.032355s
CS: find better solution, the fvsp is = 606	 timecost = 0.03239s
CS: find better solution, the fvsp is = 605	 timecost = 0.032424s
CS: find better solution, the fvsp is = 604	 timecost = 0.032459s
CS: find better solution, the fvsp is = 603	 timecost = 0.032494s
CS: find better solution, the fvsp is = 602	 timecost = 0.032531s
CS: find better solution, the fvsp is = 601	 timecost = 0.032566s
CS: find better solution, the fvsp is = 600	 timecost = 0.032602s
CS: find better solution, the fvsp is = 599	 timecost = 0.032635s
CS: find better solution, the fvsp is = 598	 timecost = 0.03267s
CS: find better solution, the fvsp is = 597	 timecost = 0.032705s
CS: find better solution, the fvsp is = 596	 timecost = 0.032741s
CS: find better solution, the fvsp is = 595	 timecost = 0.032776s
CS: find better solution, the fvsp is = 594	 timecost = 0.032811s
CS: find better solution, the fvsp is = 593	 timecost = 0.032852s
CS: find better solution, the fvsp is = 592	 timecost = 0.032887s
CS: find better solution, the fvsp is = 591	 timecost = 0.032923s
CS: find better solution, the fvsp is = 590	 timecost = 0.032959s
CS: find better solution, the fvsp is = 589	 timecost = 0.032992s
CS: find better solution, the fvsp is = 588	 timecost = 0.03303s
CS: find better solution, the fvsp is = 587	 timecost = 0.033065s
CS: find better solution, the fvsp is = 586	 timecost = 0.033101s
CS: find better solution, the fvsp is = 585	 timecost = 0.033141s
CS: find better solution, the fvsp is = 584	 timecost = 0.033176s
CS: find better solution, the fvsp is = 583	 timecost = 0.03321s
CS: find better solution, the fvsp is = 582	 timecost = 0.033252s
CS: find better solution, the fvsp is = 581	 timecost = 0.033293s
CS: find better solution, the fvsp is = 580	 timecost = 0.033329s
CS: find better solution, the fvsp is = 579	 timecost = 0.033367s
CS: find better solution, the fvsp is = 578	 timecost = 0.033402s
CS: find better solution, the fvsp is = 577	 timecost = 0.033434s
CS: find better solution, the fvsp is = 576	 timecost = 0.033468s
CS: find better solution, the fvsp is = 575	 timecost = 0.033499s
CS: find better solution, the fvsp is = 574	 timecost = 0.033535s
CS: find better solution, the fvsp is = 573	 timecost = 0.033573s
CS: find better solution, the fvsp is = 572	 timecost = 0.033614s
CS: find better solution, the fvsp is = 571	 timecost = 0.033649s
CS: find better solution, the fvsp is = 570	 timecost = 0.033684s
CS: find better solution, the fvsp is = 569	 timecost = 0.033718s
CS: find better solution, the fvsp is = 568	 timecost = 0.033756s
CS: find better solution, the fvsp is = 567	 timecost = 0.033793s
CS: find better solution, the fvsp is = 566	 timecost = 0.033828s
CS: find better solution, the fvsp is = 565	 timecost = 0.033874s
CS: find better solution, the fvsp is = 564	 timecost = 0.033911s
CS: find better solution, the fvsp is = 563	 timecost = 0.033947s
CS: find better solution, the fvsp is = 562	 timecost = 0.033984s
CS: find better solution, the fvsp is = 561	 timecost = 0.034021s
CS: find better solution, the fvsp is = 560	 timecost = 0.034055s
CS: find better solution, the fvsp is = 559	 timecost = 0.034101s
CS: find better solution, the fvsp is = 558	 timecost = 0.034136s
CS: find better solution, the fvsp is = 557	 timecost = 0.034176s
CS: find better solution, the fvsp is = 556	 timecost = 0.034215s
CS: find better solution, the fvsp is = 555	 timecost = 0.034252s
CS: find better solution, the fvsp is = 554	 timecost = 0.034286s
CS: find better solution, the fvsp is = 553	 timecost = 0.034322s
CS: find better solution, the fvsp is = 552	 timecost = 0.034361s
CS: find better solution, the fvsp is = 551	 timecost = 0.034399s
CS: find better solution, the fvsp is = 550	 timecost = 0.034434s
CS: find better solution, the fvsp is = 549	 timecost = 0.034468s
CS: find better solution, the fvsp is = 548	 timecost = 0.034504s
CS: find better solution, the fvsp is = 547	 timecost = 0.034541s
CS: find better solution, the fvsp is = 546	 timecost = 0.03458s
CS: find better solution, the fvsp is = 545	 timecost = 0.034615s
CS: find better solution, the fvsp is = 544	 timecost = 0.034651s
CS: find better solution, the fvsp is = 543	 timecost = 0.04228s
CS: find better solution, the fvsp is = 542	 timecost = 0.042324s
CS: find better solution, the fvsp is = 541	 timecost = 0.042359s
CS: find better solution, the fvsp is = 540	 timecost = 0.042394s
CS: find better solution, the fvsp is = 539	 timecost = 0.042429s
CS: find better solution, the fvsp is = 538	 timecost = 0.042467s
CS: find better solution, the fvsp is = 537	 timecost = 0.042503s
CS: find better solution, the fvsp is = 536	 timecost = 0.042541s
CS: find better solution, the fvsp is = 535	 timecost = 0.042576s
CS: find better solution, the fvsp is = 534	 timecost = 0.042611s
CS: find better solution, the fvsp is = 533	 timecost = 0.04265s
CS: find better solution, the fvsp is = 532	 timecost = 0.042689s
CS: find better solution, the fvsp is = 531	 timecost = 0.04273s
CS: find better solution, the fvsp is = 530	 timecost = 0.042765s
CS: find better solution, the fvsp is = 529	 timecost = 0.042802s
CS: find better solution, the fvsp is = 528	 timecost = 0.042847s
CS: find better solution, the fvsp is = 527	 timecost = 0.042885s
CS: find better solution, the fvsp is = 526	 timecost = 0.042923s
CS: find better solution, the fvsp is = 525	 timecost = 0.042958s
CS: find better solution, the fvsp is = 524	 timecost = 0.042995s
CS: find better solution, the fvsp is = 523	 timecost = 0.043033s
CS: find better solution, the fvsp is = 522	 timecost = 0.04977s
CS: find better solution, the fvsp is = 521	 timecost = 0.049813s
CS: find better solution, the fvsp is = 520	 timecost = 0.049857s
CS: find better solution, the fvsp is = 519	 timecost = 0.049895s
CS: find better solution, the fvsp is = 518	 timecost = 0.049933s
CS: find better solution, the fvsp is = 517	 timecost = 0.049969s
CS: find better solution, the fvsp is = 516	 timecost = 0.050008s
CS: find better solution, the fvsp is = 515	 timecost = 0.050048s
CS: find better solution, the fvsp is = 514	 timecost = 0.050097s
CS: find better solution, the fvsp is = 513	 timecost = 0.050135s
CS: find better solution, the fvsp is = 512	 timecost = 0.050173s
CS: find better solution, the fvsp is = 511	 timecost = 0.050209s
CS: find better solution, the fvsp is = 510	 timecost = 0.05616s
CS: find better solution, the fvsp is = 509	 timecost = 0.056209s
CS: find better solution, the fvsp is = 508	 timecost = 0.056246s
CS: find better solution, the fvsp is = 507	 timecost = 0.056283s
CS: find better solution, the fvsp is = 506	 timecost = 0.056319s
CS: find better solution, the fvsp is = 505	 timecost = 0.05636s
CS: find better solution, the fvsp is = 504	 timecost = 0.062503s
CS: find better solution, the fvsp is = 503	 timecost = 0.06257s
CS: find better solution, the fvsp is = 502	 timecost = 0.062612s
CS: find better solution, the fvsp is = 501	 timecost = 0.062649s
CS: find better solution, the fvsp is = 500	 timecost = 0.062685s
CS: find better solution, the fvsp is = 499	 timecost = 0.062721s
CS: find better solution, the fvsp is = 498	 timecost = 0.06814s
CS: find better solution, the fvsp is = 497	 timecost = 0.068196s
CS: find better solution, the fvsp is = 496	 timecost = 0.073509s
CS: find better solution, the fvsp is = 495	 timecost = 0.073554s
CS: find better solution, the fvsp is = 494	 timecost = 0.07359s
CS: find better solution, the fvsp is = 493	 timecost = 0.073625s
CS: find better solution, the fvsp is = 492	 timecost = 0.073662s
CS: find better solution, the fvsp is = 491	 timecost = 0.078219s
CS: find better solution, the fvsp is = 490	 timecost = 0.078262s
CS: find better solution, the fvsp is = 489	 timecost = 0.078301s
CS: find better solution, the fvsp is = 488	 timecost = 0.083758s
CS: find better solution, the fvsp is = 487	 timecost = 0.0838s
CS: find better solution, the fvsp is = 486	 timecost = 0.083846s
CS: find better solution, the fvsp is = 485	 timecost = 0.083885s
CS: find better solution, the fvsp is = 484	 timecost = 0.088501s
CS: find better solution, the fvsp is = 483	 timecost = 0.0932s
CS: find better solution, the fvsp is = 482	 timecost = 0.093249s
CS: find better solution, the fvsp is = 481	 timecost = 0.093294s
CS: find better solution, the fvsp is = 480	 timecost = 0.097617s
CS: find better solution, the fvsp is = 479	 timecost = 0.097659s
CS: find better solution, the fvsp is = 478	 timecost = 0.097694s
CS: find better solution, the fvsp is = 477	 timecost = 0.097733s
CS: find better solution, the fvsp is = 476	 timecost = 0.097771s
CS: find better solution, the fvsp is = 475	 timecost = 0.101502s
CS: find better solution, the fvsp is = 474	 timecost = 0.109558s
CS: find better solution, the fvsp is = 473	 timecost = 0.109605s
CS: find better solution, the fvsp is = 472	 timecost = 0.109643s
CS: find better solution, the fvsp is = 471	 timecost = 0.12119s
CS: find better solution, the fvsp is = 470	 timecost = 0.121233s
CS: find better solution, the fvsp is = 469	 timecost = 0.12127s
CS: find better solution, the fvsp is = 468	 timecost = 0.153548s
CS: find better solution, the fvsp is = 467	 timecost = 0.15363s
CS: find better solution, the fvsp is = 466	 timecost = 0.153687s
CS: find better solution, the fvsp is = 465	 timecost = 0.169055s
CS: find better solution, the fvsp is = 464	 timecost = 0.169119s
CS: find better solution, the fvsp is = 463	 timecost = 0.172971s
CS: find better solution, the fvsp is = 462	 timecost = 0.173013s
CS: find better solution, the fvsp is = 461	 timecost = 0.190667s
CS: find better solution, the fvsp is = 460	 timecost = 0.190714s
CS: find better solution, the fvsp is = 459	 timecost = 0.19075s
CS: find better solution, the fvsp is = 458	 timecost = 0.200148s
CS: find better solution, the fvsp is = 457	 timecost = 0.202905s
CS: find better solution, the fvsp is = 456	 timecost = 0.202949s
CS: find better solution, the fvsp is = 455	 timecost = 0.202986s
CS: find better solution, the fvsp is = 454	 timecost = 0.286428s
CS: find better solution, the fvsp is = 453	 timecost = 0.286507s
CS: find better solution, the fvsp is = 452	 timecost = 0.296183s
CS: find better solution, the fvsp is = 451	 timecost = 0.314186s
CS: find better solution, the fvsp is = 450	 timecost = 0.347634s
CS: find better solution, the fvsp is = 449	 timecost = 0.359835s
CS: find better solution, the fvsp is = 448	 timecost = 0.372654s
CS: find better solution, the fvsp is = 447	 timecost = 0.381181s
CS: find better solution, the fvsp is = 446	 timecost = 0.418658s
CS: find better solution, the fvsp is = 445	 timecost = 0.41872s
CS: find better solution, the fvsp is = 444	 timecost = 0.418763s
CS: find better solution, the fvsp is = 443	 timecost = 0.421869s
CS: find better solution, the fvsp is = 442	 timecost = 0.421914s
CS: find better solution, the fvsp is = 441	 timecost = 0.438229s
CS: find better solution, the fvsp is = 440	 timecost = 0.446553s
CS: find better solution, the fvsp is = 439	 timecost = 0.507018s
CS: find better solution, the fvsp is = 438	 timecost = 0.507084s
CS: find better solution, the fvsp is = 437	 timecost = 0.525083s
CS: find better solution, the fvsp is = 436	 timecost = 0.527939s
CS: find better solution, the fvsp is = 435	 timecost = 0.588694s
CS: find better solution, the fvsp is = 434	 timecost = 0.727931s
CS: find better solution, the fvsp is = 433	 timecost = 0.738488s
CS: find better solution, the fvsp is = 432	 timecost = 0.797719s
CS: find better solution, the fvsp is = 431	 timecost = 0.7978s
CS: find better solution, the fvsp is = 430	 timecost = 0.807364s
CS: find better solution, the fvsp is = 429	 timecost = 0.822381s
CS: find better solution, the fvsp is = 428	 timecost = 1.23948s
CS: find better solution, the fvsp is = 427	 timecost = 1.66172s
CS: find better solution, the fvsp is = 426	 timecost = 3.05891s
CS: find better solution, the fvsp is = 425	 timecost = 3.54769s
CS: find better solution, the fvsp is = 424	 timecost = 4.22146s
CS: find better solution, the fvsp is = 423	 timecost = 4.22348s
CS: find better solution, the fvsp is = 422	 timecost = 4.40021s
CS: find better solution, the fvsp is = 421	 timecost = 4.66558s
CS: find better solution, the fvsp is = 420	 timecost = 4.7326s
CS: find better solution, the fvsp is = 419	 timecost = 5.17341s
CS: find better solution, the fvsp is = 418	 timecost = 5.5847s
CS: find better solution, the fvsp is = 417	 timecost = 8.97058s
CS: find better solution, the fvsp is = 416	 timecost = 9.20573s
CS: find better solution, the fvsp is = 415	 timecost = 12.5037s
CS: find better solution, the fvsp is = 414	 timecost = 12.8395s
CS: find better solution, the fvsp is = 413	 timecost = 13.6687s
CS: find better solution, the fvsp is = 412	 timecost = 15.4151s
CS: find better solution, the fvsp is = 411	 timecost = 19.0807s
CS: find better solution, the fvsp is = 410	 timecost = 19.2904s
CS: find better solution, the fvsp is = 409	 timecost = 22.1214s
CS: find better solution, the fvsp is = 408	 timecost = 29.433s
CS: find better solution, the fvsp is = 407	 timecost = 38.5579s
CS: find better solution, the fvsp is = 406	 timecost = 43.5864s
local_f = 406
key node:
323 722 480 529 224 256 365 189 1001 1187 955 112 970 1237 1113 951 871 779 838 1006 252 120 949 901 1247 469 490 819 577 651 9 694 860 1160 967 515 259 98 1159 1179 937 904 1009 839 788 404 240 870 546 271 207 347 917 966 343 867 381 511 894 797 27 1034 429 562 878 892 1218 836 605 39 972 89 745 1105 358 855 828 94 1053 38 997 247 384 111 1066 1089 755 236 719 300 916 1228 482 766 1015 1074 1126 180 412 853 873 178 355 1036 1135 65 996 558 837 548 876 476 166 1070 149 241 419 760 25 41 50 456 10 918 155 349 679 1184 812 1137 659 206 534 153 0 350 615 60 965 289 423 1143 1182 1092 1075 653 739 704 611 829 1227 662 268 872 514 53 1079 301 560 599 632 673 265 488 1208 567 941 1124 373 521 708 655 51 998 71 459 856 378 1186 484 1205 339 95 795 389 536 1161 124 1057 850 933 497 79 684 914 495 589 935 398 1055 199 790 1069 865 770 311 1033 946 168 639 807 36 470 441 485 919 1214 327 824 851 1224 292 281 595 66 427 24 1064 90 1238 956 619 245 767 326 1202 434 179 15 1039 984 32 354 588 1162 544 587 1190 1068 830 863 592 307 570 911 481 866 668 661 1195 1239 670 1110 505 903 1052 150 165 57 433 545 473 108 952 185 1200 948 844 723 1026 464 318 443 663 426 820 49 121 733 698 756 249 658 1236 693 1240 254 1 1071 843 773 342 1192 237 554 1025 1084 489 229 934 780 614 893 1114 81 242 442 598 958 1122 818 372 151 981 765 296 552 808 1158 753 1017 1059 248 366 817 1088 832 370 139 752 776 385 232 859 28 730 621 1148 518 680 1008 676 700 1091 806 1173 1177 748 31 539 772 1194 225 543 142 262 732 4 230 270 210 74 720 608 286 127 1118 217 314 446 393 308 1142 1232 887 321 104 499 399 420 284 924 1144 1030 784 377 1222 126 1133 220 1019 198 1056 391 157 1226 
============================ round 5 ===============================
Complete the construction of the initial solution, the fvsp is = 633	 timecost = 0.018228s
CS: find better solution, the fvsp is = 632	 timecost = 0.031577s
CS: find better solution, the fvsp is = 631	 timecost = 0.031638s
CS: find better solution, the fvsp is = 630	 timecost = 0.031671s
CS: find better solution, the fvsp is = 629	 timecost = 0.031705s
CS: find better solution, the fvsp is = 628	 timecost = 0.031741s
CS: find better solution, the fvsp is = 627	 timecost = 0.031778s
CS: find better solution, the fvsp is = 626	 timecost = 0.031812s
CS: find better solution, the fvsp is = 625	 timecost = 0.031845s
CS: find better solution, the fvsp is = 624	 timecost = 0.031877s
CS: find better solution, the fvsp is = 623	 timecost = 0.031913s
CS: find better solution, the fvsp is = 622	 timecost = 0.03195s
CS: find better solution, the fvsp is = 621	 timecost = 0.031985s
CS: find better solution, the fvsp is = 620	 timecost = 0.03202s
CS: find better solution, the fvsp is = 619	 timecost = 0.032054s
CS: find better solution, the fvsp is = 618	 timecost = 0.032085s
CS: find better solution, the fvsp is = 617	 timecost = 0.032119s
CS: find better solution, the fvsp is = 616	 timecost = 0.032155s
CS: find better solution, the fvsp is = 615	 timecost = 0.03219s
CS: find better solution, the fvsp is = 614	 timecost = 0.032226s
CS: find better solution, the fvsp is = 613	 timecost = 0.032263s
CS: find better solution, the fvsp is = 612	 timecost = 0.032296s
CS: find better solution, the fvsp is = 611	 timecost = 0.032339s
CS: find better solution, the fvsp is = 610	 timecost = 0.032378s
CS: find better solution, the fvsp is = 609	 timecost = 0.03241s
CS: find better solution, the fvsp is = 608	 timecost = 0.032447s
CS: find better solution, the fvsp is = 607	 timecost = 0.032482s
CS: find better solution, the fvsp is = 606	 timecost = 0.032519s
CS: find better solution, the fvsp is = 605	 timecost = 0.032556s
CS: find better solution, the fvsp is = 604	 timecost = 0.03259s
CS: find better solution, the fvsp is = 603	 timecost = 0.032627s
CS: find better solution, the fvsp is = 602	 timecost = 0.032662s
CS: find better solution, the fvsp is = 601	 timecost = 0.032698s
CS: find better solution, the fvsp is = 600	 timecost = 0.032731s
CS: find better solution, the fvsp is = 599	 timecost = 0.032769s
CS: find better solution, the fvsp is = 598	 timecost = 0.032805s
CS: find better solution, the fvsp is = 597	 timecost = 0.03284s
CS: find better solution, the fvsp is = 596	 timecost = 0.032877s
CS: find better solution, the fvsp is = 595	 timecost = 0.032916s
CS: find better solution, the fvsp is = 594	 timecost = 0.032951s
CS: find better solution, the fvsp is = 593	 timecost = 0.032987s
CS: find better solution, the fvsp is = 592	 timecost = 0.033022s
CS: find better solution, the fvsp is = 591	 timecost = 0.033055s
CS: find better solution, the fvsp is = 590	 timecost = 0.033088s
CS: find better solution, the fvsp is = 589	 timecost = 0.033126s
CS: find better solution, the fvsp is = 588	 timecost = 0.033164s
CS: find better solution, the fvsp is = 587	 timecost = 0.033198s
CS: find better solution, the fvsp is = 586	 timecost = 0.033235s
CS: find better solution, the fvsp is = 585	 timecost = 0.033273s
CS: find better solution, the fvsp is = 584	 timecost = 0.033307s
CS: find better solution, the fvsp is = 583	 timecost = 0.03335s
CS: find better solution, the fvsp is = 582	 timecost = 0.033386s
CS: find better solution, the fvsp is = 581	 timecost = 0.03342s
CS: find better solution, the fvsp is = 580	 timecost = 0.033454s
CS: find better solution, the fvsp is = 579	 timecost = 0.033487s
CS: find better solution, the fvsp is = 578	 timecost = 0.033535s
CS: find better solution, the fvsp is = 577	 timecost = 0.033573s
CS: find better solution, the fvsp is = 576	 timecost = 0.033607s
CS: find better solution, the fvsp is = 575	 timecost = 0.033644s
CS: find better solution, the fvsp is = 574	 timecost = 0.03368s
CS: find better solution, the fvsp is = 573	 timecost = 0.033716s
CS: find better solution, the fvsp is = 572	 timecost = 0.033748s
CS: find better solution, the fvsp is = 571	 timecost = 0.033785s
CS: find better solution, the fvsp is = 570	 timecost = 0.033822s
CS: find better solution, the fvsp is = 569	 timecost = 0.033859s
CS: find better solution, the fvsp is = 568	 timecost = 0.033894s
CS: find better solution, the fvsp is = 567	 timecost = 0.033931s
CS: find better solution, the fvsp is = 566	 timecost = 0.033966s
CS: find better solution, the fvsp is = 565	 timecost = 0.034s
CS: find better solution, the fvsp is = 564	 timecost = 0.034035s
CS: find better solution, the fvsp is = 563	 timecost = 0.03407s
CS: find better solution, the fvsp is = 562	 timecost = 0.034107s
CS: find better solution, the fvsp is = 561	 timecost = 0.034142s
CS: find better solution, the fvsp is = 560	 timecost = 0.034179s
CS: find better solution, the fvsp is = 559	 timecost = 0.043195s
CS: find better solution, the fvsp is = 558	 timecost = 0.043232s
CS: find better solution, the fvsp is = 557	 timecost = 0.043267s
CS: find better solution, the fvsp is = 556	 timecost = 0.043303s
CS: find better solution, the fvsp is = 555	 timecost = 0.043348s
CS: find better solution, the fvsp is = 554	 timecost = 0.043386s
CS: find better solution, the fvsp is = 553	 timecost = 0.043421s
CS: find better solution, the fvsp is = 552	 timecost = 0.043458s
CS: find better solution, the fvsp is = 551	 timecost = 0.043497s
CS: find better solution, the fvsp is = 550	 timecost = 0.043531s
CS: find better solution, the fvsp is = 549	 timecost = 0.043569s
CS: find better solution, the fvsp is = 548	 timecost = 0.043608s
CS: find better solution, the fvsp is = 547	 timecost = 0.043651s
CS: find better solution, the fvsp is = 546	 timecost = 0.043692s
CS: find better solution, the fvsp is = 545	 timecost = 0.043728s
CS: find better solution, the fvsp is = 544	 timecost = 0.043764s
CS: find better solution, the fvsp is = 543	 timecost = 0.0438s
CS: find better solution, the fvsp is = 542	 timecost = 0.043836s
CS: find better solution, the fvsp is = 541	 timecost = 0.043873s
CS: find better solution, the fvsp is = 540	 timecost = 0.04391s
CS: find better solution, the fvsp is = 539	 timecost = 0.043945s
CS: find better solution, the fvsp is = 538	 timecost = 0.043984s
CS: find better solution, the fvsp is = 537	 timecost = 0.044022s
CS: find better solution, the fvsp is = 536	 timecost = 0.044058s
CS: find better solution, the fvsp is = 535	 timecost = 0.044095s
CS: find better solution, the fvsp is = 534	 timecost = 0.044133s
CS: find better solution, the fvsp is = 533	 timecost = 0.051598s
CS: find better solution, the fvsp is = 532	 timecost = 0.051647s
CS: find better solution, the fvsp is = 531	 timecost = 0.051684s
CS: find better solution, the fvsp is = 530	 timecost = 0.05172s
CS: find better solution, the fvsp is = 529	 timecost = 0.051761s
CS: find better solution, the fvsp is = 528	 timecost = 0.051797s
CS: find better solution, the fvsp is = 527	 timecost = 0.051839s
CS: find better solution, the fvsp is = 526	 timecost = 0.051877s
CS: find better solution, the fvsp is = 525	 timecost = 0.051912s
CS: find better solution, the fvsp is = 524	 timecost = 0.051949s
CS: find better solution, the fvsp is = 523	 timecost = 0.051982s
CS: find better solution, the fvsp is = 522	 timecost = 0.052018s
CS: find better solution, the fvsp is = 521	 timecost = 0.052057s
CS: find better solution, the fvsp is = 520	 timecost = 0.052094s
CS: find better solution, the fvsp is = 519	 timecost = 0.052128s
CS: find better solution, the fvsp is = 518	 timecost = 0.052166s
CS: find better solution, the fvsp is = 517	 timecost = 0.058706s
CS: find better solution, the fvsp is = 516	 timecost = 0.058744s
CS: find better solution, the fvsp is = 515	 timecost = 0.058789s
CS: find better solution, the fvsp is = 514	 timecost = 0.058828s
CS: find better solution, the fvsp is = 513	 timecost = 0.058865s
CS: find better solution, the fvsp is = 512	 timecost = 0.058901s
CS: find better solution, the fvsp is = 511	 timecost = 0.058937s
CS: find better solution, the fvsp is = 510	 timecost = 0.058975s
CS: find better solution, the fvsp is = 509	 timecost = 0.059013s
CS: find better solution, the fvsp is = 508	 timecost = 0.059052s
CS: find better solution, the fvsp is = 507	 timecost = 0.059089s
CS: find better solution, the fvsp is = 506	 timecost = 0.059128s
CS: find better solution, the fvsp is = 505	 timecost = 0.059167s
CS: find better solution, the fvsp is = 504	 timecost = 0.059205s
CS: find better solution, the fvsp is = 503	 timecost = 0.059246s
CS: find better solution, the fvsp is = 502	 timecost = 0.059283s
CS: find better solution, the fvsp is = 501	 timecost = 0.059319s
CS: find better solution, the fvsp is = 500	 timecost = 0.064572s
CS: find better solution, the fvsp is = 499	 timecost = 0.064614s
CS: find better solution, the fvsp is = 498	 timecost = 0.064648s
CS: find better solution, the fvsp is = 497	 timecost = 0.064685s
CS: find better solution, the fvsp is = 496	 timecost = 0.064722s
CS: find better solution, the fvsp is = 495	 timecost = 0.06476s
CS: find better solution, the fvsp is = 494	 timecost = 0.069985s
CS: find better solution, the fvsp is = 493	 timecost = 0.070025s
CS: find better solution, the fvsp is = 492	 timecost = 0.070065s
CS: find better solution, the fvsp is = 491	 timecost = 0.070105s
CS: find better solution, the fvsp is = 490	 timecost = 0.070139s
CS: find better solution, the fvsp is = 489	 timecost = 0.070177s
CS: find better solution, the fvsp is = 488	 timecost = 0.070214s
CS: find better solution, the fvsp is = 487	 timecost = 0.0748s
CS: find better solution, the fvsp is = 486	 timecost = 0.074839s
CS: find better solution, the fvsp is = 485	 timecost = 0.084053s
CS: find better solution, the fvsp is = 484	 timecost = 0.084094s
CS: find better solution, the fvsp is = 483	 timecost = 0.084131s
CS: find better solution, the fvsp is = 482	 timecost = 0.084169s
CS: find better solution, the fvsp is = 481	 timecost = 0.084209s
CS: find better solution, the fvsp is = 480	 timecost = 0.088313s
CS: find better solution, the fvsp is = 479	 timecost = 0.088364s
CS: find better solution, the fvsp is = 478	 timecost = 0.088402s
CS: find better solution, the fvsp is = 477	 timecost = 0.088437s
CS: find better solution, the fvsp is = 476	 timecost = 0.092318s
CS: find better solution, the fvsp is = 475	 timecost = 0.107545s
CS: find better solution, the fvsp is = 474	 timecost = 0.107587s
CS: find better solution, the fvsp is = 473	 timecost = 0.107633s
CS: find better solution, the fvsp is = 472	 timecost = 0.107674s
CS: find better solution, the fvsp is = 471	 timecost = 0.111607s
CS: find better solution, the fvsp is = 470	 timecost = 0.119173s
CS: find better solution, the fvsp is = 469	 timecost = 0.119212s
CS: find better solution, the fvsp is = 468	 timecost = 0.119248s
CS: find better solution, the fvsp is = 467	 timecost = 0.129852s
CS: find better solution, the fvsp is = 466	 timecost = 0.129891s
CS: find better solution, the fvsp is = 465	 timecost = 0.133682s
CS: find better solution, the fvsp is = 464	 timecost = 0.141075s
CS: find better solution, the fvsp is = 463	 timecost = 0.152s
CS: find better solution, the fvsp is = 462	 timecost = 0.172391s
CS: find better solution, the fvsp is = 461	 timecost = 0.172433s
CS: find better solution, the fvsp is = 460	 timecost = 0.172474s
CS: find better solution, the fvsp is = 459	 timecost = 0.182802s
CS: find better solution, the fvsp is = 458	 timecost = 0.182843s
CS: find better solution, the fvsp is = 457	 timecost = 0.186314s
CS: find better solution, the fvsp is = 456	 timecost = 0.186366s
CS: find better solution, the fvsp is = 455	 timecost = 0.189351s
CS: find better solution, the fvsp is = 454	 timecost = 0.38806s
CS: find better solution, the fvsp is = 453	 timecost = 0.404014s
CS: find better solution, the fvsp is = 452	 timecost = 0.404056s
CS: find better solution, the fvsp is = 451	 timecost = 0.41701s
CS: find better solution, the fvsp is = 450	 timecost = 0.42283s
CS: find better solution, the fvsp is = 449	 timecost = 0.428141s
CS: find better solution, the fvsp is = 448	 timecost = 0.49592s
CS: find better solution, the fvsp is = 447	 timecost = 0.498613s
CS: find better solution, the fvsp is = 446	 timecost = 0.564779s
CS: find better solution, the fvsp is = 445	 timecost = 0.618803s
CS: find better solution, the fvsp is = 444	 timecost = 0.630963s
CS: find better solution, the fvsp is = 443	 timecost = 0.63101s
CS: find better solution, the fvsp is = 442	 timecost = 0.633826s
CS: find better solution, the fvsp is = 441	 timecost = 0.69326s
CS: find better solution, the fvsp is = 440	 timecost = 0.704592s
CS: find better solution, the fvsp is = 439	 timecost = 0.707297s
CS: find better solution, the fvsp is = 438	 timecost = 0.710143s
CS: find better solution, the fvsp is = 437	 timecost = 0.740986s
CS: find better solution, the fvsp is = 436	 timecost = 0.743397s
CS: find better solution, the fvsp is = 435	 timecost = 0.762297s
CS: find better solution, the fvsp is = 434	 timecost = 0.769906s
CS: find better solution, the fvsp is = 433	 timecost = 0.80882s
CS: find better solution, the fvsp is = 432	 timecost = 0.811098s
CS: find better solution, the fvsp is = 431	 timecost = 1.22787s
CS: find better solution, the fvsp is = 430	 timecost = 1.22796s
CS: find better solution, the fvsp is = 429	 timecost = 1.23241s
CS: find better solution, the fvsp is = 428	 timecost = 1.33223s
CS: find better solution, the fvsp is = 427	 timecost = 1.42986s
CS: find better solution, the fvsp is = 426	 timecost = 1.42991s
CS: find better solution, the fvsp is = 425	 timecost = 1.95856s
CS: find better solution, the fvsp is = 424	 timecost = 1.96418s
CS: find better solution, the fvsp is = 423	 timecost = 2.33376s
CS: find better solution, the fvsp is = 422	 timecost = 2.33385s
CS: find better solution, the fvsp is = 421	 timecost = 2.45877s
CS: find better solution, the fvsp is = 420	 timecost = 3.76197s
CS: find better solution, the fvsp is = 419	 timecost = 4.19937s
CS: find better solution, the fvsp is = 418	 timecost = 6.70644s
CS: find better solution, the fvsp is = 417	 timecost = 7.02995s
CS: find better solution, the fvsp is = 416	 timecost = 7.17481s
CS: find better solution, the fvsp is = 415	 timecost = 7.86235s
CS: find better solution, the fvsp is = 414	 timecost = 11.113s
CS: find better solution, the fvsp is = 413	 timecost = 12.6969s
CS: find better solution, the fvsp is = 412	 timecost = 16.4936s
CS: find better solution, the fvsp is = 411	 timecost = 26.1505s
CS: find better solution, the fvsp is = 410	 timecost = 27.6897s
CS: find better solution, the fvsp is = 409	 timecost = 30.255s
CS: find better solution, the fvsp is = 408	 timecost = 85.2372s
CS: find better solution, the fvsp is = 407	 timecost = 95.4551s
CS: find better solution, the fvsp is = 406	 timecost = 164.467s
CS: find better solution, the fvsp is = 405	 timecost = 257.986s
CS: find better solution, the fvsp is = 404	 timecost = 387.111s
local_f = 404
key node:
176 441 1059 621 430 28 365 410 304 1202 967 999 1152 547 1226 309 1009 476 131 820 1162 272 680 58 254 169 180 79 38 659 469 718 203 358 145 90 685 124 229 853 668 1241 140 594 753 791 1177 0 1001 354 318 614 729 902 68 784 730 200 298 941 369 1129 196 745 67 610 1216 1186 459 1125 1049 1222 600 41 1135 220 206 1074 1159 1142 77 1037 311 575 308 397 321 349 1151 833 153 286 903 1182 142 641 135 1075 326 814 615 292 592 770 151 25 514 930 936 391 611 598 1105 806 373 1110 1179 918 412 894 732 1122 766 152 197 94 40 549 150 399 805 411 539 495 1187 919 543 518 467 595 10 8 435 756 66 366 55 404 767 1247 372 241 237 1214 384 502 400 524 189 167 661 788 844 1201 920 1228 822 1054 92 285 268 61 210 1232 232 1055 225 794 780 554 464 265 228 694 245 433 876 987 398 849 24 1240 653 36 560 473 27 676 720 247 1022 795 726 997 815 955 224 887 355 208 588 656 218 829 1227 639 478 413 482 1096 971 779 836 914 32 393 984 71 179 808 204 105 1132 1031 1088 529 1061 1 958 60 1166 832 143 511 872 723 608 658 1053 112 1208 866 893 307 499 256 1130 98 803 53 1025 423 488 345 835 1118 377 748 962 1218 521 828 946 139 1205 327 648 760 389 912 209 679 249 952 217 1071 149 1089 698 289 1144 347 948 655 856 975 446 416 505 1028 252 1051 739 1244 855 530 1178 31 1070 1006 9 479 1238 230 998 429 599 65 1015 583 193 859 843 12 1127 801 385 647 707 722 1120 837 850 62 913 1209 562 501 419 951 544 491 324 1092 672 1034 1114 567 917 901 966 810 485 290 663 601 386 271 472 1195 95 1239 1008 947 570 1032 496 1084 4 15 1066 191 860 199 965 84 929 584 119 1143 166 291 981 1148 1160 1058 796 885 768 480 1036 1042 74 234 259 1068 765 1076 534 673 1192 1237 104 581 
============================ round 6 ===============================
Complete the construction of the initial solution, the fvsp is = 632	 timecost = 0.018307s
CS: find better solution, the fvsp is = 631	 timecost = 0.032509s
CS: find better solution, the fvsp is = 630	 timecost = 0.032556s
CS: find better solution, the fvsp is = 629	 timecost = 0.032593s
CS: find better solution, the fvsp is = 628	 timecost = 0.032628s
CS: find better solution, the fvsp is = 627	 timecost = 0.032664s
CS: find better solution, the fvsp is = 626	 timecost = 0.032701s
CS: find better solution, the fvsp is = 625	 timecost = 0.032736s
CS: find better solution, the fvsp is = 624	 timecost = 0.032772s
CS: find better solution, the fvsp is = 623	 timecost = 0.032806s
CS: find better solution, the fvsp is = 622	 timecost = 0.032844s
CS: find better solution, the fvsp is = 621	 timecost = 0.032883s
CS: find better solution, the fvsp is = 620	 timecost = 0.03292s
CS: find better solution, the fvsp is = 619	 timecost = 0.032956s
CS: find better solution, the fvsp is = 618	 timecost = 0.032991s
CS: find better solution, the fvsp is = 617	 timecost = 0.033024s
CS: find better solution, the fvsp is = 616	 timecost = 0.033059s
CS: find better solution, the fvsp is = 615	 timecost = 0.033098s
CS: find better solution, the fvsp is = 614	 timecost = 0.033132s
CS: find better solution, the fvsp is = 613	 timecost = 0.033169s
CS: find better solution, the fvsp is = 612	 timecost = 0.033202s
CS: find better solution, the fvsp is = 611	 timecost = 0.033245s
CS: find better solution, the fvsp is = 610	 timecost = 0.03328s
CS: find better solution, the fvsp is = 609	 timecost = 0.033315s
CS: find better solution, the fvsp is = 608	 timecost = 0.033355s
CS: find better solution, the fvsp is = 607	 timecost = 0.033388s
CS: find better solution, the fvsp is = 606	 timecost = 0.033425s
CS: find better solution, the fvsp is = 605	 timecost = 0.033463s
CS: find better solution, the fvsp is = 604	 timecost = 0.033499s
CS: find better solution, the fvsp is = 603	 timecost = 0.033538s
CS: find better solution, the fvsp is = 602	 timecost = 0.033572s
CS: find better solution, the fvsp is = 601	 timecost = 0.033605s
CS: find better solution, the fvsp is = 600	 timecost = 0.033642s
CS: find better solution, the fvsp is = 599	 timecost = 0.033679s
CS: find better solution, the fvsp is = 598	 timecost = 0.033713s
CS: find better solution, the fvsp is = 597	 timecost = 0.033747s
CS: find better solution, the fvsp is = 596	 timecost = 0.033784s
CS: find better solution, the fvsp is = 595	 timecost = 0.033818s
CS: find better solution, the fvsp is = 594	 timecost = 0.033856s
CS: find better solution, the fvsp is = 593	 timecost = 0.033891s
CS: find better solution, the fvsp is = 592	 timecost = 0.033929s
CS: find better solution, the fvsp is = 591	 timecost = 0.033967s
CS: find better solution, the fvsp is = 590	 timecost = 0.034007s
CS: find better solution, the fvsp is = 589	 timecost = 0.034043s
CS: find better solution, the fvsp is = 588	 timecost = 0.03408s
CS: find better solution, the fvsp is = 587	 timecost = 0.034116s
CS: find better solution, the fvsp is = 586	 timecost = 0.034151s
CS: find better solution, the fvsp is = 585	 timecost = 0.034186s
CS: find better solution, the fvsp is = 584	 timecost = 0.03424s
CS: find better solution, the fvsp is = 583	 timecost = 0.034277s
CS: find better solution, the fvsp is = 582	 timecost = 0.034315s
CS: find better solution, the fvsp is = 581	 timecost = 0.034349s
CS: find better solution, the fvsp is = 580	 timecost = 0.034384s
CS: find better solution, the fvsp is = 579	 timecost = 0.034425s
CS: find better solution, the fvsp is = 578	 timecost = 0.034459s
CS: find better solution, the fvsp is = 577	 timecost = 0.034496s
CS: find better solution, the fvsp is = 576	 timecost = 0.034533s
CS: find better solution, the fvsp is = 575	 timecost = 0.034571s
CS: find better solution, the fvsp is = 574	 timecost = 0.034608s
CS: find better solution, the fvsp is = 573	 timecost = 0.034646s
CS: find better solution, the fvsp is = 572	 timecost = 0.034682s
CS: find better solution, the fvsp is = 571	 timecost = 0.03472s
CS: find better solution, the fvsp is = 570	 timecost = 0.034756s
CS: find better solution, the fvsp is = 569	 timecost = 0.034793s
CS: find better solution, the fvsp is = 568	 timecost = 0.034828s
CS: find better solution, the fvsp is = 567	 timecost = 0.034863s
CS: find better solution, the fvsp is = 566	 timecost = 0.034897s
CS: find better solution, the fvsp is = 565	 timecost = 0.034934s
CS: find better solution, the fvsp is = 564	 timecost = 0.034968s
CS: find better solution, the fvsp is = 563	 timecost = 0.035003s
CS: find better solution, the fvsp is = 562	 timecost = 0.035039s
CS: find better solution, the fvsp is = 561	 timecost = 0.035074s
CS: find better solution, the fvsp is = 560	 timecost = 0.044414s
CS: find better solution, the fvsp is = 559	 timecost = 0.044465s
CS: find better solution, the fvsp is = 558	 timecost = 0.044501s
CS: find better solution, the fvsp is = 557	 timecost = 0.044538s
CS: find better solution, the fvsp is = 556	 timecost = 0.044575s
CS: find better solution, the fvsp is = 555	 timecost = 0.044612s
CS: find better solution, the fvsp is = 554	 timecost = 0.044654s
CS: find better solution, the fvsp is = 553	 timecost = 0.04469s
CS: find better solution, the fvsp is = 552	 timecost = 0.044728s
CS: find better solution, the fvsp is = 551	 timecost = 0.044764s
CS: find better solution, the fvsp is = 550	 timecost = 0.044798s
CS: find better solution, the fvsp is = 549	 timecost = 0.044834s
CS: find better solution, the fvsp is = 548	 timecost = 0.044875s
CS: find better solution, the fvsp is = 547	 timecost = 0.044913s
CS: find better solution, the fvsp is = 546	 timecost = 0.044953s
CS: find better solution, the fvsp is = 545	 timecost = 0.044988s
CS: find better solution, the fvsp is = 544	 timecost = 0.045042s
CS: find better solution, the fvsp is = 543	 timecost = 0.045077s
CS: find better solution, the fvsp is = 542	 timecost = 0.045113s
CS: find better solution, the fvsp is = 541	 timecost = 0.04515s
CS: find better solution, the fvsp is = 540	 timecost = 0.045186s
CS: find better solution, the fvsp is = 539	 timecost = 0.045219s
CS: find better solution, the fvsp is = 538	 timecost = 0.045258s
CS: find better solution, the fvsp is = 537	 timecost = 0.045293s
CS: find better solution, the fvsp is = 536	 timecost = 0.045333s
CS: find better solution, the fvsp is = 535	 timecost = 0.045366s
CS: find better solution, the fvsp is = 534	 timecost = 0.045403s
CS: find better solution, the fvsp is = 533	 timecost = 0.045438s
CS: find better solution, the fvsp is = 532	 timecost = 0.045473s
CS: find better solution, the fvsp is = 531	 timecost = 0.045507s
CS: find better solution, the fvsp is = 530	 timecost = 0.045546s
CS: find better solution, the fvsp is = 529	 timecost = 0.045584s
CS: find better solution, the fvsp is = 528	 timecost = 0.045623s
CS: find better solution, the fvsp is = 527	 timecost = 0.045661s
CS: find better solution, the fvsp is = 526	 timecost = 0.052871s
CS: find better solution, the fvsp is = 525	 timecost = 0.052914s
CS: find better solution, the fvsp is = 524	 timecost = 0.052953s
CS: find better solution, the fvsp is = 523	 timecost = 0.052989s
CS: find better solution, the fvsp is = 522	 timecost = 0.053046s
CS: find better solution, the fvsp is = 521	 timecost = 0.053086s
CS: find better solution, the fvsp is = 520	 timecost = 0.053127s
CS: find better solution, the fvsp is = 519	 timecost = 0.053162s
CS: find better solution, the fvsp is = 518	 timecost = 0.053199s
CS: find better solution, the fvsp is = 517	 timecost = 0.053237s
CS: find better solution, the fvsp is = 516	 timecost = 0.053279s
CS: find better solution, the fvsp is = 515	 timecost = 0.053319s
CS: find better solution, the fvsp is = 514	 timecost = 0.053355s
CS: find better solution, the fvsp is = 513	 timecost = 0.053395s
CS: find better solution, the fvsp is = 512	 timecost = 0.053433s
CS: find better solution, the fvsp is = 511	 timecost = 0.053467s
CS: find better solution, the fvsp is = 510	 timecost = 0.059693s
CS: find better solution, the fvsp is = 509	 timecost = 0.059732s
CS: find better solution, the fvsp is = 508	 timecost = 0.059768s
CS: find better solution, the fvsp is = 507	 timecost = 0.059803s
CS: find better solution, the fvsp is = 506	 timecost = 0.059837s
CS: find better solution, the fvsp is = 505	 timecost = 0.059875s
CS: find better solution, the fvsp is = 504	 timecost = 0.059912s
CS: find better solution, the fvsp is = 503	 timecost = 0.059952s
CS: find better solution, the fvsp is = 502	 timecost = 0.065313s
CS: find better solution, the fvsp is = 501	 timecost = 0.065351s
CS: find better solution, the fvsp is = 500	 timecost = 0.065387s
CS: find better solution, the fvsp is = 499	 timecost = 0.065426s
CS: find better solution, the fvsp is = 498	 timecost = 0.065466s
CS: find better solution, the fvsp is = 497	 timecost = 0.065502s
CS: find better solution, the fvsp is = 496	 timecost = 0.065541s
CS: find better solution, the fvsp is = 495	 timecost = 0.070956s
CS: find better solution, the fvsp is = 494	 timecost = 0.071008s
CS: find better solution, the fvsp is = 493	 timecost = 0.076826s
CS: find better solution, the fvsp is = 492	 timecost = 0.076863s
CS: find better solution, the fvsp is = 491	 timecost = 0.076903s
CS: find better solution, the fvsp is = 490	 timecost = 0.076939s
CS: find better solution, the fvsp is = 489	 timecost = 0.076977s
CS: find better solution, the fvsp is = 488	 timecost = 0.077026s
CS: find better solution, the fvsp is = 487	 timecost = 0.082648s
CS: find better solution, the fvsp is = 486	 timecost = 0.082692s
CS: find better solution, the fvsp is = 485	 timecost = 0.087609s
CS: find better solution, the fvsp is = 484	 timecost = 0.087649s
CS: find better solution, the fvsp is = 483	 timecost = 0.087687s
CS: find better solution, the fvsp is = 482	 timecost = 0.087728s
CS: find better solution, the fvsp is = 481	 timecost = 0.092635s
CS: find better solution, the fvsp is = 480	 timecost = 0.092677s
CS: find better solution, the fvsp is = 479	 timecost = 0.092711s
CS: find better solution, the fvsp is = 478	 timecost = 0.092748s
CS: find better solution, the fvsp is = 477	 timecost = 0.097362s
CS: find better solution, the fvsp is = 476	 timecost = 0.097406s
CS: find better solution, the fvsp is = 475	 timecost = 0.097441s
CS: find better solution, the fvsp is = 474	 timecost = 0.097479s
CS: find better solution, the fvsp is = 473	 timecost = 0.101741s
CS: find better solution, the fvsp is = 472	 timecost = 0.101783s
CS: find better solution, the fvsp is = 471	 timecost = 0.101819s
CS: find better solution, the fvsp is = 470	 timecost = 0.101853s
CS: find better solution, the fvsp is = 469	 timecost = 0.101891s
CS: find better solution, the fvsp is = 468	 timecost = 0.1103s
CS: find better solution, the fvsp is = 467	 timecost = 0.11034s
CS: find better solution, the fvsp is = 466	 timecost = 0.110377s
CS: find better solution, the fvsp is = 465	 timecost = 0.118464s
CS: find better solution, the fvsp is = 464	 timecost = 0.12646s
CS: find better solution, the fvsp is = 463	 timecost = 0.130571s
CS: find better solution, the fvsp is = 462	 timecost = 0.130612s
CS: find better solution, the fvsp is = 461	 timecost = 0.134278s
CS: find better solution, the fvsp is = 460	 timecost = 0.134322s
CS: find better solution, the fvsp is = 459	 timecost = 0.13436s
CS: find better solution, the fvsp is = 458	 timecost = 0.13837s
CS: find better solution, the fvsp is = 457	 timecost = 0.14521s
CS: find better solution, the fvsp is = 456	 timecost = 0.155952s
CS: find better solution, the fvsp is = 455	 timecost = 0.155992s
CS: find better solution, the fvsp is = 454	 timecost = 0.162876s
CS: find better solution, the fvsp is = 453	 timecost = 0.169789s
CS: find better solution, the fvsp is = 452	 timecost = 0.192873s
CS: find better solution, the fvsp is = 451	 timecost = 0.192913s
CS: find better solution, the fvsp is = 450	 timecost = 0.195991s
CS: find better solution, the fvsp is = 449	 timecost = 0.19908s
CS: find better solution, the fvsp is = 448	 timecost = 0.22335s
CS: find better solution, the fvsp is = 447	 timecost = 0.229053s
CS: find better solution, the fvsp is = 446	 timecost = 0.260499s
CS: find better solution, the fvsp is = 445	 timecost = 0.292148s
CS: find better solution, the fvsp is = 444	 timecost = 0.29221s
CS: find better solution, the fvsp is = 443	 timecost = 0.354573s
CS: find better solution, the fvsp is = 442	 timecost = 0.417892s
CS: find better solution, the fvsp is = 441	 timecost = 0.587727s
CS: find better solution, the fvsp is = 440	 timecost = 0.587794s
CS: find better solution, the fvsp is = 439	 timecost = 0.598645s
CS: find better solution, the fvsp is = 438	 timecost = 0.622998s
CS: find better solution, the fvsp is = 437	 timecost = 0.623054s
CS: find better solution, the fvsp is = 436	 timecost = 0.63231s
CS: find better solution, the fvsp is = 435	 timecost = 0.642755s
CS: find better solution, the fvsp is = 434	 timecost = 0.671028s
CS: find better solution, the fvsp is = 433	 timecost = 0.761201s
CS: find better solution, the fvsp is = 432	 timecost = 0.859045s
CS: find better solution, the fvsp is = 431	 timecost = 1.14425s
CS: find better solution, the fvsp is = 430	 timecost = 1.17807s
CS: find better solution, the fvsp is = 429	 timecost = 1.29753s
CS: find better solution, the fvsp is = 428	 timecost = 1.43714s
CS: find better solution, the fvsp is = 427	 timecost = 1.63281s
CS: find better solution, the fvsp is = 426	 timecost = 1.76409s
CS: find better solution, the fvsp is = 425	 timecost = 1.84555s
CS: find better solution, the fvsp is = 424	 timecost = 1.85005s
CS: find better solution, the fvsp is = 423	 timecost = 2.41102s
CS: find better solution, the fvsp is = 422	 timecost = 2.62525s
CS: find better solution, the fvsp is = 421	 timecost = 2.92013s
CS: find better solution, the fvsp is = 420	 timecost = 2.94893s
CS: find better solution, the fvsp is = 419	 timecost = 4.13842s
CS: find better solution, the fvsp is = 418	 timecost = 4.24305s
CS: find better solution, the fvsp is = 417	 timecost = 5.1741s
CS: find better solution, the fvsp is = 416	 timecost = 5.23281s
CS: find better solution, the fvsp is = 415	 timecost = 5.38216s
CS: find better solution, the fvsp is = 414	 timecost = 6.45861s
CS: find better solution, the fvsp is = 413	 timecost = 12.4653s
CS: find better solution, the fvsp is = 412	 timecost = 14.3957s
CS: find better solution, the fvsp is = 411	 timecost = 17.2919s
CS: find better solution, the fvsp is = 410	 timecost = 18.3544s
CS: find better solution, the fvsp is = 409	 timecost = 35.6761s
CS: find better solution, the fvsp is = 408	 timecost = 50.4388s
CS: find better solution, the fvsp is = 407	 timecost = 50.9403s
CS: find better solution, the fvsp is = 406	 timecost = 53.8522s
local_f = 406
key node:
807 284 98 328 501 534 663 929 865 614 264 307 1195 104 249 9 308 972 1079 1068 814 269 806 1059 304 42 153 922 1006 700 1074 753 1144 723 50 856 1239 748 464 495 151 1143 1035 71 887 432 756 965 1104 941 148 202 912 53 167 230 352 552 833 31 1142 648 543 866 496 819 484 505 719 836 347 1 491 112 586 310 803 1071 1026 1090 1113 946 580 1178 295 321 853 285 74 952 824 419 707 776 1077 1232 978 210 170 497 567 349 942 725 1186 410 570 196 1220 229 893 930 517 1192 924 1162 1045 732 1226 289 691 391 1247 760 1179 76 399 1240 1150 1075 797 676 234 435 39 134 94 218 66 850 173 958 1114 1054 662 668 1222 373 1223 936 355 914 389 41 1227 430 1034 1032 1214 1218 180 808 206 1105 79 658 933 187 311 1066 369 154 490 1160 851 200 1237 835 1208 693 659 620 796 49 661 292 1137 169 546 139 131 539 1028 548 698 906 1126 1177 1033 256 1166 271 211 502 191 434 199 488 829 1225 476 587 127 655 529 903 1051 1096 90 372 1110 1080 179 595 951 1030 518 812 665 1042 911 844 473 562 412 400 1159 254 919 1187 1092 385 795 1135 1012 1015 326 1057 228 592 594 165 971 997 966 252 1101 492 149 839 54 967 55 757 67 1238 545 639 150 404 694 536 290 583 828 36 514 680 443 25 19 377 301 618 679 876 327 423 245 145 855 982 704 935 600 239 1120 515 1049 38 1202 1207 27 485 1070 516 480 560 1008 766 47 247 142 1170 820 358 647 57 1185 610 1182 544 398 450 195 984 482 962 87 1084 33 427 429 236 1036 767 11 779 615 770 632 479 511 872 365 444 246 901 653 1089 1058 1069 601 489 268 433 521 509 1088 499 124 996 182 894 193 673 621 220 1053 319 393 1228 832 730 126 318 706 507 286 765 60 1000 605 981 189 242 799 549 611 1022 1130 275 384 726 948 1243 28 598 874 95 446 687 947 1052 651 1009 
============================ round 7 ===============================
Complete the construction of the initial solution, the fvsp is = 639	 timecost = 0.018177s
CS: find better solution, the fvsp is = 638	 timecost = 0.032554s
CS: find better solution, the fvsp is = 637	 timecost = 0.032591s
CS: find better solution, the fvsp is = 636	 timecost = 0.03263s
CS: find better solution, the fvsp is = 635	 timecost = 0.032668s
CS: find better solution, the fvsp is = 634	 timecost = 0.032706s
CS: find better solution, the fvsp is = 633	 timecost = 0.032742s
CS: find better solution, the fvsp is = 632	 timecost = 0.032777s
CS: find better solution, the fvsp is = 631	 timecost = 0.032814s
CS: find better solution, the fvsp is = 630	 timecost = 0.032849s
CS: find better solution, the fvsp is = 629	 timecost = 0.032886s
CS: find better solution, the fvsp is = 628	 timecost = 0.032921s
CS: find better solution, the fvsp is = 627	 timecost = 0.032956s
CS: find better solution, the fvsp is = 626	 timecost = 0.032994s
CS: find better solution, the fvsp is = 625	 timecost = 0.033029s
CS: find better solution, the fvsp is = 624	 timecost = 0.033067s
CS: find better solution, the fvsp is = 623	 timecost = 0.033104s
CS: find better solution, the fvsp is = 622	 timecost = 0.033145s
CS: find better solution, the fvsp is = 621	 timecost = 0.033183s
CS: find better solution, the fvsp is = 620	 timecost = 0.033219s
CS: find better solution, the fvsp is = 619	 timecost = 0.033253s
CS: find better solution, the fvsp is = 618	 timecost = 0.033291s
CS: find better solution, the fvsp is = 617	 timecost = 0.033326s
CS: find better solution, the fvsp is = 616	 timecost = 0.033362s
CS: find better solution, the fvsp is = 615	 timecost = 0.033396s
CS: find better solution, the fvsp is = 614	 timecost = 0.033432s
CS: find better solution, the fvsp is = 613	 timecost = 0.033467s
CS: find better solution, the fvsp is = 612	 timecost = 0.033506s
CS: find better solution, the fvsp is = 611	 timecost = 0.033543s
CS: find better solution, the fvsp is = 610	 timecost = 0.03358s
CS: find better solution, the fvsp is = 609	 timecost = 0.033615s
CS: find better solution, the fvsp is = 608	 timecost = 0.033653s
CS: find better solution, the fvsp is = 607	 timecost = 0.033686s
CS: find better solution, the fvsp is = 606	 timecost = 0.033724s
CS: find better solution, the fvsp is = 605	 timecost = 0.03376s
CS: find better solution, the fvsp is = 604	 timecost = 0.033797s
CS: find better solution, the fvsp is = 603	 timecost = 0.033832s
CS: find better solution, the fvsp is = 602	 timecost = 0.033865s
CS: find better solution, the fvsp is = 601	 timecost = 0.033904s
CS: find better solution, the fvsp is = 600	 timecost = 0.033943s
CS: find better solution, the fvsp is = 599	 timecost = 0.033978s
CS: find better solution, the fvsp is = 598	 timecost = 0.034015s
CS: find better solution, the fvsp is = 597	 timecost = 0.034054s
CS: find better solution, the fvsp is = 596	 timecost = 0.034088s
CS: find better solution, the fvsp is = 595	 timecost = 0.034131s
CS: find better solution, the fvsp is = 594	 timecost = 0.034166s
CS: find better solution, the fvsp is = 593	 timecost = 0.034206s
CS: find better solution, the fvsp is = 592	 timecost = 0.03424s
CS: find better solution, the fvsp is = 591	 timecost = 0.034279s
CS: find better solution, the fvsp is = 590	 timecost = 0.034317s
CS: find better solution, the fvsp is = 589	 timecost = 0.034354s
CS: find better solution, the fvsp is = 588	 timecost = 0.034389s
CS: find better solution, the fvsp is = 587	 timecost = 0.034425s
CS: find better solution, the fvsp is = 586	 timecost = 0.03446s
CS: find better solution, the fvsp is = 585	 timecost = 0.034506s
CS: find better solution, the fvsp is = 584	 timecost = 0.034544s
CS: find better solution, the fvsp is = 583	 timecost = 0.034581s
CS: find better solution, the fvsp is = 582	 timecost = 0.034615s
CS: find better solution, the fvsp is = 581	 timecost = 0.034649s
CS: find better solution, the fvsp is = 580	 timecost = 0.034688s
CS: find better solution, the fvsp is = 579	 timecost = 0.034722s
CS: find better solution, the fvsp is = 578	 timecost = 0.034756s
CS: find better solution, the fvsp is = 577	 timecost = 0.034792s
CS: find better solution, the fvsp is = 576	 timecost = 0.034827s
CS: find better solution, the fvsp is = 575	 timecost = 0.034861s
CS: find better solution, the fvsp is = 574	 timecost = 0.034898s
CS: find better solution, the fvsp is = 573	 timecost = 0.034936s
CS: find better solution, the fvsp is = 572	 timecost = 0.034973s
CS: find better solution, the fvsp is = 571	 timecost = 0.035008s
CS: find better solution, the fvsp is = 570	 timecost = 0.035044s
CS: find better solution, the fvsp is = 569	 timecost = 0.03508s
CS: find better solution, the fvsp is = 568	 timecost = 0.035125s
CS: find better solution, the fvsp is = 567	 timecost = 0.035161s
CS: find better solution, the fvsp is = 566	 timecost = 0.035199s
CS: find better solution, the fvsp is = 565	 timecost = 0.035237s
CS: find better solution, the fvsp is = 564	 timecost = 0.035273s
CS: find better solution, the fvsp is = 563	 timecost = 0.03531s
CS: find better solution, the fvsp is = 562	 timecost = 0.045289s
CS: find better solution, the fvsp is = 561	 timecost = 0.045327s
CS: find better solution, the fvsp is = 560	 timecost = 0.045362s
CS: find better solution, the fvsp is = 559	 timecost = 0.045397s
CS: find better solution, the fvsp is = 558	 timecost = 0.045433s
CS: find better solution, the fvsp is = 557	 timecost = 0.045469s
CS: find better solution, the fvsp is = 556	 timecost = 0.045504s
CS: find better solution, the fvsp is = 555	 timecost = 0.045541s
CS: find better solution, the fvsp is = 554	 timecost = 0.045576s
CS: find better solution, the fvsp is = 553	 timecost = 0.045611s
CS: find better solution, the fvsp is = 552	 timecost = 0.04565s
CS: find better solution, the fvsp is = 551	 timecost = 0.045688s
CS: find better solution, the fvsp is = 550	 timecost = 0.045727s
CS: find better solution, the fvsp is = 549	 timecost = 0.045764s
CS: find better solution, the fvsp is = 548	 timecost = 0.045798s
CS: find better solution, the fvsp is = 547	 timecost = 0.045835s
CS: find better solution, the fvsp is = 546	 timecost = 0.045873s
CS: find better solution, the fvsp is = 545	 timecost = 0.045908s
CS: find better solution, the fvsp is = 544	 timecost = 0.045947s
CS: find better solution, the fvsp is = 543	 timecost = 0.045983s
CS: find better solution, the fvsp is = 542	 timecost = 0.04602s
CS: find better solution, the fvsp is = 541	 timecost = 0.046058s
CS: find better solution, the fvsp is = 540	 timecost = 0.046094s
CS: find better solution, the fvsp is = 539	 timecost = 0.046135s
CS: find better solution, the fvsp is = 538	 timecost = 0.046172s
CS: find better solution, the fvsp is = 537	 timecost = 0.046208s
CS: find better solution, the fvsp is = 536	 timecost = 0.046245s
CS: find better solution, the fvsp is = 535	 timecost = 0.046282s
CS: find better solution, the fvsp is = 534	 timecost = 0.04632s
CS: find better solution, the fvsp is = 533	 timecost = 0.046355s
CS: find better solution, the fvsp is = 532	 timecost = 0.046389s
CS: find better solution, the fvsp is = 531	 timecost = 0.046425s
CS: find better solution, the fvsp is = 530	 timecost = 0.046463s
CS: find better solution, the fvsp is = 529	 timecost = 0.046507s
CS: find better solution, the fvsp is = 528	 timecost = 0.046545s
CS: find better solution, the fvsp is = 527	 timecost = 0.046585s
CS: find better solution, the fvsp is = 526	 timecost = 0.046622s
CS: find better solution, the fvsp is = 525	 timecost = 0.046657s
CS: find better solution, the fvsp is = 524	 timecost = 0.046695s
CS: find better solution, the fvsp is = 523	 timecost = 0.053842s
CS: find better solution, the fvsp is = 522	 timecost = 0.053884s
CS: find better solution, the fvsp is = 521	 timecost = 0.053921s
CS: find better solution, the fvsp is = 520	 timecost = 0.053958s
CS: find better solution, the fvsp is = 519	 timecost = 0.053996s
CS: find better solution, the fvsp is = 518	 timecost = 0.054033s
CS: find better solution, the fvsp is = 517	 timecost = 0.054069s
CS: find better solution, the fvsp is = 516	 timecost = 0.054106s
CS: find better solution, the fvsp is = 515	 timecost = 0.054148s
CS: find better solution, the fvsp is = 514	 timecost = 0.054185s
CS: find better solution, the fvsp is = 513	 timecost = 0.05422s
CS: find better solution, the fvsp is = 512	 timecost = 0.054257s
CS: find better solution, the fvsp is = 511	 timecost = 0.054296s
CS: find better solution, the fvsp is = 510	 timecost = 0.054332s
CS: find better solution, the fvsp is = 509	 timecost = 0.054369s
CS: find better solution, the fvsp is = 508	 timecost = 0.054406s
CS: find better solution, the fvsp is = 507	 timecost = 0.060181s
CS: find better solution, the fvsp is = 506	 timecost = 0.060223s
CS: find better solution, the fvsp is = 505	 timecost = 0.060263s
CS: find better solution, the fvsp is = 504	 timecost = 0.060301s
CS: find better solution, the fvsp is = 503	 timecost = 0.060338s
CS: find better solution, the fvsp is = 502	 timecost = 0.060376s
CS: find better solution, the fvsp is = 501	 timecost = 0.060412s
CS: find better solution, the fvsp is = 500	 timecost = 0.060448s
CS: find better solution, the fvsp is = 499	 timecost = 0.060483s
CS: find better solution, the fvsp is = 498	 timecost = 0.06052s
CS: find better solution, the fvsp is = 497	 timecost = 0.060558s
CS: find better solution, the fvsp is = 496	 timecost = 0.060597s
CS: find better solution, the fvsp is = 495	 timecost = 0.065205s
CS: find better solution, the fvsp is = 494	 timecost = 0.065247s
CS: find better solution, the fvsp is = 493	 timecost = 0.065288s
CS: find better solution, the fvsp is = 492	 timecost = 0.065325s
CS: find better solution, the fvsp is = 491	 timecost = 0.065364s
CS: find better solution, the fvsp is = 490	 timecost = 0.074532s
CS: find better solution, the fvsp is = 489	 timecost = 0.074572s
CS: find better solution, the fvsp is = 488	 timecost = 0.074608s
CS: find better solution, the fvsp is = 487	 timecost = 0.074644s
CS: find better solution, the fvsp is = 486	 timecost = 0.083229s
CS: find better solution, the fvsp is = 485	 timecost = 0.087298s
CS: find better solution, the fvsp is = 484	 timecost = 0.096429s
CS: find better solution, the fvsp is = 483	 timecost = 0.096478s
CS: find better solution, the fvsp is = 482	 timecost = 0.104808s
CS: find better solution, the fvsp is = 481	 timecost = 0.109336s
CS: find better solution, the fvsp is = 480	 timecost = 0.109378s
CS: find better solution, the fvsp is = 479	 timecost = 0.113683s
CS: find better solution, the fvsp is = 478	 timecost = 0.113724s
CS: find better solution, the fvsp is = 477	 timecost = 0.113764s
CS: find better solution, the fvsp is = 476	 timecost = 0.117557s
CS: find better solution, the fvsp is = 475	 timecost = 0.125359s
CS: find better solution, the fvsp is = 474	 timecost = 0.125399s
CS: find better solution, the fvsp is = 473	 timecost = 0.125439s
CS: find better solution, the fvsp is = 472	 timecost = 0.125481s
CS: find better solution, the fvsp is = 471	 timecost = 0.128699s
CS: find better solution, the fvsp is = 470	 timecost = 0.132665s
CS: find better solution, the fvsp is = 469	 timecost = 0.132707s
CS: find better solution, the fvsp is = 468	 timecost = 0.189554s
CS: find better solution, the fvsp is = 467	 timecost = 0.208845s
CS: find better solution, the fvsp is = 466	 timecost = 0.208891s
CS: find better solution, the fvsp is = 465	 timecost = 0.208928s
CS: find better solution, the fvsp is = 464	 timecost = 0.215717s
CS: find better solution, the fvsp is = 463	 timecost = 0.21576s
CS: find better solution, the fvsp is = 462	 timecost = 0.219201s
CS: find better solution, the fvsp is = 461	 timecost = 0.21924s
CS: find better solution, the fvsp is = 460	 timecost = 0.222584s
CS: find better solution, the fvsp is = 459	 timecost = 0.222622s
CS: find better solution, the fvsp is = 458	 timecost = 0.228898s
CS: find better solution, the fvsp is = 457	 timecost = 0.228939s
CS: find better solution, the fvsp is = 456	 timecost = 0.238441s
CS: find better solution, the fvsp is = 455	 timecost = 0.26057s
CS: find better solution, the fvsp is = 454	 timecost = 0.263814s
CS: find better solution, the fvsp is = 453	 timecost = 0.263853s
CS: find better solution, the fvsp is = 452	 timecost = 0.263892s
CS: find better solution, the fvsp is = 451	 timecost = 0.26653s
CS: find better solution, the fvsp is = 450	 timecost = 0.266573s
CS: find better solution, the fvsp is = 449	 timecost = 0.266608s
CS: find better solution, the fvsp is = 448	 timecost = 0.299965s
CS: find better solution, the fvsp is = 447	 timecost = 0.349766s
CS: find better solution, the fvsp is = 446	 timecost = 0.349811s
CS: find better solution, the fvsp is = 445	 timecost = 0.349852s
CS: find better solution, the fvsp is = 444	 timecost = 0.34989s
CS: find better solution, the fvsp is = 443	 timecost = 0.370125s
CS: find better solution, the fvsp is = 442	 timecost = 0.424477s
CS: find better solution, the fvsp is = 441	 timecost = 0.468887s
CS: find better solution, the fvsp is = 440	 timecost = 0.468935s
CS: find better solution, the fvsp is = 439	 timecost = 0.529061s
CS: find better solution, the fvsp is = 438	 timecost = 0.539079s
CS: find better solution, the fvsp is = 437	 timecost = 0.548471s
CS: find better solution, the fvsp is = 436	 timecost = 0.592179s
CS: find better solution, the fvsp is = 435	 timecost = 0.597571s
CS: find better solution, the fvsp is = 434	 timecost = 0.657358s
CS: find better solution, the fvsp is = 433	 timecost = 0.84345s
CS: find better solution, the fvsp is = 432	 timecost = 1.67736s
CS: find better solution, the fvsp is = 431	 timecost = 1.70844s
CS: find better solution, the fvsp is = 430	 timecost = 2.35369s
CS: find better solution, the fvsp is = 429	 timecost = 2.35643s
CS: find better solution, the fvsp is = 428	 timecost = 2.37271s
CS: find better solution, the fvsp is = 427	 timecost = 2.48258s
CS: find better solution, the fvsp is = 426	 timecost = 2.57269s
CS: find better solution, the fvsp is = 425	 timecost = 2.83523s
CS: find better solution, the fvsp is = 424	 timecost = 2.95992s
CS: find better solution, the fvsp is = 423	 timecost = 2.96381s
CS: find better solution, the fvsp is = 422	 timecost = 2.98395s
CS: find better solution, the fvsp is = 421	 timecost = 3.04952s
CS: find better solution, the fvsp is = 420	 timecost = 3.0534s
CS: find better solution, the fvsp is = 419	 timecost = 3.34214s
CS: find better solution, the fvsp is = 418	 timecost = 3.60755s
CS: find better solution, the fvsp is = 417	 timecost = 3.66737s
CS: find better solution, the fvsp is = 416	 timecost = 3.67955s
CS: find better solution, the fvsp is = 415	 timecost = 5.50159s
CS: find better solution, the fvsp is = 414	 timecost = 5.50168s
CS: find better solution, the fvsp is = 413	 timecost = 6.0389s
CS: find better solution, the fvsp is = 412	 timecost = 7.97093s
CS: find better solution, the fvsp is = 411	 timecost = 14.4704s
CS: find better solution, the fvsp is = 410	 timecost = 17.8351s
CS: find better solution, the fvsp is = 409	 timecost = 20.7122s
CS: find better solution, the fvsp is = 408	 timecost = 21.4136s
CS: find better solution, the fvsp is = 407	 timecost = 41.3118s
CS: find better solution, the fvsp is = 406	 timecost = 42.3172s
CS: find better solution, the fvsp is = 405	 timecost = 45.6552s
local_f = 405
key node:
286 404 167 210 135 1008 104 496 522 936 639 1006 151 1 1113 567 1179 272 79 853 951 66 1240 797 767 914 722 680 38 806 301 1142 1166 643 1045 165 614 1126 906 937 930 119 706 1032 350 313 347 142 269 22 860 1068 136 707 820 360 1018 659 416 9 476 719 480 981 1187 973 1247 90 457 319 211 1035 902 81 108 1214 1150 349 894 1226 870 1184 1057 307 1174 321 1170 760 1022 328 560 1222 1139 220 112 836 1122 691 1182 588 95 1238 145 521 292 1034 911 413 514 912 204 1243 832 601 597 455 1232 972 1118 203 872 399 929 412 1077 1059 554 1079 632 1074 484 36 511 1158 470 1088 1202 515 581 1224 410 844 131 439 893 89 829 589 56 1042 1177 947 698 1012 595 539 665 305 358 289 19 1135 850 816 383 1148 450 49 389 464 765 1209 604 1239 577 488 432 711 295 865 99 958 381 869 185 622 94 1137 430 620 740 562 139 837 544 490 611 725 966 8 1014 795 393 655 550 365 1237 534 1066 730 748 1096 1159 982 373 55 978 803 807 940 252 583 47 770 901 720 756 599 499 726 962 400 179 794 1212 1192 481 1110 59 822 74 0 463 1080 992 355 1162 57 423 1144 384 154 1195 285 1075 228 1236 974 97 150 415 815 327 153 971 718 199 591 855 956 1218 753 549 668 922 838 31 580 851 600 1125 76 230 229 1190 408 28 954 1120 218 999 501 332 1090 819 653 856 673 172 879 924 124 723 467 586 997 149 196 529 728 1036 60 502 759 1028 71 256 1227 543 919 828 326 377 835 799 1186 152 472 208 679 789 80 114 592 876 254 482 197 1233 1019 505 766 1185 866 967 1064 435 663 1071 65 813 372 867 178 495 359 247 942 533 189 1009 772 434 814 732 598 746 697 587 473 1049 491 610 548 318 915 952 180 694 569 452 658 532 790 552 1208 739 931 1127 570 1193 805 441 1103 41 903 779 352 984 887 206 487 1015 442 391 
============================ round 8 ===============================
Complete the construction of the initial solution, the fvsp is = 622	 timecost = 0.018759s
CS: find better solution, the fvsp is = 621	 timecost = 0.032628s
CS: find better solution, the fvsp is = 620	 timecost = 0.032665s
CS: find better solution, the fvsp is = 619	 timecost = 0.032699s
CS: find better solution, the fvsp is = 618	 timecost = 0.032735s
CS: find better solution, the fvsp is = 617	 timecost = 0.032771s
CS: find better solution, the fvsp is = 616	 timecost = 0.032807s
CS: find better solution, the fvsp is = 615	 timecost = 0.032842s
CS: find better solution, the fvsp is = 614	 timecost = 0.032878s
CS: find better solution, the fvsp is = 613	 timecost = 0.032914s
CS: find better solution, the fvsp is = 612	 timecost = 0.032953s
CS: find better solution, the fvsp is = 611	 timecost = 0.032988s
CS: find better solution, the fvsp is = 610	 timecost = 0.033026s
CS: find better solution, the fvsp is = 609	 timecost = 0.033065s
CS: find better solution, the fvsp is = 608	 timecost = 0.0331s
CS: find better solution, the fvsp is = 607	 timecost = 0.033136s
CS: find better solution, the fvsp is = 606	 timecost = 0.033174s
CS: find better solution, the fvsp is = 605	 timecost = 0.03321s
CS: find better solution, the fvsp is = 604	 timecost = 0.033244s
CS: find better solution, the fvsp is = 603	 timecost = 0.033284s
CS: find better solution, the fvsp is = 602	 timecost = 0.033318s
CS: find better solution, the fvsp is = 601	 timecost = 0.033351s
CS: find better solution, the fvsp is = 600	 timecost = 0.033388s
CS: find better solution, the fvsp is = 599	 timecost = 0.033427s
CS: find better solution, the fvsp is = 598	 timecost = 0.033462s
CS: find better solution, the fvsp is = 597	 timecost = 0.0335s
CS: find better solution, the fvsp is = 596	 timecost = 0.033533s
CS: find better solution, the fvsp is = 595	 timecost = 0.03357s
CS: find better solution, the fvsp is = 594	 timecost = 0.033617s
CS: find better solution, the fvsp is = 593	 timecost = 0.033659s
CS: find better solution, the fvsp is = 592	 timecost = 0.033699s
CS: find better solution, the fvsp is = 591	 timecost = 0.033734s
CS: find better solution, the fvsp is = 590	 timecost = 0.033769s
CS: find better solution, the fvsp is = 589	 timecost = 0.033803s
CS: find better solution, the fvsp is = 588	 timecost = 0.033841s
CS: find better solution, the fvsp is = 587	 timecost = 0.033876s
CS: find better solution, the fvsp is = 586	 timecost = 0.033922s
CS: find better solution, the fvsp is = 585	 timecost = 0.033957s
CS: find better solution, the fvsp is = 584	 timecost = 0.033996s
CS: find better solution, the fvsp is = 583	 timecost = 0.034031s
CS: find better solution, the fvsp is = 582	 timecost = 0.034064s
CS: find better solution, the fvsp is = 581	 timecost = 0.034101s
CS: find better solution, the fvsp is = 580	 timecost = 0.034137s
CS: find better solution, the fvsp is = 579	 timecost = 0.034172s
CS: find better solution, the fvsp is = 578	 timecost = 0.034207s
CS: find better solution, the fvsp is = 577	 timecost = 0.034245s
CS: find better solution, the fvsp is = 576	 timecost = 0.034283s
CS: find better solution, the fvsp is = 575	 timecost = 0.034318s
CS: find better solution, the fvsp is = 574	 timecost = 0.034353s
CS: find better solution, the fvsp is = 573	 timecost = 0.034385s
CS: find better solution, the fvsp is = 572	 timecost = 0.034421s
CS: find better solution, the fvsp is = 571	 timecost = 0.03446s
CS: find better solution, the fvsp is = 570	 timecost = 0.034497s
CS: find better solution, the fvsp is = 569	 timecost = 0.034534s
CS: find better solution, the fvsp is = 568	 timecost = 0.034571s
CS: find better solution, the fvsp is = 567	 timecost = 0.034617s
CS: find better solution, the fvsp is = 566	 timecost = 0.034652s
CS: find better solution, the fvsp is = 565	 timecost = 0.034687s
CS: find better solution, the fvsp is = 564	 timecost = 0.034726s
CS: find better solution, the fvsp is = 563	 timecost = 0.034763s
CS: find better solution, the fvsp is = 562	 timecost = 0.034799s
CS: find better solution, the fvsp is = 561	 timecost = 0.034838s
CS: find better solution, the fvsp is = 560	 timecost = 0.03487s
CS: find better solution, the fvsp is = 559	 timecost = 0.034906s
CS: find better solution, the fvsp is = 558	 timecost = 0.03494s
CS: find better solution, the fvsp is = 557	 timecost = 0.034979s
CS: find better solution, the fvsp is = 556	 timecost = 0.035018s
CS: find better solution, the fvsp is = 555	 timecost = 0.044088s
CS: find better solution, the fvsp is = 554	 timecost = 0.044134s
CS: find better solution, the fvsp is = 553	 timecost = 0.04417s
CS: find better solution, the fvsp is = 552	 timecost = 0.044209s
CS: find better solution, the fvsp is = 551	 timecost = 0.044244s
CS: find better solution, the fvsp is = 550	 timecost = 0.044278s
CS: find better solution, the fvsp is = 549	 timecost = 0.044314s
CS: find better solution, the fvsp is = 548	 timecost = 0.044349s
CS: find better solution, the fvsp is = 547	 timecost = 0.044383s
CS: find better solution, the fvsp is = 546	 timecost = 0.044418s
CS: find better solution, the fvsp is = 545	 timecost = 0.044454s
CS: find better solution, the fvsp is = 544	 timecost = 0.04449s
CS: find better solution, the fvsp is = 543	 timecost = 0.044525s
CS: find better solution, the fvsp is = 542	 timecost = 0.044563s
CS: find better solution, the fvsp is = 541	 timecost = 0.044599s
CS: find better solution, the fvsp is = 540	 timecost = 0.044644s
CS: find better solution, the fvsp is = 539	 timecost = 0.044681s
CS: find better solution, the fvsp is = 538	 timecost = 0.044717s
CS: find better solution, the fvsp is = 537	 timecost = 0.044752s
CS: find better solution, the fvsp is = 536	 timecost = 0.044788s
CS: find better solution, the fvsp is = 535	 timecost = 0.044825s
CS: find better solution, the fvsp is = 534	 timecost = 0.044866s
CS: find better solution, the fvsp is = 533	 timecost = 0.044902s
CS: find better solution, the fvsp is = 532	 timecost = 0.044938s
CS: find better solution, the fvsp is = 531	 timecost = 0.044979s
CS: find better solution, the fvsp is = 530	 timecost = 0.045016s
CS: find better solution, the fvsp is = 529	 timecost = 0.045052s
CS: find better solution, the fvsp is = 528	 timecost = 0.051722s
CS: find better solution, the fvsp is = 527	 timecost = 0.051761s
CS: find better solution, the fvsp is = 526	 timecost = 0.051802s
CS: find better solution, the fvsp is = 525	 timecost = 0.051837s
CS: find better solution, the fvsp is = 524	 timecost = 0.051873s
CS: find better solution, the fvsp is = 523	 timecost = 0.05191s
CS: find better solution, the fvsp is = 522	 timecost = 0.051944s
CS: find better solution, the fvsp is = 521	 timecost = 0.051983s
CS: find better solution, the fvsp is = 520	 timecost = 0.052018s
CS: find better solution, the fvsp is = 519	 timecost = 0.052054s
CS: find better solution, the fvsp is = 518	 timecost = 0.052093s
CS: find better solution, the fvsp is = 517	 timecost = 0.05213s
CS: find better solution, the fvsp is = 516	 timecost = 0.052168s
CS: find better solution, the fvsp is = 515	 timecost = 0.052205s
CS: find better solution, the fvsp is = 514	 timecost = 0.052242s
CS: find better solution, the fvsp is = 513	 timecost = 0.058298s
CS: find better solution, the fvsp is = 512	 timecost = 0.058336s
CS: find better solution, the fvsp is = 511	 timecost = 0.058373s
CS: find better solution, the fvsp is = 510	 timecost = 0.058411s
CS: find better solution, the fvsp is = 509	 timecost = 0.058449s
CS: find better solution, the fvsp is = 508	 timecost = 0.058487s
CS: find better solution, the fvsp is = 507	 timecost = 0.058524s
CS: find better solution, the fvsp is = 506	 timecost = 0.064221s
CS: find better solution, the fvsp is = 505	 timecost = 0.064262s
CS: find better solution, the fvsp is = 504	 timecost = 0.064299s
CS: find better solution, the fvsp is = 503	 timecost = 0.064336s
CS: find better solution, the fvsp is = 502	 timecost = 0.064378s
CS: find better solution, the fvsp is = 501	 timecost = 0.064416s
CS: find better solution, the fvsp is = 500	 timecost = 0.064454s
CS: find better solution, the fvsp is = 499	 timecost = 0.06449s
CS: find better solution, the fvsp is = 498	 timecost = 0.064525s
CS: find better solution, the fvsp is = 497	 timecost = 0.06995s
CS: find better solution, the fvsp is = 496	 timecost = 0.075885s
CS: find better solution, the fvsp is = 495	 timecost = 0.075923s
CS: find better solution, the fvsp is = 494	 timecost = 0.075959s
CS: find better solution, the fvsp is = 493	 timecost = 0.075997s
CS: find better solution, the fvsp is = 492	 timecost = 0.081267s
CS: find better solution, the fvsp is = 491	 timecost = 0.081311s
CS: find better solution, the fvsp is = 490	 timecost = 0.081347s
CS: find better solution, the fvsp is = 489	 timecost = 0.081386s
CS: find better solution, the fvsp is = 488	 timecost = 0.086282s
CS: find better solution, the fvsp is = 487	 timecost = 0.086323s
CS: find better solution, the fvsp is = 486	 timecost = 0.086362s
CS: find better solution, the fvsp is = 485	 timecost = 0.086398s
CS: find better solution, the fvsp is = 484	 timecost = 0.086439s
CS: find better solution, the fvsp is = 483	 timecost = 0.086477s
CS: find better solution, the fvsp is = 482	 timecost = 0.086516s
CS: find better solution, the fvsp is = 481	 timecost = 0.086553s
CS: find better solution, the fvsp is = 480	 timecost = 0.090122s
CS: find better solution, the fvsp is = 479	 timecost = 0.090163s
CS: find better solution, the fvsp is = 478	 timecost = 0.090203s
CS: find better solution, the fvsp is = 477	 timecost = 0.097148s
CS: find better solution, the fvsp is = 476	 timecost = 0.097189s
CS: find better solution, the fvsp is = 475	 timecost = 0.097228s
CS: find better solution, the fvsp is = 474	 timecost = 0.097264s
CS: find better solution, the fvsp is = 473	 timecost = 0.108135s
CS: find better solution, the fvsp is = 472	 timecost = 0.118245s
CS: find better solution, the fvsp is = 471	 timecost = 0.128889s
CS: find better solution, the fvsp is = 470	 timecost = 0.128931s
CS: find better solution, the fvsp is = 469	 timecost = 0.12897s
CS: find better solution, the fvsp is = 468	 timecost = 0.153322s
CS: find better solution, the fvsp is = 467	 timecost = 0.164184s
CS: find better solution, the fvsp is = 466	 timecost = 0.164228s
CS: find better solution, the fvsp is = 465	 timecost = 0.171108s
CS: find better solution, the fvsp is = 464	 timecost = 0.178076s
CS: find better solution, the fvsp is = 463	 timecost = 0.181827s
CS: find better solution, the fvsp is = 462	 timecost = 0.196898s
CS: find better solution, the fvsp is = 461	 timecost = 0.204291s
CS: find better solution, the fvsp is = 460	 timecost = 0.215599s
CS: find better solution, the fvsp is = 459	 timecost = 0.223153s
CS: find better solution, the fvsp is = 458	 timecost = 0.244517s
CS: find better solution, the fvsp is = 457	 timecost = 0.252539s
CS: find better solution, the fvsp is = 456	 timecost = 0.252592s
CS: find better solution, the fvsp is = 455	 timecost = 0.252631s
CS: find better solution, the fvsp is = 454	 timecost = 0.286534s
CS: find better solution, the fvsp is = 453	 timecost = 0.289786s
CS: find better solution, the fvsp is = 452	 timecost = 0.29601s
CS: find better solution, the fvsp is = 451	 timecost = 0.298859s
CS: find better solution, the fvsp is = 450	 timecost = 0.298896s
CS: find better solution, the fvsp is = 449	 timecost = 0.349242s
CS: find better solution, the fvsp is = 448	 timecost = 0.349306s
CS: find better solution, the fvsp is = 447	 timecost = 0.372595s
CS: find better solution, the fvsp is = 446	 timecost = 0.372638s
CS: find better solution, the fvsp is = 445	 timecost = 0.418509s
CS: find better solution, the fvsp is = 444	 timecost = 0.513138s
CS: find better solution, the fvsp is = 443	 timecost = 0.523521s
CS: find better solution, the fvsp is = 442	 timecost = 0.613939s
CS: find better solution, the fvsp is = 441	 timecost = 0.616707s
CS: find better solution, the fvsp is = 440	 timecost = 0.616748s
CS: find better solution, the fvsp is = 439	 timecost = 0.733391s
CS: find better solution, the fvsp is = 438	 timecost = 0.810991s
CS: find better solution, the fvsp is = 437	 timecost = 0.890534s
CS: find better solution, the fvsp is = 436	 timecost = 0.978277s
CS: find better solution, the fvsp is = 435	 timecost = 1.1744s
CS: find better solution, the fvsp is = 434	 timecost = 1.17445s
CS: find better solution, the fvsp is = 433	 timecost = 1.27035s
CS: find better solution, the fvsp is = 432	 timecost = 1.33842s
CS: find better solution, the fvsp is = 431	 timecost = 1.36284s
CS: find better solution, the fvsp is = 430	 timecost = 1.41842s
CS: find better solution, the fvsp is = 429	 timecost = 1.92517s
CS: find better solution, the fvsp is = 428	 timecost = 2.08732s
CS: find better solution, the fvsp is = 427	 timecost = 2.10622s
CS: find better solution, the fvsp is = 426	 timecost = 2.11999s
CS: find better solution, the fvsp is = 425	 timecost = 3.35345s
CS: find better solution, the fvsp is = 424	 timecost = 3.79588s
CS: find better solution, the fvsp is = 423	 timecost = 3.84986s
CS: find better solution, the fvsp is = 422	 timecost = 4.0532s
CS: find better solution, the fvsp is = 421	 timecost = 4.18351s
CS: find better solution, the fvsp is = 420	 timecost = 4.92422s
CS: find better solution, the fvsp is = 419	 timecost = 6.13988s
CS: find better solution, the fvsp is = 418	 timecost = 7.41602s
CS: find better solution, the fvsp is = 417	 timecost = 9.8573s
CS: find better solution, the fvsp is = 416	 timecost = 12.2804s
CS: find better solution, the fvsp is = 415	 timecost = 20.1192s
CS: find better solution, the fvsp is = 414	 timecost = 20.4194s
CS: find better solution, the fvsp is = 413	 timecost = 24.2632s
CS: find better solution, the fvsp is = 412	 timecost = 50.9121s
CS: find better solution, the fvsp is = 411	 timecost = 51.5587s
CS: find better solution, the fvsp is = 410	 timecost = 52.527s
CS: find better solution, the fvsp is = 409	 timecost = 149.951s
CS: find better solution, the fvsp is = 408	 timecost = 150.307s
CS: find better solution, the fvsp is = 407	 timecost = 153.05s
CS: find better solution, the fvsp is = 406	 timecost = 233.237s
CS: find better solution, the fvsp is = 405	 timecost = 241.405s
CS: find better solution, the fvsp is = 404	 timecost = 474.101s
CS: find better solution, the fvsp is = 403	 timecost = 475.725s
local_f = 403
key node:
918 1142 614 1144 168 611 204 860 1239 391 570 457 952 430 788 240 60 57 1035 668 659 932 518 412 206 940 897 234 1110 972 1089 797 377 443 958 456 98 434 1195 874 912 1049 1216 149 1079 343 1247 112 583 996 304 575 25 917 480 745 79 108 1075 1159 726 1137 615 850 265 947 810 1100 608 292 208 497 795 308 948 1132 1220 978 552 482 291 941 1178 254 408 446 866 327 1068 224 515 984 58 385 1236 153 198 610 951 1169 1208 247 270 444 393 1008 544 1113 289 796 647 1071 1244 560 599 411 999 1036 359 10 180 1167 230 815 955 1160 166 598 419 310 1192 1059 1122 435 225 816 511 534 250 1002 525 768 384 844 329 404 1025 1240 193 42 1143 295 236 1232 1114 562 1017 1131 1009 1161 1202 1190 673 28 152 135 495 249 828 71 1070 499 211 639 933 1191 1060 389 836 1061 770 685 197 824 400 855 433 1053 502 665 853 505 1000 242 1064 808 1218 651 803 218 1006 399 1126 1080 1186 835 1057 1162 903 95 567 429 680 981 1185 349 1058 893 930 655 806 946 906 229 658 766 698 154 1199 632 662 856 169 53 177 1205 189 66 145 901 24 89 11 648 199 679 49 838 341 31 1088 911 459 232 1214 756 1084 1237 966 139 290 65 739 719 730 187 1074 1105 543 1187 694 488 1001 1226 268 142 286 776 700 872 998 491 1028 876 1238 487 104 321 0 595 1 581 245 555 1130 971 905 1158 272 5 997 464 829 441 296 967 9 753 90 473 914 55 179 1177 963 521 663 178 1227 41 732 256 342 378 1222 720 241 577 539 32 373 1042 789 1092 194 554 711 481 167 597 549 832 307 124 496 929 355 1066 1032 1148 94 476 686 165 311 707 1224 919 865 358 765 676 365 397 490 489 1133 315 807 748 723 514 318 252 661 298 1135 936 859 8 398 653 413 760 1124 217 814 74 843 1015 423 1120 779 894 1118 887 1231 151 868 820 547 767 965 
============================ round 9 ===============================
Complete the construction of the initial solution, the fvsp is = 632	 timecost = 0.018344s
CS: find better solution, the fvsp is = 631	 timecost = 0.032134s
CS: find better solution, the fvsp is = 630	 timecost = 0.032175s
CS: find better solution, the fvsp is = 629	 timecost = 0.032214s
CS: find better solution, the fvsp is = 628	 timecost = 0.032251s
CS: find better solution, the fvsp is = 627	 timecost = 0.032289s
CS: find better solution, the fvsp is = 626	 timecost = 0.032329s
CS: find better solution, the fvsp is = 625	 timecost = 0.032367s
CS: find better solution, the fvsp is = 624	 timecost = 0.032405s
CS: find better solution, the fvsp is = 623	 timecost = 0.032442s
CS: find better solution, the fvsp is = 622	 timecost = 0.032477s
CS: find better solution, the fvsp is = 621	 timecost = 0.032513s
CS: find better solution, the fvsp is = 620	 timecost = 0.03255s
CS: find better solution, the fvsp is = 619	 timecost = 0.032586s
CS: find better solution, the fvsp is = 618	 timecost = 0.032623s
CS: find better solution, the fvsp is = 617	 timecost = 0.032657s
CS: find better solution, the fvsp is = 616	 timecost = 0.032693s
CS: find better solution, the fvsp is = 615	 timecost = 0.032744s
CS: find better solution, the fvsp is = 614	 timecost = 0.032784s
CS: find better solution, the fvsp is = 613	 timecost = 0.03282s
CS: find better solution, the fvsp is = 612	 timecost = 0.032856s
CS: find better solution, the fvsp is = 611	 timecost = 0.032892s
CS: find better solution, the fvsp is = 610	 timecost = 0.032936s
CS: find better solution, the fvsp is = 609	 timecost = 0.032973s
CS: find better solution, the fvsp is = 608	 timecost = 0.033008s
CS: find better solution, the fvsp is = 607	 timecost = 0.033042s
CS: find better solution, the fvsp is = 606	 timecost = 0.033081s
CS: find better solution, the fvsp is = 605	 timecost = 0.033118s
CS: find better solution, the fvsp is = 604	 timecost = 0.033157s
CS: find better solution, the fvsp is = 603	 timecost = 0.033196s
CS: find better solution, the fvsp is = 602	 timecost = 0.033235s
CS: find better solution, the fvsp is = 601	 timecost = 0.033281s
CS: find better solution, the fvsp is = 600	 timecost = 0.03332s
CS: find better solution, the fvsp is = 599	 timecost = 0.033357s
CS: find better solution, the fvsp is = 598	 timecost = 0.033393s
CS: find better solution, the fvsp is = 597	 timecost = 0.033428s
CS: find better solution, the fvsp is = 596	 timecost = 0.033463s
CS: find better solution, the fvsp is = 595	 timecost = 0.033497s
CS: find better solution, the fvsp is = 594	 timecost = 0.033534s
CS: find better solution, the fvsp is = 593	 timecost = 0.033571s
CS: find better solution, the fvsp is = 592	 timecost = 0.033609s
CS: find better solution, the fvsp is = 591	 timecost = 0.033647s
CS: find better solution, the fvsp is = 590	 timecost = 0.033688s
CS: find better solution, the fvsp is = 589	 timecost = 0.033737s
CS: find better solution, the fvsp is = 588	 timecost = 0.033774s
CS: find better solution, the fvsp is = 587	 timecost = 0.03381s
CS: find better solution, the fvsp is = 586	 timecost = 0.033844s
CS: find better solution, the fvsp is = 585	 timecost = 0.033882s
CS: find better solution, the fvsp is = 584	 timecost = 0.033917s
CS: find better solution, the fvsp is = 583	 timecost = 0.033952s
CS: find better solution, the fvsp is = 582	 timecost = 0.033988s
CS: find better solution, the fvsp is = 581	 timecost = 0.034026s
CS: find better solution, the fvsp is = 580	 timecost = 0.03406s
CS: find better solution, the fvsp is = 579	 timecost = 0.034098s
CS: find better solution, the fvsp is = 578	 timecost = 0.034137s
CS: find better solution, the fvsp is = 577	 timecost = 0.034174s
CS: find better solution, the fvsp is = 576	 timecost = 0.034212s
CS: find better solution, the fvsp is = 575	 timecost = 0.03425s
CS: find better solution, the fvsp is = 574	 timecost = 0.034288s
CS: find better solution, the fvsp is = 573	 timecost = 0.034325s
CS: find better solution, the fvsp is = 572	 timecost = 0.03436s
CS: find better solution, the fvsp is = 571	 timecost = 0.034398s
CS: find better solution, the fvsp is = 570	 timecost = 0.034433s
CS: find better solution, the fvsp is = 569	 timecost = 0.03447s
CS: find better solution, the fvsp is = 568	 timecost = 0.034511s
CS: find better solution, the fvsp is = 567	 timecost = 0.034551s
CS: find better solution, the fvsp is = 566	 timecost = 0.044317s
CS: find better solution, the fvsp is = 565	 timecost = 0.044359s
CS: find better solution, the fvsp is = 564	 timecost = 0.044395s
CS: find better solution, the fvsp is = 563	 timecost = 0.04443s
CS: find better solution, the fvsp is = 562	 timecost = 0.044465s
CS: find better solution, the fvsp is = 561	 timecost = 0.044501s
CS: find better solution, the fvsp is = 560	 timecost = 0.044541s
CS: find better solution, the fvsp is = 559	 timecost = 0.044577s
CS: find better solution, the fvsp is = 558	 timecost = 0.044615s
CS: find better solution, the fvsp is = 557	 timecost = 0.044649s
CS: find better solution, the fvsp is = 556	 timecost = 0.044685s
CS: find better solution, the fvsp is = 555	 timecost = 0.044738s
CS: find better solution, the fvsp is = 554	 timecost = 0.044774s
CS: find better solution, the fvsp is = 553	 timecost = 0.044813s
CS: find better solution, the fvsp is = 552	 timecost = 0.044852s
CS: find better solution, the fvsp is = 551	 timecost = 0.044886s
CS: find better solution, the fvsp is = 550	 timecost = 0.044933s
CS: find better solution, the fvsp is = 549	 timecost = 0.044975s
CS: find better solution, the fvsp is = 548	 timecost = 0.045013s
CS: find better solution, the fvsp is = 547	 timecost = 0.045049s
CS: find better solution, the fvsp is = 546	 timecost = 0.045084s
CS: find better solution, the fvsp is = 545	 timecost = 0.045125s
CS: find better solution, the fvsp is = 544	 timecost = 0.045164s
CS: find better solution, the fvsp is = 543	 timecost = 0.045201s
CS: find better solution, the fvsp is = 542	 timecost = 0.045239s
CS: find better solution, the fvsp is = 541	 timecost = 0.045273s
CS: find better solution, the fvsp is = 540	 timecost = 0.045311s
CS: find better solution, the fvsp is = 539	 timecost = 0.045355s
CS: find better solution, the fvsp is = 538	 timecost = 0.045392s
CS: find better solution, the fvsp is = 537	 timecost = 0.045433s
CS: find better solution, the fvsp is = 536	 timecost = 0.045471s
CS: find better solution, the fvsp is = 535	 timecost = 0.052879s
CS: find better solution, the fvsp is = 534	 timecost = 0.052928s
CS: find better solution, the fvsp is = 533	 timecost = 0.052967s
CS: find better solution, the fvsp is = 532	 timecost = 0.053004s
CS: find better solution, the fvsp is = 531	 timecost = 0.05304s
CS: find better solution, the fvsp is = 530	 timecost = 0.05308s
CS: find better solution, the fvsp is = 529	 timecost = 0.053119s
CS: find better solution, the fvsp is = 528	 timecost = 0.053157s
CS: find better solution, the fvsp is = 527	 timecost = 0.053192s
CS: find better solution, the fvsp is = 526	 timecost = 0.053229s
CS: find better solution, the fvsp is = 525	 timecost = 0.053266s
CS: find better solution, the fvsp is = 524	 timecost = 0.053304s
CS: find better solution, the fvsp is = 523	 timecost = 0.053341s
CS: find better solution, the fvsp is = 522	 timecost = 0.05338s
CS: find better solution, the fvsp is = 521	 timecost = 0.053415s
CS: find better solution, the fvsp is = 520	 timecost = 0.053452s
CS: find better solution, the fvsp is = 519	 timecost = 0.053493s
CS: find better solution, the fvsp is = 518	 timecost = 0.05353s
CS: find better solution, the fvsp is = 517	 timecost = 0.05357s
CS: find better solution, the fvsp is = 516	 timecost = 0.053608s
CS: find better solution, the fvsp is = 515	 timecost = 0.053646s
CS: find better solution, the fvsp is = 514	 timecost = 0.059771s
CS: find better solution, the fvsp is = 513	 timecost = 0.059821s
CS: find better solution, the fvsp is = 512	 timecost = 0.059859s
CS: find better solution, the fvsp is = 511	 timecost = 0.0599s
CS: find better solution, the fvsp is = 510	 timecost = 0.059937s
CS: find better solution, the fvsp is = 509	 timecost = 0.059976s
CS: find better solution, the fvsp is = 508	 timecost = 0.060011s
CS: find better solution, the fvsp is = 507	 timecost = 0.060048s
CS: find better solution, the fvsp is = 506	 timecost = 0.060084s
CS: find better solution, the fvsp is = 505	 timecost = 0.065538s
CS: find better solution, the fvsp is = 504	 timecost = 0.06558s
CS: find better solution, the fvsp is = 503	 timecost = 0.065623s
CS: find better solution, the fvsp is = 502	 timecost = 0.065661s
CS: find better solution, the fvsp is = 501	 timecost = 0.065699s
CS: find better solution, the fvsp is = 500	 timecost = 0.065745s
CS: find better solution, the fvsp is = 499	 timecost = 0.065781s
CS: find better solution, the fvsp is = 498	 timecost = 0.070842s
CS: find better solution, the fvsp is = 497	 timecost = 0.070886s
CS: find better solution, the fvsp is = 496	 timecost = 0.070925s
CS: find better solution, the fvsp is = 495	 timecost = 0.075727s
CS: find better solution, the fvsp is = 494	 timecost = 0.075769s
CS: find better solution, the fvsp is = 493	 timecost = 0.075805s
CS: find better solution, the fvsp is = 492	 timecost = 0.075845s
CS: find better solution, the fvsp is = 491	 timecost = 0.075883s
CS: find better solution, the fvsp is = 490	 timecost = 0.075921s
CS: find better solution, the fvsp is = 489	 timecost = 0.084823s
CS: find better solution, the fvsp is = 488	 timecost = 0.084864s
CS: find better solution, the fvsp is = 487	 timecost = 0.089466s
CS: find better solution, the fvsp is = 486	 timecost = 0.089506s
CS: find better solution, the fvsp is = 485	 timecost = 0.089545s
CS: find better solution, the fvsp is = 484	 timecost = 0.089584s
CS: find better solution, the fvsp is = 483	 timecost = 0.089622s
CS: find better solution, the fvsp is = 482	 timecost = 0.093531s
CS: find better solution, the fvsp is = 481	 timecost = 0.093573s
CS: find better solution, the fvsp is = 480	 timecost = 0.097918s
CS: find better solution, the fvsp is = 479	 timecost = 0.097959s
CS: find better solution, the fvsp is = 478	 timecost = 0.098s
CS: find better solution, the fvsp is = 477	 timecost = 0.10223s
CS: find better solution, the fvsp is = 476	 timecost = 0.10228s
CS: find better solution, the fvsp is = 475	 timecost = 0.119775s
CS: find better solution, the fvsp is = 474	 timecost = 0.11982s
CS: find better solution, the fvsp is = 473	 timecost = 0.119861s
CS: find better solution, the fvsp is = 472	 timecost = 0.1199s
CS: find better solution, the fvsp is = 471	 timecost = 0.119937s
CS: find better solution, the fvsp is = 470	 timecost = 0.119979s
CS: find better solution, the fvsp is = 469	 timecost = 0.135628s
CS: find better solution, the fvsp is = 468	 timecost = 0.135671s
CS: find better solution, the fvsp is = 467	 timecost = 0.135709s
CS: find better solution, the fvsp is = 466	 timecost = 0.139253s
CS: find better solution, the fvsp is = 465	 timecost = 0.142996s
CS: find better solution, the fvsp is = 464	 timecost = 0.143037s
CS: find better solution, the fvsp is = 463	 timecost = 0.143076s
CS: find better solution, the fvsp is = 462	 timecost = 0.143118s
CS: find better solution, the fvsp is = 461	 timecost = 0.156269s
CS: find better solution, the fvsp is = 460	 timecost = 0.156315s
CS: find better solution, the fvsp is = 459	 timecost = 0.156357s
CS: find better solution, the fvsp is = 458	 timecost = 0.159497s
CS: find better solution, the fvsp is = 457	 timecost = 0.162585s
CS: find better solution, the fvsp is = 456	 timecost = 0.179116s
CS: find better solution, the fvsp is = 455	 timecost = 0.179161s
CS: find better solution, the fvsp is = 454	 timecost = 0.179203s
CS: find better solution, the fvsp is = 453	 timecost = 0.179239s
CS: find better solution, the fvsp is = 452	 timecost = 0.179276s
CS: find better solution, the fvsp is = 451	 timecost = 0.182228s
CS: find better solution, the fvsp is = 450	 timecost = 0.224188s
CS: find better solution, the fvsp is = 449	 timecost = 0.264586s
CS: find better solution, the fvsp is = 448	 timecost = 0.271127s
CS: find better solution, the fvsp is = 447	 timecost = 0.322919s
CS: find better solution, the fvsp is = 446	 timecost = 0.332675s
CS: find better solution, the fvsp is = 445	 timecost = 0.335661s
CS: find better solution, the fvsp is = 444	 timecost = 0.396429s
CS: find better solution, the fvsp is = 443	 timecost = 0.41708s
CS: find better solution, the fvsp is = 442	 timecost = 0.417134s
CS: find better solution, the fvsp is = 441	 timecost = 0.433036s
CS: find better solution, the fvsp is = 440	 timecost = 0.563712s
CS: find better solution, the fvsp is = 439	 timecost = 0.59785s
CS: find better solution, the fvsp is = 438	 timecost = 0.614s
CS: find better solution, the fvsp is = 437	 timecost = 0.659959s
CS: find better solution, the fvsp is = 436	 timecost = 0.660019s
CS: find better solution, the fvsp is = 435	 timecost = 0.67052s
CS: find better solution, the fvsp is = 434	 timecost = 0.784236s
CS: find better solution, the fvsp is = 433	 timecost = 0.903304s
CS: find better solution, the fvsp is = 432	 timecost = 0.903373s
CS: find better solution, the fvsp is = 431	 timecost = 0.964801s
CS: find better solution, the fvsp is = 430	 timecost = 1.00547s
CS: find better solution, the fvsp is = 429	 timecost = 1.10574s
CS: find better solution, the fvsp is = 428	 timecost = 1.12313s
CS: find better solution, the fvsp is = 427	 timecost = 1.19051s
CS: find better solution, the fvsp is = 426	 timecost = 1.85615s
CS: find better solution, the fvsp is = 425	 timecost = 1.95522s
CS: find better solution, the fvsp is = 424	 timecost = 2.17847s
CS: find better solution, the fvsp is = 423	 timecost = 2.20089s
CS: find better solution, the fvsp is = 422	 timecost = 2.51439s
CS: find better solution, the fvsp is = 421	 timecost = 2.68042s
CS: find better solution, the fvsp is = 420	 timecost = 2.76526s
CS: find better solution, the fvsp is = 419	 timecost = 4.06785s
CS: find better solution, the fvsp is = 418	 timecost = 4.58442s
CS: find better solution, the fvsp is = 417	 timecost = 7.54698s
CS: find better solution, the fvsp is = 416	 timecost = 9.25552s
CS: find better solution, the fvsp is = 415	 timecost = 37.6297s
CS: find better solution, the fvsp is = 414	 timecost = 50.5867s
CS: find better solution, the fvsp is = 413	 timecost = 51.6889s
CS: find better solution, the fvsp is = 412	 timecost = 52.5119s
CS: find better solution, the fvsp is = 411	 timecost = 71.7958s
CS: find better solution, the fvsp is = 410	 timecost = 178.361s
CS: find better solution, the fvsp is = 409	 timecost = 267.391s
local_f = 409
key node:
560 487 153 166 298 893 902 836 112 92 387 1226 779 185 910 1084 1071 947 47 127 445 1057 225 423 1049 209 1066 172 217 843 905 36 443 1187 296 611 733 0 349 1079 196 1122 903 430 119 464 1243 1091 490 1162 896 1178 403 559 19 79 757 865 1015 15 647 1231 1218 365 326 944 859 790 1144 218 900 410 1186 1008 74 441 44 587 719 984 1068 1239 407 1165 167 554 149 870 788 95 1240 980 575 249 1179 935 616 268 352 816 766 270 591 952 853 1158 549 521 588 610 698 480 919 31 189 958 71 495 711 655 327 862 1222 838 1195 577 962 739 599 605 726 912 806 1082 139 545 849 956 384 760 948 419 1202 206 497 817 1 1142 108 653 435 390 872 502 673 176 322 756 237 65 1148 951 820 1102 347 515 543 801 856 784 729 971 98 417 1228 256 720 519 808 888 941 1074 835 230 732 499 1135 38 485 615 1006 216 1075 930 792 360 28 1160 894 1118 1105 570 393 340 182 366 391 600 1061 807 165 845 399 933 1054 768 380 372 824 931 911 634 369 247 997 1089 55 934 511 810 996 1101 1069 459 456 433 583 114 6 232 241 234 505 887 208 650 133 400 589 265 866 476 562 199 59 1247 685 1224 539 452 197 601 998 304 1090 404 855 429 398 795 1233 142 850 1167 658 39 220 594 1184 645 1166 1088 97 822 235 639 210 1198 151 758 252 434 1092 229 851 332 1170 1119 104 914 1232 373 890 829 833 753 679 1237 1159 355 730 970 590 544 57 42 614 623 491 748 447 917 844 693 1096 32 1113 966 254 66 198 723 1191 871 9 1177 815 124 412 532 876 514 1024 56 694 595 1077 10 1059 145 1035 567 803 662 1019 328 1132 661 582 179 80 389 224 470 967 358 978 307 90 475 581 473 839 359 286 794 676 446 1169 1110 994 632 860 89 121 1238 774 668 193 99 94 60 228 105 592 882 41 207 867 292 381 449 529 450 999 828 765 936 1190 
============================ round 10 ===============================
Complete the construction of the initial solution, the fvsp is = 638	 timecost = 0.018242s
CS: find better solution, the fvsp is = 637	 timecost = 0.032103s
CS: find better solution, the fvsp is = 636	 timecost = 0.032146s
CS: find better solution, the fvsp is = 635	 timecost = 0.03218s
CS: find better solution, the fvsp is = 634	 timecost = 0.032216s
CS: find better solution, the fvsp is = 633	 timecost = 0.03225s
CS: find better solution, the fvsp is = 632	 timecost = 0.032283s
CS: find better solution, the fvsp is = 631	 timecost = 0.032317s
CS: find better solution, the fvsp is = 630	 timecost = 0.032349s
CS: find better solution, the fvsp is = 629	 timecost = 0.032381s
CS: find better solution, the fvsp is = 628	 timecost = 0.032418s
CS: find better solution, the fvsp is = 627	 timecost = 0.032455s
CS: find better solution, the fvsp is = 626	 timecost = 0.032489s
CS: find better solution, the fvsp is = 625	 timecost = 0.032521s
CS: find better solution, the fvsp is = 624	 timecost = 0.032554s
CS: find better solution, the fvsp is = 623	 timecost = 0.03259s
CS: find better solution, the fvsp is = 622	 timecost = 0.032623s
CS: find better solution, the fvsp is = 621	 timecost = 0.032657s
CS: find better solution, the fvsp is = 620	 timecost = 0.032694s
CS: find better solution, the fvsp is = 619	 timecost = 0.03273s
CS: find better solution, the fvsp is = 618	 timecost = 0.032765s
CS: find better solution, the fvsp is = 617	 timecost = 0.032809s
CS: find better solution, the fvsp is = 616	 timecost = 0.032845s
CS: find better solution, the fvsp is = 615	 timecost = 0.032882s
CS: find better solution, the fvsp is = 614	 timecost = 0.032917s
CS: find better solution, the fvsp is = 613	 timecost = 0.032954s
CS: find better solution, the fvsp is = 612	 timecost = 0.032987s
CS: find better solution, the fvsp is = 611	 timecost = 0.03303s
CS: find better solution, the fvsp is = 610	 timecost = 0.033068s
CS: find better solution, the fvsp is = 609	 timecost = 0.03311s
CS: find better solution, the fvsp is = 608	 timecost = 0.033143s
CS: find better solution, the fvsp is = 607	 timecost = 0.033179s
CS: find better solution, the fvsp is = 606	 timecost = 0.033213s
CS: find better solution, the fvsp is = 605	 timecost = 0.033248s
CS: find better solution, the fvsp is = 604	 timecost = 0.033284s
CS: find better solution, the fvsp is = 603	 timecost = 0.033318s
CS: find better solution, the fvsp is = 602	 timecost = 0.033352s
CS: find better solution, the fvsp is = 601	 timecost = 0.033389s
CS: find better solution, the fvsp is = 600	 timecost = 0.033425s
CS: find better solution, the fvsp is = 599	 timecost = 0.033462s
CS: find better solution, the fvsp is = 598	 timecost = 0.033496s
CS: find better solution, the fvsp is = 597	 timecost = 0.033534s
CS: find better solution, the fvsp is = 596	 timecost = 0.033568s
CS: find better solution, the fvsp is = 595	 timecost = 0.033604s
CS: find better solution, the fvsp is = 594	 timecost = 0.033639s
CS: find better solution, the fvsp is = 593	 timecost = 0.033672s
CS: find better solution, the fvsp is = 592	 timecost = 0.033709s
CS: find better solution, the fvsp is = 591	 timecost = 0.033745s
CS: find better solution, the fvsp is = 590	 timecost = 0.033789s
CS: find better solution, the fvsp is = 589	 timecost = 0.033824s
CS: find better solution, the fvsp is = 588	 timecost = 0.033863s
CS: find better solution, the fvsp is = 587	 timecost = 0.033897s
CS: find better solution, the fvsp is = 586	 timecost = 0.033932s
CS: find better solution, the fvsp is = 585	 timecost = 0.033967s
CS: find better solution, the fvsp is = 584	 timecost = 0.034002s
CS: find better solution, the fvsp is = 583	 timecost = 0.034042s
CS: find better solution, the fvsp is = 582	 timecost = 0.034078s
CS: find better solution, the fvsp is = 581	 timecost = 0.034113s
CS: find better solution, the fvsp is = 580	 timecost = 0.034149s
CS: find better solution, the fvsp is = 579	 timecost = 0.034188s
CS: find better solution, the fvsp is = 578	 timecost = 0.034225s
CS: find better solution, the fvsp is = 577	 timecost = 0.034265s
CS: find better solution, the fvsp is = 576	 timecost = 0.034301s
CS: find better solution, the fvsp is = 575	 timecost = 0.034338s
CS: find better solution, the fvsp is = 574	 timecost = 0.034378s
CS: find better solution, the fvsp is = 573	 timecost = 0.034413s
CS: find better solution, the fvsp is = 572	 timecost = 0.034452s
CS: find better solution, the fvsp is = 571	 timecost = 0.034486s
CS: find better solution, the fvsp is = 570	 timecost = 0.034522s
CS: find better solution, the fvsp is = 569	 timecost = 0.034554s
CS: find better solution, the fvsp is = 568	 timecost = 0.034589s
CS: find better solution, the fvsp is = 567	 timecost = 0.034629s
CS: find better solution, the fvsp is = 566	 timecost = 0.034666s
CS: find better solution, the fvsp is = 565	 timecost = 0.034705s
CS: find better solution, the fvsp is = 564	 timecost = 0.034745s
CS: find better solution, the fvsp is = 563	 timecost = 0.034787s
CS: find better solution, the fvsp is = 562	 timecost = 0.034824s
CS: find better solution, the fvsp is = 561	 timecost = 0.03486s
CS: find better solution, the fvsp is = 560	 timecost = 0.034894s
CS: find better solution, the fvsp is = 559	 timecost = 0.03493s
CS: find better solution, the fvsp is = 558	 timecost = 0.04366s
CS: find better solution, the fvsp is = 557	 timecost = 0.043699s
CS: find better solution, the fvsp is = 556	 timecost = 0.043735s
CS: find better solution, the fvsp is = 555	 timecost = 0.04378s
CS: find better solution, the fvsp is = 554	 timecost = 0.043815s
CS: find better solution, the fvsp is = 553	 timecost = 0.043852s
CS: find better solution, the fvsp is = 552	 timecost = 0.043888s
CS: find better solution, the fvsp is = 551	 timecost = 0.043923s
CS: find better solution, the fvsp is = 550	 timecost = 0.043961s
CS: find better solution, the fvsp is = 549	 timecost = 0.044003s
CS: find better solution, the fvsp is = 548	 timecost = 0.044039s
CS: find better solution, the fvsp is = 547	 timecost = 0.044079s
CS: find better solution, the fvsp is = 546	 timecost = 0.04412s
CS: find better solution, the fvsp is = 545	 timecost = 0.044155s
CS: find better solution, the fvsp is = 544	 timecost = 0.04419s
CS: find better solution, the fvsp is = 543	 timecost = 0.04423s
CS: find better solution, the fvsp is = 542	 timecost = 0.044265s
CS: find better solution, the fvsp is = 541	 timecost = 0.044303s
CS: find better solution, the fvsp is = 540	 timecost = 0.044338s
CS: find better solution, the fvsp is = 539	 timecost = 0.044375s
CS: find better solution, the fvsp is = 538	 timecost = 0.044411s
CS: find better solution, the fvsp is = 537	 timecost = 0.044448s
CS: find better solution, the fvsp is = 536	 timecost = 0.051744s
CS: find better solution, the fvsp is = 535	 timecost = 0.05179s
CS: find better solution, the fvsp is = 534	 timecost = 0.051825s
CS: find better solution, the fvsp is = 533	 timecost = 0.051863s
CS: find better solution, the fvsp is = 532	 timecost = 0.0519s
CS: find better solution, the fvsp is = 531	 timecost = 0.051937s
CS: find better solution, the fvsp is = 530	 timecost = 0.051972s
CS: find better solution, the fvsp is = 529	 timecost = 0.052008s
CS: find better solution, the fvsp is = 528	 timecost = 0.052046s
CS: find better solution, the fvsp is = 527	 timecost = 0.052083s
CS: find better solution, the fvsp is = 526	 timecost = 0.052118s
CS: find better solution, the fvsp is = 525	 timecost = 0.058425s
CS: find better solution, the fvsp is = 524	 timecost = 0.058464s
CS: find better solution, the fvsp is = 523	 timecost = 0.058505s
CS: find better solution, the fvsp is = 522	 timecost = 0.058541s
CS: find better solution, the fvsp is = 521	 timecost = 0.058576s
CS: find better solution, the fvsp is = 520	 timecost = 0.058615s
CS: find better solution, the fvsp is = 519	 timecost = 0.058651s
CS: find better solution, the fvsp is = 518	 timecost = 0.058687s
CS: find better solution, the fvsp is = 517	 timecost = 0.058724s
CS: find better solution, the fvsp is = 516	 timecost = 0.058761s
CS: find better solution, the fvsp is = 515	 timecost = 0.058805s
CS: find better solution, the fvsp is = 514	 timecost = 0.058844s
CS: find better solution, the fvsp is = 513	 timecost = 0.058882s
CS: find better solution, the fvsp is = 512	 timecost = 0.065467s
CS: find better solution, the fvsp is = 511	 timecost = 0.06551s
CS: find better solution, the fvsp is = 510	 timecost = 0.06555s
CS: find better solution, the fvsp is = 509	 timecost = 0.065586s
CS: find better solution, the fvsp is = 508	 timecost = 0.065625s
CS: find better solution, the fvsp is = 507	 timecost = 0.065662s
CS: find better solution, the fvsp is = 506	 timecost = 0.065697s
CS: find better solution, the fvsp is = 505	 timecost = 0.065736s
CS: find better solution, the fvsp is = 504	 timecost = 0.065781s
CS: find better solution, the fvsp is = 503	 timecost = 0.065819s
CS: find better solution, the fvsp is = 502	 timecost = 0.065855s
CS: find better solution, the fvsp is = 501	 timecost = 0.065892s
CS: find better solution, the fvsp is = 500	 timecost = 0.065928s
CS: find better solution, the fvsp is = 499	 timecost = 0.071059s
CS: find better solution, the fvsp is = 498	 timecost = 0.071112s
CS: find better solution, the fvsp is = 497	 timecost = 0.076814s
CS: find better solution, the fvsp is = 496	 timecost = 0.076854s
CS: find better solution, the fvsp is = 495	 timecost = 0.076893s
CS: find better solution, the fvsp is = 494	 timecost = 0.076932s
CS: find better solution, the fvsp is = 493	 timecost = 0.07697s
CS: find better solution, the fvsp is = 492	 timecost = 0.077007s
CS: find better solution, the fvsp is = 491	 timecost = 0.077054s
CS: find better solution, the fvsp is = 490	 timecost = 0.081585s
CS: find better solution, the fvsp is = 489	 timecost = 0.081626s
CS: find better solution, the fvsp is = 488	 timecost = 0.081664s
CS: find better solution, the fvsp is = 487	 timecost = 0.081705s
CS: find better solution, the fvsp is = 486	 timecost = 0.081747s
CS: find better solution, the fvsp is = 485	 timecost = 0.086234s
CS: find better solution, the fvsp is = 484	 timecost = 0.086289s
CS: find better solution, the fvsp is = 483	 timecost = 0.08633s
CS: find better solution, the fvsp is = 482	 timecost = 0.086368s
CS: find better solution, the fvsp is = 481	 timecost = 0.090909s
CS: find better solution, the fvsp is = 480	 timecost = 0.090955s
CS: find better solution, the fvsp is = 479	 timecost = 0.090994s
CS: find better solution, the fvsp is = 478	 timecost = 0.091035s
CS: find better solution, the fvsp is = 477	 timecost = 0.091073s
CS: find better solution, the fvsp is = 476	 timecost = 0.094819s
CS: find better solution, the fvsp is = 475	 timecost = 0.102073s
CS: find better solution, the fvsp is = 474	 timecost = 0.102113s
CS: find better solution, the fvsp is = 473	 timecost = 0.113647s
CS: find better solution, the fvsp is = 472	 timecost = 0.130491s
CS: find better solution, the fvsp is = 471	 timecost = 0.13456s
CS: find better solution, the fvsp is = 470	 timecost = 0.134601s
CS: find better solution, the fvsp is = 469	 timecost = 0.134638s
CS: find better solution, the fvsp is = 468	 timecost = 0.134681s
CS: find better solution, the fvsp is = 467	 timecost = 0.14164s
CS: find better solution, the fvsp is = 466	 timecost = 0.141682s
CS: find better solution, the fvsp is = 465	 timecost = 0.141717s
CS: find better solution, the fvsp is = 464	 timecost = 0.145159s
CS: find better solution, the fvsp is = 463	 timecost = 0.1452s
CS: find better solution, the fvsp is = 462	 timecost = 0.20469s
CS: find better solution, the fvsp is = 461	 timecost = 0.2087s
CS: find better solution, the fvsp is = 460	 timecost = 0.215881s
CS: find better solution, the fvsp is = 459	 timecost = 0.232209s
CS: find better solution, the fvsp is = 458	 timecost = 0.232253s
CS: find better solution, the fvsp is = 457	 timecost = 0.242055s
CS: find better solution, the fvsp is = 456	 timecost = 0.242105s
CS: find better solution, the fvsp is = 455	 timecost = 0.253293s
CS: find better solution, the fvsp is = 454	 timecost = 0.253339s
CS: find better solution, the fvsp is = 453	 timecost = 0.296566s
CS: find better solution, the fvsp is = 452	 timecost = 0.296629s
CS: find better solution, the fvsp is = 451	 timecost = 0.369886s
CS: find better solution, the fvsp is = 450	 timecost = 0.369936s
CS: find better solution, the fvsp is = 449	 timecost = 0.369977s
CS: find better solution, the fvsp is = 448	 timecost = 0.399791s
CS: find better solution, the fvsp is = 447	 timecost = 0.4463s
CS: find better solution, the fvsp is = 446	 timecost = 0.485036s
CS: find better solution, the fvsp is = 445	 timecost = 0.485078s
CS: find better solution, the fvsp is = 444	 timecost = 0.485114s
CS: find better solution, the fvsp is = 443	 timecost = 0.54956s
CS: find better solution, the fvsp is = 442	 timecost = 0.549623s
CS: find better solution, the fvsp is = 441	 timecost = 0.559782s
CS: find better solution, the fvsp is = 440	 timecost = 0.564697s
CS: find better solution, the fvsp is = 439	 timecost = 0.567285s
CS: find better solution, the fvsp is = 438	 timecost = 0.609304s
CS: find better solution, the fvsp is = 437	 timecost = 0.60935s
CS: find better solution, the fvsp is = 436	 timecost = 0.759685s
CS: find better solution, the fvsp is = 435	 timecost = 0.861397s
CS: find better solution, the fvsp is = 434	 timecost = 0.861447s
CS: find better solution, the fvsp is = 433	 timecost = 1.11461s
CS: find better solution, the fvsp is = 432	 timecost = 1.2419s
CS: find better solution, the fvsp is = 431	 timecost = 1.24195s
CS: find better solution, the fvsp is = 430	 timecost = 1.37061s
CS: find better solution, the fvsp is = 429	 timecost = 1.42542s
CS: find better solution, the fvsp is = 428	 timecost = 1.42547s
CS: find better solution, the fvsp is = 427	 timecost = 1.54302s
CS: find better solution, the fvsp is = 426	 timecost = 1.57658s
CS: find better solution, the fvsp is = 425	 timecost = 1.58272s
CS: find better solution, the fvsp is = 424	 timecost = 1.87322s
CS: find better solution, the fvsp is = 423	 timecost = 2.16664s
CS: find better solution, the fvsp is = 422	 timecost = 2.179s
CS: find better solution, the fvsp is = 421	 timecost = 4.43024s
CS: find better solution, the fvsp is = 420	 timecost = 5.59172s
CS: find better solution, the fvsp is = 419	 timecost = 6.98077s
CS: find better solution, the fvsp is = 418	 timecost = 7.18162s
CS: find better solution, the fvsp is = 417	 timecost = 13.2399s
CS: find better solution, the fvsp is = 416	 timecost = 13.4661s
CS: find better solution, the fvsp is = 415	 timecost = 13.54s
CS: find better solution, the fvsp is = 414	 timecost = 13.8864s
CS: find better solution, the fvsp is = 413	 timecost = 16.9963s
CS: find better solution, the fvsp is = 412	 timecost = 18.0567s
CS: find better solution, the fvsp is = 411	 timecost = 18.0625s
CS: find better solution, the fvsp is = 410	 timecost = 18.2589s
CS: find better solution, the fvsp is = 409	 timecost = 21.7078s
CS: find better solution, the fvsp is = 408	 timecost = 40.8399s
CS: find better solution, the fvsp is = 407	 timecost = 43.4675s
CS: find better solution, the fvsp is = 406	 timecost = 241.902s
CS: find better solution, the fvsp is = 405	 timecost = 445.683s
local_f = 405
key node:
994 1118 499 658 225 818 947 255 1191 145 254 882 685 165 347 1142 1224 545 68 1025 754 241 919 836 112 361 1126 358 839 289 673 1009 929 903 767 1117 591 656 932 860 151 286 917 142 511 459 206 723 359 916 582 127 996 822 124 12 327 249 487 210 495 415 80 796 924 252 384 1105 94 544 104 902 271 634 161 1061 1247 906 760 937 25 236 1057 79 718 464 232 970 679 1244 655 1084 843 176 1163 58 1113 911 442 227 391 853 154 217 0 410 420 753 873 144 866 52 587 611 381 948 1177 284 121 373 398 56 577 719 844 396 850 417 230 1120 608 1192 149 1134 914 711 1167 1195 153 1089 57 770 567 90 856 788 621 412 920 343 1202 1015 485 342 1214 998 1222 1027 670 1035 175 589 1166 36 984 1150 694 1056 1068 650 66 509 28 732 1019 332 100 365 207 676 808 24 632 859 999 1079 355 1162 1017 60 74 1237 1101 490 560 333 722 491 219 1066 790 599 38 863 1070 867 313 639 934 429 49 514 966 748 936 411 543 479 152 467 1038 310 730 944 630 1137 692 955 1064 581 922 951 42 196 894 674 777 887 1205 15 505 855 40 304 529 765 912 691 1080 865 44 218 1 1129 614 972 1135 1005 803 554 1238 737 1161 1091 229 832 739 570 32 247 1228 801 360 199 155 930 592 1216 820 406 1075 780 941 668 41 340 446 536 549 829 1218 248 1179 872 480 598 189 318 1229 1231 813 269 807 534 224 547 473 868 208 830 745 1154 372 1096 441 605 434 561 292 108 423 1198 65 456 521 871 1034 166 369 539 256 452 449 209 662 268 874 806 280 905 18 95 1103 904 756 339 399 1042 53 187 31 838 1006 133 114 140 1110 946 113 1001 470 958 1190 548 1132 1114 393 169 179 1051 1026 1008 311 726 160 430 684 1239 1144 404 1143 349 1122 842 139 1187 795 1036 435 708 1055 265 440 1159 488 433 519 896 698 1226 620 1059 926 390 1160 
============================ round 11 ===============================
Complete the construction of the initial solution, the fvsp is = 643	 timecost = 0.018074s
CS: find better solution, the fvsp is = 642	 timecost = 0.03294s
CS: find better solution, the fvsp is = 641	 timecost = 0.032989s
CS: find better solution, the fvsp is = 640	 timecost = 0.033027s
CS: find better solution, the fvsp is = 639	 timecost = 0.033062s
CS: find better solution, the fvsp is = 638	 timecost = 0.033097s
CS: find better solution, the fvsp is = 637	 timecost = 0.033133s
CS: find better solution, the fvsp is = 636	 timecost = 0.033166s
CS: find better solution, the fvsp is = 635	 timecost = 0.0332s
CS: find better solution, the fvsp is = 634	 timecost = 0.033238s
CS: find better solution, the fvsp is = 633	 timecost = 0.033274s
CS: find better solution, the fvsp is = 632	 timecost = 0.033311s
CS: find better solution, the fvsp is = 631	 timecost = 0.033348s
CS: find better solution, the fvsp is = 630	 timecost = 0.033386s
CS: find better solution, the fvsp is = 629	 timecost = 0.033422s
CS: find better solution, the fvsp is = 628	 timecost = 0.033459s
CS: find better solution, the fvsp is = 627	 timecost = 0.033496s
CS: find better solution, the fvsp is = 626	 timecost = 0.033533s
CS: find better solution, the fvsp is = 625	 timecost = 0.033567s
CS: find better solution, the fvsp is = 624	 timecost = 0.033601s
CS: find better solution, the fvsp is = 623	 timecost = 0.033635s
CS: find better solution, the fvsp is = 622	 timecost = 0.033668s
CS: find better solution, the fvsp is = 621	 timecost = 0.033701s
CS: find better solution, the fvsp is = 620	 timecost = 0.033736s
CS: find better solution, the fvsp is = 619	 timecost = 0.033775s
CS: find better solution, the fvsp is = 618	 timecost = 0.033812s
CS: find better solution, the fvsp is = 617	 timecost = 0.033849s
CS: find better solution, the fvsp is = 616	 timecost = 0.033885s
CS: find better solution, the fvsp is = 615	 timecost = 0.033925s
CS: find better solution, the fvsp is = 614	 timecost = 0.033959s
CS: find better solution, the fvsp is = 613	 timecost = 0.034s
CS: find better solution, the fvsp is = 612	 timecost = 0.034038s
CS: find better solution, the fvsp is = 611	 timecost = 0.034073s
CS: find better solution, the fvsp is = 610	 timecost = 0.034108s
CS: find better solution, the fvsp is = 609	 timecost = 0.03414s
CS: find better solution, the fvsp is = 608	 timecost = 0.034179s
CS: find better solution, the fvsp is = 607	 timecost = 0.034217s
CS: find better solution, the fvsp is = 606	 timecost = 0.034252s
CS: find better solution, the fvsp is = 605	 timecost = 0.034292s
CS: find better solution, the fvsp is = 604	 timecost = 0.034328s
CS: find better solution, the fvsp is = 603	 timecost = 0.034366s
CS: find better solution, the fvsp is = 602	 timecost = 0.034403s
CS: find better solution, the fvsp is = 601	 timecost = 0.034438s
CS: find better solution, the fvsp is = 600	 timecost = 0.03447s
CS: find better solution, the fvsp is = 599	 timecost = 0.034505s
CS: find better solution, the fvsp is = 598	 timecost = 0.034543s
CS: find better solution, the fvsp is = 597	 timecost = 0.034578s
CS: find better solution, the fvsp is = 596	 timecost = 0.034611s
CS: find better solution, the fvsp is = 595	 timecost = 0.034646s
CS: find better solution, the fvsp is = 594	 timecost = 0.034681s
CS: find better solution, the fvsp is = 593	 timecost = 0.034717s
CS: find better solution, the fvsp is = 592	 timecost = 0.03475s
CS: find better solution, the fvsp is = 591	 timecost = 0.034788s
CS: find better solution, the fvsp is = 590	 timecost = 0.034823s
CS: find better solution, the fvsp is = 589	 timecost = 0.034858s
CS: find better solution, the fvsp is = 588	 timecost = 0.034893s
CS: find better solution, the fvsp is = 587	 timecost = 0.034931s
CS: find better solution, the fvsp is = 586	 timecost = 0.034965s
CS: find better solution, the fvsp is = 585	 timecost = 0.03501s
CS: find better solution, the fvsp is = 584	 timecost = 0.035047s
CS: find better solution, the fvsp is = 583	 timecost = 0.035085s
CS: find better solution, the fvsp is = 582	 timecost = 0.035121s
CS: find better solution, the fvsp is = 581	 timecost = 0.035157s
CS: find better solution, the fvsp is = 580	 timecost = 0.03519s
CS: find better solution, the fvsp is = 579	 timecost = 0.035225s
CS: find better solution, the fvsp is = 578	 timecost = 0.035263s
CS: find better solution, the fvsp is = 577	 timecost = 0.035302s
CS: find better solution, the fvsp is = 576	 timecost = 0.035337s
CS: find better solution, the fvsp is = 575	 timecost = 0.035373s
CS: find better solution, the fvsp is = 574	 timecost = 0.035414s
CS: find better solution, the fvsp is = 573	 timecost = 0.03545s
CS: find better solution, the fvsp is = 572	 timecost = 0.035488s
CS: find better solution, the fvsp is = 571	 timecost = 0.035526s
CS: find better solution, the fvsp is = 570	 timecost = 0.035561s
CS: find better solution, the fvsp is = 569	 timecost = 0.035596s
CS: find better solution, the fvsp is = 568	 timecost = 0.03563s
CS: find better solution, the fvsp is = 567	 timecost = 0.045011s
CS: find better solution, the fvsp is = 566	 timecost = 0.045048s
CS: find better solution, the fvsp is = 565	 timecost = 0.045086s
CS: find better solution, the fvsp is = 564	 timecost = 0.045128s
CS: find better solution, the fvsp is = 563	 timecost = 0.045167s
CS: find better solution, the fvsp is = 562	 timecost = 0.045205s
CS: find better solution, the fvsp is = 561	 timecost = 0.045242s
CS: find better solution, the fvsp is = 560	 timecost = 0.045277s
CS: find better solution, the fvsp is = 559	 timecost = 0.045314s
CS: find better solution, the fvsp is = 558	 timecost = 0.045349s
CS: find better solution, the fvsp is = 557	 timecost = 0.045386s
CS: find better solution, the fvsp is = 556	 timecost = 0.045421s
CS: find better solution, the fvsp is = 555	 timecost = 0.045457s
CS: find better solution, the fvsp is = 554	 timecost = 0.045495s
CS: find better solution, the fvsp is = 553	 timecost = 0.04553s
CS: find better solution, the fvsp is = 552	 timecost = 0.045571s
CS: find better solution, the fvsp is = 551	 timecost = 0.045609s
CS: find better solution, the fvsp is = 550	 timecost = 0.045645s
CS: find better solution, the fvsp is = 549	 timecost = 0.045684s
CS: find better solution, the fvsp is = 548	 timecost = 0.04572s
CS: find better solution, the fvsp is = 547	 timecost = 0.045761s
CS: find better solution, the fvsp is = 546	 timecost = 0.045797s
CS: find better solution, the fvsp is = 545	 timecost = 0.045836s
CS: find better solution, the fvsp is = 544	 timecost = 0.045874s
CS: find better solution, the fvsp is = 543	 timecost = 0.045911s
CS: find better solution, the fvsp is = 542	 timecost = 0.045946s
CS: find better solution, the fvsp is = 541	 timecost = 0.04599s
CS: find better solution, the fvsp is = 540	 timecost = 0.046025s
CS: find better solution, the fvsp is = 539	 timecost = 0.046061s
CS: find better solution, the fvsp is = 538	 timecost = 0.054053s
CS: find better solution, the fvsp is = 537	 timecost = 0.054094s
CS: find better solution, the fvsp is = 536	 timecost = 0.054132s
CS: find better solution, the fvsp is = 535	 timecost = 0.054168s
CS: find better solution, the fvsp is = 534	 timecost = 0.054206s
CS: find better solution, the fvsp is = 533	 timecost = 0.054243s
CS: find better solution, the fvsp is = 532	 timecost = 0.05428s
CS: find better solution, the fvsp is = 531	 timecost = 0.054316s
CS: find better solution, the fvsp is = 530	 timecost = 0.054354s
CS: find better solution, the fvsp is = 529	 timecost = 0.054392s
CS: find better solution, the fvsp is = 528	 timecost = 0.054428s
CS: find better solution, the fvsp is = 527	 timecost = 0.054466s
CS: find better solution, the fvsp is = 526	 timecost = 0.0545s
CS: find better solution, the fvsp is = 525	 timecost = 0.054539s
CS: find better solution, the fvsp is = 524	 timecost = 0.054574s
CS: find better solution, the fvsp is = 523	 timecost = 0.054611s
CS: find better solution, the fvsp is = 522	 timecost = 0.054648s
CS: find better solution, the fvsp is = 521	 timecost = 0.054686s
CS: find better solution, the fvsp is = 520	 timecost = 0.061062s
CS: find better solution, the fvsp is = 519	 timecost = 0.061101s
CS: find better solution, the fvsp is = 518	 timecost = 0.061138s
CS: find better solution, the fvsp is = 517	 timecost = 0.061177s
CS: find better solution, the fvsp is = 516	 timecost = 0.061213s
CS: find better solution, the fvsp is = 515	 timecost = 0.061247s
CS: find better solution, the fvsp is = 514	 timecost = 0.061284s
CS: find better solution, the fvsp is = 513	 timecost = 0.06132s
CS: find better solution, the fvsp is = 512	 timecost = 0.061358s
CS: find better solution, the fvsp is = 511	 timecost = 0.061398s
CS: find better solution, the fvsp is = 510	 timecost = 0.067941s
CS: find better solution, the fvsp is = 509	 timecost = 0.06799s
CS: find better solution, the fvsp is = 508	 timecost = 0.068031s
CS: find better solution, the fvsp is = 507	 timecost = 0.068068s
CS: find better solution, the fvsp is = 506	 timecost = 0.068104s
CS: find better solution, the fvsp is = 505	 timecost = 0.068143s
CS: find better solution, the fvsp is = 504	 timecost = 0.06818s
CS: find better solution, the fvsp is = 503	 timecost = 0.068218s
CS: find better solution, the fvsp is = 502	 timecost = 0.068253s
CS: find better solution, the fvsp is = 501	 timecost = 0.068297s
CS: find better solution, the fvsp is = 500	 timecost = 0.068334s
CS: find better solution, the fvsp is = 499	 timecost = 0.068373s
CS: find better solution, the fvsp is = 498	 timecost = 0.068411s
CS: find better solution, the fvsp is = 497	 timecost = 0.068448s
CS: find better solution, the fvsp is = 496	 timecost = 0.068484s
CS: find better solution, the fvsp is = 495	 timecost = 0.06852s
CS: find better solution, the fvsp is = 494	 timecost = 0.068557s
CS: find better solution, the fvsp is = 493	 timecost = 0.072825s
CS: find better solution, the fvsp is = 492	 timecost = 0.072866s
CS: find better solution, the fvsp is = 491	 timecost = 0.072906s
CS: find better solution, the fvsp is = 490	 timecost = 0.072944s
CS: find better solution, the fvsp is = 489	 timecost = 0.077564s
CS: find better solution, the fvsp is = 488	 timecost = 0.077608s
CS: find better solution, the fvsp is = 487	 timecost = 0.077642s
CS: find better solution, the fvsp is = 486	 timecost = 0.077682s
CS: find better solution, the fvsp is = 485	 timecost = 0.07772s
CS: find better solution, the fvsp is = 484	 timecost = 0.077758s
CS: find better solution, the fvsp is = 483	 timecost = 0.077799s
CS: find better solution, the fvsp is = 482	 timecost = 0.082023s
CS: find better solution, the fvsp is = 481	 timecost = 0.082066s
CS: find better solution, the fvsp is = 480	 timecost = 0.082104s
CS: find better solution, the fvsp is = 479	 timecost = 0.091396s
CS: find better solution, the fvsp is = 478	 timecost = 0.09144s
CS: find better solution, the fvsp is = 477	 timecost = 0.091479s
CS: find better solution, the fvsp is = 476	 timecost = 0.091518s
CS: find better solution, the fvsp is = 475	 timecost = 0.091558s
CS: find better solution, the fvsp is = 474	 timecost = 0.091595s
CS: find better solution, the fvsp is = 473	 timecost = 0.100849s
CS: find better solution, the fvsp is = 472	 timecost = 0.105739s
CS: find better solution, the fvsp is = 471	 timecost = 0.10579s
CS: find better solution, the fvsp is = 470	 timecost = 0.105828s
CS: find better solution, the fvsp is = 469	 timecost = 0.110206s
CS: find better solution, the fvsp is = 468	 timecost = 0.114136s
CS: find better solution, the fvsp is = 467	 timecost = 0.114175s
CS: find better solution, the fvsp is = 466	 timecost = 0.114213s
CS: find better solution, the fvsp is = 465	 timecost = 0.118244s
CS: find better solution, the fvsp is = 464	 timecost = 0.118285s
CS: find better solution, the fvsp is = 463	 timecost = 0.118324s
CS: find better solution, the fvsp is = 462	 timecost = 0.118365s
CS: find better solution, the fvsp is = 461	 timecost = 0.118399s
CS: find better solution, the fvsp is = 460	 timecost = 0.142637s
CS: find better solution, the fvsp is = 459	 timecost = 0.146315s
CS: find better solution, the fvsp is = 458	 timecost = 0.149499s
CS: find better solution, the fvsp is = 457	 timecost = 0.186255s
CS: find better solution, the fvsp is = 456	 timecost = 0.189175s
CS: find better solution, the fvsp is = 455	 timecost = 0.207816s
CS: find better solution, the fvsp is = 454	 timecost = 0.210956s
CS: find better solution, the fvsp is = 453	 timecost = 0.227849s
CS: find better solution, the fvsp is = 452	 timecost = 0.227894s
CS: find better solution, the fvsp is = 451	 timecost = 0.22793s
CS: find better solution, the fvsp is = 450	 timecost = 0.237127s
CS: find better solution, the fvsp is = 449	 timecost = 0.237167s
CS: find better solution, the fvsp is = 448	 timecost = 0.243254s
CS: find better solution, the fvsp is = 447	 timecost = 0.243296s
CS: find better solution, the fvsp is = 446	 timecost = 0.243332s
CS: find better solution, the fvsp is = 445	 timecost = 0.300029s
CS: find better solution, the fvsp is = 444	 timecost = 0.302857s
CS: find better solution, the fvsp is = 443	 timecost = 0.302899s
CS: find better solution, the fvsp is = 442	 timecost = 0.326435s
CS: find better solution, the fvsp is = 441	 timecost = 0.33292s
CS: find better solution, the fvsp is = 440	 timecost = 0.338716s
CS: find better solution, the fvsp is = 439	 timecost = 0.338766s
CS: find better solution, the fvsp is = 438	 timecost = 0.363735s
CS: find better solution, the fvsp is = 437	 timecost = 0.388667s
CS: find better solution, the fvsp is = 436	 timecost = 0.396203s
CS: find better solution, the fvsp is = 435	 timecost = 0.532989s
CS: find better solution, the fvsp is = 434	 timecost = 0.590007s
CS: find better solution, the fvsp is = 433	 timecost = 0.627207s
CS: find better solution, the fvsp is = 432	 timecost = 0.631631s
CS: find better solution, the fvsp is = 431	 timecost = 0.714695s
CS: find better solution, the fvsp is = 430	 timecost = 0.714748s
CS: find better solution, the fvsp is = 429	 timecost = 0.968131s
CS: find better solution, the fvsp is = 428	 timecost = 1.01575s
CS: find better solution, the fvsp is = 427	 timecost = 1.15541s
CS: find better solution, the fvsp is = 426	 timecost = 1.15549s
CS: find better solution, the fvsp is = 425	 timecost = 1.34458s
CS: find better solution, the fvsp is = 424	 timecost = 1.34465s
CS: find better solution, the fvsp is = 423	 timecost = 1.41472s
CS: find better solution, the fvsp is = 422	 timecost = 1.63233s
CS: find better solution, the fvsp is = 421	 timecost = 2.02034s
CS: find better solution, the fvsp is = 420	 timecost = 2.45538s
CS: find better solution, the fvsp is = 419	 timecost = 2.87682s
CS: find better solution, the fvsp is = 418	 timecost = 3.92167s
CS: find better solution, the fvsp is = 417	 timecost = 7.36603s
CS: find better solution, the fvsp is = 416	 timecost = 7.74075s
CS: find better solution, the fvsp is = 415	 timecost = 12.224s
CS: find better solution, the fvsp is = 414	 timecost = 12.2242s
CS: find better solution, the fvsp is = 413	 timecost = 13.1925s
CS: find better solution, the fvsp is = 412	 timecost = 14.648s
CS: find better solution, the fvsp is = 411	 timecost = 15.5189s
CS: find better solution, the fvsp is = 410	 timecost = 21.1597s
CS: find better solution, the fvsp is = 409	 timecost = 50.0307s
CS: find better solution, the fvsp is = 408	 timecost = 55.8419s
CS: find better solution, the fvsp is = 407	 timecost = 182.265s
CS: find better solution, the fvsp is = 406	 timecost = 244.582s
CS: find better solution, the fvsp is = 405	 timecost = 258.886s
CS: find better solution, the fvsp is = 404	 timecost = 337.852s
local_f = 404
key node:
722 936 685 295 829 948 68 1222 1 1170 934 914 307 236 795 806 66 230 872 591 318 179 824 349 803 856 1088 358 112 58 1051 196 365 818 464 1019 866 656 1036 876 429 435 354 470 185 930 733 653 459 580 1150 229 178 730 912 247 488 76 24 655 99 20 322 814 1079 265 1166 1008 271 639 1228 1103 1195 1096 259 838 595 1237 539 918 729 878 562 661 849 796 1122 134 956 193 315 921 41 1247 1059 38 302 1214 1144 404 143 393 766 759 958 194 548 779 255 554 355 807 94 820 588 972 843 227 314 1035 673 42 377 589 932 1202 1169 1004 372 944 532 144 1227 108 862 774 150 410 980 999 839 1152 15 620 381 1160 49 906 732 160 870 887 534 104 433 1187 583 908 859 599 753 882 408 584 966 145 1177 135 1134 822 505 1240 1089 63 151 1178 1190 1074 760 985 1034 903 1234 946 610 1113 832 415 225 871 853 933 1056 204 570 762 1165 997 614 691 586 1239 1102 167 698 986 1179 149 927 455 199 252 1135 461 765 597 224 1061 378 1167 561 587 707 65 217 210 207 84 340 745 1186 890 491 384 1159 347 1225 893 203 549 1205 592 98 390 304 232 544 119 1238 1116 130 487 623 1233 1193 998 902 28 180 400 420 622 608 499 815 1114 206 9 1031 1091 164 1226 718 1049 680 567 405 452 10 553 529 152 480 124 220 1006 300 1118 1084 711 1105 402 231 967 1163 1224 328 1232 450 1120 273 423 500 924 189 1142 739 97 1009 801 249 756 676 411 1000 502 1185 850 95 894 679 1039 1054 515 543 828 31 621 672 90 472 836 668 922 937 521 844 1141 1132 920 767 446 475 79 1104 943 867 59 737 1012 719 36 577 1015 270 32 581 852 911 748 1184 490 1200 1111 1229 286 1001 935 327 947 971 292 659 788 519 0 1110 855 1209 851 209 605 268 1053 951 127 165 1075 808 994 1066 398 784 1218 611 511 1026 12 1162 723 984 658 170 1213 
============================ round 12 ===============================
Complete the construction of the initial solution, the fvsp is = 639	 timecost = 0.018115s
CS: find better solution, the fvsp is = 638	 timecost = 0.033525s
CS: find better solution, the fvsp is = 637	 timecost = 0.033565s
CS: find better solution, the fvsp is = 636	 timecost = 0.033601s
CS: find better solution, the fvsp is = 635	 timecost = 0.033637s
CS: find better solution, the fvsp is = 634	 timecost = 0.03367s
CS: find better solution, the fvsp is = 633	 timecost = 0.033705s
CS: find better solution, the fvsp is = 632	 timecost = 0.033742s
CS: find better solution, the fvsp is = 631	 timecost = 0.033775s
CS: find better solution, the fvsp is = 630	 timecost = 0.033814s
CS: find better solution, the fvsp is = 629	 timecost = 0.033851s
CS: find better solution, the fvsp is = 628	 timecost = 0.033884s
CS: find better solution, the fvsp is = 627	 timecost = 0.033921s
CS: find better solution, the fvsp is = 626	 timecost = 0.033953s
CS: find better solution, the fvsp is = 625	 timecost = 0.033988s
CS: find better solution, the fvsp is = 624	 timecost = 0.034024s
CS: find better solution, the fvsp is = 623	 timecost = 0.034058s
CS: find better solution, the fvsp is = 622	 timecost = 0.034093s
CS: find better solution, the fvsp is = 621	 timecost = 0.034126s
CS: find better solution, the fvsp is = 620	 timecost = 0.034167s
CS: find better solution, the fvsp is = 619	 timecost = 0.034204s
CS: find better solution, the fvsp is = 618	 timecost = 0.034242s
CS: find better solution, the fvsp is = 617	 timecost = 0.03428s
CS: find better solution, the fvsp is = 616	 timecost = 0.034312s
CS: find better solution, the fvsp is = 615	 timecost = 0.034351s
CS: find better solution, the fvsp is = 614	 timecost = 0.034386s
CS: find better solution, the fvsp is = 613	 timecost = 0.034418s
CS: find better solution, the fvsp is = 612	 timecost = 0.034455s
CS: find better solution, the fvsp is = 611	 timecost = 0.034491s
CS: find better solution, the fvsp is = 610	 timecost = 0.034523s
CS: find better solution, the fvsp is = 609	 timecost = 0.034568s
CS: find better solution, the fvsp is = 608	 timecost = 0.034605s
CS: find better solution, the fvsp is = 607	 timecost = 0.034642s
CS: find better solution, the fvsp is = 606	 timecost = 0.034675s
CS: find better solution, the fvsp is = 605	 timecost = 0.034712s
CS: find better solution, the fvsp is = 604	 timecost = 0.034749s
CS: find better solution, the fvsp is = 603	 timecost = 0.034784s
CS: find better solution, the fvsp is = 602	 timecost = 0.034818s
CS: find better solution, the fvsp is = 601	 timecost = 0.034855s
CS: find better solution, the fvsp is = 600	 timecost = 0.034891s
CS: find better solution, the fvsp is = 599	 timecost = 0.034926s
CS: find better solution, the fvsp is = 598	 timecost = 0.034962s
CS: find better solution, the fvsp is = 597	 timecost = 0.034995s
CS: find better solution, the fvsp is = 596	 timecost = 0.035033s
CS: find better solution, the fvsp is = 595	 timecost = 0.035068s
CS: find better solution, the fvsp is = 594	 timecost = 0.035105s
CS: find better solution, the fvsp is = 593	 timecost = 0.035148s
CS: find better solution, the fvsp is = 592	 timecost = 0.035185s
CS: find better solution, the fvsp is = 591	 timecost = 0.03522s
CS: find better solution, the fvsp is = 590	 timecost = 0.035254s
CS: find better solution, the fvsp is = 589	 timecost = 0.035293s
CS: find better solution, the fvsp is = 588	 timecost = 0.035325s
CS: find better solution, the fvsp is = 587	 timecost = 0.035362s
CS: find better solution, the fvsp is = 586	 timecost = 0.035399s
CS: find better solution, the fvsp is = 585	 timecost = 0.035434s
CS: find better solution, the fvsp is = 584	 timecost = 0.035469s
CS: find better solution, the fvsp is = 583	 timecost = 0.035505s
CS: find better solution, the fvsp is = 582	 timecost = 0.035543s
CS: find better solution, the fvsp is = 581	 timecost = 0.035579s
CS: find better solution, the fvsp is = 580	 timecost = 0.035614s
CS: find better solution, the fvsp is = 579	 timecost = 0.035649s
CS: find better solution, the fvsp is = 578	 timecost = 0.03569s
CS: find better solution, the fvsp is = 577	 timecost = 0.035726s
CS: find better solution, the fvsp is = 576	 timecost = 0.035762s
CS: find better solution, the fvsp is = 575	 timecost = 0.035798s
CS: find better solution, the fvsp is = 574	 timecost = 0.035836s
CS: find better solution, the fvsp is = 573	 timecost = 0.035871s
CS: find better solution, the fvsp is = 572	 timecost = 0.035908s
CS: find better solution, the fvsp is = 571	 timecost = 0.035944s
CS: find better solution, the fvsp is = 570	 timecost = 0.03598s
CS: find better solution, the fvsp is = 569	 timecost = 0.036015s
CS: find better solution, the fvsp is = 568	 timecost = 0.03605s
CS: find better solution, the fvsp is = 567	 timecost = 0.036087s
CS: find better solution, the fvsp is = 566	 timecost = 0.036121s
CS: find better solution, the fvsp is = 565	 timecost = 0.036165s
CS: find better solution, the fvsp is = 564	 timecost = 0.0362s
CS: find better solution, the fvsp is = 563	 timecost = 0.036238s
CS: find better solution, the fvsp is = 562	 timecost = 0.036276s
CS: find better solution, the fvsp is = 561	 timecost = 0.036314s
CS: find better solution, the fvsp is = 560	 timecost = 0.036352s
CS: find better solution, the fvsp is = 559	 timecost = 0.045024s
CS: find better solution, the fvsp is = 558	 timecost = 0.045066s
CS: find better solution, the fvsp is = 557	 timecost = 0.045103s
CS: find better solution, the fvsp is = 556	 timecost = 0.045148s
CS: find better solution, the fvsp is = 555	 timecost = 0.045184s
CS: find better solution, the fvsp is = 554	 timecost = 0.045223s
CS: find better solution, the fvsp is = 553	 timecost = 0.045258s
CS: find better solution, the fvsp is = 552	 timecost = 0.045292s
CS: find better solution, the fvsp is = 551	 timecost = 0.045327s
CS: find better solution, the fvsp is = 550	 timecost = 0.045365s
CS: find better solution, the fvsp is = 549	 timecost = 0.045401s
CS: find better solution, the fvsp is = 548	 timecost = 0.045434s
CS: find better solution, the fvsp is = 547	 timecost = 0.045471s
CS: find better solution, the fvsp is = 546	 timecost = 0.04551s
CS: find better solution, the fvsp is = 545	 timecost = 0.045548s
CS: find better solution, the fvsp is = 544	 timecost = 0.045585s
CS: find better solution, the fvsp is = 543	 timecost = 0.04562s
CS: find better solution, the fvsp is = 542	 timecost = 0.045657s
CS: find better solution, the fvsp is = 541	 timecost = 0.045694s
CS: find better solution, the fvsp is = 540	 timecost = 0.045727s
CS: find better solution, the fvsp is = 539	 timecost = 0.045766s
CS: find better solution, the fvsp is = 538	 timecost = 0.045804s
CS: find better solution, the fvsp is = 537	 timecost = 0.04584s
CS: find better solution, the fvsp is = 536	 timecost = 0.045878s
CS: find better solution, the fvsp is = 535	 timecost = 0.045913s
CS: find better solution, the fvsp is = 534	 timecost = 0.045947s
CS: find better solution, the fvsp is = 533	 timecost = 0.045985s
CS: find better solution, the fvsp is = 532	 timecost = 0.046021s
CS: find better solution, the fvsp is = 531	 timecost = 0.046057s
CS: find better solution, the fvsp is = 530	 timecost = 0.046096s
CS: find better solution, the fvsp is = 529	 timecost = 0.046132s
CS: find better solution, the fvsp is = 528	 timecost = 0.052455s
CS: find better solution, the fvsp is = 527	 timecost = 0.0525s
CS: find better solution, the fvsp is = 526	 timecost = 0.052534s
CS: find better solution, the fvsp is = 525	 timecost = 0.052571s
CS: find better solution, the fvsp is = 524	 timecost = 0.052609s
CS: find better solution, the fvsp is = 523	 timecost = 0.052643s
CS: find better solution, the fvsp is = 522	 timecost = 0.052684s
CS: find better solution, the fvsp is = 521	 timecost = 0.052719s
CS: find better solution, the fvsp is = 520	 timecost = 0.052757s
CS: find better solution, the fvsp is = 519	 timecost = 0.052796s
CS: find better solution, the fvsp is = 518	 timecost = 0.052831s
CS: find better solution, the fvsp is = 517	 timecost = 0.052866s
CS: find better solution, the fvsp is = 516	 timecost = 0.052909s
CS: find better solution, the fvsp is = 515	 timecost = 0.052945s
CS: find better solution, the fvsp is = 514	 timecost = 0.052983s
CS: find better solution, the fvsp is = 513	 timecost = 0.05898s
CS: find better solution, the fvsp is = 512	 timecost = 0.059023s
CS: find better solution, the fvsp is = 511	 timecost = 0.059059s
CS: find better solution, the fvsp is = 510	 timecost = 0.059095s
CS: find better solution, the fvsp is = 509	 timecost = 0.05913s
CS: find better solution, the fvsp is = 508	 timecost = 0.059177s
CS: find better solution, the fvsp is = 507	 timecost = 0.059215s
CS: find better solution, the fvsp is = 506	 timecost = 0.059252s
CS: find better solution, the fvsp is = 505	 timecost = 0.059288s
CS: find better solution, the fvsp is = 504	 timecost = 0.064481s
CS: find better solution, the fvsp is = 503	 timecost = 0.06452s
CS: find better solution, the fvsp is = 502	 timecost = 0.064555s
CS: find better solution, the fvsp is = 501	 timecost = 0.064591s
CS: find better solution, the fvsp is = 500	 timecost = 0.064626s
CS: find better solution, the fvsp is = 499	 timecost = 0.064663s
CS: find better solution, the fvsp is = 498	 timecost = 0.064703s
CS: find better solution, the fvsp is = 497	 timecost = 0.064739s
CS: find better solution, the fvsp is = 496	 timecost = 0.069434s
CS: find better solution, the fvsp is = 495	 timecost = 0.069474s
CS: find better solution, the fvsp is = 494	 timecost = 0.069514s
CS: find better solution, the fvsp is = 493	 timecost = 0.074302s
CS: find better solution, the fvsp is = 492	 timecost = 0.079514s
CS: find better solution, the fvsp is = 491	 timecost = 0.079554s
CS: find better solution, the fvsp is = 490	 timecost = 0.079592s
CS: find better solution, the fvsp is = 489	 timecost = 0.079628s
CS: find better solution, the fvsp is = 488	 timecost = 0.089667s
CS: find better solution, the fvsp is = 487	 timecost = 0.089713s
CS: find better solution, the fvsp is = 486	 timecost = 0.089751s
CS: find better solution, the fvsp is = 485	 timecost = 0.089789s
CS: find better solution, the fvsp is = 484	 timecost = 0.089827s
CS: find better solution, the fvsp is = 483	 timecost = 0.094677s
CS: find better solution, the fvsp is = 482	 timecost = 0.094722s
CS: find better solution, the fvsp is = 481	 timecost = 0.09982s
CS: find better solution, the fvsp is = 480	 timecost = 0.099866s
CS: find better solution, the fvsp is = 479	 timecost = 0.099904s
CS: find better solution, the fvsp is = 478	 timecost = 0.099946s
CS: find better solution, the fvsp is = 477	 timecost = 0.099985s
CS: find better solution, the fvsp is = 476	 timecost = 0.104375s
CS: find better solution, the fvsp is = 475	 timecost = 0.108493s
CS: find better solution, the fvsp is = 474	 timecost = 0.10853s
CS: find better solution, the fvsp is = 473	 timecost = 0.108569s
CS: find better solution, the fvsp is = 472	 timecost = 0.108606s
CS: find better solution, the fvsp is = 471	 timecost = 0.112212s
CS: find better solution, the fvsp is = 470	 timecost = 0.112256s
CS: find better solution, the fvsp is = 469	 timecost = 0.122864s
CS: find better solution, the fvsp is = 468	 timecost = 0.137451s
CS: find better solution, the fvsp is = 467	 timecost = 0.141018s
CS: find better solution, the fvsp is = 466	 timecost = 0.141061s
CS: find better solution, the fvsp is = 465	 timecost = 0.141098s
CS: find better solution, the fvsp is = 464	 timecost = 0.144506s
CS: find better solution, the fvsp is = 463	 timecost = 0.155975s
CS: find better solution, the fvsp is = 462	 timecost = 0.174258s
CS: find better solution, the fvsp is = 461	 timecost = 0.1743s
CS: find better solution, the fvsp is = 460	 timecost = 0.17434s
CS: find better solution, the fvsp is = 459	 timecost = 0.174375s
CS: find better solution, the fvsp is = 458	 timecost = 0.184598s
CS: find better solution, the fvsp is = 457	 timecost = 0.184649s
CS: find better solution, the fvsp is = 456	 timecost = 0.184684s
CS: find better solution, the fvsp is = 455	 timecost = 0.191831s
CS: find better solution, the fvsp is = 454	 timecost = 0.191871s
CS: find better solution, the fvsp is = 453	 timecost = 0.191915s
CS: find better solution, the fvsp is = 452	 timecost = 0.191953s
CS: find better solution, the fvsp is = 451	 timecost = 0.205434s
CS: find better solution, the fvsp is = 450	 timecost = 0.213859s
CS: find better solution, the fvsp is = 449	 timecost = 0.276067s
CS: find better solution, the fvsp is = 448	 timecost = 0.302712s
CS: find better solution, the fvsp is = 447	 timecost = 0.305722s
CS: find better solution, the fvsp is = 446	 timecost = 0.312472s
CS: find better solution, the fvsp is = 445	 timecost = 0.315473s
CS: find better solution, the fvsp is = 444	 timecost = 0.387295s
CS: find better solution, the fvsp is = 443	 timecost = 0.393174s
CS: find better solution, the fvsp is = 442	 timecost = 0.393221s
CS: find better solution, the fvsp is = 441	 timecost = 0.401722s
CS: find better solution, the fvsp is = 440	 timecost = 0.404629s
CS: find better solution, the fvsp is = 439	 timecost = 0.43849s
CS: find better solution, the fvsp is = 438	 timecost = 0.438553s
CS: find better solution, the fvsp is = 437	 timecost = 0.48392s
CS: find better solution, the fvsp is = 436	 timecost = 0.491444s
CS: find better solution, the fvsp is = 435	 timecost = 0.53989s
CS: find better solution, the fvsp is = 434	 timecost = 0.762986s
CS: find better solution, the fvsp is = 433	 timecost = 0.780481s
CS: find better solution, the fvsp is = 432	 timecost = 0.812468s
CS: find better solution, the fvsp is = 431	 timecost = 0.874768s
CS: find better solution, the fvsp is = 430	 timecost = 0.916945s
CS: find better solution, the fvsp is = 429	 timecost = 0.945448s
CS: find better solution, the fvsp is = 428	 timecost = 1.04128s
CS: find better solution, the fvsp is = 427	 timecost = 1.2999s
CS: find better solution, the fvsp is = 426	 timecost = 1.37065s
CS: find better solution, the fvsp is = 425	 timecost = 1.5085s
CS: find better solution, the fvsp is = 424	 timecost = 1.50858s
CS: find better solution, the fvsp is = 423	 timecost = 1.67238s
CS: find better solution, the fvsp is = 422	 timecost = 1.69531s
CS: find better solution, the fvsp is = 421	 timecost = 1.86019s
CS: find better solution, the fvsp is = 420	 timecost = 1.95586s
CS: find better solution, the fvsp is = 419	 timecost = 2.28686s
CS: find better solution, the fvsp is = 418	 timecost = 2.4063s
CS: find better solution, the fvsp is = 417	 timecost = 2.44186s
CS: find better solution, the fvsp is = 416	 timecost = 3.00321s
CS: find better solution, the fvsp is = 415	 timecost = 3.79983s
CS: find better solution, the fvsp is = 414	 timecost = 9.50085s
CS: find better solution, the fvsp is = 413	 timecost = 10.7492s
CS: find better solution, the fvsp is = 412	 timecost = 15.7833s
CS: find better solution, the fvsp is = 411	 timecost = 20.6155s
CS: find better solution, the fvsp is = 410	 timecost = 21.1464s
CS: find better solution, the fvsp is = 409	 timecost = 22.8095s
CS: find better solution, the fvsp is = 408	 timecost = 137.419s
CS: find better solution, the fvsp is = 407	 timecost = 196.273s
local_f = 407
key node:
691 933 206 1055 333 767 449 729 614 903 665 352 292 256 1185 1 666 107 760 377 753 419 1129 1195 236 534 41 228 499 1059 247 248 1130 942 1034 860 1049 999 393 711 464 605 370 208 1209 491 733 883 164 210 655 342 1158 169 1237 379 511 200 286 1144 429 12 765 1187 693 167 166 1154 104 446 776 722 1113 594 175 1244 404 411 151 300 142 608 505 153 384 887 725 1182 931 471 423 958 47 1243 836 444 1238 271 98 748 1163 868 365 1173 434 31 138 1103 254 373 1170 427 604 1092 820 307 326 980 610 795 668 706 639 61 719 779 1009 116 788 704 1142 149 640 359 1175 1226 1098 1118 187 1032 865 481 982 589 1039 562 997 762 967 285 111 39 150 488 90 739 513 327 692 595 807 577 1200 220 586 179 127 1111 241 417 1218 819 1132 1222 885 1224 1245 1236 405 1089 962 178 930 502 611 507 321 1216 1008 1208 583 917 252 965 441 134 893 1179 1239 1162 408 1090 314 808 518 515 912 328 358 901 730 618 838 49 839 240 1001 1165 124 803 1214 653 633 842 1030 399 900 623 355 193 812 661 234 268 552 981 1036 784 554 911 1071 832 780 1105 766 304 204 662 544 296 217 673 894 1015 768 806 133 866 561 68 1148 514 799 971 57 0 1177 876 482 435 298 1202 1232 1137 1035 1235 601 1126 189 301 308 1160 588 99 951 567 570 850 545 270 726 473 360 723 1190 539 1247 291 676 1150 932 55 817 25 302 984 350 853 145 225 756 1074 112 948 914 272 651 882 1019 131 23 469 398 168 824 349 929 1028 11 955 810 599 289 480 658 1193 543 856 1051 311 855 937 732 495 165 485 1156 1122 906 199 1133 843 560 683 1110 10 177 896 180 1006 242 347 1178 79 829 456 547 265 1107 519 620 476 400 28 592 385 1159 679 698 249 1114 443 1228 389 941 1233 60 66 9 844 521 130 490 372 1075 1052 114 345 32 694 555 996 632 119 319 1066 414 
============================ round 13 ===============================
Complete the construction of the initial solution, the fvsp is = 637	 timecost = 0.018542s
CS: find better solution, the fvsp is = 636	 timecost = 0.033764s
CS: find better solution, the fvsp is = 635	 timecost = 0.033814s
CS: find better solution, the fvsp is = 634	 timecost = 0.03385s
CS: find better solution, the fvsp is = 633	 timecost = 0.033886s
CS: find better solution, the fvsp is = 632	 timecost = 0.033921s
CS: find better solution, the fvsp is = 631	 timecost = 0.033956s
CS: find better solution, the fvsp is = 630	 timecost = 0.033994s
CS: find better solution, the fvsp is = 629	 timecost = 0.034029s
CS: find better solution, the fvsp is = 628	 timecost = 0.034062s
CS: find better solution, the fvsp is = 627	 timecost = 0.034099s
CS: find better solution, the fvsp is = 626	 timecost = 0.034134s
CS: find better solution, the fvsp is = 625	 timecost = 0.03417s
CS: find better solution, the fvsp is = 624	 timecost = 0.034209s
CS: find better solution, the fvsp is = 623	 timecost = 0.034249s
CS: find better solution, the fvsp is = 622	 timecost = 0.034285s
CS: find better solution, the fvsp is = 621	 timecost = 0.034318s
CS: find better solution, the fvsp is = 620	 timecost = 0.034353s
CS: find better solution, the fvsp is = 619	 timecost = 0.034387s
CS: find better solution, the fvsp is = 618	 timecost = 0.034422s
CS: find better solution, the fvsp is = 617	 timecost = 0.034455s
CS: find better solution, the fvsp is = 616	 timecost = 0.034489s
CS: find better solution, the fvsp is = 615	 timecost = 0.034538s
CS: find better solution, the fvsp is = 614	 timecost = 0.034573s
CS: find better solution, the fvsp is = 613	 timecost = 0.03461s
CS: find better solution, the fvsp is = 612	 timecost = 0.034644s
CS: find better solution, the fvsp is = 611	 timecost = 0.034683s
CS: find better solution, the fvsp is = 610	 timecost = 0.03472s
CS: find better solution, the fvsp is = 609	 timecost = 0.034754s
CS: find better solution, the fvsp is = 608	 timecost = 0.03479s
CS: find better solution, the fvsp is = 607	 timecost = 0.034827s
CS: find better solution, the fvsp is = 606	 timecost = 0.034864s
CS: find better solution, the fvsp is = 605	 timecost = 0.0349s
CS: find better solution, the fvsp is = 604	 timecost = 0.034938s
CS: find better solution, the fvsp is = 603	 timecost = 0.03497s
CS: find better solution, the fvsp is = 602	 timecost = 0.035006s
CS: find better solution, the fvsp is = 601	 timecost = 0.035043s
CS: find better solution, the fvsp is = 600	 timecost = 0.035076s
CS: find better solution, the fvsp is = 599	 timecost = 0.035113s
CS: find better solution, the fvsp is = 598	 timecost = 0.035149s
CS: find better solution, the fvsp is = 597	 timecost = 0.035183s
CS: find better solution, the fvsp is = 596	 timecost = 0.03522s
CS: find better solution, the fvsp is = 595	 timecost = 0.035258s
CS: find better solution, the fvsp is = 594	 timecost = 0.035296s
CS: find better solution, the fvsp is = 593	 timecost = 0.035332s
CS: find better solution, the fvsp is = 592	 timecost = 0.035364s
CS: find better solution, the fvsp is = 591	 timecost = 0.035402s
CS: find better solution, the fvsp is = 590	 timecost = 0.035436s
CS: find better solution, the fvsp is = 589	 timecost = 0.035471s
CS: find better solution, the fvsp is = 588	 timecost = 0.035509s
CS: find better solution, the fvsp is = 587	 timecost = 0.035556s
CS: find better solution, the fvsp is = 586	 timecost = 0.035595s
CS: find better solution, the fvsp is = 585	 timecost = 0.03563s
CS: find better solution, the fvsp is = 584	 timecost = 0.035669s
CS: find better solution, the fvsp is = 583	 timecost = 0.035703s
CS: find better solution, the fvsp is = 582	 timecost = 0.03574s
CS: find better solution, the fvsp is = 581	 timecost = 0.035774s
CS: find better solution, the fvsp is = 580	 timecost = 0.03581s
CS: find better solution, the fvsp is = 579	 timecost = 0.035846s
CS: find better solution, the fvsp is = 578	 timecost = 0.035881s
CS: find better solution, the fvsp is = 577	 timecost = 0.035916s
CS: find better solution, the fvsp is = 576	 timecost = 0.03595s
CS: find better solution, the fvsp is = 575	 timecost = 0.035985s
CS: find better solution, the fvsp is = 574	 timecost = 0.036022s
CS: find better solution, the fvsp is = 573	 timecost = 0.036061s
CS: find better solution, the fvsp is = 572	 timecost = 0.036096s
CS: find better solution, the fvsp is = 571	 timecost = 0.036132s
CS: find better solution, the fvsp is = 570	 timecost = 0.036167s
CS: find better solution, the fvsp is = 569	 timecost = 0.036203s
CS: find better solution, the fvsp is = 568	 timecost = 0.036238s
CS: find better solution, the fvsp is = 567	 timecost = 0.036276s
CS: find better solution, the fvsp is = 566	 timecost = 0.036309s
CS: find better solution, the fvsp is = 565	 timecost = 0.036345s
CS: find better solution, the fvsp is = 564	 timecost = 0.036378s
CS: find better solution, the fvsp is = 563	 timecost = 0.036415s
CS: find better solution, the fvsp is = 562	 timecost = 0.036457s
CS: find better solution, the fvsp is = 561	 timecost = 0.036492s
CS: find better solution, the fvsp is = 560	 timecost = 0.036538s
CS: find better solution, the fvsp is = 559	 timecost = 0.036573s
CS: find better solution, the fvsp is = 558	 timecost = 0.036607s
CS: find better solution, the fvsp is = 557	 timecost = 0.036644s
CS: find better solution, the fvsp is = 556	 timecost = 0.036678s
CS: find better solution, the fvsp is = 555	 timecost = 0.036714s
CS: find better solution, the fvsp is = 554	 timecost = 0.036752s
CS: find better solution, the fvsp is = 553	 timecost = 0.03679s
CS: find better solution, the fvsp is = 552	 timecost = 0.036826s
CS: find better solution, the fvsp is = 551	 timecost = 0.036862s
CS: find better solution, the fvsp is = 550	 timecost = 0.044838s
CS: find better solution, the fvsp is = 549	 timecost = 0.044883s
CS: find better solution, the fvsp is = 548	 timecost = 0.044921s
CS: find better solution, the fvsp is = 547	 timecost = 0.044957s
CS: find better solution, the fvsp is = 546	 timecost = 0.044991s
CS: find better solution, the fvsp is = 545	 timecost = 0.045029s
CS: find better solution, the fvsp is = 544	 timecost = 0.045065s
CS: find better solution, the fvsp is = 543	 timecost = 0.045099s
CS: find better solution, the fvsp is = 542	 timecost = 0.045137s
CS: find better solution, the fvsp is = 541	 timecost = 0.045174s
CS: find better solution, the fvsp is = 540	 timecost = 0.045213s
CS: find better solution, the fvsp is = 539	 timecost = 0.045251s
CS: find better solution, the fvsp is = 538	 timecost = 0.045287s
CS: find better solution, the fvsp is = 537	 timecost = 0.045322s
CS: find better solution, the fvsp is = 536	 timecost = 0.04536s
CS: find better solution, the fvsp is = 535	 timecost = 0.045394s
CS: find better solution, the fvsp is = 534	 timecost = 0.045432s
CS: find better solution, the fvsp is = 533	 timecost = 0.045467s
CS: find better solution, the fvsp is = 532	 timecost = 0.045512s
CS: find better solution, the fvsp is = 531	 timecost = 0.045551s
CS: find better solution, the fvsp is = 530	 timecost = 0.045586s
CS: find better solution, the fvsp is = 529	 timecost = 0.052584s
CS: find better solution, the fvsp is = 528	 timecost = 0.052623s
CS: find better solution, the fvsp is = 527	 timecost = 0.052657s
CS: find better solution, the fvsp is = 526	 timecost = 0.052693s
CS: find better solution, the fvsp is = 525	 timecost = 0.052741s
CS: find better solution, the fvsp is = 524	 timecost = 0.052779s
CS: find better solution, the fvsp is = 523	 timecost = 0.052816s
CS: find better solution, the fvsp is = 522	 timecost = 0.052851s
CS: find better solution, the fvsp is = 521	 timecost = 0.052888s
CS: find better solution, the fvsp is = 520	 timecost = 0.052924s
CS: find better solution, the fvsp is = 519	 timecost = 0.052961s
CS: find better solution, the fvsp is = 518	 timecost = 0.052998s
CS: find better solution, the fvsp is = 517	 timecost = 0.053033s
CS: find better solution, the fvsp is = 516	 timecost = 0.05307s
CS: find better solution, the fvsp is = 515	 timecost = 0.05311s
CS: find better solution, the fvsp is = 514	 timecost = 0.053145s
CS: find better solution, the fvsp is = 513	 timecost = 0.053181s
CS: find better solution, the fvsp is = 512	 timecost = 0.053216s
CS: find better solution, the fvsp is = 511	 timecost = 0.058864s
CS: find better solution, the fvsp is = 510	 timecost = 0.058907s
CS: find better solution, the fvsp is = 509	 timecost = 0.058942s
CS: find better solution, the fvsp is = 508	 timecost = 0.058982s
CS: find better solution, the fvsp is = 507	 timecost = 0.059018s
CS: find better solution, the fvsp is = 506	 timecost = 0.059056s
CS: find better solution, the fvsp is = 505	 timecost = 0.059093s
CS: find better solution, the fvsp is = 504	 timecost = 0.06453s
CS: find better solution, the fvsp is = 503	 timecost = 0.064574s
CS: find better solution, the fvsp is = 502	 timecost = 0.069876s
CS: find better solution, the fvsp is = 501	 timecost = 0.069914s
CS: find better solution, the fvsp is = 500	 timecost = 0.069953s
CS: find better solution, the fvsp is = 499	 timecost = 0.069991s
CS: find better solution, the fvsp is = 498	 timecost = 0.070033s
CS: find better solution, the fvsp is = 497	 timecost = 0.070072s
CS: find better solution, the fvsp is = 496	 timecost = 0.075329s
CS: find better solution, the fvsp is = 495	 timecost = 0.075385s
CS: find better solution, the fvsp is = 494	 timecost = 0.075423s
CS: find better solution, the fvsp is = 493	 timecost = 0.075463s
CS: find better solution, the fvsp is = 492	 timecost = 0.075507s
CS: find better solution, the fvsp is = 491	 timecost = 0.080812s
CS: find better solution, the fvsp is = 490	 timecost = 0.080853s
CS: find better solution, the fvsp is = 489	 timecost = 0.080891s
CS: find better solution, the fvsp is = 488	 timecost = 0.080931s
CS: find better solution, the fvsp is = 487	 timecost = 0.085969s
CS: find better solution, the fvsp is = 486	 timecost = 0.086008s
CS: find better solution, the fvsp is = 485	 timecost = 0.086045s
CS: find better solution, the fvsp is = 484	 timecost = 0.086081s
CS: find better solution, the fvsp is = 483	 timecost = 0.091104s
CS: find better solution, the fvsp is = 482	 timecost = 0.091143s
CS: find better solution, the fvsp is = 481	 timecost = 0.09118s
CS: find better solution, the fvsp is = 480	 timecost = 0.091219s
CS: find better solution, the fvsp is = 479	 timecost = 0.095567s
CS: find better solution, the fvsp is = 478	 timecost = 0.095608s
CS: find better solution, the fvsp is = 477	 timecost = 0.095648s
CS: find better solution, the fvsp is = 476	 timecost = 0.095683s
CS: find better solution, the fvsp is = 475	 timecost = 0.100008s
CS: find better solution, the fvsp is = 474	 timecost = 0.100048s
CS: find better solution, the fvsp is = 473	 timecost = 0.104412s
CS: find better solution, the fvsp is = 472	 timecost = 0.104459s
CS: find better solution, the fvsp is = 471	 timecost = 0.10859s
CS: find better solution, the fvsp is = 470	 timecost = 0.112015s
CS: find better solution, the fvsp is = 469	 timecost = 0.112056s
CS: find better solution, the fvsp is = 468	 timecost = 0.11917s
CS: find better solution, the fvsp is = 467	 timecost = 0.122565s
CS: find better solution, the fvsp is = 466	 timecost = 0.126623s
CS: find better solution, the fvsp is = 465	 timecost = 0.126661s
CS: find better solution, the fvsp is = 464	 timecost = 0.126702s
CS: find better solution, the fvsp is = 463	 timecost = 0.126749s
CS: find better solution, the fvsp is = 462	 timecost = 0.132838s
CS: find better solution, the fvsp is = 461	 timecost = 0.13288s
CS: find better solution, the fvsp is = 460	 timecost = 0.138984s
CS: find better solution, the fvsp is = 459	 timecost = 0.139027s
CS: find better solution, the fvsp is = 458	 timecost = 0.142044s
CS: find better solution, the fvsp is = 457	 timecost = 0.142088s
CS: find better solution, the fvsp is = 456	 timecost = 0.155127s
CS: find better solution, the fvsp is = 455	 timecost = 0.167025s
CS: find better solution, the fvsp is = 454	 timecost = 0.259992s
CS: find better solution, the fvsp is = 453	 timecost = 0.270632s
CS: find better solution, the fvsp is = 452	 timecost = 0.270674s
CS: find better solution, the fvsp is = 451	 timecost = 0.328214s
CS: find better solution, the fvsp is = 450	 timecost = 0.328257s
CS: find better solution, the fvsp is = 449	 timecost = 0.337078s
CS: find better solution, the fvsp is = 448	 timecost = 0.37748s
CS: find better solution, the fvsp is = 447	 timecost = 0.383858s
CS: find better solution, the fvsp is = 446	 timecost = 0.38941s
CS: find better solution, the fvsp is = 445	 timecost = 0.435949s
CS: find better solution, the fvsp is = 444	 timecost = 0.438272s
CS: find better solution, the fvsp is = 443	 timecost = 0.648815s
CS: find better solution, the fvsp is = 442	 timecost = 0.718412s
CS: find better solution, the fvsp is = 441	 timecost = 0.872303s
CS: find better solution, the fvsp is = 440	 timecost = 0.947822s
CS: find better solution, the fvsp is = 439	 timecost = 0.958828s
CS: find better solution, the fvsp is = 438	 timecost = 0.97003s
CS: find better solution, the fvsp is = 437	 timecost = 0.984523s
CS: find better solution, the fvsp is = 436	 timecost = 1.19502s
CS: find better solution, the fvsp is = 435	 timecost = 1.5777s
CS: find better solution, the fvsp is = 434	 timecost = 2.04276s
CS: find better solution, the fvsp is = 433	 timecost = 2.09273s
CS: find better solution, the fvsp is = 432	 timecost = 2.12898s
CS: find better solution, the fvsp is = 431	 timecost = 2.13775s
CS: find better solution, the fvsp is = 430	 timecost = 2.46896s
CS: find better solution, the fvsp is = 429	 timecost = 2.70329s
CS: find better solution, the fvsp is = 428	 timecost = 2.81144s
CS: find better solution, the fvsp is = 427	 timecost = 2.8179s
CS: find better solution, the fvsp is = 426	 timecost = 3.14587s
CS: find better solution, the fvsp is = 425	 timecost = 3.24119s
CS: find better solution, the fvsp is = 424	 timecost = 4.01358s
CS: find better solution, the fvsp is = 423	 timecost = 4.79007s
CS: find better solution, the fvsp is = 422	 timecost = 8.41338s
CS: find better solution, the fvsp is = 421	 timecost = 17.9764s
CS: find better solution, the fvsp is = 420	 timecost = 17.9818s
CS: find better solution, the fvsp is = 419	 timecost = 20.1574s
CS: find better solution, the fvsp is = 418	 timecost = 20.8612s
CS: find better solution, the fvsp is = 417	 timecost = 20.9136s
CS: find better solution, the fvsp is = 416	 timecost = 24.0353s
CS: find better solution, the fvsp is = 415	 timecost = 24.301s
CS: find better solution, the fvsp is = 414	 timecost = 32.9251s
CS: find better solution, the fvsp is = 413	 timecost = 33.5594s
CS: find better solution, the fvsp is = 412	 timecost = 33.9098s
CS: find better solution, the fvsp is = 411	 timecost = 56.1266s
CS: find better solution, the fvsp is = 410	 timecost = 73.1755s
CS: find better solution, the fvsp is = 409	 timecost = 82.0943s
CS: find better solution, the fvsp is = 408	 timecost = 83.8941s
CS: find better solution, the fvsp is = 407	 timecost = 84.3881s
CS: find better solution, the fvsp is = 406	 timecost = 89.8836s
CS: find better solution, the fvsp is = 405	 timecost = 104.748s
CS: find better solution, the fvsp is = 404	 timecost = 244.668s
local_f = 404
key node:
441 598 795 53 27 1207 549 157 997 865 328 1068 1162 855 1062 37 404 216 1179 234 473 1133 1143 560 691 648 160 1160 630 1177 770 252 547 481 973 942 599 232 779 1148 835 511 65 41 600 60 289 543 665 222 653 166 508 849 1049 748 145 377 1000 127 1088 61 966 1075 694 1158 419 1110 732 1126 894 662 139 434 299 632 505 417 936 1009 814 452 1142 90 249 839 236 971 1069 851 803 1243 1036 108 59 562 570 98 1035 400 933 820 996 304 1190 514 1129 661 398 620 211 230 292 592 730 518 199 321 1205 49 489 499 1154 269 1247 806 679 668 450 399 424 536 149 622 153 1208 285 1220 618 1169 89 29 658 1 808 392 929 313 464 480 853 200 844 972 720 866 1144 1202 94 20 594 587 476 1080 676 540 410 605 366 581 416 135 429 1130 615 433 384 725 1053 1226 240 987 856 1077 515 873 182 948 828 28 1096 1135 655 608 1186 435 112 104 1052 195 1187 1042 67 940 1071 698 1055 706 443 365 941 457 1092 1231 124 170 79 228 765 1006 490 796 797 1028 1132 1014 71 567 423 555 999 444 1191 722 179 903 390 709 55 1118 66 766 595 210 36 296 757 1222 1238 1031 347 1008 666 614 1137 1236 723 1066 958 970 788 270 794 95 9 74 832 919 984 1159 1185 502 469 922 962 756 914 167 373 911 887 430 177 845 1232 552 1195 47 704 1101 650 1074 930 254 893 151 700 994 358 680 247 271 1223 601 816 385 760 610 54 982 589 927 219 548 874 876 206 273 935 241 221 24 310 815 1170 169 355 659 58 776 1032 673 807 946 154 753 311 906 850 912 446 707 872 39 947 229 345 1178 829 726 699 905 50 349 833 621 1113 491 198 1167 0 482 19 389 1120 693 412 1218 31 822 42 951 978 217 981 197 391 639 539 191 824 902 307 521 577 1239 187 256 719 1114 218 611 1105 369 488 836 317 286 544 583 1192 1214 393 1024 
============================ round 14 ===============================
Complete the construction of the initial solution, the fvsp is = 635	 timecost = 0.018392s
CS: find better solution, the fvsp is = 634	 timecost = 0.032923s
CS: find better solution, the fvsp is = 633	 timecost = 0.032969s
CS: find better solution, the fvsp is = 632	 timecost = 0.033006s
CS: find better solution, the fvsp is = 631	 timecost = 0.033039s
CS: find better solution, the fvsp is = 630	 timecost = 0.033076s
CS: find better solution, the fvsp is = 629	 timecost = 0.033112s
CS: find better solution, the fvsp is = 628	 timecost = 0.033149s
CS: find better solution, the fvsp is = 627	 timecost = 0.033186s
CS: find better solution, the fvsp is = 626	 timecost = 0.033221s
CS: find better solution, the fvsp is = 625	 timecost = 0.033256s
CS: find better solution, the fvsp is = 624	 timecost = 0.033292s
CS: find better solution, the fvsp is = 623	 timecost = 0.033326s
CS: find better solution, the fvsp is = 622	 timecost = 0.033361s
CS: find better solution, the fvsp is = 621	 timecost = 0.033396s
CS: find better solution, the fvsp is = 620	 timecost = 0.033432s
CS: find better solution, the fvsp is = 619	 timecost = 0.033469s
CS: find better solution, the fvsp is = 618	 timecost = 0.033506s
CS: find better solution, the fvsp is = 617	 timecost = 0.033544s
CS: find better solution, the fvsp is = 616	 timecost = 0.033591s
CS: find better solution, the fvsp is = 615	 timecost = 0.033627s
CS: find better solution, the fvsp is = 614	 timecost = 0.033662s
CS: find better solution, the fvsp is = 613	 timecost = 0.033697s
CS: find better solution, the fvsp is = 612	 timecost = 0.033736s
CS: find better solution, the fvsp is = 611	 timecost = 0.03377s
CS: find better solution, the fvsp is = 610	 timecost = 0.033811s
CS: find better solution, the fvsp is = 609	 timecost = 0.033848s
CS: find better solution, the fvsp is = 608	 timecost = 0.033886s
CS: find better solution, the fvsp is = 607	 timecost = 0.033925s
CS: find better solution, the fvsp is = 606	 timecost = 0.033959s
CS: find better solution, the fvsp is = 605	 timecost = 0.033996s
CS: find better solution, the fvsp is = 604	 timecost = 0.034033s
CS: find better solution, the fvsp is = 603	 timecost = 0.034068s
CS: find better solution, the fvsp is = 602	 timecost = 0.034105s
CS: find better solution, the fvsp is = 601	 timecost = 0.034139s
CS: find better solution, the fvsp is = 600	 timecost = 0.034175s
CS: find better solution, the fvsp is = 599	 timecost = 0.034208s
CS: find better solution, the fvsp is = 598	 timecost = 0.034243s
CS: find better solution, the fvsp is = 597	 timecost = 0.034287s
CS: find better solution, the fvsp is = 596	 timecost = 0.034321s
CS: find better solution, the fvsp is = 595	 timecost = 0.034355s
CS: find better solution, the fvsp is = 594	 timecost = 0.034389s
CS: find better solution, the fvsp is = 593	 timecost = 0.034432s
CS: find better solution, the fvsp is = 592	 timecost = 0.034471s
CS: find better solution, the fvsp is = 591	 timecost = 0.034507s
CS: find better solution, the fvsp is = 590	 timecost = 0.034545s
CS: find better solution, the fvsp is = 589	 timecost = 0.034592s
CS: find better solution, the fvsp is = 588	 timecost = 0.034632s
CS: find better solution, the fvsp is = 587	 timecost = 0.034669s
CS: find better solution, the fvsp is = 586	 timecost = 0.034703s
CS: find better solution, the fvsp is = 585	 timecost = 0.03474s
CS: find better solution, the fvsp is = 584	 timecost = 0.034776s
CS: find better solution, the fvsp is = 583	 timecost = 0.034815s
CS: find better solution, the fvsp is = 582	 timecost = 0.03485s
CS: find better solution, the fvsp is = 581	 timecost = 0.034884s
CS: find better solution, the fvsp is = 580	 timecost = 0.034921s
CS: find better solution, the fvsp is = 579	 timecost = 0.034959s
CS: find better solution, the fvsp is = 578	 timecost = 0.034998s
CS: find better solution, the fvsp is = 577	 timecost = 0.035034s
CS: find better solution, the fvsp is = 576	 timecost = 0.035071s
CS: find better solution, the fvsp is = 575	 timecost = 0.035109s
CS: find better solution, the fvsp is = 574	 timecost = 0.035143s
CS: find better solution, the fvsp is = 573	 timecost = 0.035176s
CS: find better solution, the fvsp is = 572	 timecost = 0.035211s
CS: find better solution, the fvsp is = 571	 timecost = 0.035245s
CS: find better solution, the fvsp is = 570	 timecost = 0.035283s
CS: find better solution, the fvsp is = 569	 timecost = 0.03532s
CS: find better solution, the fvsp is = 568	 timecost = 0.035356s
CS: find better solution, the fvsp is = 567	 timecost = 0.035392s
CS: find better solution, the fvsp is = 566	 timecost = 0.035429s
CS: find better solution, the fvsp is = 565	 timecost = 0.035464s
CS: find better solution, the fvsp is = 564	 timecost = 0.035503s
CS: find better solution, the fvsp is = 563	 timecost = 0.035537s
CS: find better solution, the fvsp is = 562	 timecost = 0.044868s
CS: find better solution, the fvsp is = 561	 timecost = 0.044908s
CS: find better solution, the fvsp is = 560	 timecost = 0.044944s
CS: find better solution, the fvsp is = 559	 timecost = 0.044981s
CS: find better solution, the fvsp is = 558	 timecost = 0.045016s
CS: find better solution, the fvsp is = 557	 timecost = 0.045051s
CS: find better solution, the fvsp is = 556	 timecost = 0.04509s
CS: find better solution, the fvsp is = 555	 timecost = 0.045129s
CS: find better solution, the fvsp is = 554	 timecost = 0.045168s
CS: find better solution, the fvsp is = 553	 timecost = 0.045205s
CS: find better solution, the fvsp is = 552	 timecost = 0.045241s
CS: find better solution, the fvsp is = 551	 timecost = 0.045283s
CS: find better solution, the fvsp is = 550	 timecost = 0.045319s
CS: find better solution, the fvsp is = 549	 timecost = 0.045353s
CS: find better solution, the fvsp is = 548	 timecost = 0.04539s
CS: find better solution, the fvsp is = 547	 timecost = 0.045428s
CS: find better solution, the fvsp is = 546	 timecost = 0.045465s
CS: find better solution, the fvsp is = 545	 timecost = 0.045504s
CS: find better solution, the fvsp is = 544	 timecost = 0.045542s
CS: find better solution, the fvsp is = 543	 timecost = 0.04559s
CS: find better solution, the fvsp is = 542	 timecost = 0.045626s
CS: find better solution, the fvsp is = 541	 timecost = 0.054327s
CS: find better solution, the fvsp is = 540	 timecost = 0.054369s
CS: find better solution, the fvsp is = 539	 timecost = 0.054406s
CS: find better solution, the fvsp is = 538	 timecost = 0.05445s
CS: find better solution, the fvsp is = 537	 timecost = 0.05449s
CS: find better solution, the fvsp is = 536	 timecost = 0.054529s
CS: find better solution, the fvsp is = 535	 timecost = 0.054584s
CS: find better solution, the fvsp is = 534	 timecost = 0.05462s
CS: find better solution, the fvsp is = 533	 timecost = 0.054657s
CS: find better solution, the fvsp is = 532	 timecost = 0.054697s
CS: find better solution, the fvsp is = 531	 timecost = 0.054736s
CS: find better solution, the fvsp is = 530	 timecost = 0.054775s
CS: find better solution, the fvsp is = 529	 timecost = 0.054817s
CS: find better solution, the fvsp is = 528	 timecost = 0.054856s
CS: find better solution, the fvsp is = 527	 timecost = 0.054893s
CS: find better solution, the fvsp is = 526	 timecost = 0.054935s
CS: find better solution, the fvsp is = 525	 timecost = 0.054972s
CS: find better solution, the fvsp is = 524	 timecost = 0.055011s
CS: find better solution, the fvsp is = 523	 timecost = 0.055048s
CS: find better solution, the fvsp is = 522	 timecost = 0.055084s
CS: find better solution, the fvsp is = 521	 timecost = 0.055123s
CS: find better solution, the fvsp is = 520	 timecost = 0.055161s
CS: find better solution, the fvsp is = 519	 timecost = 0.061223s
CS: find better solution, the fvsp is = 518	 timecost = 0.061263s
CS: find better solution, the fvsp is = 517	 timecost = 0.0613s
CS: find better solution, the fvsp is = 516	 timecost = 0.061338s
CS: find better solution, the fvsp is = 515	 timecost = 0.061374s
CS: find better solution, the fvsp is = 514	 timecost = 0.06141s
CS: find better solution, the fvsp is = 513	 timecost = 0.061444s
CS: find better solution, the fvsp is = 512	 timecost = 0.061482s
CS: find better solution, the fvsp is = 511	 timecost = 0.061519s
CS: find better solution, the fvsp is = 510	 timecost = 0.061556s
CS: find better solution, the fvsp is = 509	 timecost = 0.061606s
CS: find better solution, the fvsp is = 508	 timecost = 0.061644s
CS: find better solution, the fvsp is = 507	 timecost = 0.068055s
CS: find better solution, the fvsp is = 506	 timecost = 0.068095s
CS: find better solution, the fvsp is = 505	 timecost = 0.068131s
CS: find better solution, the fvsp is = 504	 timecost = 0.068168s
CS: find better solution, the fvsp is = 503	 timecost = 0.068207s
CS: find better solution, the fvsp is = 502	 timecost = 0.068247s
CS: find better solution, the fvsp is = 501	 timecost = 0.068283s
CS: find better solution, the fvsp is = 500	 timecost = 0.074429s
CS: find better solution, the fvsp is = 499	 timecost = 0.074469s
CS: find better solution, the fvsp is = 498	 timecost = 0.074507s
CS: find better solution, the fvsp is = 497	 timecost = 0.074547s
CS: find better solution, the fvsp is = 496	 timecost = 0.074597s
CS: find better solution, the fvsp is = 495	 timecost = 0.074634s
CS: find better solution, the fvsp is = 494	 timecost = 0.074673s
CS: find better solution, the fvsp is = 493	 timecost = 0.074709s
CS: find better solution, the fvsp is = 492	 timecost = 0.074747s
CS: find better solution, the fvsp is = 491	 timecost = 0.074785s
CS: find better solution, the fvsp is = 490	 timecost = 0.074827s
CS: find better solution, the fvsp is = 489	 timecost = 0.080363s
CS: find better solution, the fvsp is = 488	 timecost = 0.080409s
CS: find better solution, the fvsp is = 487	 timecost = 0.080447s
CS: find better solution, the fvsp is = 486	 timecost = 0.080484s
CS: find better solution, the fvsp is = 485	 timecost = 0.08624s
CS: find better solution, the fvsp is = 484	 timecost = 0.086281s
CS: find better solution, the fvsp is = 483	 timecost = 0.086321s
CS: find better solution, the fvsp is = 482	 timecost = 0.086358s
CS: find better solution, the fvsp is = 481	 timecost = 0.091101s
CS: find better solution, the fvsp is = 480	 timecost = 0.091139s
CS: find better solution, the fvsp is = 479	 timecost = 0.091177s
CS: find better solution, the fvsp is = 478	 timecost = 0.091216s
CS: find better solution, the fvsp is = 477	 timecost = 0.104424s
CS: find better solution, the fvsp is = 476	 timecost = 0.108646s
CS: find better solution, the fvsp is = 475	 timecost = 0.108688s
CS: find better solution, the fvsp is = 474	 timecost = 0.108726s
CS: find better solution, the fvsp is = 473	 timecost = 0.113269s
CS: find better solution, the fvsp is = 472	 timecost = 0.113317s
CS: find better solution, the fvsp is = 471	 timecost = 0.122327s
CS: find better solution, the fvsp is = 470	 timecost = 0.126471s
CS: find better solution, the fvsp is = 469	 timecost = 0.130606s
CS: find better solution, the fvsp is = 468	 timecost = 0.130647s
CS: find better solution, the fvsp is = 467	 timecost = 0.130684s
CS: find better solution, the fvsp is = 466	 timecost = 0.138288s
CS: find better solution, the fvsp is = 465	 timecost = 0.153862s
CS: find better solution, the fvsp is = 464	 timecost = 0.153922s
CS: find better solution, the fvsp is = 463	 timecost = 0.153959s
CS: find better solution, the fvsp is = 462	 timecost = 0.153997s
CS: find better solution, the fvsp is = 461	 timecost = 0.161562s
CS: find better solution, the fvsp is = 460	 timecost = 0.165274s
CS: find better solution, the fvsp is = 459	 timecost = 0.165319s
CS: find better solution, the fvsp is = 458	 timecost = 0.165358s
CS: find better solution, the fvsp is = 457	 timecost = 0.168841s
CS: find better solution, the fvsp is = 456	 timecost = 0.176139s
CS: find better solution, the fvsp is = 455	 timecost = 0.21107s
CS: find better solution, the fvsp is = 454	 timecost = 0.244649s
CS: find better solution, the fvsp is = 453	 timecost = 0.244705s
CS: find better solution, the fvsp is = 452	 timecost = 0.250975s
CS: find better solution, the fvsp is = 451	 timecost = 0.254004s
CS: find better solution, the fvsp is = 450	 timecost = 0.254043s
CS: find better solution, the fvsp is = 449	 timecost = 0.372092s
CS: find better solution, the fvsp is = 448	 timecost = 0.375512s
CS: find better solution, the fvsp is = 447	 timecost = 0.386087s
CS: find better solution, the fvsp is = 446	 timecost = 0.409371s
CS: find better solution, the fvsp is = 445	 timecost = 0.409427s
CS: find better solution, the fvsp is = 444	 timecost = 0.443569s
CS: find better solution, the fvsp is = 443	 timecost = 0.449493s
CS: find better solution, the fvsp is = 442	 timecost = 0.470737s
CS: find better solution, the fvsp is = 441	 timecost = 0.479783s
CS: find better solution, the fvsp is = 440	 timecost = 0.681933s
CS: find better solution, the fvsp is = 439	 timecost = 0.7323s
CS: find better solution, the fvsp is = 438	 timecost = 0.778811s
CS: find better solution, the fvsp is = 437	 timecost = 0.838349s
CS: find better solution, the fvsp is = 436	 timecost = 0.884099s
CS: find better solution, the fvsp is = 435	 timecost = 0.91893s
CS: find better solution, the fvsp is = 434	 timecost = 0.918989s
CS: find better solution, the fvsp is = 433	 timecost = 0.932509s
CS: find better solution, the fvsp is = 432	 timecost = 0.932571s
CS: find better solution, the fvsp is = 431	 timecost = 1.02108s
CS: find better solution, the fvsp is = 430	 timecost = 1.07387s
CS: find better solution, the fvsp is = 429	 timecost = 1.11403s
CS: find better solution, the fvsp is = 428	 timecost = 1.55633s
CS: find better solution, the fvsp is = 427	 timecost = 2.56028s
CS: find better solution, the fvsp is = 426	 timecost = 2.73637s
CS: find better solution, the fvsp is = 425	 timecost = 2.87977s
CS: find better solution, the fvsp is = 424	 timecost = 2.90619s
CS: find better solution, the fvsp is = 423	 timecost = 2.91319s
CS: find better solution, the fvsp is = 422	 timecost = 3.02512s
CS: find better solution, the fvsp is = 421	 timecost = 3.05149s
CS: find better solution, the fvsp is = 420	 timecost = 3.15594s
CS: find better solution, the fvsp is = 419	 timecost = 3.6135s
CS: find better solution, the fvsp is = 418	 timecost = 3.82466s
CS: find better solution, the fvsp is = 417	 timecost = 3.83993s
CS: find better solution, the fvsp is = 416	 timecost = 3.99127s
CS: find better solution, the fvsp is = 415	 timecost = 5.0548s
CS: find better solution, the fvsp is = 414	 timecost = 6.30186s
CS: find better solution, the fvsp is = 413	 timecost = 8.77653s
CS: find better solution, the fvsp is = 412	 timecost = 8.83031s
CS: find better solution, the fvsp is = 411	 timecost = 12.2675s
CS: find better solution, the fvsp is = 410	 timecost = 13.394s
CS: find better solution, the fvsp is = 409	 timecost = 14.0896s
CS: find better solution, the fvsp is = 408	 timecost = 148.284s
CS: find better solution, the fvsp is = 407	 timecost = 148.292s
CS: find better solution, the fvsp is = 406	 timecost = 150.945s
CS: find better solution, the fvsp is = 405	 timecost = 351.263s
CS: find better solution, the fvsp is = 404	 timecost = 374.043s
local_f = 404
key node:
234 917 1226 555 112 610 508 832 189 814 418 433 149 1049 911 178 56 327 543 930 499 1110 373 1148 873 770 49 985 165 10 272 732 153 894 1006 838 753 1187 981 1056 722 32 944 1053 719 432 41 446 567 994 1222 1133 711 855 1105 844 470 870 79 694 685 1236 544 856 9 919 611 745 365 1127 502 1240 1088 733 98 232 545 972 495 1137 951 872 614 534 286 1202 472 691 0 956 160 938 289 707 180 1055 444 1032 978 924 1103 1015 1045 1034 1069 443 932 1162 955 659 1122 1190 74 71 853 1218 399 219 1177 668 229 1076 554 816 698 967 549 124 639 150 1064 1247 247 726 199 723 866 562 1160 589 61 547 95 423 1009 476 560 1207 651 1036 66 60 127 765 632 318 756 655 661 487 608 429 489 599 760 307 2 849 605 706 151 851 485 207 937 1030 505 511 241 53 490 656 87 586 377 65 389 390 1195 1224 670 252 966 12 679 583 600 653 1205 1001 893 790 1186 806 400 521 548 1066 384 456 999 865 729 1192 588 825 145 459 998 1238 1159 906 665 920 676 984 1135 615 887 536 104 839 796 94 774 1075 730 1111 480 819 256 803 1237 378 971 359 970 355 1169 455 518 1142 767 1200 271 1113 680 903 592 1134 1008 464 208 393 640 249 142 1232 11 843 807 882 1101 1209 575 372 268 784 914 1167 515 404 121 166 1114 829 1178 349 620 236 824 741 415 539 169 850 1059 788 196 435 795 430 488 1181 179 570 1126 1144 479 292 139 1158 218 290 1118 958 481 1017 374 836 1080 421 797 1005 217 739 463 591 210 868 1089 965 57 1239 1027 929 442 673 941 434 347 28 1090 860 828 206 55 947 412 167 358 876 411 230 265 996 1028 666 1051 577 254 581 25 1035 1 1132 1214 1096 31 36 381 441 820 936 500 662 90 799 725 304 482 948 912 598 1227 1179 1068 776 658 491 552 867 410 997 391 108 1120 345 197 194 764 209 748 29 
============================ round 15 ===============================
Complete the construction of the initial solution, the fvsp is = 627	 timecost = 0.018585s
CS: find better solution, the fvsp is = 626	 timecost = 0.031786s
CS: find better solution, the fvsp is = 625	 timecost = 0.031828s
CS: find better solution, the fvsp is = 624	 timecost = 0.031865s
CS: find better solution, the fvsp is = 623	 timecost = 0.031898s
CS: find better solution, the fvsp is = 622	 timecost = 0.031933s
CS: find better solution, the fvsp is = 621	 timecost = 0.031966s
CS: find better solution, the fvsp is = 620	 timecost = 0.032s
CS: find better solution, the fvsp is = 619	 timecost = 0.032035s
CS: find better solution, the fvsp is = 618	 timecost = 0.032071s
CS: find better solution, the fvsp is = 617	 timecost = 0.032107s
CS: find better solution, the fvsp is = 616	 timecost = 0.032151s
CS: find better solution, the fvsp is = 615	 timecost = 0.032187s
CS: find better solution, the fvsp is = 614	 timecost = 0.032222s
CS: find better solution, the fvsp is = 613	 timecost = 0.032258s
CS: find better solution, the fvsp is = 612	 timecost = 0.032291s
CS: find better solution, the fvsp is = 611	 timecost = 0.032327s
CS: find better solution, the fvsp is = 610	 timecost = 0.032362s
CS: find better solution, the fvsp is = 609	 timecost = 0.0324s
CS: find better solution, the fvsp is = 608	 timecost = 0.032436s
CS: find better solution, the fvsp is = 607	 timecost = 0.03247s
CS: find better solution, the fvsp is = 606	 timecost = 0.032503s
CS: find better solution, the fvsp is = 605	 timecost = 0.032537s
CS: find better solution, the fvsp is = 604	 timecost = 0.032572s
CS: find better solution, the fvsp is = 603	 timecost = 0.03261s
CS: find better solution, the fvsp is = 602	 timecost = 0.032645s
CS: find better solution, the fvsp is = 601	 timecost = 0.032678s
CS: find better solution, the fvsp is = 600	 timecost = 0.032716s
CS: find better solution, the fvsp is = 599	 timecost = 0.032759s
CS: find better solution, the fvsp is = 598	 timecost = 0.032796s
CS: find better solution, the fvsp is = 597	 timecost = 0.032834s
CS: find better solution, the fvsp is = 596	 timecost = 0.032872s
CS: find better solution, the fvsp is = 595	 timecost = 0.03291s
CS: find better solution, the fvsp is = 594	 timecost = 0.032946s
CS: find better solution, the fvsp is = 593	 timecost = 0.032983s
CS: find better solution, the fvsp is = 592	 timecost = 0.033019s
CS: find better solution, the fvsp is = 591	 timecost = 0.033055s
CS: find better solution, the fvsp is = 590	 timecost = 0.033088s
CS: find better solution, the fvsp is = 589	 timecost = 0.033122s
CS: find better solution, the fvsp is = 588	 timecost = 0.033166s
CS: find better solution, the fvsp is = 587	 timecost = 0.033205s
CS: find better solution, the fvsp is = 586	 timecost = 0.033245s
CS: find better solution, the fvsp is = 585	 timecost = 0.03328s
CS: find better solution, the fvsp is = 584	 timecost = 0.033317s
CS: find better solution, the fvsp is = 583	 timecost = 0.033356s
CS: find better solution, the fvsp is = 582	 timecost = 0.0334s
CS: find better solution, the fvsp is = 581	 timecost = 0.033435s
CS: find better solution, the fvsp is = 580	 timecost = 0.03347s
CS: find better solution, the fvsp is = 579	 timecost = 0.033506s
CS: find better solution, the fvsp is = 578	 timecost = 0.033543s
CS: find better solution, the fvsp is = 577	 timecost = 0.033576s
CS: find better solution, the fvsp is = 576	 timecost = 0.03361s
CS: find better solution, the fvsp is = 575	 timecost = 0.033652s
CS: find better solution, the fvsp is = 574	 timecost = 0.033688s
CS: find better solution, the fvsp is = 573	 timecost = 0.033723s
CS: find better solution, the fvsp is = 572	 timecost = 0.033761s
CS: find better solution, the fvsp is = 571	 timecost = 0.033795s
CS: find better solution, the fvsp is = 570	 timecost = 0.033832s
CS: find better solution, the fvsp is = 569	 timecost = 0.033869s
CS: find better solution, the fvsp is = 568	 timecost = 0.033902s
CS: find better solution, the fvsp is = 567	 timecost = 0.033941s
CS: find better solution, the fvsp is = 566	 timecost = 0.033977s
CS: find better solution, the fvsp is = 565	 timecost = 0.034015s
CS: find better solution, the fvsp is = 564	 timecost = 0.034049s
CS: find better solution, the fvsp is = 563	 timecost = 0.034085s
CS: find better solution, the fvsp is = 562	 timecost = 0.034124s
CS: find better solution, the fvsp is = 561	 timecost = 0.034169s
CS: find better solution, the fvsp is = 560	 timecost = 0.034206s
CS: find better solution, the fvsp is = 559	 timecost = 0.034245s
CS: find better solution, the fvsp is = 558	 timecost = 0.043898s
CS: find better solution, the fvsp is = 557	 timecost = 0.043938s
CS: find better solution, the fvsp is = 556	 timecost = 0.043972s
CS: find better solution, the fvsp is = 555	 timecost = 0.04401s
CS: find better solution, the fvsp is = 554	 timecost = 0.044045s
CS: find better solution, the fvsp is = 553	 timecost = 0.044082s
CS: find better solution, the fvsp is = 552	 timecost = 0.044119s
CS: find better solution, the fvsp is = 551	 timecost = 0.044163s
CS: find better solution, the fvsp is = 550	 timecost = 0.044202s
CS: find better solution, the fvsp is = 549	 timecost = 0.044237s
CS: find better solution, the fvsp is = 548	 timecost = 0.044275s
CS: find better solution, the fvsp is = 547	 timecost = 0.044312s
CS: find better solution, the fvsp is = 546	 timecost = 0.044349s
CS: find better solution, the fvsp is = 545	 timecost = 0.044384s
CS: find better solution, the fvsp is = 544	 timecost = 0.04442s
CS: find better solution, the fvsp is = 543	 timecost = 0.04446s
CS: find better solution, the fvsp is = 542	 timecost = 0.044497s
CS: find better solution, the fvsp is = 541	 timecost = 0.044535s
CS: find better solution, the fvsp is = 540	 timecost = 0.044571s
CS: find better solution, the fvsp is = 539	 timecost = 0.044608s
CS: find better solution, the fvsp is = 538	 timecost = 0.044644s
CS: find better solution, the fvsp is = 537	 timecost = 0.044685s
CS: find better solution, the fvsp is = 536	 timecost = 0.044721s
CS: find better solution, the fvsp is = 535	 timecost = 0.044761s
CS: find better solution, the fvsp is = 534	 timecost = 0.044798s
CS: find better solution, the fvsp is = 533	 timecost = 0.044831s
CS: find better solution, the fvsp is = 532	 timecost = 0.044864s
CS: find better solution, the fvsp is = 531	 timecost = 0.044901s
CS: find better solution, the fvsp is = 530	 timecost = 0.044936s
CS: find better solution, the fvsp is = 529	 timecost = 0.044973s
CS: find better solution, the fvsp is = 528	 timecost = 0.045015s
CS: find better solution, the fvsp is = 527	 timecost = 0.045052s
CS: find better solution, the fvsp is = 526	 timecost = 0.045089s
CS: find better solution, the fvsp is = 525	 timecost = 0.045123s
CS: find better solution, the fvsp is = 524	 timecost = 0.051626s
CS: find better solution, the fvsp is = 523	 timecost = 0.051666s
CS: find better solution, the fvsp is = 522	 timecost = 0.051702s
CS: find better solution, the fvsp is = 521	 timecost = 0.051739s
CS: find better solution, the fvsp is = 520	 timecost = 0.051774s
CS: find better solution, the fvsp is = 519	 timecost = 0.051809s
CS: find better solution, the fvsp is = 518	 timecost = 0.051847s
CS: find better solution, the fvsp is = 517	 timecost = 0.051886s
CS: find better solution, the fvsp is = 516	 timecost = 0.051925s
CS: find better solution, the fvsp is = 515	 timecost = 0.051964s
CS: find better solution, the fvsp is = 514	 timecost = 0.052001s
CS: find better solution, the fvsp is = 513	 timecost = 0.052038s
CS: find better solution, the fvsp is = 512	 timecost = 0.052077s
CS: find better solution, the fvsp is = 511	 timecost = 0.052115s
CS: find better solution, the fvsp is = 510	 timecost = 0.052162s
CS: find better solution, the fvsp is = 509	 timecost = 0.052198s
CS: find better solution, the fvsp is = 508	 timecost = 0.052235s
CS: find better solution, the fvsp is = 507	 timecost = 0.052274s
CS: find better solution, the fvsp is = 506	 timecost = 0.057315s
CS: find better solution, the fvsp is = 505	 timecost = 0.057356s
CS: find better solution, the fvsp is = 504	 timecost = 0.057399s
CS: find better solution, the fvsp is = 503	 timecost = 0.057435s
CS: find better solution, the fvsp is = 502	 timecost = 0.057472s
CS: find better solution, the fvsp is = 501	 timecost = 0.057509s
CS: find better solution, the fvsp is = 500	 timecost = 0.057547s
CS: find better solution, the fvsp is = 499	 timecost = 0.062589s
CS: find better solution, the fvsp is = 498	 timecost = 0.062631s
CS: find better solution, the fvsp is = 497	 timecost = 0.062668s
CS: find better solution, the fvsp is = 496	 timecost = 0.062705s
CS: find better solution, the fvsp is = 495	 timecost = 0.06274s
CS: find better solution, the fvsp is = 494	 timecost = 0.062779s
CS: find better solution, the fvsp is = 493	 timecost = 0.062816s
CS: find better solution, the fvsp is = 492	 timecost = 0.062854s
CS: find better solution, the fvsp is = 491	 timecost = 0.062893s
CS: find better solution, the fvsp is = 490	 timecost = 0.062931s
CS: find better solution, the fvsp is = 489	 timecost = 0.062969s
CS: find better solution, the fvsp is = 488	 timecost = 0.067328s
CS: find better solution, the fvsp is = 487	 timecost = 0.067372s
CS: find better solution, the fvsp is = 486	 timecost = 0.071446s
CS: find better solution, the fvsp is = 485	 timecost = 0.071488s
CS: find better solution, the fvsp is = 484	 timecost = 0.071524s
CS: find better solution, the fvsp is = 483	 timecost = 0.071561s
CS: find better solution, the fvsp is = 482	 timecost = 0.071597s
CS: find better solution, the fvsp is = 481	 timecost = 0.071636s
CS: find better solution, the fvsp is = 480	 timecost = 0.071672s
CS: find better solution, the fvsp is = 479	 timecost = 0.075732s
CS: find better solution, the fvsp is = 478	 timecost = 0.088354s
CS: find better solution, the fvsp is = 477	 timecost = 0.10457s
CS: find better solution, the fvsp is = 476	 timecost = 0.104613s
CS: find better solution, the fvsp is = 475	 timecost = 0.104658s
CS: find better solution, the fvsp is = 474	 timecost = 0.10823s
CS: find better solution, the fvsp is = 473	 timecost = 0.108268s
CS: find better solution, the fvsp is = 472	 timecost = 0.108306s
CS: find better solution, the fvsp is = 471	 timecost = 0.108346s
CS: find better solution, the fvsp is = 470	 timecost = 0.146529s
CS: find better solution, the fvsp is = 469	 timecost = 0.150561s
CS: find better solution, the fvsp is = 468	 timecost = 0.1506s
CS: find better solution, the fvsp is = 467	 timecost = 0.169563s
CS: find better solution, the fvsp is = 466	 timecost = 0.188378s
CS: find better solution, the fvsp is = 465	 timecost = 0.19991s
CS: find better solution, the fvsp is = 464	 timecost = 0.199957s
CS: find better solution, the fvsp is = 463	 timecost = 0.211235s
CS: find better solution, the fvsp is = 462	 timecost = 0.211276s
CS: find better solution, the fvsp is = 461	 timecost = 0.211315s
CS: find better solution, the fvsp is = 460	 timecost = 0.217889s
CS: find better solution, the fvsp is = 459	 timecost = 0.220889s
CS: find better solution, the fvsp is = 458	 timecost = 0.236331s
CS: find better solution, the fvsp is = 457	 timecost = 0.236379s
CS: find better solution, the fvsp is = 456	 timecost = 0.242633s
CS: find better solution, the fvsp is = 455	 timecost = 0.262535s
CS: find better solution, the fvsp is = 454	 timecost = 0.262595s
CS: find better solution, the fvsp is = 453	 timecost = 0.294671s
CS: find better solution, the fvsp is = 452	 timecost = 0.297977s
CS: find better solution, the fvsp is = 451	 timecost = 0.29802s
CS: find better solution, the fvsp is = 450	 timecost = 0.298059s
CS: find better solution, the fvsp is = 449	 timecost = 0.301152s
CS: find better solution, the fvsp is = 448	 timecost = 0.301197s
CS: find better solution, the fvsp is = 447	 timecost = 0.365167s
CS: find better solution, the fvsp is = 446	 timecost = 0.368071s
CS: find better solution, the fvsp is = 445	 timecost = 0.373815s
CS: find better solution, the fvsp is = 444	 timecost = 0.472769s
CS: find better solution, the fvsp is = 443	 timecost = 0.56462s
CS: find better solution, the fvsp is = 442	 timecost = 0.572976s
CS: find better solution, the fvsp is = 441	 timecost = 0.573018s
CS: find better solution, the fvsp is = 440	 timecost = 0.64878s
CS: find better solution, the fvsp is = 439	 timecost = 0.711237s
CS: find better solution, the fvsp is = 438	 timecost = 0.738208s
CS: find better solution, the fvsp is = 437	 timecost = 0.809449s
CS: find better solution, the fvsp is = 436	 timecost = 0.972251s
CS: find better solution, the fvsp is = 435	 timecost = 1.03573s
CS: find better solution, the fvsp is = 434	 timecost = 1.1295s
CS: find better solution, the fvsp is = 433	 timecost = 1.13222s
CS: find better solution, the fvsp is = 432	 timecost = 1.15406s
CS: find better solution, the fvsp is = 431	 timecost = 1.17857s
CS: find better solution, the fvsp is = 430	 timecost = 1.2287s
CS: find better solution, the fvsp is = 429	 timecost = 1.22875s
CS: find better solution, the fvsp is = 428	 timecost = 1.48534s
CS: find better solution, the fvsp is = 427	 timecost = 1.55711s
CS: find better solution, the fvsp is = 426	 timecost = 1.55716s
CS: find better solution, the fvsp is = 425	 timecost = 1.80039s
CS: find better solution, the fvsp is = 424	 timecost = 1.89143s
CS: find better solution, the fvsp is = 423	 timecost = 2.02217s
CS: find better solution, the fvsp is = 422	 timecost = 2.08967s
CS: find better solution, the fvsp is = 421	 timecost = 2.18214s
CS: find better solution, the fvsp is = 420	 timecost = 3.99742s
CS: find better solution, the fvsp is = 419	 timecost = 4.29933s
CS: find better solution, the fvsp is = 418	 timecost = 7.3724s
CS: find better solution, the fvsp is = 417	 timecost = 12.0098s
CS: find better solution, the fvsp is = 416	 timecost = 12.4113s
CS: find better solution, the fvsp is = 415	 timecost = 15.1919s
CS: find better solution, the fvsp is = 414	 timecost = 20.6463s
CS: find better solution, the fvsp is = 413	 timecost = 23.689s
CS: find better solution, the fvsp is = 412	 timecost = 70.2519s
CS: find better solution, the fvsp is = 411	 timecost = 71.933s
CS: find better solution, the fvsp is = 410	 timecost = 85.831s
CS: find better solution, the fvsp is = 409	 timecost = 100.745s
CS: find better solution, the fvsp is = 408	 timecost = 121.344s
CS: find better solution, the fvsp is = 407	 timecost = 236.264s
CS: find better solution, the fvsp is = 406	 timecost = 236.653s
local_f = 406
key node:
247 1027 984 1074 1017 679 985 113 1057 515 822 1075 877 495 863 554 301 165 408 318 153 0 914 1222 887 570 237 1247 589 796 672 586 487 1232 1226 808 836 1130 872 404 430 919 140 114 712 1064 151 59 432 514 745 179 906 933 819 853 1122 479 289 491 1190 180 844 698 923 855 216 119 308 829 561 1032 849 791 708 1239 365 839 866 620 1208 867 797 1084 1209 1001 920 707 850 711 1110 544 1162 224 142 521 1142 56 694 1101 314 292 446 539 41 473 381 286 1079 134 31 347 807 1 740 1187 1086 1135 1068 155 704 236 653 478 89 490 442 143 28 327 210 467 410 659 384 71 996 178 598 1185 608 820 955 50 795 838 1069 762 1056 1035 587 903 1233 203 893 1148 416 722 241 924 354 496 10 21 1059 242 1240 997 1193 1224 25 227 206 930 32 220 1169 480 890 269 499 748 94 95 55 452 24 737 1015 1237 399 316 720 90 562 902 66 888 166 803 1114 285 980 1019 973 456 575 295 1061 1091 817 529 545 1006 668 680 581 885 851 638 865 1104 502 1008 135 57 673 393 60 935 259 1009 860 942 1179 878 505 9 481 311 145 296 1092 830 366 429 916 1018 1096 894 149 949 12 1098 639 1214 784 61 876 999 788 806 485 252 482 1202 794 648 1088 398 1036 62 599 621 1105 150 588 946 945 768 730 360 650 1195 881 265 548 148 774 1111 982 131 966 723 1000 618 44 756 1205 917 189 1133 818 124 726 567 845 370 349 951 36 518 232 385 98 373 904 728 65 691 290 1144 240 614 560 592 992 683 387 108 281 1158 492 732 1066 511 4 1244 42 952 583 350 1236 1159 912 972 15 177 1184 542 434 1177 757 248 739 766 53 519 595 967 1160 361 655 948 509 868 441 656 1227 1238 268 272 814 953 249 547 498 127 423 929 443 169 304 112 753 79 435 760 671 307 164 1134 333 322 358 1165 958 765 199 396 552 705 1218 209 706 776 
global_f = 403
