# Supplementary material for: Dynamic thresholding search for the feedback vertex set problem
Source: PeerJ Comput Sci. 2023 Feb 10;9:e1245. doi: 10.7717/peerj-cs.1245 (PMC10280643; doi:10.7717/peerj-cs.1245)
Supplement: Supplemental Information 4 — Each data indicates a series of the best objective values, the ever-found optimal solutions, and the corresponding computation time obtained by our algorithm in the search process. [file peerj-cs-09-1245-s004.zip › results/SecondCategory/r1500-9000.txt]

Number of vertexes = 1500
Number of edges = 9000
n' = 1450
m' = 8904
8
reduction cost:0.000113
============================ round 1 ===============================
Complete the construction of the initial solution, the fvsp is = 763	 timecost = 0.023602s
CS: find better solution, the fvsp is = 762	 timecost = 0.04336s
CS: find better solution, the fvsp is = 761	 timecost = 0.043413s
CS: find better solution, the fvsp is = 760	 timecost = 0.043452s
CS: find better solution, the fvsp is = 759	 timecost = 0.043492s
CS: find better solution, the fvsp is = 758	 timecost = 0.04353s
CS: find better solution, the fvsp is = 757	 timecost = 0.04357s
CS: find better solution, the fvsp is = 756	 timecost = 0.04361s
CS: find better solution, the fvsp is = 755	 timecost = 0.043648s
CS: find better solution, the fvsp is = 754	 timecost = 0.043694s
CS: find better solution, the fvsp is = 753	 timecost = 0.043732s
CS: find better solution, the fvsp is = 752	 timecost = 0.043767s
CS: find better solution, the fvsp is = 751	 timecost = 0.043804s
CS: find better solution, the fvsp is = 750	 timecost = 0.043843s
CS: find better solution, the fvsp is = 749	 timecost = 0.043883s
CS: find better solution, the fvsp is = 748	 timecost = 0.043927s
CS: find better solution, the fvsp is = 747	 timecost = 0.043967s
CS: find better solution, the fvsp is = 746	 timecost = 0.044007s
CS: find better solution, the fvsp is = 745	 timecost = 0.044044s
CS: find better solution, the fvsp is = 744	 timecost = 0.044082s
CS: find better solution, the fvsp is = 743	 timecost = 0.04412s
CS: find better solution, the fvsp is = 742	 timecost = 0.044161s
CS: find better solution, the fvsp is = 741	 timecost = 0.044199s
CS: find better solution, the fvsp is = 740	 timecost = 0.044234s
CS: find better solution, the fvsp is = 739	 timecost = 0.044273s
CS: find better solution, the fvsp is = 738	 timecost = 0.044315s
CS: find better solution, the fvsp is = 737	 timecost = 0.044354s
CS: find better solution, the fvsp is = 736	 timecost = 0.044393s
CS: find better solution, the fvsp is = 735	 timecost = 0.044429s
CS: find better solution, the fvsp is = 734	 timecost = 0.044469s
CS: find better solution, the fvsp is = 733	 timecost = 0.044504s
CS: find better solution, the fvsp is = 732	 timecost = 0.04454s
CS: find better solution, the fvsp is = 731	 timecost = 0.044576s
CS: find better solution, the fvsp is = 730	 timecost = 0.044616s
CS: find better solution, the fvsp is = 729	 timecost = 0.044654s
CS: find better solution, the fvsp is = 728	 timecost = 0.044701s
CS: find better solution, the fvsp is = 727	 timecost = 0.044739s
CS: find better solution, the fvsp is = 726	 timecost = 0.044779s
CS: find better solution, the fvsp is = 725	 timecost = 0.044814s
CS: find better solution, the fvsp is = 724	 timecost = 0.044855s
CS: find better solution, the fvsp is = 723	 timecost = 0.044894s
CS: find better solution, the fvsp is = 722	 timecost = 0.044947s
CS: find better solution, the fvsp is = 721	 timecost = 0.044988s
CS: find better solution, the fvsp is = 720	 timecost = 0.045029s
CS: find better solution, the fvsp is = 719	 timecost = 0.04507s
CS: find better solution, the fvsp is = 718	 timecost = 0.045112s
CS: find better solution, the fvsp is = 717	 timecost = 0.045151s
CS: find better solution, the fvsp is = 716	 timecost = 0.045187s
CS: find better solution, the fvsp is = 715	 timecost = 0.045222s
CS: find better solution, the fvsp is = 714	 timecost = 0.045259s
CS: find better solution, the fvsp is = 713	 timecost = 0.045298s
CS: find better solution, the fvsp is = 712	 timecost = 0.045339s
CS: find better solution, the fvsp is = 711	 timecost = 0.045383s
CS: find better solution, the fvsp is = 710	 timecost = 0.045421s
CS: find better solution, the fvsp is = 709	 timecost = 0.045462s
CS: find better solution, the fvsp is = 708	 timecost = 0.045504s
CS: find better solution, the fvsp is = 707	 timecost = 0.045545s
CS: find better solution, the fvsp is = 706	 timecost = 0.045583s
CS: find better solution, the fvsp is = 705	 timecost = 0.045623s
CS: find better solution, the fvsp is = 704	 timecost = 0.045668s
CS: find better solution, the fvsp is = 703	 timecost = 0.045726s
CS: find better solution, the fvsp is = 702	 timecost = 0.045766s
CS: find better solution, the fvsp is = 701	 timecost = 0.045802s
CS: find better solution, the fvsp is = 700	 timecost = 0.045843s
CS: find better solution, the fvsp is = 699	 timecost = 0.045883s
CS: find better solution, the fvsp is = 698	 timecost = 0.045926s
CS: find better solution, the fvsp is = 697	 timecost = 0.045968s
CS: find better solution, the fvsp is = 696	 timecost = 0.046009s
CS: find better solution, the fvsp is = 695	 timecost = 0.046046s
CS: find better solution, the fvsp is = 694	 timecost = 0.046084s
CS: find better solution, the fvsp is = 693	 timecost = 0.046123s
CS: find better solution, the fvsp is = 692	 timecost = 0.046163s
CS: find better solution, the fvsp is = 691	 timecost = 0.046207s
CS: find better solution, the fvsp is = 690	 timecost = 0.046247s
CS: find better solution, the fvsp is = 689	 timecost = 0.046286s
CS: find better solution, the fvsp is = 688	 timecost = 0.046327s
CS: find better solution, the fvsp is = 687	 timecost = 0.046363s
CS: find better solution, the fvsp is = 686	 timecost = 0.046401s
CS: find better solution, the fvsp is = 685	 timecost = 0.046436s
CS: find better solution, the fvsp is = 684	 timecost = 0.046475s
CS: find better solution, the fvsp is = 683	 timecost = 0.046517s
CS: find better solution, the fvsp is = 682	 timecost = 0.04656s
CS: find better solution, the fvsp is = 681	 timecost = 0.0466s
CS: find better solution, the fvsp is = 680	 timecost = 0.046639s
CS: find better solution, the fvsp is = 679	 timecost = 0.046689s
CS: find better solution, the fvsp is = 678	 timecost = 0.046729s
CS: find better solution, the fvsp is = 677	 timecost = 0.046768s
CS: find better solution, the fvsp is = 676	 timecost = 0.046808s
CS: find better solution, the fvsp is = 675	 timecost = 0.046848s
CS: find better solution, the fvsp is = 674	 timecost = 0.046886s
CS: find better solution, the fvsp is = 673	 timecost = 0.046925s
CS: find better solution, the fvsp is = 672	 timecost = 0.046968s
CS: find better solution, the fvsp is = 671	 timecost = 0.047014s
CS: find better solution, the fvsp is = 670	 timecost = 0.047051s
CS: find better solution, the fvsp is = 669	 timecost = 0.047092s
CS: find better solution, the fvsp is = 668	 timecost = 0.047132s
CS: find better solution, the fvsp is = 667	 timecost = 0.04717s
CS: find better solution, the fvsp is = 666	 timecost = 0.047212s
CS: find better solution, the fvsp is = 665	 timecost = 0.047255s
CS: find better solution, the fvsp is = 664	 timecost = 0.047293s
CS: find better solution, the fvsp is = 663	 timecost = 0.047336s
CS: find better solution, the fvsp is = 662	 timecost = 0.047378s
CS: find better solution, the fvsp is = 661	 timecost = 0.058864s
CS: find better solution, the fvsp is = 660	 timecost = 0.058914s
CS: find better solution, the fvsp is = 659	 timecost = 0.058959s
CS: find better solution, the fvsp is = 658	 timecost = 0.059002s
CS: find better solution, the fvsp is = 657	 timecost = 0.059043s
CS: find better solution, the fvsp is = 656	 timecost = 0.059086s
CS: find better solution, the fvsp is = 655	 timecost = 0.059125s
CS: find better solution, the fvsp is = 654	 timecost = 0.059166s
CS: find better solution, the fvsp is = 653	 timecost = 0.059206s
CS: find better solution, the fvsp is = 652	 timecost = 0.059243s
CS: find better solution, the fvsp is = 651	 timecost = 0.059282s
CS: find better solution, the fvsp is = 650	 timecost = 0.059325s
CS: find better solution, the fvsp is = 649	 timecost = 0.059365s
CS: find better solution, the fvsp is = 648	 timecost = 0.059406s
CS: find better solution, the fvsp is = 647	 timecost = 0.059447s
CS: find better solution, the fvsp is = 646	 timecost = 0.059487s
CS: find better solution, the fvsp is = 645	 timecost = 0.059532s
CS: find better solution, the fvsp is = 644	 timecost = 0.059573s
CS: find better solution, the fvsp is = 643	 timecost = 0.059613s
CS: find better solution, the fvsp is = 642	 timecost = 0.059654s
CS: find better solution, the fvsp is = 641	 timecost = 0.059708s
CS: find better solution, the fvsp is = 640	 timecost = 0.059749s
CS: find better solution, the fvsp is = 639	 timecost = 0.059791s
CS: find better solution, the fvsp is = 638	 timecost = 0.059836s
CS: find better solution, the fvsp is = 637	 timecost = 0.059874s
CS: find better solution, the fvsp is = 636	 timecost = 0.059921s
CS: find better solution, the fvsp is = 635	 timecost = 0.05996s
CS: find better solution, the fvsp is = 634	 timecost = 0.060004s
CS: find better solution, the fvsp is = 633	 timecost = 0.060047s
CS: find better solution, the fvsp is = 632	 timecost = 0.06009s
CS: find better solution, the fvsp is = 631	 timecost = 0.06013s
CS: find better solution, the fvsp is = 630	 timecost = 0.060172s
CS: find better solution, the fvsp is = 629	 timecost = 0.070054s
CS: find better solution, the fvsp is = 628	 timecost = 0.070103s
CS: find better solution, the fvsp is = 627	 timecost = 0.070146s
CS: find better solution, the fvsp is = 626	 timecost = 0.070187s
CS: find better solution, the fvsp is = 625	 timecost = 0.07023s
CS: find better solution, the fvsp is = 624	 timecost = 0.070275s
CS: find better solution, the fvsp is = 623	 timecost = 0.070316s
CS: find better solution, the fvsp is = 622	 timecost = 0.070358s
CS: find better solution, the fvsp is = 621	 timecost = 0.070397s
CS: find better solution, the fvsp is = 620	 timecost = 0.070437s
CS: find better solution, the fvsp is = 619	 timecost = 0.070478s
CS: find better solution, the fvsp is = 618	 timecost = 0.070518s
CS: find better solution, the fvsp is = 617	 timecost = 0.070559s
CS: find better solution, the fvsp is = 616	 timecost = 0.070598s
CS: find better solution, the fvsp is = 615	 timecost = 0.070643s
CS: find better solution, the fvsp is = 614	 timecost = 0.070691s
CS: find better solution, the fvsp is = 613	 timecost = 0.070732s
CS: find better solution, the fvsp is = 612	 timecost = 0.070773s
CS: find better solution, the fvsp is = 611	 timecost = 0.070813s
CS: find better solution, the fvsp is = 610	 timecost = 0.070854s
CS: find better solution, the fvsp is = 609	 timecost = 0.070891s
CS: find better solution, the fvsp is = 608	 timecost = 0.07094s
CS: find better solution, the fvsp is = 607	 timecost = 0.079406s
CS: find better solution, the fvsp is = 606	 timecost = 0.079453s
CS: find better solution, the fvsp is = 605	 timecost = 0.079495s
CS: find better solution, the fvsp is = 604	 timecost = 0.079534s
CS: find better solution, the fvsp is = 603	 timecost = 0.079576s
CS: find better solution, the fvsp is = 602	 timecost = 0.079617s
CS: find better solution, the fvsp is = 601	 timecost = 0.079653s
CS: find better solution, the fvsp is = 600	 timecost = 0.079704s
CS: find better solution, the fvsp is = 599	 timecost = 0.079747s
CS: find better solution, the fvsp is = 598	 timecost = 0.079784s
CS: find better solution, the fvsp is = 597	 timecost = 0.079829s
CS: find better solution, the fvsp is = 596	 timecost = 0.079868s
CS: find better solution, the fvsp is = 595	 timecost = 0.07991s
CS: find better solution, the fvsp is = 594	 timecost = 0.079955s
CS: find better solution, the fvsp is = 593	 timecost = 0.079992s
CS: find better solution, the fvsp is = 592	 timecost = 0.080031s
CS: find better solution, the fvsp is = 591	 timecost = 0.080074s
CS: find better solution, the fvsp is = 590	 timecost = 0.080117s
CS: find better solution, the fvsp is = 589	 timecost = 0.080163s
CS: find better solution, the fvsp is = 588	 timecost = 0.080203s
CS: find better solution, the fvsp is = 587	 timecost = 0.080246s
CS: find better solution, the fvsp is = 586	 timecost = 0.080286s
CS: find better solution, the fvsp is = 585	 timecost = 0.087206s
CS: find better solution, the fvsp is = 584	 timecost = 0.087256s
CS: find better solution, the fvsp is = 583	 timecost = 0.0873s
CS: find better solution, the fvsp is = 582	 timecost = 0.087341s
CS: find better solution, the fvsp is = 581	 timecost = 0.087381s
CS: find better solution, the fvsp is = 580	 timecost = 0.093631s
CS: find better solution, the fvsp is = 579	 timecost = 0.093691s
CS: find better solution, the fvsp is = 578	 timecost = 0.093729s
CS: find better solution, the fvsp is = 577	 timecost = 0.093773s
CS: find better solution, the fvsp is = 576	 timecost = 0.093815s
CS: find better solution, the fvsp is = 575	 timecost = 0.105508s
CS: find better solution, the fvsp is = 574	 timecost = 0.105558s
CS: find better solution, the fvsp is = 573	 timecost = 0.105598s
CS: find better solution, the fvsp is = 572	 timecost = 0.105639s
CS: find better solution, the fvsp is = 571	 timecost = 0.105688s
CS: find better solution, the fvsp is = 570	 timecost = 0.105728s
CS: find better solution, the fvsp is = 569	 timecost = 0.111051s
CS: find better solution, the fvsp is = 568	 timecost = 0.116377s
CS: find better solution, the fvsp is = 567	 timecost = 0.116423s
CS: find better solution, the fvsp is = 566	 timecost = 0.116466s
CS: find better solution, the fvsp is = 565	 timecost = 0.116511s
CS: find better solution, the fvsp is = 564	 timecost = 0.116553s
CS: find better solution, the fvsp is = 563	 timecost = 0.116596s
CS: find better solution, the fvsp is = 562	 timecost = 0.132523s
CS: find better solution, the fvsp is = 561	 timecost = 0.13257s
CS: find better solution, the fvsp is = 560	 timecost = 0.132615s
CS: find better solution, the fvsp is = 559	 timecost = 0.142885s
CS: find better solution, the fvsp is = 558	 timecost = 0.147794s
CS: find better solution, the fvsp is = 557	 timecost = 0.147842s
CS: find better solution, the fvsp is = 556	 timecost = 0.157865s
CS: find better solution, the fvsp is = 555	 timecost = 0.157919s
CS: find better solution, the fvsp is = 554	 timecost = 0.186973s
CS: find better solution, the fvsp is = 553	 timecost = 0.206587s
CS: find better solution, the fvsp is = 552	 timecost = 0.206645s
CS: find better solution, the fvsp is = 551	 timecost = 0.206696s
CS: find better solution, the fvsp is = 550	 timecost = 0.20674s
CS: find better solution, the fvsp is = 549	 timecost = 0.211209s
CS: find better solution, the fvsp is = 548	 timecost = 0.215246s
CS: find better solution, the fvsp is = 547	 timecost = 0.215295s
CS: find better solution, the fvsp is = 546	 timecost = 0.215337s
CS: find better solution, the fvsp is = 545	 timecost = 0.21538s
CS: find better solution, the fvsp is = 544	 timecost = 0.227296s
CS: find better solution, the fvsp is = 543	 timecost = 0.227341s
CS: find better solution, the fvsp is = 542	 timecost = 0.257245s
CS: find better solution, the fvsp is = 541	 timecost = 0.277122s
CS: find better solution, the fvsp is = 540	 timecost = 0.27717s
CS: find better solution, the fvsp is = 539	 timecost = 0.28838s
CS: find better solution, the fvsp is = 538	 timecost = 0.288422s
CS: find better solution, the fvsp is = 537	 timecost = 0.292279s
CS: find better solution, the fvsp is = 536	 timecost = 0.351599s
CS: find better solution, the fvsp is = 535	 timecost = 0.363705s
CS: find better solution, the fvsp is = 534	 timecost = 0.379138s
CS: find better solution, the fvsp is = 533	 timecost = 0.414847s
CS: find better solution, the fvsp is = 532	 timecost = 0.423209s
CS: find better solution, the fvsp is = 531	 timecost = 0.423256s
CS: find better solution, the fvsp is = 530	 timecost = 0.484135s
CS: find better solution, the fvsp is = 529	 timecost = 0.507536s
CS: find better solution, the fvsp is = 528	 timecost = 0.507584s
CS: find better solution, the fvsp is = 527	 timecost = 0.507626s
CS: find better solution, the fvsp is = 526	 timecost = 0.50767s
CS: find better solution, the fvsp is = 525	 timecost = 0.556032s
CS: find better solution, the fvsp is = 524	 timecost = 0.558985s
CS: find better solution, the fvsp is = 523	 timecost = 0.559038s
CS: find better solution, the fvsp is = 522	 timecost = 0.727938s
CS: find better solution, the fvsp is = 521	 timecost = 0.777039s
CS: find better solution, the fvsp is = 520	 timecost = 0.787292s
CS: find better solution, the fvsp is = 519	 timecost = 0.882554s
CS: find better solution, the fvsp is = 518	 timecost = 1.09645s
CS: find better solution, the fvsp is = 517	 timecost = 1.09652s
CS: find better solution, the fvsp is = 516	 timecost = 1.09657s
CS: find better solution, the fvsp is = 515	 timecost = 1.95358s
CS: find better solution, the fvsp is = 514	 timecost = 1.95364s
CS: find better solution, the fvsp is = 513	 timecost = 2.02212s
CS: find better solution, the fvsp is = 512	 timecost = 2.03822s
CS: find better solution, the fvsp is = 511	 timecost = 2.15541s
CS: find better solution, the fvsp is = 510	 timecost = 2.162s
CS: find better solution, the fvsp is = 509	 timecost = 2.17098s
CS: find better solution, the fvsp is = 508	 timecost = 2.20501s
CS: find better solution, the fvsp is = 507	 timecost = 2.24218s
CS: find better solution, the fvsp is = 506	 timecost = 2.41242s
CS: find better solution, the fvsp is = 505	 timecost = 2.64549s
CS: find better solution, the fvsp is = 504	 timecost = 2.72458s
CS: find better solution, the fvsp is = 503	 timecost = 3.42462s
CS: find better solution, the fvsp is = 502	 timecost = 3.57012s
CS: find better solution, the fvsp is = 501	 timecost = 3.79258s
CS: find better solution, the fvsp is = 500	 timecost = 3.99105s
CS: find better solution, the fvsp is = 499	 timecost = 4.0044s
CS: find better solution, the fvsp is = 498	 timecost = 4.00445s
CS: find better solution, the fvsp is = 497	 timecost = 4.31391s
CS: find better solution, the fvsp is = 496	 timecost = 4.82317s
CS: find better solution, the fvsp is = 495	 timecost = 4.88302s
CS: find better solution, the fvsp is = 494	 timecost = 4.9785s
CS: find better solution, the fvsp is = 493	 timecost = 5.03227s
CS: find better solution, the fvsp is = 492	 timecost = 5.1837s
CS: find better solution, the fvsp is = 491	 timecost = 12.6212s
CS: find better solution, the fvsp is = 490	 timecost = 12.6214s
CS: find better solution, the fvsp is = 489	 timecost = 12.9316s
CS: find better solution, the fvsp is = 488	 timecost = 13.741s
CS: find better solution, the fvsp is = 487	 timecost = 14.4728s
CS: find better solution, the fvsp is = 486	 timecost = 16.4135s
CS: find better solution, the fvsp is = 485	 timecost = 16.6562s
CS: find better solution, the fvsp is = 484	 timecost = 17.2039s
CS: find better solution, the fvsp is = 483	 timecost = 29.2333s
CS: find better solution, the fvsp is = 482	 timecost = 30.6644s
CS: find better solution, the fvsp is = 481	 timecost = 36.4532s
local_f = 482
key node:
168 47 813 1300 546 1011 936 884 335 287 822 1336 84 481 1218 8 668 524 660 625 766 800 1205 178 315 1107 412 94 314 1049 1117 913 192 1025 1412 667 222 291 322 473 305 76 1026 60 103 514 444 550 477 643 575 1241 522 962 145 373 1260 627 1352 1088 592 837 458 90 439 610 410 1498 1293 1139 435 1487 371 971 672 1345 816 285 824 736 1144 784 180 352 244 1469 895 849 809 1494 1072 1464 1051 1419 104 336 243 851 1089 585 484 987 1041 48 38 1085 540 781 674 815 158 1126 934 876 991 1249 422 392 541 832 7 692 955 279 1124 1477 527 101 1193 1392 208 268 1497 1222 1254 1431 743 609 1071 1375 215 214 92 1476 49 1355 1170 1141 282 5 992 1173 1220 1239 69 1408 810 1407 325 202 581 1277 632 903 1130 1294 368 1119 131 1454 1292 1114 499 600 1430 135 1287 62 1446 86 1309 190 1123 593 696 1415 1008 995 870 1273 206 404 645 657 1058 1016 1000 1264 414 906 1077 834 173 1360 921 1020 513 1468 548 200 329 942 588 1304 1198 295 209 680 717 1163 1082 687 246 56 1226 114 949 1125 1055 741 577 106 177 947 23 1350 1161 1439 706 1037 210 1393 670 791 144 1410 904 132 983 526 1140 181 429 1311 1132 1391 907 304 531 1437 227 709 883 110 105 767 993 1284 1369 574 170 228 630 1471 796 264 1403 203 1472 1365 697 564 1024 283 918 240 1418 260 1402 973 665 9 640 1438 1233 1192 1320 225 998 1344 1272 40 839 690 1063 1070 1331 1191 1050 1482 752 869 1303 154 77 489 562 1459 112 843 570 1363 1143 773 578 793 89 517 389 724 629 470 713 1219 1433 1090 1399 467 449 466 272 1305 475 557 969 617 804 666 266 1065 453 898 1451 235 1466 654 854 1164 303 730 398 938 323 529 468 542 866 708 488 537 479 1147 683 155 446 1128 675 890 172 1283 226 1158 379 37 614 1354 152 113 554 1039 188 385 230 749 768 1253 150 927 1007 1027 1426 1376 1491 55 584 901 380 239 1087 284 213 1372 462 1036 4 1182 100 1373 1308 1389 167 941 911 785 1104 1395 451 914 218 297 1411 274 1155 798 842 419 161 224 1106 1316 959 399 65 52 27 835 923 387 1040 545 877 465 128 50 777 1338 1162 714 789 980 324 511 1028 307 1190 521 450 402 1422 689 1377 655 894 705 1381 952 179 1263 408 219 375 1492 
============================ round 2 ===============================
Complete the construction of the initial solution, the fvsp is = 776	 timecost = 0.022772s
CS: find better solution, the fvsp is = 775	 timecost = 0.042347s
CS: find better solution, the fvsp is = 774	 timecost = 0.042408s
CS: find better solution, the fvsp is = 773	 timecost = 0.04245s
CS: find better solution, the fvsp is = 772	 timecost = 0.042488s
CS: find better solution, the fvsp is = 771	 timecost = 0.042528s
CS: find better solution, the fvsp is = 770	 timecost = 0.042566s
CS: find better solution, the fvsp is = 769	 timecost = 0.042608s
CS: find better solution, the fvsp is = 768	 timecost = 0.042648s
CS: find better solution, the fvsp is = 767	 timecost = 0.042685s
CS: find better solution, the fvsp is = 766	 timecost = 0.042723s
CS: find better solution, the fvsp is = 765	 timecost = 0.042758s
CS: find better solution, the fvsp is = 764	 timecost = 0.042796s
CS: find better solution, the fvsp is = 763	 timecost = 0.042834s
CS: find better solution, the fvsp is = 762	 timecost = 0.042868s
CS: find better solution, the fvsp is = 761	 timecost = 0.042905s
CS: find better solution, the fvsp is = 760	 timecost = 0.042947s
CS: find better solution, the fvsp is = 759	 timecost = 0.042982s
CS: find better solution, the fvsp is = 758	 timecost = 0.043017s
CS: find better solution, the fvsp is = 757	 timecost = 0.043055s
CS: find better solution, the fvsp is = 756	 timecost = 0.043092s
CS: find better solution, the fvsp is = 755	 timecost = 0.043131s
CS: find better solution, the fvsp is = 754	 timecost = 0.043166s
CS: find better solution, the fvsp is = 753	 timecost = 0.043216s
CS: find better solution, the fvsp is = 752	 timecost = 0.043251s
CS: find better solution, the fvsp is = 751	 timecost = 0.043292s
CS: find better solution, the fvsp is = 750	 timecost = 0.043329s
CS: find better solution, the fvsp is = 749	 timecost = 0.043369s
CS: find better solution, the fvsp is = 748	 timecost = 0.043406s
CS: find better solution, the fvsp is = 747	 timecost = 0.043442s
CS: find better solution, the fvsp is = 746	 timecost = 0.043482s
CS: find better solution, the fvsp is = 745	 timecost = 0.043523s
CS: find better solution, the fvsp is = 744	 timecost = 0.043558s
CS: find better solution, the fvsp is = 743	 timecost = 0.043596s
CS: find better solution, the fvsp is = 742	 timecost = 0.043632s
CS: find better solution, the fvsp is = 741	 timecost = 0.04367s
CS: find better solution, the fvsp is = 740	 timecost = 0.043706s
CS: find better solution, the fvsp is = 739	 timecost = 0.043745s
CS: find better solution, the fvsp is = 738	 timecost = 0.043785s
CS: find better solution, the fvsp is = 737	 timecost = 0.043825s
CS: find better solution, the fvsp is = 736	 timecost = 0.043865s
CS: find better solution, the fvsp is = 735	 timecost = 0.043903s
CS: find better solution, the fvsp is = 734	 timecost = 0.043941s
CS: find better solution, the fvsp is = 733	 timecost = 0.043977s
CS: find better solution, the fvsp is = 732	 timecost = 0.044014s
CS: find better solution, the fvsp is = 731	 timecost = 0.044053s
CS: find better solution, the fvsp is = 730	 timecost = 0.044092s
CS: find better solution, the fvsp is = 729	 timecost = 0.044131s
CS: find better solution, the fvsp is = 728	 timecost = 0.044169s
CS: find better solution, the fvsp is = 727	 timecost = 0.044214s
CS: find better solution, the fvsp is = 726	 timecost = 0.04425s
CS: find better solution, the fvsp is = 725	 timecost = 0.044288s
CS: find better solution, the fvsp is = 724	 timecost = 0.044327s
CS: find better solution, the fvsp is = 723	 timecost = 0.044367s
CS: find better solution, the fvsp is = 722	 timecost = 0.044403s
CS: find better solution, the fvsp is = 721	 timecost = 0.044457s
CS: find better solution, the fvsp is = 720	 timecost = 0.044496s
CS: find better solution, the fvsp is = 719	 timecost = 0.044538s
CS: find better solution, the fvsp is = 718	 timecost = 0.044573s
CS: find better solution, the fvsp is = 717	 timecost = 0.044608s
CS: find better solution, the fvsp is = 716	 timecost = 0.044647s
CS: find better solution, the fvsp is = 715	 timecost = 0.044687s
CS: find better solution, the fvsp is = 714	 timecost = 0.044724s
CS: find better solution, the fvsp is = 713	 timecost = 0.044765s
CS: find better solution, the fvsp is = 712	 timecost = 0.044804s
CS: find better solution, the fvsp is = 711	 timecost = 0.044843s
CS: find better solution, the fvsp is = 710	 timecost = 0.044882s
CS: find better solution, the fvsp is = 709	 timecost = 0.04492s
CS: find better solution, the fvsp is = 708	 timecost = 0.044958s
CS: find better solution, the fvsp is = 707	 timecost = 0.044999s
CS: find better solution, the fvsp is = 706	 timecost = 0.045038s
CS: find better solution, the fvsp is = 705	 timecost = 0.045077s
CS: find better solution, the fvsp is = 704	 timecost = 0.045115s
CS: find better solution, the fvsp is = 703	 timecost = 0.045153s
CS: find better solution, the fvsp is = 702	 timecost = 0.045195s
CS: find better solution, the fvsp is = 701	 timecost = 0.045236s
CS: find better solution, the fvsp is = 700	 timecost = 0.045272s
CS: find better solution, the fvsp is = 699	 timecost = 0.045312s
CS: find better solution, the fvsp is = 698	 timecost = 0.04535s
CS: find better solution, the fvsp is = 697	 timecost = 0.04539s
CS: find better solution, the fvsp is = 696	 timecost = 0.045425s
CS: find better solution, the fvsp is = 695	 timecost = 0.045464s
CS: find better solution, the fvsp is = 694	 timecost = 0.045502s
CS: find better solution, the fvsp is = 693	 timecost = 0.045539s
CS: find better solution, the fvsp is = 692	 timecost = 0.058359s
CS: find better solution, the fvsp is = 691	 timecost = 0.058404s
CS: find better solution, the fvsp is = 690	 timecost = 0.058445s
CS: find better solution, the fvsp is = 689	 timecost = 0.058486s
CS: find better solution, the fvsp is = 688	 timecost = 0.058524s
CS: find better solution, the fvsp is = 687	 timecost = 0.058565s
CS: find better solution, the fvsp is = 686	 timecost = 0.058603s
CS: find better solution, the fvsp is = 685	 timecost = 0.05864s
CS: find better solution, the fvsp is = 684	 timecost = 0.058676s
CS: find better solution, the fvsp is = 683	 timecost = 0.058718s
CS: find better solution, the fvsp is = 682	 timecost = 0.058756s
CS: find better solution, the fvsp is = 681	 timecost = 0.058801s
CS: find better solution, the fvsp is = 680	 timecost = 0.058843s
CS: find better solution, the fvsp is = 679	 timecost = 0.058879s
CS: find better solution, the fvsp is = 678	 timecost = 0.058918s
CS: find better solution, the fvsp is = 677	 timecost = 0.058956s
CS: find better solution, the fvsp is = 676	 timecost = 0.058995s
CS: find better solution, the fvsp is = 675	 timecost = 0.059037s
CS: find better solution, the fvsp is = 674	 timecost = 0.059077s
CS: find better solution, the fvsp is = 673	 timecost = 0.059116s
CS: find better solution, the fvsp is = 672	 timecost = 0.059155s
CS: find better solution, the fvsp is = 671	 timecost = 0.059203s
CS: find better solution, the fvsp is = 670	 timecost = 0.059244s
CS: find better solution, the fvsp is = 669	 timecost = 0.059281s
CS: find better solution, the fvsp is = 668	 timecost = 0.059322s
CS: find better solution, the fvsp is = 667	 timecost = 0.059359s
CS: find better solution, the fvsp is = 666	 timecost = 0.059398s
CS: find better solution, the fvsp is = 665	 timecost = 0.059437s
CS: find better solution, the fvsp is = 664	 timecost = 0.059475s
CS: find better solution, the fvsp is = 663	 timecost = 0.059514s
CS: find better solution, the fvsp is = 662	 timecost = 0.059553s
CS: find better solution, the fvsp is = 661	 timecost = 0.05959s
CS: find better solution, the fvsp is = 660	 timecost = 0.059628s
CS: find better solution, the fvsp is = 659	 timecost = 0.059674s
CS: find better solution, the fvsp is = 658	 timecost = 0.059715s
CS: find better solution, the fvsp is = 657	 timecost = 0.059755s
CS: find better solution, the fvsp is = 656	 timecost = 0.059793s
CS: find better solution, the fvsp is = 655	 timecost = 0.059835s
CS: find better solution, the fvsp is = 654	 timecost = 0.059877s
CS: find better solution, the fvsp is = 653	 timecost = 0.059916s
CS: find better solution, the fvsp is = 652	 timecost = 0.059953s
CS: find better solution, the fvsp is = 651	 timecost = 0.059993s
CS: find better solution, the fvsp is = 650	 timecost = 0.06003s
CS: find better solution, the fvsp is = 649	 timecost = 0.060068s
CS: find better solution, the fvsp is = 648	 timecost = 0.060109s
CS: find better solution, the fvsp is = 647	 timecost = 0.06015s
CS: find better solution, the fvsp is = 646	 timecost = 0.060193s
CS: find better solution, the fvsp is = 645	 timecost = 0.060236s
CS: find better solution, the fvsp is = 644	 timecost = 0.060276s
CS: find better solution, the fvsp is = 643	 timecost = 0.071084s
CS: find better solution, the fvsp is = 642	 timecost = 0.071142s
CS: find better solution, the fvsp is = 641	 timecost = 0.071192s
CS: find better solution, the fvsp is = 640	 timecost = 0.071234s
CS: find better solution, the fvsp is = 639	 timecost = 0.071274s
CS: find better solution, the fvsp is = 638	 timecost = 0.071315s
CS: find better solution, the fvsp is = 637	 timecost = 0.071356s
CS: find better solution, the fvsp is = 636	 timecost = 0.071397s
CS: find better solution, the fvsp is = 635	 timecost = 0.071438s
CS: find better solution, the fvsp is = 634	 timecost = 0.071476s
CS: find better solution, the fvsp is = 633	 timecost = 0.071517s
CS: find better solution, the fvsp is = 632	 timecost = 0.071558s
CS: find better solution, the fvsp is = 631	 timecost = 0.071598s
CS: find better solution, the fvsp is = 630	 timecost = 0.071636s
CS: find better solution, the fvsp is = 629	 timecost = 0.071674s
CS: find better solution, the fvsp is = 628	 timecost = 0.071717s
CS: find better solution, the fvsp is = 627	 timecost = 0.071753s
CS: find better solution, the fvsp is = 626	 timecost = 0.071793s
CS: find better solution, the fvsp is = 625	 timecost = 0.071832s
CS: find better solution, the fvsp is = 624	 timecost = 0.071867s
CS: find better solution, the fvsp is = 623	 timecost = 0.071907s
CS: find better solution, the fvsp is = 622	 timecost = 0.071949s
CS: find better solution, the fvsp is = 621	 timecost = 0.071988s
CS: find better solution, the fvsp is = 620	 timecost = 0.072026s
CS: find better solution, the fvsp is = 619	 timecost = 0.072067s
CS: find better solution, the fvsp is = 618	 timecost = 0.072104s
CS: find better solution, the fvsp is = 617	 timecost = 0.072147s
CS: find better solution, the fvsp is = 616	 timecost = 0.072195s
CS: find better solution, the fvsp is = 615	 timecost = 0.080111s
CS: find better solution, the fvsp is = 614	 timecost = 0.080157s
CS: find better solution, the fvsp is = 613	 timecost = 0.080204s
CS: find better solution, the fvsp is = 612	 timecost = 0.080249s
CS: find better solution, the fvsp is = 611	 timecost = 0.080289s
CS: find better solution, the fvsp is = 610	 timecost = 0.080331s
CS: find better solution, the fvsp is = 609	 timecost = 0.080373s
CS: find better solution, the fvsp is = 608	 timecost = 0.080412s
CS: find better solution, the fvsp is = 607	 timecost = 0.080459s
CS: find better solution, the fvsp is = 606	 timecost = 0.0805s
CS: find better solution, the fvsp is = 605	 timecost = 0.08054s
CS: find better solution, the fvsp is = 604	 timecost = 0.080579s
CS: find better solution, the fvsp is = 603	 timecost = 0.080622s
CS: find better solution, the fvsp is = 602	 timecost = 0.08066s
CS: find better solution, the fvsp is = 601	 timecost = 0.080703s
CS: find better solution, the fvsp is = 600	 timecost = 0.080746s
CS: find better solution, the fvsp is = 599	 timecost = 0.080788s
CS: find better solution, the fvsp is = 598	 timecost = 0.080827s
CS: find better solution, the fvsp is = 597	 timecost = 0.087737s
CS: find better solution, the fvsp is = 596	 timecost = 0.087784s
CS: find better solution, the fvsp is = 595	 timecost = 0.087827s
CS: find better solution, the fvsp is = 594	 timecost = 0.087868s
CS: find better solution, the fvsp is = 593	 timecost = 0.087905s
CS: find better solution, the fvsp is = 592	 timecost = 0.087946s
CS: find better solution, the fvsp is = 591	 timecost = 0.087984s
CS: find better solution, the fvsp is = 590	 timecost = 0.088022s
CS: find better solution, the fvsp is = 589	 timecost = 0.088063s
CS: find better solution, the fvsp is = 588	 timecost = 0.088104s
CS: find better solution, the fvsp is = 587	 timecost = 0.088143s
CS: find better solution, the fvsp is = 586	 timecost = 0.088191s
CS: find better solution, the fvsp is = 585	 timecost = 0.088234s
CS: find better solution, the fvsp is = 584	 timecost = 0.088272s
CS: find better solution, the fvsp is = 583	 timecost = 0.088314s
CS: find better solution, the fvsp is = 582	 timecost = 0.088358s
CS: find better solution, the fvsp is = 581	 timecost = 0.088396s
CS: find better solution, the fvsp is = 580	 timecost = 0.093086s
CS: find better solution, the fvsp is = 579	 timecost = 0.098565s
CS: find better solution, the fvsp is = 578	 timecost = 0.098629s
CS: find better solution, the fvsp is = 577	 timecost = 0.104024s
CS: find better solution, the fvsp is = 576	 timecost = 0.104077s
CS: find better solution, the fvsp is = 575	 timecost = 0.114848s
CS: find better solution, the fvsp is = 574	 timecost = 0.119718s
CS: find better solution, the fvsp is = 573	 timecost = 0.119766s
CS: find better solution, the fvsp is = 572	 timecost = 0.119808s
CS: find better solution, the fvsp is = 571	 timecost = 0.119849s
CS: find better solution, the fvsp is = 570	 timecost = 0.124403s
CS: find better solution, the fvsp is = 569	 timecost = 0.124455s
CS: find better solution, the fvsp is = 568	 timecost = 0.129285s
CS: find better solution, the fvsp is = 567	 timecost = 0.129331s
CS: find better solution, the fvsp is = 566	 timecost = 0.154934s
CS: find better solution, the fvsp is = 565	 timecost = 0.155001s
CS: find better solution, the fvsp is = 564	 timecost = 0.155042s
CS: find better solution, the fvsp is = 563	 timecost = 0.155081s
CS: find better solution, the fvsp is = 562	 timecost = 0.155121s
CS: find better solution, the fvsp is = 561	 timecost = 0.15516s
CS: find better solution, the fvsp is = 560	 timecost = 0.159364s
CS: find better solution, the fvsp is = 559	 timecost = 0.159409s
CS: find better solution, the fvsp is = 558	 timecost = 0.15945s
CS: find better solution, the fvsp is = 557	 timecost = 0.159493s
CS: find better solution, the fvsp is = 556	 timecost = 0.163622s
CS: find better solution, the fvsp is = 555	 timecost = 0.16367s
CS: find better solution, the fvsp is = 554	 timecost = 0.168049s
CS: find better solution, the fvsp is = 553	 timecost = 0.168095s
CS: find better solution, the fvsp is = 552	 timecost = 0.168133s
CS: find better solution, the fvsp is = 551	 timecost = 0.176534s
CS: find better solution, the fvsp is = 550	 timecost = 0.176594s
CS: find better solution, the fvsp is = 549	 timecost = 0.210054s
CS: find better solution, the fvsp is = 548	 timecost = 0.21011s
CS: find better solution, the fvsp is = 547	 timecost = 0.213871s
CS: find better solution, the fvsp is = 546	 timecost = 0.218819s
CS: find better solution, the fvsp is = 545	 timecost = 0.218876s
CS: find better solution, the fvsp is = 544	 timecost = 0.218919s
CS: find better solution, the fvsp is = 543	 timecost = 0.238636s
CS: find better solution, the fvsp is = 542	 timecost = 0.238704s
CS: find better solution, the fvsp is = 541	 timecost = 0.268063s
CS: find better solution, the fvsp is = 540	 timecost = 0.278353s
CS: find better solution, the fvsp is = 539	 timecost = 0.281999s
CS: find better solution, the fvsp is = 538	 timecost = 0.331779s
CS: find better solution, the fvsp is = 537	 timecost = 0.343727s
CS: find better solution, the fvsp is = 536	 timecost = 0.343776s
CS: find better solution, the fvsp is = 535	 timecost = 0.400572s
CS: find better solution, the fvsp is = 534	 timecost = 0.435626s
CS: find better solution, the fvsp is = 533	 timecost = 0.435688s
CS: find better solution, the fvsp is = 532	 timecost = 0.435728s
CS: find better solution, the fvsp is = 531	 timecost = 0.435769s
CS: find better solution, the fvsp is = 530	 timecost = 0.43902s
CS: find better solution, the fvsp is = 529	 timecost = 0.439067s
CS: find better solution, the fvsp is = 528	 timecost = 0.491172s
CS: find better solution, the fvsp is = 527	 timecost = 0.491245s
CS: find better solution, the fvsp is = 526	 timecost = 0.498557s
CS: find better solution, the fvsp is = 525	 timecost = 0.498611s
CS: find better solution, the fvsp is = 524	 timecost = 0.561108s
CS: find better solution, the fvsp is = 523	 timecost = 0.614808s
CS: find better solution, the fvsp is = 522	 timecost = 0.614893s
CS: find better solution, the fvsp is = 521	 timecost = 0.636987s
CS: find better solution, the fvsp is = 520	 timecost = 0.67028s
CS: find better solution, the fvsp is = 519	 timecost = 0.683609s
CS: find better solution, the fvsp is = 518	 timecost = 0.683666s
CS: find better solution, the fvsp is = 517	 timecost = 0.760501s
CS: find better solution, the fvsp is = 516	 timecost = 0.792843s
CS: find better solution, the fvsp is = 515	 timecost = 0.942049s
CS: find better solution, the fvsp is = 514	 timecost = 0.964514s
CS: find better solution, the fvsp is = 513	 timecost = 0.984488s
CS: find better solution, the fvsp is = 512	 timecost = 1.31358s
CS: find better solution, the fvsp is = 511	 timecost = 1.33634s
CS: find better solution, the fvsp is = 510	 timecost = 1.40278s
CS: find better solution, the fvsp is = 509	 timecost = 1.40894s
CS: find better solution, the fvsp is = 508	 timecost = 1.60568s
CS: find better solution, the fvsp is = 507	 timecost = 1.70334s
CS: find better solution, the fvsp is = 506	 timecost = 2.15283s
CS: find better solution, the fvsp is = 505	 timecost = 2.31928s
CS: find better solution, the fvsp is = 504	 timecost = 3.03927s
CS: find better solution, the fvsp is = 503	 timecost = 3.06668s
CS: find better solution, the fvsp is = 502	 timecost = 3.12853s
CS: find better solution, the fvsp is = 501	 timecost = 3.14722s
CS: find better solution, the fvsp is = 500	 timecost = 3.30983s
CS: find better solution, the fvsp is = 499	 timecost = 3.91221s
CS: find better solution, the fvsp is = 498	 timecost = 4.18818s
CS: find better solution, the fvsp is = 497	 timecost = 4.75107s
CS: find better solution, the fvsp is = 496	 timecost = 4.801s
CS: find better solution, the fvsp is = 495	 timecost = 5.0057s
CS: find better solution, the fvsp is = 494	 timecost = 5.62447s
CS: find better solution, the fvsp is = 493	 timecost = 6.60774s
CS: find better solution, the fvsp is = 492	 timecost = 7.78308s
CS: find better solution, the fvsp is = 491	 timecost = 9.00549s
CS: find better solution, the fvsp is = 490	 timecost = 20.1535s
CS: find better solution, the fvsp is = 489	 timecost = 20.2657s
CS: find better solution, the fvsp is = 488	 timecost = 51.5998s
CS: find better solution, the fvsp is = 487	 timecost = 56.0526s
CS: find better solution, the fvsp is = 486	 timecost = 57.547s
CS: find better solution, the fvsp is = 485	 timecost = 59.9173s
CS: find better solution, the fvsp is = 484	 timecost = 71.2014s
CS: find better solution, the fvsp is = 483	 timecost = 74.3264s
CS: find better solution, the fvsp is = 482	 timecost = 103.121s
CS: find better solution, the fvsp is = 481	 timecost = 103.722s
CS: find better solution, the fvsp is = 480	 timecost = 158.726s
CS: find better solution, the fvsp is = 479	 timecost = 198.579s
CS: find better solution, the fvsp is = 478	 timecost = 265.51s
CS: find better solution, the fvsp is = 477	 timecost = 272.19s
CS: find better solution, the fvsp is = 476	 timecost = 274.113s
local_f = 477
key node:
588 991 1190 391 101 403 896 675 1231 1376 1170 842 955 1264 414 287 233 1343 636 9 8 903 240 518 692 795 387 1027 923 640 1446 730 135 484 5 512 1469 934 895 23 40 382 767 262 665 1311 103 570 1498 1114 564 246 109 1399 1481 1163 550 100 225 31 1028 1218 1309 1241 520 1092 1456 206 1350 1052 467 192 524 992 184 1345 188 1459 776 952 614 804 112 785 884 179 1442 883 1434 210 151 1422 890 705 173 1323 1332 1063 203 1403 810 670 216 690 1418 993 1262 947 196 14 105 1071 914 1448 1025 283 412 57 38 1354 385 808 1031 368 94 453 654 154 1432 1263 540 293 1182 419 65 335 379 1036 592 161 1206 314 562 1080 114 972 284 1331 337 1020 1105 466 1260 422 152 1283 1095 1024 882 1015 199 1484 1011 904 542 800 596 477 266 876 1372 396 1116 131 1072 1272 399 295 128 1363 1043 1482 865 170 545 1128 1387 784 1292 1090 1220 1468 1089 219 1447 260 120 180 1193 1046 268 1342 522 1457 657 7 1026 548 470 577 971 645 155 575 380 1161 668 256 1056 1412 1455 778 502 927 1313 1077 75 610 329 1040 789 88 837 376 1021 148 801 1369 814 1491 278 617 1310 244 1013 696 1253 499 1219 251 1375 1087 410 1049 630 672 1048 398 413 958 1402 1119 867 1153 769 132 995 49 717 708 1211 1008 220 1277 1487 909 918 1181 1305 1365 1239 93 18 194 1497 667 593 1125 1437 381 439 1002 1407 557 245 427 1471 680 1411 222 445 208 361 371 150 1300 609 1427 450 802 389 211 334 84 472 215 1067 209 835 178 11 873 1069 1254 714 1035 735 1198 751 227 517 503 493 1287 1410 643 315 1454 749 1196 887 1391 1149 62 537 1188 1270 1233 1382 815 526 218 468 1316 686 77 20 771 816 76 1058 894 230 1408 741 189 27 305 521 922 774 145 69 1222 529 1479 829 567 554 936 824 982 319 336 276 825 1104 822 187 24 938 1352 497 709 168 388 374 854 451 921 1415 1312 1431 326 297 1079 978 1475 1141 172 600 942 946 809 239 1205 1042 1247 63 1173 213 1191 531 706 791 898 574 619 1088 90 202 106 1007 1371 323 768 1377 765 330 752 325 1320 870 1226 849 1355 661 1143 1373 1162 1357 689 392 959 1123 46 546 1070 352 1050 1338 275 1192 913 1428 488 92 1158 1464 937 108 970 875 629 435 37 1492 
============================ round 3 ===============================
Complete the construction of the initial solution, the fvsp is = 776	 timecost = 0.022976s
CS: find better solution, the fvsp is = 775	 timecost = 0.043038s
CS: find better solution, the fvsp is = 774	 timecost = 0.043103s
CS: find better solution, the fvsp is = 773	 timecost = 0.043142s
CS: find better solution, the fvsp is = 772	 timecost = 0.043177s
CS: find better solution, the fvsp is = 771	 timecost = 0.043217s
CS: find better solution, the fvsp is = 770	 timecost = 0.043257s
CS: find better solution, the fvsp is = 769	 timecost = 0.043296s
CS: find better solution, the fvsp is = 768	 timecost = 0.043333s
CS: find better solution, the fvsp is = 767	 timecost = 0.043373s
CS: find better solution, the fvsp is = 766	 timecost = 0.043411s
CS: find better solution, the fvsp is = 765	 timecost = 0.043447s
CS: find better solution, the fvsp is = 764	 timecost = 0.043489s
CS: find better solution, the fvsp is = 763	 timecost = 0.043527s
CS: find better solution, the fvsp is = 762	 timecost = 0.043568s
CS: find better solution, the fvsp is = 761	 timecost = 0.043606s
CS: find better solution, the fvsp is = 760	 timecost = 0.043644s
CS: find better solution, the fvsp is = 759	 timecost = 0.043687s
CS: find better solution, the fvsp is = 758	 timecost = 0.043735s
CS: find better solution, the fvsp is = 757	 timecost = 0.043774s
CS: find better solution, the fvsp is = 756	 timecost = 0.043811s
CS: find better solution, the fvsp is = 755	 timecost = 0.043847s
CS: find better solution, the fvsp is = 754	 timecost = 0.043883s
CS: find better solution, the fvsp is = 753	 timecost = 0.043918s
CS: find better solution, the fvsp is = 752	 timecost = 0.043956s
CS: find better solution, the fvsp is = 751	 timecost = 0.043994s
CS: find better solution, the fvsp is = 750	 timecost = 0.044033s
CS: find better solution, the fvsp is = 749	 timecost = 0.04407s
CS: find better solution, the fvsp is = 748	 timecost = 0.044111s
CS: find better solution, the fvsp is = 747	 timecost = 0.044151s
CS: find better solution, the fvsp is = 746	 timecost = 0.044191s
CS: find better solution, the fvsp is = 745	 timecost = 0.044231s
CS: find better solution, the fvsp is = 744	 timecost = 0.044277s
CS: find better solution, the fvsp is = 743	 timecost = 0.044322s
CS: find better solution, the fvsp is = 742	 timecost = 0.044362s
CS: find better solution, the fvsp is = 741	 timecost = 0.044402s
CS: find better solution, the fvsp is = 740	 timecost = 0.044441s
CS: find better solution, the fvsp is = 739	 timecost = 0.044479s
CS: find better solution, the fvsp is = 738	 timecost = 0.044515s
CS: find better solution, the fvsp is = 737	 timecost = 0.044557s
CS: find better solution, the fvsp is = 736	 timecost = 0.044595s
CS: find better solution, the fvsp is = 735	 timecost = 0.044633s
CS: find better solution, the fvsp is = 734	 timecost = 0.04467s
CS: find better solution, the fvsp is = 733	 timecost = 0.044706s
CS: find better solution, the fvsp is = 732	 timecost = 0.044751s
CS: find better solution, the fvsp is = 731	 timecost = 0.04479s
CS: find better solution, the fvsp is = 730	 timecost = 0.044831s
CS: find better solution, the fvsp is = 729	 timecost = 0.044873s
CS: find better solution, the fvsp is = 728	 timecost = 0.044914s
CS: find better solution, the fvsp is = 727	 timecost = 0.044955s
CS: find better solution, the fvsp is = 726	 timecost = 0.044992s
CS: find better solution, the fvsp is = 725	 timecost = 0.045032s
CS: find better solution, the fvsp is = 724	 timecost = 0.045071s
CS: find better solution, the fvsp is = 723	 timecost = 0.045109s
CS: find better solution, the fvsp is = 722	 timecost = 0.04515s
CS: find better solution, the fvsp is = 721	 timecost = 0.045189s
CS: find better solution, the fvsp is = 720	 timecost = 0.04523s
CS: find better solution, the fvsp is = 719	 timecost = 0.045269s
CS: find better solution, the fvsp is = 718	 timecost = 0.045304s
CS: find better solution, the fvsp is = 717	 timecost = 0.045346s
CS: find better solution, the fvsp is = 716	 timecost = 0.045384s
CS: find better solution, the fvsp is = 715	 timecost = 0.045424s
CS: find better solution, the fvsp is = 714	 timecost = 0.045462s
CS: find better solution, the fvsp is = 713	 timecost = 0.045502s
CS: find better solution, the fvsp is = 712	 timecost = 0.045537s
CS: find better solution, the fvsp is = 711	 timecost = 0.045577s
CS: find better solution, the fvsp is = 710	 timecost = 0.045619s
CS: find better solution, the fvsp is = 709	 timecost = 0.045655s
CS: find better solution, the fvsp is = 708	 timecost = 0.045693s
CS: find better solution, the fvsp is = 707	 timecost = 0.045739s
CS: find better solution, the fvsp is = 706	 timecost = 0.04578s
CS: find better solution, the fvsp is = 705	 timecost = 0.045823s
CS: find better solution, the fvsp is = 704	 timecost = 0.045859s
CS: find better solution, the fvsp is = 703	 timecost = 0.045898s
CS: find better solution, the fvsp is = 702	 timecost = 0.045935s
CS: find better solution, the fvsp is = 701	 timecost = 0.045971s
CS: find better solution, the fvsp is = 700	 timecost = 0.046014s
CS: find better solution, the fvsp is = 699	 timecost = 0.046057s
CS: find better solution, the fvsp is = 698	 timecost = 0.046094s
CS: find better solution, the fvsp is = 697	 timecost = 0.046132s
CS: find better solution, the fvsp is = 696	 timecost = 0.046173s
CS: find better solution, the fvsp is = 695	 timecost = 0.046209s
CS: find better solution, the fvsp is = 694	 timecost = 0.04625s
CS: find better solution, the fvsp is = 693	 timecost = 0.046291s
CS: find better solution, the fvsp is = 692	 timecost = 0.046328s
CS: find better solution, the fvsp is = 691	 timecost = 0.046369s
CS: find better solution, the fvsp is = 690	 timecost = 0.046409s
CS: find better solution, the fvsp is = 689	 timecost = 0.046446s
CS: find better solution, the fvsp is = 688	 timecost = 0.046484s
CS: find better solution, the fvsp is = 687	 timecost = 0.046525s
CS: find better solution, the fvsp is = 686	 timecost = 0.046566s
CS: find better solution, the fvsp is = 685	 timecost = 0.046603s
CS: find better solution, the fvsp is = 684	 timecost = 0.04664s
CS: find better solution, the fvsp is = 683	 timecost = 0.04668s
CS: find better solution, the fvsp is = 682	 timecost = 0.046717s
CS: find better solution, the fvsp is = 681	 timecost = 0.046766s
CS: find better solution, the fvsp is = 680	 timecost = 0.046808s
CS: find better solution, the fvsp is = 679	 timecost = 0.046847s
CS: find better solution, the fvsp is = 678	 timecost = 0.046889s
CS: find better solution, the fvsp is = 677	 timecost = 0.04693s
CS: find better solution, the fvsp is = 676	 timecost = 0.046971s
CS: find better solution, the fvsp is = 675	 timecost = 0.04701s
CS: find better solution, the fvsp is = 674	 timecost = 0.04705s
CS: find better solution, the fvsp is = 673	 timecost = 0.047089s
CS: find better solution, the fvsp is = 672	 timecost = 0.047131s
CS: find better solution, the fvsp is = 671	 timecost = 0.047173s
CS: find better solution, the fvsp is = 670	 timecost = 0.047214s
CS: find better solution, the fvsp is = 669	 timecost = 0.047255s
CS: find better solution, the fvsp is = 668	 timecost = 0.047293s
CS: find better solution, the fvsp is = 667	 timecost = 0.047332s
CS: find better solution, the fvsp is = 666	 timecost = 0.059171s
CS: find better solution, the fvsp is = 665	 timecost = 0.059221s
CS: find better solution, the fvsp is = 664	 timecost = 0.059259s
CS: find better solution, the fvsp is = 663	 timecost = 0.059303s
CS: find better solution, the fvsp is = 662	 timecost = 0.059343s
CS: find better solution, the fvsp is = 661	 timecost = 0.059382s
CS: find better solution, the fvsp is = 660	 timecost = 0.059419s
CS: find better solution, the fvsp is = 659	 timecost = 0.059456s
CS: find better solution, the fvsp is = 658	 timecost = 0.059495s
CS: find better solution, the fvsp is = 657	 timecost = 0.059534s
CS: find better solution, the fvsp is = 656	 timecost = 0.059574s
CS: find better solution, the fvsp is = 655	 timecost = 0.059613s
CS: find better solution, the fvsp is = 654	 timecost = 0.059662s
CS: find better solution, the fvsp is = 653	 timecost = 0.059705s
CS: find better solution, the fvsp is = 652	 timecost = 0.05975s
CS: find better solution, the fvsp is = 651	 timecost = 0.059791s
CS: find better solution, the fvsp is = 650	 timecost = 0.05983s
CS: find better solution, the fvsp is = 649	 timecost = 0.059867s
CS: find better solution, the fvsp is = 648	 timecost = 0.059909s
CS: find better solution, the fvsp is = 647	 timecost = 0.059946s
CS: find better solution, the fvsp is = 646	 timecost = 0.059986s
CS: find better solution, the fvsp is = 645	 timecost = 0.060027s
CS: find better solution, the fvsp is = 644	 timecost = 0.060065s
CS: find better solution, the fvsp is = 643	 timecost = 0.060105s
CS: find better solution, the fvsp is = 642	 timecost = 0.060144s
CS: find better solution, the fvsp is = 641	 timecost = 0.060186s
CS: find better solution, the fvsp is = 640	 timecost = 0.060229s
CS: find better solution, the fvsp is = 639	 timecost = 0.060273s
CS: find better solution, the fvsp is = 638	 timecost = 0.060313s
CS: find better solution, the fvsp is = 637	 timecost = 0.070402s
CS: find better solution, the fvsp is = 636	 timecost = 0.070448s
CS: find better solution, the fvsp is = 635	 timecost = 0.07049s
CS: find better solution, the fvsp is = 634	 timecost = 0.070531s
CS: find better solution, the fvsp is = 633	 timecost = 0.070568s
CS: find better solution, the fvsp is = 632	 timecost = 0.070609s
CS: find better solution, the fvsp is = 631	 timecost = 0.070652s
CS: find better solution, the fvsp is = 630	 timecost = 0.070691s
CS: find better solution, the fvsp is = 629	 timecost = 0.070737s
CS: find better solution, the fvsp is = 628	 timecost = 0.070778s
CS: find better solution, the fvsp is = 627	 timecost = 0.070818s
CS: find better solution, the fvsp is = 626	 timecost = 0.070858s
CS: find better solution, the fvsp is = 625	 timecost = 0.0709s
CS: find better solution, the fvsp is = 624	 timecost = 0.070939s
CS: find better solution, the fvsp is = 623	 timecost = 0.070981s
CS: find better solution, the fvsp is = 622	 timecost = 0.071022s
CS: find better solution, the fvsp is = 621	 timecost = 0.071064s
CS: find better solution, the fvsp is = 620	 timecost = 0.071104s
CS: find better solution, the fvsp is = 619	 timecost = 0.071146s
CS: find better solution, the fvsp is = 618	 timecost = 0.071187s
CS: find better solution, the fvsp is = 617	 timecost = 0.071226s
CS: find better solution, the fvsp is = 616	 timecost = 0.071268s
CS: find better solution, the fvsp is = 615	 timecost = 0.071307s
CS: find better solution, the fvsp is = 614	 timecost = 0.071344s
CS: find better solution, the fvsp is = 613	 timecost = 0.071383s
CS: find better solution, the fvsp is = 612	 timecost = 0.071424s
CS: find better solution, the fvsp is = 611	 timecost = 0.071469s
CS: find better solution, the fvsp is = 610	 timecost = 0.079232s
CS: find better solution, the fvsp is = 609	 timecost = 0.079279s
CS: find better solution, the fvsp is = 608	 timecost = 0.07932s
CS: find better solution, the fvsp is = 607	 timecost = 0.079358s
CS: find better solution, the fvsp is = 606	 timecost = 0.079397s
CS: find better solution, the fvsp is = 605	 timecost = 0.079441s
CS: find better solution, the fvsp is = 604	 timecost = 0.079483s
CS: find better solution, the fvsp is = 603	 timecost = 0.079524s
CS: find better solution, the fvsp is = 602	 timecost = 0.079562s
CS: find better solution, the fvsp is = 601	 timecost = 0.079602s
CS: find better solution, the fvsp is = 600	 timecost = 0.079644s
CS: find better solution, the fvsp is = 599	 timecost = 0.079693s
CS: find better solution, the fvsp is = 598	 timecost = 0.079744s
CS: find better solution, the fvsp is = 597	 timecost = 0.079789s
CS: find better solution, the fvsp is = 596	 timecost = 0.079827s
CS: find better solution, the fvsp is = 595	 timecost = 0.079869s
CS: find better solution, the fvsp is = 594	 timecost = 0.086948s
CS: find better solution, the fvsp is = 593	 timecost = 0.086992s
CS: find better solution, the fvsp is = 592	 timecost = 0.087033s
CS: find better solution, the fvsp is = 591	 timecost = 0.08707s
CS: find better solution, the fvsp is = 590	 timecost = 0.087108s
CS: find better solution, the fvsp is = 589	 timecost = 0.087148s
CS: find better solution, the fvsp is = 588	 timecost = 0.093407s
CS: find better solution, the fvsp is = 587	 timecost = 0.09345s
CS: find better solution, the fvsp is = 586	 timecost = 0.093495s
CS: find better solution, the fvsp is = 585	 timecost = 0.093534s
CS: find better solution, the fvsp is = 584	 timecost = 0.093575s
CS: find better solution, the fvsp is = 583	 timecost = 0.093616s
CS: find better solution, the fvsp is = 582	 timecost = 0.093656s
CS: find better solution, the fvsp is = 581	 timecost = 0.093694s
CS: find better solution, the fvsp is = 580	 timecost = 0.105509s
CS: find better solution, the fvsp is = 579	 timecost = 0.105553s
CS: find better solution, the fvsp is = 578	 timecost = 0.105594s
CS: find better solution, the fvsp is = 577	 timecost = 0.105633s
CS: find better solution, the fvsp is = 576	 timecost = 0.111553s
CS: find better solution, the fvsp is = 575	 timecost = 0.111596s
CS: find better solution, the fvsp is = 574	 timecost = 0.111637s
CS: find better solution, the fvsp is = 573	 timecost = 0.117348s
CS: find better solution, the fvsp is = 572	 timecost = 0.123426s
CS: find better solution, the fvsp is = 571	 timecost = 0.13539s
CS: find better solution, the fvsp is = 570	 timecost = 0.135444s
CS: find better solution, the fvsp is = 569	 timecost = 0.135485s
CS: find better solution, the fvsp is = 568	 timecost = 0.135525s
CS: find better solution, the fvsp is = 567	 timecost = 0.14138s
CS: find better solution, the fvsp is = 566	 timecost = 0.147314s
CS: find better solution, the fvsp is = 565	 timecost = 0.147358s
CS: find better solution, the fvsp is = 564	 timecost = 0.147401s
CS: find better solution, the fvsp is = 563	 timecost = 0.147441s
CS: find better solution, the fvsp is = 562	 timecost = 0.14748s
CS: find better solution, the fvsp is = 561	 timecost = 0.14752s
CS: find better solution, the fvsp is = 560	 timecost = 0.158243s
CS: find better solution, the fvsp is = 559	 timecost = 0.158289s
CS: find better solution, the fvsp is = 558	 timecost = 0.158327s
CS: find better solution, the fvsp is = 557	 timecost = 0.158376s
CS: find better solution, the fvsp is = 556	 timecost = 0.167998s
CS: find better solution, the fvsp is = 555	 timecost = 0.168044s
CS: find better solution, the fvsp is = 554	 timecost = 0.168089s
CS: find better solution, the fvsp is = 553	 timecost = 0.168132s
CS: find better solution, the fvsp is = 552	 timecost = 0.168172s
CS: find better solution, the fvsp is = 551	 timecost = 0.205343s
CS: find better solution, the fvsp is = 550	 timecost = 0.205393s
CS: find better solution, the fvsp is = 549	 timecost = 0.226936s
CS: find better solution, the fvsp is = 548	 timecost = 0.226987s
CS: find better solution, the fvsp is = 547	 timecost = 0.23943s
CS: find better solution, the fvsp is = 546	 timecost = 0.243507s
CS: find better solution, the fvsp is = 545	 timecost = 0.243557s
CS: find better solution, the fvsp is = 544	 timecost = 0.261799s
CS: find better solution, the fvsp is = 543	 timecost = 0.279661s
CS: find better solution, the fvsp is = 542	 timecost = 0.279702s
CS: find better solution, the fvsp is = 541	 timecost = 0.279751s
CS: find better solution, the fvsp is = 540	 timecost = 0.291916s
CS: find better solution, the fvsp is = 539	 timecost = 0.291961s
CS: find better solution, the fvsp is = 538	 timecost = 0.292002s
CS: find better solution, the fvsp is = 537	 timecost = 0.352744s
CS: find better solution, the fvsp is = 536	 timecost = 0.352802s
CS: find better solution, the fvsp is = 535	 timecost = 0.368584s
CS: find better solution, the fvsp is = 534	 timecost = 0.368628s
CS: find better solution, the fvsp is = 533	 timecost = 0.412434s
CS: find better solution, the fvsp is = 532	 timecost = 0.412477s
CS: find better solution, the fvsp is = 531	 timecost = 0.426637s
CS: find better solution, the fvsp is = 530	 timecost = 0.430088s
CS: find better solution, the fvsp is = 529	 timecost = 0.430131s
CS: find better solution, the fvsp is = 528	 timecost = 0.430172s
CS: find better solution, the fvsp is = 527	 timecost = 0.565691s
CS: find better solution, the fvsp is = 526	 timecost = 0.565759s
CS: find better solution, the fvsp is = 525	 timecost = 0.584976s
CS: find better solution, the fvsp is = 524	 timecost = 0.623033s
CS: find better solution, the fvsp is = 523	 timecost = 0.638339s
CS: find better solution, the fvsp is = 522	 timecost = 0.638392s
CS: find better solution, the fvsp is = 521	 timecost = 0.64914s
CS: find better solution, the fvsp is = 520	 timecost = 0.659043s
CS: find better solution, the fvsp is = 519	 timecost = 0.662141s
CS: find better solution, the fvsp is = 518	 timecost = 0.821318s
CS: find better solution, the fvsp is = 517	 timecost = 0.944326s
CS: find better solution, the fvsp is = 516	 timecost = 1.11431s
CS: find better solution, the fvsp is = 515	 timecost = 1.19004s
CS: find better solution, the fvsp is = 514	 timecost = 1.25971s
CS: find better solution, the fvsp is = 513	 timecost = 1.26554s
CS: find better solution, the fvsp is = 512	 timecost = 1.28004s
CS: find better solution, the fvsp is = 511	 timecost = 1.61338s
CS: find better solution, the fvsp is = 510	 timecost = 1.77375s
CS: find better solution, the fvsp is = 509	 timecost = 2.08472s
CS: find better solution, the fvsp is = 508	 timecost = 2.21477s
CS: find better solution, the fvsp is = 507	 timecost = 2.28227s
CS: find better solution, the fvsp is = 506	 timecost = 2.28513s
CS: find better solution, the fvsp is = 505	 timecost = 2.93796s
CS: find better solution, the fvsp is = 504	 timecost = 3.71817s
CS: find better solution, the fvsp is = 503	 timecost = 3.8574s
CS: find better solution, the fvsp is = 502	 timecost = 4.82268s
CS: find better solution, the fvsp is = 501	 timecost = 4.82403s
CS: find better solution, the fvsp is = 500	 timecost = 7.94846s
CS: find better solution, the fvsp is = 499	 timecost = 7.96225s
CS: find better solution, the fvsp is = 498	 timecost = 8.0493s
CS: find better solution, the fvsp is = 497	 timecost = 15.3634s
CS: find better solution, the fvsp is = 496	 timecost = 22.1901s
CS: find better solution, the fvsp is = 495	 timecost = 22.459s
CS: find better solution, the fvsp is = 494	 timecost = 29.1516s
CS: find better solution, the fvsp is = 493	 timecost = 32.6324s
CS: find better solution, the fvsp is = 492	 timecost = 56.8622s
CS: find better solution, the fvsp is = 491	 timecost = 98.1978s
CS: find better solution, the fvsp is = 490	 timecost = 166.982s
CS: find better solution, the fvsp is = 489	 timecost = 168.474s
CS: find better solution, the fvsp is = 488	 timecost = 292.643s
CS: find better solution, the fvsp is = 487	 timecost = 297.614s
CS: find better solution, the fvsp is = 486	 timecost = 356.66s
CS: find better solution, the fvsp is = 485	 timecost = 424.677s
CS: find better solution, the fvsp is = 484	 timecost = 426.159s
CS: find better solution, the fvsp is = 483	 timecost = 429.21s
local_f = 484
key node:
1331 575 101 833 1433 202 218 246 598 1401 1253 1455 187 1164 336 521 104 1188 670 150 968 655 295 374 711 1158 1114 876 167 109 1350 883 895 281 998 1387 385 1002 264 292 785 1241 674 1155 1442 215 1047 791 1008 408 1205 222 1479 1067 1031 173 837 687 520 40 1426 1269 577 247 758 27 1036 984 352 1150 1168 1028 1218 1055 614 1173 1040 1161 413 303 1311 190 1410 1352 1045 867 260 1287 918 904 1283 1163 1419 65 973 1264 1372 106 557 777 97 49 1143 1477 1481 1256 680 794 1434 668 1316 152 226 1464 1123 689 818 913 578 1407 94 774 692 1324 804 686 564 1418 235 7 801 705 20 1082 392 144 1097 1471 877 764 184 2 194 550 826 56 335 962 698 708 800 1065 1077 1079 1438 866 905 1192 325 934 171 741 746 1260 114 1272 707 610 1342 645 23 103 808 307 384 1015 1415 30 129 842 1337 62 467 322 145 1144 617 873 1191 1214 89 514 323 1498 1355 1116 1454 1376 667 1136 982 605 230 15 1236 410 529 839 545 233 5 1313 493 1020 36 1393 1105 619 14 835 69 429 387 672 768 1273 1391 1254 570 317 738 796 283 749 1432 1151 719 526 304 810 399 1023 284 510 1053 406 131 1491 472 98 1220 398 1095 1049 135 1090 1139 567 736 412 1000 499 421 870 1414 1476 822 8 1480 1369 1235 1395 1320 439 213 959 177 181 192 1054 1088 1128 244 1130 927 767 623 112 1024 914 780 1025 179 1148 898 269 132 330 172 1446 1300 1089 1293 315 488 1363 1007 1423 632 266 75 139 368 1381 949 517 987 502 419 723 881 151 1402 1284 337 153 1431 1262 903 654 1050 937 717 627 1309 52 37 1384 629 256 919 188 540 854 162 675 832 923 851 154 1104 751 77 210 983 894 763 1338 240 225 1242 379 92 1124 4 1427 1027 1178 1437 554 1247 938 484 1106 643 1411 48 204 24 1190 887 1141 1263 1193 208 1399 1119 752 1305 947 1226 809 592 168 1071 743 803 1343 1466 1198 404 712 1375 90 1468 817 219 657 537 1043 1030 158 1377 884 272 869 1327 754 971 1216 462 170 640 84 993 995 696 1392 515 802 1206 371 228 690 955 206 1469 1373 1170 1345 305 795 214 841 714 1005 1087 709 524 76 373 789 88 41 341 314 83 593 1207 1307 562 199 706 1058 825 113 470 816 259 297 1277 1494 11 1487 389 1026 38 189 1430 403 936 1422 991 1492 
============================ round 4 ===============================
Complete the construction of the initial solution, the fvsp is = 742	 timecost = 0.024261s
CS: find better solution, the fvsp is = 741	 timecost = 0.041189s
CS: find better solution, the fvsp is = 740	 timecost = 0.041258s
CS: find better solution, the fvsp is = 739	 timecost = 0.0413s
CS: find better solution, the fvsp is = 738	 timecost = 0.041341s
CS: find better solution, the fvsp is = 737	 timecost = 0.041382s
CS: find better solution, the fvsp is = 736	 timecost = 0.041428s
CS: find better solution, the fvsp is = 735	 timecost = 0.041467s
CS: find better solution, the fvsp is = 734	 timecost = 0.041503s
CS: find better solution, the fvsp is = 733	 timecost = 0.041546s
CS: find better solution, the fvsp is = 732	 timecost = 0.041587s
CS: find better solution, the fvsp is = 731	 timecost = 0.041623s
CS: find better solution, the fvsp is = 730	 timecost = 0.04166s
CS: find better solution, the fvsp is = 729	 timecost = 0.041703s
CS: find better solution, the fvsp is = 728	 timecost = 0.041742s
CS: find better solution, the fvsp is = 727	 timecost = 0.041781s
CS: find better solution, the fvsp is = 726	 timecost = 0.04182s
CS: find better solution, the fvsp is = 725	 timecost = 0.041871s
CS: find better solution, the fvsp is = 724	 timecost = 0.041908s
CS: find better solution, the fvsp is = 723	 timecost = 0.041948s
CS: find better solution, the fvsp is = 722	 timecost = 0.041986s
CS: find better solution, the fvsp is = 721	 timecost = 0.042024s
CS: find better solution, the fvsp is = 720	 timecost = 0.042064s
CS: find better solution, the fvsp is = 719	 timecost = 0.042103s
CS: find better solution, the fvsp is = 718	 timecost = 0.042141s
CS: find better solution, the fvsp is = 717	 timecost = 0.042181s
CS: find better solution, the fvsp is = 716	 timecost = 0.042221s
CS: find better solution, the fvsp is = 715	 timecost = 0.04226s
CS: find better solution, the fvsp is = 714	 timecost = 0.042301s
CS: find better solution, the fvsp is = 713	 timecost = 0.042341s
CS: find better solution, the fvsp is = 712	 timecost = 0.04238s
CS: find better solution, the fvsp is = 711	 timecost = 0.042424s
CS: find better solution, the fvsp is = 710	 timecost = 0.042462s
CS: find better solution, the fvsp is = 709	 timecost = 0.042502s
CS: find better solution, the fvsp is = 708	 timecost = 0.042542s
CS: find better solution, the fvsp is = 707	 timecost = 0.042582s
CS: find better solution, the fvsp is = 706	 timecost = 0.042622s
CS: find better solution, the fvsp is = 705	 timecost = 0.042664s
CS: find better solution, the fvsp is = 704	 timecost = 0.042701s
CS: find better solution, the fvsp is = 703	 timecost = 0.04274s
CS: find better solution, the fvsp is = 702	 timecost = 0.042778s
CS: find better solution, the fvsp is = 701	 timecost = 0.042816s
CS: find better solution, the fvsp is = 700	 timecost = 0.042855s
CS: find better solution, the fvsp is = 699	 timecost = 0.042892s
CS: find better solution, the fvsp is = 698	 timecost = 0.04293s
CS: find better solution, the fvsp is = 697	 timecost = 0.04297s
CS: find better solution, the fvsp is = 696	 timecost = 0.043009s
CS: find better solution, the fvsp is = 695	 timecost = 0.043048s
CS: find better solution, the fvsp is = 694	 timecost = 0.043086s
CS: find better solution, the fvsp is = 693	 timecost = 0.043124s
CS: find better solution, the fvsp is = 692	 timecost = 0.043163s
CS: find better solution, the fvsp is = 691	 timecost = 0.043202s
CS: find better solution, the fvsp is = 690	 timecost = 0.043241s
CS: find better solution, the fvsp is = 689	 timecost = 0.043282s
CS: find better solution, the fvsp is = 688	 timecost = 0.043321s
CS: find better solution, the fvsp is = 687	 timecost = 0.043362s
CS: find better solution, the fvsp is = 686	 timecost = 0.043402s
CS: find better solution, the fvsp is = 685	 timecost = 0.04345s
CS: find better solution, the fvsp is = 684	 timecost = 0.04349s
CS: find better solution, the fvsp is = 683	 timecost = 0.043533s
CS: find better solution, the fvsp is = 682	 timecost = 0.043574s
CS: find better solution, the fvsp is = 681	 timecost = 0.043612s
CS: find better solution, the fvsp is = 680	 timecost = 0.04366s
CS: find better solution, the fvsp is = 679	 timecost = 0.043699s
CS: find better solution, the fvsp is = 678	 timecost = 0.043739s
CS: find better solution, the fvsp is = 677	 timecost = 0.043777s
CS: find better solution, the fvsp is = 676	 timecost = 0.043819s
CS: find better solution, the fvsp is = 675	 timecost = 0.043856s
CS: find better solution, the fvsp is = 674	 timecost = 0.043893s
CS: find better solution, the fvsp is = 673	 timecost = 0.043931s
CS: find better solution, the fvsp is = 672	 timecost = 0.043973s
CS: find better solution, the fvsp is = 671	 timecost = 0.044015s
CS: find better solution, the fvsp is = 670	 timecost = 0.044055s
CS: find better solution, the fvsp is = 669	 timecost = 0.044093s
CS: find better solution, the fvsp is = 668	 timecost = 0.044136s
CS: find better solution, the fvsp is = 667	 timecost = 0.044176s
CS: find better solution, the fvsp is = 666	 timecost = 0.044221s
CS: find better solution, the fvsp is = 665	 timecost = 0.044261s
CS: find better solution, the fvsp is = 664	 timecost = 0.055141s
CS: find better solution, the fvsp is = 663	 timecost = 0.05519s
CS: find better solution, the fvsp is = 662	 timecost = 0.055233s
CS: find better solution, the fvsp is = 661	 timecost = 0.055271s
CS: find better solution, the fvsp is = 660	 timecost = 0.055313s
CS: find better solution, the fvsp is = 659	 timecost = 0.055354s
CS: find better solution, the fvsp is = 658	 timecost = 0.055393s
CS: find better solution, the fvsp is = 657	 timecost = 0.055444s
CS: find better solution, the fvsp is = 656	 timecost = 0.055487s
CS: find better solution, the fvsp is = 655	 timecost = 0.055528s
CS: find better solution, the fvsp is = 654	 timecost = 0.055571s
CS: find better solution, the fvsp is = 653	 timecost = 0.055612s
CS: find better solution, the fvsp is = 652	 timecost = 0.055661s
CS: find better solution, the fvsp is = 651	 timecost = 0.0557s
CS: find better solution, the fvsp is = 650	 timecost = 0.055741s
CS: find better solution, the fvsp is = 649	 timecost = 0.055781s
CS: find better solution, the fvsp is = 648	 timecost = 0.055826s
CS: find better solution, the fvsp is = 647	 timecost = 0.055865s
CS: find better solution, the fvsp is = 646	 timecost = 0.055906s
CS: find better solution, the fvsp is = 645	 timecost = 0.055949s
CS: find better solution, the fvsp is = 644	 timecost = 0.055986s
CS: find better solution, the fvsp is = 643	 timecost = 0.056027s
CS: find better solution, the fvsp is = 642	 timecost = 0.056065s
CS: find better solution, the fvsp is = 641	 timecost = 0.056109s
CS: find better solution, the fvsp is = 640	 timecost = 0.056149s
CS: find better solution, the fvsp is = 639	 timecost = 0.056191s
CS: find better solution, the fvsp is = 638	 timecost = 0.056232s
CS: find better solution, the fvsp is = 637	 timecost = 0.056272s
CS: find better solution, the fvsp is = 636	 timecost = 0.056313s
CS: find better solution, the fvsp is = 635	 timecost = 0.056351s
CS: find better solution, the fvsp is = 634	 timecost = 0.056395s
CS: find better solution, the fvsp is = 633	 timecost = 0.065401s
CS: find better solution, the fvsp is = 632	 timecost = 0.065456s
CS: find better solution, the fvsp is = 631	 timecost = 0.065496s
CS: find better solution, the fvsp is = 630	 timecost = 0.065535s
CS: find better solution, the fvsp is = 629	 timecost = 0.065576s
CS: find better solution, the fvsp is = 628	 timecost = 0.065616s
CS: find better solution, the fvsp is = 627	 timecost = 0.065658s
CS: find better solution, the fvsp is = 626	 timecost = 0.065699s
CS: find better solution, the fvsp is = 625	 timecost = 0.06574s
CS: find better solution, the fvsp is = 624	 timecost = 0.06578s
CS: find better solution, the fvsp is = 623	 timecost = 0.065823s
CS: find better solution, the fvsp is = 622	 timecost = 0.065869s
CS: find better solution, the fvsp is = 621	 timecost = 0.065906s
CS: find better solution, the fvsp is = 620	 timecost = 0.065945s
CS: find better solution, the fvsp is = 619	 timecost = 0.065984s
CS: find better solution, the fvsp is = 618	 timecost = 0.066022s
CS: find better solution, the fvsp is = 617	 timecost = 0.066062s
CS: find better solution, the fvsp is = 616	 timecost = 0.066105s
CS: find better solution, the fvsp is = 615	 timecost = 0.066147s
CS: find better solution, the fvsp is = 614	 timecost = 0.066186s
CS: find better solution, the fvsp is = 613	 timecost = 0.066229s
CS: find better solution, the fvsp is = 612	 timecost = 0.066271s
CS: find better solution, the fvsp is = 611	 timecost = 0.066312s
CS: find better solution, the fvsp is = 610	 timecost = 0.066351s
CS: find better solution, the fvsp is = 609	 timecost = 0.066392s
CS: find better solution, the fvsp is = 608	 timecost = 0.06644s
CS: find better solution, the fvsp is = 607	 timecost = 0.07417s
CS: find better solution, the fvsp is = 606	 timecost = 0.074226s
CS: find better solution, the fvsp is = 605	 timecost = 0.074266s
CS: find better solution, the fvsp is = 604	 timecost = 0.074308s
CS: find better solution, the fvsp is = 603	 timecost = 0.074348s
CS: find better solution, the fvsp is = 602	 timecost = 0.074385s
CS: find better solution, the fvsp is = 601	 timecost = 0.074441s
CS: find better solution, the fvsp is = 600	 timecost = 0.074482s
CS: find better solution, the fvsp is = 599	 timecost = 0.074525s
CS: find better solution, the fvsp is = 598	 timecost = 0.074562s
CS: find better solution, the fvsp is = 597	 timecost = 0.074604s
CS: find better solution, the fvsp is = 596	 timecost = 0.082155s
CS: find better solution, the fvsp is = 595	 timecost = 0.082203s
CS: find better solution, the fvsp is = 594	 timecost = 0.082246s
CS: find better solution, the fvsp is = 593	 timecost = 0.082287s
CS: find better solution, the fvsp is = 592	 timecost = 0.082328s
CS: find better solution, the fvsp is = 591	 timecost = 0.082371s
CS: find better solution, the fvsp is = 590	 timecost = 0.082422s
CS: find better solution, the fvsp is = 589	 timecost = 0.082465s
CS: find better solution, the fvsp is = 588	 timecost = 0.088865s
CS: find better solution, the fvsp is = 587	 timecost = 0.088908s
CS: find better solution, the fvsp is = 586	 timecost = 0.088952s
CS: find better solution, the fvsp is = 585	 timecost = 0.088992s
CS: find better solution, the fvsp is = 584	 timecost = 0.089038s
CS: find better solution, the fvsp is = 583	 timecost = 0.089076s
CS: find better solution, the fvsp is = 582	 timecost = 0.089119s
CS: find better solution, the fvsp is = 581	 timecost = 0.089156s
CS: find better solution, the fvsp is = 580	 timecost = 0.09578s
CS: find better solution, the fvsp is = 579	 timecost = 0.095828s
CS: find better solution, the fvsp is = 578	 timecost = 0.095874s
CS: find better solution, the fvsp is = 577	 timecost = 0.095918s
CS: find better solution, the fvsp is = 576	 timecost = 0.095958s
CS: find better solution, the fvsp is = 575	 timecost = 0.096s
CS: find better solution, the fvsp is = 574	 timecost = 0.096041s
CS: find better solution, the fvsp is = 573	 timecost = 0.096081s
CS: find better solution, the fvsp is = 572	 timecost = 0.108s
CS: find better solution, the fvsp is = 571	 timecost = 0.108047s
CS: find better solution, the fvsp is = 570	 timecost = 0.114043s
CS: find better solution, the fvsp is = 569	 timecost = 0.124129s
CS: find better solution, the fvsp is = 568	 timecost = 0.124173s
CS: find better solution, the fvsp is = 567	 timecost = 0.124213s
CS: find better solution, the fvsp is = 566	 timecost = 0.129597s
CS: find better solution, the fvsp is = 565	 timecost = 0.129646s
CS: find better solution, the fvsp is = 564	 timecost = 0.13478s
CS: find better solution, the fvsp is = 563	 timecost = 0.134826s
CS: find better solution, the fvsp is = 562	 timecost = 0.134871s
CS: find better solution, the fvsp is = 561	 timecost = 0.134913s
CS: find better solution, the fvsp is = 560	 timecost = 0.139553s
CS: find better solution, the fvsp is = 559	 timecost = 0.139599s
CS: find better solution, the fvsp is = 558	 timecost = 0.144228s
CS: find better solution, the fvsp is = 557	 timecost = 0.144271s
CS: find better solution, the fvsp is = 556	 timecost = 0.144314s
CS: find better solution, the fvsp is = 555	 timecost = 0.144356s
CS: find better solution, the fvsp is = 554	 timecost = 0.144398s
CS: find better solution, the fvsp is = 553	 timecost = 0.14871s
CS: find better solution, the fvsp is = 552	 timecost = 0.14875s
CS: find better solution, the fvsp is = 551	 timecost = 0.157647s
CS: find better solution, the fvsp is = 550	 timecost = 0.16154s
CS: find better solution, the fvsp is = 549	 timecost = 0.161582s
CS: find better solution, the fvsp is = 548	 timecost = 0.161624s
CS: find better solution, the fvsp is = 547	 timecost = 0.161667s
CS: find better solution, the fvsp is = 546	 timecost = 0.165445s
CS: find better solution, the fvsp is = 545	 timecost = 0.186218s
CS: find better solution, the fvsp is = 544	 timecost = 0.186274s
CS: find better solution, the fvsp is = 543	 timecost = 0.232253s
CS: find better solution, the fvsp is = 542	 timecost = 0.232308s
CS: find better solution, the fvsp is = 541	 timecost = 0.23235s
CS: find better solution, the fvsp is = 540	 timecost = 0.2363s
CS: find better solution, the fvsp is = 539	 timecost = 0.236344s
CS: find better solution, the fvsp is = 538	 timecost = 0.272471s
CS: find better solution, the fvsp is = 537	 timecost = 0.289703s
CS: find better solution, the fvsp is = 536	 timecost = 0.294155s
CS: find better solution, the fvsp is = 535	 timecost = 0.2942s
CS: find better solution, the fvsp is = 534	 timecost = 0.294245s
CS: find better solution, the fvsp is = 533	 timecost = 0.318701s
CS: find better solution, the fvsp is = 532	 timecost = 0.331152s
CS: find better solution, the fvsp is = 531	 timecost = 0.339616s
CS: find better solution, the fvsp is = 530	 timecost = 0.339667s
CS: find better solution, the fvsp is = 529	 timecost = 0.343807s
CS: find better solution, the fvsp is = 528	 timecost = 0.406027s
CS: find better solution, the fvsp is = 527	 timecost = 0.436689s
CS: find better solution, the fvsp is = 526	 timecost = 0.436736s
CS: find better solution, the fvsp is = 525	 timecost = 0.436779s
CS: find better solution, the fvsp is = 524	 timecost = 0.445964s
CS: find better solution, the fvsp is = 523	 timecost = 0.446008s
CS: find better solution, the fvsp is = 522	 timecost = 0.455474s
CS: find better solution, the fvsp is = 521	 timecost = 0.489073s
CS: find better solution, the fvsp is = 520	 timecost = 0.540351s
CS: find better solution, the fvsp is = 519	 timecost = 0.565053s
CS: find better solution, the fvsp is = 518	 timecost = 0.686262s
CS: find better solution, the fvsp is = 517	 timecost = 0.696997s
CS: find better solution, the fvsp is = 516	 timecost = 0.735536s
CS: find better solution, the fvsp is = 515	 timecost = 0.735584s
CS: find better solution, the fvsp is = 514	 timecost = 0.745902s
CS: find better solution, the fvsp is = 513	 timecost = 0.751855s
CS: find better solution, the fvsp is = 512	 timecost = 0.766697s
CS: find better solution, the fvsp is = 511	 timecost = 0.769087s
CS: find better solution, the fvsp is = 510	 timecost = 0.851646s
CS: find better solution, the fvsp is = 509	 timecost = 1.13436s
CS: find better solution, the fvsp is = 508	 timecost = 1.13444s
CS: find better solution, the fvsp is = 507	 timecost = 1.34018s
CS: find better solution, the fvsp is = 506	 timecost = 1.35542s
CS: find better solution, the fvsp is = 505	 timecost = 1.36969s
CS: find better solution, the fvsp is = 504	 timecost = 1.3781s
CS: find better solution, the fvsp is = 503	 timecost = 1.75359s
CS: find better solution, the fvsp is = 502	 timecost = 1.89467s
CS: find better solution, the fvsp is = 501	 timecost = 1.90046s
CS: find better solution, the fvsp is = 500	 timecost = 1.91993s
CS: find better solution, the fvsp is = 499	 timecost = 2.77962s
CS: find better solution, the fvsp is = 498	 timecost = 2.92775s
CS: find better solution, the fvsp is = 497	 timecost = 2.95581s
CS: find better solution, the fvsp is = 496	 timecost = 3.06491s
CS: find better solution, the fvsp is = 495	 timecost = 3.61614s
CS: find better solution, the fvsp is = 494	 timecost = 4.04319s
CS: find better solution, the fvsp is = 493	 timecost = 4.42382s
CS: find better solution, the fvsp is = 492	 timecost = 4.87436s
CS: find better solution, the fvsp is = 491	 timecost = 5.65409s
CS: find better solution, the fvsp is = 490	 timecost = 5.69078s
CS: find better solution, the fvsp is = 489	 timecost = 6.46542s
CS: find better solution, the fvsp is = 488	 timecost = 12.5094s
CS: find better solution, the fvsp is = 487	 timecost = 13.3214s
CS: find better solution, the fvsp is = 486	 timecost = 17.0925s
CS: find better solution, the fvsp is = 485	 timecost = 20.2221s
CS: find better solution, the fvsp is = 484	 timecost = 20.2703s
CS: find better solution, the fvsp is = 483	 timecost = 27.3855s
CS: find better solution, the fvsp is = 482	 timecost = 129.733s
CS: find better solution, the fvsp is = 481	 timecost = 196.901s
CS: find better solution, the fvsp is = 480	 timecost = 200.17s
CS: find better solution, the fvsp is = 479	 timecost = 201.732s
CS: find better solution, the fvsp is = 478	 timecost = 202.426s
CS: find better solution, the fvsp is = 477	 timecost = 240.637s
CS: find better solution, the fvsp is = 476	 timecost = 242.087s
CS: find better solution, the fvsp is = 475	 timecost = 400s
local_f = 476
key node:
478 227 1072 476 1234 824 1328 86 752 833 275 106 914 542 453 304 617 1369 160 55 717 1063 1024 49 1331 325 128 368 941 173 1079 429 40 23 473 1090 1161 11 1196 150 283 1048 323 1287 1261 1055 696 37 280 246 175 789 883 913 161 1248 593 657 1020 1479 1392 1371 334 1106 388 876 4 233 152 403 1487 222 1237 225 374 1316 194 1456 825 683 610 942 379 898 101 1374 1283 1426 1260 798 705 1144 1418 1247 611 668 570 188 1254 699 1278 1239 466 131 775 1049 109 1422 256 114 243 295 517 168 554 877 735 730 1373 1410 1408 785 408 952 1043 371 1305 793 1311 499 778 69 399 524 690 1477 239 772 1355 1382 1350 1459 376 24 530 719 630 1491 987 210 1088 104 1170 978 94 84 795 1277 1415 1007 154 686 14 547 439 938 1179 496 736 767 343 1310 947 1050 1222 749 1249 1155 794 951 419 470 260 135 869 1464 47 609 224 1365 1469 1218 1454 43 1455 923 776 284 1116 1447 1356 108 1219 1403 414 708 741 1268 592 550 392 1484 882 303 352 574 711 939 1069 1176 489 1025 1114 1008 894 837 991 1312 27 815 1255 763 1163 52 1375 1149 336 1052 1047 1313 9 1040 1253 8 1026 518 189 206 903 927 1433 1058 849 1095 105 896 782 658 1391 179 540 1126 387 351 337 190 314 1241 679 1077 1051 305 1071 38 390 804 251 285 1066 322 475 1481 1437 1001 687 203 178 1399 552 1497 385 720 802 578 181 172 1292 65 842 870 1193 410 600 680 1345 522 1205 341 895 562 62 564 816 213 1139 653 435 1470 1192 276 921 675 692 1377 654 1457 441 1431 529 1430 257 1272 461 1030 661 451 1300 31 422 513 450 215 1446 918 1158 230 267 1042 1471 1376 209 665 791 90 890 5 297 851 707 1089 315 330 731 1264 92 706 483 764 801 93 971 180 155 993 349 240 531 1363 321 1070 689 54 326 714 745 1188 1021 527 774 645 1372 329 887 1053 1337 202 184 1191 46 1220 76 557 943 854 1092 1411 1 1439 716 655 984 1449 935 488 934 462 7 1141 77 1320 768 412 1087 800 1173 218 567 398 521 809 502 132 145 1015 545 1354 1293 810 1182 1412 1013 1468 1387 195 640 666 1402 691 805 1238 904 427 1226 1233 1198 162 1028 709 992 1132 1190 1027 972 144 988 1472 274 884 446 0 1262 861 1407 1242 1036 1492 
============================ round 5 ===============================
Complete the construction of the initial solution, the fvsp is = 747	 timecost = 0.024048s
CS: find better solution, the fvsp is = 746	 timecost = 0.041987s
CS: find better solution, the fvsp is = 745	 timecost = 0.042061s
CS: find better solution, the fvsp is = 744	 timecost = 0.042103s
CS: find better solution, the fvsp is = 743	 timecost = 0.042143s
CS: find better solution, the fvsp is = 742	 timecost = 0.042182s
CS: find better solution, the fvsp is = 741	 timecost = 0.042221s
CS: find better solution, the fvsp is = 740	 timecost = 0.042259s
CS: find better solution, the fvsp is = 739	 timecost = 0.0423s
CS: find better solution, the fvsp is = 738	 timecost = 0.042337s
CS: find better solution, the fvsp is = 737	 timecost = 0.042376s
CS: find better solution, the fvsp is = 736	 timecost = 0.042412s
CS: find better solution, the fvsp is = 735	 timecost = 0.04245s
CS: find better solution, the fvsp is = 734	 timecost = 0.042486s
CS: find better solution, the fvsp is = 733	 timecost = 0.042525s
CS: find better solution, the fvsp is = 732	 timecost = 0.04257s
CS: find better solution, the fvsp is = 731	 timecost = 0.042608s
CS: find better solution, the fvsp is = 730	 timecost = 0.042645s
CS: find better solution, the fvsp is = 729	 timecost = 0.042687s
CS: find better solution, the fvsp is = 728	 timecost = 0.042723s
CS: find better solution, the fvsp is = 727	 timecost = 0.042762s
CS: find better solution, the fvsp is = 726	 timecost = 0.0428s
CS: find better solution, the fvsp is = 725	 timecost = 0.042839s
CS: find better solution, the fvsp is = 724	 timecost = 0.042875s
CS: find better solution, the fvsp is = 723	 timecost = 0.042913s
CS: find better solution, the fvsp is = 722	 timecost = 0.042955s
CS: find better solution, the fvsp is = 721	 timecost = 0.042992s
CS: find better solution, the fvsp is = 720	 timecost = 0.043033s
CS: find better solution, the fvsp is = 719	 timecost = 0.04308s
CS: find better solution, the fvsp is = 718	 timecost = 0.043121s
CS: find better solution, the fvsp is = 717	 timecost = 0.04316s
CS: find better solution, the fvsp is = 716	 timecost = 0.043202s
CS: find better solution, the fvsp is = 715	 timecost = 0.043242s
CS: find better solution, the fvsp is = 714	 timecost = 0.04328s
CS: find better solution, the fvsp is = 713	 timecost = 0.043318s
CS: find better solution, the fvsp is = 712	 timecost = 0.043355s
CS: find better solution, the fvsp is = 711	 timecost = 0.043394s
CS: find better solution, the fvsp is = 710	 timecost = 0.043436s
CS: find better solution, the fvsp is = 709	 timecost = 0.043474s
CS: find better solution, the fvsp is = 708	 timecost = 0.043513s
CS: find better solution, the fvsp is = 707	 timecost = 0.04356s
CS: find better solution, the fvsp is = 706	 timecost = 0.043598s
CS: find better solution, the fvsp is = 705	 timecost = 0.043636s
CS: find better solution, the fvsp is = 704	 timecost = 0.043673s
CS: find better solution, the fvsp is = 703	 timecost = 0.043711s
CS: find better solution, the fvsp is = 702	 timecost = 0.043754s
CS: find better solution, the fvsp is = 701	 timecost = 0.043792s
CS: find better solution, the fvsp is = 700	 timecost = 0.043831s
CS: find better solution, the fvsp is = 699	 timecost = 0.043867s
CS: find better solution, the fvsp is = 698	 timecost = 0.043909s
CS: find better solution, the fvsp is = 697	 timecost = 0.043945s
CS: find better solution, the fvsp is = 696	 timecost = 0.043987s
CS: find better solution, the fvsp is = 695	 timecost = 0.044024s
CS: find better solution, the fvsp is = 694	 timecost = 0.044064s
CS: find better solution, the fvsp is = 693	 timecost = 0.044103s
CS: find better solution, the fvsp is = 692	 timecost = 0.044139s
CS: find better solution, the fvsp is = 691	 timecost = 0.044179s
CS: find better solution, the fvsp is = 690	 timecost = 0.044218s
CS: find better solution, the fvsp is = 689	 timecost = 0.044256s
CS: find better solution, the fvsp is = 688	 timecost = 0.044296s
CS: find better solution, the fvsp is = 687	 timecost = 0.044335s
CS: find better solution, the fvsp is = 686	 timecost = 0.044375s
CS: find better solution, the fvsp is = 685	 timecost = 0.044415s
CS: find better solution, the fvsp is = 684	 timecost = 0.044458s
CS: find better solution, the fvsp is = 683	 timecost = 0.044494s
CS: find better solution, the fvsp is = 682	 timecost = 0.04454s
CS: find better solution, the fvsp is = 681	 timecost = 0.044581s
CS: find better solution, the fvsp is = 680	 timecost = 0.044625s
CS: find better solution, the fvsp is = 679	 timecost = 0.044665s
CS: find better solution, the fvsp is = 678	 timecost = 0.044702s
CS: find better solution, the fvsp is = 677	 timecost = 0.044742s
CS: find better solution, the fvsp is = 676	 timecost = 0.04478s
CS: find better solution, the fvsp is = 675	 timecost = 0.044817s
CS: find better solution, the fvsp is = 674	 timecost = 0.044854s
CS: find better solution, the fvsp is = 673	 timecost = 0.044894s
CS: find better solution, the fvsp is = 672	 timecost = 0.044934s
CS: find better solution, the fvsp is = 671	 timecost = 0.044975s
CS: find better solution, the fvsp is = 670	 timecost = 0.04501s
CS: find better solution, the fvsp is = 669	 timecost = 0.045052s
CS: find better solution, the fvsp is = 668	 timecost = 0.045089s
CS: find better solution, the fvsp is = 667	 timecost = 0.045129s
CS: find better solution, the fvsp is = 666	 timecost = 0.056539s
CS: find better solution, the fvsp is = 665	 timecost = 0.056593s
CS: find better solution, the fvsp is = 664	 timecost = 0.05663s
CS: find better solution, the fvsp is = 663	 timecost = 0.056669s
CS: find better solution, the fvsp is = 662	 timecost = 0.056706s
CS: find better solution, the fvsp is = 661	 timecost = 0.056745s
CS: find better solution, the fvsp is = 660	 timecost = 0.056788s
CS: find better solution, the fvsp is = 659	 timecost = 0.056827s
CS: find better solution, the fvsp is = 658	 timecost = 0.05687s
CS: find better solution, the fvsp is = 657	 timecost = 0.056913s
CS: find better solution, the fvsp is = 656	 timecost = 0.056951s
CS: find better solution, the fvsp is = 655	 timecost = 0.056991s
CS: find better solution, the fvsp is = 654	 timecost = 0.057028s
CS: find better solution, the fvsp is = 653	 timecost = 0.057067s
CS: find better solution, the fvsp is = 652	 timecost = 0.057104s
CS: find better solution, the fvsp is = 651	 timecost = 0.057144s
CS: find better solution, the fvsp is = 650	 timecost = 0.057185s
CS: find better solution, the fvsp is = 649	 timecost = 0.057227s
CS: find better solution, the fvsp is = 648	 timecost = 0.057266s
CS: find better solution, the fvsp is = 647	 timecost = 0.057308s
CS: find better solution, the fvsp is = 646	 timecost = 0.05735s
CS: find better solution, the fvsp is = 645	 timecost = 0.05739s
CS: find better solution, the fvsp is = 644	 timecost = 0.057433s
CS: find better solution, the fvsp is = 643	 timecost = 0.057474s
CS: find better solution, the fvsp is = 642	 timecost = 0.057515s
CS: find better solution, the fvsp is = 641	 timecost = 0.057562s
CS: find better solution, the fvsp is = 640	 timecost = 0.057605s
CS: find better solution, the fvsp is = 639	 timecost = 0.05765s
CS: find better solution, the fvsp is = 638	 timecost = 0.057688s
CS: find better solution, the fvsp is = 637	 timecost = 0.057728s
CS: find better solution, the fvsp is = 636	 timecost = 0.05777s
CS: find better solution, the fvsp is = 635	 timecost = 0.0677s
CS: find better solution, the fvsp is = 634	 timecost = 0.06775s
CS: find better solution, the fvsp is = 633	 timecost = 0.067791s
CS: find better solution, the fvsp is = 632	 timecost = 0.067833s
CS: find better solution, the fvsp is = 631	 timecost = 0.067872s
CS: find better solution, the fvsp is = 630	 timecost = 0.067912s
CS: find better solution, the fvsp is = 629	 timecost = 0.067951s
CS: find better solution, the fvsp is = 628	 timecost = 0.067992s
CS: find better solution, the fvsp is = 627	 timecost = 0.068031s
CS: find better solution, the fvsp is = 626	 timecost = 0.068069s
CS: find better solution, the fvsp is = 625	 timecost = 0.068112s
CS: find better solution, the fvsp is = 624	 timecost = 0.068154s
CS: find better solution, the fvsp is = 623	 timecost = 0.068193s
CS: find better solution, the fvsp is = 622	 timecost = 0.068236s
CS: find better solution, the fvsp is = 621	 timecost = 0.068273s
CS: find better solution, the fvsp is = 620	 timecost = 0.068313s
CS: find better solution, the fvsp is = 619	 timecost = 0.068352s
CS: find better solution, the fvsp is = 618	 timecost = 0.068391s
CS: find better solution, the fvsp is = 617	 timecost = 0.076452s
CS: find better solution, the fvsp is = 616	 timecost = 0.076498s
CS: find better solution, the fvsp is = 615	 timecost = 0.07655s
CS: find better solution, the fvsp is = 614	 timecost = 0.076588s
CS: find better solution, the fvsp is = 613	 timecost = 0.076632s
CS: find better solution, the fvsp is = 612	 timecost = 0.076671s
CS: find better solution, the fvsp is = 611	 timecost = 0.076711s
CS: find better solution, the fvsp is = 610	 timecost = 0.076752s
CS: find better solution, the fvsp is = 609	 timecost = 0.07679s
CS: find better solution, the fvsp is = 608	 timecost = 0.07683s
CS: find better solution, the fvsp is = 607	 timecost = 0.076869s
CS: find better solution, the fvsp is = 606	 timecost = 0.084421s
CS: find better solution, the fvsp is = 605	 timecost = 0.084465s
CS: find better solution, the fvsp is = 604	 timecost = 0.084506s
CS: find better solution, the fvsp is = 603	 timecost = 0.084555s
CS: find better solution, the fvsp is = 602	 timecost = 0.084598s
CS: find better solution, the fvsp is = 601	 timecost = 0.08464s
CS: find better solution, the fvsp is = 600	 timecost = 0.084683s
CS: find better solution, the fvsp is = 599	 timecost = 0.084721s
CS: find better solution, the fvsp is = 598	 timecost = 0.08476s
CS: find better solution, the fvsp is = 597	 timecost = 0.084803s
CS: find better solution, the fvsp is = 596	 timecost = 0.084842s
CS: find better solution, the fvsp is = 595	 timecost = 0.090747s
CS: find better solution, the fvsp is = 594	 timecost = 0.090791s
CS: find better solution, the fvsp is = 593	 timecost = 0.090833s
CS: find better solution, the fvsp is = 592	 timecost = 0.090873s
CS: find better solution, the fvsp is = 591	 timecost = 0.09091s
CS: find better solution, the fvsp is = 590	 timecost = 0.097428s
CS: find better solution, the fvsp is = 589	 timecost = 0.097472s
CS: find better solution, the fvsp is = 588	 timecost = 0.097512s
CS: find better solution, the fvsp is = 587	 timecost = 0.097561s
CS: find better solution, the fvsp is = 586	 timecost = 0.097604s
CS: find better solution, the fvsp is = 585	 timecost = 0.097645s
CS: find better solution, the fvsp is = 584	 timecost = 0.097686s
CS: find better solution, the fvsp is = 583	 timecost = 0.097728s
CS: find better solution, the fvsp is = 582	 timecost = 0.103789s
CS: find better solution, the fvsp is = 581	 timecost = 0.103838s
CS: find better solution, the fvsp is = 580	 timecost = 0.103881s
CS: find better solution, the fvsp is = 579	 timecost = 0.109972s
CS: find better solution, the fvsp is = 578	 timecost = 0.110018s
CS: find better solution, the fvsp is = 577	 timecost = 0.110058s
CS: find better solution, the fvsp is = 576	 timecost = 0.110099s
CS: find better solution, the fvsp is = 575	 timecost = 0.115065s
CS: find better solution, the fvsp is = 574	 timecost = 0.115109s
CS: find better solution, the fvsp is = 573	 timecost = 0.115153s
CS: find better solution, the fvsp is = 572	 timecost = 0.115191s
CS: find better solution, the fvsp is = 571	 timecost = 0.115235s
CS: find better solution, the fvsp is = 570	 timecost = 0.115276s
CS: find better solution, the fvsp is = 569	 timecost = 0.115318s
CS: find better solution, the fvsp is = 568	 timecost = 0.120281s
CS: find better solution, the fvsp is = 567	 timecost = 0.120325s
CS: find better solution, the fvsp is = 566	 timecost = 0.120363s
CS: find better solution, the fvsp is = 565	 timecost = 0.124625s
CS: find better solution, the fvsp is = 564	 timecost = 0.124669s
CS: find better solution, the fvsp is = 563	 timecost = 0.133111s
CS: find better solution, the fvsp is = 562	 timecost = 0.133156s
CS: find better solution, the fvsp is = 561	 timecost = 0.133198s
CS: find better solution, the fvsp is = 560	 timecost = 0.136408s
CS: find better solution, the fvsp is = 559	 timecost = 0.136454s
CS: find better solution, the fvsp is = 558	 timecost = 0.136495s
CS: find better solution, the fvsp is = 557	 timecost = 0.140127s
CS: find better solution, the fvsp is = 556	 timecost = 0.140175s
CS: find better solution, the fvsp is = 555	 timecost = 0.143324s
CS: find better solution, the fvsp is = 554	 timecost = 0.143371s
CS: find better solution, the fvsp is = 553	 timecost = 0.143409s
CS: find better solution, the fvsp is = 552	 timecost = 0.143452s
CS: find better solution, the fvsp is = 551	 timecost = 0.167578s
CS: find better solution, the fvsp is = 550	 timecost = 0.199836s
CS: find better solution, the fvsp is = 549	 timecost = 0.199887s
CS: find better solution, the fvsp is = 548	 timecost = 0.217607s
CS: find better solution, the fvsp is = 547	 timecost = 0.248036s
CS: find better solution, the fvsp is = 546	 timecost = 0.248102s
CS: find better solution, the fvsp is = 545	 timecost = 0.284725s
CS: find better solution, the fvsp is = 544	 timecost = 0.322435s
CS: find better solution, the fvsp is = 543	 timecost = 0.32249s
CS: find better solution, the fvsp is = 542	 timecost = 0.341963s
CS: find better solution, the fvsp is = 541	 timecost = 0.349506s
CS: find better solution, the fvsp is = 540	 timecost = 0.352884s
CS: find better solution, the fvsp is = 539	 timecost = 0.420471s
CS: find better solution, the fvsp is = 538	 timecost = 0.424104s
CS: find better solution, the fvsp is = 537	 timecost = 0.469401s
CS: find better solution, the fvsp is = 536	 timecost = 0.469471s
CS: find better solution, the fvsp is = 535	 timecost = 0.507755s
CS: find better solution, the fvsp is = 534	 timecost = 0.539577s
CS: find better solution, the fvsp is = 533	 timecost = 0.571248s
CS: find better solution, the fvsp is = 532	 timecost = 0.571296s
CS: find better solution, the fvsp is = 531	 timecost = 0.575571s
CS: find better solution, the fvsp is = 530	 timecost = 0.579481s
CS: find better solution, the fvsp is = 529	 timecost = 0.610466s
CS: find better solution, the fvsp is = 528	 timecost = 0.643607s
CS: find better solution, the fvsp is = 527	 timecost = 0.685242s
CS: find better solution, the fvsp is = 526	 timecost = 0.758056s
CS: find better solution, the fvsp is = 525	 timecost = 0.758103s
CS: find better solution, the fvsp is = 524	 timecost = 0.758144s
CS: find better solution, the fvsp is = 523	 timecost = 0.796714s
CS: find better solution, the fvsp is = 522	 timecost = 0.79676s
CS: find better solution, the fvsp is = 521	 timecost = 0.810188s
CS: find better solution, the fvsp is = 520	 timecost = 0.848916s
CS: find better solution, the fvsp is = 519	 timecost = 0.914618s
CS: find better solution, the fvsp is = 518	 timecost = 0.975023s
CS: find better solution, the fvsp is = 517	 timecost = 0.975068s
CS: find better solution, the fvsp is = 516	 timecost = 0.97846s
CS: find better solution, the fvsp is = 515	 timecost = 0.987872s
CS: find better solution, the fvsp is = 514	 timecost = 0.98792s
CS: find better solution, the fvsp is = 513	 timecost = 1.00534s
CS: find better solution, the fvsp is = 512	 timecost = 1.07647s
CS: find better solution, the fvsp is = 511	 timecost = 1.08515s
CS: find better solution, the fvsp is = 510	 timecost = 1.12864s
CS: find better solution, the fvsp is = 509	 timecost = 1.21965s
CS: find better solution, the fvsp is = 508	 timecost = 1.38851s
CS: find better solution, the fvsp is = 507	 timecost = 1.41265s
CS: find better solution, the fvsp is = 506	 timecost = 1.57359s
CS: find better solution, the fvsp is = 505	 timecost = 1.59206s
CS: find better solution, the fvsp is = 504	 timecost = 1.63753s
CS: find better solution, the fvsp is = 503	 timecost = 2.2119s
CS: find better solution, the fvsp is = 502	 timecost = 3.41702s
CS: find better solution, the fvsp is = 501	 timecost = 3.9009s
CS: find better solution, the fvsp is = 500	 timecost = 5.24406s
CS: find better solution, the fvsp is = 499	 timecost = 5.27539s
CS: find better solution, the fvsp is = 498	 timecost = 5.33409s
CS: find better solution, the fvsp is = 497	 timecost = 5.33414s
CS: find better solution, the fvsp is = 496	 timecost = 6.08068s
CS: find better solution, the fvsp is = 495	 timecost = 6.08667s
CS: find better solution, the fvsp is = 494	 timecost = 6.14952s
CS: find better solution, the fvsp is = 493	 timecost = 6.2789s
CS: find better solution, the fvsp is = 492	 timecost = 6.41685s
CS: find better solution, the fvsp is = 491	 timecost = 7.05659s
CS: find better solution, the fvsp is = 490	 timecost = 7.11663s
CS: find better solution, the fvsp is = 489	 timecost = 7.98037s
CS: find better solution, the fvsp is = 488	 timecost = 16.4483s
CS: find better solution, the fvsp is = 487	 timecost = 18.0855s
CS: find better solution, the fvsp is = 486	 timecost = 18.4614s
CS: find better solution, the fvsp is = 485	 timecost = 19.0484s
CS: find better solution, the fvsp is = 484	 timecost = 19.4517s
CS: find better solution, the fvsp is = 483	 timecost = 46.5371s
CS: find better solution, the fvsp is = 482	 timecost = 49.1151s
CS: find better solution, the fvsp is = 481	 timecost = 56.1758s
CS: find better solution, the fvsp is = 480	 timecost = 261.426s
CS: find better solution, the fvsp is = 479	 timecost = 435.97s
local_f = 480
key node:
906 90 896 297 106 1314 835 135 184 983 692 1356 1220 667 493 741 529 435 1373 934 1345 251 1230 1430 77 562 593 1023 824 512 870 701 706 1476 524 1272 575 390 1377 918 947 793 1417 778 112 763 1372 462 49 210 777 287 592 901 192 863 543 867 65 657 92 995 292 541 1007 425 419 96 245 1316 921 155 392 1303 548 852 172 1077 467 1331 305 690 738 284 1166 189 222 101 426 800 1192 131 104 927 655 37 970 144 730 1191 27 282 267 1393 630 88 429 446 789 17 1140 154 785 1088 274 352 1058 217 554 873 697 202 909 132 449 180 831 641 887 751 368 407 923 625 319 7 278 849 883 686 1161 214 670 1363 387 499 1182 190 259 398 414 1214 1249 276 337 473 1375 1352 878 128 127 1158 405 40 1418 1157 484 545 230 1242 1411 687 1432 765 955 439 689 1455 1264 596 1323 796 617 283 869 1043 693 734 20 696 1456 1132 570 1114 822 527 1253 171 1309 1470 731 453 600 808 1260 361 919 502 794 1304 627 854 389 315 1050 78 1092 477 584 1028 379 1391 1003 489 1355 936 531 814 588 695 598 557 307 564 1369 179 810 1344 577 1498 403 984 1457 1026 1128 547 369 1173 1089 1402 1190 325 1350 52 1116 84 410 264 1090 1491 150 1337 511 1036 1428 767 709 47 903 67 1070 215 1422 1437 1025 1464 1153 1224 953 578 226 207 1024 574 1287 466 1448 41 1494 1403 851 1247 1155 1104 181 898 1071 699 187 330 913 1407 1143 1468 1218 634 1141 540 771 293 1055 938 1313 422 168 1360 714 1027 837 1144 1392 1293 673 866 1426 1123 842 335 1066 665 1013 1082 1469 4 832 329 145 825 1008 26 122 8 719 173 1047 125 672 838 1410 326 682 1487 203 1170 550 675 758 1219 884 791 281 705 161 1226 973 1269 103 1399 188 36 323 609 1235 843 991 1271 11 680 5 324 971 30 1163 660 476 1431 520 1045 804 343 162 208 385 668 38 522 676 1254 1049 993 314 1241 1268 213 1020 124 708 645 1412 239 152 1300 1040 942 1284 1124 1497 209 76 517 1255 610 749 170 206 1365 1479 199 640 240 353 1446 295 1489 23 1063 246 816 1439 371 219 1087 1079 376 833 458 1320 752 48 1354 937 998 468 774 151 1454 110 795 412 654 957 1205 1312 1198 962 1381 1305 1471 768 1222 1376 94 724 75 69 1179 914 108 1481 1492 
============================ round 6 ===============================
Complete the construction of the initial solution, the fvsp is = 747	 timecost = 0.023784s
CS: find better solution, the fvsp is = 746	 timecost = 0.039732s
CS: find better solution, the fvsp is = 745	 timecost = 0.039778s
CS: find better solution, the fvsp is = 744	 timecost = 0.039817s
CS: find better solution, the fvsp is = 743	 timecost = 0.039857s
CS: find better solution, the fvsp is = 742	 timecost = 0.039894s
CS: find better solution, the fvsp is = 741	 timecost = 0.039933s
CS: find better solution, the fvsp is = 740	 timecost = 0.039973s
CS: find better solution, the fvsp is = 739	 timecost = 0.040009s
CS: find better solution, the fvsp is = 738	 timecost = 0.040044s
CS: find better solution, the fvsp is = 737	 timecost = 0.04009s
CS: find better solution, the fvsp is = 736	 timecost = 0.040129s
CS: find better solution, the fvsp is = 735	 timecost = 0.040165s
CS: find better solution, the fvsp is = 734	 timecost = 0.040204s
CS: find better solution, the fvsp is = 733	 timecost = 0.040243s
CS: find better solution, the fvsp is = 732	 timecost = 0.040283s
CS: find better solution, the fvsp is = 731	 timecost = 0.040319s
CS: find better solution, the fvsp is = 730	 timecost = 0.040358s
CS: find better solution, the fvsp is = 729	 timecost = 0.040395s
CS: find better solution, the fvsp is = 728	 timecost = 0.040432s
CS: find better solution, the fvsp is = 727	 timecost = 0.040474s
CS: find better solution, the fvsp is = 726	 timecost = 0.040512s
CS: find better solution, the fvsp is = 725	 timecost = 0.040551s
CS: find better solution, the fvsp is = 724	 timecost = 0.040591s
CS: find better solution, the fvsp is = 723	 timecost = 0.040631s
CS: find better solution, the fvsp is = 722	 timecost = 0.040669s
CS: find better solution, the fvsp is = 721	 timecost = 0.040704s
CS: find better solution, the fvsp is = 720	 timecost = 0.040746s
CS: find better solution, the fvsp is = 719	 timecost = 0.040784s
CS: find better solution, the fvsp is = 718	 timecost = 0.040823s
CS: find better solution, the fvsp is = 717	 timecost = 0.040858s
CS: find better solution, the fvsp is = 716	 timecost = 0.040898s
CS: find better solution, the fvsp is = 715	 timecost = 0.040937s
CS: find better solution, the fvsp is = 714	 timecost = 0.040973s
CS: find better solution, the fvsp is = 713	 timecost = 0.041013s
CS: find better solution, the fvsp is = 712	 timecost = 0.04105s
CS: find better solution, the fvsp is = 711	 timecost = 0.041096s
CS: find better solution, the fvsp is = 710	 timecost = 0.041135s
CS: find better solution, the fvsp is = 709	 timecost = 0.041184s
CS: find better solution, the fvsp is = 708	 timecost = 0.041223s
CS: find better solution, the fvsp is = 707	 timecost = 0.041261s
CS: find better solution, the fvsp is = 706	 timecost = 0.041298s
CS: find better solution, the fvsp is = 705	 timecost = 0.041338s
CS: find better solution, the fvsp is = 704	 timecost = 0.041379s
CS: find better solution, the fvsp is = 703	 timecost = 0.041421s
CS: find better solution, the fvsp is = 702	 timecost = 0.041461s
CS: find better solution, the fvsp is = 701	 timecost = 0.041502s
CS: find better solution, the fvsp is = 700	 timecost = 0.041543s
CS: find better solution, the fvsp is = 699	 timecost = 0.041583s
CS: find better solution, the fvsp is = 698	 timecost = 0.041624s
CS: find better solution, the fvsp is = 697	 timecost = 0.041663s
CS: find better solution, the fvsp is = 696	 timecost = 0.041702s
CS: find better solution, the fvsp is = 695	 timecost = 0.041742s
CS: find better solution, the fvsp is = 694	 timecost = 0.041778s
CS: find better solution, the fvsp is = 693	 timecost = 0.041817s
CS: find better solution, the fvsp is = 692	 timecost = 0.041854s
CS: find better solution, the fvsp is = 691	 timecost = 0.04189s
CS: find better solution, the fvsp is = 690	 timecost = 0.041928s
CS: find better solution, the fvsp is = 689	 timecost = 0.04197s
CS: find better solution, the fvsp is = 688	 timecost = 0.042011s
CS: find better solution, the fvsp is = 687	 timecost = 0.042052s
CS: find better solution, the fvsp is = 686	 timecost = 0.042094s
CS: find better solution, the fvsp is = 685	 timecost = 0.042133s
CS: find better solution, the fvsp is = 684	 timecost = 0.042171s
CS: find better solution, the fvsp is = 683	 timecost = 0.042211s
CS: find better solution, the fvsp is = 682	 timecost = 0.042247s
CS: find better solution, the fvsp is = 681	 timecost = 0.042287s
CS: find better solution, the fvsp is = 680	 timecost = 0.042325s
CS: find better solution, the fvsp is = 679	 timecost = 0.042364s
CS: find better solution, the fvsp is = 678	 timecost = 0.042401s
CS: find better solution, the fvsp is = 677	 timecost = 0.042445s
CS: find better solution, the fvsp is = 676	 timecost = 0.042485s
CS: find better solution, the fvsp is = 675	 timecost = 0.05351s
CS: find better solution, the fvsp is = 674	 timecost = 0.053553s
CS: find better solution, the fvsp is = 673	 timecost = 0.053595s
CS: find better solution, the fvsp is = 672	 timecost = 0.053638s
CS: find better solution, the fvsp is = 671	 timecost = 0.053675s
CS: find better solution, the fvsp is = 670	 timecost = 0.053713s
CS: find better solution, the fvsp is = 669	 timecost = 0.053752s
CS: find better solution, the fvsp is = 668	 timecost = 0.053796s
CS: find better solution, the fvsp is = 667	 timecost = 0.053834s
CS: find better solution, the fvsp is = 666	 timecost = 0.053875s
CS: find better solution, the fvsp is = 665	 timecost = 0.053914s
CS: find better solution, the fvsp is = 664	 timecost = 0.053953s
CS: find better solution, the fvsp is = 663	 timecost = 0.053993s
CS: find better solution, the fvsp is = 662	 timecost = 0.054036s
CS: find better solution, the fvsp is = 661	 timecost = 0.05408s
CS: find better solution, the fvsp is = 660	 timecost = 0.054117s
CS: find better solution, the fvsp is = 659	 timecost = 0.054155s
CS: find better solution, the fvsp is = 658	 timecost = 0.054192s
CS: find better solution, the fvsp is = 657	 timecost = 0.054229s
CS: find better solution, the fvsp is = 656	 timecost = 0.054269s
CS: find better solution, the fvsp is = 655	 timecost = 0.05431s
CS: find better solution, the fvsp is = 654	 timecost = 0.05435s
CS: find better solution, the fvsp is = 653	 timecost = 0.054392s
CS: find better solution, the fvsp is = 652	 timecost = 0.05444s
CS: find better solution, the fvsp is = 651	 timecost = 0.06469s
CS: find better solution, the fvsp is = 650	 timecost = 0.064731s
CS: find better solution, the fvsp is = 649	 timecost = 0.064771s
CS: find better solution, the fvsp is = 648	 timecost = 0.06481s
CS: find better solution, the fvsp is = 647	 timecost = 0.064855s
CS: find better solution, the fvsp is = 646	 timecost = 0.064899s
CS: find better solution, the fvsp is = 645	 timecost = 0.064941s
CS: find better solution, the fvsp is = 644	 timecost = 0.064982s
CS: find better solution, the fvsp is = 643	 timecost = 0.065022s
CS: find better solution, the fvsp is = 642	 timecost = 0.065072s
CS: find better solution, the fvsp is = 641	 timecost = 0.065113s
CS: find better solution, the fvsp is = 640	 timecost = 0.065152s
CS: find better solution, the fvsp is = 639	 timecost = 0.065195s
CS: find better solution, the fvsp is = 638	 timecost = 0.065233s
CS: find better solution, the fvsp is = 637	 timecost = 0.065271s
CS: find better solution, the fvsp is = 636	 timecost = 0.065313s
CS: find better solution, the fvsp is = 635	 timecost = 0.06535s
CS: find better solution, the fvsp is = 634	 timecost = 0.065393s
CS: find better solution, the fvsp is = 633	 timecost = 0.074019s
CS: find better solution, the fvsp is = 632	 timecost = 0.074074s
CS: find better solution, the fvsp is = 631	 timecost = 0.074117s
CS: find better solution, the fvsp is = 630	 timecost = 0.074157s
CS: find better solution, the fvsp is = 629	 timecost = 0.074195s
CS: find better solution, the fvsp is = 628	 timecost = 0.074236s
CS: find better solution, the fvsp is = 627	 timecost = 0.074273s
CS: find better solution, the fvsp is = 626	 timecost = 0.074312s
CS: find better solution, the fvsp is = 625	 timecost = 0.074351s
CS: find better solution, the fvsp is = 624	 timecost = 0.074389s
CS: find better solution, the fvsp is = 623	 timecost = 0.074438s
CS: find better solution, the fvsp is = 622	 timecost = 0.074478s
CS: find better solution, the fvsp is = 621	 timecost = 0.074519s
CS: find better solution, the fvsp is = 620	 timecost = 0.074559s
CS: find better solution, the fvsp is = 619	 timecost = 0.074599s
CS: find better solution, the fvsp is = 618	 timecost = 0.074638s
CS: find better solution, the fvsp is = 617	 timecost = 0.074678s
CS: find better solution, the fvsp is = 616	 timecost = 0.074719s
CS: find better solution, the fvsp is = 615	 timecost = 0.074761s
CS: find better solution, the fvsp is = 614	 timecost = 0.074803s
CS: find better solution, the fvsp is = 613	 timecost = 0.082837s
CS: find better solution, the fvsp is = 612	 timecost = 0.08288s
CS: find better solution, the fvsp is = 611	 timecost = 0.082922s
CS: find better solution, the fvsp is = 610	 timecost = 0.082963s
CS: find better solution, the fvsp is = 609	 timecost = 0.083004s
CS: find better solution, the fvsp is = 608	 timecost = 0.083045s
CS: find better solution, the fvsp is = 607	 timecost = 0.083096s
CS: find better solution, the fvsp is = 606	 timecost = 0.083138s
CS: find better solution, the fvsp is = 605	 timecost = 0.08318s
CS: find better solution, the fvsp is = 604	 timecost = 0.083224s
CS: find better solution, the fvsp is = 603	 timecost = 0.083261s
CS: find better solution, the fvsp is = 602	 timecost = 0.089938s
CS: find better solution, the fvsp is = 601	 timecost = 0.089984s
CS: find better solution, the fvsp is = 600	 timecost = 0.090022s
CS: find better solution, the fvsp is = 599	 timecost = 0.096631s
CS: find better solution, the fvsp is = 598	 timecost = 0.096674s
CS: find better solution, the fvsp is = 597	 timecost = 0.096713s
CS: find better solution, the fvsp is = 596	 timecost = 0.096756s
CS: find better solution, the fvsp is = 595	 timecost = 0.096797s
CS: find better solution, the fvsp is = 594	 timecost = 0.096837s
CS: find better solution, the fvsp is = 593	 timecost = 0.096878s
CS: find better solution, the fvsp is = 592	 timecost = 0.102865s
CS: find better solution, the fvsp is = 591	 timecost = 0.10291s
CS: find better solution, the fvsp is = 590	 timecost = 0.102952s
CS: find better solution, the fvsp is = 589	 timecost = 0.108579s
CS: find better solution, the fvsp is = 588	 timecost = 0.108621s
CS: find better solution, the fvsp is = 587	 timecost = 0.108662s
CS: find better solution, the fvsp is = 586	 timecost = 0.108702s
CS: find better solution, the fvsp is = 585	 timecost = 0.108748s
CS: find better solution, the fvsp is = 584	 timecost = 0.114382s
CS: find better solution, the fvsp is = 583	 timecost = 0.114442s
CS: find better solution, the fvsp is = 582	 timecost = 0.114483s
CS: find better solution, the fvsp is = 581	 timecost = 0.114523s
CS: find better solution, the fvsp is = 580	 timecost = 0.114561s
CS: find better solution, the fvsp is = 579	 timecost = 0.119768s
CS: find better solution, the fvsp is = 578	 timecost = 0.119812s
CS: find better solution, the fvsp is = 577	 timecost = 0.119855s
CS: find better solution, the fvsp is = 576	 timecost = 0.119896s
CS: find better solution, the fvsp is = 575	 timecost = 0.11994s
CS: find better solution, the fvsp is = 574	 timecost = 0.119984s
CS: find better solution, the fvsp is = 573	 timecost = 0.129481s
CS: find better solution, the fvsp is = 572	 timecost = 0.129526s
CS: find better solution, the fvsp is = 571	 timecost = 0.129566s
CS: find better solution, the fvsp is = 570	 timecost = 0.134674s
CS: find better solution, the fvsp is = 569	 timecost = 0.134721s
CS: find better solution, the fvsp is = 568	 timecost = 0.139336s
CS: find better solution, the fvsp is = 567	 timecost = 0.139379s
CS: find better solution, the fvsp is = 566	 timecost = 0.149144s
CS: find better solution, the fvsp is = 565	 timecost = 0.163812s
CS: find better solution, the fvsp is = 564	 timecost = 0.16386s
CS: find better solution, the fvsp is = 563	 timecost = 0.186583s
CS: find better solution, the fvsp is = 562	 timecost = 0.200392s
CS: find better solution, the fvsp is = 561	 timecost = 0.209089s
CS: find better solution, the fvsp is = 560	 timecost = 0.209132s
CS: find better solution, the fvsp is = 559	 timecost = 0.235759s
CS: find better solution, the fvsp is = 558	 timecost = 0.235805s
CS: find better solution, the fvsp is = 557	 timecost = 0.24019s
CS: find better solution, the fvsp is = 556	 timecost = 0.24023s
CS: find better solution, the fvsp is = 555	 timecost = 0.240273s
CS: find better solution, the fvsp is = 554	 timecost = 0.249116s
CS: find better solution, the fvsp is = 553	 timecost = 0.258089s
CS: find better solution, the fvsp is = 552	 timecost = 0.262629s
CS: find better solution, the fvsp is = 551	 timecost = 0.2667s
CS: find better solution, the fvsp is = 550	 timecost = 0.266746s
CS: find better solution, the fvsp is = 549	 timecost = 0.270807s
CS: find better solution, the fvsp is = 548	 timecost = 0.27085s
CS: find better solution, the fvsp is = 547	 timecost = 0.278357s
CS: find better solution, the fvsp is = 546	 timecost = 0.305348s
CS: find better solution, the fvsp is = 545	 timecost = 0.30907s
CS: find better solution, the fvsp is = 544	 timecost = 0.333834s
CS: find better solution, the fvsp is = 543	 timecost = 0.412821s
CS: find better solution, the fvsp is = 542	 timecost = 0.412888s
CS: find better solution, the fvsp is = 541	 timecost = 0.412933s
CS: find better solution, the fvsp is = 540	 timecost = 0.412974s
CS: find better solution, the fvsp is = 539	 timecost = 0.470323s
CS: find better solution, the fvsp is = 538	 timecost = 0.503821s
CS: find better solution, the fvsp is = 537	 timecost = 0.511071s
CS: find better solution, the fvsp is = 536	 timecost = 0.514879s
CS: find better solution, the fvsp is = 535	 timecost = 0.529507s
CS: find better solution, the fvsp is = 534	 timecost = 0.557668s
CS: find better solution, the fvsp is = 533	 timecost = 0.557711s
CS: find better solution, the fvsp is = 532	 timecost = 0.56147s
CS: find better solution, the fvsp is = 531	 timecost = 0.561516s
CS: find better solution, the fvsp is = 530	 timecost = 0.569186s
CS: find better solution, the fvsp is = 529	 timecost = 0.569229s
CS: find better solution, the fvsp is = 528	 timecost = 0.579119s
CS: find better solution, the fvsp is = 527	 timecost = 0.582631s
CS: find better solution, the fvsp is = 526	 timecost = 0.661684s
CS: find better solution, the fvsp is = 525	 timecost = 0.661732s
CS: find better solution, the fvsp is = 524	 timecost = 0.674961s
CS: find better solution, the fvsp is = 523	 timecost = 0.690261s
CS: find better solution, the fvsp is = 522	 timecost = 0.690307s
CS: find better solution, the fvsp is = 521	 timecost = 0.718644s
CS: find better solution, the fvsp is = 520	 timecost = 0.728712s
CS: find better solution, the fvsp is = 519	 timecost = 0.878424s
CS: find better solution, the fvsp is = 518	 timecost = 0.895196s
CS: find better solution, the fvsp is = 517	 timecost = 0.895263s
CS: find better solution, the fvsp is = 516	 timecost = 1.10618s
CS: find better solution, the fvsp is = 515	 timecost = 1.20047s
CS: find better solution, the fvsp is = 514	 timecost = 1.24265s
CS: find better solution, the fvsp is = 513	 timecost = 1.25151s
CS: find better solution, the fvsp is = 512	 timecost = 1.43877s
CS: find better solution, the fvsp is = 511	 timecost = 1.43882s
CS: find better solution, the fvsp is = 510	 timecost = 1.49727s
CS: find better solution, the fvsp is = 509	 timecost = 1.50036s
CS: find better solution, the fvsp is = 508	 timecost = 1.91262s
CS: find better solution, the fvsp is = 507	 timecost = 2.33209s
CS: find better solution, the fvsp is = 506	 timecost = 2.70066s
CS: find better solution, the fvsp is = 505	 timecost = 2.8111s
CS: find better solution, the fvsp is = 504	 timecost = 3.0311s
CS: find better solution, the fvsp is = 503	 timecost = 3.56391s
CS: find better solution, the fvsp is = 502	 timecost = 3.83162s
CS: find better solution, the fvsp is = 501	 timecost = 4.67082s
CS: find better solution, the fvsp is = 500	 timecost = 5.0589s
CS: find better solution, the fvsp is = 499	 timecost = 5.18869s
CS: find better solution, the fvsp is = 498	 timecost = 5.21139s
CS: find better solution, the fvsp is = 497	 timecost = 7.39253s
CS: find better solution, the fvsp is = 496	 timecost = 8.28395s
CS: find better solution, the fvsp is = 495	 timecost = 10.1005s
CS: find better solution, the fvsp is = 494	 timecost = 10.8066s
CS: find better solution, the fvsp is = 493	 timecost = 11.0565s
CS: find better solution, the fvsp is = 492	 timecost = 23.402s
CS: find better solution, the fvsp is = 491	 timecost = 25.4145s
CS: find better solution, the fvsp is = 490	 timecost = 29.1169s
CS: find better solution, the fvsp is = 489	 timecost = 29.8089s
CS: find better solution, the fvsp is = 488	 timecost = 39.8294s
CS: find better solution, the fvsp is = 487	 timecost = 58.8021s
CS: find better solution, the fvsp is = 486	 timecost = 58.9264s
CS: find better solution, the fvsp is = 485	 timecost = 115.995s
CS: find better solution, the fvsp is = 484	 timecost = 159.825s
CS: find better solution, the fvsp is = 483	 timecost = 163.849s
CS: find better solution, the fvsp is = 482	 timecost = 184.878s
local_f = 483
key node:
867 1088 791 1491 789 1170 161 911 179 645 1464 187 666 62 627 1295 854 52 467 670 210 373 511 1015 522 625 680 654 521 1089 388 90 1219 175 943 1247 745 578 453 849 1040 86 470 766 1238 913 702 1493 1344 1472 1047 70 617 194 228 1466 323 106 1292 408 557 1457 203 419 517 173 114 865 40 247 109 77 947 260 4 352 513 27 804 112 462 1206 657 640 1471 837 668 730 1144 410 1363 486 887 630 1446 1233 503 1354 202 314 1050 1329 38 389 341 1272 43 694 196 94 1432 752 1198 540 192 429 554 1293 592 246 1155 1355 75 319 1278 76 1431 643 717 691 958 962 1311 49 714 1119 1378 906 570 23 611 1027 272 927 278 1196 939 693 385 84 529 269 992 144 632 414 245 1067 1079 934 798 1411 1375 524 152 168 172 1418 1035 785 665 226 1220 1287 1455 1087 1263 638 832 239 171 736 946 206 780 923 155 1312 709 371 952 550 1026 675 658 1320 749 387 537 1498 412 948 775 774 564 1456 1205 1140 1101 1468 1053 793 427 103 562 1442 1310 1141 493 1092 488 1454 1254 1008 987 758 692 697 128 1352 1403 1197 150 768 715 1434 104 584 402 1106 1369 1356 276 861 918 307 1273 48 935 415 1182 1222 1264 304 214 1082 213 575 972 222 629 1077 914 769 218 1373 437 295 219 909 655 1309 1139 1331 1020 188 189 263 1459 1241 1484 593 825 24 274 422 1305 330 57 1019 266 1276 548 1448 1071 336 1249 1143 47 450 942 667 851 1376 600 321 439 1090 734 767 835 938 706 1218 724 1316 883 1154 1161 781 351 1387 476 1036 904 1402 92 1011 1007 1395 177 1104 1437 135 1192 420 984 240 227 379 1322 1163 1072 699 1345 705 451 1224 184 1381 800 968 1113 1253 1427 1025 903 1300 69 315 1347 1294 37 33 809 1422 209 619 866 1453 547 329 283 499 696 1389 1497 368 741 1458 290 181 876 100 7 1226 1377 16 1239 297 991 268 890 690 871 154 1116 816 256 937 951 244 225 778 399 1193 65 1350 689 526 1412 1063 403 1123 282 971 217 1126 894 1410 842 1024 337 1283 595 1114 305 1487 708 1132 374 478 610 546 518 435 1028 609 1419 1095 101 686 1158 1469 1399 970 334 325 826 398 1065 810 574 1475 1049 1346 468 1135 145 1391 1191 716 1012 1221 5 1150 1127 1058 350 1447 251 898 1313 105 322 577 392 466 46 8 1128 682 1492 
============================ round 7 ===============================
Complete the construction of the initial solution, the fvsp is = 771	 timecost = 0.02315s
CS: find better solution, the fvsp is = 770	 timecost = 0.043121s
CS: find better solution, the fvsp is = 769	 timecost = 0.043169s
CS: find better solution, the fvsp is = 768	 timecost = 0.043208s
CS: find better solution, the fvsp is = 767	 timecost = 0.043247s
CS: find better solution, the fvsp is = 766	 timecost = 0.043283s
CS: find better solution, the fvsp is = 765	 timecost = 0.043318s
CS: find better solution, the fvsp is = 764	 timecost = 0.043355s
CS: find better solution, the fvsp is = 763	 timecost = 0.043392s
CS: find better solution, the fvsp is = 762	 timecost = 0.043431s
CS: find better solution, the fvsp is = 761	 timecost = 0.04347s
CS: find better solution, the fvsp is = 760	 timecost = 0.043509s
CS: find better solution, the fvsp is = 759	 timecost = 0.04355s
CS: find better solution, the fvsp is = 758	 timecost = 0.043588s
CS: find better solution, the fvsp is = 757	 timecost = 0.043629s
CS: find better solution, the fvsp is = 756	 timecost = 0.043672s
CS: find better solution, the fvsp is = 755	 timecost = 0.043713s
CS: find better solution, the fvsp is = 754	 timecost = 0.043751s
CS: find better solution, the fvsp is = 753	 timecost = 0.043792s
CS: find better solution, the fvsp is = 752	 timecost = 0.043829s
CS: find better solution, the fvsp is = 751	 timecost = 0.043868s
CS: find better solution, the fvsp is = 750	 timecost = 0.043908s
CS: find better solution, the fvsp is = 749	 timecost = 0.043947s
CS: find better solution, the fvsp is = 748	 timecost = 0.043986s
CS: find better solution, the fvsp is = 747	 timecost = 0.044024s
CS: find better solution, the fvsp is = 746	 timecost = 0.044062s
CS: find better solution, the fvsp is = 745	 timecost = 0.044108s
CS: find better solution, the fvsp is = 744	 timecost = 0.044149s
CS: find better solution, the fvsp is = 743	 timecost = 0.04419s
CS: find better solution, the fvsp is = 742	 timecost = 0.044228s
CS: find better solution, the fvsp is = 741	 timecost = 0.044266s
CS: find better solution, the fvsp is = 740	 timecost = 0.044303s
CS: find better solution, the fvsp is = 739	 timecost = 0.044341s
CS: find better solution, the fvsp is = 738	 timecost = 0.044376s
CS: find better solution, the fvsp is = 737	 timecost = 0.044416s
CS: find better solution, the fvsp is = 736	 timecost = 0.044452s
CS: find better solution, the fvsp is = 735	 timecost = 0.044488s
CS: find better solution, the fvsp is = 734	 timecost = 0.044526s
CS: find better solution, the fvsp is = 733	 timecost = 0.044569s
CS: find better solution, the fvsp is = 732	 timecost = 0.044613s
CS: find better solution, the fvsp is = 731	 timecost = 0.044656s
CS: find better solution, the fvsp is = 730	 timecost = 0.044694s
CS: find better solution, the fvsp is = 729	 timecost = 0.044735s
CS: find better solution, the fvsp is = 728	 timecost = 0.044777s
CS: find better solution, the fvsp is = 727	 timecost = 0.044812s
CS: find better solution, the fvsp is = 726	 timecost = 0.04485s
CS: find better solution, the fvsp is = 725	 timecost = 0.04489s
CS: find better solution, the fvsp is = 724	 timecost = 0.044927s
CS: find better solution, the fvsp is = 723	 timecost = 0.044966s
CS: find better solution, the fvsp is = 722	 timecost = 0.045006s
CS: find better solution, the fvsp is = 721	 timecost = 0.045052s
CS: find better solution, the fvsp is = 720	 timecost = 0.045095s
CS: find better solution, the fvsp is = 719	 timecost = 0.045133s
CS: find better solution, the fvsp is = 718	 timecost = 0.045172s
CS: find better solution, the fvsp is = 717	 timecost = 0.045212s
CS: find better solution, the fvsp is = 716	 timecost = 0.045253s
CS: find better solution, the fvsp is = 715	 timecost = 0.045291s
CS: find better solution, the fvsp is = 714	 timecost = 0.045332s
CS: find better solution, the fvsp is = 713	 timecost = 0.045372s
CS: find better solution, the fvsp is = 712	 timecost = 0.045412s
CS: find better solution, the fvsp is = 711	 timecost = 0.045458s
CS: find better solution, the fvsp is = 710	 timecost = 0.045496s
CS: find better solution, the fvsp is = 709	 timecost = 0.045534s
CS: find better solution, the fvsp is = 708	 timecost = 0.045574s
CS: find better solution, the fvsp is = 707	 timecost = 0.045614s
CS: find better solution, the fvsp is = 706	 timecost = 0.045652s
CS: find better solution, the fvsp is = 705	 timecost = 0.045689s
CS: find better solution, the fvsp is = 704	 timecost = 0.045733s
CS: find better solution, the fvsp is = 703	 timecost = 0.045773s
CS: find better solution, the fvsp is = 702	 timecost = 0.045814s
CS: find better solution, the fvsp is = 701	 timecost = 0.045854s
CS: find better solution, the fvsp is = 700	 timecost = 0.045892s
CS: find better solution, the fvsp is = 699	 timecost = 0.045932s
CS: find better solution, the fvsp is = 698	 timecost = 0.045971s
CS: find better solution, the fvsp is = 697	 timecost = 0.046007s
CS: find better solution, the fvsp is = 696	 timecost = 0.046047s
CS: find better solution, the fvsp is = 695	 timecost = 0.046098s
CS: find better solution, the fvsp is = 694	 timecost = 0.046134s
CS: find better solution, the fvsp is = 693	 timecost = 0.046174s
CS: find better solution, the fvsp is = 692	 timecost = 0.046211s
CS: find better solution, the fvsp is = 691	 timecost = 0.046249s
CS: find better solution, the fvsp is = 690	 timecost = 0.046292s
CS: find better solution, the fvsp is = 689	 timecost = 0.046328s
CS: find better solution, the fvsp is = 688	 timecost = 0.046365s
CS: find better solution, the fvsp is = 687	 timecost = 0.046405s
CS: find better solution, the fvsp is = 686	 timecost = 0.046445s
CS: find better solution, the fvsp is = 685	 timecost = 0.046486s
CS: find better solution, the fvsp is = 684	 timecost = 0.046525s
CS: find better solution, the fvsp is = 683	 timecost = 0.046566s
CS: find better solution, the fvsp is = 682	 timecost = 0.046604s
CS: find better solution, the fvsp is = 681	 timecost = 0.046643s
CS: find better solution, the fvsp is = 680	 timecost = 0.04668s
CS: find better solution, the fvsp is = 679	 timecost = 0.046715s
CS: find better solution, the fvsp is = 678	 timecost = 0.057286s
CS: find better solution, the fvsp is = 677	 timecost = 0.057333s
CS: find better solution, the fvsp is = 676	 timecost = 0.057375s
CS: find better solution, the fvsp is = 675	 timecost = 0.057417s
CS: find better solution, the fvsp is = 674	 timecost = 0.057463s
CS: find better solution, the fvsp is = 673	 timecost = 0.057505s
CS: find better solution, the fvsp is = 672	 timecost = 0.057545s
CS: find better solution, the fvsp is = 671	 timecost = 0.057584s
CS: find better solution, the fvsp is = 670	 timecost = 0.057621s
CS: find better solution, the fvsp is = 669	 timecost = 0.057662s
CS: find better solution, the fvsp is = 668	 timecost = 0.057699s
CS: find better solution, the fvsp is = 667	 timecost = 0.057739s
CS: find better solution, the fvsp is = 666	 timecost = 0.057777s
CS: find better solution, the fvsp is = 665	 timecost = 0.057817s
CS: find better solution, the fvsp is = 664	 timecost = 0.057854s
CS: find better solution, the fvsp is = 663	 timecost = 0.057895s
CS: find better solution, the fvsp is = 662	 timecost = 0.057934s
CS: find better solution, the fvsp is = 661	 timecost = 0.057974s
CS: find better solution, the fvsp is = 660	 timecost = 0.058015s
CS: find better solution, the fvsp is = 659	 timecost = 0.058063s
CS: find better solution, the fvsp is = 658	 timecost = 0.058113s
CS: find better solution, the fvsp is = 657	 timecost = 0.058153s
CS: find better solution, the fvsp is = 656	 timecost = 0.058194s
CS: find better solution, the fvsp is = 655	 timecost = 0.058232s
CS: find better solution, the fvsp is = 654	 timecost = 0.058274s
CS: find better solution, the fvsp is = 653	 timecost = 0.058314s
CS: find better solution, the fvsp is = 652	 timecost = 0.058352s
CS: find better solution, the fvsp is = 651	 timecost = 0.058394s
CS: find better solution, the fvsp is = 650	 timecost = 0.058433s
CS: find better solution, the fvsp is = 649	 timecost = 0.058472s
CS: find better solution, the fvsp is = 648	 timecost = 0.058513s
CS: find better solution, the fvsp is = 647	 timecost = 0.058557s
CS: find better solution, the fvsp is = 646	 timecost = 0.0586s
CS: find better solution, the fvsp is = 645	 timecost = 0.05864s
CS: find better solution, the fvsp is = 644	 timecost = 0.058677s
CS: find better solution, the fvsp is = 643	 timecost = 0.066337s
CS: find better solution, the fvsp is = 642	 timecost = 0.066394s
CS: find better solution, the fvsp is = 641	 timecost = 0.066436s
CS: find better solution, the fvsp is = 640	 timecost = 0.066476s
CS: find better solution, the fvsp is = 639	 timecost = 0.066515s
CS: find better solution, the fvsp is = 638	 timecost = 0.066557s
CS: find better solution, the fvsp is = 637	 timecost = 0.066596s
CS: find better solution, the fvsp is = 636	 timecost = 0.066639s
CS: find better solution, the fvsp is = 635	 timecost = 0.066678s
CS: find better solution, the fvsp is = 634	 timecost = 0.066718s
CS: find better solution, the fvsp is = 633	 timecost = 0.066758s
CS: find better solution, the fvsp is = 632	 timecost = 0.066797s
CS: find better solution, the fvsp is = 631	 timecost = 0.066837s
CS: find better solution, the fvsp is = 630	 timecost = 0.066879s
CS: find better solution, the fvsp is = 629	 timecost = 0.066915s
CS: find better solution, the fvsp is = 628	 timecost = 0.066958s
CS: find better solution, the fvsp is = 627	 timecost = 0.067s
CS: find better solution, the fvsp is = 626	 timecost = 0.074495s
CS: find better solution, the fvsp is = 625	 timecost = 0.07454s
CS: find better solution, the fvsp is = 624	 timecost = 0.074581s
CS: find better solution, the fvsp is = 623	 timecost = 0.074622s
CS: find better solution, the fvsp is = 622	 timecost = 0.074662s
CS: find better solution, the fvsp is = 621	 timecost = 0.074702s
CS: find better solution, the fvsp is = 620	 timecost = 0.074742s
CS: find better solution, the fvsp is = 619	 timecost = 0.074783s
CS: find better solution, the fvsp is = 618	 timecost = 0.074822s
CS: find better solution, the fvsp is = 617	 timecost = 0.07486s
CS: find better solution, the fvsp is = 616	 timecost = 0.074899s
CS: find better solution, the fvsp is = 615	 timecost = 0.074937s
CS: find better solution, the fvsp is = 614	 timecost = 0.074979s
CS: find better solution, the fvsp is = 613	 timecost = 0.075019s
CS: find better solution, the fvsp is = 612	 timecost = 0.075061s
CS: find better solution, the fvsp is = 611	 timecost = 0.075111s
CS: find better solution, the fvsp is = 610	 timecost = 0.075155s
CS: find better solution, the fvsp is = 609	 timecost = 0.075196s
CS: find better solution, the fvsp is = 608	 timecost = 0.075238s
CS: find better solution, the fvsp is = 607	 timecost = 0.075284s
CS: find better solution, the fvsp is = 606	 timecost = 0.075327s
CS: find better solution, the fvsp is = 605	 timecost = 0.075366s
CS: find better solution, the fvsp is = 604	 timecost = 0.075405s
CS: find better solution, the fvsp is = 603	 timecost = 0.081057s
CS: find better solution, the fvsp is = 602	 timecost = 0.081109s
CS: find better solution, the fvsp is = 601	 timecost = 0.081152s
CS: find better solution, the fvsp is = 600	 timecost = 0.081191s
CS: find better solution, the fvsp is = 599	 timecost = 0.08123s
CS: find better solution, the fvsp is = 598	 timecost = 0.081272s
CS: find better solution, the fvsp is = 597	 timecost = 0.081319s
CS: find better solution, the fvsp is = 596	 timecost = 0.081364s
CS: find better solution, the fvsp is = 595	 timecost = 0.091532s
CS: find better solution, the fvsp is = 594	 timecost = 0.102057s
CS: find better solution, the fvsp is = 593	 timecost = 0.102109s
CS: find better solution, the fvsp is = 592	 timecost = 0.113358s
CS: find better solution, the fvsp is = 591	 timecost = 0.113403s
CS: find better solution, the fvsp is = 590	 timecost = 0.113453s
CS: find better solution, the fvsp is = 589	 timecost = 0.119329s
CS: find better solution, the fvsp is = 588	 timecost = 0.119369s
CS: find better solution, the fvsp is = 587	 timecost = 0.124302s
CS: find better solution, the fvsp is = 586	 timecost = 0.129773s
CS: find better solution, the fvsp is = 585	 timecost = 0.12982s
CS: find better solution, the fvsp is = 584	 timecost = 0.129861s
CS: find better solution, the fvsp is = 583	 timecost = 0.129902s
CS: find better solution, the fvsp is = 582	 timecost = 0.129945s
CS: find better solution, the fvsp is = 581	 timecost = 0.129985s
CS: find better solution, the fvsp is = 580	 timecost = 0.140984s
CS: find better solution, the fvsp is = 579	 timecost = 0.15241s
CS: find better solution, the fvsp is = 578	 timecost = 0.152457s
CS: find better solution, the fvsp is = 577	 timecost = 0.152496s
CS: find better solution, the fvsp is = 576	 timecost = 0.152536s
CS: find better solution, the fvsp is = 575	 timecost = 0.152576s
CS: find better solution, the fvsp is = 574	 timecost = 0.157463s
CS: find better solution, the fvsp is = 573	 timecost = 0.157509s
CS: find better solution, the fvsp is = 572	 timecost = 0.167774s
CS: find better solution, the fvsp is = 571	 timecost = 0.167823s
CS: find better solution, the fvsp is = 570	 timecost = 0.167864s
CS: find better solution, the fvsp is = 569	 timecost = 0.172467s
CS: find better solution, the fvsp is = 568	 timecost = 0.172515s
CS: find better solution, the fvsp is = 567	 timecost = 0.177377s
CS: find better solution, the fvsp is = 566	 timecost = 0.17742s
CS: find better solution, the fvsp is = 565	 timecost = 0.182562s
CS: find better solution, the fvsp is = 564	 timecost = 0.187243s
CS: find better solution, the fvsp is = 563	 timecost = 0.187287s
CS: find better solution, the fvsp is = 562	 timecost = 0.187328s
CS: find better solution, the fvsp is = 561	 timecost = 0.187371s
CS: find better solution, the fvsp is = 560	 timecost = 0.197031s
CS: find better solution, the fvsp is = 559	 timecost = 0.197085s
CS: find better solution, the fvsp is = 558	 timecost = 0.201942s
CS: find better solution, the fvsp is = 557	 timecost = 0.201988s
CS: find better solution, the fvsp is = 556	 timecost = 0.202029s
CS: find better solution, the fvsp is = 555	 timecost = 0.202082s
CS: find better solution, the fvsp is = 554	 timecost = 0.202126s
CS: find better solution, the fvsp is = 553	 timecost = 0.202168s
CS: find better solution, the fvsp is = 552	 timecost = 0.202208s
CS: find better solution, the fvsp is = 551	 timecost = 0.20225s
CS: find better solution, the fvsp is = 550	 timecost = 0.214055s
CS: find better solution, the fvsp is = 549	 timecost = 0.232213s
CS: find better solution, the fvsp is = 548	 timecost = 0.23226s
CS: find better solution, the fvsp is = 547	 timecost = 0.232302s
CS: find better solution, the fvsp is = 546	 timecost = 0.243226s
CS: find better solution, the fvsp is = 545	 timecost = 0.24327s
CS: find better solution, the fvsp is = 544	 timecost = 0.247007s
CS: find better solution, the fvsp is = 543	 timecost = 0.24705s
CS: find better solution, the fvsp is = 542	 timecost = 0.295607s
CS: find better solution, the fvsp is = 541	 timecost = 0.303232s
CS: find better solution, the fvsp is = 540	 timecost = 0.303279s
CS: find better solution, the fvsp is = 539	 timecost = 0.330477s
CS: find better solution, the fvsp is = 538	 timecost = 0.330522s
CS: find better solution, the fvsp is = 537	 timecost = 0.330566s
CS: find better solution, the fvsp is = 536	 timecost = 0.374739s
CS: find better solution, the fvsp is = 535	 timecost = 0.384961s
CS: find better solution, the fvsp is = 534	 timecost = 0.399433s
CS: find better solution, the fvsp is = 533	 timecost = 0.399477s
CS: find better solution, the fvsp is = 532	 timecost = 0.412888s
CS: find better solution, the fvsp is = 531	 timecost = 0.45916s
CS: find better solution, the fvsp is = 530	 timecost = 0.459208s
CS: find better solution, the fvsp is = 529	 timecost = 0.502476s
CS: find better solution, the fvsp is = 528	 timecost = 0.506313s
CS: find better solution, the fvsp is = 527	 timecost = 0.506357s
CS: find better solution, the fvsp is = 526	 timecost = 0.589477s
CS: find better solution, the fvsp is = 525	 timecost = 0.745639s
CS: find better solution, the fvsp is = 524	 timecost = 0.771483s
CS: find better solution, the fvsp is = 523	 timecost = 0.800269s
CS: find better solution, the fvsp is = 522	 timecost = 0.84088s
CS: find better solution, the fvsp is = 521	 timecost = 0.851747s
CS: find better solution, the fvsp is = 520	 timecost = 0.88191s
CS: find better solution, the fvsp is = 519	 timecost = 0.881979s
CS: find better solution, the fvsp is = 518	 timecost = 1.00926s
CS: find better solution, the fvsp is = 517	 timecost = 1.0263s
CS: find better solution, the fvsp is = 516	 timecost = 1.18144s
CS: find better solution, the fvsp is = 515	 timecost = 1.1924s
CS: find better solution, the fvsp is = 514	 timecost = 1.49085s
CS: find better solution, the fvsp is = 513	 timecost = 1.63028s
CS: find better solution, the fvsp is = 512	 timecost = 1.67506s
CS: find better solution, the fvsp is = 511	 timecost = 1.71459s
CS: find better solution, the fvsp is = 510	 timecost = 1.78861s
CS: find better solution, the fvsp is = 509	 timecost = 2.36885s
CS: find better solution, the fvsp is = 508	 timecost = 2.42118s
CS: find better solution, the fvsp is = 507	 timecost = 2.42123s
CS: find better solution, the fvsp is = 506	 timecost = 2.52434s
CS: find better solution, the fvsp is = 505	 timecost = 2.65563s
CS: find better solution, the fvsp is = 504	 timecost = 3.08977s
CS: find better solution, the fvsp is = 503	 timecost = 3.1516s
CS: find better solution, the fvsp is = 502	 timecost = 3.85919s
CS: find better solution, the fvsp is = 501	 timecost = 11.5894s
CS: find better solution, the fvsp is = 500	 timecost = 12.5727s
CS: find better solution, the fvsp is = 499	 timecost = 14.104s
CS: find better solution, the fvsp is = 498	 timecost = 14.9908s
CS: find better solution, the fvsp is = 497	 timecost = 15.0763s
CS: find better solution, the fvsp is = 496	 timecost = 15.8374s
CS: find better solution, the fvsp is = 495	 timecost = 16.0587s
CS: find better solution, the fvsp is = 494	 timecost = 20.6946s
CS: find better solution, the fvsp is = 493	 timecost = 23.5652s
CS: find better solution, the fvsp is = 492	 timecost = 23.8418s
CS: find better solution, the fvsp is = 491	 timecost = 25.1071s
CS: find better solution, the fvsp is = 490	 timecost = 26.6866s
CS: find better solution, the fvsp is = 489	 timecost = 40.5255s
CS: find better solution, the fvsp is = 488	 timecost = 44.4548s
CS: find better solution, the fvsp is = 487	 timecost = 44.7437s
CS: find better solution, the fvsp is = 486	 timecost = 46.6241s
CS: find better solution, the fvsp is = 485	 timecost = 60.3952s
CS: find better solution, the fvsp is = 484	 timecost = 78.3856s
CS: find better solution, the fvsp is = 483	 timecost = 79.4696s
CS: find better solution, the fvsp is = 482	 timecost = 336.03s
local_f = 483
key node:
374 904 1345 1058 765 1490 736 689 564 809 1095 816 1387 189 283 791 1015 714 655 1190 179 477 1090 52 1085 1233 578 1027 696 610 1339 1063 1464 1313 92 1040 274 927 69 1005 1375 284 1105 923 1300 227 616 1434 804 947 914 810 330 153 665 1218 1311 1104 162 820 1214 1292 187 1173 209 517 1293 1479 1411 1139 1191 507 1066 1498 158 1166 1197 1179 692 571 80 27 749 451 1036 1309 259 574 1128 281 476 135 1070 962 435 57 424 445 381 668 89 1087 1192 90 611 280 1220 970 168 942 640 1020 588 48 1437 109 987 154 1316 163 654 906 341 645 1384 632 758 1432 1487 973 1242 511 971 577 694 554 1391 593 188 675 880 484 1494 173 625 387 699 529 444 84 1067 228 408 40 1363 202 336 849 1430 866 167 145 49 955 169 1026 848 1003 112 55 1224 798 905 422 343 796 1119 1136 1232 1124 210 1240 617 1193 114 181 575 161 1305 854 730 399 1290 1471 335 5 38 972 713 194 103 264 1476 705 1023 101 1331 567 543 246 538 11 23 814 293 131 1287 842 419 1089 322 1163 1219 1392 272 305 77 833 609 837 361 672 470 1239 653 473 214 998 379 1373 1198 1155 1413 132 1343 1377 412 1222 1241 1260 1141 876 75 1273 1116 1393 524 968 1264 1283 980 1459 751 697 315 1254 385 592 918 1047 1161 741 1052 1320 1448 380 226 488 213 767 247 152 884 404 172 687 1249 1491 793 1284 37 8 275 314 410 1123 826 1144 94 1247 763 368 844 547 258 657 17 795 297 65 389 1088 1226 466 1446 562 894 7 937 1457 630 467 870 802 171 304 1053 110 548 203 1263 1008 1014 1365 1262 584 1431 890 9 600 4 325 702 104 875 1170 208 540 184 800 150 873 1442 1253 1350 781 235 1055 392 557 30 218 151 337 1071 706 266 690 883 328 768 240 909 545 752 1454 674 1369 887 670 627 1302 1402 1041 329 285 239 717 778 1205 295 934 1025 1412 225 682 1399 76 263 1024 508 766 1372 1323 1390 1216 371 1410 938 785 1051 1130 825 1397 550 969 206 1182 106 128 287 789 921 14 1245 303 680 829 572 1308 686 222 1497 439 991 707 712 822 774 629 352 783 219 777 282 1469 170 959 1407 217 1406 1418 537 420 913 746 1422 260 708 881 1028 446 502 1386 1272 514 1381 324 1050 1158 1468 47 1143 521 1403 898 1426 323 1079 851 1462 1114 1492 
============================ round 8 ===============================
Complete the construction of the initial solution, the fvsp is = 750	 timecost = 0.024066s
CS: find better solution, the fvsp is = 749	 timecost = 0.042059s
CS: find better solution, the fvsp is = 748	 timecost = 0.042114s
CS: find better solution, the fvsp is = 747	 timecost = 0.042155s
CS: find better solution, the fvsp is = 746	 timecost = 0.042194s
CS: find better solution, the fvsp is = 745	 timecost = 0.042233s
CS: find better solution, the fvsp is = 744	 timecost = 0.042274s
CS: find better solution, the fvsp is = 743	 timecost = 0.042316s
CS: find better solution, the fvsp is = 742	 timecost = 0.042359s
CS: find better solution, the fvsp is = 741	 timecost = 0.042396s
CS: find better solution, the fvsp is = 740	 timecost = 0.042436s
CS: find better solution, the fvsp is = 739	 timecost = 0.042475s
CS: find better solution, the fvsp is = 738	 timecost = 0.042513s
CS: find better solution, the fvsp is = 737	 timecost = 0.042553s
CS: find better solution, the fvsp is = 736	 timecost = 0.042592s
CS: find better solution, the fvsp is = 735	 timecost = 0.04263s
CS: find better solution, the fvsp is = 734	 timecost = 0.042671s
CS: find better solution, the fvsp is = 733	 timecost = 0.04271s
CS: find better solution, the fvsp is = 732	 timecost = 0.042749s
CS: find better solution, the fvsp is = 731	 timecost = 0.04279s
CS: find better solution, the fvsp is = 730	 timecost = 0.042828s
CS: find better solution, the fvsp is = 729	 timecost = 0.042866s
CS: find better solution, the fvsp is = 728	 timecost = 0.042901s
CS: find better solution, the fvsp is = 727	 timecost = 0.042943s
CS: find better solution, the fvsp is = 726	 timecost = 0.042987s
CS: find better solution, the fvsp is = 725	 timecost = 0.043034s
CS: find better solution, the fvsp is = 724	 timecost = 0.043075s
CS: find better solution, the fvsp is = 723	 timecost = 0.043113s
CS: find better solution, the fvsp is = 722	 timecost = 0.043153s
CS: find better solution, the fvsp is = 721	 timecost = 0.04319s
CS: find better solution, the fvsp is = 720	 timecost = 0.043229s
CS: find better solution, the fvsp is = 719	 timecost = 0.04327s
CS: find better solution, the fvsp is = 718	 timecost = 0.043311s
CS: find better solution, the fvsp is = 717	 timecost = 0.043363s
CS: find better solution, the fvsp is = 716	 timecost = 0.043404s
CS: find better solution, the fvsp is = 715	 timecost = 0.043444s
CS: find better solution, the fvsp is = 714	 timecost = 0.043487s
CS: find better solution, the fvsp is = 713	 timecost = 0.043528s
CS: find better solution, the fvsp is = 712	 timecost = 0.043572s
CS: find better solution, the fvsp is = 711	 timecost = 0.043611s
CS: find better solution, the fvsp is = 710	 timecost = 0.043654s
CS: find better solution, the fvsp is = 709	 timecost = 0.043696s
CS: find better solution, the fvsp is = 708	 timecost = 0.043733s
CS: find better solution, the fvsp is = 707	 timecost = 0.043772s
CS: find better solution, the fvsp is = 706	 timecost = 0.043814s
CS: find better solution, the fvsp is = 705	 timecost = 0.043852s
CS: find better solution, the fvsp is = 704	 timecost = 0.043892s
CS: find better solution, the fvsp is = 703	 timecost = 0.043934s
CS: find better solution, the fvsp is = 702	 timecost = 0.043975s
CS: find better solution, the fvsp is = 701	 timecost = 0.044014s
CS: find better solution, the fvsp is = 700	 timecost = 0.044064s
CS: find better solution, the fvsp is = 699	 timecost = 0.044106s
CS: find better solution, the fvsp is = 698	 timecost = 0.044147s
CS: find better solution, the fvsp is = 697	 timecost = 0.044189s
CS: find better solution, the fvsp is = 696	 timecost = 0.044231s
CS: find better solution, the fvsp is = 695	 timecost = 0.044272s
CS: find better solution, the fvsp is = 694	 timecost = 0.044309s
CS: find better solution, the fvsp is = 693	 timecost = 0.044352s
CS: find better solution, the fvsp is = 692	 timecost = 0.044393s
CS: find better solution, the fvsp is = 691	 timecost = 0.044433s
CS: find better solution, the fvsp is = 690	 timecost = 0.04447s
CS: find better solution, the fvsp is = 689	 timecost = 0.044514s
CS: find better solution, the fvsp is = 688	 timecost = 0.044557s
CS: find better solution, the fvsp is = 687	 timecost = 0.044598s
CS: find better solution, the fvsp is = 686	 timecost = 0.044638s
CS: find better solution, the fvsp is = 685	 timecost = 0.044679s
CS: find better solution, the fvsp is = 684	 timecost = 0.044723s
CS: find better solution, the fvsp is = 683	 timecost = 0.044761s
CS: find better solution, the fvsp is = 682	 timecost = 0.044802s
CS: find better solution, the fvsp is = 681	 timecost = 0.044845s
CS: find better solution, the fvsp is = 680	 timecost = 0.044886s
CS: find better solution, the fvsp is = 679	 timecost = 0.044927s
CS: find better solution, the fvsp is = 678	 timecost = 0.044964s
CS: find better solution, the fvsp is = 677	 timecost = 0.045004s
CS: find better solution, the fvsp is = 676	 timecost = 0.045052s
CS: find better solution, the fvsp is = 675	 timecost = 0.045093s
CS: find better solution, the fvsp is = 674	 timecost = 0.045133s
CS: find better solution, the fvsp is = 673	 timecost = 0.045172s
CS: find better solution, the fvsp is = 672	 timecost = 0.045213s
CS: find better solution, the fvsp is = 671	 timecost = 0.045252s
CS: find better solution, the fvsp is = 670	 timecost = 0.045291s
CS: find better solution, the fvsp is = 669	 timecost = 0.045334s
CS: find better solution, the fvsp is = 668	 timecost = 0.045378s
CS: find better solution, the fvsp is = 667	 timecost = 0.04542s
CS: find better solution, the fvsp is = 666	 timecost = 0.045464s
CS: find better solution, the fvsp is = 665	 timecost = 0.057175s
CS: find better solution, the fvsp is = 664	 timecost = 0.057221s
CS: find better solution, the fvsp is = 663	 timecost = 0.057266s
CS: find better solution, the fvsp is = 662	 timecost = 0.05731s
CS: find better solution, the fvsp is = 661	 timecost = 0.05735s
CS: find better solution, the fvsp is = 660	 timecost = 0.057391s
CS: find better solution, the fvsp is = 659	 timecost = 0.057432s
CS: find better solution, the fvsp is = 658	 timecost = 0.057473s
CS: find better solution, the fvsp is = 657	 timecost = 0.057516s
CS: find better solution, the fvsp is = 656	 timecost = 0.057557s
CS: find better solution, the fvsp is = 655	 timecost = 0.057599s
CS: find better solution, the fvsp is = 654	 timecost = 0.057643s
CS: find better solution, the fvsp is = 653	 timecost = 0.057684s
CS: find better solution, the fvsp is = 652	 timecost = 0.057725s
CS: find better solution, the fvsp is = 651	 timecost = 0.05777s
CS: find better solution, the fvsp is = 650	 timecost = 0.057814s
CS: find better solution, the fvsp is = 649	 timecost = 0.057858s
CS: find better solution, the fvsp is = 648	 timecost = 0.057903s
CS: find better solution, the fvsp is = 647	 timecost = 0.05794s
CS: find better solution, the fvsp is = 646	 timecost = 0.057983s
CS: find better solution, the fvsp is = 645	 timecost = 0.05803s
CS: find better solution, the fvsp is = 644	 timecost = 0.058069s
CS: find better solution, the fvsp is = 643	 timecost = 0.05811s
CS: find better solution, the fvsp is = 642	 timecost = 0.058149s
CS: find better solution, the fvsp is = 641	 timecost = 0.058191s
CS: find better solution, the fvsp is = 640	 timecost = 0.058233s
CS: find better solution, the fvsp is = 639	 timecost = 0.058274s
CS: find better solution, the fvsp is = 638	 timecost = 0.058316s
CS: find better solution, the fvsp is = 637	 timecost = 0.058356s
CS: find better solution, the fvsp is = 636	 timecost = 0.058395s
CS: find better solution, the fvsp is = 635	 timecost = 0.058434s
CS: find better solution, the fvsp is = 634	 timecost = 0.058473s
CS: find better solution, the fvsp is = 633	 timecost = 0.058517s
CS: find better solution, the fvsp is = 632	 timecost = 0.058557s
CS: find better solution, the fvsp is = 631	 timecost = 0.058601s
CS: find better solution, the fvsp is = 630	 timecost = 0.058644s
CS: find better solution, the fvsp is = 629	 timecost = 0.058687s
CS: find better solution, the fvsp is = 628	 timecost = 0.058729s
CS: find better solution, the fvsp is = 627	 timecost = 0.05877s
CS: find better solution, the fvsp is = 626	 timecost = 0.058816s
CS: find better solution, the fvsp is = 625	 timecost = 0.058858s
CS: find better solution, the fvsp is = 624	 timecost = 0.067911s
CS: find better solution, the fvsp is = 623	 timecost = 0.067956s
CS: find better solution, the fvsp is = 622	 timecost = 0.067996s
CS: find better solution, the fvsp is = 621	 timecost = 0.068045s
CS: find better solution, the fvsp is = 620	 timecost = 0.068087s
CS: find better solution, the fvsp is = 619	 timecost = 0.068127s
CS: find better solution, the fvsp is = 618	 timecost = 0.068169s
CS: find better solution, the fvsp is = 617	 timecost = 0.068212s
CS: find better solution, the fvsp is = 616	 timecost = 0.068258s
CS: find better solution, the fvsp is = 615	 timecost = 0.068298s
CS: find better solution, the fvsp is = 614	 timecost = 0.06834s
CS: find better solution, the fvsp is = 613	 timecost = 0.068386s
CS: find better solution, the fvsp is = 612	 timecost = 0.068433s
CS: find better solution, the fvsp is = 611	 timecost = 0.068474s
CS: find better solution, the fvsp is = 610	 timecost = 0.068518s
CS: find better solution, the fvsp is = 609	 timecost = 0.076802s
CS: find better solution, the fvsp is = 608	 timecost = 0.076848s
CS: find better solution, the fvsp is = 607	 timecost = 0.076892s
CS: find better solution, the fvsp is = 606	 timecost = 0.076935s
CS: find better solution, the fvsp is = 605	 timecost = 0.076976s
CS: find better solution, the fvsp is = 604	 timecost = 0.077017s
CS: find better solution, the fvsp is = 603	 timecost = 0.077066s
CS: find better solution, the fvsp is = 602	 timecost = 0.077106s
CS: find better solution, the fvsp is = 601	 timecost = 0.077148s
CS: find better solution, the fvsp is = 600	 timecost = 0.077186s
CS: find better solution, the fvsp is = 599	 timecost = 0.077225s
CS: find better solution, the fvsp is = 598	 timecost = 0.077266s
CS: find better solution, the fvsp is = 597	 timecost = 0.077311s
CS: find better solution, the fvsp is = 596	 timecost = 0.077349s
CS: find better solution, the fvsp is = 595	 timecost = 0.077391s
CS: find better solution, the fvsp is = 594	 timecost = 0.084839s
CS: find better solution, the fvsp is = 593	 timecost = 0.084886s
CS: find better solution, the fvsp is = 592	 timecost = 0.084929s
CS: find better solution, the fvsp is = 591	 timecost = 0.084969s
CS: find better solution, the fvsp is = 590	 timecost = 0.085009s
CS: find better solution, the fvsp is = 589	 timecost = 0.085056s
CS: find better solution, the fvsp is = 588	 timecost = 0.0851s
CS: find better solution, the fvsp is = 587	 timecost = 0.085142s
CS: find better solution, the fvsp is = 586	 timecost = 0.085184s
CS: find better solution, the fvsp is = 585	 timecost = 0.085226s
CS: find better solution, the fvsp is = 584	 timecost = 0.091423s
CS: find better solution, the fvsp is = 583	 timecost = 0.091468s
CS: find better solution, the fvsp is = 582	 timecost = 0.091513s
CS: find better solution, the fvsp is = 581	 timecost = 0.091554s
CS: find better solution, the fvsp is = 580	 timecost = 0.091599s
CS: find better solution, the fvsp is = 579	 timecost = 0.091639s
CS: find better solution, the fvsp is = 578	 timecost = 0.091682s
CS: find better solution, the fvsp is = 577	 timecost = 0.091726s
CS: find better solution, the fvsp is = 576	 timecost = 0.091771s
CS: find better solution, the fvsp is = 575	 timecost = 0.091811s
CS: find better solution, the fvsp is = 574	 timecost = 0.091849s
CS: find better solution, the fvsp is = 573	 timecost = 0.09189s
CS: find better solution, the fvsp is = 572	 timecost = 0.09734s
CS: find better solution, the fvsp is = 571	 timecost = 0.103198s
CS: find better solution, the fvsp is = 570	 timecost = 0.103254s
CS: find better solution, the fvsp is = 569	 timecost = 0.103296s
CS: find better solution, the fvsp is = 568	 timecost = 0.124139s
CS: find better solution, the fvsp is = 567	 timecost = 0.124189s
CS: find better solution, the fvsp is = 566	 timecost = 0.130073s
CS: find better solution, the fvsp is = 565	 timecost = 0.130127s
CS: find better solution, the fvsp is = 564	 timecost = 0.130169s
CS: find better solution, the fvsp is = 563	 timecost = 0.134909s
CS: find better solution, the fvsp is = 562	 timecost = 0.139353s
CS: find better solution, the fvsp is = 561	 timecost = 0.1394s
CS: find better solution, the fvsp is = 560	 timecost = 0.152872s
CS: find better solution, the fvsp is = 559	 timecost = 0.157185s
CS: find better solution, the fvsp is = 558	 timecost = 0.157231s
CS: find better solution, the fvsp is = 557	 timecost = 0.157271s
CS: find better solution, the fvsp is = 556	 timecost = 0.177194s
CS: find better solution, the fvsp is = 555	 timecost = 0.181381s
CS: find better solution, the fvsp is = 554	 timecost = 0.200363s
CS: find better solution, the fvsp is = 553	 timecost = 0.205063s
CS: find better solution, the fvsp is = 552	 timecost = 0.258526s
CS: find better solution, the fvsp is = 551	 timecost = 0.258591s
CS: find better solution, the fvsp is = 550	 timecost = 0.258638s
CS: find better solution, the fvsp is = 549	 timecost = 0.263051s
CS: find better solution, the fvsp is = 548	 timecost = 0.263098s
CS: find better solution, the fvsp is = 547	 timecost = 0.277003s
CS: find better solution, the fvsp is = 546	 timecost = 0.277057s
CS: find better solution, the fvsp is = 545	 timecost = 0.277103s
CS: find better solution, the fvsp is = 544	 timecost = 0.281863s
CS: find better solution, the fvsp is = 543	 timecost = 0.286149s
CS: find better solution, the fvsp is = 542	 timecost = 0.29077s
CS: find better solution, the fvsp is = 541	 timecost = 0.315154s
CS: find better solution, the fvsp is = 540	 timecost = 0.324194s
CS: find better solution, the fvsp is = 539	 timecost = 0.336591s
CS: find better solution, the fvsp is = 538	 timecost = 0.341017s
CS: find better solution, the fvsp is = 537	 timecost = 0.385589s
CS: find better solution, the fvsp is = 536	 timecost = 0.389952s
CS: find better solution, the fvsp is = 535	 timecost = 0.496205s
CS: find better solution, the fvsp is = 534	 timecost = 0.496256s
CS: find better solution, the fvsp is = 533	 timecost = 0.576094s
CS: find better solution, the fvsp is = 532	 timecost = 0.585131s
CS: find better solution, the fvsp is = 531	 timecost = 0.610153s
CS: find better solution, the fvsp is = 530	 timecost = 0.610202s
CS: find better solution, the fvsp is = 529	 timecost = 0.68702s
CS: find better solution, the fvsp is = 528	 timecost = 0.687083s
CS: find better solution, the fvsp is = 527	 timecost = 0.708287s
CS: find better solution, the fvsp is = 526	 timecost = 0.720414s
CS: find better solution, the fvsp is = 525	 timecost = 0.7277s
CS: find better solution, the fvsp is = 524	 timecost = 0.814928s
CS: find better solution, the fvsp is = 523	 timecost = 0.814977s
CS: find better solution, the fvsp is = 522	 timecost = 0.815028s
CS: find better solution, the fvsp is = 521	 timecost = 0.865004s
CS: find better solution, the fvsp is = 520	 timecost = 1.13182s
CS: find better solution, the fvsp is = 519	 timecost = 1.18432s
CS: find better solution, the fvsp is = 518	 timecost = 1.22596s
CS: find better solution, the fvsp is = 517	 timecost = 1.22954s
CS: find better solution, the fvsp is = 516	 timecost = 1.37948s
CS: find better solution, the fvsp is = 515	 timecost = 1.51068s
CS: find better solution, the fvsp is = 514	 timecost = 1.52296s
CS: find better solution, the fvsp is = 513	 timecost = 1.52301s
CS: find better solution, the fvsp is = 512	 timecost = 1.53025s
CS: find better solution, the fvsp is = 511	 timecost = 1.75408s
CS: find better solution, the fvsp is = 510	 timecost = 2.06989s
CS: find better solution, the fvsp is = 509	 timecost = 2.27698s
CS: find better solution, the fvsp is = 508	 timecost = 2.28005s
CS: find better solution, the fvsp is = 507	 timecost = 2.59016s
CS: find better solution, the fvsp is = 506	 timecost = 2.60898s
CS: find better solution, the fvsp is = 505	 timecost = 2.77039s
CS: find better solution, the fvsp is = 504	 timecost = 2.77045s
CS: find better solution, the fvsp is = 503	 timecost = 3.08869s
CS: find better solution, the fvsp is = 502	 timecost = 3.20555s
CS: find better solution, the fvsp is = 501	 timecost = 3.22579s
CS: find better solution, the fvsp is = 500	 timecost = 3.22584s
CS: find better solution, the fvsp is = 499	 timecost = 3.77463s
CS: find better solution, the fvsp is = 498	 timecost = 4.28886s
CS: find better solution, the fvsp is = 497	 timecost = 5.15089s
CS: find better solution, the fvsp is = 496	 timecost = 5.29011s
CS: find better solution, the fvsp is = 495	 timecost = 6.02447s
CS: find better solution, the fvsp is = 494	 timecost = 12.8509s
CS: find better solution, the fvsp is = 493	 timecost = 13.1949s
CS: find better solution, the fvsp is = 492	 timecost = 13.2851s
CS: find better solution, the fvsp is = 491	 timecost = 14.1203s
CS: find better solution, the fvsp is = 490	 timecost = 16.4868s
CS: find better solution, the fvsp is = 489	 timecost = 22.0338s
CS: find better solution, the fvsp is = 488	 timecost = 25.5967s
CS: find better solution, the fvsp is = 487	 timecost = 74.2944s
CS: find better solution, the fvsp is = 486	 timecost = 78.0589s
CS: find better solution, the fvsp is = 485	 timecost = 112.5s
CS: find better solution, the fvsp is = 484	 timecost = 112.588s
CS: find better solution, the fvsp is = 483	 timecost = 148.765s
CS: find better solution, the fvsp is = 482	 timecost = 148.916s
CS: find better solution, the fvsp is = 481	 timecost = 176.342s
CS: find better solution, the fvsp is = 480	 timecost = 198.908s
CS: find better solution, the fvsp is = 479	 timecost = 299.105s
CS: find better solution, the fvsp is = 478	 timecost = 393.056s
local_f = 479
key node:
1036 108 1437 1491 1249 1170 1127 1280 825 351 1028 1470 405 876 173 1376 1313 865 1277 802 385 1365 267 993 1119 268 488 1410 1354 835 1241 948 62 1373 75 584 1391 883 1292 413 1027 926 571 343 1053 1077 40 1446 244 998 610 1024 196 1261 11 1176 1173 1287 468 578 716 1090 706 114 680 276 699 228 389 547 1104 283 1469 849 637 315 470 1464 454 570 1484 334 1422 1302 1432 1025 1113 1182 77 16 844 192 688 1363 617 210 1393 896 1071 654 90 152 968 9 665 778 1382 1175 368 1139 446 521 1082 1453 1283 745 1093 410 1192 1418 30 465 791 101 1457 691 1050 215 518 178 23 266 1459 1128 1079 991 1482 1345 1055 112 1196 1102 697 1447 57 326 209 466 1242 1008 564 239 31 341 1222 1191 172 1408 690 1331 804 686 154 561 952 1329 675 1255 1278 1322 218 1403 815 104 904 1089 284 379 1320 575 903 336 84 661 730 513 816 477 529 1399 867 577 557 121 1021 970 1411 150 992 330 703 1343 611 667 240 297 1466 693 1085 444 1015 832 4 124 414 7 793 162 717 484 1344 263 596 1230 1144 217 1448 814 100 1224 935 634 1218 180 1239 741 181 808 562 422 743 537 1198 161 211 1253 995 851 927 708 890 588 837 676 937 155 1049 767 329 323 809 5 1011 1455 256 128 800 1355 789 103 1247 220 1487 840 694 842 94 854 319 245 829 380 942 1063 1190 955 1219 621 517 913 898 640 520 1070 781 1471 203 1272 543 1116 1013 1205 493 439 69 246 168 361 305 1472 1226 1264 652 376 404 476 938 552 65 525 184 709 1088 1316 909 304 1375 592 545 179 887 609 1193 1161 1114 1012 593 1356 1477 1434 1293 278 705 768 360 795 291 46 1163 314 398 1377 914 1 251 387 1158 1007 511 1402 630 1481 453 785 1468 957 1043 151 37 780 550 1058 92 923 645 287 1372 1117 1479 295 1141 371 473 325 548 274 86 1312 934 1387 76 987 692 1037 554 392 1371 227 1350 658 435 230 1336 1254 106 947 202 52 282 408 1431 1497 522 49 1412 1129 499 524 1095 47 918 419 1080 1454 194 749 97 971 145 1300 337 1311 1309 1220 1263 445 388 213 605 206 345 627 979 657 1087 1069 144 1020 1369 8 352 1456 752 235 776 1449 412 1458 429 222 1042 540 810 696 374 670 714 978 219 131 24 188 958 109 1125 775 1233 381 1492 
============================ round 9 ===============================
Complete the construction of the initial solution, the fvsp is = 769	 timecost = 0.023522s
CS: find better solution, the fvsp is = 768	 timecost = 0.043016s
CS: find better solution, the fvsp is = 767	 timecost = 0.04306s
CS: find better solution, the fvsp is = 766	 timecost = 0.043098s
CS: find better solution, the fvsp is = 765	 timecost = 0.043148s
CS: find better solution, the fvsp is = 764	 timecost = 0.043186s
CS: find better solution, the fvsp is = 763	 timecost = 0.043228s
CS: find better solution, the fvsp is = 762	 timecost = 0.043268s
CS: find better solution, the fvsp is = 761	 timecost = 0.043308s
CS: find better solution, the fvsp is = 760	 timecost = 0.043345s
CS: find better solution, the fvsp is = 759	 timecost = 0.043383s
CS: find better solution, the fvsp is = 758	 timecost = 0.04342s
CS: find better solution, the fvsp is = 757	 timecost = 0.043459s
CS: find better solution, the fvsp is = 756	 timecost = 0.043494s
CS: find better solution, the fvsp is = 755	 timecost = 0.043534s
CS: find better solution, the fvsp is = 754	 timecost = 0.043571s
CS: find better solution, the fvsp is = 753	 timecost = 0.043612s
CS: find better solution, the fvsp is = 752	 timecost = 0.043651s
CS: find better solution, the fvsp is = 751	 timecost = 0.04369s
CS: find better solution, the fvsp is = 750	 timecost = 0.043728s
CS: find better solution, the fvsp is = 749	 timecost = 0.043764s
CS: find better solution, the fvsp is = 748	 timecost = 0.0438s
CS: find better solution, the fvsp is = 747	 timecost = 0.043839s
CS: find better solution, the fvsp is = 746	 timecost = 0.043878s
CS: find better solution, the fvsp is = 745	 timecost = 0.043914s
CS: find better solution, the fvsp is = 744	 timecost = 0.043951s
CS: find better solution, the fvsp is = 743	 timecost = 0.044002s
CS: find better solution, the fvsp is = 742	 timecost = 0.044041s
CS: find better solution, the fvsp is = 741	 timecost = 0.044082s
CS: find better solution, the fvsp is = 740	 timecost = 0.044122s
CS: find better solution, the fvsp is = 739	 timecost = 0.044164s
CS: find better solution, the fvsp is = 738	 timecost = 0.044202s
CS: find better solution, the fvsp is = 737	 timecost = 0.044243s
CS: find better solution, the fvsp is = 736	 timecost = 0.044283s
CS: find better solution, the fvsp is = 735	 timecost = 0.044323s
CS: find better solution, the fvsp is = 734	 timecost = 0.04436s
CS: find better solution, the fvsp is = 733	 timecost = 0.044401s
CS: find better solution, the fvsp is = 732	 timecost = 0.04444s
CS: find better solution, the fvsp is = 731	 timecost = 0.044476s
CS: find better solution, the fvsp is = 730	 timecost = 0.044516s
CS: find better solution, the fvsp is = 729	 timecost = 0.044557s
CS: find better solution, the fvsp is = 728	 timecost = 0.044596s
CS: find better solution, the fvsp is = 727	 timecost = 0.044636s
CS: find better solution, the fvsp is = 726	 timecost = 0.044673s
CS: find better solution, the fvsp is = 725	 timecost = 0.044717s
CS: find better solution, the fvsp is = 724	 timecost = 0.044753s
CS: find better solution, the fvsp is = 723	 timecost = 0.04479s
CS: find better solution, the fvsp is = 722	 timecost = 0.044829s
CS: find better solution, the fvsp is = 721	 timecost = 0.04487s
CS: find better solution, the fvsp is = 720	 timecost = 0.044908s
CS: find better solution, the fvsp is = 719	 timecost = 0.04495s
CS: find better solution, the fvsp is = 718	 timecost = 0.045s
CS: find better solution, the fvsp is = 717	 timecost = 0.045039s
CS: find better solution, the fvsp is = 716	 timecost = 0.045075s
CS: find better solution, the fvsp is = 715	 timecost = 0.045115s
CS: find better solution, the fvsp is = 714	 timecost = 0.045154s
CS: find better solution, the fvsp is = 713	 timecost = 0.045191s
CS: find better solution, the fvsp is = 712	 timecost = 0.045229s
CS: find better solution, the fvsp is = 711	 timecost = 0.045268s
CS: find better solution, the fvsp is = 710	 timecost = 0.045304s
CS: find better solution, the fvsp is = 709	 timecost = 0.045345s
CS: find better solution, the fvsp is = 708	 timecost = 0.045384s
CS: find better solution, the fvsp is = 707	 timecost = 0.045423s
CS: find better solution, the fvsp is = 706	 timecost = 0.045466s
CS: find better solution, the fvsp is = 705	 timecost = 0.045504s
CS: find better solution, the fvsp is = 704	 timecost = 0.045549s
CS: find better solution, the fvsp is = 703	 timecost = 0.04559s
CS: find better solution, the fvsp is = 702	 timecost = 0.04563s
CS: find better solution, the fvsp is = 701	 timecost = 0.045674s
CS: find better solution, the fvsp is = 700	 timecost = 0.045717s
CS: find better solution, the fvsp is = 699	 timecost = 0.045757s
CS: find better solution, the fvsp is = 698	 timecost = 0.0458s
CS: find better solution, the fvsp is = 697	 timecost = 0.045841s
CS: find better solution, the fvsp is = 696	 timecost = 0.045882s
CS: find better solution, the fvsp is = 695	 timecost = 0.04592s
CS: find better solution, the fvsp is = 694	 timecost = 0.045956s
CS: find better solution, the fvsp is = 693	 timecost = 0.046008s
CS: find better solution, the fvsp is = 692	 timecost = 0.046043s
CS: find better solution, the fvsp is = 691	 timecost = 0.04608s
CS: find better solution, the fvsp is = 690	 timecost = 0.046121s
CS: find better solution, the fvsp is = 689	 timecost = 0.046159s
CS: find better solution, the fvsp is = 688	 timecost = 0.046198s
CS: find better solution, the fvsp is = 687	 timecost = 0.046238s
CS: find better solution, the fvsp is = 686	 timecost = 0.046282s
CS: find better solution, the fvsp is = 685	 timecost = 0.046326s
CS: find better solution, the fvsp is = 684	 timecost = 0.046365s
CS: find better solution, the fvsp is = 683	 timecost = 0.046402s
CS: find better solution, the fvsp is = 682	 timecost = 0.046444s
CS: find better solution, the fvsp is = 681	 timecost = 0.046482s
CS: find better solution, the fvsp is = 680	 timecost = 0.046523s
CS: find better solution, the fvsp is = 679	 timecost = 0.046562s
CS: find better solution, the fvsp is = 678	 timecost = 0.046597s
CS: find better solution, the fvsp is = 677	 timecost = 0.046636s
CS: find better solution, the fvsp is = 676	 timecost = 0.046675s
CS: find better solution, the fvsp is = 675	 timecost = 0.046712s
CS: find better solution, the fvsp is = 674	 timecost = 0.046753s
CS: find better solution, the fvsp is = 673	 timecost = 0.046793s
CS: find better solution, the fvsp is = 672	 timecost = 0.046834s
CS: find better solution, the fvsp is = 671	 timecost = 0.046871s
CS: find better solution, the fvsp is = 670	 timecost = 0.046912s
CS: find better solution, the fvsp is = 669	 timecost = 0.046951s
CS: find better solution, the fvsp is = 668	 timecost = 0.046999s
CS: find better solution, the fvsp is = 667	 timecost = 0.058681s
CS: find better solution, the fvsp is = 666	 timecost = 0.058726s
CS: find better solution, the fvsp is = 665	 timecost = 0.058763s
CS: find better solution, the fvsp is = 664	 timecost = 0.058804s
CS: find better solution, the fvsp is = 663	 timecost = 0.058849s
CS: find better solution, the fvsp is = 662	 timecost = 0.058894s
CS: find better solution, the fvsp is = 661	 timecost = 0.058932s
CS: find better solution, the fvsp is = 660	 timecost = 0.05898s
CS: find better solution, the fvsp is = 659	 timecost = 0.059023s
CS: find better solution, the fvsp is = 658	 timecost = 0.059061s
CS: find better solution, the fvsp is = 657	 timecost = 0.0591s
CS: find better solution, the fvsp is = 656	 timecost = 0.059147s
CS: find better solution, the fvsp is = 655	 timecost = 0.059187s
CS: find better solution, the fvsp is = 654	 timecost = 0.059228s
CS: find better solution, the fvsp is = 653	 timecost = 0.05927s
CS: find better solution, the fvsp is = 652	 timecost = 0.05931s
CS: find better solution, the fvsp is = 651	 timecost = 0.05935s
CS: find better solution, the fvsp is = 650	 timecost = 0.059392s
CS: find better solution, the fvsp is = 649	 timecost = 0.059432s
CS: find better solution, the fvsp is = 648	 timecost = 0.059472s
CS: find better solution, the fvsp is = 647	 timecost = 0.059516s
CS: find better solution, the fvsp is = 646	 timecost = 0.059553s
CS: find better solution, the fvsp is = 645	 timecost = 0.059596s
CS: find better solution, the fvsp is = 644	 timecost = 0.059639s
CS: find better solution, the fvsp is = 643	 timecost = 0.05968s
CS: find better solution, the fvsp is = 642	 timecost = 0.059717s
CS: find better solution, the fvsp is = 641	 timecost = 0.059759s
CS: find better solution, the fvsp is = 640	 timecost = 0.059799s
CS: find better solution, the fvsp is = 639	 timecost = 0.059838s
CS: find better solution, the fvsp is = 638	 timecost = 0.059881s
CS: find better solution, the fvsp is = 637	 timecost = 0.070003s
CS: find better solution, the fvsp is = 636	 timecost = 0.070048s
CS: find better solution, the fvsp is = 635	 timecost = 0.070089s
CS: find better solution, the fvsp is = 634	 timecost = 0.070127s
CS: find better solution, the fvsp is = 633	 timecost = 0.070169s
CS: find better solution, the fvsp is = 632	 timecost = 0.07021s
CS: find better solution, the fvsp is = 631	 timecost = 0.070252s
CS: find better solution, the fvsp is = 630	 timecost = 0.070292s
CS: find better solution, the fvsp is = 629	 timecost = 0.070333s
CS: find better solution, the fvsp is = 628	 timecost = 0.070372s
CS: find better solution, the fvsp is = 627	 timecost = 0.070409s
CS: find better solution, the fvsp is = 626	 timecost = 0.070453s
CS: find better solution, the fvsp is = 625	 timecost = 0.070492s
CS: find better solution, the fvsp is = 624	 timecost = 0.070532s
CS: find better solution, the fvsp is = 623	 timecost = 0.07057s
CS: find better solution, the fvsp is = 622	 timecost = 0.070612s
CS: find better solution, the fvsp is = 621	 timecost = 0.070653s
CS: find better solution, the fvsp is = 620	 timecost = 0.070693s
CS: find better solution, the fvsp is = 619	 timecost = 0.070732s
CS: find better solution, the fvsp is = 618	 timecost = 0.07077s
CS: find better solution, the fvsp is = 617	 timecost = 0.070814s
CS: find better solution, the fvsp is = 616	 timecost = 0.07903s
CS: find better solution, the fvsp is = 615	 timecost = 0.079074s
CS: find better solution, the fvsp is = 614	 timecost = 0.07912s
CS: find better solution, the fvsp is = 613	 timecost = 0.079168s
CS: find better solution, the fvsp is = 612	 timecost = 0.079209s
CS: find better solution, the fvsp is = 611	 timecost = 0.079251s
CS: find better solution, the fvsp is = 610	 timecost = 0.07929s
CS: find better solution, the fvsp is = 609	 timecost = 0.079333s
CS: find better solution, the fvsp is = 608	 timecost = 0.079371s
CS: find better solution, the fvsp is = 607	 timecost = 0.079409s
CS: find better solution, the fvsp is = 606	 timecost = 0.079452s
CS: find better solution, the fvsp is = 605	 timecost = 0.07949s
CS: find better solution, the fvsp is = 604	 timecost = 0.079532s
CS: find better solution, the fvsp is = 603	 timecost = 0.079571s
CS: find better solution, the fvsp is = 602	 timecost = 0.079613s
CS: find better solution, the fvsp is = 601	 timecost = 0.079662s
CS: find better solution, the fvsp is = 600	 timecost = 0.08623s
CS: find better solution, the fvsp is = 599	 timecost = 0.086279s
CS: find better solution, the fvsp is = 598	 timecost = 0.086322s
CS: find better solution, the fvsp is = 597	 timecost = 0.086361s
CS: find better solution, the fvsp is = 596	 timecost = 0.086403s
CS: find better solution, the fvsp is = 595	 timecost = 0.086445s
CS: find better solution, the fvsp is = 594	 timecost = 0.086489s
CS: find better solution, the fvsp is = 593	 timecost = 0.092871s
CS: find better solution, the fvsp is = 592	 timecost = 0.092914s
CS: find better solution, the fvsp is = 591	 timecost = 0.092954s
CS: find better solution, the fvsp is = 590	 timecost = 0.099172s
CS: find better solution, the fvsp is = 589	 timecost = 0.09922s
CS: find better solution, the fvsp is = 588	 timecost = 0.099264s
CS: find better solution, the fvsp is = 587	 timecost = 0.099308s
CS: find better solution, the fvsp is = 586	 timecost = 0.099351s
CS: find better solution, the fvsp is = 585	 timecost = 0.099393s
CS: find better solution, the fvsp is = 584	 timecost = 0.099433s
CS: find better solution, the fvsp is = 583	 timecost = 0.104797s
CS: find better solution, the fvsp is = 582	 timecost = 0.104838s
CS: find better solution, the fvsp is = 581	 timecost = 0.10488s
CS: find better solution, the fvsp is = 580	 timecost = 0.109805s
CS: find better solution, the fvsp is = 579	 timecost = 0.109849s
CS: find better solution, the fvsp is = 578	 timecost = 0.115331s
CS: find better solution, the fvsp is = 577	 timecost = 0.115378s
CS: find better solution, the fvsp is = 576	 timecost = 0.11542s
CS: find better solution, the fvsp is = 575	 timecost = 0.125666s
CS: find better solution, the fvsp is = 574	 timecost = 0.136194s
CS: find better solution, the fvsp is = 573	 timecost = 0.13624s
CS: find better solution, the fvsp is = 572	 timecost = 0.136285s
CS: find better solution, the fvsp is = 571	 timecost = 0.136327s
CS: find better solution, the fvsp is = 570	 timecost = 0.136371s
CS: find better solution, the fvsp is = 569	 timecost = 0.13641s
CS: find better solution, the fvsp is = 568	 timecost = 0.141489s
CS: find better solution, the fvsp is = 567	 timecost = 0.141542s
CS: find better solution, the fvsp is = 566	 timecost = 0.141593s
CS: find better solution, the fvsp is = 565	 timecost = 0.146163s
CS: find better solution, the fvsp is = 564	 timecost = 0.146206s
CS: find better solution, the fvsp is = 563	 timecost = 0.150388s
CS: find better solution, the fvsp is = 562	 timecost = 0.150433s
CS: find better solution, the fvsp is = 561	 timecost = 0.150478s
CS: find better solution, the fvsp is = 560	 timecost = 0.16511s
CS: find better solution, the fvsp is = 559	 timecost = 0.173926s
CS: find better solution, the fvsp is = 558	 timecost = 0.173988s
CS: find better solution, the fvsp is = 557	 timecost = 0.17838s
CS: find better solution, the fvsp is = 556	 timecost = 0.178428s
CS: find better solution, the fvsp is = 555	 timecost = 0.256339s
CS: find better solution, the fvsp is = 554	 timecost = 0.26099s
CS: find better solution, the fvsp is = 553	 timecost = 0.265723s
CS: find better solution, the fvsp is = 552	 timecost = 0.274503s
CS: find better solution, the fvsp is = 551	 timecost = 0.297617s
CS: find better solution, the fvsp is = 550	 timecost = 0.302161s
CS: find better solution, the fvsp is = 549	 timecost = 0.31512s
CS: find better solution, the fvsp is = 548	 timecost = 0.315173s
CS: find better solution, the fvsp is = 547	 timecost = 0.328026s
CS: find better solution, the fvsp is = 546	 timecost = 0.336218s
CS: find better solution, the fvsp is = 545	 timecost = 0.34839s
CS: find better solution, the fvsp is = 544	 timecost = 0.348443s
CS: find better solution, the fvsp is = 543	 timecost = 0.356544s
CS: find better solution, the fvsp is = 542	 timecost = 0.360739s
CS: find better solution, the fvsp is = 541	 timecost = 0.364242s
CS: find better solution, the fvsp is = 540	 timecost = 0.364289s
CS: find better solution, the fvsp is = 539	 timecost = 0.402931s
CS: find better solution, the fvsp is = 538	 timecost = 0.475192s
CS: find better solution, the fvsp is = 537	 timecost = 0.513932s
CS: find better solution, the fvsp is = 536	 timecost = 0.51785s
CS: find better solution, the fvsp is = 535	 timecost = 0.521937s
CS: find better solution, the fvsp is = 534	 timecost = 0.540918s
CS: find better solution, the fvsp is = 533	 timecost = 0.556399s
CS: find better solution, the fvsp is = 532	 timecost = 0.626047s
CS: find better solution, the fvsp is = 531	 timecost = 0.642204s
CS: find better solution, the fvsp is = 530	 timecost = 0.646387s
CS: find better solution, the fvsp is = 529	 timecost = 0.662046s
CS: find better solution, the fvsp is = 528	 timecost = 0.662094s
CS: find better solution, the fvsp is = 527	 timecost = 0.715692s
CS: find better solution, the fvsp is = 526	 timecost = 0.77027s
CS: find better solution, the fvsp is = 525	 timecost = 0.770327s
CS: find better solution, the fvsp is = 524	 timecost = 0.81621s
CS: find better solution, the fvsp is = 523	 timecost = 0.816258s
CS: find better solution, the fvsp is = 522	 timecost = 0.850352s
CS: find better solution, the fvsp is = 521	 timecost = 0.93115s
CS: find better solution, the fvsp is = 520	 timecost = 1.19863s
CS: find better solution, the fvsp is = 519	 timecost = 1.32217s
CS: find better solution, the fvsp is = 518	 timecost = 1.64562s
CS: find better solution, the fvsp is = 517	 timecost = 1.68573s
CS: find better solution, the fvsp is = 516	 timecost = 1.68578s
CS: find better solution, the fvsp is = 515	 timecost = 2.09363s
CS: find better solution, the fvsp is = 514	 timecost = 2.10007s
CS: find better solution, the fvsp is = 513	 timecost = 2.12203s
CS: find better solution, the fvsp is = 512	 timecost = 2.13836s
CS: find better solution, the fvsp is = 511	 timecost = 2.26757s
CS: find better solution, the fvsp is = 510	 timecost = 2.26763s
CS: find better solution, the fvsp is = 509	 timecost = 2.28662s
CS: find better solution, the fvsp is = 508	 timecost = 2.33193s
CS: find better solution, the fvsp is = 507	 timecost = 2.3438s
CS: find better solution, the fvsp is = 506	 timecost = 3.05039s
CS: find better solution, the fvsp is = 505	 timecost = 3.2137s
CS: find better solution, the fvsp is = 504	 timecost = 3.87981s
CS: find better solution, the fvsp is = 503	 timecost = 4.02288s
CS: find better solution, the fvsp is = 502	 timecost = 4.07362s
CS: find better solution, the fvsp is = 501	 timecost = 6.80271s
CS: find better solution, the fvsp is = 500	 timecost = 6.8112s
CS: find better solution, the fvsp is = 499	 timecost = 11.1962s
CS: find better solution, the fvsp is = 498	 timecost = 11.3536s
CS: find better solution, the fvsp is = 497	 timecost = 11.693s
CS: find better solution, the fvsp is = 496	 timecost = 12.0373s
CS: find better solution, the fvsp is = 495	 timecost = 13.689s
CS: find better solution, the fvsp is = 494	 timecost = 14.1666s
CS: find better solution, the fvsp is = 493	 timecost = 15.7314s
CS: find better solution, the fvsp is = 492	 timecost = 15.893s
CS: find better solution, the fvsp is = 491	 timecost = 24.7224s
CS: find better solution, the fvsp is = 490	 timecost = 24.7247s
CS: find better solution, the fvsp is = 489	 timecost = 24.7288s
CS: find better solution, the fvsp is = 488	 timecost = 57.2534s
CS: find better solution, the fvsp is = 487	 timecost = 106.226s
CS: find better solution, the fvsp is = 486	 timecost = 106.232s
CS: find better solution, the fvsp is = 485	 timecost = 118.193s
CS: find better solution, the fvsp is = 484	 timecost = 118.252s
CS: find better solution, the fvsp is = 483	 timecost = 125.8s
CS: find better solution, the fvsp is = 482	 timecost = 126.021s
CS: find better solution, the fvsp is = 481	 timecost = 127.013s
CS: find better solution, the fvsp is = 480	 timecost = 127.855s
local_f = 481
key node:
882 1198 1089 235 702 1027 1029 1373 564 218 808 210 978 352 789 913 1493 1487 1300 1193 719 1323 1218 1200 629 1067 292 276 402 698 1350 1313 467 26 303 1384 1338 1376 145 227 1401 758 694 1219 1494 369 294 1214 5 923 1082 654 1268 2 973 427 1155 404 802 517 1150 767 1432 240 154 666 188 962 1426 1128 162 998 665 14 1043 1025 801 1469 476 689 1136 199 883 1389 690 24 657 170 1468 687 655 640 272 424 1071 1264 711 587 1079 804 529 1207 1176 285 1143 1050 668 617 547 203 557 717 1104 153 1331 1498 881 325 1471 884 1477 1046 341 1418 531 84 592 382 1273 730 1077 520 273 379 1233 578 1111 825 1170 493 208 766 385 16 763 189 793 1307 796 1439 1272 177 707 250 439 1020 1205 947 918 949 736 27 314 124 75 627 832 1236 1399 685 15 510 1305 1105 738 214 1320 19 374 472 1262 1316 429 1344 280 691 705 152 1191 246 322 256 1411 1151 172 1372 1481 524 1097 610 1349 1123 752 714 1430 387 1182 643 1168 776 1012 65 206 1345 914 570 1161 1470 674 1149 706 837 0 1238 269 1309 854 598 1369 1437 1242 1377 360 1047 955 1287 577 1442 803 699 785 927 1277 222 1455 502 1431 86 556 7 870 389 329 1337 151 1226 991 1053 114 1090 1028 324 864 225 1095 1355 782 876 670 774 83 944 194 1114 1024 1055 89 1479 384 1410 777 1124 540 251 169 567 521 741 904 709 968 1241 822 1434 266 48 1422 1367 1148 196 52 562 1433 1188 1402 274 675 611 993 1363 94 768 446 109 1058 508 937 686 1158 708 8 23 1192 150 1247 903 919 593 105 149 499 1164 304 943 1173 465 399 550 213 370 381 1036 672 1045 1327 746 696 488 1190 924 230 398 295 244 1015 415 76 1116 179 600 305 88 55 392 1480 247 500 780 1007 1253 1484 371 97 816 1035 181 1447 69 1491 1446 336 120 734 283 77 1220 1392 596 413 92 632 408 1119 987 4 337 307 202 749 530 984 886 809 1464 330 625 1023 1008 693 28 323 1087 751 419 1490 971 368 184 982 731 112 1026 697 1293 778 397 37 258 934 1063 1343 1438 1283 1088 131 36 1222 1407 877 1254 403 1311 410 315 810 1387 623 46 1106 297 895 232 106 1292 794 938 484 62 574 851 171 135 1051 1163 453 1395 1049 233 791 268 1476 1197 841 158 887 113 1381 284 842 1280 1492 
============================ round 10 ===============================
Complete the construction of the initial solution, the fvsp is = 757	 timecost = 0.023566s
CS: find better solution, the fvsp is = 756	 timecost = 0.042808s
CS: find better solution, the fvsp is = 755	 timecost = 0.042866s
CS: find better solution, the fvsp is = 754	 timecost = 0.042905s
CS: find better solution, the fvsp is = 753	 timecost = 0.04294s
CS: find better solution, the fvsp is = 752	 timecost = 0.042989s
CS: find better solution, the fvsp is = 751	 timecost = 0.043029s
CS: find better solution, the fvsp is = 750	 timecost = 0.043069s
CS: find better solution, the fvsp is = 749	 timecost = 0.043107s
CS: find better solution, the fvsp is = 748	 timecost = 0.043149s
CS: find better solution, the fvsp is = 747	 timecost = 0.043188s
CS: find better solution, the fvsp is = 746	 timecost = 0.043225s
CS: find better solution, the fvsp is = 745	 timecost = 0.043264s
CS: find better solution, the fvsp is = 744	 timecost = 0.043305s
CS: find better solution, the fvsp is = 743	 timecost = 0.043344s
CS: find better solution, the fvsp is = 742	 timecost = 0.043384s
CS: find better solution, the fvsp is = 741	 timecost = 0.043421s
CS: find better solution, the fvsp is = 740	 timecost = 0.043465s
CS: find better solution, the fvsp is = 739	 timecost = 0.043505s
CS: find better solution, the fvsp is = 738	 timecost = 0.043541s
CS: find better solution, the fvsp is = 737	 timecost = 0.043582s
CS: find better solution, the fvsp is = 736	 timecost = 0.043621s
CS: find better solution, the fvsp is = 735	 timecost = 0.043661s
CS: find better solution, the fvsp is = 734	 timecost = 0.043701s
CS: find better solution, the fvsp is = 733	 timecost = 0.043741s
CS: find better solution, the fvsp is = 732	 timecost = 0.04378s
CS: find better solution, the fvsp is = 731	 timecost = 0.043821s
CS: find better solution, the fvsp is = 730	 timecost = 0.043861s
CS: find better solution, the fvsp is = 729	 timecost = 0.0439s
CS: find better solution, the fvsp is = 728	 timecost = 0.043938s
CS: find better solution, the fvsp is = 727	 timecost = 0.043987s
CS: find better solution, the fvsp is = 726	 timecost = 0.044027s
CS: find better solution, the fvsp is = 725	 timecost = 0.044067s
CS: find better solution, the fvsp is = 724	 timecost = 0.044121s
CS: find better solution, the fvsp is = 723	 timecost = 0.044161s
CS: find better solution, the fvsp is = 722	 timecost = 0.044201s
CS: find better solution, the fvsp is = 721	 timecost = 0.044238s
CS: find better solution, the fvsp is = 720	 timecost = 0.044279s
CS: find better solution, the fvsp is = 719	 timecost = 0.044321s
CS: find better solution, the fvsp is = 718	 timecost = 0.044359s
CS: find better solution, the fvsp is = 717	 timecost = 0.044396s
CS: find better solution, the fvsp is = 716	 timecost = 0.044439s
CS: find better solution, the fvsp is = 715	 timecost = 0.044479s
CS: find better solution, the fvsp is = 714	 timecost = 0.044517s
CS: find better solution, the fvsp is = 713	 timecost = 0.044559s
CS: find better solution, the fvsp is = 712	 timecost = 0.044601s
CS: find better solution, the fvsp is = 711	 timecost = 0.044641s
CS: find better solution, the fvsp is = 710	 timecost = 0.04468s
CS: find better solution, the fvsp is = 709	 timecost = 0.04472s
CS: find better solution, the fvsp is = 708	 timecost = 0.04476s
CS: find better solution, the fvsp is = 707	 timecost = 0.044801s
CS: find better solution, the fvsp is = 706	 timecost = 0.044842s
CS: find better solution, the fvsp is = 705	 timecost = 0.044879s
CS: find better solution, the fvsp is = 704	 timecost = 0.044919s
CS: find better solution, the fvsp is = 703	 timecost = 0.04496s
CS: find better solution, the fvsp is = 702	 timecost = 0.045008s
CS: find better solution, the fvsp is = 701	 timecost = 0.045048s
CS: find better solution, the fvsp is = 700	 timecost = 0.045093s
CS: find better solution, the fvsp is = 699	 timecost = 0.045133s
CS: find better solution, the fvsp is = 698	 timecost = 0.045174s
CS: find better solution, the fvsp is = 697	 timecost = 0.045211s
CS: find better solution, the fvsp is = 696	 timecost = 0.045255s
CS: find better solution, the fvsp is = 695	 timecost = 0.045293s
CS: find better solution, the fvsp is = 694	 timecost = 0.045333s
CS: find better solution, the fvsp is = 693	 timecost = 0.045374s
CS: find better solution, the fvsp is = 692	 timecost = 0.045416s
CS: find better solution, the fvsp is = 691	 timecost = 0.045456s
CS: find better solution, the fvsp is = 690	 timecost = 0.045497s
CS: find better solution, the fvsp is = 689	 timecost = 0.045537s
CS: find better solution, the fvsp is = 688	 timecost = 0.045578s
CS: find better solution, the fvsp is = 687	 timecost = 0.045622s
CS: find better solution, the fvsp is = 686	 timecost = 0.045666s
CS: find better solution, the fvsp is = 685	 timecost = 0.045706s
CS: find better solution, the fvsp is = 684	 timecost = 0.045747s
CS: find better solution, the fvsp is = 683	 timecost = 0.045789s
CS: find better solution, the fvsp is = 682	 timecost = 0.04583s
CS: find better solution, the fvsp is = 681	 timecost = 0.045869s
CS: find better solution, the fvsp is = 680	 timecost = 0.045909s
CS: find better solution, the fvsp is = 679	 timecost = 0.045949s
CS: find better solution, the fvsp is = 678	 timecost = 0.045998s
CS: find better solution, the fvsp is = 677	 timecost = 0.046041s
CS: find better solution, the fvsp is = 676	 timecost = 0.04608s
CS: find better solution, the fvsp is = 675	 timecost = 0.04612s
CS: find better solution, the fvsp is = 674	 timecost = 0.046159s
CS: find better solution, the fvsp is = 673	 timecost = 0.046195s
CS: find better solution, the fvsp is = 672	 timecost = 0.046245s
CS: find better solution, the fvsp is = 671	 timecost = 0.046288s
CS: find better solution, the fvsp is = 670	 timecost = 0.046329s
CS: find better solution, the fvsp is = 669	 timecost = 0.046369s
CS: find better solution, the fvsp is = 668	 timecost = 0.04641s
CS: find better solution, the fvsp is = 667	 timecost = 0.046451s
CS: find better solution, the fvsp is = 666	 timecost = 0.057812s
CS: find better solution, the fvsp is = 665	 timecost = 0.057859s
CS: find better solution, the fvsp is = 664	 timecost = 0.057902s
CS: find better solution, the fvsp is = 663	 timecost = 0.05794s
CS: find better solution, the fvsp is = 662	 timecost = 0.057995s
CS: find better solution, the fvsp is = 661	 timecost = 0.058036s
CS: find better solution, the fvsp is = 660	 timecost = 0.058077s
CS: find better solution, the fvsp is = 659	 timecost = 0.058119s
CS: find better solution, the fvsp is = 658	 timecost = 0.058162s
CS: find better solution, the fvsp is = 657	 timecost = 0.058215s
CS: find better solution, the fvsp is = 656	 timecost = 0.058256s
CS: find better solution, the fvsp is = 655	 timecost = 0.058296s
CS: find better solution, the fvsp is = 654	 timecost = 0.058337s
CS: find better solution, the fvsp is = 653	 timecost = 0.058379s
CS: find better solution, the fvsp is = 652	 timecost = 0.058423s
CS: find better solution, the fvsp is = 651	 timecost = 0.058464s
CS: find better solution, the fvsp is = 650	 timecost = 0.058505s
CS: find better solution, the fvsp is = 649	 timecost = 0.058542s
CS: find better solution, the fvsp is = 648	 timecost = 0.058587s
CS: find better solution, the fvsp is = 647	 timecost = 0.058627s
CS: find better solution, the fvsp is = 646	 timecost = 0.058666s
CS: find better solution, the fvsp is = 645	 timecost = 0.058708s
CS: find better solution, the fvsp is = 644	 timecost = 0.058747s
CS: find better solution, the fvsp is = 643	 timecost = 0.058789s
CS: find better solution, the fvsp is = 642	 timecost = 0.058829s
CS: find better solution, the fvsp is = 641	 timecost = 0.058867s
CS: find better solution, the fvsp is = 640	 timecost = 0.058908s
CS: find better solution, the fvsp is = 639	 timecost = 0.058947s
CS: find better solution, the fvsp is = 638	 timecost = 0.058995s
CS: find better solution, the fvsp is = 637	 timecost = 0.059036s
CS: find better solution, the fvsp is = 636	 timecost = 0.059077s
CS: find better solution, the fvsp is = 635	 timecost = 0.059117s
CS: find better solution, the fvsp is = 634	 timecost = 0.059155s
CS: find better solution, the fvsp is = 633	 timecost = 0.0592s
CS: find better solution, the fvsp is = 632	 timecost = 0.05924s
CS: find better solution, the fvsp is = 631	 timecost = 0.059282s
CS: find better solution, the fvsp is = 630	 timecost = 0.059326s
CS: find better solution, the fvsp is = 629	 timecost = 0.059368s
CS: find better solution, the fvsp is = 628	 timecost = 0.059409s
CS: find better solution, the fvsp is = 627	 timecost = 0.05945s
CS: find better solution, the fvsp is = 626	 timecost = 0.059491s
CS: find better solution, the fvsp is = 625	 timecost = 0.068468s
CS: find better solution, the fvsp is = 624	 timecost = 0.068515s
CS: find better solution, the fvsp is = 623	 timecost = 0.068554s
CS: find better solution, the fvsp is = 622	 timecost = 0.068593s
CS: find better solution, the fvsp is = 621	 timecost = 0.068635s
CS: find better solution, the fvsp is = 620	 timecost = 0.068678s
CS: find better solution, the fvsp is = 619	 timecost = 0.068719s
CS: find better solution, the fvsp is = 618	 timecost = 0.06876s
CS: find better solution, the fvsp is = 617	 timecost = 0.068802s
CS: find better solution, the fvsp is = 616	 timecost = 0.06884s
CS: find better solution, the fvsp is = 615	 timecost = 0.068886s
CS: find better solution, the fvsp is = 614	 timecost = 0.068924s
CS: find better solution, the fvsp is = 613	 timecost = 0.068976s
CS: find better solution, the fvsp is = 612	 timecost = 0.06902s
CS: find better solution, the fvsp is = 611	 timecost = 0.069062s
CS: find better solution, the fvsp is = 610	 timecost = 0.069105s
CS: find better solution, the fvsp is = 609	 timecost = 0.069145s
CS: find better solution, the fvsp is = 608	 timecost = 0.069188s
CS: find better solution, the fvsp is = 607	 timecost = 0.069229s
CS: find better solution, the fvsp is = 606	 timecost = 0.069274s
CS: find better solution, the fvsp is = 605	 timecost = 0.069319s
CS: find better solution, the fvsp is = 604	 timecost = 0.076856s
CS: find better solution, the fvsp is = 603	 timecost = 0.076904s
CS: find better solution, the fvsp is = 602	 timecost = 0.076945s
CS: find better solution, the fvsp is = 601	 timecost = 0.076996s
CS: find better solution, the fvsp is = 600	 timecost = 0.077042s
CS: find better solution, the fvsp is = 599	 timecost = 0.077085s
CS: find better solution, the fvsp is = 598	 timecost = 0.077128s
CS: find better solution, the fvsp is = 597	 timecost = 0.077172s
CS: find better solution, the fvsp is = 596	 timecost = 0.077216s
CS: find better solution, the fvsp is = 595	 timecost = 0.077259s
CS: find better solution, the fvsp is = 594	 timecost = 0.083711s
CS: find better solution, the fvsp is = 593	 timecost = 0.083761s
CS: find better solution, the fvsp is = 592	 timecost = 0.083805s
CS: find better solution, the fvsp is = 591	 timecost = 0.083847s
CS: find better solution, the fvsp is = 590	 timecost = 0.083888s
CS: find better solution, the fvsp is = 589	 timecost = 0.090098s
CS: find better solution, the fvsp is = 588	 timecost = 0.090147s
CS: find better solution, the fvsp is = 587	 timecost = 0.090188s
CS: find better solution, the fvsp is = 586	 timecost = 0.090239s
CS: find better solution, the fvsp is = 585	 timecost = 0.090282s
CS: find better solution, the fvsp is = 584	 timecost = 0.090321s
CS: find better solution, the fvsp is = 583	 timecost = 0.090363s
CS: find better solution, the fvsp is = 582	 timecost = 0.090401s
CS: find better solution, the fvsp is = 581	 timecost = 0.090442s
CS: find better solution, the fvsp is = 580	 timecost = 0.090484s
CS: find better solution, the fvsp is = 579	 timecost = 0.096739s
CS: find better solution, the fvsp is = 578	 timecost = 0.096787s
CS: find better solution, the fvsp is = 577	 timecost = 0.096832s
CS: find better solution, the fvsp is = 576	 timecost = 0.096874s
CS: find better solution, the fvsp is = 575	 timecost = 0.096916s
CS: find better solution, the fvsp is = 574	 timecost = 0.102018s
CS: find better solution, the fvsp is = 573	 timecost = 0.102062s
CS: find better solution, the fvsp is = 572	 timecost = 0.102104s
CS: find better solution, the fvsp is = 571	 timecost = 0.102146s
CS: find better solution, the fvsp is = 570	 timecost = 0.102188s
CS: find better solution, the fvsp is = 569	 timecost = 0.102236s
CS: find better solution, the fvsp is = 568	 timecost = 0.102279s
CS: find better solution, the fvsp is = 567	 timecost = 0.102322s
CS: find better solution, the fvsp is = 566	 timecost = 0.102362s
CS: find better solution, the fvsp is = 565	 timecost = 0.106838s
CS: find better solution, the fvsp is = 564	 timecost = 0.111241s
CS: find better solution, the fvsp is = 563	 timecost = 0.120443s
CS: find better solution, the fvsp is = 562	 timecost = 0.120491s
CS: find better solution, the fvsp is = 561	 timecost = 0.120537s
CS: find better solution, the fvsp is = 560	 timecost = 0.120579s
CS: find better solution, the fvsp is = 559	 timecost = 0.120621s
CS: find better solution, the fvsp is = 558	 timecost = 0.124565s
CS: find better solution, the fvsp is = 557	 timecost = 0.132474s
CS: find better solution, the fvsp is = 556	 timecost = 0.136307s
CS: find better solution, the fvsp is = 555	 timecost = 0.136354s
CS: find better solution, the fvsp is = 554	 timecost = 0.136396s
CS: find better solution, the fvsp is = 553	 timecost = 0.157331s
CS: find better solution, the fvsp is = 552	 timecost = 0.157392s
CS: find better solution, the fvsp is = 551	 timecost = 0.18155s
CS: find better solution, the fvsp is = 550	 timecost = 0.232411s
CS: find better solution, the fvsp is = 549	 timecost = 0.248689s
CS: find better solution, the fvsp is = 548	 timecost = 0.248738s
CS: find better solution, the fvsp is = 547	 timecost = 0.248779s
CS: find better solution, the fvsp is = 546	 timecost = 0.299278s
CS: find better solution, the fvsp is = 545	 timecost = 0.299335s
CS: find better solution, the fvsp is = 544	 timecost = 0.299378s
CS: find better solution, the fvsp is = 543	 timecost = 0.299422s
CS: find better solution, the fvsp is = 542	 timecost = 0.306549s
CS: find better solution, the fvsp is = 541	 timecost = 0.306599s
CS: find better solution, the fvsp is = 540	 timecost = 0.318947s
CS: find better solution, the fvsp is = 539	 timecost = 0.326566s
CS: find better solution, the fvsp is = 538	 timecost = 0.326622s
CS: find better solution, the fvsp is = 537	 timecost = 0.330726s
CS: find better solution, the fvsp is = 536	 timecost = 0.353032s
CS: find better solution, the fvsp is = 535	 timecost = 0.37535s
CS: find better solution, the fvsp is = 534	 timecost = 0.403148s
CS: find better solution, the fvsp is = 533	 timecost = 0.417742s
CS: find better solution, the fvsp is = 532	 timecost = 0.424795s
CS: find better solution, the fvsp is = 531	 timecost = 0.48087s
CS: find better solution, the fvsp is = 530	 timecost = 0.480921s
CS: find better solution, the fvsp is = 529	 timecost = 0.533692s
CS: find better solution, the fvsp is = 528	 timecost = 0.53831s
CS: find better solution, the fvsp is = 527	 timecost = 0.612129s
CS: find better solution, the fvsp is = 526	 timecost = 0.62275s
CS: find better solution, the fvsp is = 525	 timecost = 0.625726s
CS: find better solution, the fvsp is = 524	 timecost = 0.632007s
CS: find better solution, the fvsp is = 523	 timecost = 0.77077s
CS: find better solution, the fvsp is = 522	 timecost = 0.791771s
CS: find better solution, the fvsp is = 521	 timecost = 0.8304s
CS: find better solution, the fvsp is = 520	 timecost = 0.830451s
CS: find better solution, the fvsp is = 519	 timecost = 1.0155s
CS: find better solution, the fvsp is = 518	 timecost = 1.03448s
CS: find better solution, the fvsp is = 517	 timecost = 1.0754s
CS: find better solution, the fvsp is = 516	 timecost = 1.07813s
CS: find better solution, the fvsp is = 515	 timecost = 1.09362s
CS: find better solution, the fvsp is = 514	 timecost = 1.31226s
CS: find better solution, the fvsp is = 513	 timecost = 1.86789s
CS: find better solution, the fvsp is = 512	 timecost = 2.13006s
CS: find better solution, the fvsp is = 511	 timecost = 2.14363s
CS: find better solution, the fvsp is = 510	 timecost = 2.3314s
CS: find better solution, the fvsp is = 509	 timecost = 2.45709s
CS: find better solution, the fvsp is = 508	 timecost = 2.70608s
CS: find better solution, the fvsp is = 507	 timecost = 2.74594s
CS: find better solution, the fvsp is = 506	 timecost = 2.86538s
CS: find better solution, the fvsp is = 505	 timecost = 2.86545s
CS: find better solution, the fvsp is = 504	 timecost = 2.92487s
CS: find better solution, the fvsp is = 503	 timecost = 3.36523s
CS: find better solution, the fvsp is = 502	 timecost = 3.48222s
CS: find better solution, the fvsp is = 501	 timecost = 3.74939s
CS: find better solution, the fvsp is = 500	 timecost = 4.00223s
CS: find better solution, the fvsp is = 499	 timecost = 4.00693s
CS: find better solution, the fvsp is = 498	 timecost = 4.04285s
CS: find better solution, the fvsp is = 497	 timecost = 7.1099s
CS: find better solution, the fvsp is = 496	 timecost = 11.0975s
CS: find better solution, the fvsp is = 495	 timecost = 19.1872s
CS: find better solution, the fvsp is = 494	 timecost = 19.7427s
CS: find better solution, the fvsp is = 493	 timecost = 21.4624s
CS: find better solution, the fvsp is = 492	 timecost = 25.1875s
CS: find better solution, the fvsp is = 491	 timecost = 25.2034s
CS: find better solution, the fvsp is = 490	 timecost = 49.4507s
CS: find better solution, the fvsp is = 489	 timecost = 66.1377s
CS: find better solution, the fvsp is = 488	 timecost = 67.5651s
CS: find better solution, the fvsp is = 487	 timecost = 72.2412s
CS: find better solution, the fvsp is = 486	 timecost = 74.5879s
CS: find better solution, the fvsp is = 485	 timecost = 77.1398s
CS: find better solution, the fvsp is = 484	 timecost = 85.5093s
CS: find better solution, the fvsp is = 483	 timecost = 103.839s
CS: find better solution, the fvsp is = 482	 timecost = 104.35s
CS: find better solution, the fvsp is = 481	 timecost = 195.311s
CS: find better solution, the fvsp is = 480	 timecost = 203.008s
CS: find better solution, the fvsp is = 479	 timecost = 341.382s
CS: find better solution, the fvsp is = 478	 timecost = 351.537s
local_f = 479
key node:
1181 1196 1193 336 944 1422 527 1050 1468 1063 1106 1431 214 1124 49 870 934 717 76 90 1197 734 1173 1048 1387 112 991 521 696 445 816 767 869 672 1410 1226 476 571 766 702 379 800 385 62 864 42 172 314 23 37 414 1116 114 749 633 468 632 657 583 1371 781 1113 353 567 584 412 1241 377 415 545 368 689 1277 43 904 1090 918 958 617 1264 1426 256 927 17 1415 1007 1239 1067 325 763 751 230 697 92 1132 843 103 952 489 1314 654 611 260 1065 5 1266 1344 190 833 825 108 1176 1253 1392 180 1170 903 499 881 404 913 1375 1086 441 1437 210 943 621 942 462 284 478 278 170 86 1355 687 94 778 1363 451 1118 540 429 435 251 283 1407 779 784 1158 1457 1058 426 1027 1268 1354 494 315 22 764 1320 235 7 334 662 1130 465 1301 848 161 1263 694 791 936 162 1497 592 145 1128 1040 894 322 225 246 1091 36 343 646 89 1376 1293 643 1008 1079 453 1066 701 1077 380 890 562 665 77 4 258 520 593 203 276 594 461 1153 1198 247 69 405 1024 914 670 610 1484 752 305 939 295 947 1025 1037 776 554 1336 804 446 1161 1095 884 326 153 630 152 1085 1292 374 1055 1469 824 809 1360 200 75 1028 105 1164 1313 397 810 419 1224 550 27 38 972 1309 1316 548 1054 714 883 537 1089 1023 735 1456 11 705 233 556 135 175 978 1188 1377 450 1036 388 1373 240 84 1047 1272 1126 48 1218 822 712 488 971 609 28 369 197 1005 907 570 690 189 1498 65 951 668 765 212 842 24 470 1311 1350 640 517 1046 992 1087 1026 208 802 1408 46 1015 1236 807 793 330 1345 408 1300 371 324 955 813 1391 52 188 47 908 838 837 1104 1020 789 1163 795 467 106 1220 263 1305 675 1207 709 1365 486 352 1412 1447 1332 1119 1372 1446 275 410 398 938 619 297 387 909 160 422 803 973 686 849 168 317 1123 575 1182 323 1262 479 1369 149 1480 774 392 655 1254 1069 600 304 173 316 20 993 14 707 574 841 1338 66 529 581 526 335 177 1331 1491 202 1471 699 245 708 1481 1205 1464 1168 33 213 618 1479 1419 250 921 1403 132 564 1179 1088 206 181 968 1155 154 1031 522 1432 222 923 557 1191 801 399 8 1487 777 329 35 219 18 1399 502 285 741 1269 439 259 413 131 244 100 541 1143 1012 1150 645 666 815 1492 
============================ round 11 ===============================
Complete the construction of the initial solution, the fvsp is = 761	 timecost = 0.023482s
CS: find better solution, the fvsp is = 760	 timecost = 0.041566s
CS: find better solution, the fvsp is = 759	 timecost = 0.041612s
CS: find better solution, the fvsp is = 758	 timecost = 0.041655s
CS: find better solution, the fvsp is = 757	 timecost = 0.041695s
CS: find better solution, the fvsp is = 756	 timecost = 0.041732s
CS: find better solution, the fvsp is = 755	 timecost = 0.041771s
CS: find better solution, the fvsp is = 754	 timecost = 0.041808s
CS: find better solution, the fvsp is = 753	 timecost = 0.041849s
CS: find better solution, the fvsp is = 752	 timecost = 0.04189s
CS: find better solution, the fvsp is = 751	 timecost = 0.041929s
CS: find better solution, the fvsp is = 750	 timecost = 0.04197s
CS: find better solution, the fvsp is = 749	 timecost = 0.042009s
CS: find better solution, the fvsp is = 748	 timecost = 0.042056s
CS: find better solution, the fvsp is = 747	 timecost = 0.042096s
CS: find better solution, the fvsp is = 746	 timecost = 0.042137s
CS: find better solution, the fvsp is = 745	 timecost = 0.042176s
CS: find better solution, the fvsp is = 744	 timecost = 0.04222s
CS: find better solution, the fvsp is = 743	 timecost = 0.042258s
CS: find better solution, the fvsp is = 742	 timecost = 0.042295s
CS: find better solution, the fvsp is = 741	 timecost = 0.042335s
CS: find better solution, the fvsp is = 740	 timecost = 0.042377s
CS: find better solution, the fvsp is = 739	 timecost = 0.042414s
CS: find better solution, the fvsp is = 738	 timecost = 0.042451s
CS: find better solution, the fvsp is = 737	 timecost = 0.042487s
CS: find better solution, the fvsp is = 736	 timecost = 0.042526s
CS: find better solution, the fvsp is = 735	 timecost = 0.042562s
CS: find better solution, the fvsp is = 734	 timecost = 0.0426s
CS: find better solution, the fvsp is = 733	 timecost = 0.042648s
CS: find better solution, the fvsp is = 732	 timecost = 0.042686s
CS: find better solution, the fvsp is = 731	 timecost = 0.042726s
CS: find better solution, the fvsp is = 730	 timecost = 0.042768s
CS: find better solution, the fvsp is = 729	 timecost = 0.042808s
CS: find better solution, the fvsp is = 728	 timecost = 0.042845s
CS: find better solution, the fvsp is = 727	 timecost = 0.042885s
CS: find better solution, the fvsp is = 726	 timecost = 0.042923s
CS: find better solution, the fvsp is = 725	 timecost = 0.042961s
CS: find better solution, the fvsp is = 724	 timecost = 0.043s
CS: find better solution, the fvsp is = 723	 timecost = 0.04304s
CS: find better solution, the fvsp is = 722	 timecost = 0.043076s
CS: find better solution, the fvsp is = 721	 timecost = 0.043112s
CS: find better solution, the fvsp is = 720	 timecost = 0.043149s
CS: find better solution, the fvsp is = 719	 timecost = 0.04319s
CS: find better solution, the fvsp is = 718	 timecost = 0.04323s
CS: find better solution, the fvsp is = 717	 timecost = 0.04327s
CS: find better solution, the fvsp is = 716	 timecost = 0.043313s
CS: find better solution, the fvsp is = 715	 timecost = 0.043352s
CS: find better solution, the fvsp is = 714	 timecost = 0.043391s
CS: find better solution, the fvsp is = 713	 timecost = 0.043426s
CS: find better solution, the fvsp is = 712	 timecost = 0.043466s
CS: find better solution, the fvsp is = 711	 timecost = 0.043505s
CS: find better solution, the fvsp is = 710	 timecost = 0.043544s
CS: find better solution, the fvsp is = 709	 timecost = 0.043583s
CS: find better solution, the fvsp is = 708	 timecost = 0.043624s
CS: find better solution, the fvsp is = 707	 timecost = 0.043671s
CS: find better solution, the fvsp is = 706	 timecost = 0.043707s
CS: find better solution, the fvsp is = 705	 timecost = 0.043744s
CS: find better solution, the fvsp is = 704	 timecost = 0.043786s
CS: find better solution, the fvsp is = 703	 timecost = 0.043824s
CS: find better solution, the fvsp is = 702	 timecost = 0.043864s
CS: find better solution, the fvsp is = 701	 timecost = 0.043902s
CS: find better solution, the fvsp is = 700	 timecost = 0.043941s
CS: find better solution, the fvsp is = 699	 timecost = 0.043983s
CS: find better solution, the fvsp is = 698	 timecost = 0.044023s
CS: find better solution, the fvsp is = 697	 timecost = 0.044062s
CS: find better solution, the fvsp is = 696	 timecost = 0.044101s
CS: find better solution, the fvsp is = 695	 timecost = 0.044142s
CS: find better solution, the fvsp is = 694	 timecost = 0.044182s
CS: find better solution, the fvsp is = 693	 timecost = 0.044218s
CS: find better solution, the fvsp is = 692	 timecost = 0.044258s
CS: find better solution, the fvsp is = 691	 timecost = 0.044299s
CS: find better solution, the fvsp is = 690	 timecost = 0.044337s
CS: find better solution, the fvsp is = 689	 timecost = 0.044376s
CS: find better solution, the fvsp is = 688	 timecost = 0.044419s
CS: find better solution, the fvsp is = 687	 timecost = 0.044457s
CS: find better solution, the fvsp is = 686	 timecost = 0.044494s
CS: find better solution, the fvsp is = 685	 timecost = 0.044532s
CS: find better solution, the fvsp is = 684	 timecost = 0.044571s
CS: find better solution, the fvsp is = 683	 timecost = 0.04461s
CS: find better solution, the fvsp is = 682	 timecost = 0.044655s
CS: find better solution, the fvsp is = 681	 timecost = 0.044694s
CS: find better solution, the fvsp is = 680	 timecost = 0.044736s
CS: find better solution, the fvsp is = 679	 timecost = 0.044777s
CS: find better solution, the fvsp is = 678	 timecost = 0.044813s
CS: find better solution, the fvsp is = 677	 timecost = 0.044851s
CS: find better solution, the fvsp is = 676	 timecost = 0.044891s
CS: find better solution, the fvsp is = 675	 timecost = 0.044929s
CS: find better solution, the fvsp is = 674	 timecost = 0.044966s
CS: find better solution, the fvsp is = 673	 timecost = 0.045001s
CS: find better solution, the fvsp is = 672	 timecost = 0.04504s
CS: find better solution, the fvsp is = 671	 timecost = 0.045081s
CS: find better solution, the fvsp is = 670	 timecost = 0.056719s
CS: find better solution, the fvsp is = 669	 timecost = 0.056763s
CS: find better solution, the fvsp is = 668	 timecost = 0.056803s
CS: find better solution, the fvsp is = 667	 timecost = 0.056849s
CS: find better solution, the fvsp is = 666	 timecost = 0.056889s
CS: find better solution, the fvsp is = 665	 timecost = 0.056925s
CS: find better solution, the fvsp is = 664	 timecost = 0.056965s
CS: find better solution, the fvsp is = 663	 timecost = 0.057006s
CS: find better solution, the fvsp is = 662	 timecost = 0.057045s
CS: find better solution, the fvsp is = 661	 timecost = 0.057081s
CS: find better solution, the fvsp is = 660	 timecost = 0.057118s
CS: find better solution, the fvsp is = 659	 timecost = 0.057156s
CS: find better solution, the fvsp is = 658	 timecost = 0.057193s
CS: find better solution, the fvsp is = 657	 timecost = 0.057236s
CS: find better solution, the fvsp is = 656	 timecost = 0.057275s
CS: find better solution, the fvsp is = 655	 timecost = 0.057314s
CS: find better solution, the fvsp is = 654	 timecost = 0.057354s
CS: find better solution, the fvsp is = 653	 timecost = 0.057392s
CS: find better solution, the fvsp is = 652	 timecost = 0.057429s
CS: find better solution, the fvsp is = 651	 timecost = 0.057468s
CS: find better solution, the fvsp is = 650	 timecost = 0.05751s
CS: find better solution, the fvsp is = 649	 timecost = 0.05755s
CS: find better solution, the fvsp is = 648	 timecost = 0.057596s
CS: find better solution, the fvsp is = 647	 timecost = 0.057644s
CS: find better solution, the fvsp is = 646	 timecost = 0.057682s
CS: find better solution, the fvsp is = 645	 timecost = 0.05772s
CS: find better solution, the fvsp is = 644	 timecost = 0.057759s
CS: find better solution, the fvsp is = 643	 timecost = 0.057797s
CS: find better solution, the fvsp is = 642	 timecost = 0.057835s
CS: find better solution, the fvsp is = 641	 timecost = 0.057876s
CS: find better solution, the fvsp is = 640	 timecost = 0.057918s
CS: find better solution, the fvsp is = 639	 timecost = 0.057956s
CS: find better solution, the fvsp is = 638	 timecost = 0.057999s
CS: find better solution, the fvsp is = 637	 timecost = 0.058048s
CS: find better solution, the fvsp is = 636	 timecost = 0.067915s
CS: find better solution, the fvsp is = 635	 timecost = 0.067959s
CS: find better solution, the fvsp is = 634	 timecost = 0.068002s
CS: find better solution, the fvsp is = 633	 timecost = 0.068042s
CS: find better solution, the fvsp is = 632	 timecost = 0.068086s
CS: find better solution, the fvsp is = 631	 timecost = 0.068124s
CS: find better solution, the fvsp is = 630	 timecost = 0.068165s
CS: find better solution, the fvsp is = 629	 timecost = 0.068207s
CS: find better solution, the fvsp is = 628	 timecost = 0.068249s
CS: find better solution, the fvsp is = 627	 timecost = 0.06829s
CS: find better solution, the fvsp is = 626	 timecost = 0.068329s
CS: find better solution, the fvsp is = 625	 timecost = 0.06837s
CS: find better solution, the fvsp is = 624	 timecost = 0.06841s
CS: find better solution, the fvsp is = 623	 timecost = 0.068451s
CS: find better solution, the fvsp is = 622	 timecost = 0.068488s
CS: find better solution, the fvsp is = 621	 timecost = 0.068531s
CS: find better solution, the fvsp is = 620	 timecost = 0.068572s
CS: find better solution, the fvsp is = 619	 timecost = 0.068614s
CS: find better solution, the fvsp is = 618	 timecost = 0.068664s
CS: find better solution, the fvsp is = 617	 timecost = 0.068703s
CS: find better solution, the fvsp is = 616	 timecost = 0.068748s
CS: find better solution, the fvsp is = 615	 timecost = 0.068791s
CS: find better solution, the fvsp is = 614	 timecost = 0.068829s
CS: find better solution, the fvsp is = 613	 timecost = 0.076574s
CS: find better solution, the fvsp is = 612	 timecost = 0.076621s
CS: find better solution, the fvsp is = 611	 timecost = 0.076673s
CS: find better solution, the fvsp is = 610	 timecost = 0.076717s
CS: find better solution, the fvsp is = 609	 timecost = 0.076757s
CS: find better solution, the fvsp is = 608	 timecost = 0.076798s
CS: find better solution, the fvsp is = 607	 timecost = 0.07684s
CS: find better solution, the fvsp is = 606	 timecost = 0.084037s
CS: find better solution, the fvsp is = 605	 timecost = 0.084108s
CS: find better solution, the fvsp is = 604	 timecost = 0.084146s
CS: find better solution, the fvsp is = 603	 timecost = 0.084186s
CS: find better solution, the fvsp is = 602	 timecost = 0.084224s
CS: find better solution, the fvsp is = 601	 timecost = 0.084266s
CS: find better solution, the fvsp is = 600	 timecost = 0.084308s
CS: find better solution, the fvsp is = 599	 timecost = 0.084348s
CS: find better solution, the fvsp is = 598	 timecost = 0.084389s
CS: find better solution, the fvsp is = 597	 timecost = 0.090836s
CS: find better solution, the fvsp is = 596	 timecost = 0.090899s
CS: find better solution, the fvsp is = 595	 timecost = 0.090948s
CS: find better solution, the fvsp is = 594	 timecost = 0.09099s
CS: find better solution, the fvsp is = 593	 timecost = 0.097462s
CS: find better solution, the fvsp is = 592	 timecost = 0.097514s
CS: find better solution, the fvsp is = 591	 timecost = 0.097554s
CS: find better solution, the fvsp is = 590	 timecost = 0.097599s
CS: find better solution, the fvsp is = 589	 timecost = 0.097653s
CS: find better solution, the fvsp is = 588	 timecost = 0.097697s
CS: find better solution, the fvsp is = 587	 timecost = 0.097742s
CS: find better solution, the fvsp is = 586	 timecost = 0.103928s
CS: find better solution, the fvsp is = 585	 timecost = 0.103976s
CS: find better solution, the fvsp is = 584	 timecost = 0.104021s
CS: find better solution, the fvsp is = 583	 timecost = 0.104063s
CS: find better solution, the fvsp is = 582	 timecost = 0.104105s
CS: find better solution, the fvsp is = 581	 timecost = 0.10415s
CS: find better solution, the fvsp is = 580	 timecost = 0.10419s
CS: find better solution, the fvsp is = 579	 timecost = 0.10423s
CS: find better solution, the fvsp is = 578	 timecost = 0.109203s
CS: find better solution, the fvsp is = 577	 timecost = 0.114814s
CS: find better solution, the fvsp is = 576	 timecost = 0.114863s
CS: find better solution, the fvsp is = 575	 timecost = 0.114909s
CS: find better solution, the fvsp is = 574	 timecost = 0.114953s
CS: find better solution, the fvsp is = 573	 timecost = 0.114997s
CS: find better solution, the fvsp is = 572	 timecost = 0.135038s
CS: find better solution, the fvsp is = 571	 timecost = 0.135093s
CS: find better solution, the fvsp is = 570	 timecost = 0.161658s
CS: find better solution, the fvsp is = 569	 timecost = 0.161704s
CS: find better solution, the fvsp is = 568	 timecost = 0.174358s
CS: find better solution, the fvsp is = 567	 timecost = 0.174438s
CS: find better solution, the fvsp is = 566	 timecost = 0.174497s
CS: find better solution, the fvsp is = 565	 timecost = 0.190866s
CS: find better solution, the fvsp is = 564	 timecost = 0.190929s
CS: find better solution, the fvsp is = 563	 timecost = 0.190976s
CS: find better solution, the fvsp is = 562	 timecost = 0.19102s
CS: find better solution, the fvsp is = 561	 timecost = 0.19609s
CS: find better solution, the fvsp is = 560	 timecost = 0.206846s
CS: find better solution, the fvsp is = 559	 timecost = 0.206898s
CS: find better solution, the fvsp is = 558	 timecost = 0.217154s
CS: find better solution, the fvsp is = 557	 timecost = 0.222219s
CS: find better solution, the fvsp is = 556	 timecost = 0.227353s
CS: find better solution, the fvsp is = 555	 timecost = 0.2274s
CS: find better solution, the fvsp is = 554	 timecost = 0.237066s
CS: find better solution, the fvsp is = 553	 timecost = 0.237115s
CS: find better solution, the fvsp is = 552	 timecost = 0.23716s
CS: find better solution, the fvsp is = 551	 timecost = 0.247286s
CS: find better solution, the fvsp is = 550	 timecost = 0.261339s
CS: find better solution, the fvsp is = 549	 timecost = 0.270653s
CS: find better solution, the fvsp is = 548	 timecost = 0.270703s
CS: find better solution, the fvsp is = 547	 timecost = 0.279212s
CS: find better solution, the fvsp is = 546	 timecost = 0.279258s
CS: find better solution, the fvsp is = 545	 timecost = 0.2793s
CS: find better solution, the fvsp is = 544	 timecost = 0.27934s
CS: find better solution, the fvsp is = 543	 timecost = 0.279392s
CS: find better solution, the fvsp is = 542	 timecost = 0.279435s
CS: find better solution, the fvsp is = 541	 timecost = 0.28703s
CS: find better solution, the fvsp is = 540	 timecost = 0.28708s
CS: find better solution, the fvsp is = 539	 timecost = 0.287119s
CS: find better solution, the fvsp is = 538	 timecost = 0.28716s
CS: find better solution, the fvsp is = 537	 timecost = 0.30028s
CS: find better solution, the fvsp is = 536	 timecost = 0.300327s
CS: find better solution, the fvsp is = 535	 timecost = 0.404181s
CS: find better solution, the fvsp is = 534	 timecost = 0.523873s
CS: find better solution, the fvsp is = 533	 timecost = 0.531089s
CS: find better solution, the fvsp is = 532	 timecost = 0.593408s
CS: find better solution, the fvsp is = 531	 timecost = 0.593502s
CS: find better solution, the fvsp is = 530	 timecost = 0.603172s
CS: find better solution, the fvsp is = 529	 timecost = 0.603232s
CS: find better solution, the fvsp is = 528	 timecost = 0.666854s
CS: find better solution, the fvsp is = 527	 timecost = 0.670185s
CS: find better solution, the fvsp is = 526	 timecost = 0.730725s
CS: find better solution, the fvsp is = 525	 timecost = 0.756297s
CS: find better solution, the fvsp is = 524	 timecost = 0.756367s
CS: find better solution, the fvsp is = 523	 timecost = 0.75961s
CS: find better solution, the fvsp is = 522	 timecost = 0.798087s
CS: find better solution, the fvsp is = 521	 timecost = 0.8388s
CS: find better solution, the fvsp is = 520	 timecost = 0.838867s
CS: find better solution, the fvsp is = 519	 timecost = 0.935716s
CS: find better solution, the fvsp is = 518	 timecost = 1.04756s
CS: find better solution, the fvsp is = 517	 timecost = 1.18004s
CS: find better solution, the fvsp is = 516	 timecost = 1.1801s
CS: find better solution, the fvsp is = 515	 timecost = 1.18312s
CS: find better solution, the fvsp is = 514	 timecost = 1.21465s
CS: find better solution, the fvsp is = 513	 timecost = 1.2202s
CS: find better solution, the fvsp is = 512	 timecost = 1.31656s
CS: find better solution, the fvsp is = 511	 timecost = 1.42562s
CS: find better solution, the fvsp is = 510	 timecost = 1.53314s
CS: find better solution, the fvsp is = 509	 timecost = 1.69291s
CS: find better solution, the fvsp is = 508	 timecost = 2.09998s
CS: find better solution, the fvsp is = 507	 timecost = 2.6168s
CS: find better solution, the fvsp is = 506	 timecost = 2.66016s
CS: find better solution, the fvsp is = 505	 timecost = 2.66341s
CS: find better solution, the fvsp is = 504	 timecost = 3.08582s
CS: find better solution, the fvsp is = 503	 timecost = 3.52779s
CS: find better solution, the fvsp is = 502	 timecost = 3.53107s
CS: find better solution, the fvsp is = 501	 timecost = 3.88947s
CS: find better solution, the fvsp is = 500	 timecost = 4.35209s
CS: find better solution, the fvsp is = 499	 timecost = 4.35217s
CS: find better solution, the fvsp is = 498	 timecost = 4.80524s
CS: find better solution, the fvsp is = 497	 timecost = 5.17617s
CS: find better solution, the fvsp is = 496	 timecost = 5.32923s
CS: find better solution, the fvsp is = 495	 timecost = 5.8761s
CS: find better solution, the fvsp is = 494	 timecost = 5.90706s
CS: find better solution, the fvsp is = 493	 timecost = 8.20109s
CS: find better solution, the fvsp is = 492	 timecost = 10.6325s
CS: find better solution, the fvsp is = 491	 timecost = 12.8276s
CS: find better solution, the fvsp is = 490	 timecost = 26.8991s
CS: find better solution, the fvsp is = 489	 timecost = 27.2222s
CS: find better solution, the fvsp is = 488	 timecost = 27.7613s
CS: find better solution, the fvsp is = 487	 timecost = 31.0538s
CS: find better solution, the fvsp is = 486	 timecost = 41.0666s
CS: find better solution, the fvsp is = 485	 timecost = 47.6439s
CS: find better solution, the fvsp is = 484	 timecost = 49.0528s
CS: find better solution, the fvsp is = 483	 timecost = 86.6629s
CS: find better solution, the fvsp is = 482	 timecost = 92.1325s
CS: find better solution, the fvsp is = 481	 timecost = 92.2739s
CS: find better solution, the fvsp is = 480	 timecost = 132.685s
local_f = 481
key node:
334 766 627 1331 1040 1136 392 570 1008 65 826 692 951 184 1055 52 1283 755 106 295 1132 1345 1481 123 1158 526 450 942 1308 734 104 1021 947 694 35 1498 696 206 246 75 903 521 30 717 213 1119 1313 524 1437 1020 112 240 540 389 1376 588 284 217 904 103 404 1053 1196 937 305 1471 758 1106 47 1144 1220 408 16 793 227 1365 554 1155 90 449 789 403 1371 1095 778 1284 1141 705 388 517 304 752 4 1430 1272 972 767 795 1046 439 1188 1469 775 693 1344 675 557 593 263 1311 876 869 208 435 192 886 322 1233 1448 918 851 1300 537 1464 341 1262 802 1403 987 645 1454 785 958 518 1113 776 314 503 40 128 179 244 970 938 934 1238 260 1193 707 77 598 268 1015 1047 1239 816 276 714 69 1273 145 1292 1419 282 8 1067 637 1449 20 189 46 475 1293 1222 1042 1491 228 92 600 680 1458 1191 109 1418 230 1025 261 387 716 666 101 630 152 451 1128 1198 1182 49 1091 1387 562 1028 791 854 415 280 578 28 1124 275 150 379 476 1027 552 1 178 1069 1116 749 810 1343 529 992 1249 689 844 398 1104 1377 352 233 161 995 62 665 909 1117 171 764 575 1254 297 1455 1312 1224 672 1070 168 329 1035 655 453 1173 845 202 849 1197 245 800 144 1247 1354 825 466 211 871 419 1012 153 1127 1410 1205 1036 1309 36 1399 738 1143 574 315 1049 176 1456 162 76 654 944 623 883 414 1362 1094 510 730 1163 251 571 336 1218 1305 490 564 1089 26 1139 1393 1190 1487 1363 385 979 719 484 57 842 804 396 809 522 1088 834 154 218 1058 708 1277 923 360 216 887 867 991 1411 837 94 1373 609 325 1434 1391 70 1090 1192 781 1468 131 780 5 1337 829 1495 1356 335 1087 988 1130 1294 547 1489 667 984 48 939 1226 7 214 702 477 203 219 405 1077 1170 1446 371 1071 709 210 488 817 640 548 173 1402 493 629 220 1484 1114 120 668 446 751 1063 368 1050 374 610 502 399 592 187 1219 978 550 319 611 177 1316 222 1264 274 913 1024 330 169 1442 181 172 741 1422 1447 1476 1011 835 1161 467 914 412 465 337 37 690 188 105 1253 422 1329 531 84 617 1369 1466 888 884 968 283 11 1007 572 27 699 657 1350 1290 686 478 225 1412 15 894 1355 278 1457 1392 919 774 1263 1461 546 670 1431 361 1320 499 256 24 323 108 1492 
============================ round 12 ===============================
Complete the construction of the initial solution, the fvsp is = 776	 timecost = 0.023192s
CS: find better solution, the fvsp is = 775	 timecost = 0.041901s
CS: find better solution, the fvsp is = 774	 timecost = 0.041949s
CS: find better solution, the fvsp is = 773	 timecost = 0.041988s
CS: find better solution, the fvsp is = 772	 timecost = 0.042027s
CS: find better solution, the fvsp is = 771	 timecost = 0.042061s
CS: find better solution, the fvsp is = 770	 timecost = 0.042097s
CS: find better solution, the fvsp is = 769	 timecost = 0.042136s
CS: find better solution, the fvsp is = 768	 timecost = 0.042175s
CS: find better solution, the fvsp is = 767	 timecost = 0.042215s
CS: find better solution, the fvsp is = 766	 timecost = 0.042252s
CS: find better solution, the fvsp is = 765	 timecost = 0.042292s
CS: find better solution, the fvsp is = 764	 timecost = 0.042338s
CS: find better solution, the fvsp is = 763	 timecost = 0.042373s
CS: find better solution, the fvsp is = 762	 timecost = 0.042412s
CS: find better solution, the fvsp is = 761	 timecost = 0.042448s
CS: find better solution, the fvsp is = 760	 timecost = 0.042485s
CS: find better solution, the fvsp is = 759	 timecost = 0.042522s
CS: find better solution, the fvsp is = 758	 timecost = 0.042557s
CS: find better solution, the fvsp is = 757	 timecost = 0.042591s
CS: find better solution, the fvsp is = 756	 timecost = 0.04263s
CS: find better solution, the fvsp is = 755	 timecost = 0.04267s
CS: find better solution, the fvsp is = 754	 timecost = 0.042707s
CS: find better solution, the fvsp is = 753	 timecost = 0.042756s
CS: find better solution, the fvsp is = 752	 timecost = 0.042795s
CS: find better solution, the fvsp is = 751	 timecost = 0.042834s
CS: find better solution, the fvsp is = 750	 timecost = 0.042873s
CS: find better solution, the fvsp is = 749	 timecost = 0.042911s
CS: find better solution, the fvsp is = 748	 timecost = 0.042954s
CS: find better solution, the fvsp is = 747	 timecost = 0.042993s
CS: find better solution, the fvsp is = 746	 timecost = 0.043032s
CS: find better solution, the fvsp is = 745	 timecost = 0.043067s
CS: find better solution, the fvsp is = 744	 timecost = 0.043104s
CS: find better solution, the fvsp is = 743	 timecost = 0.043144s
CS: find better solution, the fvsp is = 742	 timecost = 0.043184s
CS: find better solution, the fvsp is = 741	 timecost = 0.043225s
CS: find better solution, the fvsp is = 740	 timecost = 0.043266s
CS: find better solution, the fvsp is = 739	 timecost = 0.043302s
CS: find better solution, the fvsp is = 738	 timecost = 0.043347s
CS: find better solution, the fvsp is = 737	 timecost = 0.043382s
CS: find better solution, the fvsp is = 736	 timecost = 0.043419s
CS: find better solution, the fvsp is = 735	 timecost = 0.043457s
CS: find better solution, the fvsp is = 734	 timecost = 0.043495s
CS: find better solution, the fvsp is = 733	 timecost = 0.043532s
CS: find better solution, the fvsp is = 732	 timecost = 0.043569s
CS: find better solution, the fvsp is = 731	 timecost = 0.043607s
CS: find better solution, the fvsp is = 730	 timecost = 0.043647s
CS: find better solution, the fvsp is = 729	 timecost = 0.043689s
CS: find better solution, the fvsp is = 728	 timecost = 0.043731s
CS: find better solution, the fvsp is = 727	 timecost = 0.043768s
CS: find better solution, the fvsp is = 726	 timecost = 0.043807s
CS: find better solution, the fvsp is = 725	 timecost = 0.043849s
CS: find better solution, the fvsp is = 724	 timecost = 0.043892s
CS: find better solution, the fvsp is = 723	 timecost = 0.043935s
CS: find better solution, the fvsp is = 722	 timecost = 0.043974s
CS: find better solution, the fvsp is = 721	 timecost = 0.044013s
CS: find better solution, the fvsp is = 720	 timecost = 0.044052s
CS: find better solution, the fvsp is = 719	 timecost = 0.044094s
CS: find better solution, the fvsp is = 718	 timecost = 0.044132s
CS: find better solution, the fvsp is = 717	 timecost = 0.044169s
CS: find better solution, the fvsp is = 716	 timecost = 0.044209s
CS: find better solution, the fvsp is = 715	 timecost = 0.044249s
CS: find better solution, the fvsp is = 714	 timecost = 0.044291s
CS: find better solution, the fvsp is = 713	 timecost = 0.044338s
CS: find better solution, the fvsp is = 712	 timecost = 0.044379s
CS: find better solution, the fvsp is = 711	 timecost = 0.044419s
CS: find better solution, the fvsp is = 710	 timecost = 0.044461s
CS: find better solution, the fvsp is = 709	 timecost = 0.044501s
CS: find better solution, the fvsp is = 708	 timecost = 0.044538s
CS: find better solution, the fvsp is = 707	 timecost = 0.044576s
CS: find better solution, the fvsp is = 706	 timecost = 0.044617s
CS: find better solution, the fvsp is = 705	 timecost = 0.044657s
CS: find better solution, the fvsp is = 704	 timecost = 0.044695s
CS: find better solution, the fvsp is = 703	 timecost = 0.044735s
CS: find better solution, the fvsp is = 702	 timecost = 0.044773s
CS: find better solution, the fvsp is = 701	 timecost = 0.04481s
CS: find better solution, the fvsp is = 700	 timecost = 0.044847s
CS: find better solution, the fvsp is = 699	 timecost = 0.044882s
CS: find better solution, the fvsp is = 698	 timecost = 0.044922s
CS: find better solution, the fvsp is = 697	 timecost = 0.044961s
CS: find better solution, the fvsp is = 696	 timecost = 0.045002s
CS: find better solution, the fvsp is = 695	 timecost = 0.04504s
CS: find better solution, the fvsp is = 694	 timecost = 0.045079s
CS: find better solution, the fvsp is = 693	 timecost = 0.04512s
CS: find better solution, the fvsp is = 692	 timecost = 0.045157s
CS: find better solution, the fvsp is = 691	 timecost = 0.045199s
CS: find better solution, the fvsp is = 690	 timecost = 0.045238s
CS: find better solution, the fvsp is = 689	 timecost = 0.045273s
CS: find better solution, the fvsp is = 688	 timecost = 0.045315s
CS: find better solution, the fvsp is = 687	 timecost = 0.045356s
CS: find better solution, the fvsp is = 686	 timecost = 0.0454s
CS: find better solution, the fvsp is = 685	 timecost = 0.058986s
CS: find better solution, the fvsp is = 684	 timecost = 0.059027s
CS: find better solution, the fvsp is = 683	 timecost = 0.059069s
CS: find better solution, the fvsp is = 682	 timecost = 0.05911s
CS: find better solution, the fvsp is = 681	 timecost = 0.05915s
CS: find better solution, the fvsp is = 680	 timecost = 0.05919s
CS: find better solution, the fvsp is = 679	 timecost = 0.059231s
CS: find better solution, the fvsp is = 678	 timecost = 0.05927s
CS: find better solution, the fvsp is = 677	 timecost = 0.059318s
CS: find better solution, the fvsp is = 676	 timecost = 0.059358s
CS: find better solution, the fvsp is = 675	 timecost = 0.059397s
CS: find better solution, the fvsp is = 674	 timecost = 0.059439s
CS: find better solution, the fvsp is = 673	 timecost = 0.059478s
CS: find better solution, the fvsp is = 672	 timecost = 0.059518s
CS: find better solution, the fvsp is = 671	 timecost = 0.059555s
CS: find better solution, the fvsp is = 670	 timecost = 0.059596s
CS: find better solution, the fvsp is = 669	 timecost = 0.059635s
CS: find better solution, the fvsp is = 668	 timecost = 0.059674s
CS: find better solution, the fvsp is = 667	 timecost = 0.059711s
CS: find better solution, the fvsp is = 666	 timecost = 0.059752s
CS: find better solution, the fvsp is = 665	 timecost = 0.059792s
CS: find better solution, the fvsp is = 664	 timecost = 0.059832s
CS: find better solution, the fvsp is = 663	 timecost = 0.059873s
CS: find better solution, the fvsp is = 662	 timecost = 0.059915s
CS: find better solution, the fvsp is = 661	 timecost = 0.059955s
CS: find better solution, the fvsp is = 660	 timecost = 0.059996s
CS: find better solution, the fvsp is = 659	 timecost = 0.060034s
CS: find better solution, the fvsp is = 658	 timecost = 0.060071s
CS: find better solution, the fvsp is = 657	 timecost = 0.060111s
CS: find better solution, the fvsp is = 656	 timecost = 0.060153s
CS: find better solution, the fvsp is = 655	 timecost = 0.060189s
CS: find better solution, the fvsp is = 654	 timecost = 0.060228s
CS: find better solution, the fvsp is = 653	 timecost = 0.060269s
CS: find better solution, the fvsp is = 652	 timecost = 0.060313s
CS: find better solution, the fvsp is = 651	 timecost = 0.060352s
CS: find better solution, the fvsp is = 650	 timecost = 0.060392s
CS: find better solution, the fvsp is = 649	 timecost = 0.071191s
CS: find better solution, the fvsp is = 648	 timecost = 0.071233s
CS: find better solution, the fvsp is = 647	 timecost = 0.071273s
CS: find better solution, the fvsp is = 646	 timecost = 0.071322s
CS: find better solution, the fvsp is = 645	 timecost = 0.071363s
CS: find better solution, the fvsp is = 644	 timecost = 0.071407s
CS: find better solution, the fvsp is = 643	 timecost = 0.071446s
CS: find better solution, the fvsp is = 642	 timecost = 0.071487s
CS: find better solution, the fvsp is = 641	 timecost = 0.071527s
CS: find better solution, the fvsp is = 640	 timecost = 0.071567s
CS: find better solution, the fvsp is = 639	 timecost = 0.071605s
CS: find better solution, the fvsp is = 638	 timecost = 0.071646s
CS: find better solution, the fvsp is = 637	 timecost = 0.071686s
CS: find better solution, the fvsp is = 636	 timecost = 0.071727s
CS: find better solution, the fvsp is = 635	 timecost = 0.071763s
CS: find better solution, the fvsp is = 634	 timecost = 0.071804s
CS: find better solution, the fvsp is = 633	 timecost = 0.071847s
CS: find better solution, the fvsp is = 632	 timecost = 0.071885s
CS: find better solution, the fvsp is = 631	 timecost = 0.071923s
CS: find better solution, the fvsp is = 630	 timecost = 0.071963s
CS: find better solution, the fvsp is = 629	 timecost = 0.072003s
CS: find better solution, the fvsp is = 628	 timecost = 0.072043s
CS: find better solution, the fvsp is = 627	 timecost = 0.072081s
CS: find better solution, the fvsp is = 626	 timecost = 0.07212s
CS: find better solution, the fvsp is = 625	 timecost = 0.072157s
CS: find better solution, the fvsp is = 624	 timecost = 0.072206s
CS: find better solution, the fvsp is = 623	 timecost = 0.072248s
CS: find better solution, the fvsp is = 622	 timecost = 0.07229s
CS: find better solution, the fvsp is = 621	 timecost = 0.072337s
CS: find better solution, the fvsp is = 620	 timecost = 0.081925s
CS: find better solution, the fvsp is = 619	 timecost = 0.08197s
CS: find better solution, the fvsp is = 618	 timecost = 0.08201s
CS: find better solution, the fvsp is = 617	 timecost = 0.082051s
CS: find better solution, the fvsp is = 616	 timecost = 0.08209s
CS: find better solution, the fvsp is = 615	 timecost = 0.08213s
CS: find better solution, the fvsp is = 614	 timecost = 0.082171s
CS: find better solution, the fvsp is = 613	 timecost = 0.082213s
CS: find better solution, the fvsp is = 612	 timecost = 0.092217s
CS: find better solution, the fvsp is = 611	 timecost = 0.092259s
CS: find better solution, the fvsp is = 610	 timecost = 0.092301s
CS: find better solution, the fvsp is = 609	 timecost = 0.092351s
CS: find better solution, the fvsp is = 608	 timecost = 0.092392s
CS: find better solution, the fvsp is = 607	 timecost = 0.092434s
CS: find better solution, the fvsp is = 606	 timecost = 0.092472s
CS: find better solution, the fvsp is = 605	 timecost = 0.092512s
CS: find better solution, the fvsp is = 604	 timecost = 0.092556s
CS: find better solution, the fvsp is = 603	 timecost = 0.092598s
CS: find better solution, the fvsp is = 602	 timecost = 0.092638s
CS: find better solution, the fvsp is = 601	 timecost = 0.092681s
CS: find better solution, the fvsp is = 600	 timecost = 0.092721s
CS: find better solution, the fvsp is = 599	 timecost = 0.09276s
CS: find better solution, the fvsp is = 598	 timecost = 0.092801s
CS: find better solution, the fvsp is = 597	 timecost = 0.092843s
CS: find better solution, the fvsp is = 596	 timecost = 0.092886s
CS: find better solution, the fvsp is = 595	 timecost = 0.092926s
CS: find better solution, the fvsp is = 594	 timecost = 0.092967s
CS: find better solution, the fvsp is = 593	 timecost = 0.093012s
CS: find better solution, the fvsp is = 592	 timecost = 0.093055s
CS: find better solution, the fvsp is = 591	 timecost = 0.093096s
CS: find better solution, the fvsp is = 590	 timecost = 0.093133s
CS: find better solution, the fvsp is = 589	 timecost = 0.100045s
CS: find better solution, the fvsp is = 588	 timecost = 0.100092s
CS: find better solution, the fvsp is = 587	 timecost = 0.100136s
CS: find better solution, the fvsp is = 586	 timecost = 0.100177s
CS: find better solution, the fvsp is = 585	 timecost = 0.100221s
CS: find better solution, the fvsp is = 584	 timecost = 0.100262s
CS: find better solution, the fvsp is = 583	 timecost = 0.100298s
CS: find better solution, the fvsp is = 582	 timecost = 0.100347s
CS: find better solution, the fvsp is = 581	 timecost = 0.100388s
CS: find better solution, the fvsp is = 580	 timecost = 0.105719s
CS: find better solution, the fvsp is = 579	 timecost = 0.105761s
CS: find better solution, the fvsp is = 578	 timecost = 0.105802s
CS: find better solution, the fvsp is = 577	 timecost = 0.105839s
CS: find better solution, the fvsp is = 576	 timecost = 0.105877s
CS: find better solution, the fvsp is = 575	 timecost = 0.105915s
CS: find better solution, the fvsp is = 574	 timecost = 0.122962s
CS: find better solution, the fvsp is = 573	 timecost = 0.128684s
CS: find better solution, the fvsp is = 572	 timecost = 0.128728s
CS: find better solution, the fvsp is = 571	 timecost = 0.128768s
CS: find better solution, the fvsp is = 570	 timecost = 0.128808s
CS: find better solution, the fvsp is = 569	 timecost = 0.12885s
CS: find better solution, the fvsp is = 568	 timecost = 0.128892s
CS: find better solution, the fvsp is = 567	 timecost = 0.139057s
CS: find better solution, the fvsp is = 566	 timecost = 0.156071s
CS: find better solution, the fvsp is = 565	 timecost = 0.156118s
CS: find better solution, the fvsp is = 564	 timecost = 0.15616s
CS: find better solution, the fvsp is = 563	 timecost = 0.156204s
CS: find better solution, the fvsp is = 562	 timecost = 0.16092s
CS: find better solution, the fvsp is = 561	 timecost = 0.160973s
CS: find better solution, the fvsp is = 560	 timecost = 0.161018s
CS: find better solution, the fvsp is = 559	 timecost = 0.161057s
CS: find better solution, the fvsp is = 558	 timecost = 0.161099s
CS: find better solution, the fvsp is = 557	 timecost = 0.161142s
CS: find better solution, the fvsp is = 556	 timecost = 0.180405s
CS: find better solution, the fvsp is = 555	 timecost = 0.184805s
CS: find better solution, the fvsp is = 554	 timecost = 0.184852s
CS: find better solution, the fvsp is = 553	 timecost = 0.184893s
CS: find better solution, the fvsp is = 552	 timecost = 0.184936s
CS: find better solution, the fvsp is = 551	 timecost = 0.22071s
CS: find better solution, the fvsp is = 550	 timecost = 0.220786s
CS: find better solution, the fvsp is = 549	 timecost = 0.241806s
CS: find better solution, the fvsp is = 548	 timecost = 0.250067s
CS: find better solution, the fvsp is = 547	 timecost = 0.250111s
CS: find better solution, the fvsp is = 546	 timecost = 0.250152s
CS: find better solution, the fvsp is = 545	 timecost = 0.254277s
CS: find better solution, the fvsp is = 544	 timecost = 0.254334s
CS: find better solution, the fvsp is = 543	 timecost = 0.258273s
CS: find better solution, the fvsp is = 542	 timecost = 0.258323s
CS: find better solution, the fvsp is = 541	 timecost = 0.266165s
CS: find better solution, the fvsp is = 540	 timecost = 0.266208s
CS: find better solution, the fvsp is = 539	 timecost = 0.273841s
CS: find better solution, the fvsp is = 538	 timecost = 0.277325s
CS: find better solution, the fvsp is = 537	 timecost = 0.28439s
CS: find better solution, the fvsp is = 536	 timecost = 0.334945s
CS: find better solution, the fvsp is = 535	 timecost = 0.415757s
CS: find better solution, the fvsp is = 534	 timecost = 0.415824s
CS: find better solution, the fvsp is = 533	 timecost = 0.419251s
CS: find better solution, the fvsp is = 532	 timecost = 0.444696s
CS: find better solution, the fvsp is = 531	 timecost = 0.455152s
CS: find better solution, the fvsp is = 530	 timecost = 0.455197s
CS: find better solution, the fvsp is = 529	 timecost = 0.567167s
CS: find better solution, the fvsp is = 528	 timecost = 0.584468s
CS: find better solution, the fvsp is = 527	 timecost = 0.587487s
CS: find better solution, the fvsp is = 526	 timecost = 0.596713s
CS: find better solution, the fvsp is = 525	 timecost = 0.706132s
CS: find better solution, the fvsp is = 524	 timecost = 0.750667s
CS: find better solution, the fvsp is = 523	 timecost = 0.789608s
CS: find better solution, the fvsp is = 522	 timecost = 0.789652s
CS: find better solution, the fvsp is = 521	 timecost = 0.848512s
CS: find better solution, the fvsp is = 520	 timecost = 0.981492s
CS: find better solution, the fvsp is = 519	 timecost = 1.07984s
CS: find better solution, the fvsp is = 518	 timecost = 1.0799s
CS: find better solution, the fvsp is = 517	 timecost = 1.07994s
CS: find better solution, the fvsp is = 516	 timecost = 1.09412s
CS: find better solution, the fvsp is = 515	 timecost = 1.09417s
CS: find better solution, the fvsp is = 514	 timecost = 1.12257s
CS: find better solution, the fvsp is = 513	 timecost = 1.12262s
CS: find better solution, the fvsp is = 512	 timecost = 1.19074s
CS: find better solution, the fvsp is = 511	 timecost = 1.19079s
CS: find better solution, the fvsp is = 510	 timecost = 1.30929s
CS: find better solution, the fvsp is = 509	 timecost = 1.38946s
CS: find better solution, the fvsp is = 508	 timecost = 1.40636s
CS: find better solution, the fvsp is = 507	 timecost = 1.5856s
CS: find better solution, the fvsp is = 506	 timecost = 1.60882s
CS: find better solution, the fvsp is = 505	 timecost = 1.88105s
CS: find better solution, the fvsp is = 504	 timecost = 1.95009s
CS: find better solution, the fvsp is = 503	 timecost = 1.98836s
CS: find better solution, the fvsp is = 502	 timecost = 2.76001s
CS: find better solution, the fvsp is = 501	 timecost = 2.99955s
CS: find better solution, the fvsp is = 500	 timecost = 2.99961s
CS: find better solution, the fvsp is = 499	 timecost = 3.07654s
CS: find better solution, the fvsp is = 498	 timecost = 3.32165s
CS: find better solution, the fvsp is = 497	 timecost = 3.36105s
CS: find better solution, the fvsp is = 496	 timecost = 3.61412s
CS: find better solution, the fvsp is = 495	 timecost = 4.52305s
CS: find better solution, the fvsp is = 494	 timecost = 4.53988s
CS: find better solution, the fvsp is = 493	 timecost = 4.74077s
CS: find better solution, the fvsp is = 492	 timecost = 4.92725s
CS: find better solution, the fvsp is = 491	 timecost = 7.35779s
CS: find better solution, the fvsp is = 490	 timecost = 14.7737s
CS: find better solution, the fvsp is = 489	 timecost = 16.1749s
CS: find better solution, the fvsp is = 488	 timecost = 20.0255s
CS: find better solution, the fvsp is = 487	 timecost = 31.2395s
CS: find better solution, the fvsp is = 486	 timecost = 32.1671s
CS: find better solution, the fvsp is = 485	 timecost = 35.5947s
CS: find better solution, the fvsp is = 484	 timecost = 390.823s
CS: find better solution, the fvsp is = 483	 timecost = 401.694s
CS: find better solution, the fvsp is = 482	 timecost = 407.413s
CS: find better solution, the fvsp is = 481	 timecost = 449.647s
local_f = 482
key node:
86 517 145 667 1106 1369 274 1182 1381 410 1498 84 1497 1387 1354 177 92 767 798 1139 670 1058 687 689 1111 315 128 1464 632 789 1233 1446 1403 1412 1263 219 403 1037 1040 593 719 1082 907 1124 668 466 1025 208 184 1190 1323 1027 774 1226 1114 105 1015 40 172 937 1422 511 1470 531 1454 151 866 285 1050 1316 913 878 158 335 477 303 1377 96 982 972 702 697 379 499 1272 1311 1300 422 1312 1105 804 427 1051 796 993 894 1063 1419 825 1273 1143 1402 923 884 48 387 955 959 548 268 619 1287 27 284 952 1150 150 467 1193 810 1163 199 752 524 1331 996 1376 883 162 783 94 1196 1164 1067 813 695 171 692 1144 723 600 23 705 903 1455 282 918 1155 1309 168 1077 1471 1130 399 114 1192 914 5 921 1089 675 645 1457 319 707 188 75 1036 640 1392 194 887 1173 330 1198 584 1462 9 314 655 214 550 55 206 236 934 88 1053 763 264 869 154 1241 572 368 1338 765 824 962 413 14 1285 283 729 1320 546 1012 522 225 187 1024 1438 179 613 83 1253 1008 676 304 1269 30 419 1070 1290 101 1088 1477 956 110 222 217 694 24 90 15 1026 1410 462 693 657 1449 226 1372 153 696 625 16 527 1191 942 7 1375 973 1427 1113 781 764 420 1494 610 109 276 484 1308 173 1292 203 213 218 209 1141 843 8 230 629 1071 778 1245 240 513 323 1389 785 429 210 577 802 1104 470 272 574 228 1197 730 636 1384 1206 1448 4 1430 1431 1268 389 1158 488 547 278 144 1136 562 540 385 325 741 1205 529 62 1313 1079 1170 1247 1407 246 888 1218 1479 11 37 714 775 521 1350 749 758 947 1393 706 1034 690 927 135 263 793 938 1382 322 305 1220 1442 1293 415 1305 1087 131 1283 1119 251 1484 939 1090 453 341 837 1219 181 106 266 699 152 849 1418 870 1345 297 374 713 941 1264 731 968 46 77 69 1469 617 256 435 557 178 1007 1468 842 476 65 791 665 1491 1373 1493 269 112 983 909 1128 76 103 352 1123 1047 1363 1355 489 1045 398 991 1480 766 654 392 295 492 971 554 1020 1352 578 49 1080 260 904 1399 247 864 970 768 630 627 161 1284 709 1161 1254 1495 686 336 451 1095 800 851 876 502 564 468 1118 52 882 575 734 708 592 1277 412 244 1049 1222 404 703 537 371 258 987 1336 1487 202 839 844 1472 680 672 1116 292 1492 
============================ round 13 ===============================
Complete the construction of the initial solution, the fvsp is = 769	 timecost = 0.023324s
CS: find better solution, the fvsp is = 768	 timecost = 0.043758s
CS: find better solution, the fvsp is = 767	 timecost = 0.043805s
CS: find better solution, the fvsp is = 766	 timecost = 0.043846s
CS: find better solution, the fvsp is = 765	 timecost = 0.043885s
CS: find better solution, the fvsp is = 764	 timecost = 0.043923s
CS: find better solution, the fvsp is = 763	 timecost = 0.043963s
CS: find better solution, the fvsp is = 762	 timecost = 0.043998s
CS: find better solution, the fvsp is = 761	 timecost = 0.044041s
CS: find better solution, the fvsp is = 760	 timecost = 0.04408s
CS: find better solution, the fvsp is = 759	 timecost = 0.044127s
CS: find better solution, the fvsp is = 758	 timecost = 0.044166s
CS: find better solution, the fvsp is = 757	 timecost = 0.044202s
CS: find better solution, the fvsp is = 756	 timecost = 0.044238s
CS: find better solution, the fvsp is = 755	 timecost = 0.044274s
CS: find better solution, the fvsp is = 754	 timecost = 0.044313s
CS: find better solution, the fvsp is = 753	 timecost = 0.044351s
CS: find better solution, the fvsp is = 752	 timecost = 0.044392s
CS: find better solution, the fvsp is = 751	 timecost = 0.044429s
CS: find better solution, the fvsp is = 750	 timecost = 0.044468s
CS: find better solution, the fvsp is = 749	 timecost = 0.04451s
CS: find better solution, the fvsp is = 748	 timecost = 0.044552s
CS: find better solution, the fvsp is = 747	 timecost = 0.044602s
CS: find better solution, the fvsp is = 746	 timecost = 0.044643s
CS: find better solution, the fvsp is = 745	 timecost = 0.04468s
CS: find better solution, the fvsp is = 744	 timecost = 0.044719s
CS: find better solution, the fvsp is = 743	 timecost = 0.044755s
CS: find better solution, the fvsp is = 742	 timecost = 0.044791s
CS: find better solution, the fvsp is = 741	 timecost = 0.044831s
CS: find better solution, the fvsp is = 740	 timecost = 0.044873s
CS: find better solution, the fvsp is = 739	 timecost = 0.04491s
CS: find better solution, the fvsp is = 738	 timecost = 0.044948s
CS: find better solution, the fvsp is = 737	 timecost = 0.044991s
CS: find better solution, the fvsp is = 736	 timecost = 0.04503s
CS: find better solution, the fvsp is = 735	 timecost = 0.045069s
CS: find better solution, the fvsp is = 734	 timecost = 0.045111s
CS: find better solution, the fvsp is = 733	 timecost = 0.045148s
CS: find better solution, the fvsp is = 732	 timecost = 0.045188s
CS: find better solution, the fvsp is = 731	 timecost = 0.045226s
CS: find better solution, the fvsp is = 730	 timecost = 0.045264s
CS: find better solution, the fvsp is = 729	 timecost = 0.045303s
CS: find better solution, the fvsp is = 728	 timecost = 0.04534s
CS: find better solution, the fvsp is = 727	 timecost = 0.045381s
CS: find better solution, the fvsp is = 726	 timecost = 0.045419s
CS: find better solution, the fvsp is = 725	 timecost = 0.045456s
CS: find better solution, the fvsp is = 724	 timecost = 0.045492s
CS: find better solution, the fvsp is = 723	 timecost = 0.045532s
CS: find better solution, the fvsp is = 722	 timecost = 0.045583s
CS: find better solution, the fvsp is = 721	 timecost = 0.045623s
CS: find better solution, the fvsp is = 720	 timecost = 0.045662s
CS: find better solution, the fvsp is = 719	 timecost = 0.045702s
CS: find better solution, the fvsp is = 718	 timecost = 0.045743s
CS: find better solution, the fvsp is = 717	 timecost = 0.045784s
CS: find better solution, the fvsp is = 716	 timecost = 0.045821s
CS: find better solution, the fvsp is = 715	 timecost = 0.045862s
CS: find better solution, the fvsp is = 714	 timecost = 0.045903s
CS: find better solution, the fvsp is = 713	 timecost = 0.045941s
CS: find better solution, the fvsp is = 712	 timecost = 0.045979s
CS: find better solution, the fvsp is = 711	 timecost = 0.046021s
CS: find better solution, the fvsp is = 710	 timecost = 0.04606s
CS: find better solution, the fvsp is = 709	 timecost = 0.0461s
CS: find better solution, the fvsp is = 708	 timecost = 0.046139s
CS: find better solution, the fvsp is = 707	 timecost = 0.04618s
CS: find better solution, the fvsp is = 706	 timecost = 0.046219s
CS: find better solution, the fvsp is = 705	 timecost = 0.04626s
CS: find better solution, the fvsp is = 704	 timecost = 0.046299s
CS: find better solution, the fvsp is = 703	 timecost = 0.046339s
CS: find better solution, the fvsp is = 702	 timecost = 0.046377s
CS: find better solution, the fvsp is = 701	 timecost = 0.046414s
CS: find better solution, the fvsp is = 700	 timecost = 0.046451s
CS: find better solution, the fvsp is = 699	 timecost = 0.046488s
CS: find better solution, the fvsp is = 698	 timecost = 0.046529s
CS: find better solution, the fvsp is = 697	 timecost = 0.046582s
CS: find better solution, the fvsp is = 696	 timecost = 0.046627s
CS: find better solution, the fvsp is = 695	 timecost = 0.046667s
CS: find better solution, the fvsp is = 694	 timecost = 0.04671s
CS: find better solution, the fvsp is = 693	 timecost = 0.046748s
CS: find better solution, the fvsp is = 692	 timecost = 0.046784s
CS: find better solution, the fvsp is = 691	 timecost = 0.046825s
CS: find better solution, the fvsp is = 690	 timecost = 0.046864s
CS: find better solution, the fvsp is = 689	 timecost = 0.046902s
CS: find better solution, the fvsp is = 688	 timecost = 0.04694s
CS: find better solution, the fvsp is = 687	 timecost = 0.046978s
CS: find better solution, the fvsp is = 686	 timecost = 0.047018s
CS: find better solution, the fvsp is = 685	 timecost = 0.047055s
CS: find better solution, the fvsp is = 684	 timecost = 0.047094s
CS: find better solution, the fvsp is = 683	 timecost = 0.047136s
CS: find better solution, the fvsp is = 682	 timecost = 0.047175s
CS: find better solution, the fvsp is = 681	 timecost = 0.047217s
CS: find better solution, the fvsp is = 680	 timecost = 0.047256s
CS: find better solution, the fvsp is = 679	 timecost = 0.047292s
CS: find better solution, the fvsp is = 678	 timecost = 0.047331s
CS: find better solution, the fvsp is = 677	 timecost = 0.047371s
CS: find better solution, the fvsp is = 676	 timecost = 0.04741s
CS: find better solution, the fvsp is = 675	 timecost = 0.058842s
CS: find better solution, the fvsp is = 674	 timecost = 0.058884s
CS: find better solution, the fvsp is = 673	 timecost = 0.058925s
CS: find better solution, the fvsp is = 672	 timecost = 0.058967s
CS: find better solution, the fvsp is = 671	 timecost = 0.059008s
CS: find better solution, the fvsp is = 670	 timecost = 0.059046s
CS: find better solution, the fvsp is = 669	 timecost = 0.059087s
CS: find better solution, the fvsp is = 668	 timecost = 0.05913s
CS: find better solution, the fvsp is = 667	 timecost = 0.059174s
CS: find better solution, the fvsp is = 666	 timecost = 0.059216s
CS: find better solution, the fvsp is = 665	 timecost = 0.059256s
CS: find better solution, the fvsp is = 664	 timecost = 0.059296s
CS: find better solution, the fvsp is = 663	 timecost = 0.059335s
CS: find better solution, the fvsp is = 662	 timecost = 0.059371s
CS: find better solution, the fvsp is = 661	 timecost = 0.059413s
CS: find better solution, the fvsp is = 660	 timecost = 0.059452s
CS: find better solution, the fvsp is = 659	 timecost = 0.059493s
CS: find better solution, the fvsp is = 658	 timecost = 0.059532s
CS: find better solution, the fvsp is = 657	 timecost = 0.059581s
CS: find better solution, the fvsp is = 656	 timecost = 0.059619s
CS: find better solution, the fvsp is = 655	 timecost = 0.05966s
CS: find better solution, the fvsp is = 654	 timecost = 0.0597s
CS: find better solution, the fvsp is = 653	 timecost = 0.059737s
CS: find better solution, the fvsp is = 652	 timecost = 0.059777s
CS: find better solution, the fvsp is = 651	 timecost = 0.059814s
CS: find better solution, the fvsp is = 650	 timecost = 0.059854s
CS: find better solution, the fvsp is = 649	 timecost = 0.059896s
CS: find better solution, the fvsp is = 648	 timecost = 0.059934s
CS: find better solution, the fvsp is = 647	 timecost = 0.059973s
CS: find better solution, the fvsp is = 646	 timecost = 0.06001s
CS: find better solution, the fvsp is = 645	 timecost = 0.060048s
CS: find better solution, the fvsp is = 644	 timecost = 0.060086s
CS: find better solution, the fvsp is = 643	 timecost = 0.060127s
CS: find better solution, the fvsp is = 642	 timecost = 0.060166s
CS: find better solution, the fvsp is = 641	 timecost = 0.060208s
CS: find better solution, the fvsp is = 640	 timecost = 0.070217s
CS: find better solution, the fvsp is = 639	 timecost = 0.070263s
CS: find better solution, the fvsp is = 638	 timecost = 0.070304s
CS: find better solution, the fvsp is = 637	 timecost = 0.070345s
CS: find better solution, the fvsp is = 636	 timecost = 0.070382s
CS: find better solution, the fvsp is = 635	 timecost = 0.07042s
CS: find better solution, the fvsp is = 634	 timecost = 0.070467s
CS: find better solution, the fvsp is = 633	 timecost = 0.070506s
CS: find better solution, the fvsp is = 632	 timecost = 0.070546s
CS: find better solution, the fvsp is = 631	 timecost = 0.070598s
CS: find better solution, the fvsp is = 630	 timecost = 0.070639s
CS: find better solution, the fvsp is = 629	 timecost = 0.070677s
CS: find better solution, the fvsp is = 628	 timecost = 0.070719s
CS: find better solution, the fvsp is = 627	 timecost = 0.070762s
CS: find better solution, the fvsp is = 626	 timecost = 0.070802s
CS: find better solution, the fvsp is = 625	 timecost = 0.070842s
CS: find better solution, the fvsp is = 624	 timecost = 0.070881s
CS: find better solution, the fvsp is = 623	 timecost = 0.070926s
CS: find better solution, the fvsp is = 622	 timecost = 0.078957s
CS: find better solution, the fvsp is = 621	 timecost = 0.079002s
CS: find better solution, the fvsp is = 620	 timecost = 0.079043s
CS: find better solution, the fvsp is = 619	 timecost = 0.079085s
CS: find better solution, the fvsp is = 618	 timecost = 0.079124s
CS: find better solution, the fvsp is = 617	 timecost = 0.079164s
CS: find better solution, the fvsp is = 616	 timecost = 0.079204s
CS: find better solution, the fvsp is = 615	 timecost = 0.079245s
CS: find better solution, the fvsp is = 614	 timecost = 0.079287s
CS: find better solution, the fvsp is = 613	 timecost = 0.079327s
CS: find better solution, the fvsp is = 612	 timecost = 0.07937s
CS: find better solution, the fvsp is = 611	 timecost = 0.086472s
CS: find better solution, the fvsp is = 610	 timecost = 0.086513s
CS: find better solution, the fvsp is = 609	 timecost = 0.086554s
CS: find better solution, the fvsp is = 608	 timecost = 0.086602s
CS: find better solution, the fvsp is = 607	 timecost = 0.086644s
CS: find better solution, the fvsp is = 606	 timecost = 0.086688s
CS: find better solution, the fvsp is = 605	 timecost = 0.086734s
CS: find better solution, the fvsp is = 604	 timecost = 0.086776s
CS: find better solution, the fvsp is = 603	 timecost = 0.086817s
CS: find better solution, the fvsp is = 602	 timecost = 0.086856s
CS: find better solution, the fvsp is = 601	 timecost = 0.086897s
CS: find better solution, the fvsp is = 600	 timecost = 0.086937s
CS: find better solution, the fvsp is = 599	 timecost = 0.08698s
CS: find better solution, the fvsp is = 598	 timecost = 0.087023s
CS: find better solution, the fvsp is = 597	 timecost = 0.087063s
CS: find better solution, the fvsp is = 596	 timecost = 0.093884s
CS: find better solution, the fvsp is = 595	 timecost = 0.093928s
CS: find better solution, the fvsp is = 594	 timecost = 0.093968s
CS: find better solution, the fvsp is = 593	 timecost = 0.094009s
CS: find better solution, the fvsp is = 592	 timecost = 0.094051s
CS: find better solution, the fvsp is = 591	 timecost = 0.094093s
CS: find better solution, the fvsp is = 590	 timecost = 0.100424s
CS: find better solution, the fvsp is = 589	 timecost = 0.100467s
CS: find better solution, the fvsp is = 588	 timecost = 0.100514s
CS: find better solution, the fvsp is = 587	 timecost = 0.100553s
CS: find better solution, the fvsp is = 586	 timecost = 0.100599s
CS: find better solution, the fvsp is = 585	 timecost = 0.100642s
CS: find better solution, the fvsp is = 584	 timecost = 0.100685s
CS: find better solution, the fvsp is = 583	 timecost = 0.105484s
CS: find better solution, the fvsp is = 582	 timecost = 0.10553s
CS: find better solution, the fvsp is = 581	 timecost = 0.105581s
CS: find better solution, the fvsp is = 580	 timecost = 0.105622s
CS: find better solution, the fvsp is = 579	 timecost = 0.11066s
CS: find better solution, the fvsp is = 578	 timecost = 0.110707s
CS: find better solution, the fvsp is = 577	 timecost = 0.115742s
CS: find better solution, the fvsp is = 576	 timecost = 0.115785s
CS: find better solution, the fvsp is = 575	 timecost = 0.115827s
CS: find better solution, the fvsp is = 574	 timecost = 0.115865s
CS: find better solution, the fvsp is = 573	 timecost = 0.115907s
CS: find better solution, the fvsp is = 572	 timecost = 0.115956s
CS: find better solution, the fvsp is = 571	 timecost = 0.115996s
CS: find better solution, the fvsp is = 570	 timecost = 0.129502s
CS: find better solution, the fvsp is = 569	 timecost = 0.12955s
CS: find better solution, the fvsp is = 568	 timecost = 0.144202s
CS: find better solution, the fvsp is = 567	 timecost = 0.148963s
CS: find better solution, the fvsp is = 566	 timecost = 0.154217s
CS: find better solution, the fvsp is = 565	 timecost = 0.15426s
CS: find better solution, the fvsp is = 564	 timecost = 0.1543s
CS: find better solution, the fvsp is = 563	 timecost = 0.15853s
CS: find better solution, the fvsp is = 562	 timecost = 0.158581s
CS: find better solution, the fvsp is = 561	 timecost = 0.158626s
CS: find better solution, the fvsp is = 560	 timecost = 0.158667s
CS: find better solution, the fvsp is = 559	 timecost = 0.158711s
CS: find better solution, the fvsp is = 558	 timecost = 0.158753s
CS: find better solution, the fvsp is = 557	 timecost = 0.171278s
CS: find better solution, the fvsp is = 556	 timecost = 0.17132s
CS: find better solution, the fvsp is = 555	 timecost = 0.171358s
CS: find better solution, the fvsp is = 554	 timecost = 0.218666s
CS: find better solution, the fvsp is = 553	 timecost = 0.22352s
CS: find better solution, the fvsp is = 552	 timecost = 0.223572s
CS: find better solution, the fvsp is = 551	 timecost = 0.228864s
CS: find better solution, the fvsp is = 550	 timecost = 0.233276s
CS: find better solution, the fvsp is = 549	 timecost = 0.237534s
CS: find better solution, the fvsp is = 548	 timecost = 0.237588s
CS: find better solution, the fvsp is = 547	 timecost = 0.237632s
CS: find better solution, the fvsp is = 546	 timecost = 0.2467s
CS: find better solution, the fvsp is = 545	 timecost = 0.251178s
CS: find better solution, the fvsp is = 544	 timecost = 0.260034s
CS: find better solution, the fvsp is = 543	 timecost = 0.26457s
CS: find better solution, the fvsp is = 542	 timecost = 0.264613s
CS: find better solution, the fvsp is = 541	 timecost = 0.273089s
CS: find better solution, the fvsp is = 540	 timecost = 0.27313s
CS: find better solution, the fvsp is = 539	 timecost = 0.277356s
CS: find better solution, the fvsp is = 538	 timecost = 0.281797s
CS: find better solution, the fvsp is = 537	 timecost = 0.290273s
CS: find better solution, the fvsp is = 536	 timecost = 0.290313s
CS: find better solution, the fvsp is = 535	 timecost = 0.290358s
CS: find better solution, the fvsp is = 534	 timecost = 0.389197s
CS: find better solution, the fvsp is = 533	 timecost = 0.396878s
CS: find better solution, the fvsp is = 532	 timecost = 0.396921s
CS: find better solution, the fvsp is = 531	 timecost = 0.421224s
CS: find better solution, the fvsp is = 530	 timecost = 0.476591s
CS: find better solution, the fvsp is = 529	 timecost = 0.511629s
CS: find better solution, the fvsp is = 528	 timecost = 0.523753s
CS: find better solution, the fvsp is = 527	 timecost = 0.527457s
CS: find better solution, the fvsp is = 526	 timecost = 0.55043s
CS: find better solution, the fvsp is = 525	 timecost = 0.581743s
CS: find better solution, the fvsp is = 524	 timecost = 0.585253s
CS: find better solution, the fvsp is = 523	 timecost = 0.663789s
CS: find better solution, the fvsp is = 522	 timecost = 0.663858s
CS: find better solution, the fvsp is = 521	 timecost = 0.692199s
CS: find better solution, the fvsp is = 520	 timecost = 0.761677s
CS: find better solution, the fvsp is = 519	 timecost = 0.851662s
CS: find better solution, the fvsp is = 518	 timecost = 0.880148s
CS: find better solution, the fvsp is = 517	 timecost = 0.896866s
CS: find better solution, the fvsp is = 516	 timecost = 0.896908s
CS: find better solution, the fvsp is = 515	 timecost = 0.915639s
CS: find better solution, the fvsp is = 514	 timecost = 0.941335s
CS: find better solution, the fvsp is = 513	 timecost = 0.941385s
CS: find better solution, the fvsp is = 512	 timecost = 1.05614s
CS: find better solution, the fvsp is = 511	 timecost = 1.09279s
CS: find better solution, the fvsp is = 510	 timecost = 1.21504s
CS: find better solution, the fvsp is = 509	 timecost = 1.2712s
CS: find better solution, the fvsp is = 508	 timecost = 1.53327s
CS: find better solution, the fvsp is = 507	 timecost = 2.1007s
CS: find better solution, the fvsp is = 506	 timecost = 2.1511s
CS: find better solution, the fvsp is = 505	 timecost = 2.83049s
CS: find better solution, the fvsp is = 504	 timecost = 2.83058s
CS: find better solution, the fvsp is = 503	 timecost = 3.37023s
CS: find better solution, the fvsp is = 502	 timecost = 3.37028s
CS: find better solution, the fvsp is = 501	 timecost = 5.01619s
CS: find better solution, the fvsp is = 500	 timecost = 5.01625s
CS: find better solution, the fvsp is = 499	 timecost = 5.67874s
CS: find better solution, the fvsp is = 498	 timecost = 5.98733s
CS: find better solution, the fvsp is = 497	 timecost = 6.16271s
CS: find better solution, the fvsp is = 496	 timecost = 6.25657s
CS: find better solution, the fvsp is = 495	 timecost = 7.98015s
CS: find better solution, the fvsp is = 494	 timecost = 11.9927s
CS: find better solution, the fvsp is = 493	 timecost = 13.149s
CS: find better solution, the fvsp is = 492	 timecost = 13.3958s
CS: find better solution, the fvsp is = 491	 timecost = 14.3408s
CS: find better solution, the fvsp is = 490	 timecost = 14.3598s
CS: find better solution, the fvsp is = 489	 timecost = 16.6315s
CS: find better solution, the fvsp is = 488	 timecost = 17.5359s
CS: find better solution, the fvsp is = 487	 timecost = 17.5708s
CS: find better solution, the fvsp is = 486	 timecost = 22.0814s
CS: find better solution, the fvsp is = 485	 timecost = 65.3746s
CS: find better solution, the fvsp is = 484	 timecost = 66.7194s
CS: find better solution, the fvsp is = 483	 timecost = 88.6008s
CS: find better solution, the fvsp is = 482	 timecost = 116.189s
CS: find better solution, the fvsp is = 481	 timecost = 360.539s
local_f = 482
key node:
1457 593 1331 903 1336 31 473 240 804 184 361 39 477 705 11 962 69 575 1349 1391 1363 1191 514 413 1141 749 869 789 1058 1381 717 1447 913 1214 274 379 683 1088 543 814 453 672 1491 1403 592 703 1484 451 1430 610 1136 1320 90 171 1448 1300 1393 627 218 62 1188 992 376 390 1046 701 588 1473 1119 210 734 1072 337 723 1144 918 1192 230 1027 276 1466 619 202 222 512 47 1153 1384 1309 268 467 1055 30 1163 266 867 1304 65 1373 668 517 529 470 800 8 1219 404 574 873 768 640 914 1134 1173 692 751 1354 106 738 1431 154 1198 194 1418 402 295 540 1369 209 328 170 643 1375 1390 125 7 816 260 656 881 696 923 1360 657 493 399 1036 330 1082 1446 1402 673 1071 284 219 498 1293 680 1365 1479 23 152 526 1469 214 1489 577 667 944 1344 187 1355 1382 1292 763 92 741 697 16 518 1028 550 947 1397 987 1476 380 1247 1147 208 392 185 578 1104 1013 898 1089 842 1197 168 884 173 228 979 283 439 499 304 600 690 46 776 1254 1226 1411 1241 854 1050 1338 57 303 1311 708 389 368 9 921 655 1372 632 1264 158 150 773 1025 709 1233 630 877 329 488 1263 1482 625 256 584 1037 40 1047 843 938 1259 169 1158 1143 557 562 894 1377 1477 1471 1090 993 412 403 970 1287 521 1123 131 637 825 259 524 112 1116 995 937 1040 287 752 1139 809 942 1260 927 314 1079 1410 1455 1277 315 1339 101 793 181 1497 878 719 4 145 1253 502 882 396 1498 246 1114 49 1412 1155 1220 822 263 1210 955 654 1070 248 1205 27 909 291 585 264 766 38 77 971 1459 904 1350 1222 199 272 205 547 179 1316 1481 414 435 1007 670 714 5 1454 554 541 617 778 968 973 374 1303 1458 1225 901 1434 161 410 162 84 319 476 895 371 422 1437 446 1495 1218 983 1438 629 282 1239 1128 837 1407 1399 689 471 178 244 405 75 104 1042 991 103 832 564 468 1020 870 797 1395 1305 1008 335 192 398 1312 462 172 1000 548 78 203 546 52 20 88 1045 730 699 984 239 835 325 791 675 1422 890 906 1190 810 785 336 1193 767 419 959 758 466 110 693 1182 484 213 188 1024 387 385 1161 94 781 1063 227 665 1468 1464 1392 851 849 1345 1124 114 1130 1352 155 609 1087 297 352 572 251 76 951 1053 511 941 37 151 866 883 802 645 706 1170 1492 
============================ round 14 ===============================
Complete the construction of the initial solution, the fvsp is = 758	 timecost = 0.023716s
CS: find better solution, the fvsp is = 757	 timecost = 0.041951s
CS: find better solution, the fvsp is = 756	 timecost = 0.041997s
CS: find better solution, the fvsp is = 755	 timecost = 0.042038s
CS: find better solution, the fvsp is = 754	 timecost = 0.042073s
CS: find better solution, the fvsp is = 753	 timecost = 0.042112s
CS: find better solution, the fvsp is = 752	 timecost = 0.042151s
CS: find better solution, the fvsp is = 751	 timecost = 0.042189s
CS: find better solution, the fvsp is = 750	 timecost = 0.042225s
CS: find better solution, the fvsp is = 749	 timecost = 0.042265s
CS: find better solution, the fvsp is = 748	 timecost = 0.042305s
CS: find better solution, the fvsp is = 747	 timecost = 0.042346s
CS: find better solution, the fvsp is = 746	 timecost = 0.042396s
CS: find better solution, the fvsp is = 745	 timecost = 0.042435s
CS: find better solution, the fvsp is = 744	 timecost = 0.042473s
CS: find better solution, the fvsp is = 743	 timecost = 0.042509s
CS: find better solution, the fvsp is = 742	 timecost = 0.042548s
CS: find better solution, the fvsp is = 741	 timecost = 0.042587s
CS: find better solution, the fvsp is = 740	 timecost = 0.042627s
CS: find better solution, the fvsp is = 739	 timecost = 0.042665s
CS: find better solution, the fvsp is = 738	 timecost = 0.042703s
CS: find better solution, the fvsp is = 737	 timecost = 0.042746s
CS: find better solution, the fvsp is = 736	 timecost = 0.042784s
CS: find better solution, the fvsp is = 735	 timecost = 0.042823s
CS: find better solution, the fvsp is = 734	 timecost = 0.042865s
CS: find better solution, the fvsp is = 733	 timecost = 0.0429s
CS: find better solution, the fvsp is = 732	 timecost = 0.04294s
CS: find better solution, the fvsp is = 731	 timecost = 0.042978s
CS: find better solution, the fvsp is = 730	 timecost = 0.043015s
CS: find better solution, the fvsp is = 729	 timecost = 0.043054s
CS: find better solution, the fvsp is = 728	 timecost = 0.043093s
CS: find better solution, the fvsp is = 727	 timecost = 0.043128s
CS: find better solution, the fvsp is = 726	 timecost = 0.043164s
CS: find better solution, the fvsp is = 725	 timecost = 0.043203s
CS: find better solution, the fvsp is = 724	 timecost = 0.043239s
CS: find better solution, the fvsp is = 723	 timecost = 0.043279s
CS: find better solution, the fvsp is = 722	 timecost = 0.043318s
CS: find better solution, the fvsp is = 721	 timecost = 0.043357s
CS: find better solution, the fvsp is = 720	 timecost = 0.043411s
CS: find better solution, the fvsp is = 719	 timecost = 0.04345s
CS: find better solution, the fvsp is = 718	 timecost = 0.043489s
CS: find better solution, the fvsp is = 717	 timecost = 0.043527s
CS: find better solution, the fvsp is = 716	 timecost = 0.043567s
CS: find better solution, the fvsp is = 715	 timecost = 0.043604s
CS: find better solution, the fvsp is = 714	 timecost = 0.043644s
CS: find better solution, the fvsp is = 713	 timecost = 0.043685s
CS: find better solution, the fvsp is = 712	 timecost = 0.043725s
CS: find better solution, the fvsp is = 711	 timecost = 0.043768s
CS: find better solution, the fvsp is = 710	 timecost = 0.043809s
CS: find better solution, the fvsp is = 709	 timecost = 0.043849s
CS: find better solution, the fvsp is = 708	 timecost = 0.043891s
CS: find better solution, the fvsp is = 707	 timecost = 0.043929s
CS: find better solution, the fvsp is = 706	 timecost = 0.043965s
CS: find better solution, the fvsp is = 705	 timecost = 0.044004s
CS: find better solution, the fvsp is = 704	 timecost = 0.044045s
CS: find better solution, the fvsp is = 703	 timecost = 0.044085s
CS: find better solution, the fvsp is = 702	 timecost = 0.044122s
CS: find better solution, the fvsp is = 701	 timecost = 0.044162s
CS: find better solution, the fvsp is = 700	 timecost = 0.0442s
CS: find better solution, the fvsp is = 699	 timecost = 0.04424s
CS: find better solution, the fvsp is = 698	 timecost = 0.044279s
CS: find better solution, the fvsp is = 697	 timecost = 0.044315s
CS: find better solution, the fvsp is = 696	 timecost = 0.044358s
CS: find better solution, the fvsp is = 695	 timecost = 0.044408s
CS: find better solution, the fvsp is = 694	 timecost = 0.04445s
CS: find better solution, the fvsp is = 693	 timecost = 0.044485s
CS: find better solution, the fvsp is = 692	 timecost = 0.044526s
CS: find better solution, the fvsp is = 691	 timecost = 0.044565s
CS: find better solution, the fvsp is = 690	 timecost = 0.044603s
CS: find better solution, the fvsp is = 689	 timecost = 0.044646s
CS: find better solution, the fvsp is = 688	 timecost = 0.044686s
CS: find better solution, the fvsp is = 687	 timecost = 0.044724s
CS: find better solution, the fvsp is = 686	 timecost = 0.044759s
CS: find better solution, the fvsp is = 685	 timecost = 0.0448s
CS: find better solution, the fvsp is = 684	 timecost = 0.044841s
CS: find better solution, the fvsp is = 683	 timecost = 0.044879s
CS: find better solution, the fvsp is = 682	 timecost = 0.044919s
CS: find better solution, the fvsp is = 681	 timecost = 0.044961s
CS: find better solution, the fvsp is = 680	 timecost = 0.045s
CS: find better solution, the fvsp is = 679	 timecost = 0.04504s
CS: find better solution, the fvsp is = 678	 timecost = 0.045078s
CS: find better solution, the fvsp is = 677	 timecost = 0.045117s
CS: find better solution, the fvsp is = 676	 timecost = 0.045155s
CS: find better solution, the fvsp is = 675	 timecost = 0.045193s
CS: find better solution, the fvsp is = 674	 timecost = 0.045242s
CS: find better solution, the fvsp is = 673	 timecost = 0.04528s
CS: find better solution, the fvsp is = 672	 timecost = 0.04532s
CS: find better solution, the fvsp is = 671	 timecost = 0.045375s
CS: find better solution, the fvsp is = 670	 timecost = 0.045417s
CS: find better solution, the fvsp is = 669	 timecost = 0.057297s
CS: find better solution, the fvsp is = 668	 timecost = 0.057347s
CS: find better solution, the fvsp is = 667	 timecost = 0.057398s
CS: find better solution, the fvsp is = 666	 timecost = 0.057441s
CS: find better solution, the fvsp is = 665	 timecost = 0.05748s
CS: find better solution, the fvsp is = 664	 timecost = 0.057518s
CS: find better solution, the fvsp is = 663	 timecost = 0.05756s
CS: find better solution, the fvsp is = 662	 timecost = 0.057601s
CS: find better solution, the fvsp is = 661	 timecost = 0.057638s
CS: find better solution, the fvsp is = 660	 timecost = 0.057676s
CS: find better solution, the fvsp is = 659	 timecost = 0.057715s
CS: find better solution, the fvsp is = 658	 timecost = 0.057752s
CS: find better solution, the fvsp is = 657	 timecost = 0.057794s
CS: find better solution, the fvsp is = 656	 timecost = 0.057833s
CS: find better solution, the fvsp is = 655	 timecost = 0.057872s
CS: find better solution, the fvsp is = 654	 timecost = 0.05791s
CS: find better solution, the fvsp is = 653	 timecost = 0.057953s
CS: find better solution, the fvsp is = 652	 timecost = 0.057995s
CS: find better solution, the fvsp is = 651	 timecost = 0.058037s
CS: find better solution, the fvsp is = 650	 timecost = 0.058074s
CS: find better solution, the fvsp is = 649	 timecost = 0.058116s
CS: find better solution, the fvsp is = 648	 timecost = 0.058154s
CS: find better solution, the fvsp is = 647	 timecost = 0.058192s
CS: find better solution, the fvsp is = 646	 timecost = 0.058231s
CS: find better solution, the fvsp is = 645	 timecost = 0.058272s
CS: find better solution, the fvsp is = 644	 timecost = 0.05831s
CS: find better solution, the fvsp is = 643	 timecost = 0.058353s
CS: find better solution, the fvsp is = 642	 timecost = 0.058402s
CS: find better solution, the fvsp is = 641	 timecost = 0.05844s
CS: find better solution, the fvsp is = 640	 timecost = 0.058478s
CS: find better solution, the fvsp is = 639	 timecost = 0.058519s
CS: find better solution, the fvsp is = 638	 timecost = 0.058558s
CS: find better solution, the fvsp is = 637	 timecost = 0.058596s
CS: find better solution, the fvsp is = 636	 timecost = 0.058635s
CS: find better solution, the fvsp is = 635	 timecost = 0.058677s
CS: find better solution, the fvsp is = 634	 timecost = 0.058718s
CS: find better solution, the fvsp is = 633	 timecost = 0.058759s
CS: find better solution, the fvsp is = 632	 timecost = 0.058799s
CS: find better solution, the fvsp is = 631	 timecost = 0.058838s
CS: find better solution, the fvsp is = 630	 timecost = 0.058877s
CS: find better solution, the fvsp is = 629	 timecost = 0.06771s
CS: find better solution, the fvsp is = 628	 timecost = 0.067751s
CS: find better solution, the fvsp is = 627	 timecost = 0.067791s
CS: find better solution, the fvsp is = 626	 timecost = 0.067832s
CS: find better solution, the fvsp is = 625	 timecost = 0.06787s
CS: find better solution, the fvsp is = 624	 timecost = 0.06791s
CS: find better solution, the fvsp is = 623	 timecost = 0.067949s
CS: find better solution, the fvsp is = 622	 timecost = 0.067995s
CS: find better solution, the fvsp is = 621	 timecost = 0.068031s
CS: find better solution, the fvsp is = 620	 timecost = 0.068075s
CS: find better solution, the fvsp is = 619	 timecost = 0.068118s
CS: find better solution, the fvsp is = 618	 timecost = 0.06816s
CS: find better solution, the fvsp is = 617	 timecost = 0.068203s
CS: find better solution, the fvsp is = 616	 timecost = 0.068247s
CS: find better solution, the fvsp is = 615	 timecost = 0.068288s
CS: find better solution, the fvsp is = 614	 timecost = 0.068328s
CS: find better solution, the fvsp is = 613	 timecost = 0.068376s
CS: find better solution, the fvsp is = 612	 timecost = 0.075527s
CS: find better solution, the fvsp is = 611	 timecost = 0.075568s
CS: find better solution, the fvsp is = 610	 timecost = 0.075611s
CS: find better solution, the fvsp is = 609	 timecost = 0.075654s
CS: find better solution, the fvsp is = 608	 timecost = 0.075693s
CS: find better solution, the fvsp is = 607	 timecost = 0.075737s
CS: find better solution, the fvsp is = 606	 timecost = 0.075774s
CS: find better solution, the fvsp is = 605	 timecost = 0.075816s
CS: find better solution, the fvsp is = 604	 timecost = 0.075858s
CS: find better solution, the fvsp is = 603	 timecost = 0.075899s
CS: find better solution, the fvsp is = 602	 timecost = 0.075937s
CS: find better solution, the fvsp is = 601	 timecost = 0.075979s
CS: find better solution, the fvsp is = 600	 timecost = 0.076022s
CS: find better solution, the fvsp is = 599	 timecost = 0.076062s
CS: find better solution, the fvsp is = 598	 timecost = 0.082515s
CS: find better solution, the fvsp is = 597	 timecost = 0.082559s
CS: find better solution, the fvsp is = 596	 timecost = 0.082602s
CS: find better solution, the fvsp is = 595	 timecost = 0.082642s
CS: find better solution, the fvsp is = 594	 timecost = 0.082683s
CS: find better solution, the fvsp is = 593	 timecost = 0.089542s
CS: find better solution, the fvsp is = 592	 timecost = 0.089587s
CS: find better solution, the fvsp is = 591	 timecost = 0.089627s
CS: find better solution, the fvsp is = 590	 timecost = 0.089669s
CS: find better solution, the fvsp is = 589	 timecost = 0.08971s
CS: find better solution, the fvsp is = 588	 timecost = 0.089751s
CS: find better solution, the fvsp is = 587	 timecost = 0.089794s
CS: find better solution, the fvsp is = 586	 timecost = 0.096855s
CS: find better solution, the fvsp is = 585	 timecost = 0.096899s
CS: find better solution, the fvsp is = 584	 timecost = 0.096941s
CS: find better solution, the fvsp is = 583	 timecost = 0.096983s
CS: find better solution, the fvsp is = 582	 timecost = 0.103485s
CS: find better solution, the fvsp is = 581	 timecost = 0.103525s
CS: find better solution, the fvsp is = 580	 timecost = 0.103566s
CS: find better solution, the fvsp is = 579	 timecost = 0.109465s
CS: find better solution, the fvsp is = 578	 timecost = 0.109511s
CS: find better solution, the fvsp is = 577	 timecost = 0.109552s
CS: find better solution, the fvsp is = 576	 timecost = 0.109593s
CS: find better solution, the fvsp is = 575	 timecost = 0.109637s
CS: find better solution, the fvsp is = 574	 timecost = 0.109674s
CS: find better solution, the fvsp is = 573	 timecost = 0.109717s
CS: find better solution, the fvsp is = 572	 timecost = 0.10976s
CS: find better solution, the fvsp is = 571	 timecost = 0.121444s
CS: find better solution, the fvsp is = 570	 timecost = 0.121488s
CS: find better solution, the fvsp is = 569	 timecost = 0.121532s
CS: find better solution, the fvsp is = 568	 timecost = 0.121576s
CS: find better solution, the fvsp is = 567	 timecost = 0.127354s
CS: find better solution, the fvsp is = 566	 timecost = 0.127409s
CS: find better solution, the fvsp is = 565	 timecost = 0.138411s
CS: find better solution, the fvsp is = 564	 timecost = 0.13846s
CS: find better solution, the fvsp is = 563	 timecost = 0.138501s
CS: find better solution, the fvsp is = 562	 timecost = 0.138543s
CS: find better solution, the fvsp is = 561	 timecost = 0.143537s
CS: find better solution, the fvsp is = 560	 timecost = 0.143578s
CS: find better solution, the fvsp is = 559	 timecost = 0.143622s
CS: find better solution, the fvsp is = 558	 timecost = 0.143662s
CS: find better solution, the fvsp is = 557	 timecost = 0.143701s
CS: find better solution, the fvsp is = 556	 timecost = 0.147803s
CS: find better solution, the fvsp is = 555	 timecost = 0.173048s
CS: find better solution, the fvsp is = 554	 timecost = 0.173093s
CS: find better solution, the fvsp is = 553	 timecost = 0.173137s
CS: find better solution, the fvsp is = 552	 timecost = 0.181954s
CS: find better solution, the fvsp is = 551	 timecost = 0.190162s
CS: find better solution, the fvsp is = 550	 timecost = 0.190208s
CS: find better solution, the fvsp is = 549	 timecost = 0.217329s
CS: find better solution, the fvsp is = 548	 timecost = 0.217385s
CS: find better solution, the fvsp is = 547	 timecost = 0.23885s
CS: find better solution, the fvsp is = 546	 timecost = 0.238896s
CS: find better solution, the fvsp is = 545	 timecost = 0.273749s
CS: find better solution, the fvsp is = 544	 timecost = 0.273811s
CS: find better solution, the fvsp is = 543	 timecost = 0.292998s
CS: find better solution, the fvsp is = 542	 timecost = 0.293047s
CS: find better solution, the fvsp is = 541	 timecost = 0.315495s
CS: find better solution, the fvsp is = 540	 timecost = 0.338864s
CS: find better solution, the fvsp is = 539	 timecost = 0.338909s
CS: find better solution, the fvsp is = 538	 timecost = 0.343396s
CS: find better solution, the fvsp is = 537	 timecost = 0.343443s
CS: find better solution, the fvsp is = 536	 timecost = 0.343488s
CS: find better solution, the fvsp is = 535	 timecost = 0.347082s
CS: find better solution, the fvsp is = 534	 timecost = 0.347125s
CS: find better solution, the fvsp is = 533	 timecost = 0.347169s
CS: find better solution, the fvsp is = 532	 timecost = 0.354512s
CS: find better solution, the fvsp is = 531	 timecost = 0.400257s
CS: find better solution, the fvsp is = 530	 timecost = 0.444859s
CS: find better solution, the fvsp is = 529	 timecost = 0.444907s
CS: find better solution, the fvsp is = 528	 timecost = 0.505525s
CS: find better solution, the fvsp is = 527	 timecost = 0.516792s
CS: find better solution, the fvsp is = 526	 timecost = 0.547065s
CS: find better solution, the fvsp is = 525	 timecost = 0.547122s
CS: find better solution, the fvsp is = 524	 timecost = 0.547168s
CS: find better solution, the fvsp is = 523	 timecost = 0.556487s
CS: find better solution, the fvsp is = 522	 timecost = 0.692559s
CS: find better solution, the fvsp is = 521	 timecost = 0.695907s
CS: find better solution, the fvsp is = 520	 timecost = 0.717771s
CS: find better solution, the fvsp is = 519	 timecost = 0.758804s
CS: find better solution, the fvsp is = 518	 timecost = 0.775993s
CS: find better solution, the fvsp is = 517	 timecost = 0.789871s
CS: find better solution, the fvsp is = 516	 timecost = 0.913832s
CS: find better solution, the fvsp is = 515	 timecost = 0.938936s
CS: find better solution, the fvsp is = 514	 timecost = 0.938983s
CS: find better solution, the fvsp is = 513	 timecost = 0.95825s
CS: find better solution, the fvsp is = 512	 timecost = 1.05909s
CS: find better solution, the fvsp is = 511	 timecost = 1.13464s
CS: find better solution, the fvsp is = 510	 timecost = 1.16887s
CS: find better solution, the fvsp is = 509	 timecost = 1.17773s
CS: find better solution, the fvsp is = 508	 timecost = 1.3037s
CS: find better solution, the fvsp is = 507	 timecost = 1.33756s
CS: find better solution, the fvsp is = 506	 timecost = 1.85082s
CS: find better solution, the fvsp is = 505	 timecost = 2.67875s
CS: find better solution, the fvsp is = 504	 timecost = 2.80201s
CS: find better solution, the fvsp is = 503	 timecost = 3.02873s
CS: find better solution, the fvsp is = 502	 timecost = 3.57698s
CS: find better solution, the fvsp is = 501	 timecost = 3.77415s
CS: find better solution, the fvsp is = 500	 timecost = 4.02756s
CS: find better solution, the fvsp is = 499	 timecost = 6.54577s
CS: find better solution, the fvsp is = 498	 timecost = 8.57962s
CS: find better solution, the fvsp is = 497	 timecost = 11.8539s
CS: find better solution, the fvsp is = 496	 timecost = 13.7063s
CS: find better solution, the fvsp is = 495	 timecost = 13.9944s
CS: find better solution, the fvsp is = 494	 timecost = 16.1495s
CS: find better solution, the fvsp is = 493	 timecost = 17.1549s
CS: find better solution, the fvsp is = 492	 timecost = 23.2508s
CS: find better solution, the fvsp is = 491	 timecost = 36.5098s
CS: find better solution, the fvsp is = 490	 timecost = 40.0931s
CS: find better solution, the fvsp is = 489	 timecost = 42.3902s
CS: find better solution, the fvsp is = 488	 timecost = 62.4258s
CS: find better solution, the fvsp is = 487	 timecost = 88.0287s
CS: find better solution, the fvsp is = 486	 timecost = 88.5488s
CS: find better solution, the fvsp is = 485	 timecost = 111.693s
CS: find better solution, the fvsp is = 484	 timecost = 129.085s
CS: find better solution, the fvsp is = 483	 timecost = 131.786s
CS: find better solution, the fvsp is = 482	 timecost = 191.537s
CS: find better solution, the fvsp is = 481	 timecost = 192.105s
CS: find better solution, the fvsp is = 480	 timecost = 219.28s
local_f = 481
key node:
412 689 1106 610 1376 489 135 645 502 84 1355 1087 31 927 1163 203 948 114 343 1377 775 453 517 206 936 1470 837 1140 675 1089 838 173 1311 1331 804 918 1245 1305 168 667 995 1287 668 145 62 768 924 1391 1369 1431 1025 378 695 1071 1392 957 658 1471 351 503 283 600 77 46 794 1007 1411 408 1036 297 699 233 103 752 1372 997 1402 1009 741 1480 776 287 1084 251 1132 1205 199 1255 743 335 1034 1149 446 385 1426 1058 1437 816 380 702 521 686 427 923 593 1495 157 779 1143 466 169 1263 781 1136 1338 537 69 371 180 1224 708 869 499 1024 172 800 1422 866 1192 40 315 643 564 1045 303 1220 177 1079 484 1373 236 361 545 955 547 692 938 1253 1316 520 697 1158 123 992 1226 250 851 789 184 795 155 818 326 325 322 1077 264 1415 745 1268 550 451 260 665 764 1337 1356 524 1291 1219 625 387 1408 462 1464 1242 1457 1498 1063 849 1008 1410 706 1309 831 1170 52 763 690 876 575 1421 11 1363 1403 1308 144 493 570 196 548 1196 1191 777 1387 1153 805 802 1487 376 574 324 578 154 90 38 1278 246 94 106 419 122 1482 1020 522 1182 219 1218 609 1090 942 1277 1399 709 1198 108 934 670 719 1237 527 128 7 410 841 222 353 1264 1484 414 730 202 43 557 415 1085 1080 774 654 1260 1300 204 1141 179 1247 506 1150 178 379 717 1481 1222 1124 275 588 962 554 1494 389 1439 120 161 854 1412 86 1375 1239 1446 1491 991 27 749 1041 368 944 37 382 855 562 640 49 1000 1344 323 1051 1371 1322 791 1241 584 5 295 657 1040 89 1352 398 1072 1193 23 181 304 284 105 113 1479 413 810 225 429 1284 76 1254 714 109 1114 835 767 188 765 336 285 971 1360 540 1042 1043 935 1336 392 1088 1155 4 1116 1312 465 1350 1293 529 152 1292 1320 1497 1027 707 318 1269 1069 8 467 824 1365 476 914 488 1345 592 330 1262 329 150 815 1013 825 1037 984 735 187 959 1407 1055 798 1026 276 968 973 36 75 100 24 1047 903 870 192 1128 680 1095 1050 531 1272 785 112 655 337 594 921 1454 240 983 1031 793 352 919 993 617 305 909 217 279 630 468 151 125 894 92 1173 1432 1015 162 913 422 842 210 215 214 883 360 724 751 696 28 979 1469 1164 1067 833 194 149 374 258 1123 131 486 947 213 435 262 693 1070 65 1492 
============================ round 15 ===============================
Complete the construction of the initial solution, the fvsp is = 751	 timecost = 0.024232s
CS: find better solution, the fvsp is = 750	 timecost = 0.0422s
CS: find better solution, the fvsp is = 749	 timecost = 0.04225s
CS: find better solution, the fvsp is = 748	 timecost = 0.04229s
CS: find better solution, the fvsp is = 747	 timecost = 0.042327s
CS: find better solution, the fvsp is = 746	 timecost = 0.042368s
CS: find better solution, the fvsp is = 745	 timecost = 0.042408s
CS: find better solution, the fvsp is = 744	 timecost = 0.042447s
CS: find better solution, the fvsp is = 743	 timecost = 0.042486s
CS: find better solution, the fvsp is = 742	 timecost = 0.042523s
CS: find better solution, the fvsp is = 741	 timecost = 0.042569s
CS: find better solution, the fvsp is = 740	 timecost = 0.042608s
CS: find better solution, the fvsp is = 739	 timecost = 0.042647s
CS: find better solution, the fvsp is = 738	 timecost = 0.042684s
CS: find better solution, the fvsp is = 737	 timecost = 0.042721s
CS: find better solution, the fvsp is = 736	 timecost = 0.04276s
CS: find better solution, the fvsp is = 735	 timecost = 0.0428s
CS: find better solution, the fvsp is = 734	 timecost = 0.042837s
CS: find better solution, the fvsp is = 733	 timecost = 0.042876s
CS: find better solution, the fvsp is = 732	 timecost = 0.042914s
CS: find better solution, the fvsp is = 731	 timecost = 0.042955s
CS: find better solution, the fvsp is = 730	 timecost = 0.042996s
CS: find better solution, the fvsp is = 729	 timecost = 0.043038s
CS: find better solution, the fvsp is = 728	 timecost = 0.043076s
CS: find better solution, the fvsp is = 727	 timecost = 0.043115s
CS: find better solution, the fvsp is = 726	 timecost = 0.043153s
CS: find better solution, the fvsp is = 725	 timecost = 0.043189s
CS: find better solution, the fvsp is = 724	 timecost = 0.043229s
CS: find better solution, the fvsp is = 723	 timecost = 0.04327s
CS: find better solution, the fvsp is = 722	 timecost = 0.043311s
CS: find better solution, the fvsp is = 721	 timecost = 0.043349s
CS: find better solution, the fvsp is = 720	 timecost = 0.04339s
CS: find better solution, the fvsp is = 719	 timecost = 0.043429s
CS: find better solution, the fvsp is = 718	 timecost = 0.043463s
CS: find better solution, the fvsp is = 717	 timecost = 0.0435s
CS: find better solution, the fvsp is = 716	 timecost = 0.04354s
CS: find better solution, the fvsp is = 715	 timecost = 0.043585s
CS: find better solution, the fvsp is = 714	 timecost = 0.043625s
CS: find better solution, the fvsp is = 713	 timecost = 0.043664s
CS: find better solution, the fvsp is = 712	 timecost = 0.043702s
CS: find better solution, the fvsp is = 711	 timecost = 0.04374s
CS: find better solution, the fvsp is = 710	 timecost = 0.04378s
CS: find better solution, the fvsp is = 709	 timecost = 0.043818s
CS: find better solution, the fvsp is = 708	 timecost = 0.043856s
CS: find better solution, the fvsp is = 707	 timecost = 0.043893s
CS: find better solution, the fvsp is = 706	 timecost = 0.043934s
CS: find better solution, the fvsp is = 705	 timecost = 0.043972s
CS: find better solution, the fvsp is = 704	 timecost = 0.044007s
CS: find better solution, the fvsp is = 703	 timecost = 0.044047s
CS: find better solution, the fvsp is = 702	 timecost = 0.044086s
CS: find better solution, the fvsp is = 701	 timecost = 0.044125s
CS: find better solution, the fvsp is = 700	 timecost = 0.044163s
CS: find better solution, the fvsp is = 699	 timecost = 0.0442s
CS: find better solution, the fvsp is = 698	 timecost = 0.044236s
CS: find better solution, the fvsp is = 697	 timecost = 0.044271s
CS: find better solution, the fvsp is = 696	 timecost = 0.044309s
CS: find better solution, the fvsp is = 695	 timecost = 0.044347s
CS: find better solution, the fvsp is = 694	 timecost = 0.044388s
CS: find better solution, the fvsp is = 693	 timecost = 0.044426s
CS: find better solution, the fvsp is = 692	 timecost = 0.044468s
CS: find better solution, the fvsp is = 691	 timecost = 0.044508s
CS: find better solution, the fvsp is = 690	 timecost = 0.044548s
CS: find better solution, the fvsp is = 689	 timecost = 0.044609s
CS: find better solution, the fvsp is = 688	 timecost = 0.044649s
CS: find better solution, the fvsp is = 687	 timecost = 0.044692s
CS: find better solution, the fvsp is = 686	 timecost = 0.044733s
CS: find better solution, the fvsp is = 685	 timecost = 0.044772s
CS: find better solution, the fvsp is = 684	 timecost = 0.044814s
CS: find better solution, the fvsp is = 683	 timecost = 0.044853s
CS: find better solution, the fvsp is = 682	 timecost = 0.044888s
CS: find better solution, the fvsp is = 681	 timecost = 0.044926s
CS: find better solution, the fvsp is = 680	 timecost = 0.044962s
CS: find better solution, the fvsp is = 679	 timecost = 0.045005s
CS: find better solution, the fvsp is = 678	 timecost = 0.045046s
CS: find better solution, the fvsp is = 677	 timecost = 0.045083s
CS: find better solution, the fvsp is = 676	 timecost = 0.045124s
CS: find better solution, the fvsp is = 675	 timecost = 0.045163s
CS: find better solution, the fvsp is = 674	 timecost = 0.045207s
CS: find better solution, the fvsp is = 673	 timecost = 0.045243s
CS: find better solution, the fvsp is = 672	 timecost = 0.045281s
CS: find better solution, the fvsp is = 671	 timecost = 0.045322s
CS: find better solution, the fvsp is = 670	 timecost = 0.045362s
CS: find better solution, the fvsp is = 669	 timecost = 0.0454s
CS: find better solution, the fvsp is = 668	 timecost = 0.045441s
CS: find better solution, the fvsp is = 667	 timecost = 0.04548s
CS: find better solution, the fvsp is = 666	 timecost = 0.045517s
CS: find better solution, the fvsp is = 665	 timecost = 0.045556s
CS: find better solution, the fvsp is = 664	 timecost = 0.045604s
CS: find better solution, the fvsp is = 663	 timecost = 0.045643s
CS: find better solution, the fvsp is = 662	 timecost = 0.045683s
CS: find better solution, the fvsp is = 661	 timecost = 0.04572s
CS: find better solution, the fvsp is = 660	 timecost = 0.045762s
CS: find better solution, the fvsp is = 659	 timecost = 0.045801s
CS: find better solution, the fvsp is = 658	 timecost = 0.056436s
CS: find better solution, the fvsp is = 657	 timecost = 0.056482s
CS: find better solution, the fvsp is = 656	 timecost = 0.056519s
CS: find better solution, the fvsp is = 655	 timecost = 0.05657s
CS: find better solution, the fvsp is = 654	 timecost = 0.056614s
CS: find better solution, the fvsp is = 653	 timecost = 0.056651s
CS: find better solution, the fvsp is = 652	 timecost = 0.05669s
CS: find better solution, the fvsp is = 651	 timecost = 0.056731s
CS: find better solution, the fvsp is = 650	 timecost = 0.056774s
CS: find better solution, the fvsp is = 649	 timecost = 0.056814s
CS: find better solution, the fvsp is = 648	 timecost = 0.056852s
CS: find better solution, the fvsp is = 647	 timecost = 0.056894s
CS: find better solution, the fvsp is = 646	 timecost = 0.056931s
CS: find better solution, the fvsp is = 645	 timecost = 0.056974s
CS: find better solution, the fvsp is = 644	 timecost = 0.057015s
CS: find better solution, the fvsp is = 643	 timecost = 0.057057s
CS: find better solution, the fvsp is = 642	 timecost = 0.057099s
CS: find better solution, the fvsp is = 641	 timecost = 0.05714s
CS: find better solution, the fvsp is = 640	 timecost = 0.057178s
CS: find better solution, the fvsp is = 639	 timecost = 0.057219s
CS: find better solution, the fvsp is = 638	 timecost = 0.057256s
CS: find better solution, the fvsp is = 637	 timecost = 0.057298s
CS: find better solution, the fvsp is = 636	 timecost = 0.057337s
CS: find better solution, the fvsp is = 635	 timecost = 0.057376s
CS: find better solution, the fvsp is = 634	 timecost = 0.057419s
CS: find better solution, the fvsp is = 633	 timecost = 0.05746s
CS: find better solution, the fvsp is = 632	 timecost = 0.057498s
CS: find better solution, the fvsp is = 631	 timecost = 0.057538s
CS: find better solution, the fvsp is = 630	 timecost = 0.057591s
CS: find better solution, the fvsp is = 629	 timecost = 0.057632s
CS: find better solution, the fvsp is = 628	 timecost = 0.057671s
CS: find better solution, the fvsp is = 627	 timecost = 0.066677s
CS: find better solution, the fvsp is = 626	 timecost = 0.066721s
CS: find better solution, the fvsp is = 625	 timecost = 0.066762s
CS: find better solution, the fvsp is = 624	 timecost = 0.066802s
CS: find better solution, the fvsp is = 623	 timecost = 0.066843s
CS: find better solution, the fvsp is = 622	 timecost = 0.066881s
CS: find better solution, the fvsp is = 621	 timecost = 0.066922s
CS: find better solution, the fvsp is = 620	 timecost = 0.066961s
CS: find better solution, the fvsp is = 619	 timecost = 0.066998s
CS: find better solution, the fvsp is = 618	 timecost = 0.067036s
CS: find better solution, the fvsp is = 617	 timecost = 0.06708s
CS: find better solution, the fvsp is = 616	 timecost = 0.067122s
CS: find better solution, the fvsp is = 615	 timecost = 0.06716s
CS: find better solution, the fvsp is = 614	 timecost = 0.067201s
CS: find better solution, the fvsp is = 613	 timecost = 0.067241s
CS: find better solution, the fvsp is = 612	 timecost = 0.067281s
CS: find better solution, the fvsp is = 611	 timecost = 0.067323s
CS: find better solution, the fvsp is = 610	 timecost = 0.07572s
CS: find better solution, the fvsp is = 609	 timecost = 0.075762s
CS: find better solution, the fvsp is = 608	 timecost = 0.075805s
CS: find better solution, the fvsp is = 607	 timecost = 0.075844s
CS: find better solution, the fvsp is = 606	 timecost = 0.075883s
CS: find better solution, the fvsp is = 605	 timecost = 0.075925s
CS: find better solution, the fvsp is = 604	 timecost = 0.075968s
CS: find better solution, the fvsp is = 603	 timecost = 0.076011s
CS: find better solution, the fvsp is = 602	 timecost = 0.076052s
CS: find better solution, the fvsp is = 601	 timecost = 0.076093s
CS: find better solution, the fvsp is = 600	 timecost = 0.076136s
CS: find better solution, the fvsp is = 599	 timecost = 0.076181s
CS: find better solution, the fvsp is = 598	 timecost = 0.076222s
CS: find better solution, the fvsp is = 597	 timecost = 0.082918s
CS: find better solution, the fvsp is = 596	 timecost = 0.082961s
CS: find better solution, the fvsp is = 595	 timecost = 0.083004s
CS: find better solution, the fvsp is = 594	 timecost = 0.083042s
CS: find better solution, the fvsp is = 593	 timecost = 0.083081s
CS: find better solution, the fvsp is = 592	 timecost = 0.083123s
CS: find better solution, the fvsp is = 591	 timecost = 0.083167s
CS: find better solution, the fvsp is = 590	 timecost = 0.083205s
CS: find better solution, the fvsp is = 589	 timecost = 0.083247s
CS: find better solution, the fvsp is = 588	 timecost = 0.083288s
CS: find better solution, the fvsp is = 587	 timecost = 0.089447s
CS: find better solution, the fvsp is = 586	 timecost = 0.095434s
CS: find better solution, the fvsp is = 585	 timecost = 0.095482s
CS: find better solution, the fvsp is = 584	 timecost = 0.095525s
CS: find better solution, the fvsp is = 583	 timecost = 0.095579s
CS: find better solution, the fvsp is = 582	 timecost = 0.095621s
CS: find better solution, the fvsp is = 581	 timecost = 0.095662s
CS: find better solution, the fvsp is = 580	 timecost = 0.10658s
CS: find better solution, the fvsp is = 579	 timecost = 0.106624s
CS: find better solution, the fvsp is = 578	 timecost = 0.106666s
CS: find better solution, the fvsp is = 577	 timecost = 0.111978s
CS: find better solution, the fvsp is = 576	 timecost = 0.112023s
CS: find better solution, the fvsp is = 575	 timecost = 0.112067s
CS: find better solution, the fvsp is = 574	 timecost = 0.112107s
CS: find better solution, the fvsp is = 573	 timecost = 0.112145s
CS: find better solution, the fvsp is = 572	 timecost = 0.112189s
CS: find better solution, the fvsp is = 571	 timecost = 0.117605s
CS: find better solution, the fvsp is = 570	 timecost = 0.122347s
CS: find better solution, the fvsp is = 569	 timecost = 0.122392s
CS: find better solution, the fvsp is = 568	 timecost = 0.122432s
CS: find better solution, the fvsp is = 567	 timecost = 0.12247s
CS: find better solution, the fvsp is = 566	 timecost = 0.127205s
CS: find better solution, the fvsp is = 565	 timecost = 0.127256s
CS: find better solution, the fvsp is = 564	 timecost = 0.145444s
CS: find better solution, the fvsp is = 563	 timecost = 0.150205s
CS: find better solution, the fvsp is = 562	 timecost = 0.16854s
CS: find better solution, the fvsp is = 561	 timecost = 0.168604s
CS: find better solution, the fvsp is = 560	 timecost = 0.178815s
CS: find better solution, the fvsp is = 559	 timecost = 0.188505s
CS: find better solution, the fvsp is = 558	 timecost = 0.188551s
CS: find better solution, the fvsp is = 557	 timecost = 0.188604s
CS: find better solution, the fvsp is = 556	 timecost = 0.188648s
CS: find better solution, the fvsp is = 555	 timecost = 0.193302s
CS: find better solution, the fvsp is = 554	 timecost = 0.207027s
CS: find better solution, the fvsp is = 553	 timecost = 0.207086s
CS: find better solution, the fvsp is = 552	 timecost = 0.228836s
CS: find better solution, the fvsp is = 551	 timecost = 0.228884s
CS: find better solution, the fvsp is = 550	 timecost = 0.257751s
CS: find better solution, the fvsp is = 549	 timecost = 0.261712s
CS: find better solution, the fvsp is = 548	 timecost = 0.294247s
CS: find better solution, the fvsp is = 547	 timecost = 0.324666s
CS: find better solution, the fvsp is = 546	 timecost = 0.329625s
CS: find better solution, the fvsp is = 545	 timecost = 0.338664s
CS: find better solution, the fvsp is = 544	 timecost = 0.353148s
CS: find better solution, the fvsp is = 543	 timecost = 0.353198s
CS: find better solution, the fvsp is = 542	 timecost = 0.361962s
CS: find better solution, the fvsp is = 541	 timecost = 0.366418s
CS: find better solution, the fvsp is = 540	 timecost = 0.366464s
CS: find better solution, the fvsp is = 539	 timecost = 0.366506s
CS: find better solution, the fvsp is = 538	 timecost = 0.388201s
CS: find better solution, the fvsp is = 537	 timecost = 0.38825s
CS: find better solution, the fvsp is = 536	 timecost = 0.438751s
CS: find better solution, the fvsp is = 535	 timecost = 0.438815s
CS: find better solution, the fvsp is = 534	 timecost = 0.46357s
CS: find better solution, the fvsp is = 533	 timecost = 0.480384s
CS: find better solution, the fvsp is = 532	 timecost = 0.480434s
CS: find better solution, the fvsp is = 531	 timecost = 0.509321s
CS: find better solution, the fvsp is = 530	 timecost = 0.509371s
CS: find better solution, the fvsp is = 529	 timecost = 0.538378s
CS: find better solution, the fvsp is = 528	 timecost = 0.538427s
CS: find better solution, the fvsp is = 527	 timecost = 0.604725s
CS: find better solution, the fvsp is = 526	 timecost = 0.65643s
CS: find better solution, the fvsp is = 525	 timecost = 0.750294s
CS: find better solution, the fvsp is = 524	 timecost = 0.788424s
CS: find better solution, the fvsp is = 523	 timecost = 0.815104s
CS: find better solution, the fvsp is = 522	 timecost = 0.815161s
CS: find better solution, the fvsp is = 521	 timecost = 0.818118s
CS: find better solution, the fvsp is = 520	 timecost = 0.861243s
CS: find better solution, the fvsp is = 519	 timecost = 0.875971s
CS: find better solution, the fvsp is = 518	 timecost = 0.879256s
CS: find better solution, the fvsp is = 517	 timecost = 0.928646s
CS: find better solution, the fvsp is = 516	 timecost = 0.928693s
CS: find better solution, the fvsp is = 515	 timecost = 1.29896s
CS: find better solution, the fvsp is = 514	 timecost = 1.42204s
CS: find better solution, the fvsp is = 513	 timecost = 1.48235s
CS: find better solution, the fvsp is = 512	 timecost = 1.72978s
CS: find better solution, the fvsp is = 511	 timecost = 1.77298s
CS: find better solution, the fvsp is = 510	 timecost = 1.77304s
CS: find better solution, the fvsp is = 509	 timecost = 1.93624s
CS: find better solution, the fvsp is = 508	 timecost = 1.95319s
CS: find better solution, the fvsp is = 507	 timecost = 2.02684s
CS: find better solution, the fvsp is = 506	 timecost = 2.37363s
CS: find better solution, the fvsp is = 505	 timecost = 2.43233s
CS: find better solution, the fvsp is = 504	 timecost = 2.59412s
CS: find better solution, the fvsp is = 503	 timecost = 2.5942s
CS: find better solution, the fvsp is = 502	 timecost = 2.67254s
CS: find better solution, the fvsp is = 501	 timecost = 2.77041s
CS: find better solution, the fvsp is = 500	 timecost = 2.82354s
CS: find better solution, the fvsp is = 499	 timecost = 3.01523s
CS: find better solution, the fvsp is = 498	 timecost = 3.50325s
CS: find better solution, the fvsp is = 497	 timecost = 4.91166s
CS: find better solution, the fvsp is = 496	 timecost = 6.23844s
CS: find better solution, the fvsp is = 495	 timecost = 7.48562s
CS: find better solution, the fvsp is = 494	 timecost = 8.34373s
CS: find better solution, the fvsp is = 493	 timecost = 17.5321s
CS: find better solution, the fvsp is = 492	 timecost = 18.5207s
CS: find better solution, the fvsp is = 491	 timecost = 18.5209s
CS: find better solution, the fvsp is = 490	 timecost = 21.3525s
CS: find better solution, the fvsp is = 489	 timecost = 44.0262s
CS: find better solution, the fvsp is = 488	 timecost = 45.3762s
CS: find better solution, the fvsp is = 487	 timecost = 73.1863s
CS: find better solution, the fvsp is = 486	 timecost = 156.5s
CS: find better solution, the fvsp is = 485	 timecost = 189.444s
CS: find better solution, the fvsp is = 484	 timecost = 204.61s
CS: find better solution, the fvsp is = 483	 timecost = 230.424s
CS: find better solution, the fvsp is = 482	 timecost = 231.828s
CS: find better solution, the fvsp is = 481	 timecost = 250.749s
CS: find better solution, the fvsp is = 480	 timecost = 253.706s
CS: find better solution, the fvsp is = 479	 timecost = 342.991s
local_f = 480
key node:
518 206 938 703 1040 785 1300 1479 151 1422 173 613 752 304 1316 1468 1373 1309 793 1118 617 153 809 368 1131 1498 1082 52 1124 380 435 1459 279 226 1363 550 1391 914 468 422 554 323 835 548 984 499 90 1136 217 1338 529 865 103 955 640 131 1260 692 660 94 1015 213 132 169 1350 1438 947 1446 1024 446 1377 466 215 1469 202 913 743 540 1174 1495 1114 942 921 187 268 1007 1264 1239 1399 1277 1287 399 40 1198 1344 870 1026 379 1090 995 1491 1457 412 1410 1395 511 1265 837 135 1470 246 1027 1310 1055 570 1456 1384 245 1337 105 287 273 687 177 297 1046 838 24 1054 668 109 1025 1375 371 699 797 180 1095 37 39 104 27 114 283 461 1481 315 804 203 1132 521 1058 672 1227 1369 375 84 645 909 1212 751 693 208 1141 7 462 1442 517 1480 1283 168 259 1036 1360 675 1043 832 973 851 196 1188 325 690 1312 849 1268 1069 541 585 1173 284 113 1241 403 825 10 101 618 774 1053 15 1352 898 1189 562 282 958 16 413 1106 903 1182 1020 717 429 150 1104 1192 842 216 680 833 225 706 1129 349 1407 1116 1313 144 670 923 1150 1447 962 1158 1050 112 1226 654 1355 467 1484 629 489 578 329 57 222 991 1170 1376 667 1000 723 1143 610 943 971 1331 547 789 224 414 817 1354 959 689 1253 62 295 247 918 178 1109 419 154 76 674 1431 1345 1071 1254 775 18 630 164 904 100 260 876 866 1476 488 188 1144 592 1432 389 210 992 388 145 445 451 240 577 8 882 632 967 172 906 1155 584 1089 537 627 194 398 773 439 800 600 1308 1402 352 1272 557 1123 798 907 810 167 754 1072 869 1190 278 770 1035 665 1092 328 575 477 49 256 1242 1008 65 1292 524 572 1458 274 1067 1164 705 161 791 1453 768 427 1311 993 48 1263 392 470 749 314 512 801 1293 1487 1163 1128 5 453 181 1205 9 1372 320 1247 1412 1234 596 527 1408 696 1403 730 1220 479 1063 1191 336 883 184 179 385 1206 769 655 741 199 922 764 1130 1320 1161 334 968 152 263 1314 643 1218 619 1466 23 593 564 1222 1119 214 970 884 330 476 1273 1418 1365 1464 927 714 92 20 1471 374 292 266 378 815 484 1336 124 1230 69 402 522 106 951 1037 1153 303 1454 4 250 708 1392 1305 219 890 408 77 709 387 244 1497 763 686 248 41 1215 657 363 1492 
global_f = 476
