# Supplementary material for: Dynamic thresholding search for the feedback vertex set problem
Source: PeerJ Comput Sci. 2023 Feb 10;9:e1245. doi: 10.7717/peerj-cs.1245 (PMC10280643; doi:10.7717/peerj-cs.1245)
Supplement: Supplemental Information 4 — Each data indicates a series of the best objective values, the ever-found optimal solutions, and the corresponding computation time obtained by our algorithm in the search process. [file peerj-cs-09-1245-s004.zip › results/SecondCategory/r1750-1050.txt]

Number of vertexes = 1750
Number of edges = 10500
n' = 1697
m' = 10411
8
reduction cost:0.000158
============================ round 1 ===============================
Complete the construction of the initial solution, the fvsp is = 883	 timecost = 0.029682s
CS: find better solution, the fvsp is = 882	 timecost = 0.051419s
CS: find better solution, the fvsp is = 881	 timecost = 0.051474s
CS: find better solution, the fvsp is = 880	 timecost = 0.051517s
CS: find better solution, the fvsp is = 879	 timecost = 0.051557s
CS: find better solution, the fvsp is = 878	 timecost = 0.051603s
CS: find better solution, the fvsp is = 877	 timecost = 0.051649s
CS: find better solution, the fvsp is = 876	 timecost = 0.051688s
CS: find better solution, the fvsp is = 875	 timecost = 0.051729s
CS: find better solution, the fvsp is = 874	 timecost = 0.051769s
CS: find better solution, the fvsp is = 873	 timecost = 0.051809s
CS: find better solution, the fvsp is = 872	 timecost = 0.051851s
CS: find better solution, the fvsp is = 871	 timecost = 0.051891s
CS: find better solution, the fvsp is = 870	 timecost = 0.051929s
CS: find better solution, the fvsp is = 869	 timecost = 0.051968s
CS: find better solution, the fvsp is = 868	 timecost = 0.052009s
CS: find better solution, the fvsp is = 867	 timecost = 0.052048s
CS: find better solution, the fvsp is = 866	 timecost = 0.052092s
CS: find better solution, the fvsp is = 865	 timecost = 0.052129s
CS: find better solution, the fvsp is = 864	 timecost = 0.052166s
CS: find better solution, the fvsp is = 863	 timecost = 0.052208s
CS: find better solution, the fvsp is = 862	 timecost = 0.052255s
CS: find better solution, the fvsp is = 861	 timecost = 0.052297s
CS: find better solution, the fvsp is = 860	 timecost = 0.052335s
CS: find better solution, the fvsp is = 859	 timecost = 0.052382s
CS: find better solution, the fvsp is = 858	 timecost = 0.052423s
CS: find better solution, the fvsp is = 857	 timecost = 0.052464s
CS: find better solution, the fvsp is = 856	 timecost = 0.052506s
CS: find better solution, the fvsp is = 855	 timecost = 0.052545s
CS: find better solution, the fvsp is = 854	 timecost = 0.052584s
CS: find better solution, the fvsp is = 853	 timecost = 0.052624s
CS: find better solution, the fvsp is = 852	 timecost = 0.052662s
CS: find better solution, the fvsp is = 851	 timecost = 0.052701s
CS: find better solution, the fvsp is = 850	 timecost = 0.052743s
CS: find better solution, the fvsp is = 849	 timecost = 0.052784s
CS: find better solution, the fvsp is = 848	 timecost = 0.052825s
CS: find better solution, the fvsp is = 847	 timecost = 0.052861s
CS: find better solution, the fvsp is = 846	 timecost = 0.052904s
CS: find better solution, the fvsp is = 845	 timecost = 0.052943s
CS: find better solution, the fvsp is = 844	 timecost = 0.052981s
CS: find better solution, the fvsp is = 843	 timecost = 0.053019s
CS: find better solution, the fvsp is = 842	 timecost = 0.053059s
CS: find better solution, the fvsp is = 841	 timecost = 0.0531s
CS: find better solution, the fvsp is = 840	 timecost = 0.053142s
CS: find better solution, the fvsp is = 839	 timecost = 0.053182s
CS: find better solution, the fvsp is = 838	 timecost = 0.053222s
CS: find better solution, the fvsp is = 837	 timecost = 0.053261s
CS: find better solution, the fvsp is = 836	 timecost = 0.0533s
CS: find better solution, the fvsp is = 835	 timecost = 0.053338s
CS: find better solution, the fvsp is = 834	 timecost = 0.053388s
CS: find better solution, the fvsp is = 833	 timecost = 0.053429s
CS: find better solution, the fvsp is = 832	 timecost = 0.053472s
CS: find better solution, the fvsp is = 831	 timecost = 0.053513s
CS: find better solution, the fvsp is = 830	 timecost = 0.053554s
CS: find better solution, the fvsp is = 829	 timecost = 0.053597s
CS: find better solution, the fvsp is = 828	 timecost = 0.05364s
CS: find better solution, the fvsp is = 827	 timecost = 0.05368s
CS: find better solution, the fvsp is = 826	 timecost = 0.053723s
CS: find better solution, the fvsp is = 825	 timecost = 0.053767s
CS: find better solution, the fvsp is = 824	 timecost = 0.05381s
CS: find better solution, the fvsp is = 823	 timecost = 0.053857s
CS: find better solution, the fvsp is = 822	 timecost = 0.053898s
CS: find better solution, the fvsp is = 821	 timecost = 0.05394s
CS: find better solution, the fvsp is = 820	 timecost = 0.05398s
CS: find better solution, the fvsp is = 819	 timecost = 0.054023s
CS: find better solution, the fvsp is = 818	 timecost = 0.054066s
CS: find better solution, the fvsp is = 817	 timecost = 0.05411s
CS: find better solution, the fvsp is = 816	 timecost = 0.05415s
CS: find better solution, the fvsp is = 815	 timecost = 0.054192s
CS: find better solution, the fvsp is = 814	 timecost = 0.054237s
CS: find better solution, the fvsp is = 813	 timecost = 0.05428s
CS: find better solution, the fvsp is = 812	 timecost = 0.054317s
CS: find better solution, the fvsp is = 811	 timecost = 0.054358s
CS: find better solution, the fvsp is = 810	 timecost = 0.054407s
CS: find better solution, the fvsp is = 809	 timecost = 0.054446s
CS: find better solution, the fvsp is = 808	 timecost = 0.054492s
CS: find better solution, the fvsp is = 807	 timecost = 0.054533s
CS: find better solution, the fvsp is = 806	 timecost = 0.054573s
CS: find better solution, the fvsp is = 805	 timecost = 0.054614s
CS: find better solution, the fvsp is = 804	 timecost = 0.054659s
CS: find better solution, the fvsp is = 803	 timecost = 0.0547s
CS: find better solution, the fvsp is = 802	 timecost = 0.054739s
CS: find better solution, the fvsp is = 801	 timecost = 0.054779s
CS: find better solution, the fvsp is = 800	 timecost = 0.054824s
CS: find better solution, the fvsp is = 799	 timecost = 0.054863s
CS: find better solution, the fvsp is = 798	 timecost = 0.054903s
CS: find better solution, the fvsp is = 797	 timecost = 0.054945s
CS: find better solution, the fvsp is = 796	 timecost = 0.054987s
CS: find better solution, the fvsp is = 795	 timecost = 0.055028s
CS: find better solution, the fvsp is = 794	 timecost = 0.055067s
CS: find better solution, the fvsp is = 793	 timecost = 0.055108s
CS: find better solution, the fvsp is = 792	 timecost = 0.05515s
CS: find better solution, the fvsp is = 791	 timecost = 0.055195s
CS: find better solution, the fvsp is = 790	 timecost = 0.055234s
CS: find better solution, the fvsp is = 789	 timecost = 0.055275s
CS: find better solution, the fvsp is = 788	 timecost = 0.055316s
CS: find better solution, the fvsp is = 787	 timecost = 0.055361s
CS: find better solution, the fvsp is = 786	 timecost = 0.05541s
CS: find better solution, the fvsp is = 785	 timecost = 0.055454s
CS: find better solution, the fvsp is = 784	 timecost = 0.055496s
CS: find better solution, the fvsp is = 783	 timecost = 0.055542s
CS: find better solution, the fvsp is = 782	 timecost = 0.055582s
CS: find better solution, the fvsp is = 781	 timecost = 0.05563s
CS: find better solution, the fvsp is = 780	 timecost = 0.055675s
CS: find better solution, the fvsp is = 779	 timecost = 0.055717s
CS: find better solution, the fvsp is = 778	 timecost = 0.055755s
CS: find better solution, the fvsp is = 777	 timecost = 0.055798s
CS: find better solution, the fvsp is = 776	 timecost = 0.05584s
CS: find better solution, the fvsp is = 775	 timecost = 0.055881s
CS: find better solution, the fvsp is = 774	 timecost = 0.055924s
CS: find better solution, the fvsp is = 773	 timecost = 0.055966s
CS: find better solution, the fvsp is = 772	 timecost = 0.070464s
CS: find better solution, the fvsp is = 771	 timecost = 0.070511s
CS: find better solution, the fvsp is = 770	 timecost = 0.070554s
CS: find better solution, the fvsp is = 769	 timecost = 0.070599s
CS: find better solution, the fvsp is = 768	 timecost = 0.070642s
CS: find better solution, the fvsp is = 767	 timecost = 0.070684s
CS: find better solution, the fvsp is = 766	 timecost = 0.070726s
CS: find better solution, the fvsp is = 765	 timecost = 0.070769s
CS: find better solution, the fvsp is = 764	 timecost = 0.070813s
CS: find better solution, the fvsp is = 763	 timecost = 0.070854s
CS: find better solution, the fvsp is = 762	 timecost = 0.070894s
CS: find better solution, the fvsp is = 761	 timecost = 0.070938s
CS: find better solution, the fvsp is = 760	 timecost = 0.070984s
CS: find better solution, the fvsp is = 759	 timecost = 0.071027s
CS: find better solution, the fvsp is = 758	 timecost = 0.071069s
CS: find better solution, the fvsp is = 757	 timecost = 0.071114s
CS: find better solution, the fvsp is = 756	 timecost = 0.071155s
CS: find better solution, the fvsp is = 755	 timecost = 0.071199s
CS: find better solution, the fvsp is = 754	 timecost = 0.07124s
CS: find better solution, the fvsp is = 753	 timecost = 0.071279s
CS: find better solution, the fvsp is = 752	 timecost = 0.071324s
CS: find better solution, the fvsp is = 751	 timecost = 0.071372s
CS: find better solution, the fvsp is = 750	 timecost = 0.071418s
CS: find better solution, the fvsp is = 749	 timecost = 0.071465s
CS: find better solution, the fvsp is = 748	 timecost = 0.071508s
CS: find better solution, the fvsp is = 747	 timecost = 0.071552s
CS: find better solution, the fvsp is = 746	 timecost = 0.071602s
CS: find better solution, the fvsp is = 745	 timecost = 0.071647s
CS: find better solution, the fvsp is = 744	 timecost = 0.07169s
CS: find better solution, the fvsp is = 743	 timecost = 0.07173s
CS: find better solution, the fvsp is = 742	 timecost = 0.071773s
CS: find better solution, the fvsp is = 741	 timecost = 0.071819s
CS: find better solution, the fvsp is = 740	 timecost = 0.071862s
CS: find better solution, the fvsp is = 739	 timecost = 0.071906s
CS: find better solution, the fvsp is = 738	 timecost = 0.071949s
CS: find better solution, the fvsp is = 737	 timecost = 0.07199s
CS: find better solution, the fvsp is = 736	 timecost = 0.072033s
CS: find better solution, the fvsp is = 735	 timecost = 0.072077s
CS: find better solution, the fvsp is = 734	 timecost = 0.07212s
CS: find better solution, the fvsp is = 733	 timecost = 0.072158s
CS: find better solution, the fvsp is = 732	 timecost = 0.072201s
CS: find better solution, the fvsp is = 731	 timecost = 0.072244s
CS: find better solution, the fvsp is = 730	 timecost = 0.084494s
CS: find better solution, the fvsp is = 729	 timecost = 0.084543s
CS: find better solution, the fvsp is = 728	 timecost = 0.084584s
CS: find better solution, the fvsp is = 727	 timecost = 0.084629s
CS: find better solution, the fvsp is = 726	 timecost = 0.084668s
CS: find better solution, the fvsp is = 725	 timecost = 0.084712s
CS: find better solution, the fvsp is = 724	 timecost = 0.084757s
CS: find better solution, the fvsp is = 723	 timecost = 0.084799s
CS: find better solution, the fvsp is = 722	 timecost = 0.084843s
CS: find better solution, the fvsp is = 721	 timecost = 0.084888s
CS: find better solution, the fvsp is = 720	 timecost = 0.084935s
CS: find better solution, the fvsp is = 719	 timecost = 0.08498s
CS: find better solution, the fvsp is = 718	 timecost = 0.085023s
CS: find better solution, the fvsp is = 717	 timecost = 0.085068s
CS: find better solution, the fvsp is = 716	 timecost = 0.085112s
CS: find better solution, the fvsp is = 715	 timecost = 0.085153s
CS: find better solution, the fvsp is = 714	 timecost = 0.085199s
CS: find better solution, the fvsp is = 713	 timecost = 0.085244s
CS: find better solution, the fvsp is = 712	 timecost = 0.085289s
CS: find better solution, the fvsp is = 711	 timecost = 0.085336s
CS: find better solution, the fvsp is = 710	 timecost = 0.085387s
CS: find better solution, the fvsp is = 709	 timecost = 0.085428s
CS: find better solution, the fvsp is = 708	 timecost = 0.08547s
CS: find better solution, the fvsp is = 707	 timecost = 0.093767s
CS: find better solution, the fvsp is = 706	 timecost = 0.093816s
CS: find better solution, the fvsp is = 705	 timecost = 0.093862s
CS: find better solution, the fvsp is = 704	 timecost = 0.093902s
CS: find better solution, the fvsp is = 703	 timecost = 0.093948s
CS: find better solution, the fvsp is = 702	 timecost = 0.093991s
CS: find better solution, the fvsp is = 701	 timecost = 0.094031s
CS: find better solution, the fvsp is = 700	 timecost = 0.094075s
CS: find better solution, the fvsp is = 699	 timecost = 0.094124s
CS: find better solution, the fvsp is = 698	 timecost = 0.094166s
CS: find better solution, the fvsp is = 697	 timecost = 0.094212s
CS: find better solution, the fvsp is = 696	 timecost = 0.094256s
CS: find better solution, the fvsp is = 695	 timecost = 0.094297s
CS: find better solution, the fvsp is = 694	 timecost = 0.094339s
CS: find better solution, the fvsp is = 693	 timecost = 0.09439s
CS: find better solution, the fvsp is = 692	 timecost = 0.094434s
CS: find better solution, the fvsp is = 691	 timecost = 0.094475s
CS: find better solution, the fvsp is = 690	 timecost = 0.094521s
CS: find better solution, the fvsp is = 689	 timecost = 0.101562s
CS: find better solution, the fvsp is = 688	 timecost = 0.101611s
CS: find better solution, the fvsp is = 687	 timecost = 0.101653s
CS: find better solution, the fvsp is = 686	 timecost = 0.101694s
CS: find better solution, the fvsp is = 685	 timecost = 0.101739s
CS: find better solution, the fvsp is = 684	 timecost = 0.101784s
CS: find better solution, the fvsp is = 683	 timecost = 0.108572s
CS: find better solution, the fvsp is = 682	 timecost = 0.108617s
CS: find better solution, the fvsp is = 681	 timecost = 0.108662s
CS: find better solution, the fvsp is = 680	 timecost = 0.108703s
CS: find better solution, the fvsp is = 679	 timecost = 0.116039s
CS: find better solution, the fvsp is = 678	 timecost = 0.116086s
CS: find better solution, the fvsp is = 677	 timecost = 0.11613s
CS: find better solution, the fvsp is = 676	 timecost = 0.123101s
CS: find better solution, the fvsp is = 675	 timecost = 0.123149s
CS: find better solution, the fvsp is = 674	 timecost = 0.123195s
CS: find better solution, the fvsp is = 673	 timecost = 0.123239s
CS: find better solution, the fvsp is = 672	 timecost = 0.12329s
CS: find better solution, the fvsp is = 671	 timecost = 0.123335s
CS: find better solution, the fvsp is = 670	 timecost = 0.123392s
CS: find better solution, the fvsp is = 669	 timecost = 0.123437s
CS: find better solution, the fvsp is = 668	 timecost = 0.123481s
CS: find better solution, the fvsp is = 667	 timecost = 0.12353s
CS: find better solution, the fvsp is = 666	 timecost = 0.128879s
CS: find better solution, the fvsp is = 665	 timecost = 0.128927s
CS: find better solution, the fvsp is = 664	 timecost = 0.128974s
CS: find better solution, the fvsp is = 663	 timecost = 0.129015s
CS: find better solution, the fvsp is = 662	 timecost = 0.129062s
CS: find better solution, the fvsp is = 661	 timecost = 0.134785s
CS: find better solution, the fvsp is = 660	 timecost = 0.140231s
CS: find better solution, the fvsp is = 659	 timecost = 0.140278s
CS: find better solution, the fvsp is = 658	 timecost = 0.140321s
CS: find better solution, the fvsp is = 657	 timecost = 0.140373s
CS: find better solution, the fvsp is = 656	 timecost = 0.140415s
CS: find better solution, the fvsp is = 655	 timecost = 0.140459s
CS: find better solution, the fvsp is = 654	 timecost = 0.145584s
CS: find better solution, the fvsp is = 653	 timecost = 0.162013s
CS: find better solution, the fvsp is = 652	 timecost = 0.162063s
CS: find better solution, the fvsp is = 651	 timecost = 0.162108s
CS: find better solution, the fvsp is = 650	 timecost = 0.167017s
CS: find better solution, the fvsp is = 649	 timecost = 0.167063s
CS: find better solution, the fvsp is = 648	 timecost = 0.167108s
CS: find better solution, the fvsp is = 647	 timecost = 0.172107s
CS: find better solution, the fvsp is = 646	 timecost = 0.172154s
CS: find better solution, the fvsp is = 645	 timecost = 0.172201s
CS: find better solution, the fvsp is = 644	 timecost = 0.172248s
CS: find better solution, the fvsp is = 643	 timecost = 0.172295s
CS: find better solution, the fvsp is = 642	 timecost = 0.17234s
CS: find better solution, the fvsp is = 641	 timecost = 0.187033s
CS: find better solution, the fvsp is = 640	 timecost = 0.187086s
CS: find better solution, the fvsp is = 639	 timecost = 0.192187s
CS: find better solution, the fvsp is = 638	 timecost = 0.205556s
CS: find better solution, the fvsp is = 637	 timecost = 0.205622s
CS: find better solution, the fvsp is = 636	 timecost = 0.210572s
CS: find better solution, the fvsp is = 635	 timecost = 0.210621s
CS: find better solution, the fvsp is = 634	 timecost = 0.210668s
CS: find better solution, the fvsp is = 633	 timecost = 0.21071s
CS: find better solution, the fvsp is = 632	 timecost = 0.21504s
CS: find better solution, the fvsp is = 631	 timecost = 0.21509s
CS: find better solution, the fvsp is = 630	 timecost = 0.223578s
CS: find better solution, the fvsp is = 629	 timecost = 0.263932s
CS: find better solution, the fvsp is = 628	 timecost = 0.288218s
CS: find better solution, the fvsp is = 627	 timecost = 0.296509s
CS: find better solution, the fvsp is = 626	 timecost = 0.391499s
CS: find better solution, the fvsp is = 625	 timecost = 0.402816s
CS: find better solution, the fvsp is = 624	 timecost = 0.406663s
CS: find better solution, the fvsp is = 623	 timecost = 0.406707s
CS: find better solution, the fvsp is = 622	 timecost = 0.466529s
CS: find better solution, the fvsp is = 621	 timecost = 0.478537s
CS: find better solution, the fvsp is = 620	 timecost = 0.511799s
CS: find better solution, the fvsp is = 619	 timecost = 0.523196s
CS: find better solution, the fvsp is = 618	 timecost = 0.523247s
CS: find better solution, the fvsp is = 617	 timecost = 0.531281s
CS: find better solution, the fvsp is = 616	 timecost = 0.531331s
CS: find better solution, the fvsp is = 615	 timecost = 0.643729s
CS: find better solution, the fvsp is = 614	 timecost = 0.701069s
CS: find better solution, the fvsp is = 613	 timecost = 0.755418s
CS: find better solution, the fvsp is = 612	 timecost = 0.76308s
CS: find better solution, the fvsp is = 611	 timecost = 0.877719s
CS: find better solution, the fvsp is = 610	 timecost = 0.907761s
CS: find better solution, the fvsp is = 609	 timecost = 0.926891s
CS: find better solution, the fvsp is = 608	 timecost = 1.01097s
CS: find better solution, the fvsp is = 607	 timecost = 1.02614s
CS: find better solution, the fvsp is = 606	 timecost = 1.05044s
CS: find better solution, the fvsp is = 605	 timecost = 1.14187s
CS: find better solution, the fvsp is = 604	 timecost = 1.23546s
CS: find better solution, the fvsp is = 603	 timecost = 1.23551s
CS: find better solution, the fvsp is = 602	 timecost = 1.37103s
CS: find better solution, the fvsp is = 601	 timecost = 1.50361s
CS: find better solution, the fvsp is = 600	 timecost = 1.58438s
CS: find better solution, the fvsp is = 599	 timecost = 1.72964s
CS: find better solution, the fvsp is = 598	 timecost = 1.95368s
CS: find better solution, the fvsp is = 597	 timecost = 1.97744s
CS: find better solution, the fvsp is = 596	 timecost = 1.99167s
CS: find better solution, the fvsp is = 595	 timecost = 1.99171s
CS: find better solution, the fvsp is = 594	 timecost = 2.93337s
CS: find better solution, the fvsp is = 593	 timecost = 3.04093s
CS: find better solution, the fvsp is = 592	 timecost = 3.1287s
CS: find better solution, the fvsp is = 591	 timecost = 3.13243s
CS: find better solution, the fvsp is = 590	 timecost = 3.29915s
CS: find better solution, the fvsp is = 589	 timecost = 3.55376s
CS: find better solution, the fvsp is = 588	 timecost = 4.22418s
CS: find better solution, the fvsp is = 587	 timecost = 4.41881s
CS: find better solution, the fvsp is = 586	 timecost = 4.55871s
CS: find better solution, the fvsp is = 585	 timecost = 4.73758s
CS: find better solution, the fvsp is = 584	 timecost = 9.38889s
CS: find better solution, the fvsp is = 583	 timecost = 10.1654s
CS: find better solution, the fvsp is = 582	 timecost = 13.4088s
CS: find better solution, the fvsp is = 581	 timecost = 13.5762s
CS: find better solution, the fvsp is = 580	 timecost = 13.6029s
CS: find better solution, the fvsp is = 579	 timecost = 20.5948s
CS: find better solution, the fvsp is = 578	 timecost = 31.2044s
CS: find better solution, the fvsp is = 577	 timecost = 42.3927s
CS: find better solution, the fvsp is = 576	 timecost = 54.7803s
CS: find better solution, the fvsp is = 575	 timecost = 54.7978s
CS: find better solution, the fvsp is = 574	 timecost = 83.6896s
CS: find better solution, the fvsp is = 573	 timecost = 83.9082s
CS: find better solution, the fvsp is = 572	 timecost = 84.4345s
CS: find better solution, the fvsp is = 571	 timecost = 86.2953s
CS: find better solution, the fvsp is = 570	 timecost = 92.0636s
CS: find better solution, the fvsp is = 569	 timecost = 152.541s
CS: find better solution, the fvsp is = 568	 timecost = 170.232s
local_f = 568
key node:
827 1465 1660 572 1452 1097 1533 973 884 335 1454 1133 1318 675 864 908 1045 311 1738 1177 667 498 577 186 479 47 1485 515 90 853 1160 1645 845 1515 1193 1225 1081 291 1237 142 1586 395 1018 471 445 1578 937 676 359 1588 1055 232 333 1021 49 1478 76 339 1315 1295 1034 1127 456 633 563 674 1264 1745 686 1503 96 955 694 1221 245 828 988 179 807 1125 979 1168 403 266 565 967 1268 84 211 478 1101 1213 786 878 1374 785 1708 890 1386 149 125 361 687 362 195 1409 1086 555 150 63 1572 145 107 1410 1686 171 938 1174 401 7 950 387 158 58 1633 1727 1243 288 1355 1054 1277 1742 947 1359 1667 1463 272 959 1290 708 1190 1487 1129 1730 1387 1150 773 1698 964 1723 1691 1513 851 1694 1042 801 504 534 571 551 148 1717 731 278 1672 1577 1136 537 198 593 1070 1661 1679 782 678 1434 1532 152 396 613 606 65 823 679 239 1057 1456 418 797 1145 954 1200 14 1564 1549 1092 297 1675 208 13 1112 1388 499 802 400 1517 758 248 1420 70 716 122 180 621 1392 1105 1233 1555 193 1613 1405 1526 1590 97 701 1642 946 1697 525 1393 1547 993 287 1338 1416 831 1142 1568 527 184 1222 521 1583 1378 705 814 282 417 1330 564 818 1689 970 934 1666 567 164 1408 523 265 1494 767 1462 11 1725 1047 632 124 1718 325 1220 1164 628 1369 1091 1743 1587 468 312 1203 12 1 1111 1257 323 1183 1382 373 640 1654 923 495 54 1720 94 588 1540 1522 520 135 1152 43 229 846 210 463 1628 1670 847 911 255 842 1607 560 1680 140 728 1249 918 1415 1009 924 875 1093 1699 935 804 1379 68 1700 1013 1011 1024 276 0 1401 1266 1362 933 101 750 1002 1498 1448 425 1502 905 1113 501 326 1488 1008 1519 989 324 1274 432 194 197 833 1310 757 857 1044 902 1157 549 990 584 664 127 1306 1622 1364 160 1226 907 1296 888 175 1482 582 1439 250 725 1248 796 1344 941 439 465 187 545 660 1575 852 942 1267 41 1722 931 163 1048 977 744 252 1390 1477 1218 962 795 629 118 671 113 898 1324 1228 483 1116 1663 1166 491 1337 1442 1247 1027 105 623 856 1695 740 317 1370 992 1455 1254 159 507 963 1281 808 1472 1665 1403 1377 1491 1641 482 819 1599 18 1529 760 1499 700 1288 1609 1278 1335 764 442 883 1028 737 1582 31 1010 656 1342 1208 1154 500 218 1366 1724 1155 30 641 71 1476 699 1530 698 1365 858 1596 1684 144 464 1573 1597 1431 402 236 531 704 834 1433 1728 940 997 474 111 1693 1032 1747 485 61 347 670 1147 440 717 991 1394 772 115 412 863 689 810 1459 714 1087 721 586 1427 866 1507 36 1189 473 1576 903 1595 639 55 599 781 1250 191 1276 371 447 653 151 143 1490 1715 1746 535 321 1479 566 1592 497 1383 1038 1119 886 663 320 557 762 610 876 1464 
============================ round 2 ===============================
Complete the construction of the initial solution, the fvsp is = 860	 timecost = 0.031448s
CS: find better solution, the fvsp is = 859	 timecost = 0.053755s
CS: find better solution, the fvsp is = 858	 timecost = 0.053806s
CS: find better solution, the fvsp is = 857	 timecost = 0.053847s
CS: find better solution, the fvsp is = 856	 timecost = 0.053889s
CS: find better solution, the fvsp is = 855	 timecost = 0.053932s
CS: find better solution, the fvsp is = 854	 timecost = 0.053972s
CS: find better solution, the fvsp is = 853	 timecost = 0.054014s
CS: find better solution, the fvsp is = 852	 timecost = 0.054053s
CS: find better solution, the fvsp is = 851	 timecost = 0.054093s
CS: find better solution, the fvsp is = 850	 timecost = 0.054141s
CS: find better solution, the fvsp is = 849	 timecost = 0.054185s
CS: find better solution, the fvsp is = 848	 timecost = 0.054228s
CS: find better solution, the fvsp is = 847	 timecost = 0.054272s
CS: find better solution, the fvsp is = 846	 timecost = 0.054321s
CS: find better solution, the fvsp is = 845	 timecost = 0.054359s
CS: find better solution, the fvsp is = 844	 timecost = 0.054409s
CS: find better solution, the fvsp is = 843	 timecost = 0.054449s
CS: find better solution, the fvsp is = 842	 timecost = 0.054491s
CS: find better solution, the fvsp is = 841	 timecost = 0.054533s
CS: find better solution, the fvsp is = 840	 timecost = 0.054577s
CS: find better solution, the fvsp is = 839	 timecost = 0.054618s
CS: find better solution, the fvsp is = 838	 timecost = 0.054658s
CS: find better solution, the fvsp is = 837	 timecost = 0.054703s
CS: find better solution, the fvsp is = 836	 timecost = 0.054746s
CS: find better solution, the fvsp is = 835	 timecost = 0.054793s
CS: find better solution, the fvsp is = 834	 timecost = 0.054834s
CS: find better solution, the fvsp is = 833	 timecost = 0.054877s
CS: find better solution, the fvsp is = 832	 timecost = 0.054921s
CS: find better solution, the fvsp is = 831	 timecost = 0.054964s
CS: find better solution, the fvsp is = 830	 timecost = 0.055003s
CS: find better solution, the fvsp is = 829	 timecost = 0.055048s
CS: find better solution, the fvsp is = 828	 timecost = 0.055094s
CS: find better solution, the fvsp is = 827	 timecost = 0.055136s
CS: find better solution, the fvsp is = 826	 timecost = 0.055177s
CS: find better solution, the fvsp is = 825	 timecost = 0.055221s
CS: find better solution, the fvsp is = 824	 timecost = 0.055263s
CS: find better solution, the fvsp is = 823	 timecost = 0.055311s
CS: find better solution, the fvsp is = 822	 timecost = 0.055356s
CS: find better solution, the fvsp is = 821	 timecost = 0.055399s
CS: find better solution, the fvsp is = 820	 timecost = 0.05544s
CS: find better solution, the fvsp is = 819	 timecost = 0.055482s
CS: find better solution, the fvsp is = 818	 timecost = 0.055529s
CS: find better solution, the fvsp is = 817	 timecost = 0.055571s
CS: find better solution, the fvsp is = 816	 timecost = 0.055615s
CS: find better solution, the fvsp is = 815	 timecost = 0.055654s
CS: find better solution, the fvsp is = 814	 timecost = 0.055699s
CS: find better solution, the fvsp is = 813	 timecost = 0.055752s
CS: find better solution, the fvsp is = 812	 timecost = 0.055794s
CS: find better solution, the fvsp is = 811	 timecost = 0.055842s
CS: find better solution, the fvsp is = 810	 timecost = 0.055887s
CS: find better solution, the fvsp is = 809	 timecost = 0.055929s
CS: find better solution, the fvsp is = 808	 timecost = 0.055968s
CS: find better solution, the fvsp is = 807	 timecost = 0.056013s
CS: find better solution, the fvsp is = 806	 timecost = 0.056052s
CS: find better solution, the fvsp is = 805	 timecost = 0.056096s
CS: find better solution, the fvsp is = 804	 timecost = 0.056139s
CS: find better solution, the fvsp is = 803	 timecost = 0.056181s
CS: find better solution, the fvsp is = 802	 timecost = 0.056223s
CS: find better solution, the fvsp is = 801	 timecost = 0.056267s
CS: find better solution, the fvsp is = 800	 timecost = 0.056316s
CS: find better solution, the fvsp is = 799	 timecost = 0.056363s
CS: find better solution, the fvsp is = 798	 timecost = 0.056405s
CS: find better solution, the fvsp is = 797	 timecost = 0.056445s
CS: find better solution, the fvsp is = 796	 timecost = 0.056488s
CS: find better solution, the fvsp is = 795	 timecost = 0.056531s
CS: find better solution, the fvsp is = 794	 timecost = 0.056572s
CS: find better solution, the fvsp is = 793	 timecost = 0.056613s
CS: find better solution, the fvsp is = 792	 timecost = 0.056655s
CS: find better solution, the fvsp is = 791	 timecost = 0.056698s
CS: find better solution, the fvsp is = 790	 timecost = 0.056743s
CS: find better solution, the fvsp is = 789	 timecost = 0.056787s
CS: find better solution, the fvsp is = 788	 timecost = 0.05683s
CS: find better solution, the fvsp is = 787	 timecost = 0.056872s
CS: find better solution, the fvsp is = 786	 timecost = 0.056915s
CS: find better solution, the fvsp is = 785	 timecost = 0.056959s
CS: find better solution, the fvsp is = 784	 timecost = 0.057003s
CS: find better solution, the fvsp is = 783	 timecost = 0.057046s
CS: find better solution, the fvsp is = 782	 timecost = 0.057093s
CS: find better solution, the fvsp is = 781	 timecost = 0.057138s
CS: find better solution, the fvsp is = 780	 timecost = 0.057184s
CS: find better solution, the fvsp is = 779	 timecost = 0.057228s
CS: find better solution, the fvsp is = 778	 timecost = 0.057271s
CS: find better solution, the fvsp is = 777	 timecost = 0.057323s
CS: find better solution, the fvsp is = 776	 timecost = 0.057372s
CS: find better solution, the fvsp is = 775	 timecost = 0.057413s
CS: find better solution, the fvsp is = 774	 timecost = 0.057453s
CS: find better solution, the fvsp is = 773	 timecost = 0.057495s
CS: find better solution, the fvsp is = 772	 timecost = 0.057546s
CS: find better solution, the fvsp is = 771	 timecost = 0.057591s
CS: find better solution, the fvsp is = 770	 timecost = 0.057633s
CS: find better solution, the fvsp is = 769	 timecost = 0.057673s
CS: find better solution, the fvsp is = 768	 timecost = 0.057717s
CS: find better solution, the fvsp is = 767	 timecost = 0.071065s
CS: find better solution, the fvsp is = 766	 timecost = 0.071115s
CS: find better solution, the fvsp is = 765	 timecost = 0.071162s
CS: find better solution, the fvsp is = 764	 timecost = 0.071205s
CS: find better solution, the fvsp is = 763	 timecost = 0.07125s
CS: find better solution, the fvsp is = 762	 timecost = 0.071302s
CS: find better solution, the fvsp is = 761	 timecost = 0.071346s
CS: find better solution, the fvsp is = 760	 timecost = 0.071394s
CS: find better solution, the fvsp is = 759	 timecost = 0.07144s
CS: find better solution, the fvsp is = 758	 timecost = 0.071484s
CS: find better solution, the fvsp is = 757	 timecost = 0.071529s
CS: find better solution, the fvsp is = 756	 timecost = 0.071573s
CS: find better solution, the fvsp is = 755	 timecost = 0.071619s
CS: find better solution, the fvsp is = 754	 timecost = 0.071661s
CS: find better solution, the fvsp is = 753	 timecost = 0.071709s
CS: find better solution, the fvsp is = 752	 timecost = 0.071757s
CS: find better solution, the fvsp is = 751	 timecost = 0.071804s
CS: find better solution, the fvsp is = 750	 timecost = 0.071848s
CS: find better solution, the fvsp is = 749	 timecost = 0.071891s
CS: find better solution, the fvsp is = 748	 timecost = 0.071934s
CS: find better solution, the fvsp is = 747	 timecost = 0.071979s
CS: find better solution, the fvsp is = 746	 timecost = 0.072025s
CS: find better solution, the fvsp is = 745	 timecost = 0.072065s
CS: find better solution, the fvsp is = 744	 timecost = 0.072109s
CS: find better solution, the fvsp is = 743	 timecost = 0.072152s
CS: find better solution, the fvsp is = 742	 timecost = 0.072192s
CS: find better solution, the fvsp is = 741	 timecost = 0.072232s
CS: find better solution, the fvsp is = 740	 timecost = 0.072286s
CS: find better solution, the fvsp is = 739	 timecost = 0.072332s
CS: find better solution, the fvsp is = 738	 timecost = 0.072371s
CS: find better solution, the fvsp is = 737	 timecost = 0.072415s
CS: find better solution, the fvsp is = 736	 timecost = 0.072457s
CS: find better solution, the fvsp is = 735	 timecost = 0.0725s
CS: find better solution, the fvsp is = 734	 timecost = 0.072542s
CS: find better solution, the fvsp is = 733	 timecost = 0.07259s
CS: find better solution, the fvsp is = 732	 timecost = 0.072634s
CS: find better solution, the fvsp is = 731	 timecost = 0.072681s
CS: find better solution, the fvsp is = 730	 timecost = 0.072726s
CS: find better solution, the fvsp is = 729	 timecost = 0.072767s
CS: find better solution, the fvsp is = 728	 timecost = 0.072807s
CS: find better solution, the fvsp is = 727	 timecost = 0.07285s
CS: find better solution, the fvsp is = 726	 timecost = 0.07289s
CS: find better solution, the fvsp is = 725	 timecost = 0.084073s
CS: find better solution, the fvsp is = 724	 timecost = 0.084135s
CS: find better solution, the fvsp is = 723	 timecost = 0.084177s
CS: find better solution, the fvsp is = 722	 timecost = 0.08422s
CS: find better solution, the fvsp is = 721	 timecost = 0.084263s
CS: find better solution, the fvsp is = 720	 timecost = 0.084321s
CS: find better solution, the fvsp is = 719	 timecost = 0.084367s
CS: find better solution, the fvsp is = 718	 timecost = 0.084413s
CS: find better solution, the fvsp is = 717	 timecost = 0.084458s
CS: find better solution, the fvsp is = 716	 timecost = 0.084502s
CS: find better solution, the fvsp is = 715	 timecost = 0.084548s
CS: find better solution, the fvsp is = 714	 timecost = 0.084592s
CS: find better solution, the fvsp is = 713	 timecost = 0.084636s
CS: find better solution, the fvsp is = 712	 timecost = 0.084678s
CS: find better solution, the fvsp is = 711	 timecost = 0.084724s
CS: find better solution, the fvsp is = 710	 timecost = 0.084766s
CS: find better solution, the fvsp is = 709	 timecost = 0.084807s
CS: find better solution, the fvsp is = 708	 timecost = 0.08485s
CS: find better solution, the fvsp is = 707	 timecost = 0.094027s
CS: find better solution, the fvsp is = 706	 timecost = 0.094077s
CS: find better solution, the fvsp is = 705	 timecost = 0.094118s
CS: find better solution, the fvsp is = 704	 timecost = 0.09416s
CS: find better solution, the fvsp is = 703	 timecost = 0.094205s
CS: find better solution, the fvsp is = 702	 timecost = 0.094254s
CS: find better solution, the fvsp is = 701	 timecost = 0.094307s
CS: find better solution, the fvsp is = 700	 timecost = 0.094352s
CS: find better solution, the fvsp is = 699	 timecost = 0.094398s
CS: find better solution, the fvsp is = 698	 timecost = 0.094442s
CS: find better solution, the fvsp is = 697	 timecost = 0.103005s
CS: find better solution, the fvsp is = 696	 timecost = 0.103052s
CS: find better solution, the fvsp is = 695	 timecost = 0.103097s
CS: find better solution, the fvsp is = 694	 timecost = 0.103141s
CS: find better solution, the fvsp is = 693	 timecost = 0.103184s
CS: find better solution, the fvsp is = 692	 timecost = 0.103226s
CS: find better solution, the fvsp is = 691	 timecost = 0.103273s
CS: find better solution, the fvsp is = 690	 timecost = 0.103327s
CS: find better solution, the fvsp is = 689	 timecost = 0.111787s
CS: find better solution, the fvsp is = 688	 timecost = 0.111837s
CS: find better solution, the fvsp is = 687	 timecost = 0.111885s
CS: find better solution, the fvsp is = 686	 timecost = 0.111929s
CS: find better solution, the fvsp is = 685	 timecost = 0.111975s
CS: find better solution, the fvsp is = 684	 timecost = 0.11202s
CS: find better solution, the fvsp is = 683	 timecost = 0.112066s
CS: find better solution, the fvsp is = 682	 timecost = 0.112109s
CS: find better solution, the fvsp is = 681	 timecost = 0.112149s
CS: find better solution, the fvsp is = 680	 timecost = 0.119515s
CS: find better solution, the fvsp is = 679	 timecost = 0.119567s
CS: find better solution, the fvsp is = 678	 timecost = 0.119612s
CS: find better solution, the fvsp is = 677	 timecost = 0.119651s
CS: find better solution, the fvsp is = 676	 timecost = 0.119697s
CS: find better solution, the fvsp is = 675	 timecost = 0.119746s
CS: find better solution, the fvsp is = 674	 timecost = 0.119788s
CS: find better solution, the fvsp is = 673	 timecost = 0.126786s
CS: find better solution, the fvsp is = 672	 timecost = 0.126833s
CS: find better solution, the fvsp is = 671	 timecost = 0.12688s
CS: find better solution, the fvsp is = 670	 timecost = 0.126926s
CS: find better solution, the fvsp is = 669	 timecost = 0.134529s
CS: find better solution, the fvsp is = 668	 timecost = 0.134581s
CS: find better solution, the fvsp is = 667	 timecost = 0.148855s
CS: find better solution, the fvsp is = 666	 timecost = 0.148919s
CS: find better solution, the fvsp is = 665	 timecost = 0.161312s
CS: find better solution, the fvsp is = 664	 timecost = 0.161362s
CS: find better solution, the fvsp is = 663	 timecost = 0.161405s
CS: find better solution, the fvsp is = 662	 timecost = 0.161451s
CS: find better solution, the fvsp is = 661	 timecost = 0.161494s
CS: find better solution, the fvsp is = 660	 timecost = 0.161549s
CS: find better solution, the fvsp is = 659	 timecost = 0.167023s
CS: find better solution, the fvsp is = 658	 timecost = 0.16708s
CS: find better solution, the fvsp is = 657	 timecost = 0.167127s
CS: find better solution, the fvsp is = 656	 timecost = 0.172213s
CS: find better solution, the fvsp is = 655	 timecost = 0.172269s
CS: find better solution, the fvsp is = 654	 timecost = 0.19238s
CS: find better solution, the fvsp is = 653	 timecost = 0.197139s
CS: find better solution, the fvsp is = 652	 timecost = 0.197191s
CS: find better solution, the fvsp is = 651	 timecost = 0.222546s
CS: find better solution, the fvsp is = 650	 timecost = 0.240486s
CS: find better solution, the fvsp is = 649	 timecost = 0.240554s
CS: find better solution, the fvsp is = 648	 timecost = 0.245428s
CS: find better solution, the fvsp is = 647	 timecost = 0.245486s
CS: find better solution, the fvsp is = 646	 timecost = 0.29305s
CS: find better solution, the fvsp is = 645	 timecost = 0.293111s
CS: find better solution, the fvsp is = 644	 timecost = 0.293158s
CS: find better solution, the fvsp is = 643	 timecost = 0.307551s
CS: find better solution, the fvsp is = 642	 timecost = 0.307628s
CS: find better solution, the fvsp is = 641	 timecost = 0.354416s
CS: find better solution, the fvsp is = 640	 timecost = 0.377949s
CS: find better solution, the fvsp is = 639	 timecost = 0.427367s
CS: find better solution, the fvsp is = 638	 timecost = 0.43744s
CS: find better solution, the fvsp is = 637	 timecost = 0.442487s
CS: find better solution, the fvsp is = 636	 timecost = 0.442538s
CS: find better solution, the fvsp is = 635	 timecost = 0.479741s
CS: find better solution, the fvsp is = 634	 timecost = 0.484328s
CS: find better solution, the fvsp is = 633	 timecost = 0.484378s
CS: find better solution, the fvsp is = 632	 timecost = 0.502827s
CS: find better solution, the fvsp is = 631	 timecost = 0.559074s
CS: find better solution, the fvsp is = 630	 timecost = 0.559137s
CS: find better solution, the fvsp is = 629	 timecost = 0.675351s
CS: find better solution, the fvsp is = 628	 timecost = 0.675418s
CS: find better solution, the fvsp is = 627	 timecost = 0.698751s
CS: find better solution, the fvsp is = 626	 timecost = 0.732934s
CS: find better solution, the fvsp is = 625	 timecost = 0.754809s
CS: find better solution, the fvsp is = 624	 timecost = 0.892332s
CS: find better solution, the fvsp is = 623	 timecost = 0.93886s
CS: find better solution, the fvsp is = 622	 timecost = 0.943722s
CS: find better solution, the fvsp is = 621	 timecost = 0.943774s
CS: find better solution, the fvsp is = 620	 timecost = 0.958459s
CS: find better solution, the fvsp is = 619	 timecost = 0.993773s
CS: find better solution, the fvsp is = 618	 timecost = 0.993839s
CS: find better solution, the fvsp is = 617	 timecost = 1.06095s
CS: find better solution, the fvsp is = 616	 timecost = 1.06101s
CS: find better solution, the fvsp is = 615	 timecost = 1.09262s
CS: find better solution, the fvsp is = 614	 timecost = 1.09267s
CS: find better solution, the fvsp is = 613	 timecost = 1.09655s
CS: find better solution, the fvsp is = 612	 timecost = 1.1581s
CS: find better solution, the fvsp is = 611	 timecost = 1.34159s
CS: find better solution, the fvsp is = 610	 timecost = 1.90078s
CS: find better solution, the fvsp is = 609	 timecost = 1.90085s
CS: find better solution, the fvsp is = 608	 timecost = 1.95347s
CS: find better solution, the fvsp is = 607	 timecost = 1.95727s
CS: find better solution, the fvsp is = 606	 timecost = 2.13815s
CS: find better solution, the fvsp is = 605	 timecost = 2.36914s
CS: find better solution, the fvsp is = 604	 timecost = 2.41824s
CS: find better solution, the fvsp is = 603	 timecost = 2.60668s
CS: find better solution, the fvsp is = 602	 timecost = 2.80035s
CS: find better solution, the fvsp is = 601	 timecost = 3.44172s
CS: find better solution, the fvsp is = 600	 timecost = 3.50312s
CS: find better solution, the fvsp is = 599	 timecost = 3.55081s
CS: find better solution, the fvsp is = 598	 timecost = 3.55087s
CS: find better solution, the fvsp is = 597	 timecost = 4.0738s
CS: find better solution, the fvsp is = 596	 timecost = 4.1057s
CS: find better solution, the fvsp is = 595	 timecost = 4.13013s
CS: find better solution, the fvsp is = 594	 timecost = 4.814s
CS: find better solution, the fvsp is = 593	 timecost = 4.84586s
CS: find better solution, the fvsp is = 592	 timecost = 4.85377s
CS: find better solution, the fvsp is = 591	 timecost = 5.24723s
CS: find better solution, the fvsp is = 590	 timecost = 6.14647s
CS: find better solution, the fvsp is = 589	 timecost = 6.16535s
CS: find better solution, the fvsp is = 588	 timecost = 6.62398s
CS: find better solution, the fvsp is = 587	 timecost = 7.43906s
CS: find better solution, the fvsp is = 586	 timecost = 8.00099s
CS: find better solution, the fvsp is = 585	 timecost = 8.51076s
CS: find better solution, the fvsp is = 584	 timecost = 10.5526s
CS: find better solution, the fvsp is = 583	 timecost = 11.6954s
CS: find better solution, the fvsp is = 582	 timecost = 12.3308s
CS: find better solution, the fvsp is = 581	 timecost = 13.399s
CS: find better solution, the fvsp is = 580	 timecost = 13.871s
CS: find better solution, the fvsp is = 579	 timecost = 14.7159s
CS: find better solution, the fvsp is = 578	 timecost = 16.0243s
CS: find better solution, the fvsp is = 577	 timecost = 16.4123s
CS: find better solution, the fvsp is = 576	 timecost = 26.477s
CS: find better solution, the fvsp is = 575	 timecost = 39.9386s
CS: find better solution, the fvsp is = 574	 timecost = 43.282s
CS: find better solution, the fvsp is = 573	 timecost = 44.2206s
CS: find better solution, the fvsp is = 572	 timecost = 60.3183s
CS: find better solution, the fvsp is = 571	 timecost = 61.6521s
CS: find better solution, the fvsp is = 570	 timecost = 73.7853s
CS: find better solution, the fvsp is = 569	 timecost = 85.1527s
CS: find better solution, the fvsp is = 568	 timecost = 89.137s
CS: find better solution, the fvsp is = 567	 timecost = 133.093s
local_f = 567
key node:
1579 1305 676 746 663 1342 647 667 500 380 1218 292 174 241 418 623 87 903 1261 1507 308 1372 1388 1405 479 701 860 94 229 699 1035 79 1278 290 1013 141 1578 1378 419 716 184 1478 1642 1019 1243 760 737 194 439 1099 1301 142 961 454 1308 938 1322 1663 214 784 36 646 1055 1487 333 1250 542 1392 1081 363 1044 1683 1021 878 1111 1590 1427 1471 1018 902 508 417 1447 1203 504 933 1072 1572 1529 106 37 389 810 1499 1469 714 403 1479 1502 955 959 372 827 1220 312 1631 46 563 1647 1267 410 269 1577 252 1011 151 96 1708 476 1306 1728 1154 1459 640 179 1696 1660 1311 446 114 440 177 61 282 934 1645 731 402 513 628 144 744 706 1445 1725 1598 1355 1410 1518 1116 677 1670 1465 1002 1745 1718 1190 864 135 323 301 727 1542 111 123 65 1136 907 1657 845 181 764 528 468 1738 1248 1364 923 1705 136 719 1717 359 5 909 660 1394 1276 552 543 1679 1227 1741 632 492 1559 248 1000 698 1117 565 401 758 124 30 22 1231 1325 1699 1213 1595 1648 1694 1359 1665 709 499 186 861 373 70 1463 823 1315 586 1354 1656 409 218 278 433 1077 1150 1654 1027 1033 1229 1513 1691 953 1343 338 1739 358 193 491 1488 1393 295 1511 445 1153 347 340 335 571 911 833 150 305 981 1119 1134 807 545 249 1700 364 1676 43 523 1087 73 1730 255 211 32 846 1168 1317 171 1621 355 925 1723 507 759 1409 1454 463 785 137 888 1257 1401 886 71 808 306 1316 629 1160 1310 1221 1038 226 593 1747 527 598 610 313 1672 1296 407 460 639 361 838 1510 213 954 486 857 1318 858 1096 1328 1544 596 516 1448 1675 679 239 549 498 1413 704 884 303 1277 963 619 232 1183 1127 362 259 1097 1464 566 918 1383 163 1377 1042 33 856 1416 1048 588 915 931 325 1472 411 1403 482 952 459 473 412 1622 1185 1689 1661 1628 1644 44 320 1608 1540 317 376 223 1693 560 803 147 792 1142 572 1664 940 1249 0 1274 818 1491 725 708 1029 495 1374 1596 1100 863 772 991 1720 819 493 1382 339 1450 525 288 515 678 1256 705 585 456 1237 159 1515 180 1731 84 1030 1442 682 1746 1312 49 694 423 442 945 140 250 1566 1125 1575 1586 974 1424 158 464 1054 432 1366 133 1228 195 1519 1743 1189 521 535 524 12 1408 122 1474 328 311 891 1526 465 1666 447 551 1379 1514 60 1302 1564 164 143 395 314 908 1028 990 434 118 1455 1549 1032 670 1476 1724 574 718 740 1439 930 1468 1145 286 849 344 152 175 717 773 789 1112 265 1591 284 1494 1571 924 786 103 621 796 853 1337 747 1226 160 131 1420 74 416 1327 1034 993 947 1217 1415 29 1386 1600 1451 1244 62 1254 782 1348 1650 1485 1092 371 1253 654 101 1031 1268 1517 1295 831 1010 866 148 633 890 125 400 1433 1263 1338 514 
============================ round 3 ===============================
Complete the construction of the initial solution, the fvsp is = 874	 timecost = 0.030736s
CS: find better solution, the fvsp is = 873	 timecost = 0.053125s
CS: find better solution, the fvsp is = 872	 timecost = 0.053174s
CS: find better solution, the fvsp is = 871	 timecost = 0.053214s
CS: find better solution, the fvsp is = 870	 timecost = 0.053257s
CS: find better solution, the fvsp is = 869	 timecost = 0.053294s
CS: find better solution, the fvsp is = 868	 timecost = 0.053334s
CS: find better solution, the fvsp is = 867	 timecost = 0.053374s
CS: find better solution, the fvsp is = 866	 timecost = 0.053414s
CS: find better solution, the fvsp is = 865	 timecost = 0.053458s
CS: find better solution, the fvsp is = 864	 timecost = 0.053501s
CS: find better solution, the fvsp is = 863	 timecost = 0.053543s
CS: find better solution, the fvsp is = 862	 timecost = 0.053585s
CS: find better solution, the fvsp is = 861	 timecost = 0.053634s
CS: find better solution, the fvsp is = 860	 timecost = 0.053675s
CS: find better solution, the fvsp is = 859	 timecost = 0.05372s
CS: find better solution, the fvsp is = 858	 timecost = 0.053764s
CS: find better solution, the fvsp is = 857	 timecost = 0.053804s
CS: find better solution, the fvsp is = 856	 timecost = 0.053847s
CS: find better solution, the fvsp is = 855	 timecost = 0.053887s
CS: find better solution, the fvsp is = 854	 timecost = 0.053929s
CS: find better solution, the fvsp is = 853	 timecost = 0.053972s
CS: find better solution, the fvsp is = 852	 timecost = 0.054014s
CS: find better solution, the fvsp is = 851	 timecost = 0.054054s
CS: find better solution, the fvsp is = 850	 timecost = 0.054098s
CS: find better solution, the fvsp is = 849	 timecost = 0.054144s
CS: find better solution, the fvsp is = 848	 timecost = 0.054186s
CS: find better solution, the fvsp is = 847	 timecost = 0.05423s
CS: find better solution, the fvsp is = 846	 timecost = 0.054273s
CS: find better solution, the fvsp is = 845	 timecost = 0.054317s
CS: find better solution, the fvsp is = 844	 timecost = 0.054359s
CS: find better solution, the fvsp is = 843	 timecost = 0.054397s
CS: find better solution, the fvsp is = 842	 timecost = 0.054437s
CS: find better solution, the fvsp is = 841	 timecost = 0.054479s
CS: find better solution, the fvsp is = 840	 timecost = 0.054519s
CS: find better solution, the fvsp is = 839	 timecost = 0.054566s
CS: find better solution, the fvsp is = 838	 timecost = 0.054617s
CS: find better solution, the fvsp is = 837	 timecost = 0.05466s
CS: find better solution, the fvsp is = 836	 timecost = 0.054705s
CS: find better solution, the fvsp is = 835	 timecost = 0.054749s
CS: find better solution, the fvsp is = 834	 timecost = 0.054789s
CS: find better solution, the fvsp is = 833	 timecost = 0.054826s
CS: find better solution, the fvsp is = 832	 timecost = 0.054867s
CS: find better solution, the fvsp is = 831	 timecost = 0.05491s
CS: find better solution, the fvsp is = 830	 timecost = 0.05495s
CS: find better solution, the fvsp is = 829	 timecost = 0.05499s
CS: find better solution, the fvsp is = 828	 timecost = 0.055033s
CS: find better solution, the fvsp is = 827	 timecost = 0.055077s
CS: find better solution, the fvsp is = 826	 timecost = 0.05512s
CS: find better solution, the fvsp is = 825	 timecost = 0.055163s
CS: find better solution, the fvsp is = 824	 timecost = 0.055206s
CS: find better solution, the fvsp is = 823	 timecost = 0.055246s
CS: find better solution, the fvsp is = 822	 timecost = 0.055288s
CS: find better solution, the fvsp is = 821	 timecost = 0.055331s
CS: find better solution, the fvsp is = 820	 timecost = 0.055374s
CS: find better solution, the fvsp is = 819	 timecost = 0.055418s
CS: find better solution, the fvsp is = 818	 timecost = 0.055468s
CS: find better solution, the fvsp is = 817	 timecost = 0.055511s
CS: find better solution, the fvsp is = 816	 timecost = 0.055554s
CS: find better solution, the fvsp is = 815	 timecost = 0.055598s
CS: find better solution, the fvsp is = 814	 timecost = 0.055649s
CS: find better solution, the fvsp is = 813	 timecost = 0.055691s
CS: find better solution, the fvsp is = 812	 timecost = 0.055735s
CS: find better solution, the fvsp is = 811	 timecost = 0.055779s
CS: find better solution, the fvsp is = 810	 timecost = 0.055824s
CS: find better solution, the fvsp is = 809	 timecost = 0.055864s
CS: find better solution, the fvsp is = 808	 timecost = 0.055911s
CS: find better solution, the fvsp is = 807	 timecost = 0.055955s
CS: find better solution, the fvsp is = 806	 timecost = 0.055996s
CS: find better solution, the fvsp is = 805	 timecost = 0.056036s
CS: find better solution, the fvsp is = 804	 timecost = 0.056079s
CS: find better solution, the fvsp is = 803	 timecost = 0.056119s
CS: find better solution, the fvsp is = 802	 timecost = 0.056163s
CS: find better solution, the fvsp is = 801	 timecost = 0.05621s
CS: find better solution, the fvsp is = 800	 timecost = 0.056255s
CS: find better solution, the fvsp is = 799	 timecost = 0.056293s
CS: find better solution, the fvsp is = 798	 timecost = 0.056334s
CS: find better solution, the fvsp is = 797	 timecost = 0.056378s
CS: find better solution, the fvsp is = 796	 timecost = 0.056417s
CS: find better solution, the fvsp is = 795	 timecost = 0.056458s
CS: find better solution, the fvsp is = 794	 timecost = 0.056499s
CS: find better solution, the fvsp is = 793	 timecost = 0.056542s
CS: find better solution, the fvsp is = 792	 timecost = 0.056585s
CS: find better solution, the fvsp is = 791	 timecost = 0.056638s
CS: find better solution, the fvsp is = 790	 timecost = 0.056682s
CS: find better solution, the fvsp is = 789	 timecost = 0.056724s
CS: find better solution, the fvsp is = 788	 timecost = 0.056763s
CS: find better solution, the fvsp is = 787	 timecost = 0.056804s
CS: find better solution, the fvsp is = 786	 timecost = 0.056846s
CS: find better solution, the fvsp is = 785	 timecost = 0.056888s
CS: find better solution, the fvsp is = 784	 timecost = 0.056928s
CS: find better solution, the fvsp is = 783	 timecost = 0.056975s
CS: find better solution, the fvsp is = 782	 timecost = 0.057018s
CS: find better solution, the fvsp is = 781	 timecost = 0.057062s
CS: find better solution, the fvsp is = 780	 timecost = 0.057105s
CS: find better solution, the fvsp is = 779	 timecost = 0.057147s
CS: find better solution, the fvsp is = 778	 timecost = 0.057192s
CS: find better solution, the fvsp is = 777	 timecost = 0.057232s
CS: find better solution, the fvsp is = 776	 timecost = 0.057274s
CS: find better solution, the fvsp is = 775	 timecost = 0.057316s
CS: find better solution, the fvsp is = 774	 timecost = 0.057359s
CS: find better solution, the fvsp is = 773	 timecost = 0.057402s
CS: find better solution, the fvsp is = 772	 timecost = 0.071977s
CS: find better solution, the fvsp is = 771	 timecost = 0.072028s
CS: find better solution, the fvsp is = 770	 timecost = 0.072073s
CS: find better solution, the fvsp is = 769	 timecost = 0.072117s
CS: find better solution, the fvsp is = 768	 timecost = 0.072164s
CS: find better solution, the fvsp is = 767	 timecost = 0.072207s
CS: find better solution, the fvsp is = 766	 timecost = 0.072251s
CS: find better solution, the fvsp is = 765	 timecost = 0.072296s
CS: find better solution, the fvsp is = 764	 timecost = 0.072336s
CS: find better solution, the fvsp is = 763	 timecost = 0.072381s
CS: find better solution, the fvsp is = 762	 timecost = 0.072427s
CS: find better solution, the fvsp is = 761	 timecost = 0.072472s
CS: find better solution, the fvsp is = 760	 timecost = 0.072515s
CS: find better solution, the fvsp is = 759	 timecost = 0.072558s
CS: find better solution, the fvsp is = 758	 timecost = 0.072598s
CS: find better solution, the fvsp is = 757	 timecost = 0.07265s
CS: find better solution, the fvsp is = 756	 timecost = 0.072698s
CS: find better solution, the fvsp is = 755	 timecost = 0.072742s
CS: find better solution, the fvsp is = 754	 timecost = 0.072787s
CS: find better solution, the fvsp is = 753	 timecost = 0.072828s
CS: find better solution, the fvsp is = 752	 timecost = 0.072871s
CS: find better solution, the fvsp is = 751	 timecost = 0.072912s
CS: find better solution, the fvsp is = 750	 timecost = 0.072953s
CS: find better solution, the fvsp is = 749	 timecost = 0.072996s
CS: find better solution, the fvsp is = 748	 timecost = 0.073041s
CS: find better solution, the fvsp is = 747	 timecost = 0.073083s
CS: find better solution, the fvsp is = 746	 timecost = 0.073127s
CS: find better solution, the fvsp is = 745	 timecost = 0.07317s
CS: find better solution, the fvsp is = 744	 timecost = 0.073214s
CS: find better solution, the fvsp is = 743	 timecost = 0.073259s
CS: find better solution, the fvsp is = 742	 timecost = 0.073303s
CS: find better solution, the fvsp is = 741	 timecost = 0.073348s
CS: find better solution, the fvsp is = 740	 timecost = 0.073391s
CS: find better solution, the fvsp is = 739	 timecost = 0.073435s
CS: find better solution, the fvsp is = 738	 timecost = 0.073477s
CS: find better solution, the fvsp is = 737	 timecost = 0.073523s
CS: find better solution, the fvsp is = 736	 timecost = 0.073567s
CS: find better solution, the fvsp is = 735	 timecost = 0.07362s
CS: find better solution, the fvsp is = 734	 timecost = 0.073663s
CS: find better solution, the fvsp is = 733	 timecost = 0.085994s
CS: find better solution, the fvsp is = 732	 timecost = 0.086041s
CS: find better solution, the fvsp is = 731	 timecost = 0.086088s
CS: find better solution, the fvsp is = 730	 timecost = 0.086134s
CS: find better solution, the fvsp is = 729	 timecost = 0.086178s
CS: find better solution, the fvsp is = 728	 timecost = 0.086222s
CS: find better solution, the fvsp is = 727	 timecost = 0.086264s
CS: find better solution, the fvsp is = 726	 timecost = 0.086311s
CS: find better solution, the fvsp is = 725	 timecost = 0.086354s
CS: find better solution, the fvsp is = 724	 timecost = 0.086396s
CS: find better solution, the fvsp is = 723	 timecost = 0.086439s
CS: find better solution, the fvsp is = 722	 timecost = 0.086479s
CS: find better solution, the fvsp is = 721	 timecost = 0.086525s
CS: find better solution, the fvsp is = 720	 timecost = 0.086582s
CS: find better solution, the fvsp is = 719	 timecost = 0.086634s
CS: find better solution, the fvsp is = 718	 timecost = 0.086683s
CS: find better solution, the fvsp is = 717	 timecost = 0.086728s
CS: find better solution, the fvsp is = 716	 timecost = 0.08677s
CS: find better solution, the fvsp is = 715	 timecost = 0.086815s
CS: find better solution, the fvsp is = 714	 timecost = 0.086861s
CS: find better solution, the fvsp is = 713	 timecost = 0.086906s
CS: find better solution, the fvsp is = 712	 timecost = 0.08695s
CS: find better solution, the fvsp is = 711	 timecost = 0.086995s
CS: find better solution, the fvsp is = 710	 timecost = 0.097676s
CS: find better solution, the fvsp is = 709	 timecost = 0.097725s
CS: find better solution, the fvsp is = 708	 timecost = 0.09777s
CS: find better solution, the fvsp is = 707	 timecost = 0.097815s
CS: find better solution, the fvsp is = 706	 timecost = 0.097859s
CS: find better solution, the fvsp is = 705	 timecost = 0.097901s
CS: find better solution, the fvsp is = 704	 timecost = 0.097944s
CS: find better solution, the fvsp is = 703	 timecost = 0.097986s
CS: find better solution, the fvsp is = 702	 timecost = 0.098031s
CS: find better solution, the fvsp is = 701	 timecost = 0.098076s
CS: find better solution, the fvsp is = 700	 timecost = 0.098125s
CS: find better solution, the fvsp is = 699	 timecost = 0.098173s
CS: find better solution, the fvsp is = 698	 timecost = 0.098216s
CS: find better solution, the fvsp is = 697	 timecost = 0.108047s
CS: find better solution, the fvsp is = 696	 timecost = 0.108093s
CS: find better solution, the fvsp is = 695	 timecost = 0.108134s
CS: find better solution, the fvsp is = 694	 timecost = 0.108182s
CS: find better solution, the fvsp is = 693	 timecost = 0.108231s
CS: find better solution, the fvsp is = 692	 timecost = 0.108278s
CS: find better solution, the fvsp is = 691	 timecost = 0.108324s
CS: find better solution, the fvsp is = 690	 timecost = 0.108371s
CS: find better solution, the fvsp is = 689	 timecost = 0.117261s
CS: find better solution, the fvsp is = 688	 timecost = 0.117313s
CS: find better solution, the fvsp is = 687	 timecost = 0.117357s
CS: find better solution, the fvsp is = 686	 timecost = 0.117401s
CS: find better solution, the fvsp is = 685	 timecost = 0.117444s
CS: find better solution, the fvsp is = 684	 timecost = 0.117485s
CS: find better solution, the fvsp is = 683	 timecost = 0.117529s
CS: find better solution, the fvsp is = 682	 timecost = 0.117574s
CS: find better solution, the fvsp is = 681	 timecost = 0.117627s
CS: find better solution, the fvsp is = 680	 timecost = 0.124712s
CS: find better solution, the fvsp is = 679	 timecost = 0.124759s
CS: find better solution, the fvsp is = 678	 timecost = 0.133057s
CS: find better solution, the fvsp is = 677	 timecost = 0.141238s
CS: find better solution, the fvsp is = 676	 timecost = 0.141287s
CS: find better solution, the fvsp is = 675	 timecost = 0.141332s
CS: find better solution, the fvsp is = 674	 timecost = 0.14138s
CS: find better solution, the fvsp is = 673	 timecost = 0.141421s
CS: find better solution, the fvsp is = 672	 timecost = 0.141471s
CS: find better solution, the fvsp is = 671	 timecost = 0.155976s
CS: find better solution, the fvsp is = 670	 timecost = 0.156027s
CS: find better solution, the fvsp is = 669	 timecost = 0.15607s
CS: find better solution, the fvsp is = 668	 timecost = 0.156114s
CS: find better solution, the fvsp is = 667	 timecost = 0.156162s
CS: find better solution, the fvsp is = 666	 timecost = 0.156207s
CS: find better solution, the fvsp is = 665	 timecost = 0.156254s
CS: find better solution, the fvsp is = 664	 timecost = 0.156299s
CS: find better solution, the fvsp is = 663	 timecost = 0.156345s
CS: find better solution, the fvsp is = 662	 timecost = 0.156389s
CS: find better solution, the fvsp is = 661	 timecost = 0.156432s
CS: find better solution, the fvsp is = 660	 timecost = 0.156478s
CS: find better solution, the fvsp is = 659	 timecost = 0.156525s
CS: find better solution, the fvsp is = 658	 timecost = 0.156568s
CS: find better solution, the fvsp is = 657	 timecost = 0.162987s
CS: find better solution, the fvsp is = 656	 timecost = 0.163035s
CS: find better solution, the fvsp is = 655	 timecost = 0.175658s
CS: find better solution, the fvsp is = 654	 timecost = 0.182899s
CS: find better solution, the fvsp is = 653	 timecost = 0.182948s
CS: find better solution, the fvsp is = 652	 timecost = 0.182994s
CS: find better solution, the fvsp is = 651	 timecost = 0.183039s
CS: find better solution, the fvsp is = 650	 timecost = 0.189115s
CS: find better solution, the fvsp is = 649	 timecost = 0.189166s
CS: find better solution, the fvsp is = 648	 timecost = 0.200355s
CS: find better solution, the fvsp is = 647	 timecost = 0.200405s
CS: find better solution, the fvsp is = 646	 timecost = 0.200453s
CS: find better solution, the fvsp is = 645	 timecost = 0.217456s
CS: find better solution, the fvsp is = 644	 timecost = 0.228519s
CS: find better solution, the fvsp is = 643	 timecost = 0.228571s
CS: find better solution, the fvsp is = 642	 timecost = 0.228622s
CS: find better solution, the fvsp is = 641	 timecost = 0.228666s
CS: find better solution, the fvsp is = 640	 timecost = 0.228713s
CS: find better solution, the fvsp is = 639	 timecost = 0.249567s
CS: find better solution, the fvsp is = 638	 timecost = 0.280543s
CS: find better solution, the fvsp is = 637	 timecost = 0.280624s
CS: find better solution, the fvsp is = 636	 timecost = 0.280672s
CS: find better solution, the fvsp is = 635	 timecost = 0.280719s
CS: find better solution, the fvsp is = 634	 timecost = 0.285654s
CS: find better solution, the fvsp is = 633	 timecost = 0.28571s
CS: find better solution, the fvsp is = 632	 timecost = 0.307825s
CS: find better solution, the fvsp is = 631	 timecost = 0.326977s
CS: find better solution, the fvsp is = 630	 timecost = 0.378354s
CS: find better solution, the fvsp is = 629	 timecost = 0.378439s
CS: find better solution, the fvsp is = 628	 timecost = 0.423896s
CS: find better solution, the fvsp is = 627	 timecost = 0.423967s
CS: find better solution, the fvsp is = 626	 timecost = 0.428863s
CS: find better solution, the fvsp is = 625	 timecost = 0.433995s
CS: find better solution, the fvsp is = 624	 timecost = 0.443719s
CS: find better solution, the fvsp is = 623	 timecost = 0.459911s
CS: find better solution, the fvsp is = 622	 timecost = 0.514773s
CS: find better solution, the fvsp is = 621	 timecost = 0.514846s
CS: find better solution, the fvsp is = 620	 timecost = 0.524015s
CS: find better solution, the fvsp is = 619	 timecost = 0.616829s
CS: find better solution, the fvsp is = 618	 timecost = 0.62127s
CS: find better solution, the fvsp is = 617	 timecost = 0.631564s
CS: find better solution, the fvsp is = 616	 timecost = 0.655084s
CS: find better solution, the fvsp is = 615	 timecost = 0.655139s
CS: find better solution, the fvsp is = 614	 timecost = 0.659195s
CS: find better solution, the fvsp is = 613	 timecost = 0.797959s
CS: find better solution, the fvsp is = 612	 timecost = 0.811613s
CS: find better solution, the fvsp is = 611	 timecost = 0.994318s
CS: find better solution, the fvsp is = 610	 timecost = 1.03665s
CS: find better solution, the fvsp is = 609	 timecost = 1.25764s
CS: find better solution, the fvsp is = 608	 timecost = 1.41509s
CS: find better solution, the fvsp is = 607	 timecost = 1.4477s
CS: find better solution, the fvsp is = 606	 timecost = 1.57982s
CS: find better solution, the fvsp is = 605	 timecost = 1.648s
CS: find better solution, the fvsp is = 604	 timecost = 1.64806s
CS: find better solution, the fvsp is = 603	 timecost = 2.01018s
CS: find better solution, the fvsp is = 602	 timecost = 2.06852s
CS: find better solution, the fvsp is = 601	 timecost = 2.09558s
CS: find better solution, the fvsp is = 600	 timecost = 2.09563s
CS: find better solution, the fvsp is = 599	 timecost = 2.76403s
CS: find better solution, the fvsp is = 598	 timecost = 2.81602s
CS: find better solution, the fvsp is = 597	 timecost = 3.01975s
CS: find better solution, the fvsp is = 596	 timecost = 3.08639s
CS: find better solution, the fvsp is = 595	 timecost = 3.19851s
CS: find better solution, the fvsp is = 594	 timecost = 3.41711s
CS: find better solution, the fvsp is = 593	 timecost = 3.46213s
CS: find better solution, the fvsp is = 592	 timecost = 3.46218s
CS: find better solution, the fvsp is = 591	 timecost = 3.48761s
CS: find better solution, the fvsp is = 590	 timecost = 4.04866s
CS: find better solution, the fvsp is = 589	 timecost = 4.06193s
CS: find better solution, the fvsp is = 588	 timecost = 6.14654s
CS: find better solution, the fvsp is = 587	 timecost = 6.26134s
CS: find better solution, the fvsp is = 586	 timecost = 6.40541s
CS: find better solution, the fvsp is = 585	 timecost = 6.89807s
CS: find better solution, the fvsp is = 584	 timecost = 7.09752s
CS: find better solution, the fvsp is = 583	 timecost = 7.75526s
CS: find better solution, the fvsp is = 582	 timecost = 13.7068s
CS: find better solution, the fvsp is = 581	 timecost = 16.3469s
CS: find better solution, the fvsp is = 580	 timecost = 16.3689s
CS: find better solution, the fvsp is = 579	 timecost = 17.1909s
CS: find better solution, the fvsp is = 578	 timecost = 19.5523s
CS: find better solution, the fvsp is = 577	 timecost = 26.3494s
CS: find better solution, the fvsp is = 576	 timecost = 29.4965s
CS: find better solution, the fvsp is = 575	 timecost = 31.5359s
CS: find better solution, the fvsp is = 574	 timecost = 31.8941s
CS: find better solution, the fvsp is = 573	 timecost = 32.3344s
CS: find better solution, the fvsp is = 572	 timecost = 32.705s
CS: find better solution, the fvsp is = 571	 timecost = 44.0265s
CS: find better solution, the fvsp is = 570	 timecost = 47.27s
CS: find better solution, the fvsp is = 569	 timecost = 48.9803s
CS: find better solution, the fvsp is = 568	 timecost = 82.1604s
CS: find better solution, the fvsp is = 567	 timecost = 152.62s
CS: find better solution, the fvsp is = 566	 timecost = 262.793s
CS: find better solution, the fvsp is = 565	 timecost = 279.456s
local_f = 565
key node:
1302 101 1405 1501 1086 184 966 764 979 789 181 186 314 1427 464 445 524 629 521 582 1342 603 1409 939 1220 340 1408 1277 1431 1151 1582 233 1000 876 740 1127 1122 1487 1322 1228 1507 567 468 387 694 1689 1087 1628 1249 63 1117 838 1134 301 735 14 744 5 535 402 1374 1494 1378 1745 993 1145 1351 1097 760 1234 1700 1264 1177 29 983 1055 1747 1005 1126 1037 1388 1382 1558 1070 1515 292 105 705 1125 335 47 1723 311 1575 1445 1544 194 865 1273 1032 1694 1592 180 1470 884 1099 498 48 349 432 981 1728 1679 508 1731 1021 24 1100 1743 1519 692 590 1081 520 1591 1027 1327 901 924 757 191 746 1642 1742 1377 846 898 380 197 107 303 1092 784 1564 647 127 779 403 507 1364 1148 704 572 475 390 588 1267 319 373 918 1670 909 1698 563 312 476 221 1595 1448 1574 1571 1720 737 1096 609 701 55 96 539 74 140 399 1379 1719 193 1610 1447 1455 875 1119 731 816 359 1296 361 410 845 76 1295 807 1393 1416 762 903 1189 545 459 152 940 71 578 566 1693 1644 599 1316 325 1459 1107 122 1468 1526 656 679 750 1054 902 1111 1044 409 114 1247 827 1019 682 1738 1549 557 923 1672 177 446 759 401 1154 1226 338 33 1491 1308 1057 1579 439 1150 278 1274 1369 478 313 1002 84 610 1488 1665 691 1170 1568 1053 719 149 1325 732 593 1633 289 955 30 772 203 864 61 621 1035 1439 425 1576 239 1657 1108 571 653 654 938 317 1232 947 1418 449 991 1218 1513 1517 1305 1573 663 259 1403 1676 118 1596 160 1540 1136 1346 1583 355 65 858 1588 1311 250 970 1722 888 1007 1463 963 1011 1036 1590 0 457 511 1725 795 1392 275 712 1160 667 935 1555 1452 474 833 628 586 1472 1112 1018 525 1577 1257 1599 1525 1499 363 1213 1396 347 959 1394 930 640 863 1477 412 1348 229 1666 803 339 225 288 633 1153 1317 796 94 1190 1741 284 491 660 156 1281 232 1708 1739 266 54 549 1354 1366 1412 46 70 812 87 501 767 699 151 1683 211 1442 708 145 1718 1498 725 271 49 747 1622 560 195 975 1435 1287 7 1254 26 878 1221 739 1076 886 1654 1619 1237 819 1243 802 908 623 1217 147 1318 1072 112 758 1328 407 470 252 333 890 386 1485 413 1631 371 213 22 429 717 442 1034 248 419 418 1476 1607 389 1684 1632 1420 90 328 1004 718 417 174 447 1724 646 249 486 1355 1456 1142 831 543 1387 1268 1695 1656 282 1390 482 1454 19 1229 614 988 529 1737 198 79 861 1462 1203 1276 1675 1465 1383 456 98 1699 463 1730 857 1180 208 797 980 400 1312 163 1028 945 1660 698 1093 1173 255 1048 910 1168 1315 504 405 1094 1691 639 1529 1490 1359 1727 1009 818 142 113 434 1386 1116 323 1433 1042 866 551 1013 295 1645 895 302 1038 1030 1614 495 1662 513 619 485 
============================ round 4 ===============================
Complete the construction of the initial solution, the fvsp is = 884	 timecost = 0.030141s
CS: find better solution, the fvsp is = 883	 timecost = 0.053228s
CS: find better solution, the fvsp is = 882	 timecost = 0.053286s
CS: find better solution, the fvsp is = 881	 timecost = 0.053328s
CS: find better solution, the fvsp is = 880	 timecost = 0.053371s
CS: find better solution, the fvsp is = 879	 timecost = 0.053407s
CS: find better solution, the fvsp is = 878	 timecost = 0.053445s
CS: find better solution, the fvsp is = 877	 timecost = 0.053483s
CS: find better solution, the fvsp is = 876	 timecost = 0.053525s
CS: find better solution, the fvsp is = 875	 timecost = 0.053568s
CS: find better solution, the fvsp is = 874	 timecost = 0.053612s
CS: find better solution, the fvsp is = 873	 timecost = 0.053654s
CS: find better solution, the fvsp is = 872	 timecost = 0.053697s
CS: find better solution, the fvsp is = 871	 timecost = 0.053748s
CS: find better solution, the fvsp is = 870	 timecost = 0.053788s
CS: find better solution, the fvsp is = 869	 timecost = 0.053829s
CS: find better solution, the fvsp is = 868	 timecost = 0.053871s
CS: find better solution, the fvsp is = 867	 timecost = 0.053912s
CS: find better solution, the fvsp is = 866	 timecost = 0.053966s
CS: find better solution, the fvsp is = 865	 timecost = 0.054009s
CS: find better solution, the fvsp is = 864	 timecost = 0.054054s
CS: find better solution, the fvsp is = 863	 timecost = 0.054094s
CS: find better solution, the fvsp is = 862	 timecost = 0.05414s
CS: find better solution, the fvsp is = 861	 timecost = 0.05418s
CS: find better solution, the fvsp is = 860	 timecost = 0.054225s
CS: find better solution, the fvsp is = 859	 timecost = 0.054268s
CS: find better solution, the fvsp is = 858	 timecost = 0.054311s
CS: find better solution, the fvsp is = 857	 timecost = 0.054352s
CS: find better solution, the fvsp is = 856	 timecost = 0.054394s
CS: find better solution, the fvsp is = 855	 timecost = 0.054436s
CS: find better solution, the fvsp is = 854	 timecost = 0.054477s
CS: find better solution, the fvsp is = 853	 timecost = 0.05452s
CS: find better solution, the fvsp is = 852	 timecost = 0.054566s
CS: find better solution, the fvsp is = 851	 timecost = 0.054612s
CS: find better solution, the fvsp is = 850	 timecost = 0.054652s
CS: find better solution, the fvsp is = 849	 timecost = 0.054695s
CS: find better solution, the fvsp is = 848	 timecost = 0.054747s
CS: find better solution, the fvsp is = 847	 timecost = 0.054791s
CS: find better solution, the fvsp is = 846	 timecost = 0.054834s
CS: find better solution, the fvsp is = 845	 timecost = 0.054877s
CS: find better solution, the fvsp is = 844	 timecost = 0.054917s
CS: find better solution, the fvsp is = 843	 timecost = 0.05496s
CS: find better solution, the fvsp is = 842	 timecost = 0.055003s
CS: find better solution, the fvsp is = 841	 timecost = 0.055042s
CS: find better solution, the fvsp is = 840	 timecost = 0.055088s
CS: find better solution, the fvsp is = 839	 timecost = 0.055128s
CS: find better solution, the fvsp is = 838	 timecost = 0.055169s
CS: find better solution, the fvsp is = 837	 timecost = 0.055211s
CS: find better solution, the fvsp is = 836	 timecost = 0.055255s
CS: find better solution, the fvsp is = 835	 timecost = 0.055296s
CS: find better solution, the fvsp is = 834	 timecost = 0.055341s
CS: find better solution, the fvsp is = 833	 timecost = 0.055384s
CS: find better solution, the fvsp is = 832	 timecost = 0.055425s
CS: find better solution, the fvsp is = 831	 timecost = 0.055468s
CS: find better solution, the fvsp is = 830	 timecost = 0.055511s
CS: find better solution, the fvsp is = 829	 timecost = 0.055556s
CS: find better solution, the fvsp is = 828	 timecost = 0.055596s
CS: find better solution, the fvsp is = 827	 timecost = 0.055638s
CS: find better solution, the fvsp is = 826	 timecost = 0.05568s
CS: find better solution, the fvsp is = 825	 timecost = 0.055731s
CS: find better solution, the fvsp is = 824	 timecost = 0.055771s
CS: find better solution, the fvsp is = 823	 timecost = 0.055811s
CS: find better solution, the fvsp is = 822	 timecost = 0.055854s
CS: find better solution, the fvsp is = 821	 timecost = 0.055893s
CS: find better solution, the fvsp is = 820	 timecost = 0.055932s
CS: find better solution, the fvsp is = 819	 timecost = 0.055974s
CS: find better solution, the fvsp is = 818	 timecost = 0.056015s
CS: find better solution, the fvsp is = 817	 timecost = 0.05606s
CS: find better solution, the fvsp is = 816	 timecost = 0.056099s
CS: find better solution, the fvsp is = 815	 timecost = 0.05614s
CS: find better solution, the fvsp is = 814	 timecost = 0.056178s
CS: find better solution, the fvsp is = 813	 timecost = 0.056218s
CS: find better solution, the fvsp is = 812	 timecost = 0.056263s
CS: find better solution, the fvsp is = 811	 timecost = 0.056305s
CS: find better solution, the fvsp is = 810	 timecost = 0.056347s
CS: find better solution, the fvsp is = 809	 timecost = 0.056389s
CS: find better solution, the fvsp is = 808	 timecost = 0.056433s
CS: find better solution, the fvsp is = 807	 timecost = 0.056474s
CS: find better solution, the fvsp is = 806	 timecost = 0.056519s
CS: find better solution, the fvsp is = 805	 timecost = 0.056563s
CS: find better solution, the fvsp is = 804	 timecost = 0.05661s
CS: find better solution, the fvsp is = 803	 timecost = 0.056653s
CS: find better solution, the fvsp is = 802	 timecost = 0.056693s
CS: find better solution, the fvsp is = 801	 timecost = 0.056742s
CS: find better solution, the fvsp is = 800	 timecost = 0.056783s
CS: find better solution, the fvsp is = 799	 timecost = 0.056827s
CS: find better solution, the fvsp is = 798	 timecost = 0.056871s
CS: find better solution, the fvsp is = 797	 timecost = 0.056914s
CS: find better solution, the fvsp is = 796	 timecost = 0.056963s
CS: find better solution, the fvsp is = 795	 timecost = 0.057009s
CS: find better solution, the fvsp is = 794	 timecost = 0.057051s
CS: find better solution, the fvsp is = 793	 timecost = 0.057098s
CS: find better solution, the fvsp is = 792	 timecost = 0.057144s
CS: find better solution, the fvsp is = 791	 timecost = 0.057186s
CS: find better solution, the fvsp is = 790	 timecost = 0.057229s
CS: find better solution, the fvsp is = 789	 timecost = 0.057269s
CS: find better solution, the fvsp is = 788	 timecost = 0.057311s
CS: find better solution, the fvsp is = 787	 timecost = 0.057357s
CS: find better solution, the fvsp is = 786	 timecost = 0.057404s
CS: find better solution, the fvsp is = 785	 timecost = 0.057449s
CS: find better solution, the fvsp is = 784	 timecost = 0.057494s
CS: find better solution, the fvsp is = 783	 timecost = 0.057535s
CS: find better solution, the fvsp is = 782	 timecost = 0.05758s
CS: find better solution, the fvsp is = 781	 timecost = 0.057625s
CS: find better solution, the fvsp is = 780	 timecost = 0.057668s
CS: find better solution, the fvsp is = 779	 timecost = 0.057714s
CS: find better solution, the fvsp is = 778	 timecost = 0.057766s
CS: find better solution, the fvsp is = 777	 timecost = 0.072961s
CS: find better solution, the fvsp is = 776	 timecost = 0.073011s
CS: find better solution, the fvsp is = 775	 timecost = 0.073059s
CS: find better solution, the fvsp is = 774	 timecost = 0.073104s
CS: find better solution, the fvsp is = 773	 timecost = 0.07315s
CS: find better solution, the fvsp is = 772	 timecost = 0.0732s
CS: find better solution, the fvsp is = 771	 timecost = 0.073244s
CS: find better solution, the fvsp is = 770	 timecost = 0.073291s
CS: find better solution, the fvsp is = 769	 timecost = 0.073334s
CS: find better solution, the fvsp is = 768	 timecost = 0.073381s
CS: find better solution, the fvsp is = 767	 timecost = 0.073426s
CS: find better solution, the fvsp is = 766	 timecost = 0.073468s
CS: find better solution, the fvsp is = 765	 timecost = 0.073513s
CS: find better solution, the fvsp is = 764	 timecost = 0.073555s
CS: find better solution, the fvsp is = 763	 timecost = 0.0736s
CS: find better solution, the fvsp is = 762	 timecost = 0.073644s
CS: find better solution, the fvsp is = 761	 timecost = 0.07369s
CS: find better solution, the fvsp is = 760	 timecost = 0.073741s
CS: find better solution, the fvsp is = 759	 timecost = 0.073785s
CS: find better solution, the fvsp is = 758	 timecost = 0.073831s
CS: find better solution, the fvsp is = 757	 timecost = 0.073874s
CS: find better solution, the fvsp is = 756	 timecost = 0.073918s
CS: find better solution, the fvsp is = 755	 timecost = 0.073965s
CS: find better solution, the fvsp is = 754	 timecost = 0.07401s
CS: find better solution, the fvsp is = 753	 timecost = 0.074054s
CS: find better solution, the fvsp is = 752	 timecost = 0.074099s
CS: find better solution, the fvsp is = 751	 timecost = 0.074145s
CS: find better solution, the fvsp is = 750	 timecost = 0.074189s
CS: find better solution, the fvsp is = 749	 timecost = 0.074231s
CS: find better solution, the fvsp is = 748	 timecost = 0.074275s
CS: find better solution, the fvsp is = 747	 timecost = 0.074318s
CS: find better solution, the fvsp is = 746	 timecost = 0.074363s
CS: find better solution, the fvsp is = 745	 timecost = 0.074406s
CS: find better solution, the fvsp is = 744	 timecost = 0.074449s
CS: find better solution, the fvsp is = 743	 timecost = 0.074493s
CS: find better solution, the fvsp is = 742	 timecost = 0.074544s
CS: find better solution, the fvsp is = 741	 timecost = 0.074586s
CS: find better solution, the fvsp is = 740	 timecost = 0.074631s
CS: find better solution, the fvsp is = 739	 timecost = 0.074674s
CS: find better solution, the fvsp is = 738	 timecost = 0.074715s
CS: find better solution, the fvsp is = 737	 timecost = 0.074769s
CS: find better solution, the fvsp is = 736	 timecost = 0.074808s
CS: find better solution, the fvsp is = 735	 timecost = 0.074854s
CS: find better solution, the fvsp is = 734	 timecost = 0.0749s
CS: find better solution, the fvsp is = 733	 timecost = 0.074944s
CS: find better solution, the fvsp is = 732	 timecost = 0.074989s
CS: find better solution, the fvsp is = 731	 timecost = 0.075033s
CS: find better solution, the fvsp is = 730	 timecost = 0.075077s
CS: find better solution, the fvsp is = 729	 timecost = 0.086666s
CS: find better solution, the fvsp is = 728	 timecost = 0.086715s
CS: find better solution, the fvsp is = 727	 timecost = 0.08677s
CS: find better solution, the fvsp is = 726	 timecost = 0.086813s
CS: find better solution, the fvsp is = 725	 timecost = 0.086859s
CS: find better solution, the fvsp is = 724	 timecost = 0.086906s
CS: find better solution, the fvsp is = 723	 timecost = 0.086951s
CS: find better solution, the fvsp is = 722	 timecost = 0.086998s
CS: find better solution, the fvsp is = 721	 timecost = 0.08704s
CS: find better solution, the fvsp is = 720	 timecost = 0.087084s
CS: find better solution, the fvsp is = 719	 timecost = 0.087126s
CS: find better solution, the fvsp is = 718	 timecost = 0.087173s
CS: find better solution, the fvsp is = 717	 timecost = 0.087216s
CS: find better solution, the fvsp is = 716	 timecost = 0.087261s
CS: find better solution, the fvsp is = 715	 timecost = 0.087306s
CS: find better solution, the fvsp is = 714	 timecost = 0.087352s
CS: find better solution, the fvsp is = 713	 timecost = 0.087396s
CS: find better solution, the fvsp is = 712	 timecost = 0.087436s
CS: find better solution, the fvsp is = 711	 timecost = 0.087483s
CS: find better solution, the fvsp is = 710	 timecost = 0.087529s
CS: find better solution, the fvsp is = 709	 timecost = 0.087574s
CS: find better solution, the fvsp is = 708	 timecost = 0.097282s
CS: find better solution, the fvsp is = 707	 timecost = 0.09733s
CS: find better solution, the fvsp is = 706	 timecost = 0.097376s
CS: find better solution, the fvsp is = 705	 timecost = 0.097424s
CS: find better solution, the fvsp is = 704	 timecost = 0.097468s
CS: find better solution, the fvsp is = 703	 timecost = 0.097511s
CS: find better solution, the fvsp is = 702	 timecost = 0.097562s
CS: find better solution, the fvsp is = 701	 timecost = 0.097606s
CS: find better solution, the fvsp is = 700	 timecost = 0.097653s
CS: find better solution, the fvsp is = 699	 timecost = 0.097698s
CS: find better solution, the fvsp is = 698	 timecost = 0.097752s
CS: find better solution, the fvsp is = 697	 timecost = 0.097795s
CS: find better solution, the fvsp is = 696	 timecost = 0.097842s
CS: find better solution, the fvsp is = 695	 timecost = 0.097889s
CS: find better solution, the fvsp is = 694	 timecost = 0.097935s
CS: find better solution, the fvsp is = 693	 timecost = 0.097978s
CS: find better solution, the fvsp is = 692	 timecost = 0.098026s
CS: find better solution, the fvsp is = 691	 timecost = 0.098071s
CS: find better solution, the fvsp is = 690	 timecost = 0.098114s
CS: find better solution, the fvsp is = 689	 timecost = 0.098156s
CS: find better solution, the fvsp is = 688	 timecost = 0.0982s
CS: find better solution, the fvsp is = 687	 timecost = 0.105845s
CS: find better solution, the fvsp is = 686	 timecost = 0.105893s
CS: find better solution, the fvsp is = 685	 timecost = 0.105939s
CS: find better solution, the fvsp is = 684	 timecost = 0.105987s
CS: find better solution, the fvsp is = 683	 timecost = 0.106032s
CS: find better solution, the fvsp is = 682	 timecost = 0.106077s
CS: find better solution, the fvsp is = 681	 timecost = 0.113453s
CS: find better solution, the fvsp is = 680	 timecost = 0.113508s
CS: find better solution, the fvsp is = 679	 timecost = 0.113556s
CS: find better solution, the fvsp is = 678	 timecost = 0.1136s
CS: find better solution, the fvsp is = 677	 timecost = 0.113643s
CS: find better solution, the fvsp is = 676	 timecost = 0.113689s
CS: find better solution, the fvsp is = 675	 timecost = 0.113743s
CS: find better solution, the fvsp is = 674	 timecost = 0.113787s
CS: find better solution, the fvsp is = 673	 timecost = 0.113836s
CS: find better solution, the fvsp is = 672	 timecost = 0.120506s
CS: find better solution, the fvsp is = 671	 timecost = 0.120562s
CS: find better solution, the fvsp is = 670	 timecost = 0.120606s
CS: find better solution, the fvsp is = 669	 timecost = 0.13394s
CS: find better solution, the fvsp is = 668	 timecost = 0.134012s
CS: find better solution, the fvsp is = 667	 timecost = 0.134059s
CS: find better solution, the fvsp is = 666	 timecost = 0.134109s
CS: find better solution, the fvsp is = 665	 timecost = 0.140395s
CS: find better solution, the fvsp is = 664	 timecost = 0.140447s
CS: find better solution, the fvsp is = 663	 timecost = 0.146615s
CS: find better solution, the fvsp is = 662	 timecost = 0.146662s
CS: find better solution, the fvsp is = 661	 timecost = 0.146707s
CS: find better solution, the fvsp is = 660	 timecost = 0.152663s
CS: find better solution, the fvsp is = 659	 timecost = 0.158474s
CS: find better solution, the fvsp is = 658	 timecost = 0.182489s
CS: find better solution, the fvsp is = 657	 timecost = 0.188513s
CS: find better solution, the fvsp is = 656	 timecost = 0.188563s
CS: find better solution, the fvsp is = 655	 timecost = 0.194134s
CS: find better solution, the fvsp is = 654	 timecost = 0.194184s
CS: find better solution, the fvsp is = 653	 timecost = 0.229089s
CS: find better solution, the fvsp is = 652	 timecost = 0.235187s
CS: find better solution, the fvsp is = 651	 timecost = 0.290586s
CS: find better solution, the fvsp is = 650	 timecost = 0.29065s
CS: find better solution, the fvsp is = 649	 timecost = 0.31568s
CS: find better solution, the fvsp is = 648	 timecost = 0.315732s
CS: find better solution, the fvsp is = 647	 timecost = 0.315777s
CS: find better solution, the fvsp is = 646	 timecost = 0.334442s
CS: find better solution, the fvsp is = 645	 timecost = 0.345464s
CS: find better solution, the fvsp is = 644	 timecost = 0.345512s
CS: find better solution, the fvsp is = 643	 timecost = 0.363041s
CS: find better solution, the fvsp is = 642	 timecost = 0.363106s
CS: find better solution, the fvsp is = 641	 timecost = 0.375287s
CS: find better solution, the fvsp is = 640	 timecost = 0.37536s
CS: find better solution, the fvsp is = 639	 timecost = 0.38099s
CS: find better solution, the fvsp is = 638	 timecost = 0.391812s
CS: find better solution, the fvsp is = 637	 timecost = 0.396949s
CS: find better solution, the fvsp is = 636	 timecost = 0.436411s
CS: find better solution, the fvsp is = 635	 timecost = 0.44622s
CS: find better solution, the fvsp is = 634	 timecost = 0.451184s
CS: find better solution, the fvsp is = 633	 timecost = 0.451238s
CS: find better solution, the fvsp is = 632	 timecost = 0.46177s
CS: find better solution, the fvsp is = 631	 timecost = 0.466066s
CS: find better solution, the fvsp is = 630	 timecost = 0.466114s
CS: find better solution, the fvsp is = 629	 timecost = 0.470466s
CS: find better solution, the fvsp is = 628	 timecost = 0.528283s
CS: find better solution, the fvsp is = 627	 timecost = 0.5328s
CS: find better solution, the fvsp is = 626	 timecost = 0.545717s
CS: find better solution, the fvsp is = 625	 timecost = 0.549833s
CS: find better solution, the fvsp is = 624	 timecost = 0.637108s
CS: find better solution, the fvsp is = 623	 timecost = 0.637179s
CS: find better solution, the fvsp is = 622	 timecost = 0.644451s
CS: find better solution, the fvsp is = 621	 timecost = 0.644508s
CS: find better solution, the fvsp is = 620	 timecost = 0.692138s
CS: find better solution, the fvsp is = 619	 timecost = 0.758664s
CS: find better solution, the fvsp is = 618	 timecost = 0.773728s
CS: find better solution, the fvsp is = 617	 timecost = 0.773783s
CS: find better solution, the fvsp is = 616	 timecost = 0.815063s
CS: find better solution, the fvsp is = 615	 timecost = 0.846915s
CS: find better solution, the fvsp is = 614	 timecost = 0.84698s
CS: find better solution, the fvsp is = 613	 timecost = 0.847028s
CS: find better solution, the fvsp is = 612	 timecost = 1.17384s
CS: find better solution, the fvsp is = 611	 timecost = 1.23279s
CS: find better solution, the fvsp is = 610	 timecost = 1.59318s
CS: find better solution, the fvsp is = 609	 timecost = 1.6321s
CS: find better solution, the fvsp is = 608	 timecost = 1.63216s
CS: find better solution, the fvsp is = 607	 timecost = 1.68996s
CS: find better solution, the fvsp is = 606	 timecost = 1.72522s
CS: find better solution, the fvsp is = 605	 timecost = 1.75517s
CS: find better solution, the fvsp is = 604	 timecost = 1.92618s
CS: find better solution, the fvsp is = 603	 timecost = 1.92624s
CS: find better solution, the fvsp is = 602	 timecost = 1.9297s
CS: find better solution, the fvsp is = 601	 timecost = 2.25243s
CS: find better solution, the fvsp is = 600	 timecost = 2.27412s
CS: find better solution, the fvsp is = 599	 timecost = 2.6731s
CS: find better solution, the fvsp is = 598	 timecost = 2.70761s
CS: find better solution, the fvsp is = 597	 timecost = 2.71457s
CS: find better solution, the fvsp is = 596	 timecost = 2.75756s
CS: find better solution, the fvsp is = 595	 timecost = 3.10884s
CS: find better solution, the fvsp is = 594	 timecost = 3.12728s
CS: find better solution, the fvsp is = 593	 timecost = 3.12733s
CS: find better solution, the fvsp is = 592	 timecost = 3.21026s
CS: find better solution, the fvsp is = 591	 timecost = 3.42347s
CS: find better solution, the fvsp is = 590	 timecost = 5.53717s
CS: find better solution, the fvsp is = 589	 timecost = 5.57125s
CS: find better solution, the fvsp is = 588	 timecost = 5.82155s
CS: find better solution, the fvsp is = 587	 timecost = 5.84095s
CS: find better solution, the fvsp is = 586	 timecost = 5.93464s
CS: find better solution, the fvsp is = 585	 timecost = 6.22516s
CS: find better solution, the fvsp is = 584	 timecost = 7.74658s
CS: find better solution, the fvsp is = 583	 timecost = 12.4557s
CS: find better solution, the fvsp is = 582	 timecost = 12.9242s
CS: find better solution, the fvsp is = 581	 timecost = 13.4221s
CS: find better solution, the fvsp is = 580	 timecost = 14.0867s
CS: find better solution, the fvsp is = 579	 timecost = 18.0051s
CS: find better solution, the fvsp is = 578	 timecost = 18.506s
CS: find better solution, the fvsp is = 577	 timecost = 32.3048s
CS: find better solution, the fvsp is = 576	 timecost = 41.5767s
CS: find better solution, the fvsp is = 575	 timecost = 43.3103s
CS: find better solution, the fvsp is = 574	 timecost = 82.4889s
CS: find better solution, the fvsp is = 573	 timecost = 85.4742s
CS: find better solution, the fvsp is = 572	 timecost = 86.4155s
CS: find better solution, the fvsp is = 571	 timecost = 104.459s
CS: find better solution, the fvsp is = 570	 timecost = 105.547s
CS: find better solution, the fvsp is = 569	 timecost = 105.752s
CS: find better solution, the fvsp is = 568	 timecost = 106.768s
CS: find better solution, the fvsp is = 567	 timecost = 109.221s
CS: find better solution, the fvsp is = 566	 timecost = 110.651s
CS: find better solution, the fvsp is = 565	 timecost = 125.464s
CS: find better solution, the fvsp is = 564	 timecost = 171.035s
CS: find better solution, the fvsp is = 563	 timecost = 227.869s
local_f = 563
key node:
1189 549 993 1327 935 1055 1226 195 111 1142 1325 582 314 1392 340 160 511 1276 363 838 49 551 1100 1002 639 678 532 373 1519 1383 1683 62 782 1608 1308 1296 1215 1315 1672 274 1136 1273 344 890 1397 704 1309 401 1005 151 1081 94 1243 1455 250 1638 566 1549 1353 952 417 980 990 641 412 1648 1433 750 463 1582 656 1034 640 311 482 997 362 1491 1145 989 1097 610 179 831 1529 140 583 661 429 1415 682 1494 79 1657 847 1070 1218 347 818 534 863 1095 1257 70 615 1479 22 1665 545 241 1040 1168 107 1622 597 945 1721 1116 1533 1111 271 211 145 1667 229 1031 1456 1250 961 812 674 1514 1656 317 1720 560 1592 71 706 1127 1112 1278 265 568 1038 1676 164 1374 468 1154 177 1092 1738 1316 471 823 101 1260 376 552 1522 521 103 515 1099 1586 1087 528 891 1513 248 888 1700 1600 76 991 372 861 853 1416 1394 915 1027 955 1048 1028 717 1350 306 1180 699 1386 930 1668 1072 878 708 784 326 572 333 1379 1373 1578 1409 1058 598 473 272 355 1670 679 19 1322 464 803 186 432 1730 963 239 856 1666 1546 1196 520 1077 1119 1477 744 142 282 705 1003 1717 1228 1306 1576 232 646 465 1229 1405 1411 1018 1473 1146 988 323 476 701 1502 1305 1516 495 1403 565 1364 1642 170 1459 458 940 150 981 1671 628 1295 158 403 796 302 1628 163 1366 1317 1381 725 498 846 1572 30 739 633 1096 884 1699 584 456 1485 1348 866 454 839 1426 1661 967 805 567 1654 979 801 992 1741 1747 259 789 1042 411 175 516 1113 619 84 1450 292 213 1745 947 1288 525 737 1338 857 236 1032 1660 1342 691 1601 123 74 1644 1004 905 1337 759 500 758 1361 667 447 599 209 1465 180 1160 152 1408 1733 1746 807 255 563 193 513 485 181 1555 1318 571 912 1268 507 1382 827 440 531 0 623 1230 231 1217 143 1640 98 398 1377 184 275 911 1324 68 371 809 718 1396 1427 902 876 135 1057 303 1679 1016 1413 335 959 781 1115 714 439 1330 1595 772 660 923 1125 1454 400 1526 1029 918 33 1607 149 653 445 1708 1480 1139 1487 1675 1579 112 504 931 1220 1117 1030 833 118 423 1193 106 144 1689 290 543 1153 1722 418 100 1263 8 1044 698 491 122 1723 318 1695 557 1515 208 1503 312 61 903 1472 1564 493 1302 1725 1478 1463 197 760 470 1575 486 828 908 301 1011 1311 31 1310 797 1452 1698 1434 1599 1393 339 1605 898 1203 845 1359 632 1122 337 1498 1464 1560 1010 499 1596 1086 535 1468 1237 198 15 787 148 313 1281 1694 1518 1718 786 858 1419 1054 819 802 65 663 297 361 864 671 815 924 114 1517 460 1328 1388 1590 1346 524 1488 1267 764 1724 96 1743 604 1378 1150 402 196 588 380 1213 851 1035 252 621 664 731 1009 159 593 1691 1442 382 694 1523 875 
============================ round 5 ===============================
Complete the construction of the initial solution, the fvsp is = 891	 timecost = 0.029936s
CS: find better solution, the fvsp is = 890	 timecost = 0.054346s
CS: find better solution, the fvsp is = 889	 timecost = 0.054392s
CS: find better solution, the fvsp is = 888	 timecost = 0.054435s
CS: find better solution, the fvsp is = 887	 timecost = 0.054478s
CS: find better solution, the fvsp is = 886	 timecost = 0.054519s
CS: find better solution, the fvsp is = 885	 timecost = 0.054562s
CS: find better solution, the fvsp is = 884	 timecost = 0.054601s
CS: find better solution, the fvsp is = 883	 timecost = 0.054645s
CS: find better solution, the fvsp is = 882	 timecost = 0.054701s
CS: find better solution, the fvsp is = 881	 timecost = 0.054742s
CS: find better solution, the fvsp is = 880	 timecost = 0.054786s
CS: find better solution, the fvsp is = 879	 timecost = 0.054831s
CS: find better solution, the fvsp is = 878	 timecost = 0.054873s
CS: find better solution, the fvsp is = 877	 timecost = 0.054914s
CS: find better solution, the fvsp is = 876	 timecost = 0.054956s
CS: find better solution, the fvsp is = 875	 timecost = 0.054998s
CS: find better solution, the fvsp is = 874	 timecost = 0.055041s
CS: find better solution, the fvsp is = 873	 timecost = 0.055082s
CS: find better solution, the fvsp is = 872	 timecost = 0.055123s
CS: find better solution, the fvsp is = 871	 timecost = 0.055169s
CS: find better solution, the fvsp is = 870	 timecost = 0.055206s
CS: find better solution, the fvsp is = 869	 timecost = 0.055245s
CS: find better solution, the fvsp is = 868	 timecost = 0.055288s
CS: find better solution, the fvsp is = 867	 timecost = 0.055332s
CS: find better solution, the fvsp is = 866	 timecost = 0.055376s
CS: find better solution, the fvsp is = 865	 timecost = 0.055416s
CS: find better solution, the fvsp is = 864	 timecost = 0.055459s
CS: find better solution, the fvsp is = 863	 timecost = 0.055503s
CS: find better solution, the fvsp is = 862	 timecost = 0.055545s
CS: find better solution, the fvsp is = 861	 timecost = 0.055591s
CS: find better solution, the fvsp is = 860	 timecost = 0.055631s
CS: find better solution, the fvsp is = 859	 timecost = 0.055681s
CS: find better solution, the fvsp is = 858	 timecost = 0.055724s
CS: find better solution, the fvsp is = 857	 timecost = 0.055767s
CS: find better solution, the fvsp is = 856	 timecost = 0.055809s
CS: find better solution, the fvsp is = 855	 timecost = 0.055849s
CS: find better solution, the fvsp is = 854	 timecost = 0.05589s
CS: find better solution, the fvsp is = 853	 timecost = 0.055935s
CS: find better solution, the fvsp is = 852	 timecost = 0.055976s
CS: find better solution, the fvsp is = 851	 timecost = 0.056016s
CS: find better solution, the fvsp is = 850	 timecost = 0.056061s
CS: find better solution, the fvsp is = 849	 timecost = 0.0561s
CS: find better solution, the fvsp is = 848	 timecost = 0.056141s
CS: find better solution, the fvsp is = 847	 timecost = 0.05618s
CS: find better solution, the fvsp is = 846	 timecost = 0.056224s
CS: find better solution, the fvsp is = 845	 timecost = 0.056264s
CS: find better solution, the fvsp is = 844	 timecost = 0.056305s
CS: find better solution, the fvsp is = 843	 timecost = 0.056346s
CS: find better solution, the fvsp is = 842	 timecost = 0.056385s
CS: find better solution, the fvsp is = 841	 timecost = 0.056426s
CS: find better solution, the fvsp is = 840	 timecost = 0.056465s
CS: find better solution, the fvsp is = 839	 timecost = 0.056506s
CS: find better solution, the fvsp is = 838	 timecost = 0.056552s
CS: find better solution, the fvsp is = 837	 timecost = 0.056598s
CS: find better solution, the fvsp is = 836	 timecost = 0.056644s
CS: find better solution, the fvsp is = 835	 timecost = 0.056696s
CS: find better solution, the fvsp is = 834	 timecost = 0.056735s
CS: find better solution, the fvsp is = 833	 timecost = 0.056775s
CS: find better solution, the fvsp is = 832	 timecost = 0.056816s
CS: find better solution, the fvsp is = 831	 timecost = 0.056859s
CS: find better solution, the fvsp is = 830	 timecost = 0.056902s
CS: find better solution, the fvsp is = 829	 timecost = 0.056947s
CS: find better solution, the fvsp is = 828	 timecost = 0.056997s
CS: find better solution, the fvsp is = 827	 timecost = 0.057042s
CS: find better solution, the fvsp is = 826	 timecost = 0.057085s
CS: find better solution, the fvsp is = 825	 timecost = 0.057129s
CS: find better solution, the fvsp is = 824	 timecost = 0.057175s
CS: find better solution, the fvsp is = 823	 timecost = 0.057216s
CS: find better solution, the fvsp is = 822	 timecost = 0.057257s
CS: find better solution, the fvsp is = 821	 timecost = 0.057298s
CS: find better solution, the fvsp is = 820	 timecost = 0.057341s
CS: find better solution, the fvsp is = 819	 timecost = 0.057383s
CS: find better solution, the fvsp is = 818	 timecost = 0.057426s
CS: find better solution, the fvsp is = 817	 timecost = 0.057472s
CS: find better solution, the fvsp is = 816	 timecost = 0.057515s
CS: find better solution, the fvsp is = 815	 timecost = 0.057562s
CS: find better solution, the fvsp is = 814	 timecost = 0.057602s
CS: find better solution, the fvsp is = 813	 timecost = 0.05764s
CS: find better solution, the fvsp is = 812	 timecost = 0.05769s
CS: find better solution, the fvsp is = 811	 timecost = 0.057732s
CS: find better solution, the fvsp is = 810	 timecost = 0.057776s
CS: find better solution, the fvsp is = 809	 timecost = 0.057816s
CS: find better solution, the fvsp is = 808	 timecost = 0.057858s
CS: find better solution, the fvsp is = 807	 timecost = 0.0579s
CS: find better solution, the fvsp is = 806	 timecost = 0.057948s
CS: find better solution, the fvsp is = 805	 timecost = 0.057988s
CS: find better solution, the fvsp is = 804	 timecost = 0.058033s
CS: find better solution, the fvsp is = 803	 timecost = 0.058074s
CS: find better solution, the fvsp is = 802	 timecost = 0.058119s
CS: find better solution, the fvsp is = 801	 timecost = 0.058161s
CS: find better solution, the fvsp is = 800	 timecost = 0.058203s
CS: find better solution, the fvsp is = 799	 timecost = 0.058249s
CS: find better solution, the fvsp is = 798	 timecost = 0.058292s
CS: find better solution, the fvsp is = 797	 timecost = 0.058333s
CS: find better solution, the fvsp is = 796	 timecost = 0.058375s
CS: find better solution, the fvsp is = 795	 timecost = 0.058418s
CS: find better solution, the fvsp is = 794	 timecost = 0.058463s
CS: find better solution, the fvsp is = 793	 timecost = 0.058504s
CS: find better solution, the fvsp is = 792	 timecost = 0.058548s
CS: find better solution, the fvsp is = 791	 timecost = 0.058589s
CS: find better solution, the fvsp is = 790	 timecost = 0.05863s
CS: find better solution, the fvsp is = 789	 timecost = 0.058684s
CS: find better solution, the fvsp is = 788	 timecost = 0.058727s
CS: find better solution, the fvsp is = 787	 timecost = 0.074204s
CS: find better solution, the fvsp is = 786	 timecost = 0.074254s
CS: find better solution, the fvsp is = 785	 timecost = 0.074295s
CS: find better solution, the fvsp is = 784	 timecost = 0.074338s
CS: find better solution, the fvsp is = 783	 timecost = 0.074384s
CS: find better solution, the fvsp is = 782	 timecost = 0.074426s
CS: find better solution, the fvsp is = 781	 timecost = 0.07447s
CS: find better solution, the fvsp is = 780	 timecost = 0.074513s
CS: find better solution, the fvsp is = 779	 timecost = 0.074556s
CS: find better solution, the fvsp is = 778	 timecost = 0.074597s
CS: find better solution, the fvsp is = 777	 timecost = 0.074637s
CS: find better solution, the fvsp is = 776	 timecost = 0.074694s
CS: find better solution, the fvsp is = 775	 timecost = 0.07474s
CS: find better solution, the fvsp is = 774	 timecost = 0.07478s
CS: find better solution, the fvsp is = 773	 timecost = 0.074823s
CS: find better solution, the fvsp is = 772	 timecost = 0.074867s
CS: find better solution, the fvsp is = 771	 timecost = 0.074909s
CS: find better solution, the fvsp is = 770	 timecost = 0.07495s
CS: find better solution, the fvsp is = 769	 timecost = 0.074994s
CS: find better solution, the fvsp is = 768	 timecost = 0.075038s
CS: find better solution, the fvsp is = 767	 timecost = 0.075081s
CS: find better solution, the fvsp is = 766	 timecost = 0.075122s
CS: find better solution, the fvsp is = 765	 timecost = 0.075166s
CS: find better solution, the fvsp is = 764	 timecost = 0.075209s
CS: find better solution, the fvsp is = 763	 timecost = 0.075252s
CS: find better solution, the fvsp is = 762	 timecost = 0.075296s
CS: find better solution, the fvsp is = 761	 timecost = 0.07534s
CS: find better solution, the fvsp is = 760	 timecost = 0.075384s
CS: find better solution, the fvsp is = 759	 timecost = 0.075425s
CS: find better solution, the fvsp is = 758	 timecost = 0.075468s
CS: find better solution, the fvsp is = 757	 timecost = 0.075511s
CS: find better solution, the fvsp is = 756	 timecost = 0.075552s
CS: find better solution, the fvsp is = 755	 timecost = 0.075596s
CS: find better solution, the fvsp is = 754	 timecost = 0.075642s
CS: find better solution, the fvsp is = 753	 timecost = 0.075694s
CS: find better solution, the fvsp is = 752	 timecost = 0.07574s
CS: find better solution, the fvsp is = 751	 timecost = 0.075784s
CS: find better solution, the fvsp is = 750	 timecost = 0.075826s
CS: find better solution, the fvsp is = 749	 timecost = 0.075866s
CS: find better solution, the fvsp is = 748	 timecost = 0.075909s
CS: find better solution, the fvsp is = 747	 timecost = 0.075957s
CS: find better solution, the fvsp is = 746	 timecost = 0.076004s
CS: find better solution, the fvsp is = 745	 timecost = 0.076048s
CS: find better solution, the fvsp is = 744	 timecost = 0.088589s
CS: find better solution, the fvsp is = 743	 timecost = 0.088638s
CS: find better solution, the fvsp is = 742	 timecost = 0.088689s
CS: find better solution, the fvsp is = 741	 timecost = 0.088734s
CS: find better solution, the fvsp is = 740	 timecost = 0.088778s
CS: find better solution, the fvsp is = 739	 timecost = 0.088825s
CS: find better solution, the fvsp is = 738	 timecost = 0.088869s
CS: find better solution, the fvsp is = 737	 timecost = 0.088915s
CS: find better solution, the fvsp is = 736	 timecost = 0.088968s
CS: find better solution, the fvsp is = 735	 timecost = 0.089012s
CS: find better solution, the fvsp is = 734	 timecost = 0.089057s
CS: find better solution, the fvsp is = 733	 timecost = 0.089099s
CS: find better solution, the fvsp is = 732	 timecost = 0.089142s
CS: find better solution, the fvsp is = 731	 timecost = 0.089186s
CS: find better solution, the fvsp is = 730	 timecost = 0.089229s
CS: find better solution, the fvsp is = 729	 timecost = 0.089271s
CS: find better solution, the fvsp is = 728	 timecost = 0.089314s
CS: find better solution, the fvsp is = 727	 timecost = 0.089358s
CS: find better solution, the fvsp is = 726	 timecost = 0.089401s
CS: find better solution, the fvsp is = 725	 timecost = 0.089441s
CS: find better solution, the fvsp is = 724	 timecost = 0.089486s
CS: find better solution, the fvsp is = 723	 timecost = 0.089533s
CS: find better solution, the fvsp is = 722	 timecost = 0.089576s
CS: find better solution, the fvsp is = 721	 timecost = 0.089624s
CS: find better solution, the fvsp is = 720	 timecost = 0.099842s
CS: find better solution, the fvsp is = 719	 timecost = 0.099894s
CS: find better solution, the fvsp is = 718	 timecost = 0.099941s
CS: find better solution, the fvsp is = 717	 timecost = 0.099983s
CS: find better solution, the fvsp is = 716	 timecost = 0.100027s
CS: find better solution, the fvsp is = 715	 timecost = 0.10007s
CS: find better solution, the fvsp is = 714	 timecost = 0.100117s
CS: find better solution, the fvsp is = 713	 timecost = 0.100159s
CS: find better solution, the fvsp is = 712	 timecost = 0.1002s
CS: find better solution, the fvsp is = 711	 timecost = 0.100243s
CS: find better solution, the fvsp is = 710	 timecost = 0.10029s
CS: find better solution, the fvsp is = 709	 timecost = 0.100338s
CS: find better solution, the fvsp is = 708	 timecost = 0.100385s
CS: find better solution, the fvsp is = 707	 timecost = 0.100429s
CS: find better solution, the fvsp is = 706	 timecost = 0.100472s
CS: find better solution, the fvsp is = 705	 timecost = 0.100518s
CS: find better solution, the fvsp is = 704	 timecost = 0.10056s
CS: find better solution, the fvsp is = 703	 timecost = 0.100604s
CS: find better solution, the fvsp is = 702	 timecost = 0.100648s
CS: find better solution, the fvsp is = 701	 timecost = 0.100704s
CS: find better solution, the fvsp is = 700	 timecost = 0.100746s
CS: find better solution, the fvsp is = 699	 timecost = 0.109003s
CS: find better solution, the fvsp is = 698	 timecost = 0.109056s
CS: find better solution, the fvsp is = 697	 timecost = 0.109102s
CS: find better solution, the fvsp is = 696	 timecost = 0.109144s
CS: find better solution, the fvsp is = 695	 timecost = 0.109188s
CS: find better solution, the fvsp is = 694	 timecost = 0.10923s
CS: find better solution, the fvsp is = 693	 timecost = 0.109275s
CS: find better solution, the fvsp is = 692	 timecost = 0.109321s
CS: find better solution, the fvsp is = 691	 timecost = 0.117754s
CS: find better solution, the fvsp is = 690	 timecost = 0.117804s
CS: find better solution, the fvsp is = 689	 timecost = 0.117851s
CS: find better solution, the fvsp is = 688	 timecost = 0.117894s
CS: find better solution, the fvsp is = 687	 timecost = 0.117939s
CS: find better solution, the fvsp is = 686	 timecost = 0.117987s
CS: find better solution, the fvsp is = 685	 timecost = 0.118031s
CS: find better solution, the fvsp is = 684	 timecost = 0.118076s
CS: find better solution, the fvsp is = 683	 timecost = 0.118126s
CS: find better solution, the fvsp is = 682	 timecost = 0.118176s
CS: find better solution, the fvsp is = 681	 timecost = 0.118223s
CS: find better solution, the fvsp is = 680	 timecost = 0.125337s
CS: find better solution, the fvsp is = 679	 timecost = 0.125386s
CS: find better solution, the fvsp is = 678	 timecost = 0.12543s
CS: find better solution, the fvsp is = 677	 timecost = 0.125473s
CS: find better solution, the fvsp is = 676	 timecost = 0.12552s
CS: find better solution, the fvsp is = 675	 timecost = 0.125567s
CS: find better solution, the fvsp is = 674	 timecost = 0.125619s
CS: find better solution, the fvsp is = 673	 timecost = 0.125666s
CS: find better solution, the fvsp is = 672	 timecost = 0.125719s
CS: find better solution, the fvsp is = 671	 timecost = 0.132498s
CS: find better solution, the fvsp is = 670	 timecost = 0.132547s
CS: find better solution, the fvsp is = 669	 timecost = 0.132593s
CS: find better solution, the fvsp is = 668	 timecost = 0.132639s
CS: find better solution, the fvsp is = 667	 timecost = 0.132693s
CS: find better solution, the fvsp is = 666	 timecost = 0.138337s
CS: find better solution, the fvsp is = 665	 timecost = 0.138383s
CS: find better solution, the fvsp is = 664	 timecost = 0.144614s
CS: find better solution, the fvsp is = 663	 timecost = 0.144663s
CS: find better solution, the fvsp is = 662	 timecost = 0.14472s
CS: find better solution, the fvsp is = 661	 timecost = 0.144768s
CS: find better solution, the fvsp is = 660	 timecost = 0.16427s
CS: find better solution, the fvsp is = 659	 timecost = 0.171004s
CS: find better solution, the fvsp is = 658	 timecost = 0.171049s
CS: find better solution, the fvsp is = 657	 timecost = 0.171093s
CS: find better solution, the fvsp is = 656	 timecost = 0.171143s
CS: find better solution, the fvsp is = 655	 timecost = 0.171186s
CS: find better solution, the fvsp is = 654	 timecost = 0.171237s
CS: find better solution, the fvsp is = 653	 timecost = 0.171282s
CS: find better solution, the fvsp is = 652	 timecost = 0.171327s
CS: find better solution, the fvsp is = 651	 timecost = 0.177506s
CS: find better solution, the fvsp is = 650	 timecost = 0.177555s
CS: find better solution, the fvsp is = 649	 timecost = 0.183248s
CS: find better solution, the fvsp is = 648	 timecost = 0.183298s
CS: find better solution, the fvsp is = 647	 timecost = 0.183342s
CS: find better solution, the fvsp is = 646	 timecost = 0.206211s
CS: find better solution, the fvsp is = 645	 timecost = 0.217761s
CS: find better solution, the fvsp is = 644	 timecost = 0.22298s
CS: find better solution, the fvsp is = 643	 timecost = 0.223029s
CS: find better solution, the fvsp is = 642	 timecost = 0.223071s
CS: find better solution, the fvsp is = 641	 timecost = 0.233018s
CS: find better solution, the fvsp is = 640	 timecost = 0.24798s
CS: find better solution, the fvsp is = 639	 timecost = 0.257688s
CS: find better solution, the fvsp is = 638	 timecost = 0.257739s
CS: find better solution, the fvsp is = 637	 timecost = 0.257783s
CS: find better solution, the fvsp is = 636	 timecost = 0.296825s
CS: find better solution, the fvsp is = 635	 timecost = 0.30101s
CS: find better solution, the fvsp is = 634	 timecost = 0.301057s
CS: find better solution, the fvsp is = 633	 timecost = 0.301101s
CS: find better solution, the fvsp is = 632	 timecost = 0.336428s
CS: find better solution, the fvsp is = 631	 timecost = 0.34547s
CS: find better solution, the fvsp is = 630	 timecost = 0.393737s
CS: find better solution, the fvsp is = 629	 timecost = 0.393802s
CS: find better solution, the fvsp is = 628	 timecost = 0.403186s
CS: find better solution, the fvsp is = 627	 timecost = 0.403236s
CS: find better solution, the fvsp is = 626	 timecost = 0.407903s
CS: find better solution, the fvsp is = 625	 timecost = 0.426484s
CS: find better solution, the fvsp is = 624	 timecost = 0.426534s
CS: find better solution, the fvsp is = 623	 timecost = 0.444931s
CS: find better solution, the fvsp is = 622	 timecost = 0.449154s
CS: find better solution, the fvsp is = 621	 timecost = 0.458389s
CS: find better solution, the fvsp is = 620	 timecost = 0.466234s
CS: find better solution, the fvsp is = 619	 timecost = 0.490862s
CS: find better solution, the fvsp is = 618	 timecost = 0.662412s
CS: find better solution, the fvsp is = 617	 timecost = 0.708277s
CS: find better solution, the fvsp is = 616	 timecost = 0.708343s
CS: find better solution, the fvsp is = 615	 timecost = 0.708389s
CS: find better solution, the fvsp is = 614	 timecost = 0.757687s
CS: find better solution, the fvsp is = 613	 timecost = 0.870732s
CS: find better solution, the fvsp is = 612	 timecost = 0.879422s
CS: find better solution, the fvsp is = 611	 timecost = 0.87949s
CS: find better solution, the fvsp is = 610	 timecost = 0.927502s
CS: find better solution, the fvsp is = 609	 timecost = 0.92757s
CS: find better solution, the fvsp is = 608	 timecost = 0.927617s
CS: find better solution, the fvsp is = 607	 timecost = 1.19609s
CS: find better solution, the fvsp is = 606	 timecost = 1.22354s
CS: find better solution, the fvsp is = 605	 timecost = 1.25137s
CS: find better solution, the fvsp is = 604	 timecost = 1.25517s
CS: find better solution, the fvsp is = 603	 timecost = 1.58127s
CS: find better solution, the fvsp is = 602	 timecost = 1.86517s
CS: find better solution, the fvsp is = 601	 timecost = 1.8936s
CS: find better solution, the fvsp is = 600	 timecost = 2.05867s
CS: find better solution, the fvsp is = 599	 timecost = 2.28371s
CS: find better solution, the fvsp is = 598	 timecost = 2.37134s
CS: find better solution, the fvsp is = 597	 timecost = 2.47337s
CS: find better solution, the fvsp is = 596	 timecost = 2.67219s
CS: find better solution, the fvsp is = 595	 timecost = 2.92877s
CS: find better solution, the fvsp is = 594	 timecost = 3.00648s
CS: find better solution, the fvsp is = 593	 timecost = 3.03537s
CS: find better solution, the fvsp is = 592	 timecost = 3.18348s
CS: find better solution, the fvsp is = 591	 timecost = 3.22466s
CS: find better solution, the fvsp is = 590	 timecost = 3.23255s
CS: find better solution, the fvsp is = 589	 timecost = 3.2446s
CS: find better solution, the fvsp is = 588	 timecost = 3.25573s
CS: find better solution, the fvsp is = 587	 timecost = 3.25982s
CS: find better solution, the fvsp is = 586	 timecost = 3.6236s
CS: find better solution, the fvsp is = 585	 timecost = 5.55418s
CS: find better solution, the fvsp is = 584	 timecost = 6.04912s
CS: find better solution, the fvsp is = 583	 timecost = 6.47322s
CS: find better solution, the fvsp is = 582	 timecost = 6.96316s
CS: find better solution, the fvsp is = 581	 timecost = 8.95077s
CS: find better solution, the fvsp is = 580	 timecost = 9.63839s
CS: find better solution, the fvsp is = 579	 timecost = 11.8608s
CS: find better solution, the fvsp is = 578	 timecost = 11.986s
CS: find better solution, the fvsp is = 577	 timecost = 12.8579s
CS: find better solution, the fvsp is = 576	 timecost = 16.4217s
CS: find better solution, the fvsp is = 575	 timecost = 16.5639s
CS: find better solution, the fvsp is = 574	 timecost = 16.7234s
CS: find better solution, the fvsp is = 573	 timecost = 20.7435s
CS: find better solution, the fvsp is = 572	 timecost = 37.8093s
CS: find better solution, the fvsp is = 571	 timecost = 44.3182s
CS: find better solution, the fvsp is = 570	 timecost = 58.7651s
CS: find better solution, the fvsp is = 569	 timecost = 77.6477s
CS: find better solution, the fvsp is = 568	 timecost = 114.952s
CS: find better solution, the fvsp is = 567	 timecost = 115.156s
CS: find better solution, the fvsp is = 566	 timecost = 116.005s
CS: find better solution, the fvsp is = 565	 timecost = 136.564s
CS: find better solution, the fvsp is = 564	 timecost = 210.619s
CS: find better solution, the fvsp is = 563	 timecost = 360.497s
CS: find better solution, the fvsp is = 562	 timecost = 375.577s
local_f = 562
key node:
764 706 1034 84 551 581 1325 845 1670 1189 1111 1099 1596 918 810 1608 1276 853 513 1002 1315 667 390 1300 495 1134 739 163 760 1326 1412 177 1122 598 572 1009 1112 174 1118 1116 1575 888 1295 571 1631 545 858 239 386 197 110 491 1410 997 734 1718 1081 1055 1731 898 735 509 1038 122 289 418 175 908 970 531 180 543 758 1672 628 184 1213 1741 148 798 678 717 839 991 33 704 1432 959 1572 1324 947 1529 429 1218 471 333 979 1403 442 767 1054 275 1424 1456 1420 1540 533 284 1311 988 1654 36 529 1415 694 1747 1455 1610 482 1196 1426 582 1516 105 1087 265 32 588 1030 801 686 846 302 1382 621 468 1254 1077 750 1598 1308 1526 362 456 63 1290 1743 323 1028 1502 498 1342 1514 1175 233 195 1305 49 141 1730 355 1450 1408 1519 61 807 890 403 1359 339 1472 1328 1509 1742 1035 317 1388 1390 623 363 1130 399 1011 1230 464 1560 449 909 278 140 19 5 512 507 325 1661 856 89 961 757 213 1281 646 535 427 395 1491 610 1374 402 563 1273 1154 1228 1642 1312 485 1110 924 851 311 1142 1546 1072 1138 318 338 1568 796 716 144 1348 782 903 1190 1515 107 525 1727 1117 492 376 740 1564 208 1675 1601 1401 266 1578 737 1674 863 1416 1722 1513 1277 1538 1433 945 660 1666 160 1656 1108 1042 935 827 578 94 291 1485 656 633 1694 925 314 1247 928 1595 1465 1590 1013 560 232 22 193 1725 1237 123 1679 252 931 1499 312 1503 71 504 784 747 1592 1248 708 1665 1133 1097 831 151 902 1268 593 1316 1533 1203 1267 1032 983 439 1070 1378 1439 412 658 499 372 772 896 1362 313 521 1243 733 1096 585 557 1229 218 96 861 1579 1558 248 1459 1724 259 1386 194 1394 135 812 1005 7 301 1234 1217 1588 1657 552 1613 609 1490 1720 1463 432 847 486 1086 411 145 534 271 1219 755 373 884 1306 1454 1470 1180 1145 100 1168 1044 1000 1728 282 13 857 8 1577 1549 875 781 520 1733 640 699 82 1183 250 1434 567 653 974 1278 335 0 114 1250 1364 1221 1667 1445 493 539 142 344 90 980 1101 923 1488 639 38 1173 320 701 1573 705 1622 698 1018 1477 866 1396 1695 26 303 400 663 29 833 1680 1220 463 1544 946 549 46 1452 12 1427 891 79 1257 359 1119 1599 768 1706 417 229 542 101 1383 159 674 1125 255 1269 615 789 1330 74 1517 589 1479 1397 1136 1226 939 1619 617 1027 1708 955 744 565 249 340 1464 1092 447 448 65 1676 112 1318 516 1303 470 440 1442 803 70 886 30 1057 181 1047 241 152 1409 1392 759 930 819 1379 1150 379 1660 878 718 473 361 54 1413 1170 963 864 1697 1691 99 1583 679 389 1644 1510 425 347 1576 118 1511 993 76 1393 1127 211 1274 1338 380 940 1208 198 292 725 288 641 445 1474 1700 1738 
============================ round 6 ===============================
Complete the construction of the initial solution, the fvsp is = 882	 timecost = 0.030211s
CS: find better solution, the fvsp is = 881	 timecost = 0.053177s
CS: find better solution, the fvsp is = 880	 timecost = 0.053238s
CS: find better solution, the fvsp is = 879	 timecost = 0.053281s
CS: find better solution, the fvsp is = 878	 timecost = 0.053325s
CS: find better solution, the fvsp is = 877	 timecost = 0.053367s
CS: find better solution, the fvsp is = 876	 timecost = 0.053407s
CS: find better solution, the fvsp is = 875	 timecost = 0.053449s
CS: find better solution, the fvsp is = 874	 timecost = 0.053491s
CS: find better solution, the fvsp is = 873	 timecost = 0.053536s
CS: find better solution, the fvsp is = 872	 timecost = 0.053578s
CS: find better solution, the fvsp is = 871	 timecost = 0.053621s
CS: find better solution, the fvsp is = 870	 timecost = 0.053667s
CS: find better solution, the fvsp is = 869	 timecost = 0.053717s
CS: find better solution, the fvsp is = 868	 timecost = 0.053758s
CS: find better solution, the fvsp is = 867	 timecost = 0.053802s
CS: find better solution, the fvsp is = 866	 timecost = 0.053847s
CS: find better solution, the fvsp is = 865	 timecost = 0.053894s
CS: find better solution, the fvsp is = 864	 timecost = 0.053935s
CS: find better solution, the fvsp is = 863	 timecost = 0.053979s
CS: find better solution, the fvsp is = 862	 timecost = 0.05402s
CS: find better solution, the fvsp is = 861	 timecost = 0.054072s
CS: find better solution, the fvsp is = 860	 timecost = 0.054118s
CS: find better solution, the fvsp is = 859	 timecost = 0.054159s
CS: find better solution, the fvsp is = 858	 timecost = 0.054201s
CS: find better solution, the fvsp is = 857	 timecost = 0.054243s
CS: find better solution, the fvsp is = 856	 timecost = 0.054285s
CS: find better solution, the fvsp is = 855	 timecost = 0.054327s
CS: find better solution, the fvsp is = 854	 timecost = 0.05437s
CS: find better solution, the fvsp is = 853	 timecost = 0.054415s
CS: find better solution, the fvsp is = 852	 timecost = 0.054456s
CS: find better solution, the fvsp is = 851	 timecost = 0.054497s
CS: find better solution, the fvsp is = 850	 timecost = 0.054538s
CS: find better solution, the fvsp is = 849	 timecost = 0.05458s
CS: find better solution, the fvsp is = 848	 timecost = 0.054627s
CS: find better solution, the fvsp is = 847	 timecost = 0.05469s
CS: find better solution, the fvsp is = 846	 timecost = 0.054736s
CS: find better solution, the fvsp is = 845	 timecost = 0.054777s
CS: find better solution, the fvsp is = 844	 timecost = 0.054817s
CS: find better solution, the fvsp is = 843	 timecost = 0.05486s
CS: find better solution, the fvsp is = 842	 timecost = 0.054902s
CS: find better solution, the fvsp is = 841	 timecost = 0.054946s
CS: find better solution, the fvsp is = 840	 timecost = 0.054991s
CS: find better solution, the fvsp is = 839	 timecost = 0.055036s
CS: find better solution, the fvsp is = 838	 timecost = 0.05508s
CS: find better solution, the fvsp is = 837	 timecost = 0.055125s
CS: find better solution, the fvsp is = 836	 timecost = 0.055171s
CS: find better solution, the fvsp is = 835	 timecost = 0.055214s
CS: find better solution, the fvsp is = 834	 timecost = 0.055258s
CS: find better solution, the fvsp is = 833	 timecost = 0.055298s
CS: find better solution, the fvsp is = 832	 timecost = 0.055343s
CS: find better solution, the fvsp is = 831	 timecost = 0.055393s
CS: find better solution, the fvsp is = 830	 timecost = 0.055436s
CS: find better solution, the fvsp is = 829	 timecost = 0.055483s
CS: find better solution, the fvsp is = 828	 timecost = 0.055527s
CS: find better solution, the fvsp is = 827	 timecost = 0.055571s
CS: find better solution, the fvsp is = 826	 timecost = 0.055615s
CS: find better solution, the fvsp is = 825	 timecost = 0.055661s
CS: find better solution, the fvsp is = 824	 timecost = 0.055708s
CS: find better solution, the fvsp is = 823	 timecost = 0.055752s
CS: find better solution, the fvsp is = 822	 timecost = 0.055793s
CS: find better solution, the fvsp is = 821	 timecost = 0.055839s
CS: find better solution, the fvsp is = 820	 timecost = 0.055883s
CS: find better solution, the fvsp is = 819	 timecost = 0.055929s
CS: find better solution, the fvsp is = 818	 timecost = 0.055973s
CS: find better solution, the fvsp is = 817	 timecost = 0.056015s
CS: find better solution, the fvsp is = 816	 timecost = 0.056061s
CS: find better solution, the fvsp is = 815	 timecost = 0.056105s
CS: find better solution, the fvsp is = 814	 timecost = 0.056148s
CS: find better solution, the fvsp is = 813	 timecost = 0.056193s
CS: find better solution, the fvsp is = 812	 timecost = 0.056238s
CS: find better solution, the fvsp is = 811	 timecost = 0.056284s
CS: find better solution, the fvsp is = 810	 timecost = 0.056324s
CS: find better solution, the fvsp is = 809	 timecost = 0.056364s
CS: find better solution, the fvsp is = 808	 timecost = 0.056407s
CS: find better solution, the fvsp is = 807	 timecost = 0.056453s
CS: find better solution, the fvsp is = 806	 timecost = 0.0565s
CS: find better solution, the fvsp is = 805	 timecost = 0.056548s
CS: find better solution, the fvsp is = 804	 timecost = 0.05659s
CS: find better solution, the fvsp is = 803	 timecost = 0.056631s
CS: find better solution, the fvsp is = 802	 timecost = 0.056682s
CS: find better solution, the fvsp is = 801	 timecost = 0.056728s
CS: find better solution, the fvsp is = 800	 timecost = 0.056773s
CS: find better solution, the fvsp is = 799	 timecost = 0.056817s
CS: find better solution, the fvsp is = 798	 timecost = 0.056863s
CS: find better solution, the fvsp is = 797	 timecost = 0.056909s
CS: find better solution, the fvsp is = 796	 timecost = 0.056953s
CS: find better solution, the fvsp is = 795	 timecost = 0.056995s
CS: find better solution, the fvsp is = 794	 timecost = 0.057037s
CS: find better solution, the fvsp is = 793	 timecost = 0.057083s
CS: find better solution, the fvsp is = 792	 timecost = 0.057127s
CS: find better solution, the fvsp is = 791	 timecost = 0.057173s
CS: find better solution, the fvsp is = 790	 timecost = 0.057218s
CS: find better solution, the fvsp is = 789	 timecost = 0.057265s
CS: find better solution, the fvsp is = 788	 timecost = 0.057309s
CS: find better solution, the fvsp is = 787	 timecost = 0.057352s
CS: find better solution, the fvsp is = 786	 timecost = 0.057398s
CS: find better solution, the fvsp is = 785	 timecost = 0.057448s
CS: find better solution, the fvsp is = 784	 timecost = 0.057493s
CS: find better solution, the fvsp is = 783	 timecost = 0.057536s
CS: find better solution, the fvsp is = 782	 timecost = 0.057582s
CS: find better solution, the fvsp is = 781	 timecost = 0.057627s
CS: find better solution, the fvsp is = 780	 timecost = 0.057671s
CS: find better solution, the fvsp is = 779	 timecost = 0.057725s
CS: find better solution, the fvsp is = 778	 timecost = 0.057772s
CS: find better solution, the fvsp is = 777	 timecost = 0.057816s
CS: find better solution, the fvsp is = 776	 timecost = 0.057861s
CS: find better solution, the fvsp is = 775	 timecost = 0.057905s
CS: find better solution, the fvsp is = 774	 timecost = 0.05795s
CS: find better solution, the fvsp is = 773	 timecost = 0.057995s
CS: find better solution, the fvsp is = 772	 timecost = 0.058043s
CS: find better solution, the fvsp is = 771	 timecost = 0.058099s
CS: find better solution, the fvsp is = 770	 timecost = 0.071652s
CS: find better solution, the fvsp is = 769	 timecost = 0.071717s
CS: find better solution, the fvsp is = 768	 timecost = 0.071764s
CS: find better solution, the fvsp is = 767	 timecost = 0.071808s
CS: find better solution, the fvsp is = 766	 timecost = 0.071851s
CS: find better solution, the fvsp is = 765	 timecost = 0.071894s
CS: find better solution, the fvsp is = 764	 timecost = 0.071941s
CS: find better solution, the fvsp is = 763	 timecost = 0.071989s
CS: find better solution, the fvsp is = 762	 timecost = 0.072032s
CS: find better solution, the fvsp is = 761	 timecost = 0.072075s
CS: find better solution, the fvsp is = 760	 timecost = 0.072121s
CS: find better solution, the fvsp is = 759	 timecost = 0.072166s
CS: find better solution, the fvsp is = 758	 timecost = 0.072209s
CS: find better solution, the fvsp is = 757	 timecost = 0.072254s
CS: find better solution, the fvsp is = 756	 timecost = 0.0723s
CS: find better solution, the fvsp is = 755	 timecost = 0.072341s
CS: find better solution, the fvsp is = 754	 timecost = 0.072388s
CS: find better solution, the fvsp is = 753	 timecost = 0.07243s
CS: find better solution, the fvsp is = 752	 timecost = 0.072476s
CS: find better solution, the fvsp is = 751	 timecost = 0.072522s
CS: find better solution, the fvsp is = 750	 timecost = 0.072568s
CS: find better solution, the fvsp is = 749	 timecost = 0.072613s
CS: find better solution, the fvsp is = 748	 timecost = 0.072655s
CS: find better solution, the fvsp is = 747	 timecost = 0.072709s
CS: find better solution, the fvsp is = 746	 timecost = 0.072754s
CS: find better solution, the fvsp is = 745	 timecost = 0.072799s
CS: find better solution, the fvsp is = 744	 timecost = 0.072844s
CS: find better solution, the fvsp is = 743	 timecost = 0.072889s
CS: find better solution, the fvsp is = 742	 timecost = 0.072933s
CS: find better solution, the fvsp is = 741	 timecost = 0.072976s
CS: find better solution, the fvsp is = 740	 timecost = 0.073021s
CS: find better solution, the fvsp is = 739	 timecost = 0.084578s
CS: find better solution, the fvsp is = 738	 timecost = 0.084637s
CS: find better solution, the fvsp is = 737	 timecost = 0.084694s
CS: find better solution, the fvsp is = 736	 timecost = 0.084736s
CS: find better solution, the fvsp is = 735	 timecost = 0.084779s
CS: find better solution, the fvsp is = 734	 timecost = 0.08482s
CS: find better solution, the fvsp is = 733	 timecost = 0.084866s
CS: find better solution, the fvsp is = 732	 timecost = 0.084909s
CS: find better solution, the fvsp is = 731	 timecost = 0.084956s
CS: find better solution, the fvsp is = 730	 timecost = 0.084998s
CS: find better solution, the fvsp is = 729	 timecost = 0.085044s
CS: find better solution, the fvsp is = 728	 timecost = 0.085086s
CS: find better solution, the fvsp is = 727	 timecost = 0.08513s
CS: find better solution, the fvsp is = 726	 timecost = 0.085172s
CS: find better solution, the fvsp is = 725	 timecost = 0.085212s
CS: find better solution, the fvsp is = 724	 timecost = 0.085256s
CS: find better solution, the fvsp is = 723	 timecost = 0.085311s
CS: find better solution, the fvsp is = 722	 timecost = 0.085358s
CS: find better solution, the fvsp is = 721	 timecost = 0.085404s
CS: find better solution, the fvsp is = 720	 timecost = 0.085451s
CS: find better solution, the fvsp is = 719	 timecost = 0.085496s
CS: find better solution, the fvsp is = 718	 timecost = 0.095246s
CS: find better solution, the fvsp is = 717	 timecost = 0.095295s
CS: find better solution, the fvsp is = 716	 timecost = 0.095342s
CS: find better solution, the fvsp is = 715	 timecost = 0.095386s
CS: find better solution, the fvsp is = 714	 timecost = 0.095431s
CS: find better solution, the fvsp is = 713	 timecost = 0.095479s
CS: find better solution, the fvsp is = 712	 timecost = 0.095522s
CS: find better solution, the fvsp is = 711	 timecost = 0.095569s
CS: find better solution, the fvsp is = 710	 timecost = 0.095612s
CS: find better solution, the fvsp is = 709	 timecost = 0.09566s
CS: find better solution, the fvsp is = 708	 timecost = 0.095715s
CS: find better solution, the fvsp is = 707	 timecost = 0.09576s
CS: find better solution, the fvsp is = 706	 timecost = 0.095805s
CS: find better solution, the fvsp is = 705	 timecost = 0.095852s
CS: find better solution, the fvsp is = 704	 timecost = 0.095898s
CS: find better solution, the fvsp is = 703	 timecost = 0.095947s
CS: find better solution, the fvsp is = 702	 timecost = 0.095993s
CS: find better solution, the fvsp is = 701	 timecost = 0.096036s
CS: find better solution, the fvsp is = 700	 timecost = 0.096079s
CS: find better solution, the fvsp is = 699	 timecost = 0.105214s
CS: find better solution, the fvsp is = 698	 timecost = 0.105284s
CS: find better solution, the fvsp is = 697	 timecost = 0.105332s
CS: find better solution, the fvsp is = 696	 timecost = 0.105377s
CS: find better solution, the fvsp is = 695	 timecost = 0.105422s
CS: find better solution, the fvsp is = 694	 timecost = 0.105478s
CS: find better solution, the fvsp is = 693	 timecost = 0.105524s
CS: find better solution, the fvsp is = 692	 timecost = 0.105566s
CS: find better solution, the fvsp is = 691	 timecost = 0.10561s
CS: find better solution, the fvsp is = 690	 timecost = 0.105657s
CS: find better solution, the fvsp is = 689	 timecost = 0.105705s
CS: find better solution, the fvsp is = 688	 timecost = 0.105749s
CS: find better solution, the fvsp is = 687	 timecost = 0.112862s
CS: find better solution, the fvsp is = 686	 timecost = 0.112916s
CS: find better solution, the fvsp is = 685	 timecost = 0.112966s
CS: find better solution, the fvsp is = 684	 timecost = 0.113015s
CS: find better solution, the fvsp is = 683	 timecost = 0.113063s
CS: find better solution, the fvsp is = 682	 timecost = 0.113109s
CS: find better solution, the fvsp is = 681	 timecost = 0.113153s
CS: find better solution, the fvsp is = 680	 timecost = 0.113201s
CS: find better solution, the fvsp is = 679	 timecost = 0.113251s
CS: find better solution, the fvsp is = 678	 timecost = 0.120406s
CS: find better solution, the fvsp is = 677	 timecost = 0.120476s
CS: find better solution, the fvsp is = 676	 timecost = 0.120521s
CS: find better solution, the fvsp is = 675	 timecost = 0.127394s
CS: find better solution, the fvsp is = 674	 timecost = 0.127445s
CS: find better solution, the fvsp is = 673	 timecost = 0.127491s
CS: find better solution, the fvsp is = 672	 timecost = 0.134296s
CS: find better solution, the fvsp is = 671	 timecost = 0.134348s
CS: find better solution, the fvsp is = 670	 timecost = 0.134396s
CS: find better solution, the fvsp is = 669	 timecost = 0.134439s
CS: find better solution, the fvsp is = 668	 timecost = 0.134486s
CS: find better solution, the fvsp is = 667	 timecost = 0.13453s
CS: find better solution, the fvsp is = 666	 timecost = 0.140573s
CS: find better solution, the fvsp is = 665	 timecost = 0.140626s
CS: find better solution, the fvsp is = 664	 timecost = 0.14067s
CS: find better solution, the fvsp is = 663	 timecost = 0.160399s
CS: find better solution, the fvsp is = 662	 timecost = 0.160458s
CS: find better solution, the fvsp is = 661	 timecost = 0.160519s
CS: find better solution, the fvsp is = 660	 timecost = 0.160566s
CS: find better solution, the fvsp is = 659	 timecost = 0.18024s
CS: find better solution, the fvsp is = 658	 timecost = 0.186922s
CS: find better solution, the fvsp is = 657	 timecost = 0.186984s
CS: find better solution, the fvsp is = 656	 timecost = 0.18703s
CS: find better solution, the fvsp is = 655	 timecost = 0.187075s
CS: find better solution, the fvsp is = 654	 timecost = 0.193109s
CS: find better solution, the fvsp is = 653	 timecost = 0.193173s
CS: find better solution, the fvsp is = 652	 timecost = 0.193225s
CS: find better solution, the fvsp is = 651	 timecost = 0.1997s
CS: find better solution, the fvsp is = 650	 timecost = 0.199753s
CS: find better solution, the fvsp is = 649	 timecost = 0.199797s
CS: find better solution, the fvsp is = 648	 timecost = 0.205567s
CS: find better solution, the fvsp is = 647	 timecost = 0.205619s
CS: find better solution, the fvsp is = 646	 timecost = 0.210971s
CS: find better solution, the fvsp is = 645	 timecost = 0.22214s
CS: find better solution, the fvsp is = 644	 timecost = 0.22219s
CS: find better solution, the fvsp is = 643	 timecost = 0.222236s
CS: find better solution, the fvsp is = 642	 timecost = 0.236344s
CS: find better solution, the fvsp is = 641	 timecost = 0.276939s
CS: find better solution, the fvsp is = 640	 timecost = 0.277009s
CS: find better solution, the fvsp is = 639	 timecost = 0.277055s
CS: find better solution, the fvsp is = 638	 timecost = 0.301164s
CS: find better solution, the fvsp is = 637	 timecost = 0.310477s
CS: find better solution, the fvsp is = 636	 timecost = 0.320173s
CS: find better solution, the fvsp is = 635	 timecost = 0.358543s
CS: find better solution, the fvsp is = 634	 timecost = 0.358602s
CS: find better solution, the fvsp is = 633	 timecost = 0.363712s
CS: find better solution, the fvsp is = 632	 timecost = 0.368578s
CS: find better solution, the fvsp is = 631	 timecost = 0.403331s
CS: find better solution, the fvsp is = 630	 timecost = 0.475934s
CS: find better solution, the fvsp is = 629	 timecost = 0.50384s
CS: find better solution, the fvsp is = 628	 timecost = 0.512942s
CS: find better solution, the fvsp is = 627	 timecost = 0.522142s
CS: find better solution, the fvsp is = 626	 timecost = 0.522199s
CS: find better solution, the fvsp is = 625	 timecost = 0.573294s
CS: find better solution, the fvsp is = 624	 timecost = 0.59654s
CS: find better solution, the fvsp is = 623	 timecost = 0.683125s
CS: find better solution, the fvsp is = 622	 timecost = 0.692091s
CS: find better solution, the fvsp is = 621	 timecost = 0.74019s
CS: find better solution, the fvsp is = 620	 timecost = 0.77113s
CS: find better solution, the fvsp is = 619	 timecost = 0.771193s
CS: find better solution, the fvsp is = 618	 timecost = 0.978136s
CS: find better solution, the fvsp is = 617	 timecost = 0.998952s
CS: find better solution, the fvsp is = 616	 timecost = 1.00293s
CS: find better solution, the fvsp is = 615	 timecost = 1.14365s
CS: find better solution, the fvsp is = 614	 timecost = 1.22275s
CS: find better solution, the fvsp is = 613	 timecost = 1.23099s
CS: find better solution, the fvsp is = 612	 timecost = 1.23104s
CS: find better solution, the fvsp is = 611	 timecost = 1.47885s
CS: find better solution, the fvsp is = 610	 timecost = 1.76484s
CS: find better solution, the fvsp is = 609	 timecost = 1.78941s
CS: find better solution, the fvsp is = 608	 timecost = 1.82391s
CS: find better solution, the fvsp is = 607	 timecost = 2.09295s
CS: find better solution, the fvsp is = 606	 timecost = 2.47916s
CS: find better solution, the fvsp is = 605	 timecost = 2.51822s
CS: find better solution, the fvsp is = 604	 timecost = 2.66053s
CS: find better solution, the fvsp is = 603	 timecost = 3.85061s
CS: find better solution, the fvsp is = 602	 timecost = 3.86347s
CS: find better solution, the fvsp is = 601	 timecost = 4.35329s
CS: find better solution, the fvsp is = 600	 timecost = 4.45312s
CS: find better solution, the fvsp is = 599	 timecost = 4.48471s
CS: find better solution, the fvsp is = 598	 timecost = 4.61661s
CS: find better solution, the fvsp is = 597	 timecost = 4.85677s
CS: find better solution, the fvsp is = 596	 timecost = 4.99249s
CS: find better solution, the fvsp is = 595	 timecost = 4.99257s
CS: find better solution, the fvsp is = 594	 timecost = 5.13439s
CS: find better solution, the fvsp is = 593	 timecost = 5.28521s
CS: find better solution, the fvsp is = 592	 timecost = 5.92625s
CS: find better solution, the fvsp is = 591	 timecost = 5.92635s
CS: find better solution, the fvsp is = 590	 timecost = 6.40887s
CS: find better solution, the fvsp is = 589	 timecost = 6.44083s
CS: find better solution, the fvsp is = 588	 timecost = 7.18071s
CS: find better solution, the fvsp is = 587	 timecost = 7.7389s
CS: find better solution, the fvsp is = 586	 timecost = 8.39578s
CS: find better solution, the fvsp is = 585	 timecost = 8.47446s
CS: find better solution, the fvsp is = 584	 timecost = 9.15932s
CS: find better solution, the fvsp is = 583	 timecost = 9.95972s
CS: find better solution, the fvsp is = 582	 timecost = 11.9764s
CS: find better solution, the fvsp is = 581	 timecost = 12.5297s
CS: find better solution, the fvsp is = 580	 timecost = 12.7362s
CS: find better solution, the fvsp is = 579	 timecost = 12.8336s
CS: find better solution, the fvsp is = 578	 timecost = 13.159s
CS: find better solution, the fvsp is = 577	 timecost = 15.8868s
CS: find better solution, the fvsp is = 576	 timecost = 18.142s
CS: find better solution, the fvsp is = 575	 timecost = 18.6267s
CS: find better solution, the fvsp is = 574	 timecost = 25.2851s
CS: find better solution, the fvsp is = 573	 timecost = 26.3111s
CS: find better solution, the fvsp is = 572	 timecost = 56.4516s
CS: find better solution, the fvsp is = 571	 timecost = 56.8578s
CS: find better solution, the fvsp is = 570	 timecost = 80.8431s
CS: find better solution, the fvsp is = 569	 timecost = 204.649s
local_f = 569
key node:
317 1286 22 814 1374 807 90 1695 101 198 1125 1679 1741 355 1464 1723 486 333 957 1208 1220 1642 112 40 48 924 1160 240 402 1439 1476 1738 0 653 1228 389 1338 1386 1179 302 832 326 43 197 195 888 218 1183 301 1728 292 1031 758 740 403 863 373 566 180 1648 596 802 1454 1396 930 980 1257 186 574 1027 1596 1691 678 1295 626 737 1409 1473 142 609 750 1212 747 1672 361 545 463 963 1325 967 303 1154 847 1455 535 1583 1665 248 1549 1469 1274 528 532 586 660 915 70 935 785 1678 1227 125 1503 33 1117 426 143 171 459 1119 272 1311 1432 931 255 647 1112 679 312 163 288 1143 1009 539 577 970 1708 640 1517 883 731 1405 1278 456 1087 912 1100 1609 13 849 1018 725 446 1568 1558 675 77 734 1510 1254 583 1193 1055 699 439 1097 960 1089 801 122 423 714 1296 552 447 44 193 645 153 1392 772 152 1731 51 727 468 282 1032 164 782 259 482 1250 335 1459 842 628 657 760 1579 15 866 1141 1502 72 1379 1542 902 599 1465 571 365 1650 588 846 1479 1463 623 1013 1260 925 1556 1234 177 1231 179 1628 1412 1555 1383 1499 362 1372 1136 1721 1689 1507 555 664 1111 857 580 159 659 232 151 371 938 1667 71 445 1601 706 478 1213 1664 145 1247 694 398 757 396 284 1485 1359 1742 831 227 1142 1578 718 907 1099 871 525 585 1153 858 1306 923 1514 1659 988 230 1660 1487 244 965 1722 779 1053 1633 82 19 1491 8 1345 531 827 551 506 1433 744 908 1570 1506 84 1030 59 39 955 490 1364 789 174 1546 825 1127 106 290 73 1416 928 229 523 1337 1388 1575 382 1351 287 565 1305 903 1218 208 575 1348 1226 978 442 471 1515 1378 1116 869 1529 1622 467 876 527 57 1592 513 656 308 773 1725 74 1675 695 1268 560 1567 61 670 1415 1057 739 432 158 708 160 819 1452 898 954 504 350 400 452 386 1315 1478 323 663 542 314 144 42 1427 337 181 1564 1590 349 269 1408 1318 853 1519 1271 209 359 1233 1200 114 701 1657 1036 839 113 1203 495 5 465 434 1472 990 249 252 1718 633 597 491 940 845 1720 639 1663 705 1610 79 698 254 1743 521 440 1587 401 516 239 499 983 1164 767 1450 838 1266 1038 952 1070 455 911 211 810 1715 884 1221 200 687 667 38 1700 1365 890 485 1217 1670 344 1034 1480 1640 213 818 909 1724 1255 1518 417 1495 135 31 310 470 118 582 100 87 1654 1133 1081 407 311 652 755 1608 65 878 1342 961 557 682 1223 1150 191 1573 905 133 1011 1044 372 646 1276 851 717 1185 370 1248 94 784 89 148 945 759 864 1445 1745 1308 507 464 1169 1394 979 1366 1442 1462 429 1666 1381 538 1447 1113 1189 1572 325 1072 768 476 1151 822 524 1312 619 584 1108 498 1033 49 981 563 1310 515 812 55 632 1393 1002 347 
============================ round 7 ===============================
Complete the construction of the initial solution, the fvsp is = 885	 timecost = 0.030111s
CS: find better solution, the fvsp is = 884	 timecost = 0.054486s
CS: find better solution, the fvsp is = 883	 timecost = 0.054544s
CS: find better solution, the fvsp is = 882	 timecost = 0.054587s
CS: find better solution, the fvsp is = 881	 timecost = 0.054628s
CS: find better solution, the fvsp is = 880	 timecost = 0.054667s
CS: find better solution, the fvsp is = 879	 timecost = 0.054709s
CS: find better solution, the fvsp is = 878	 timecost = 0.05475s
CS: find better solution, the fvsp is = 877	 timecost = 0.054789s
CS: find better solution, the fvsp is = 876	 timecost = 0.054831s
CS: find better solution, the fvsp is = 875	 timecost = 0.054887s
CS: find better solution, the fvsp is = 874	 timecost = 0.054928s
CS: find better solution, the fvsp is = 873	 timecost = 0.054973s
CS: find better solution, the fvsp is = 872	 timecost = 0.055013s
CS: find better solution, the fvsp is = 871	 timecost = 0.05506s
CS: find better solution, the fvsp is = 870	 timecost = 0.055103s
CS: find better solution, the fvsp is = 869	 timecost = 0.055147s
CS: find better solution, the fvsp is = 868	 timecost = 0.055192s
CS: find better solution, the fvsp is = 867	 timecost = 0.055235s
CS: find better solution, the fvsp is = 866	 timecost = 0.055278s
CS: find better solution, the fvsp is = 865	 timecost = 0.055322s
CS: find better solution, the fvsp is = 864	 timecost = 0.055362s
CS: find better solution, the fvsp is = 863	 timecost = 0.055411s
CS: find better solution, the fvsp is = 862	 timecost = 0.055455s
CS: find better solution, the fvsp is = 861	 timecost = 0.055509s
CS: find better solution, the fvsp is = 860	 timecost = 0.055553s
CS: find better solution, the fvsp is = 859	 timecost = 0.055593s
CS: find better solution, the fvsp is = 858	 timecost = 0.055636s
CS: find better solution, the fvsp is = 857	 timecost = 0.055677s
CS: find better solution, the fvsp is = 856	 timecost = 0.055719s
CS: find better solution, the fvsp is = 855	 timecost = 0.055759s
CS: find better solution, the fvsp is = 854	 timecost = 0.055804s
CS: find better solution, the fvsp is = 853	 timecost = 0.055846s
CS: find better solution, the fvsp is = 852	 timecost = 0.055892s
CS: find better solution, the fvsp is = 851	 timecost = 0.055938s
CS: find better solution, the fvsp is = 850	 timecost = 0.055983s
CS: find better solution, the fvsp is = 849	 timecost = 0.056023s
CS: find better solution, the fvsp is = 848	 timecost = 0.056065s
CS: find better solution, the fvsp is = 847	 timecost = 0.056106s
CS: find better solution, the fvsp is = 846	 timecost = 0.05615s
CS: find better solution, the fvsp is = 845	 timecost = 0.056192s
CS: find better solution, the fvsp is = 844	 timecost = 0.056235s
CS: find better solution, the fvsp is = 843	 timecost = 0.056277s
CS: find better solution, the fvsp is = 842	 timecost = 0.056322s
CS: find better solution, the fvsp is = 841	 timecost = 0.056366s
CS: find better solution, the fvsp is = 840	 timecost = 0.056405s
CS: find better solution, the fvsp is = 839	 timecost = 0.056447s
CS: find better solution, the fvsp is = 838	 timecost = 0.056498s
CS: find better solution, the fvsp is = 837	 timecost = 0.05654s
CS: find better solution, the fvsp is = 836	 timecost = 0.056583s
CS: find better solution, the fvsp is = 835	 timecost = 0.056626s
CS: find better solution, the fvsp is = 834	 timecost = 0.056669s
CS: find better solution, the fvsp is = 833	 timecost = 0.056712s
CS: find better solution, the fvsp is = 832	 timecost = 0.056753s
CS: find better solution, the fvsp is = 831	 timecost = 0.056795s
CS: find better solution, the fvsp is = 830	 timecost = 0.056848s
CS: find better solution, the fvsp is = 829	 timecost = 0.056891s
CS: find better solution, the fvsp is = 828	 timecost = 0.056934s
CS: find better solution, the fvsp is = 827	 timecost = 0.056976s
CS: find better solution, the fvsp is = 826	 timecost = 0.057016s
CS: find better solution, the fvsp is = 825	 timecost = 0.057057s
CS: find better solution, the fvsp is = 824	 timecost = 0.0571s
CS: find better solution, the fvsp is = 823	 timecost = 0.05714s
CS: find better solution, the fvsp is = 822	 timecost = 0.057185s
CS: find better solution, the fvsp is = 821	 timecost = 0.057232s
CS: find better solution, the fvsp is = 820	 timecost = 0.057274s
CS: find better solution, the fvsp is = 819	 timecost = 0.057315s
CS: find better solution, the fvsp is = 818	 timecost = 0.057357s
CS: find better solution, the fvsp is = 817	 timecost = 0.057399s
CS: find better solution, the fvsp is = 816	 timecost = 0.057442s
CS: find better solution, the fvsp is = 815	 timecost = 0.057496s
CS: find better solution, the fvsp is = 814	 timecost = 0.057542s
CS: find better solution, the fvsp is = 813	 timecost = 0.057582s
CS: find better solution, the fvsp is = 812	 timecost = 0.057626s
CS: find better solution, the fvsp is = 811	 timecost = 0.057669s
CS: find better solution, the fvsp is = 810	 timecost = 0.057716s
CS: find better solution, the fvsp is = 809	 timecost = 0.05776s
CS: find better solution, the fvsp is = 808	 timecost = 0.057802s
CS: find better solution, the fvsp is = 807	 timecost = 0.057843s
CS: find better solution, the fvsp is = 806	 timecost = 0.057887s
CS: find better solution, the fvsp is = 805	 timecost = 0.057931s
CS: find better solution, the fvsp is = 804	 timecost = 0.057974s
CS: find better solution, the fvsp is = 803	 timecost = 0.058021s
CS: find better solution, the fvsp is = 802	 timecost = 0.058064s
CS: find better solution, the fvsp is = 801	 timecost = 0.05811s
CS: find better solution, the fvsp is = 800	 timecost = 0.05815s
CS: find better solution, the fvsp is = 799	 timecost = 0.058192s
CS: find better solution, the fvsp is = 798	 timecost = 0.058235s
CS: find better solution, the fvsp is = 797	 timecost = 0.058281s
CS: find better solution, the fvsp is = 796	 timecost = 0.058326s
CS: find better solution, the fvsp is = 795	 timecost = 0.05837s
CS: find better solution, the fvsp is = 794	 timecost = 0.058413s
CS: find better solution, the fvsp is = 793	 timecost = 0.058458s
CS: find better solution, the fvsp is = 792	 timecost = 0.058509s
CS: find better solution, the fvsp is = 791	 timecost = 0.058553s
CS: find better solution, the fvsp is = 790	 timecost = 0.058597s
CS: find better solution, the fvsp is = 789	 timecost = 0.058639s
CS: find better solution, the fvsp is = 788	 timecost = 0.058686s
CS: find better solution, the fvsp is = 787	 timecost = 0.058731s
CS: find better solution, the fvsp is = 786	 timecost = 0.058773s
CS: find better solution, the fvsp is = 785	 timecost = 0.058816s
CS: find better solution, the fvsp is = 784	 timecost = 0.058868s
CS: find better solution, the fvsp is = 783	 timecost = 0.058915s
CS: find better solution, the fvsp is = 782	 timecost = 0.058956s
CS: find better solution, the fvsp is = 781	 timecost = 0.059s
CS: find better solution, the fvsp is = 780	 timecost = 0.059048s
CS: find better solution, the fvsp is = 779	 timecost = 0.059093s
CS: find better solution, the fvsp is = 778	 timecost = 0.059134s
CS: find better solution, the fvsp is = 777	 timecost = 0.059176s
CS: find better solution, the fvsp is = 776	 timecost = 0.059223s
CS: find better solution, the fvsp is = 775	 timecost = 0.059266s
CS: find better solution, the fvsp is = 774	 timecost = 0.059313s
CS: find better solution, the fvsp is = 773	 timecost = 0.0734s
CS: find better solution, the fvsp is = 772	 timecost = 0.07345s
CS: find better solution, the fvsp is = 771	 timecost = 0.073506s
CS: find better solution, the fvsp is = 770	 timecost = 0.07355s
CS: find better solution, the fvsp is = 769	 timecost = 0.073595s
CS: find better solution, the fvsp is = 768	 timecost = 0.07365s
CS: find better solution, the fvsp is = 767	 timecost = 0.073697s
CS: find better solution, the fvsp is = 766	 timecost = 0.073742s
CS: find better solution, the fvsp is = 765	 timecost = 0.073787s
CS: find better solution, the fvsp is = 764	 timecost = 0.073835s
CS: find better solution, the fvsp is = 763	 timecost = 0.07388s
CS: find better solution, the fvsp is = 762	 timecost = 0.073926s
CS: find better solution, the fvsp is = 761	 timecost = 0.073972s
CS: find better solution, the fvsp is = 760	 timecost = 0.074015s
CS: find better solution, the fvsp is = 759	 timecost = 0.074056s
CS: find better solution, the fvsp is = 758	 timecost = 0.0741s
CS: find better solution, the fvsp is = 757	 timecost = 0.074147s
CS: find better solution, the fvsp is = 756	 timecost = 0.074191s
CS: find better solution, the fvsp is = 755	 timecost = 0.074234s
CS: find better solution, the fvsp is = 754	 timecost = 0.074277s
CS: find better solution, the fvsp is = 753	 timecost = 0.074323s
CS: find better solution, the fvsp is = 752	 timecost = 0.074371s
CS: find better solution, the fvsp is = 751	 timecost = 0.074412s
CS: find better solution, the fvsp is = 750	 timecost = 0.074457s
CS: find better solution, the fvsp is = 749	 timecost = 0.074516s
CS: find better solution, the fvsp is = 748	 timecost = 0.074563s
CS: find better solution, the fvsp is = 747	 timecost = 0.074605s
CS: find better solution, the fvsp is = 746	 timecost = 0.074646s
CS: find better solution, the fvsp is = 745	 timecost = 0.074694s
CS: find better solution, the fvsp is = 744	 timecost = 0.074739s
CS: find better solution, the fvsp is = 743	 timecost = 0.074786s
CS: find better solution, the fvsp is = 742	 timecost = 0.074828s
CS: find better solution, the fvsp is = 741	 timecost = 0.074884s
CS: find better solution, the fvsp is = 740	 timecost = 0.074931s
CS: find better solution, the fvsp is = 739	 timecost = 0.074977s
CS: find better solution, the fvsp is = 738	 timecost = 0.075024s
CS: find better solution, the fvsp is = 737	 timecost = 0.075069s
CS: find better solution, the fvsp is = 736	 timecost = 0.075116s
CS: find better solution, the fvsp is = 735	 timecost = 0.075161s
CS: find better solution, the fvsp is = 734	 timecost = 0.086168s
CS: find better solution, the fvsp is = 733	 timecost = 0.086221s
CS: find better solution, the fvsp is = 732	 timecost = 0.086269s
CS: find better solution, the fvsp is = 731	 timecost = 0.086313s
CS: find better solution, the fvsp is = 730	 timecost = 0.086359s
CS: find better solution, the fvsp is = 729	 timecost = 0.086402s
CS: find better solution, the fvsp is = 728	 timecost = 0.086448s
CS: find better solution, the fvsp is = 727	 timecost = 0.086501s
CS: find better solution, the fvsp is = 726	 timecost = 0.08655s
CS: find better solution, the fvsp is = 725	 timecost = 0.086595s
CS: find better solution, the fvsp is = 724	 timecost = 0.086642s
CS: find better solution, the fvsp is = 723	 timecost = 0.086686s
CS: find better solution, the fvsp is = 722	 timecost = 0.086731s
CS: find better solution, the fvsp is = 721	 timecost = 0.086777s
CS: find better solution, the fvsp is = 720	 timecost = 0.086822s
CS: find better solution, the fvsp is = 719	 timecost = 0.086873s
CS: find better solution, the fvsp is = 718	 timecost = 0.086919s
CS: find better solution, the fvsp is = 717	 timecost = 0.08696s
CS: find better solution, the fvsp is = 716	 timecost = 0.087008s
CS: find better solution, the fvsp is = 715	 timecost = 0.087049s
CS: find better solution, the fvsp is = 714	 timecost = 0.087096s
CS: find better solution, the fvsp is = 713	 timecost = 0.08714s
CS: find better solution, the fvsp is = 712	 timecost = 0.087186s
CS: find better solution, the fvsp is = 711	 timecost = 0.087229s
CS: find better solution, the fvsp is = 710	 timecost = 0.087277s
CS: find better solution, the fvsp is = 709	 timecost = 0.087323s
CS: find better solution, the fvsp is = 708	 timecost = 0.087369s
CS: find better solution, the fvsp is = 707	 timecost = 0.096697s
CS: find better solution, the fvsp is = 706	 timecost = 0.096751s
CS: find better solution, the fvsp is = 705	 timecost = 0.096802s
CS: find better solution, the fvsp is = 704	 timecost = 0.096849s
CS: find better solution, the fvsp is = 703	 timecost = 0.096896s
CS: find better solution, the fvsp is = 702	 timecost = 0.096939s
CS: find better solution, the fvsp is = 701	 timecost = 0.096986s
CS: find better solution, the fvsp is = 700	 timecost = 0.097028s
CS: find better solution, the fvsp is = 699	 timecost = 0.097078s
CS: find better solution, the fvsp is = 698	 timecost = 0.106467s
CS: find better solution, the fvsp is = 697	 timecost = 0.106534s
CS: find better solution, the fvsp is = 696	 timecost = 0.106579s
CS: find better solution, the fvsp is = 695	 timecost = 0.106627s
CS: find better solution, the fvsp is = 694	 timecost = 0.106669s
CS: find better solution, the fvsp is = 693	 timecost = 0.106714s
CS: find better solution, the fvsp is = 692	 timecost = 0.113885s
CS: find better solution, the fvsp is = 691	 timecost = 0.113939s
CS: find better solution, the fvsp is = 690	 timecost = 0.113984s
CS: find better solution, the fvsp is = 689	 timecost = 0.114026s
CS: find better solution, the fvsp is = 688	 timecost = 0.114073s
CS: find better solution, the fvsp is = 687	 timecost = 0.114118s
CS: find better solution, the fvsp is = 686	 timecost = 0.114162s
CS: find better solution, the fvsp is = 685	 timecost = 0.12099s
CS: find better solution, the fvsp is = 684	 timecost = 0.12104s
CS: find better solution, the fvsp is = 683	 timecost = 0.121091s
CS: find better solution, the fvsp is = 682	 timecost = 0.121134s
CS: find better solution, the fvsp is = 681	 timecost = 0.121182s
CS: find better solution, the fvsp is = 680	 timecost = 0.128008s
CS: find better solution, the fvsp is = 679	 timecost = 0.128059s
CS: find better solution, the fvsp is = 678	 timecost = 0.128104s
CS: find better solution, the fvsp is = 677	 timecost = 0.135212s
CS: find better solution, the fvsp is = 676	 timecost = 0.135262s
CS: find better solution, the fvsp is = 675	 timecost = 0.135308s
CS: find better solution, the fvsp is = 674	 timecost = 0.135356s
CS: find better solution, the fvsp is = 673	 timecost = 0.143163s
CS: find better solution, the fvsp is = 672	 timecost = 0.143228s
CS: find better solution, the fvsp is = 671	 timecost = 0.143274s
CS: find better solution, the fvsp is = 670	 timecost = 0.143317s
CS: find better solution, the fvsp is = 669	 timecost = 0.150196s
CS: find better solution, the fvsp is = 668	 timecost = 0.150245s
CS: find better solution, the fvsp is = 667	 timecost = 0.157013s
CS: find better solution, the fvsp is = 666	 timecost = 0.157066s
CS: find better solution, the fvsp is = 665	 timecost = 0.157114s
CS: find better solution, the fvsp is = 664	 timecost = 0.157161s
CS: find better solution, the fvsp is = 663	 timecost = 0.157207s
CS: find better solution, the fvsp is = 662	 timecost = 0.157254s
CS: find better solution, the fvsp is = 661	 timecost = 0.157303s
CS: find better solution, the fvsp is = 660	 timecost = 0.163633s
CS: find better solution, the fvsp is = 659	 timecost = 0.163682s
CS: find better solution, the fvsp is = 658	 timecost = 0.163727s
CS: find better solution, the fvsp is = 657	 timecost = 0.169816s
CS: find better solution, the fvsp is = 656	 timecost = 0.176532s
CS: find better solution, the fvsp is = 655	 timecost = 0.183186s
CS: find better solution, the fvsp is = 654	 timecost = 0.183238s
CS: find better solution, the fvsp is = 653	 timecost = 0.195126s
CS: find better solution, the fvsp is = 652	 timecost = 0.195175s
CS: find better solution, the fvsp is = 651	 timecost = 0.195221s
CS: find better solution, the fvsp is = 650	 timecost = 0.213557s
CS: find better solution, the fvsp is = 649	 timecost = 0.213611s
CS: find better solution, the fvsp is = 648	 timecost = 0.213656s
CS: find better solution, the fvsp is = 647	 timecost = 0.231786s
CS: find better solution, the fvsp is = 646	 timecost = 0.231838s
CS: find better solution, the fvsp is = 645	 timecost = 0.237665s
CS: find better solution, the fvsp is = 644	 timecost = 0.243542s
CS: find better solution, the fvsp is = 643	 timecost = 0.243602s
CS: find better solution, the fvsp is = 642	 timecost = 0.243648s
CS: find better solution, the fvsp is = 641	 timecost = 0.254427s
CS: find better solution, the fvsp is = 640	 timecost = 0.293983s
CS: find better solution, the fvsp is = 639	 timecost = 0.294032s
CS: find better solution, the fvsp is = 638	 timecost = 0.294081s
CS: find better solution, the fvsp is = 637	 timecost = 0.294126s
CS: find better solution, the fvsp is = 636	 timecost = 0.294171s
CS: find better solution, the fvsp is = 635	 timecost = 0.294218s
CS: find better solution, the fvsp is = 634	 timecost = 0.303775s
CS: find better solution, the fvsp is = 633	 timecost = 0.322529s
CS: find better solution, the fvsp is = 632	 timecost = 0.331921s
CS: find better solution, the fvsp is = 631	 timecost = 0.369056s
CS: find better solution, the fvsp is = 630	 timecost = 0.374027s
CS: find better solution, the fvsp is = 629	 timecost = 0.374081s
CS: find better solution, the fvsp is = 628	 timecost = 0.378773s
CS: find better solution, the fvsp is = 627	 timecost = 0.408737s
CS: find better solution, the fvsp is = 626	 timecost = 0.439951s
CS: find better solution, the fvsp is = 625	 timecost = 0.44001s
CS: find better solution, the fvsp is = 624	 timecost = 0.440058s
CS: find better solution, the fvsp is = 623	 timecost = 0.444445s
CS: find better solution, the fvsp is = 622	 timecost = 0.444505s
CS: find better solution, the fvsp is = 621	 timecost = 0.477722s
CS: find better solution, the fvsp is = 620	 timecost = 0.495037s
CS: find better solution, the fvsp is = 619	 timecost = 0.52926s
CS: find better solution, the fvsp is = 618	 timecost = 0.572241s
CS: find better solution, the fvsp is = 617	 timecost = 0.604616s
CS: find better solution, the fvsp is = 616	 timecost = 0.604679s
CS: find better solution, the fvsp is = 615	 timecost = 0.64332s
CS: find better solution, the fvsp is = 614	 timecost = 0.870264s
CS: find better solution, the fvsp is = 613	 timecost = 0.915552s
CS: find better solution, the fvsp is = 612	 timecost = 1.02929s
CS: find better solution, the fvsp is = 611	 timecost = 1.02939s
CS: find better solution, the fvsp is = 610	 timecost = 1.08565s
CS: find better solution, the fvsp is = 609	 timecost = 1.18231s
CS: find better solution, the fvsp is = 608	 timecost = 1.36069s
CS: find better solution, the fvsp is = 607	 timecost = 1.36077s
CS: find better solution, the fvsp is = 606	 timecost = 1.36083s
CS: find better solution, the fvsp is = 605	 timecost = 1.68037s
CS: find better solution, the fvsp is = 604	 timecost = 1.68045s
CS: find better solution, the fvsp is = 603	 timecost = 1.75821s
CS: find better solution, the fvsp is = 602	 timecost = 1.91622s
CS: find better solution, the fvsp is = 601	 timecost = 1.92298s
CS: find better solution, the fvsp is = 600	 timecost = 1.97299s
CS: find better solution, the fvsp is = 599	 timecost = 2.08772s
CS: find better solution, the fvsp is = 598	 timecost = 2.09096s
CS: find better solution, the fvsp is = 597	 timecost = 2.15006s
CS: find better solution, the fvsp is = 596	 timecost = 2.2432s
CS: find better solution, the fvsp is = 595	 timecost = 2.538s
CS: find better solution, the fvsp is = 594	 timecost = 3.67377s
CS: find better solution, the fvsp is = 593	 timecost = 3.74553s
CS: find better solution, the fvsp is = 592	 timecost = 3.95975s
CS: find better solution, the fvsp is = 591	 timecost = 4.04721s
CS: find better solution, the fvsp is = 590	 timecost = 4.04727s
CS: find better solution, the fvsp is = 589	 timecost = 4.43393s
CS: find better solution, the fvsp is = 588	 timecost = 4.43401s
CS: find better solution, the fvsp is = 587	 timecost = 4.48435s
CS: find better solution, the fvsp is = 586	 timecost = 4.85043s
CS: find better solution, the fvsp is = 585	 timecost = 5.16367s
CS: find better solution, the fvsp is = 584	 timecost = 6.2258s
CS: find better solution, the fvsp is = 583	 timecost = 7.46634s
CS: find better solution, the fvsp is = 582	 timecost = 8.31405s
CS: find better solution, the fvsp is = 581	 timecost = 11.4696s
CS: find better solution, the fvsp is = 580	 timecost = 15.7651s
CS: find better solution, the fvsp is = 579	 timecost = 15.7652s
CS: find better solution, the fvsp is = 578	 timecost = 15.8678s
CS: find better solution, the fvsp is = 577	 timecost = 16.5451s
CS: find better solution, the fvsp is = 576	 timecost = 71.9679s
CS: find better solution, the fvsp is = 575	 timecost = 72.5655s
CS: find better solution, the fvsp is = 574	 timecost = 78.5902s
CS: find better solution, the fvsp is = 573	 timecost = 85.2136s
CS: find better solution, the fvsp is = 572	 timecost = 95.9136s
CS: find better solution, the fvsp is = 571	 timecost = 98.0974s
CS: find better solution, the fvsp is = 570	 timecost = 114.617s
CS: find better solution, the fvsp is = 569	 timecost = 116.229s
CS: find better solution, the fvsp is = 568	 timecost = 124.321s
CS: find better solution, the fvsp is = 567	 timecost = 242.146s
CS: find better solution, the fvsp is = 566	 timecost = 303.432s
CS: find better solution, the fvsp is = 565	 timecost = 373.754s
CS: find better solution, the fvsp is = 564	 timecost = 378.045s
CS: find better solution, the fvsp is = 563	 timecost = 394.137s
local_f = 563
key node:
254 828 248 1388 229 101 1295 858 49 706 934 786 707 1459 1302 44 1095 311 1373 1479 319 141 1216 1410 694 856 767 1305 269 1439 473 1684 676 1450 266 656 739 339 802 160 1151 1430 1000 65 1572 1048 1658 772 184 1465 411 1350 512 124 513 1452 123 725 194 71 271 1355 1605 1588 1442 760 887 1342 396 593 284 1150 1490 464 633 125 1607 1488 410 118 1018 195 599 1628 1485 1591 1401 789 1296 677 1571 201 1254 372 463 33 1645 737 838 425 1308 1377 293 1722 1409 1432 1414 1405 563 1374 486 1037 402 1276 551 974 803 699 187 758 1087 945 1519 340 1198 337 1743 1201 359 1281 1614 845 1386 532 1196 1268 482 631 0 1218 566 1691 571 988 1221 288 1434 1160 753 818 51 923 145 1145 1119 149 808 333 1529 632 1112 757 1695 502 924 908 458 170 855 531 1689 30 529 295 1642 401 255 759 1283 446 150 63 1154 1383 1574 940 1200 1142 94 163 724 1595 1243 1086 704 1587 1723 1267 398 1089 191 1728 156 1288 1227 1226 917 338 823 1463 74 603 907 588 1174 847 608 1717 1699 171 691 1143 7 1217 735 154 1030 48 349 1058 85 1716 1725 308 198 418 1732 997 890 297 151 98 1328 1344 474 450 361 682 718 1038 1168 175 787 1408 1632 1676 746 516 1670 1034 250 653 1720 821 884 667 1660 1392 1108 750 1153 252 440 1366 120 509 152 1021 419 13 1228 833 1117 1040 511 1213 122 888 90 1348 898 459 471 701 1257 1338 1306 527 1190 1549 1134 622 1009 1544 179 582 621 1214 1044 193 158 1206 947 282 174 331 613 1057 1316 1390 964 106 1359 1097 1599 507 1610 400 1002 1403 412 1596 1291 610 846 96 135 113 708 504 857 1577 1517 1622 911 1250 663 1514 535 321 524 1111 990 1578 1042 734 678 980 1081 849 1455 242 164 1332 373 878 1526 97 456 1354 831 1665 1394 1365 1555 1480 1032 1698 1598 796 909 1586 1364 1008 371 1423 1582 148 1277 1236 521 1416 1371 439 812 19 111 1155 1164 1055 1144 136 807 1664 515 1092 1731 416 305 180 1393 669 1686 46 417 1666 1212 79 785 1136 1378 1513 142 1683 534 1638 578 1290 1507 209 1575 312 839 478 21 863 144 1234 1672 639 698 1220 265 882 549 520 1568 335 925 376 994 355 1739 498 323 1379 244 211 1592 1256 276 304 1433 479 705 1319 1322 347 325 1613 963 991 1193 1054 941 1590 1126 326 628 1564 1745 1318 1724 1663 491 1313 1515 84 1487 1447 813 783 403 1491 1027 565 278 679 18 1738 1013 442 468 358 1747 1478 208 493 711 683 186 1274 864 1317 1139 814 918 399 623 1454 1311 670 1011 1271 586 1116 225 731 1158 1247 181 1237 1351 1382 640 905 272 291 14 979 1264 495 572 1546 1315 1700 1697 470 1023 744 1189 500 1070 1708 1744 87 875 1679 61 1718 555 362 1579 
============================ round 8 ===============================
Complete the construction of the initial solution, the fvsp is = 867	 timecost = 0.030898s
CS: find better solution, the fvsp is = 866	 timecost = 0.053704s
CS: find better solution, the fvsp is = 865	 timecost = 0.053755s
CS: find better solution, the fvsp is = 864	 timecost = 0.053798s
CS: find better solution, the fvsp is = 863	 timecost = 0.053845s
CS: find better solution, the fvsp is = 862	 timecost = 0.053885s
CS: find better solution, the fvsp is = 861	 timecost = 0.053926s
CS: find better solution, the fvsp is = 860	 timecost = 0.053966s
CS: find better solution, the fvsp is = 859	 timecost = 0.05401s
CS: find better solution, the fvsp is = 858	 timecost = 0.054053s
CS: find better solution, the fvsp is = 857	 timecost = 0.054098s
CS: find better solution, the fvsp is = 856	 timecost = 0.054145s
CS: find better solution, the fvsp is = 855	 timecost = 0.054184s
CS: find better solution, the fvsp is = 854	 timecost = 0.054227s
CS: find better solution, the fvsp is = 853	 timecost = 0.054266s
CS: find better solution, the fvsp is = 852	 timecost = 0.054311s
CS: find better solution, the fvsp is = 851	 timecost = 0.054349s
CS: find better solution, the fvsp is = 850	 timecost = 0.054392s
CS: find better solution, the fvsp is = 849	 timecost = 0.05443s
CS: find better solution, the fvsp is = 848	 timecost = 0.054471s
CS: find better solution, the fvsp is = 847	 timecost = 0.054511s
CS: find better solution, the fvsp is = 846	 timecost = 0.054554s
CS: find better solution, the fvsp is = 845	 timecost = 0.054597s
CS: find better solution, the fvsp is = 844	 timecost = 0.054639s
CS: find better solution, the fvsp is = 843	 timecost = 0.054681s
CS: find better solution, the fvsp is = 842	 timecost = 0.054724s
CS: find better solution, the fvsp is = 841	 timecost = 0.054767s
CS: find better solution, the fvsp is = 840	 timecost = 0.054811s
CS: find better solution, the fvsp is = 839	 timecost = 0.054854s
CS: find better solution, the fvsp is = 838	 timecost = 0.054896s
CS: find better solution, the fvsp is = 837	 timecost = 0.054935s
CS: find better solution, the fvsp is = 836	 timecost = 0.05498s
CS: find better solution, the fvsp is = 835	 timecost = 0.055024s
CS: find better solution, the fvsp is = 834	 timecost = 0.055072s
CS: find better solution, the fvsp is = 833	 timecost = 0.055119s
CS: find better solution, the fvsp is = 832	 timecost = 0.055163s
CS: find better solution, the fvsp is = 831	 timecost = 0.055207s
CS: find better solution, the fvsp is = 830	 timecost = 0.055247s
CS: find better solution, the fvsp is = 829	 timecost = 0.055287s
CS: find better solution, the fvsp is = 828	 timecost = 0.055329s
CS: find better solution, the fvsp is = 827	 timecost = 0.055372s
CS: find better solution, the fvsp is = 826	 timecost = 0.055414s
CS: find better solution, the fvsp is = 825	 timecost = 0.055458s
CS: find better solution, the fvsp is = 824	 timecost = 0.055502s
CS: find better solution, the fvsp is = 823	 timecost = 0.055545s
CS: find better solution, the fvsp is = 822	 timecost = 0.055587s
CS: find better solution, the fvsp is = 821	 timecost = 0.055626s
CS: find better solution, the fvsp is = 820	 timecost = 0.055668s
CS: find better solution, the fvsp is = 819	 timecost = 0.055711s
CS: find better solution, the fvsp is = 818	 timecost = 0.055754s
CS: find better solution, the fvsp is = 817	 timecost = 0.055797s
CS: find better solution, the fvsp is = 816	 timecost = 0.055841s
CS: find better solution, the fvsp is = 815	 timecost = 0.055887s
CS: find better solution, the fvsp is = 814	 timecost = 0.055927s
CS: find better solution, the fvsp is = 813	 timecost = 0.055971s
CS: find better solution, the fvsp is = 812	 timecost = 0.056011s
CS: find better solution, the fvsp is = 811	 timecost = 0.056052s
CS: find better solution, the fvsp is = 810	 timecost = 0.056093s
CS: find better solution, the fvsp is = 809	 timecost = 0.056141s
CS: find better solution, the fvsp is = 808	 timecost = 0.056185s
CS: find better solution, the fvsp is = 807	 timecost = 0.056226s
CS: find better solution, the fvsp is = 806	 timecost = 0.056269s
CS: find better solution, the fvsp is = 805	 timecost = 0.056313s
CS: find better solution, the fvsp is = 804	 timecost = 0.056357s
CS: find better solution, the fvsp is = 803	 timecost = 0.056402s
CS: find better solution, the fvsp is = 802	 timecost = 0.056445s
CS: find better solution, the fvsp is = 801	 timecost = 0.056487s
CS: find better solution, the fvsp is = 800	 timecost = 0.056533s
CS: find better solution, the fvsp is = 799	 timecost = 0.056581s
CS: find better solution, the fvsp is = 798	 timecost = 0.056627s
CS: find better solution, the fvsp is = 797	 timecost = 0.056668s
CS: find better solution, the fvsp is = 796	 timecost = 0.056709s
CS: find better solution, the fvsp is = 795	 timecost = 0.056751s
CS: find better solution, the fvsp is = 794	 timecost = 0.056798s
CS: find better solution, the fvsp is = 793	 timecost = 0.056839s
CS: find better solution, the fvsp is = 792	 timecost = 0.056886s
CS: find better solution, the fvsp is = 791	 timecost = 0.056931s
CS: find better solution, the fvsp is = 790	 timecost = 0.056975s
CS: find better solution, the fvsp is = 789	 timecost = 0.057018s
CS: find better solution, the fvsp is = 788	 timecost = 0.057062s
CS: find better solution, the fvsp is = 787	 timecost = 0.057113s
CS: find better solution, the fvsp is = 786	 timecost = 0.057152s
CS: find better solution, the fvsp is = 785	 timecost = 0.057197s
CS: find better solution, the fvsp is = 784	 timecost = 0.05724s
CS: find better solution, the fvsp is = 783	 timecost = 0.057286s
CS: find better solution, the fvsp is = 782	 timecost = 0.057328s
CS: find better solution, the fvsp is = 781	 timecost = 0.05737s
CS: find better solution, the fvsp is = 780	 timecost = 0.057425s
CS: find better solution, the fvsp is = 779	 timecost = 0.05747s
CS: find better solution, the fvsp is = 778	 timecost = 0.057512s
CS: find better solution, the fvsp is = 777	 timecost = 0.057554s
CS: find better solution, the fvsp is = 776	 timecost = 0.073239s
CS: find better solution, the fvsp is = 775	 timecost = 0.073288s
CS: find better solution, the fvsp is = 774	 timecost = 0.073328s
CS: find better solution, the fvsp is = 773	 timecost = 0.073374s
CS: find better solution, the fvsp is = 772	 timecost = 0.073427s
CS: find better solution, the fvsp is = 771	 timecost = 0.07347s
CS: find better solution, the fvsp is = 770	 timecost = 0.073512s
CS: find better solution, the fvsp is = 769	 timecost = 0.073558s
CS: find better solution, the fvsp is = 768	 timecost = 0.073601s
CS: find better solution, the fvsp is = 767	 timecost = 0.073644s
CS: find better solution, the fvsp is = 766	 timecost = 0.073684s
CS: find better solution, the fvsp is = 765	 timecost = 0.073731s
CS: find better solution, the fvsp is = 764	 timecost = 0.073777s
CS: find better solution, the fvsp is = 763	 timecost = 0.073821s
CS: find better solution, the fvsp is = 762	 timecost = 0.073867s
CS: find better solution, the fvsp is = 761	 timecost = 0.073911s
CS: find better solution, the fvsp is = 760	 timecost = 0.073956s
CS: find better solution, the fvsp is = 759	 timecost = 0.073996s
CS: find better solution, the fvsp is = 758	 timecost = 0.074039s
CS: find better solution, the fvsp is = 757	 timecost = 0.074085s
CS: find better solution, the fvsp is = 756	 timecost = 0.074138s
CS: find better solution, the fvsp is = 755	 timecost = 0.074182s
CS: find better solution, the fvsp is = 754	 timecost = 0.074229s
CS: find better solution, the fvsp is = 753	 timecost = 0.074274s
CS: find better solution, the fvsp is = 752	 timecost = 0.074317s
CS: find better solution, the fvsp is = 751	 timecost = 0.074362s
CS: find better solution, the fvsp is = 750	 timecost = 0.074408s
CS: find better solution, the fvsp is = 749	 timecost = 0.074451s
CS: find better solution, the fvsp is = 748	 timecost = 0.0745s
CS: find better solution, the fvsp is = 747	 timecost = 0.07454s
CS: find better solution, the fvsp is = 746	 timecost = 0.074579s
CS: find better solution, the fvsp is = 745	 timecost = 0.074624s
CS: find better solution, the fvsp is = 744	 timecost = 0.07467s
CS: find better solution, the fvsp is = 743	 timecost = 0.074714s
CS: find better solution, the fvsp is = 742	 timecost = 0.074756s
CS: find better solution, the fvsp is = 741	 timecost = 0.074801s
CS: find better solution, the fvsp is = 740	 timecost = 0.074846s
CS: find better solution, the fvsp is = 739	 timecost = 0.074888s
CS: find better solution, the fvsp is = 738	 timecost = 0.074936s
CS: find better solution, the fvsp is = 737	 timecost = 0.087467s
CS: find better solution, the fvsp is = 736	 timecost = 0.087519s
CS: find better solution, the fvsp is = 735	 timecost = 0.087562s
CS: find better solution, the fvsp is = 734	 timecost = 0.087609s
CS: find better solution, the fvsp is = 733	 timecost = 0.087652s
CS: find better solution, the fvsp is = 732	 timecost = 0.087697s
CS: find better solution, the fvsp is = 731	 timecost = 0.087743s
CS: find better solution, the fvsp is = 730	 timecost = 0.087785s
CS: find better solution, the fvsp is = 729	 timecost = 0.087831s
CS: find better solution, the fvsp is = 728	 timecost = 0.087874s
CS: find better solution, the fvsp is = 727	 timecost = 0.087918s
CS: find better solution, the fvsp is = 726	 timecost = 0.087962s
CS: find better solution, the fvsp is = 725	 timecost = 0.088008s
CS: find better solution, the fvsp is = 724	 timecost = 0.088049s
CS: find better solution, the fvsp is = 723	 timecost = 0.088094s
CS: find better solution, the fvsp is = 722	 timecost = 0.088145s
CS: find better solution, the fvsp is = 721	 timecost = 0.088189s
CS: find better solution, the fvsp is = 720	 timecost = 0.088234s
CS: find better solution, the fvsp is = 719	 timecost = 0.088278s
CS: find better solution, the fvsp is = 718	 timecost = 0.088323s
CS: find better solution, the fvsp is = 717	 timecost = 0.088365s
CS: find better solution, the fvsp is = 716	 timecost = 0.088411s
CS: find better solution, the fvsp is = 715	 timecost = 0.088457s
CS: find better solution, the fvsp is = 714	 timecost = 0.09839s
CS: find better solution, the fvsp is = 713	 timecost = 0.098451s
CS: find better solution, the fvsp is = 712	 timecost = 0.098492s
CS: find better solution, the fvsp is = 711	 timecost = 0.098533s
CS: find better solution, the fvsp is = 710	 timecost = 0.098575s
CS: find better solution, the fvsp is = 709	 timecost = 0.098622s
CS: find better solution, the fvsp is = 708	 timecost = 0.098666s
CS: find better solution, the fvsp is = 707	 timecost = 0.098708s
CS: find better solution, the fvsp is = 706	 timecost = 0.098752s
CS: find better solution, the fvsp is = 705	 timecost = 0.0988s
CS: find better solution, the fvsp is = 704	 timecost = 0.098846s
CS: find better solution, the fvsp is = 703	 timecost = 0.098891s
CS: find better solution, the fvsp is = 702	 timecost = 0.098933s
CS: find better solution, the fvsp is = 701	 timecost = 0.098981s
CS: find better solution, the fvsp is = 700	 timecost = 0.099026s
CS: find better solution, the fvsp is = 699	 timecost = 0.10827s
CS: find better solution, the fvsp is = 698	 timecost = 0.108323s
CS: find better solution, the fvsp is = 697	 timecost = 0.108369s
CS: find better solution, the fvsp is = 696	 timecost = 0.10841s
CS: find better solution, the fvsp is = 695	 timecost = 0.108454s
CS: find better solution, the fvsp is = 694	 timecost = 0.108497s
CS: find better solution, the fvsp is = 693	 timecost = 0.108542s
CS: find better solution, the fvsp is = 692	 timecost = 0.108586s
CS: find better solution, the fvsp is = 691	 timecost = 0.108633s
CS: find better solution, the fvsp is = 690	 timecost = 0.108679s
CS: find better solution, the fvsp is = 689	 timecost = 0.108725s
CS: find better solution, the fvsp is = 688	 timecost = 0.10877s
CS: find better solution, the fvsp is = 687	 timecost = 0.108816s
CS: find better solution, the fvsp is = 686	 timecost = 0.10886s
CS: find better solution, the fvsp is = 685	 timecost = 0.108907s
CS: find better solution, the fvsp is = 684	 timecost = 0.116932s
CS: find better solution, the fvsp is = 683	 timecost = 0.11698s
CS: find better solution, the fvsp is = 682	 timecost = 0.117025s
CS: find better solution, the fvsp is = 681	 timecost = 0.117067s
CS: find better solution, the fvsp is = 680	 timecost = 0.117117s
CS: find better solution, the fvsp is = 679	 timecost = 0.124693s
CS: find better solution, the fvsp is = 678	 timecost = 0.124743s
CS: find better solution, the fvsp is = 677	 timecost = 0.124786s
CS: find better solution, the fvsp is = 676	 timecost = 0.124836s
CS: find better solution, the fvsp is = 675	 timecost = 0.124882s
CS: find better solution, the fvsp is = 674	 timecost = 0.124923s
CS: find better solution, the fvsp is = 673	 timecost = 0.124969s
CS: find better solution, the fvsp is = 672	 timecost = 0.131593s
CS: find better solution, the fvsp is = 671	 timecost = 0.131643s
CS: find better solution, the fvsp is = 670	 timecost = 0.13169s
CS: find better solution, the fvsp is = 669	 timecost = 0.131737s
CS: find better solution, the fvsp is = 668	 timecost = 0.13178s
CS: find better solution, the fvsp is = 667	 timecost = 0.145969s
CS: find better solution, the fvsp is = 666	 timecost = 0.146022s
CS: find better solution, the fvsp is = 665	 timecost = 0.153007s
CS: find better solution, the fvsp is = 664	 timecost = 0.153062s
CS: find better solution, the fvsp is = 663	 timecost = 0.15312s
CS: find better solution, the fvsp is = 662	 timecost = 0.153168s
CS: find better solution, the fvsp is = 661	 timecost = 0.159833s
CS: find better solution, the fvsp is = 660	 timecost = 0.166289s
CS: find better solution, the fvsp is = 659	 timecost = 0.166341s
CS: find better solution, the fvsp is = 658	 timecost = 0.166389s
CS: find better solution, the fvsp is = 657	 timecost = 0.166433s
CS: find better solution, the fvsp is = 656	 timecost = 0.166478s
CS: find better solution, the fvsp is = 655	 timecost = 0.166521s
CS: find better solution, the fvsp is = 654	 timecost = 0.166567s
CS: find better solution, the fvsp is = 653	 timecost = 0.166615s
CS: find better solution, the fvsp is = 652	 timecost = 0.172584s
CS: find better solution, the fvsp is = 651	 timecost = 0.172639s
CS: find better solution, the fvsp is = 650	 timecost = 0.172687s
CS: find better solution, the fvsp is = 649	 timecost = 0.172734s
CS: find better solution, the fvsp is = 648	 timecost = 0.17278s
CS: find better solution, the fvsp is = 647	 timecost = 0.185169s
CS: find better solution, the fvsp is = 646	 timecost = 0.18522s
CS: find better solution, the fvsp is = 645	 timecost = 0.185267s
CS: find better solution, the fvsp is = 644	 timecost = 0.185314s
CS: find better solution, the fvsp is = 643	 timecost = 0.223118s
CS: find better solution, the fvsp is = 642	 timecost = 0.223187s
CS: find better solution, the fvsp is = 641	 timecost = 0.223234s
CS: find better solution, the fvsp is = 640	 timecost = 0.223279s
CS: find better solution, the fvsp is = 639	 timecost = 0.258s
CS: find better solution, the fvsp is = 638	 timecost = 0.258077s
CS: find better solution, the fvsp is = 637	 timecost = 0.258144s
CS: find better solution, the fvsp is = 636	 timecost = 0.281918s
CS: find better solution, the fvsp is = 635	 timecost = 0.293502s
CS: find better solution, the fvsp is = 634	 timecost = 0.357142s
CS: find better solution, the fvsp is = 633	 timecost = 0.357227s
CS: find better solution, the fvsp is = 632	 timecost = 0.357276s
CS: find better solution, the fvsp is = 631	 timecost = 0.357318s
CS: find better solution, the fvsp is = 630	 timecost = 0.357365s
CS: find better solution, the fvsp is = 629	 timecost = 0.408906s
CS: find better solution, the fvsp is = 628	 timecost = 0.452062s
CS: find better solution, the fvsp is = 627	 timecost = 0.452142s
CS: find better solution, the fvsp is = 626	 timecost = 0.477886s
CS: find better solution, the fvsp is = 625	 timecost = 0.487467s
CS: find better solution, the fvsp is = 624	 timecost = 0.487528s
CS: find better solution, the fvsp is = 623	 timecost = 0.492679s
CS: find better solution, the fvsp is = 622	 timecost = 0.497184s
CS: find better solution, the fvsp is = 621	 timecost = 0.604816s
CS: find better solution, the fvsp is = 620	 timecost = 0.609975s
CS: find better solution, the fvsp is = 619	 timecost = 0.703392s
CS: find better solution, the fvsp is = 618	 timecost = 0.777907s
CS: find better solution, the fvsp is = 617	 timecost = 0.777969s
CS: find better solution, the fvsp is = 616	 timecost = 0.787007s
CS: find better solution, the fvsp is = 615	 timecost = 0.791519s
CS: find better solution, the fvsp is = 614	 timecost = 0.83393s
CS: find better solution, the fvsp is = 613	 timecost = 0.833982s
CS: find better solution, the fvsp is = 612	 timecost = 1.01614s
CS: find better solution, the fvsp is = 611	 timecost = 1.26429s
CS: find better solution, the fvsp is = 610	 timecost = 1.33957s
CS: find better solution, the fvsp is = 609	 timecost = 1.34455s
CS: find better solution, the fvsp is = 608	 timecost = 1.53897s
CS: find better solution, the fvsp is = 607	 timecost = 1.65704s
CS: find better solution, the fvsp is = 606	 timecost = 1.65709s
CS: find better solution, the fvsp is = 605	 timecost = 1.72412s
CS: find better solution, the fvsp is = 604	 timecost = 2.08698s
CS: find better solution, the fvsp is = 603	 timecost = 2.15801s
CS: find better solution, the fvsp is = 602	 timecost = 2.17717s
CS: find better solution, the fvsp is = 601	 timecost = 2.18491s
CS: find better solution, the fvsp is = 600	 timecost = 2.22757s
CS: find better solution, the fvsp is = 599	 timecost = 2.59146s
CS: find better solution, the fvsp is = 598	 timecost = 2.69611s
CS: find better solution, the fvsp is = 597	 timecost = 3.2178s
CS: find better solution, the fvsp is = 596	 timecost = 3.22888s
CS: find better solution, the fvsp is = 595	 timecost = 3.80058s
CS: find better solution, the fvsp is = 594	 timecost = 3.80065s
CS: find better solution, the fvsp is = 593	 timecost = 3.8612s
CS: find better solution, the fvsp is = 592	 timecost = 4.24559s
CS: find better solution, the fvsp is = 591	 timecost = 4.54022s
CS: find better solution, the fvsp is = 590	 timecost = 4.54028s
CS: find better solution, the fvsp is = 589	 timecost = 4.62862s
CS: find better solution, the fvsp is = 588	 timecost = 4.67665s
CS: find better solution, the fvsp is = 587	 timecost = 5.2705s
CS: find better solution, the fvsp is = 586	 timecost = 5.37083s
CS: find better solution, the fvsp is = 585	 timecost = 5.72473s
CS: find better solution, the fvsp is = 584	 timecost = 8.3304s
CS: find better solution, the fvsp is = 583	 timecost = 9.41998s
CS: find better solution, the fvsp is = 582	 timecost = 9.44171s
CS: find better solution, the fvsp is = 581	 timecost = 11.08s
CS: find better solution, the fvsp is = 580	 timecost = 11.6816s
CS: find better solution, the fvsp is = 579	 timecost = 15.0243s
CS: find better solution, the fvsp is = 578	 timecost = 19.0976s
CS: find better solution, the fvsp is = 577	 timecost = 26.1654s
CS: find better solution, the fvsp is = 576	 timecost = 27.9771s
CS: find better solution, the fvsp is = 575	 timecost = 28.3914s
CS: find better solution, the fvsp is = 574	 timecost = 31.3548s
CS: find better solution, the fvsp is = 573	 timecost = 42.6005s
CS: find better solution, the fvsp is = 572	 timecost = 63.4482s
CS: find better solution, the fvsp is = 571	 timecost = 69.8872s
CS: find better solution, the fvsp is = 570	 timecost = 91.7376s
CS: find better solution, the fvsp is = 569	 timecost = 184.418s
CS: find better solution, the fvsp is = 568	 timecost = 199.713s
CS: find better solution, the fvsp is = 567	 timecost = 258.218s
CS: find better solution, the fvsp is = 566	 timecost = 261.557s
CS: find better solution, the fvsp is = 565	 timecost = 266.938s
CS: find better solution, the fvsp is = 564	 timecost = 340.023s
CS: find better solution, the fvsp is = 563	 timecost = 362.205s
CS: find better solution, the fvsp is = 562	 timecost = 475.502s
local_f = 562
key node:
291 1226 621 1111 1514 1374 1215 1573 1116 1196 521 679 1248 646 84 865 1610 1305 1723 1009 1600 583 931 1743 1546 974 698 1720 551 1598 1230 1039 314 782 255 718 1507 1689 373 990 472 227 1330 376 1591 1261 99 987 239 272 22 1415 908 1296 856 486 495 905 266 1608 1529 1472 1522 213 1002 1491 186 689 1455 1464 1572 1654 572 1302 70 796 1644 1170 229 1308 1047 205 399 845 656 1519 960 1434 94 1072 1526 1129 1564 325 1284 1134 525 305 1583 1590 30 633 1318 660 1311 65 807 833 1693 1516 1028 768 232 801 1607 159 571 1502 823 274 432 118 674 1005 1676 299 1310 396 1189 1295 846 961 1180 42 498 1386 1439 1668 904 282 100 784 1432 284 552 898 891 1699 1401 1273 355 46 1326 1112 667 456 1342 1016 1510 1747 1379 1183 628 1042 148 695 1548 847 1667 1725 289 248 1125 38 1691 1192 789 1268 1315 181 930 576 712 951 941 1142 1099 1660 1459 744 757 734 311 1029 1499 1515 1055 507 853 760 252 1568 1477 731 793 750 250 292 1393 1344 1482 1359 359 812 442 512 543 123 347 304 1281 43 198 310 1599 1147 814 482 1388 992 1287 1035 96 4 534 878 1742 772 1278 395 1613 1150 333 1588 594 1076 632 76 818 1405 1731 179 193 288 473 582 317 49 640 54 809 112 278 740 979 574 705 1168 1038 1511 447 499 1396 1096 989 259 1722 26 1666 831 1718 1228 1506 1521 1044 1263 464 699 1154 1348 993 851 884 1657 1119 501 106 5 1452 412 1198 899 1433 363 1364 983 303 1018 612 994 439 1656 71 312 797 401 1288 445 1193 1651 1420 1679 1392 485 980 945 374 1674 1463 610 1454 1087 1027 888 746 725 141 639 1695 565 1628 1097 706 803 886 468 151 1220 1513 63 871 1672 87 1306 337 515 1697 1338 386 781 1325 1560 964 1010 1642 1328 928 827 323 1081 143 440 578 1485 1011 162 967 963 593 423 1416 1212 1487 1426 1034 1412 1218 361 236 566 955 513 858 1155 1243 1237 331 1113 890 1408 1478 1048 417 1730 32 606 585 1700 701 902 1663 758 1503 1586 588 694 1208 164 1277 557 1410 403 154 523 903 786 371 1596 329 1592 1152 233 1250 1227 940 1077 0 114 101 885 133 1575 1021 1092 997 981 584 1686 1121 556 863 1130 389 1032 925 1465 1536 160 1595 1101 429 36 861 866 520 838 362 864 549 708 535 140 1217 1403 991 1378 704 470 560 1724 613 197 1369 717 504 402 471 10 1031 792 739 663 463 450 194 918 604 1738 1578 1445 1139 686 909 1579 1706 1200 50 1300 1175 678 920 1549 1394 302 144 446 1229 414 180 1046 924 875 301 623 410 1576 810 1145 563 122 19 1057 400 882 142 1070 1276 195 1468 764 1000 531 1221 1670 1337 1213 418 339 163 1177 843 1517 959 1577 1257 152 1267 586 1665 211 1442 1383 
============================ round 9 ===============================
Complete the construction of the initial solution, the fvsp is = 874	 timecost = 0.030765s
CS: find better solution, the fvsp is = 873	 timecost = 0.053038s
CS: find better solution, the fvsp is = 872	 timecost = 0.053085s
CS: find better solution, the fvsp is = 871	 timecost = 0.053129s
CS: find better solution, the fvsp is = 870	 timecost = 0.053184s
CS: find better solution, the fvsp is = 869	 timecost = 0.053228s
CS: find better solution, the fvsp is = 868	 timecost = 0.053269s
CS: find better solution, the fvsp is = 867	 timecost = 0.053309s
CS: find better solution, the fvsp is = 866	 timecost = 0.053352s
CS: find better solution, the fvsp is = 865	 timecost = 0.053392s
CS: find better solution, the fvsp is = 864	 timecost = 0.053433s
CS: find better solution, the fvsp is = 863	 timecost = 0.053475s
CS: find better solution, the fvsp is = 862	 timecost = 0.053516s
CS: find better solution, the fvsp is = 861	 timecost = 0.05356s
CS: find better solution, the fvsp is = 860	 timecost = 0.053599s
CS: find better solution, the fvsp is = 859	 timecost = 0.053642s
CS: find better solution, the fvsp is = 858	 timecost = 0.053684s
CS: find better solution, the fvsp is = 857	 timecost = 0.053722s
CS: find better solution, the fvsp is = 856	 timecost = 0.05376s
CS: find better solution, the fvsp is = 855	 timecost = 0.053802s
CS: find better solution, the fvsp is = 854	 timecost = 0.053844s
CS: find better solution, the fvsp is = 853	 timecost = 0.053886s
CS: find better solution, the fvsp is = 852	 timecost = 0.053929s
CS: find better solution, the fvsp is = 851	 timecost = 0.053971s
CS: find better solution, the fvsp is = 850	 timecost = 0.054009s
CS: find better solution, the fvsp is = 849	 timecost = 0.054048s
CS: find better solution, the fvsp is = 848	 timecost = 0.054091s
CS: find better solution, the fvsp is = 847	 timecost = 0.054135s
CS: find better solution, the fvsp is = 846	 timecost = 0.05419s
CS: find better solution, the fvsp is = 845	 timecost = 0.054234s
CS: find better solution, the fvsp is = 844	 timecost = 0.054279s
CS: find better solution, the fvsp is = 843	 timecost = 0.054322s
CS: find better solution, the fvsp is = 842	 timecost = 0.054371s
CS: find better solution, the fvsp is = 841	 timecost = 0.054421s
CS: find better solution, the fvsp is = 840	 timecost = 0.054467s
CS: find better solution, the fvsp is = 839	 timecost = 0.054511s
CS: find better solution, the fvsp is = 838	 timecost = 0.054551s
CS: find better solution, the fvsp is = 837	 timecost = 0.054594s
CS: find better solution, the fvsp is = 836	 timecost = 0.054638s
CS: find better solution, the fvsp is = 835	 timecost = 0.05468s
CS: find better solution, the fvsp is = 834	 timecost = 0.054727s
CS: find better solution, the fvsp is = 833	 timecost = 0.054768s
CS: find better solution, the fvsp is = 832	 timecost = 0.054808s
CS: find better solution, the fvsp is = 831	 timecost = 0.054851s
CS: find better solution, the fvsp is = 830	 timecost = 0.054893s
CS: find better solution, the fvsp is = 829	 timecost = 0.054935s
CS: find better solution, the fvsp is = 828	 timecost = 0.054981s
CS: find better solution, the fvsp is = 827	 timecost = 0.055024s
CS: find better solution, the fvsp is = 826	 timecost = 0.055066s
CS: find better solution, the fvsp is = 825	 timecost = 0.055108s
CS: find better solution, the fvsp is = 824	 timecost = 0.05515s
CS: find better solution, the fvsp is = 823	 timecost = 0.055204s
CS: find better solution, the fvsp is = 822	 timecost = 0.055251s
CS: find better solution, the fvsp is = 821	 timecost = 0.055293s
CS: find better solution, the fvsp is = 820	 timecost = 0.055333s
CS: find better solution, the fvsp is = 819	 timecost = 0.055374s
CS: find better solution, the fvsp is = 818	 timecost = 0.055415s
CS: find better solution, the fvsp is = 817	 timecost = 0.055461s
CS: find better solution, the fvsp is = 816	 timecost = 0.055504s
CS: find better solution, the fvsp is = 815	 timecost = 0.055547s
CS: find better solution, the fvsp is = 814	 timecost = 0.055587s
CS: find better solution, the fvsp is = 813	 timecost = 0.055629s
CS: find better solution, the fvsp is = 812	 timecost = 0.055673s
CS: find better solution, the fvsp is = 811	 timecost = 0.055716s
CS: find better solution, the fvsp is = 810	 timecost = 0.055759s
CS: find better solution, the fvsp is = 809	 timecost = 0.055801s
CS: find better solution, the fvsp is = 808	 timecost = 0.05584s
CS: find better solution, the fvsp is = 807	 timecost = 0.055881s
CS: find better solution, the fvsp is = 806	 timecost = 0.055928s
CS: find better solution, the fvsp is = 805	 timecost = 0.055971s
CS: find better solution, the fvsp is = 804	 timecost = 0.056017s
CS: find better solution, the fvsp is = 803	 timecost = 0.056059s
CS: find better solution, the fvsp is = 802	 timecost = 0.0561s
CS: find better solution, the fvsp is = 801	 timecost = 0.056145s
CS: find better solution, the fvsp is = 800	 timecost = 0.056202s
CS: find better solution, the fvsp is = 799	 timecost = 0.056247s
CS: find better solution, the fvsp is = 798	 timecost = 0.056292s
CS: find better solution, the fvsp is = 797	 timecost = 0.056334s
CS: find better solution, the fvsp is = 796	 timecost = 0.056378s
CS: find better solution, the fvsp is = 795	 timecost = 0.056419s
CS: find better solution, the fvsp is = 794	 timecost = 0.056461s
CS: find better solution, the fvsp is = 793	 timecost = 0.056503s
CS: find better solution, the fvsp is = 792	 timecost = 0.056543s
CS: find better solution, the fvsp is = 791	 timecost = 0.056584s
CS: find better solution, the fvsp is = 790	 timecost = 0.056626s
CS: find better solution, the fvsp is = 789	 timecost = 0.056667s
CS: find better solution, the fvsp is = 788	 timecost = 0.056713s
CS: find better solution, the fvsp is = 787	 timecost = 0.056756s
CS: find better solution, the fvsp is = 786	 timecost = 0.056797s
CS: find better solution, the fvsp is = 785	 timecost = 0.056841s
CS: find better solution, the fvsp is = 784	 timecost = 0.056882s
CS: find better solution, the fvsp is = 783	 timecost = 0.056924s
CS: find better solution, the fvsp is = 782	 timecost = 0.056967s
CS: find better solution, the fvsp is = 781	 timecost = 0.057007s
CS: find better solution, the fvsp is = 780	 timecost = 0.05705s
CS: find better solution, the fvsp is = 779	 timecost = 0.071631s
CS: find better solution, the fvsp is = 778	 timecost = 0.07169s
CS: find better solution, the fvsp is = 777	 timecost = 0.071736s
CS: find better solution, the fvsp is = 776	 timecost = 0.071782s
CS: find better solution, the fvsp is = 775	 timecost = 0.071827s
CS: find better solution, the fvsp is = 774	 timecost = 0.071871s
CS: find better solution, the fvsp is = 773	 timecost = 0.071915s
CS: find better solution, the fvsp is = 772	 timecost = 0.07196s
CS: find better solution, the fvsp is = 771	 timecost = 0.072003s
CS: find better solution, the fvsp is = 770	 timecost = 0.07205s
CS: find better solution, the fvsp is = 769	 timecost = 0.072097s
CS: find better solution, the fvsp is = 768	 timecost = 0.072137s
CS: find better solution, the fvsp is = 767	 timecost = 0.072191s
CS: find better solution, the fvsp is = 766	 timecost = 0.072235s
CS: find better solution, the fvsp is = 765	 timecost = 0.072278s
CS: find better solution, the fvsp is = 764	 timecost = 0.072325s
CS: find better solution, the fvsp is = 763	 timecost = 0.072367s
CS: find better solution, the fvsp is = 762	 timecost = 0.072408s
CS: find better solution, the fvsp is = 761	 timecost = 0.072449s
CS: find better solution, the fvsp is = 760	 timecost = 0.072498s
CS: find better solution, the fvsp is = 759	 timecost = 0.072542s
CS: find better solution, the fvsp is = 758	 timecost = 0.072586s
CS: find better solution, the fvsp is = 757	 timecost = 0.072628s
CS: find better solution, the fvsp is = 756	 timecost = 0.07267s
CS: find better solution, the fvsp is = 755	 timecost = 0.072714s
CS: find better solution, the fvsp is = 754	 timecost = 0.072755s
CS: find better solution, the fvsp is = 753	 timecost = 0.072798s
CS: find better solution, the fvsp is = 752	 timecost = 0.072839s
CS: find better solution, the fvsp is = 751	 timecost = 0.072883s
CS: find better solution, the fvsp is = 750	 timecost = 0.07293s
CS: find better solution, the fvsp is = 749	 timecost = 0.072973s
CS: find better solution, the fvsp is = 748	 timecost = 0.073018s
CS: find better solution, the fvsp is = 747	 timecost = 0.073061s
CS: find better solution, the fvsp is = 746	 timecost = 0.073102s
CS: find better solution, the fvsp is = 745	 timecost = 0.073147s
CS: find better solution, the fvsp is = 744	 timecost = 0.073201s
CS: find better solution, the fvsp is = 743	 timecost = 0.073243s
CS: find better solution, the fvsp is = 742	 timecost = 0.07329s
CS: find better solution, the fvsp is = 741	 timecost = 0.073335s
CS: find better solution, the fvsp is = 740	 timecost = 0.073377s
CS: find better solution, the fvsp is = 739	 timecost = 0.073419s
CS: find better solution, the fvsp is = 738	 timecost = 0.073467s
CS: find better solution, the fvsp is = 737	 timecost = 0.086437s
CS: find better solution, the fvsp is = 736	 timecost = 0.086486s
CS: find better solution, the fvsp is = 735	 timecost = 0.086528s
CS: find better solution, the fvsp is = 734	 timecost = 0.08657s
CS: find better solution, the fvsp is = 733	 timecost = 0.086612s
CS: find better solution, the fvsp is = 732	 timecost = 0.086657s
CS: find better solution, the fvsp is = 731	 timecost = 0.086704s
CS: find better solution, the fvsp is = 730	 timecost = 0.086748s
CS: find better solution, the fvsp is = 729	 timecost = 0.086793s
CS: find better solution, the fvsp is = 728	 timecost = 0.086837s
CS: find better solution, the fvsp is = 727	 timecost = 0.086881s
CS: find better solution, the fvsp is = 726	 timecost = 0.086927s
CS: find better solution, the fvsp is = 725	 timecost = 0.086974s
CS: find better solution, the fvsp is = 724	 timecost = 0.08702s
CS: find better solution, the fvsp is = 723	 timecost = 0.087063s
CS: find better solution, the fvsp is = 722	 timecost = 0.087106s
CS: find better solution, the fvsp is = 721	 timecost = 0.087147s
CS: find better solution, the fvsp is = 720	 timecost = 0.087201s
CS: find better solution, the fvsp is = 719	 timecost = 0.087247s
CS: find better solution, the fvsp is = 718	 timecost = 0.087287s
CS: find better solution, the fvsp is = 717	 timecost = 0.087338s
CS: find better solution, the fvsp is = 716	 timecost = 0.087381s
CS: find better solution, the fvsp is = 715	 timecost = 0.087428s
CS: find better solution, the fvsp is = 714	 timecost = 0.087473s
CS: find better solution, the fvsp is = 713	 timecost = 0.087515s
CS: find better solution, the fvsp is = 712	 timecost = 0.087563s
CS: find better solution, the fvsp is = 711	 timecost = 0.087604s
CS: find better solution, the fvsp is = 710	 timecost = 0.08765s
CS: find better solution, the fvsp is = 709	 timecost = 0.097051s
CS: find better solution, the fvsp is = 708	 timecost = 0.097103s
CS: find better solution, the fvsp is = 707	 timecost = 0.097149s
CS: find better solution, the fvsp is = 706	 timecost = 0.097208s
CS: find better solution, the fvsp is = 705	 timecost = 0.097255s
CS: find better solution, the fvsp is = 704	 timecost = 0.097298s
CS: find better solution, the fvsp is = 703	 timecost = 0.097344s
CS: find better solution, the fvsp is = 702	 timecost = 0.097386s
CS: find better solution, the fvsp is = 701	 timecost = 0.09743s
CS: find better solution, the fvsp is = 700	 timecost = 0.097472s
CS: find better solution, the fvsp is = 699	 timecost = 0.097519s
CS: find better solution, the fvsp is = 698	 timecost = 0.097565s
CS: find better solution, the fvsp is = 697	 timecost = 0.106087s
CS: find better solution, the fvsp is = 696	 timecost = 0.10614s
CS: find better solution, the fvsp is = 695	 timecost = 0.106193s
CS: find better solution, the fvsp is = 694	 timecost = 0.106239s
CS: find better solution, the fvsp is = 693	 timecost = 0.106281s
CS: find better solution, the fvsp is = 692	 timecost = 0.106328s
CS: find better solution, the fvsp is = 691	 timecost = 0.10638s
CS: find better solution, the fvsp is = 690	 timecost = 0.106422s
CS: find better solution, the fvsp is = 689	 timecost = 0.10647s
CS: find better solution, the fvsp is = 688	 timecost = 0.106518s
CS: find better solution, the fvsp is = 687	 timecost = 0.106564s
CS: find better solution, the fvsp is = 686	 timecost = 0.114845s
CS: find better solution, the fvsp is = 685	 timecost = 0.114894s
CS: find better solution, the fvsp is = 684	 timecost = 0.114935s
CS: find better solution, the fvsp is = 683	 timecost = 0.114978s
CS: find better solution, the fvsp is = 682	 timecost = 0.115023s
CS: find better solution, the fvsp is = 681	 timecost = 0.115065s
CS: find better solution, the fvsp is = 680	 timecost = 0.115108s
CS: find better solution, the fvsp is = 679	 timecost = 0.115155s
CS: find better solution, the fvsp is = 678	 timecost = 0.115212s
CS: find better solution, the fvsp is = 677	 timecost = 0.115257s
CS: find better solution, the fvsp is = 676	 timecost = 0.12232s
CS: find better solution, the fvsp is = 675	 timecost = 0.122375s
CS: find better solution, the fvsp is = 674	 timecost = 0.122425s
CS: find better solution, the fvsp is = 673	 timecost = 0.12247s
CS: find better solution, the fvsp is = 672	 timecost = 0.136194s
CS: find better solution, the fvsp is = 671	 timecost = 0.136243s
CS: find better solution, the fvsp is = 670	 timecost = 0.136289s
CS: find better solution, the fvsp is = 669	 timecost = 0.136337s
CS: find better solution, the fvsp is = 668	 timecost = 0.142651s
CS: find better solution, the fvsp is = 667	 timecost = 0.142698s
CS: find better solution, the fvsp is = 666	 timecost = 0.142744s
CS: find better solution, the fvsp is = 665	 timecost = 0.142791s
CS: find better solution, the fvsp is = 664	 timecost = 0.148213s
CS: find better solution, the fvsp is = 663	 timecost = 0.148261s
CS: find better solution, the fvsp is = 662	 timecost = 0.154354s
CS: find better solution, the fvsp is = 661	 timecost = 0.159724s
CS: find better solution, the fvsp is = 660	 timecost = 0.159792s
CS: find better solution, the fvsp is = 659	 timecost = 0.159841s
CS: find better solution, the fvsp is = 658	 timecost = 0.165472s
CS: find better solution, the fvsp is = 657	 timecost = 0.170617s
CS: find better solution, the fvsp is = 656	 timecost = 0.170667s
CS: find better solution, the fvsp is = 655	 timecost = 0.170712s
CS: find better solution, the fvsp is = 654	 timecost = 0.190314s
CS: find better solution, the fvsp is = 653	 timecost = 0.252698s
CS: find better solution, the fvsp is = 652	 timecost = 0.252755s
CS: find better solution, the fvsp is = 651	 timecost = 0.2528s
CS: find better solution, the fvsp is = 650	 timecost = 0.252846s
CS: find better solution, the fvsp is = 649	 timecost = 0.252894s
CS: find better solution, the fvsp is = 648	 timecost = 0.258087s
CS: find better solution, the fvsp is = 647	 timecost = 0.273967s
CS: find better solution, the fvsp is = 646	 timecost = 0.298659s
CS: find better solution, the fvsp is = 645	 timecost = 0.298712s
CS: find better solution, the fvsp is = 644	 timecost = 0.298757s
CS: find better solution, the fvsp is = 643	 timecost = 0.298803s
CS: find better solution, the fvsp is = 642	 timecost = 0.312384s
CS: find better solution, the fvsp is = 641	 timecost = 0.316532s
CS: find better solution, the fvsp is = 640	 timecost = 0.316579s
CS: find better solution, the fvsp is = 639	 timecost = 0.33645s
CS: find better solution, the fvsp is = 638	 timecost = 0.370553s
CS: find better solution, the fvsp is = 637	 timecost = 0.37469s
CS: find better solution, the fvsp is = 636	 timecost = 0.374739s
CS: find better solution, the fvsp is = 635	 timecost = 0.40468s
CS: find better solution, the fvsp is = 634	 timecost = 0.41201s
CS: find better solution, the fvsp is = 633	 timecost = 0.485726s
CS: find better solution, the fvsp is = 632	 timecost = 0.493266s
CS: find better solution, the fvsp is = 631	 timecost = 0.496956s
CS: find better solution, the fvsp is = 630	 timecost = 0.500428s
CS: find better solution, the fvsp is = 629	 timecost = 0.503911s
CS: find better solution, the fvsp is = 628	 timecost = 0.530737s
CS: find better solution, the fvsp is = 627	 timecost = 0.534434s
CS: find better solution, the fvsp is = 626	 timecost = 0.584976s
CS: find better solution, the fvsp is = 625	 timecost = 0.606949s
CS: find better solution, the fvsp is = 624	 timecost = 0.607009s
CS: find better solution, the fvsp is = 623	 timecost = 0.627071s
CS: find better solution, the fvsp is = 622	 timecost = 0.627126s
CS: find better solution, the fvsp is = 621	 timecost = 0.630746s
CS: find better solution, the fvsp is = 620	 timecost = 0.634072s
CS: find better solution, the fvsp is = 619	 timecost = 0.673722s
CS: find better solution, the fvsp is = 618	 timecost = 0.673774s
CS: find better solution, the fvsp is = 617	 timecost = 1.02998s
CS: find better solution, the fvsp is = 616	 timecost = 1.05798s
CS: find better solution, the fvsp is = 615	 timecost = 1.0728s
CS: find better solution, the fvsp is = 614	 timecost = 1.12294s
CS: find better solution, the fvsp is = 613	 timecost = 1.31317s
CS: find better solution, the fvsp is = 612	 timecost = 1.33398s
CS: find better solution, the fvsp is = 611	 timecost = 1.35644s
CS: find better solution, the fvsp is = 610	 timecost = 1.35649s
CS: find better solution, the fvsp is = 609	 timecost = 1.36004s
CS: find better solution, the fvsp is = 608	 timecost = 1.42797s
CS: find better solution, the fvsp is = 607	 timecost = 1.59338s
CS: find better solution, the fvsp is = 606	 timecost = 1.59345s
CS: find better solution, the fvsp is = 605	 timecost = 1.72535s
CS: find better solution, the fvsp is = 604	 timecost = 1.82496s
CS: find better solution, the fvsp is = 603	 timecost = 1.96562s
CS: find better solution, the fvsp is = 602	 timecost = 1.97528s
CS: find better solution, the fvsp is = 601	 timecost = 2.05203s
CS: find better solution, the fvsp is = 600	 timecost = 2.16411s
CS: find better solution, the fvsp is = 599	 timecost = 2.22687s
CS: find better solution, the fvsp is = 598	 timecost = 2.50069s
CS: find better solution, the fvsp is = 597	 timecost = 3.15073s
CS: find better solution, the fvsp is = 596	 timecost = 3.45616s
CS: find better solution, the fvsp is = 595	 timecost = 3.49027s
CS: find better solution, the fvsp is = 594	 timecost = 3.49032s
CS: find better solution, the fvsp is = 593	 timecost = 3.66763s
CS: find better solution, the fvsp is = 592	 timecost = 3.91451s
CS: find better solution, the fvsp is = 591	 timecost = 4.35075s
CS: find better solution, the fvsp is = 590	 timecost = 6.4357s
CS: find better solution, the fvsp is = 589	 timecost = 8.11203s
CS: find better solution, the fvsp is = 588	 timecost = 8.43053s
CS: find better solution, the fvsp is = 587	 timecost = 8.46578s
CS: find better solution, the fvsp is = 586	 timecost = 8.94858s
CS: find better solution, the fvsp is = 585	 timecost = 9.15263s
CS: find better solution, the fvsp is = 584	 timecost = 10.1508s
CS: find better solution, the fvsp is = 583	 timecost = 13.7325s
CS: find better solution, the fvsp is = 582	 timecost = 29.0358s
CS: find better solution, the fvsp is = 581	 timecost = 33.7209s
CS: find better solution, the fvsp is = 580	 timecost = 35.4221s
CS: find better solution, the fvsp is = 579	 timecost = 39.2468s
CS: find better solution, the fvsp is = 578	 timecost = 42.7521s
CS: find better solution, the fvsp is = 577	 timecost = 44.4356s
CS: find better solution, the fvsp is = 576	 timecost = 45.3348s
CS: find better solution, the fvsp is = 575	 timecost = 82.6343s
CS: find better solution, the fvsp is = 574	 timecost = 82.6867s
CS: find better solution, the fvsp is = 573	 timecost = 82.6947s
CS: find better solution, the fvsp is = 572	 timecost = 83.6076s
CS: find better solution, the fvsp is = 571	 timecost = 92.7626s
CS: find better solution, the fvsp is = 570	 timecost = 99.5702s
CS: find better solution, the fvsp is = 569	 timecost = 133.796s
CS: find better solution, the fvsp is = 568	 timecost = 143.559s
CS: find better solution, the fvsp is = 567	 timecost = 153.909s
CS: find better solution, the fvsp is = 566	 timecost = 320.205s
local_f = 566
key node:
1463 1068 905 1233 653 858 210 1514 1675 735 1296 248 1445 1723 839 1333 174 193 589 1728 511 1691 63 945 851 1201 485 823 96 70 954 486 1002 772 1134 1738 1284 669 759 1111 516 401 1503 947 959 1400 1586 39 1477 434 1432 725 557 1206 122 1491 1622 1373 1420 347 1459 1044 628 1479 1359 106 232 1091 1657 1582 898 1595 456 1351 464 1379 1361 1546 797 842 870 695 1672 376 1237 478 918 152 76 1454 856 1136 446 615 118 1338 94 535 1196 1086 145 833 197 588 796 179 785 325 1487 1450 853 1009 1410 469 1055 908 1324 1057 1130 1305 663 971 1220 925 1119 1200 26 195 1634 71 384 1456 1393 700 534 706 54 704 194 1378 495 599 1390 845 252 450 359 1494 101 515 883 1631 813 1408 1316 164 1271 687 333 931 49 233 1394 133 1047 12 1730 100 621 552 1203 708 254 1666 1010 1327 361 151 407 819 1426 1180 1522 1416 372 1318 1572 1607 1588 1386 1231 1433 1190 563 1499 863 902 403 38 479 323 1388 1517 317 655 698 1365 566 249 667 51 529 1341 265 744 447 488 48 311 733 468 205 396 21 1392 750 1028 810 806 585 1247 1150 1442 274 1249 1372 315 1505 1290 1151 865 549 1283 321 1712 847 992 1744 0 864 105 314 1403 1267 949 302 153 1575 1366 79 362 805 593 186 1591 656 1515 275 465 1342 198 1213 1612 1387 1478 1715 1544 1724 757 1295 875 417 909 1145 32 567 1462 507 924 1667 1160 1042 1412 1018 831 148 1747 878 1741 1288 1697 597 1129 1609 1125 882 1263 1596 846 639 1674 940 1164 504 955 1276 1070 1455 297 114 583 970 1590 312 1722 1549 633 1717 961 278 1732 1513 1452 1029 1680 512 1034 1578 1189 1695 1745 150 244 1154 1665 339 1718 818 491 84 903 1257 1619 1447 1266 181 271 1364 419 586 737 1105 1362 329 442 440 678 997 765 14 18 590 1221 1087 211 213 857 828 1179 731 1720 31 373 1485 470 1344 1234 284 1642 617 1268 1144 623 1027 1208 991 935 1228 674 111 140 412 107 439 1011 866 400 1328 1606 1739 1645 1306 416 1325 259 135 613 455 1369 923 1116 1529 640 418 758 934 1637 1193 1490 1704 1576 498 1424 699 1032 1358 1383 143 1096 1054 1587 888 371 739 974 1525 1250 292 272 571 335 1279 1142 144 1226 686 1217 1577 767 1679 705 1243 65 801 1538 459 531 463 1101 61 1708 1592 1081 1094 832 1230 395 1671 812 560 1660 807 255 471 1354 191 928 1498 1583 545 1038 1315 1058 689 36 1613 1281 229 1599 1472 880 760 520 572 301 1628 1415 1725 1024 457 1273 282 555 208 1700 1502 1277 1526 1112 701 1048 682 838 1439 1414 808 964 1683 1152 13 827 1555 125 816 1533 160 184 1157 1721 1464 180 660 1654 584 22 852 1031 1699 170 1218 482 1005 1374 1644 1564 884 402 337 1310 551 983 1311 113 429 714 1560 
============================ round 10 ===============================
Complete the construction of the initial solution, the fvsp is = 866	 timecost = 0.030916s
CS: find better solution, the fvsp is = 865	 timecost = 0.051623s
CS: find better solution, the fvsp is = 864	 timecost = 0.051675s
CS: find better solution, the fvsp is = 863	 timecost = 0.051717s
CS: find better solution, the fvsp is = 862	 timecost = 0.05176s
CS: find better solution, the fvsp is = 861	 timecost = 0.051803s
CS: find better solution, the fvsp is = 860	 timecost = 0.051849s
CS: find better solution, the fvsp is = 859	 timecost = 0.051902s
CS: find better solution, the fvsp is = 858	 timecost = 0.051943s
CS: find better solution, the fvsp is = 857	 timecost = 0.051986s
CS: find better solution, the fvsp is = 856	 timecost = 0.052027s
CS: find better solution, the fvsp is = 855	 timecost = 0.052072s
CS: find better solution, the fvsp is = 854	 timecost = 0.052116s
CS: find better solution, the fvsp is = 853	 timecost = 0.052161s
CS: find better solution, the fvsp is = 852	 timecost = 0.052204s
CS: find better solution, the fvsp is = 851	 timecost = 0.052248s
CS: find better solution, the fvsp is = 850	 timecost = 0.052288s
CS: find better solution, the fvsp is = 849	 timecost = 0.052331s
CS: find better solution, the fvsp is = 848	 timecost = 0.052373s
CS: find better solution, the fvsp is = 847	 timecost = 0.052416s
CS: find better solution, the fvsp is = 846	 timecost = 0.052457s
CS: find better solution, the fvsp is = 845	 timecost = 0.052497s
CS: find better solution, the fvsp is = 844	 timecost = 0.052538s
CS: find better solution, the fvsp is = 843	 timecost = 0.052581s
CS: find better solution, the fvsp is = 842	 timecost = 0.05263s
CS: find better solution, the fvsp is = 841	 timecost = 0.052676s
CS: find better solution, the fvsp is = 840	 timecost = 0.052717s
CS: find better solution, the fvsp is = 839	 timecost = 0.05276s
CS: find better solution, the fvsp is = 838	 timecost = 0.052805s
CS: find better solution, the fvsp is = 837	 timecost = 0.052847s
CS: find better solution, the fvsp is = 836	 timecost = 0.052886s
CS: find better solution, the fvsp is = 835	 timecost = 0.052929s
CS: find better solution, the fvsp is = 834	 timecost = 0.052974s
CS: find better solution, the fvsp is = 833	 timecost = 0.053016s
CS: find better solution, the fvsp is = 832	 timecost = 0.053054s
CS: find better solution, the fvsp is = 831	 timecost = 0.053099s
CS: find better solution, the fvsp is = 830	 timecost = 0.053142s
CS: find better solution, the fvsp is = 829	 timecost = 0.053184s
CS: find better solution, the fvsp is = 828	 timecost = 0.05323s
CS: find better solution, the fvsp is = 827	 timecost = 0.053275s
CS: find better solution, the fvsp is = 826	 timecost = 0.053317s
CS: find better solution, the fvsp is = 825	 timecost = 0.053362s
CS: find better solution, the fvsp is = 824	 timecost = 0.053407s
CS: find better solution, the fvsp is = 823	 timecost = 0.05345s
CS: find better solution, the fvsp is = 822	 timecost = 0.053493s
CS: find better solution, the fvsp is = 821	 timecost = 0.053533s
CS: find better solution, the fvsp is = 820	 timecost = 0.053578s
CS: find better solution, the fvsp is = 819	 timecost = 0.053632s
CS: find better solution, the fvsp is = 818	 timecost = 0.053675s
CS: find better solution, the fvsp is = 817	 timecost = 0.053715s
CS: find better solution, the fvsp is = 816	 timecost = 0.053755s
CS: find better solution, the fvsp is = 815	 timecost = 0.053798s
CS: find better solution, the fvsp is = 814	 timecost = 0.053837s
CS: find better solution, the fvsp is = 813	 timecost = 0.053886s
CS: find better solution, the fvsp is = 812	 timecost = 0.053927s
CS: find better solution, the fvsp is = 811	 timecost = 0.053972s
CS: find better solution, the fvsp is = 810	 timecost = 0.05401s
CS: find better solution, the fvsp is = 809	 timecost = 0.054052s
CS: find better solution, the fvsp is = 808	 timecost = 0.054102s
CS: find better solution, the fvsp is = 807	 timecost = 0.05415s
CS: find better solution, the fvsp is = 806	 timecost = 0.054192s
CS: find better solution, the fvsp is = 805	 timecost = 0.05423s
CS: find better solution, the fvsp is = 804	 timecost = 0.054277s
CS: find better solution, the fvsp is = 803	 timecost = 0.054319s
CS: find better solution, the fvsp is = 802	 timecost = 0.054364s
CS: find better solution, the fvsp is = 801	 timecost = 0.054407s
CS: find better solution, the fvsp is = 800	 timecost = 0.05445s
CS: find better solution, the fvsp is = 799	 timecost = 0.054497s
CS: find better solution, the fvsp is = 798	 timecost = 0.05454s
CS: find better solution, the fvsp is = 797	 timecost = 0.054585s
CS: find better solution, the fvsp is = 796	 timecost = 0.054634s
CS: find better solution, the fvsp is = 795	 timecost = 0.054677s
CS: find better solution, the fvsp is = 794	 timecost = 0.054721s
CS: find better solution, the fvsp is = 793	 timecost = 0.054762s
CS: find better solution, the fvsp is = 792	 timecost = 0.054802s
CS: find better solution, the fvsp is = 791	 timecost = 0.054845s
CS: find better solution, the fvsp is = 790	 timecost = 0.054884s
CS: find better solution, the fvsp is = 789	 timecost = 0.054929s
CS: find better solution, the fvsp is = 788	 timecost = 0.054969s
CS: find better solution, the fvsp is = 787	 timecost = 0.055014s
CS: find better solution, the fvsp is = 786	 timecost = 0.055055s
CS: find better solution, the fvsp is = 785	 timecost = 0.055099s
CS: find better solution, the fvsp is = 784	 timecost = 0.055144s
CS: find better solution, the fvsp is = 783	 timecost = 0.055188s
CS: find better solution, the fvsp is = 782	 timecost = 0.055232s
CS: find better solution, the fvsp is = 781	 timecost = 0.055275s
CS: find better solution, the fvsp is = 780	 timecost = 0.070153s
CS: find better solution, the fvsp is = 779	 timecost = 0.070199s
CS: find better solution, the fvsp is = 778	 timecost = 0.070244s
CS: find better solution, the fvsp is = 777	 timecost = 0.070286s
CS: find better solution, the fvsp is = 776	 timecost = 0.070328s
CS: find better solution, the fvsp is = 775	 timecost = 0.070372s
CS: find better solution, the fvsp is = 774	 timecost = 0.070412s
CS: find better solution, the fvsp is = 773	 timecost = 0.070457s
CS: find better solution, the fvsp is = 772	 timecost = 0.0705s
CS: find better solution, the fvsp is = 771	 timecost = 0.070544s
CS: find better solution, the fvsp is = 770	 timecost = 0.070586s
CS: find better solution, the fvsp is = 769	 timecost = 0.070639s
CS: find better solution, the fvsp is = 768	 timecost = 0.070683s
CS: find better solution, the fvsp is = 767	 timecost = 0.07073s
CS: find better solution, the fvsp is = 766	 timecost = 0.070775s
CS: find better solution, the fvsp is = 765	 timecost = 0.070824s
CS: find better solution, the fvsp is = 764	 timecost = 0.070864s
CS: find better solution, the fvsp is = 763	 timecost = 0.070903s
CS: find better solution, the fvsp is = 762	 timecost = 0.070947s
CS: find better solution, the fvsp is = 761	 timecost = 0.070994s
CS: find better solution, the fvsp is = 760	 timecost = 0.07104s
CS: find better solution, the fvsp is = 759	 timecost = 0.071087s
CS: find better solution, the fvsp is = 758	 timecost = 0.071132s
CS: find better solution, the fvsp is = 757	 timecost = 0.071176s
CS: find better solution, the fvsp is = 756	 timecost = 0.071217s
CS: find better solution, the fvsp is = 755	 timecost = 0.07126s
CS: find better solution, the fvsp is = 754	 timecost = 0.071304s
CS: find better solution, the fvsp is = 753	 timecost = 0.071346s
CS: find better solution, the fvsp is = 752	 timecost = 0.07139s
CS: find better solution, the fvsp is = 751	 timecost = 0.071431s
CS: find better solution, the fvsp is = 750	 timecost = 0.071476s
CS: find better solution, the fvsp is = 749	 timecost = 0.071524s
CS: find better solution, the fvsp is = 748	 timecost = 0.071565s
CS: find better solution, the fvsp is = 747	 timecost = 0.071622s
CS: find better solution, the fvsp is = 746	 timecost = 0.071673s
CS: find better solution, the fvsp is = 745	 timecost = 0.071718s
CS: find better solution, the fvsp is = 744	 timecost = 0.071763s
CS: find better solution, the fvsp is = 743	 timecost = 0.07181s
CS: find better solution, the fvsp is = 742	 timecost = 0.071861s
CS: find better solution, the fvsp is = 741	 timecost = 0.071906s
CS: find better solution, the fvsp is = 740	 timecost = 0.071953s
CS: find better solution, the fvsp is = 739	 timecost = 0.071997s
CS: find better solution, the fvsp is = 738	 timecost = 0.072042s
CS: find better solution, the fvsp is = 737	 timecost = 0.072088s
CS: find better solution, the fvsp is = 736	 timecost = 0.072129s
CS: find better solution, the fvsp is = 735	 timecost = 0.072173s
CS: find better solution, the fvsp is = 734	 timecost = 0.072214s
CS: find better solution, the fvsp is = 733	 timecost = 0.07226s
CS: find better solution, the fvsp is = 732	 timecost = 0.072308s
CS: find better solution, the fvsp is = 731	 timecost = 0.072351s
CS: find better solution, the fvsp is = 730	 timecost = 0.072393s
CS: find better solution, the fvsp is = 729	 timecost = 0.072439s
CS: find better solution, the fvsp is = 728	 timecost = 0.083627s
CS: find better solution, the fvsp is = 727	 timecost = 0.083677s
CS: find better solution, the fvsp is = 726	 timecost = 0.083717s
CS: find better solution, the fvsp is = 725	 timecost = 0.083758s
CS: find better solution, the fvsp is = 724	 timecost = 0.083804s
CS: find better solution, the fvsp is = 723	 timecost = 0.083844s
CS: find better solution, the fvsp is = 722	 timecost = 0.083898s
CS: find better solution, the fvsp is = 721	 timecost = 0.083942s
CS: find better solution, the fvsp is = 720	 timecost = 0.083989s
CS: find better solution, the fvsp is = 719	 timecost = 0.084034s
CS: find better solution, the fvsp is = 718	 timecost = 0.084084s
CS: find better solution, the fvsp is = 717	 timecost = 0.084126s
CS: find better solution, the fvsp is = 716	 timecost = 0.084169s
CS: find better solution, the fvsp is = 715	 timecost = 0.08421s
CS: find better solution, the fvsp is = 714	 timecost = 0.084256s
CS: find better solution, the fvsp is = 713	 timecost = 0.084298s
CS: find better solution, the fvsp is = 712	 timecost = 0.084345s
CS: find better solution, the fvsp is = 711	 timecost = 0.084389s
CS: find better solution, the fvsp is = 710	 timecost = 0.084438s
CS: find better solution, the fvsp is = 709	 timecost = 0.08448s
CS: find better solution, the fvsp is = 708	 timecost = 0.084527s
CS: find better solution, the fvsp is = 707	 timecost = 0.084568s
CS: find better solution, the fvsp is = 706	 timecost = 0.084617s
CS: find better solution, the fvsp is = 705	 timecost = 0.084661s
CS: find better solution, the fvsp is = 704	 timecost = 0.084706s
CS: find better solution, the fvsp is = 703	 timecost = 0.084755s
CS: find better solution, the fvsp is = 702	 timecost = 0.084801s
CS: find better solution, the fvsp is = 701	 timecost = 0.094534s
CS: find better solution, the fvsp is = 700	 timecost = 0.094586s
CS: find better solution, the fvsp is = 699	 timecost = 0.094639s
CS: find better solution, the fvsp is = 698	 timecost = 0.094686s
CS: find better solution, the fvsp is = 697	 timecost = 0.094731s
CS: find better solution, the fvsp is = 696	 timecost = 0.094779s
CS: find better solution, the fvsp is = 695	 timecost = 0.094827s
CS: find better solution, the fvsp is = 694	 timecost = 0.094872s
CS: find better solution, the fvsp is = 693	 timecost = 0.094917s
CS: find better solution, the fvsp is = 692	 timecost = 0.09496s
CS: find better solution, the fvsp is = 691	 timecost = 0.095007s
CS: find better solution, the fvsp is = 690	 timecost = 0.095053s
CS: find better solution, the fvsp is = 689	 timecost = 0.095094s
CS: find better solution, the fvsp is = 688	 timecost = 0.103899s
CS: find better solution, the fvsp is = 687	 timecost = 0.103952s
CS: find better solution, the fvsp is = 686	 timecost = 0.103999s
CS: find better solution, the fvsp is = 685	 timecost = 0.104043s
CS: find better solution, the fvsp is = 684	 timecost = 0.104094s
CS: find better solution, the fvsp is = 683	 timecost = 0.104139s
CS: find better solution, the fvsp is = 682	 timecost = 0.104185s
CS: find better solution, the fvsp is = 681	 timecost = 0.104232s
CS: find better solution, the fvsp is = 680	 timecost = 0.10428s
CS: find better solution, the fvsp is = 679	 timecost = 0.104321s
CS: find better solution, the fvsp is = 678	 timecost = 0.104367s
CS: find better solution, the fvsp is = 677	 timecost = 0.112144s
CS: find better solution, the fvsp is = 676	 timecost = 0.11219s
CS: find better solution, the fvsp is = 675	 timecost = 0.112236s
CS: find better solution, the fvsp is = 674	 timecost = 0.112281s
CS: find better solution, the fvsp is = 673	 timecost = 0.112324s
CS: find better solution, the fvsp is = 672	 timecost = 0.112371s
CS: find better solution, the fvsp is = 671	 timecost = 0.112416s
CS: find better solution, the fvsp is = 670	 timecost = 0.119195s
CS: find better solution, the fvsp is = 669	 timecost = 0.119244s
CS: find better solution, the fvsp is = 668	 timecost = 0.11929s
CS: find better solution, the fvsp is = 667	 timecost = 0.119336s
CS: find better solution, the fvsp is = 666	 timecost = 0.125571s
CS: find better solution, the fvsp is = 665	 timecost = 0.125627s
CS: find better solution, the fvsp is = 664	 timecost = 0.125675s
CS: find better solution, the fvsp is = 663	 timecost = 0.125722s
CS: find better solution, the fvsp is = 662	 timecost = 0.125769s
CS: find better solution, the fvsp is = 661	 timecost = 0.125815s
CS: find better solution, the fvsp is = 660	 timecost = 0.125857s
CS: find better solution, the fvsp is = 659	 timecost = 0.131932s
CS: find better solution, the fvsp is = 658	 timecost = 0.131983s
CS: find better solution, the fvsp is = 657	 timecost = 0.13783s
CS: find better solution, the fvsp is = 656	 timecost = 0.13788s
CS: find better solution, the fvsp is = 655	 timecost = 0.137928s
CS: find better solution, the fvsp is = 654	 timecost = 0.137975s
CS: find better solution, the fvsp is = 653	 timecost = 0.138016s
CS: find better solution, the fvsp is = 652	 timecost = 0.138061s
CS: find better solution, the fvsp is = 651	 timecost = 0.138105s
CS: find better solution, the fvsp is = 650	 timecost = 0.14906s
CS: find better solution, the fvsp is = 649	 timecost = 0.154526s
CS: find better solution, the fvsp is = 648	 timecost = 0.154572s
CS: find better solution, the fvsp is = 647	 timecost = 0.159333s
CS: find better solution, the fvsp is = 646	 timecost = 0.179633s
CS: find better solution, the fvsp is = 645	 timecost = 0.179686s
CS: find better solution, the fvsp is = 644	 timecost = 0.191227s
CS: find better solution, the fvsp is = 643	 timecost = 0.19128s
CS: find better solution, the fvsp is = 642	 timecost = 0.191326s
CS: find better solution, the fvsp is = 641	 timecost = 0.203059s
CS: find better solution, the fvsp is = 640	 timecost = 0.203109s
CS: find better solution, the fvsp is = 639	 timecost = 0.234095s
CS: find better solution, the fvsp is = 638	 timecost = 0.23417s
CS: find better solution, the fvsp is = 637	 timecost = 0.234217s
CS: find better solution, the fvsp is = 636	 timecost = 0.234265s
CS: find better solution, the fvsp is = 635	 timecost = 0.249044s
CS: find better solution, the fvsp is = 634	 timecost = 0.277394s
CS: find better solution, the fvsp is = 633	 timecost = 0.277451s
CS: find better solution, the fvsp is = 632	 timecost = 0.277498s
CS: find better solution, the fvsp is = 631	 timecost = 0.277545s
CS: find better solution, the fvsp is = 630	 timecost = 0.283114s
CS: find better solution, the fvsp is = 629	 timecost = 0.304564s
CS: find better solution, the fvsp is = 628	 timecost = 0.304626s
CS: find better solution, the fvsp is = 627	 timecost = 0.365287s
CS: find better solution, the fvsp is = 626	 timecost = 0.365344s
CS: find better solution, the fvsp is = 625	 timecost = 0.365393s
CS: find better solution, the fvsp is = 624	 timecost = 0.380845s
CS: find better solution, the fvsp is = 623	 timecost = 0.380897s
CS: find better solution, the fvsp is = 622	 timecost = 0.390563s
CS: find better solution, the fvsp is = 621	 timecost = 0.390627s
CS: find better solution, the fvsp is = 620	 timecost = 0.417962s
CS: find better solution, the fvsp is = 619	 timecost = 0.505351s
CS: find better solution, the fvsp is = 618	 timecost = 0.584312s
CS: find better solution, the fvsp is = 617	 timecost = 0.584369s
CS: find better solution, the fvsp is = 616	 timecost = 0.584417s
CS: find better solution, the fvsp is = 615	 timecost = 0.688863s
CS: find better solution, the fvsp is = 614	 timecost = 0.692738s
CS: find better solution, the fvsp is = 613	 timecost = 0.928604s
CS: find better solution, the fvsp is = 612	 timecost = 0.937961s
CS: find better solution, the fvsp is = 611	 timecost = 0.938016s
CS: find better solution, the fvsp is = 610	 timecost = 0.93806s
CS: find better solution, the fvsp is = 609	 timecost = 0.938103s
CS: find better solution, the fvsp is = 608	 timecost = 0.997449s
CS: find better solution, the fvsp is = 607	 timecost = 1.13821s
CS: find better solution, the fvsp is = 606	 timecost = 1.23747s
CS: find better solution, the fvsp is = 605	 timecost = 1.28686s
CS: find better solution, the fvsp is = 604	 timecost = 1.43446s
CS: find better solution, the fvsp is = 603	 timecost = 1.60227s
CS: find better solution, the fvsp is = 602	 timecost = 1.60608s
CS: find better solution, the fvsp is = 601	 timecost = 1.67341s
CS: find better solution, the fvsp is = 600	 timecost = 2.01046s
CS: find better solution, the fvsp is = 599	 timecost = 2.03293s
CS: find better solution, the fvsp is = 598	 timecost = 2.16428s
CS: find better solution, the fvsp is = 597	 timecost = 2.27608s
CS: find better solution, the fvsp is = 596	 timecost = 2.51396s
CS: find better solution, the fvsp is = 595	 timecost = 3.32448s
CS: find better solution, the fvsp is = 594	 timecost = 3.41878s
CS: find better solution, the fvsp is = 593	 timecost = 3.48508s
CS: find better solution, the fvsp is = 592	 timecost = 3.49596s
CS: find better solution, the fvsp is = 591	 timecost = 4.10887s
CS: find better solution, the fvsp is = 590	 timecost = 4.12784s
CS: find better solution, the fvsp is = 589	 timecost = 5.10273s
CS: find better solution, the fvsp is = 588	 timecost = 5.46166s
CS: find better solution, the fvsp is = 587	 timecost = 5.4689s
CS: find better solution, the fvsp is = 586	 timecost = 6.26018s
CS: find better solution, the fvsp is = 585	 timecost = 6.82188s
CS: find better solution, the fvsp is = 584	 timecost = 7.58359s
CS: find better solution, the fvsp is = 583	 timecost = 8.19305s
CS: find better solution, the fvsp is = 582	 timecost = 9.13541s
CS: find better solution, the fvsp is = 581	 timecost = 11.1885s
CS: find better solution, the fvsp is = 580	 timecost = 11.2133s
CS: find better solution, the fvsp is = 579	 timecost = 14.1773s
CS: find better solution, the fvsp is = 578	 timecost = 19.5048s
CS: find better solution, the fvsp is = 577	 timecost = 21.0065s
CS: find better solution, the fvsp is = 576	 timecost = 22.1728s
CS: find better solution, the fvsp is = 575	 timecost = 22.5189s
CS: find better solution, the fvsp is = 574	 timecost = 28.9469s
CS: find better solution, the fvsp is = 573	 timecost = 29.7406s
CS: find better solution, the fvsp is = 572	 timecost = 30.1861s
CS: find better solution, the fvsp is = 571	 timecost = 30.2664s
CS: find better solution, the fvsp is = 570	 timecost = 36.1544s
CS: find better solution, the fvsp is = 569	 timecost = 44.5873s
CS: find better solution, the fvsp is = 568	 timecost = 44.6581s
CS: find better solution, the fvsp is = 567	 timecost = 296.908s
CS: find better solution, the fvsp is = 566	 timecost = 330.16s
CS: find better solution, the fvsp is = 565	 timecost = 395.977s
CS: find better solution, the fvsp is = 564	 timecost = 400.929s
CS: find better solution, the fvsp is = 563	 timecost = 405.481s
local_f = 563
key node:
950 63 864 246 1723 1525 915 460 525 563 1002 1620 1548 807 233 19 1044 122 445 1712 425 1111 828 560 1555 314 1575 1013 959 621 857 744 57 967 1087 1000 1099 154 571 1327 508 513 853 101 739 566 288 985 198 1386 905 711 1510 1393 361 846 1644 403 772 1533 1572 1595 405 704 1276 1657 1645 1745 1392 1447 737 1485 1274 1011 184 656 230 515 979 654 1160 816 373 701 1454 96 678 1189 1724 1439 1632 1164 1268 1070 706 1153 485 818 582 1568 1005 1619 909 590 454 1418 416 1365 409 1574 112 1514 1715 1003 71 410 1311 1614 1318 302 1018 833 1208 1145 106 1706 1399 312 419 213 372 1596 1694 295 265 1359 875 700 1108 1741 1197 523 152 401 218 1683 687 1587 1739 102 1179 1113 1513 278 49 1738 1270 1633 845 249 924 520 1608 103 831 137 308 963 660 1719 802 1699 1491 446 208 623 42 440 1728 1668 1628 1134 1672 674 1465 315 1057 1354 347 1226 1592 417 1665 1048 1394 1583 143 783 13 1053 585 999 1243 827 971 714 1228 1691 983 1382 1296 712 1598 1116 186 1081 318 465 195 1720 1599 1021 667 935 174 1403 545 346 1609 1278 1190 1605 111 456 1396 98 282 1216 610 1231 0 699 495 773 851 1066 938 1459 339 1725 284 1150 1390 1480 432 1405 580 482 535 65 552 1463 478 292 1302 1566 1325 475 90 1127 371 1722 429 338 574 1588 1068 1315 633 1019 492 1125 759 877 838 1731 164 1451 808 717 1362 1097 559 555 886 180 73 1257 1478 22 1747 819 1494 412 442 1055 1442 1469 1036 1381 1517 516 810 945 1631 1217 842 1180 1306 434 890 449 928 1038 1263 79 740 725 884 426 746 1479 646 1526 767 975 718 1502 947 396 160 151 619 1094 1420 1462 1496 1660 695 46 8 159 359 531 1742 708 181 1054 170 1196 1092 1487 732 521 1378 1648 389 639 1427 17 679 766 362 1218 651 15 501 803 1258 653 323 1452 140 1718 14 473 1476 1695 244 1133 1642 1295 850 355 94 765 1117 74 918 1313 144 1666 593 858 1536 333 1032 1455 191 682 1529 386 1409 229 61 940 504 193 232 26 1221 1129 171 118 663 1342 400 1679 113 1397 463 801 1577 557 974 1600 1416 925 1308 599 1112 524 588 866 363 1507 407 645 148 1708 872 303 135 1667 1266 1445 1084 1388 640 250 849 1351 43 1499 1203 1564 248 418 575 493 54 698 1119 863 812 1664 1477 1213 38 491 177 839 317 142 1364 254 1374 380 1237 1086 1154 1136 980 968 1233 1027 1410 1576 1271 1601 1700 1379 507 785 335 1654 272 923 197 529 981 255 806 301 954 1220 1037 211 1142 784 1034 70 584 908 1051 933 631 705 1433 1498 1488 1549 153 903 125 1310 731 1348 572 376 464 1515 486 84 131 145 1312 916 902 163 750 114 1501 252 1450 1337 1448 439 1519 511 259 774 459 
============================ round 11 ===============================
Complete the construction of the initial solution, the fvsp is = 871	 timecost = 0.030782s
CS: find better solution, the fvsp is = 870	 timecost = 0.052811s
CS: find better solution, the fvsp is = 869	 timecost = 0.05286s
CS: find better solution, the fvsp is = 868	 timecost = 0.052903s
CS: find better solution, the fvsp is = 867	 timecost = 0.052949s
CS: find better solution, the fvsp is = 866	 timecost = 0.05299s
CS: find better solution, the fvsp is = 865	 timecost = 0.053032s
CS: find better solution, the fvsp is = 864	 timecost = 0.053071s
CS: find better solution, the fvsp is = 863	 timecost = 0.053112s
CS: find better solution, the fvsp is = 862	 timecost = 0.053155s
CS: find better solution, the fvsp is = 861	 timecost = 0.053196s
CS: find better solution, the fvsp is = 860	 timecost = 0.053237s
CS: find better solution, the fvsp is = 859	 timecost = 0.053281s
CS: find better solution, the fvsp is = 858	 timecost = 0.053323s
CS: find better solution, the fvsp is = 857	 timecost = 0.053365s
CS: find better solution, the fvsp is = 856	 timecost = 0.05341s
CS: find better solution, the fvsp is = 855	 timecost = 0.053452s
CS: find better solution, the fvsp is = 854	 timecost = 0.053492s
CS: find better solution, the fvsp is = 853	 timecost = 0.053533s
CS: find better solution, the fvsp is = 852	 timecost = 0.053583s
CS: find better solution, the fvsp is = 851	 timecost = 0.053627s
CS: find better solution, the fvsp is = 850	 timecost = 0.053669s
CS: find better solution, the fvsp is = 849	 timecost = 0.053708s
CS: find better solution, the fvsp is = 848	 timecost = 0.053747s
CS: find better solution, the fvsp is = 847	 timecost = 0.053791s
CS: find better solution, the fvsp is = 846	 timecost = 0.053833s
CS: find better solution, the fvsp is = 845	 timecost = 0.053881s
CS: find better solution, the fvsp is = 844	 timecost = 0.053924s
CS: find better solution, the fvsp is = 843	 timecost = 0.053968s
CS: find better solution, the fvsp is = 842	 timecost = 0.054011s
CS: find better solution, the fvsp is = 841	 timecost = 0.054056s
CS: find better solution, the fvsp is = 840	 timecost = 0.0541s
CS: find better solution, the fvsp is = 839	 timecost = 0.05414s
CS: find better solution, the fvsp is = 838	 timecost = 0.054185s
CS: find better solution, the fvsp is = 837	 timecost = 0.054229s
CS: find better solution, the fvsp is = 836	 timecost = 0.054271s
CS: find better solution, the fvsp is = 835	 timecost = 0.054312s
CS: find better solution, the fvsp is = 834	 timecost = 0.054359s
CS: find better solution, the fvsp is = 833	 timecost = 0.054401s
CS: find better solution, the fvsp is = 832	 timecost = 0.054442s
CS: find better solution, the fvsp is = 831	 timecost = 0.054488s
CS: find better solution, the fvsp is = 830	 timecost = 0.054529s
CS: find better solution, the fvsp is = 829	 timecost = 0.054582s
CS: find better solution, the fvsp is = 828	 timecost = 0.054624s
CS: find better solution, the fvsp is = 827	 timecost = 0.054665s
CS: find better solution, the fvsp is = 826	 timecost = 0.054705s
CS: find better solution, the fvsp is = 825	 timecost = 0.054747s
CS: find better solution, the fvsp is = 824	 timecost = 0.054792s
CS: find better solution, the fvsp is = 823	 timecost = 0.054835s
CS: find better solution, the fvsp is = 822	 timecost = 0.054878s
CS: find better solution, the fvsp is = 821	 timecost = 0.054921s
CS: find better solution, the fvsp is = 820	 timecost = 0.05496s
CS: find better solution, the fvsp is = 819	 timecost = 0.055002s
CS: find better solution, the fvsp is = 818	 timecost = 0.055045s
CS: find better solution, the fvsp is = 817	 timecost = 0.055087s
CS: find better solution, the fvsp is = 816	 timecost = 0.05513s
CS: find better solution, the fvsp is = 815	 timecost = 0.055173s
CS: find better solution, the fvsp is = 814	 timecost = 0.055216s
CS: find better solution, the fvsp is = 813	 timecost = 0.055262s
CS: find better solution, the fvsp is = 812	 timecost = 0.055303s
CS: find better solution, the fvsp is = 811	 timecost = 0.055346s
CS: find better solution, the fvsp is = 810	 timecost = 0.055388s
CS: find better solution, the fvsp is = 809	 timecost = 0.055428s
CS: find better solution, the fvsp is = 808	 timecost = 0.055468s
CS: find better solution, the fvsp is = 807	 timecost = 0.055514s
CS: find better solution, the fvsp is = 806	 timecost = 0.055556s
CS: find better solution, the fvsp is = 805	 timecost = 0.055603s
CS: find better solution, the fvsp is = 804	 timecost = 0.055645s
CS: find better solution, the fvsp is = 803	 timecost = 0.05569s
CS: find better solution, the fvsp is = 802	 timecost = 0.055728s
CS: find better solution, the fvsp is = 801	 timecost = 0.055775s
CS: find better solution, the fvsp is = 800	 timecost = 0.055816s
CS: find better solution, the fvsp is = 799	 timecost = 0.055861s
CS: find better solution, the fvsp is = 798	 timecost = 0.055906s
CS: find better solution, the fvsp is = 797	 timecost = 0.055953s
CS: find better solution, the fvsp is = 796	 timecost = 0.056005s
CS: find better solution, the fvsp is = 795	 timecost = 0.056048s
CS: find better solution, the fvsp is = 794	 timecost = 0.05609s
CS: find better solution, the fvsp is = 793	 timecost = 0.056135s
CS: find better solution, the fvsp is = 792	 timecost = 0.056175s
CS: find better solution, the fvsp is = 791	 timecost = 0.056214s
CS: find better solution, the fvsp is = 790	 timecost = 0.056254s
CS: find better solution, the fvsp is = 789	 timecost = 0.056299s
CS: find better solution, the fvsp is = 788	 timecost = 0.056349s
CS: find better solution, the fvsp is = 787	 timecost = 0.05639s
CS: find better solution, the fvsp is = 786	 timecost = 0.056435s
CS: find better solution, the fvsp is = 785	 timecost = 0.070836s
CS: find better solution, the fvsp is = 784	 timecost = 0.070884s
CS: find better solution, the fvsp is = 783	 timecost = 0.070926s
CS: find better solution, the fvsp is = 782	 timecost = 0.070977s
CS: find better solution, the fvsp is = 781	 timecost = 0.071025s
CS: find better solution, the fvsp is = 780	 timecost = 0.071069s
CS: find better solution, the fvsp is = 779	 timecost = 0.071113s
CS: find better solution, the fvsp is = 778	 timecost = 0.071156s
CS: find better solution, the fvsp is = 777	 timecost = 0.071195s
CS: find better solution, the fvsp is = 776	 timecost = 0.071238s
CS: find better solution, the fvsp is = 775	 timecost = 0.071282s
CS: find better solution, the fvsp is = 774	 timecost = 0.071324s
CS: find better solution, the fvsp is = 773	 timecost = 0.071366s
CS: find better solution, the fvsp is = 772	 timecost = 0.071412s
CS: find better solution, the fvsp is = 771	 timecost = 0.071454s
CS: find better solution, the fvsp is = 770	 timecost = 0.0715s
CS: find better solution, the fvsp is = 769	 timecost = 0.071549s
CS: find better solution, the fvsp is = 768	 timecost = 0.071597s
CS: find better solution, the fvsp is = 767	 timecost = 0.07164s
CS: find better solution, the fvsp is = 766	 timecost = 0.071684s
CS: find better solution, the fvsp is = 765	 timecost = 0.071731s
CS: find better solution, the fvsp is = 764	 timecost = 0.071774s
CS: find better solution, the fvsp is = 763	 timecost = 0.071818s
CS: find better solution, the fvsp is = 762	 timecost = 0.071864s
CS: find better solution, the fvsp is = 761	 timecost = 0.071905s
CS: find better solution, the fvsp is = 760	 timecost = 0.07195s
CS: find better solution, the fvsp is = 759	 timecost = 0.072s
CS: find better solution, the fvsp is = 758	 timecost = 0.072043s
CS: find better solution, the fvsp is = 757	 timecost = 0.072088s
CS: find better solution, the fvsp is = 756	 timecost = 0.07213s
CS: find better solution, the fvsp is = 755	 timecost = 0.072176s
CS: find better solution, the fvsp is = 754	 timecost = 0.072224s
CS: find better solution, the fvsp is = 753	 timecost = 0.072268s
CS: find better solution, the fvsp is = 752	 timecost = 0.072312s
CS: find better solution, the fvsp is = 751	 timecost = 0.072355s
CS: find better solution, the fvsp is = 750	 timecost = 0.072401s
CS: find better solution, the fvsp is = 749	 timecost = 0.072443s
CS: find better solution, the fvsp is = 748	 timecost = 0.072491s
CS: find better solution, the fvsp is = 747	 timecost = 0.072539s
CS: find better solution, the fvsp is = 746	 timecost = 0.072591s
CS: find better solution, the fvsp is = 745	 timecost = 0.084637s
CS: find better solution, the fvsp is = 744	 timecost = 0.084684s
CS: find better solution, the fvsp is = 743	 timecost = 0.084729s
CS: find better solution, the fvsp is = 742	 timecost = 0.084774s
CS: find better solution, the fvsp is = 741	 timecost = 0.08482s
CS: find better solution, the fvsp is = 740	 timecost = 0.084863s
CS: find better solution, the fvsp is = 739	 timecost = 0.084908s
CS: find better solution, the fvsp is = 738	 timecost = 0.084953s
CS: find better solution, the fvsp is = 737	 timecost = 0.085s
CS: find better solution, the fvsp is = 736	 timecost = 0.085047s
CS: find better solution, the fvsp is = 735	 timecost = 0.085093s
CS: find better solution, the fvsp is = 734	 timecost = 0.085139s
CS: find better solution, the fvsp is = 733	 timecost = 0.085181s
CS: find better solution, the fvsp is = 732	 timecost = 0.085222s
CS: find better solution, the fvsp is = 731	 timecost = 0.085268s
CS: find better solution, the fvsp is = 730	 timecost = 0.085309s
CS: find better solution, the fvsp is = 729	 timecost = 0.085354s
CS: find better solution, the fvsp is = 728	 timecost = 0.085402s
CS: find better solution, the fvsp is = 727	 timecost = 0.085446s
CS: find better solution, the fvsp is = 726	 timecost = 0.085492s
CS: find better solution, the fvsp is = 725	 timecost = 0.085532s
CS: find better solution, the fvsp is = 724	 timecost = 0.085585s
CS: find better solution, the fvsp is = 723	 timecost = 0.08563s
CS: find better solution, the fvsp is = 722	 timecost = 0.085677s
CS: find better solution, the fvsp is = 721	 timecost = 0.085719s
CS: find better solution, the fvsp is = 720	 timecost = 0.085767s
CS: find better solution, the fvsp is = 719	 timecost = 0.096726s
CS: find better solution, the fvsp is = 718	 timecost = 0.096772s
CS: find better solution, the fvsp is = 717	 timecost = 0.09682s
CS: find better solution, the fvsp is = 716	 timecost = 0.096863s
CS: find better solution, the fvsp is = 715	 timecost = 0.09691s
CS: find better solution, the fvsp is = 714	 timecost = 0.096958s
CS: find better solution, the fvsp is = 713	 timecost = 0.097004s
CS: find better solution, the fvsp is = 712	 timecost = 0.097049s
CS: find better solution, the fvsp is = 711	 timecost = 0.097095s
CS: find better solution, the fvsp is = 710	 timecost = 0.097144s
CS: find better solution, the fvsp is = 709	 timecost = 0.097189s
CS: find better solution, the fvsp is = 708	 timecost = 0.097235s
CS: find better solution, the fvsp is = 707	 timecost = 0.097279s
CS: find better solution, the fvsp is = 706	 timecost = 0.097323s
CS: find better solution, the fvsp is = 705	 timecost = 0.09737s
CS: find better solution, the fvsp is = 704	 timecost = 0.097416s
CS: find better solution, the fvsp is = 703	 timecost = 0.097456s
CS: find better solution, the fvsp is = 702	 timecost = 0.097501s
CS: find better solution, the fvsp is = 701	 timecost = 0.097549s
CS: find better solution, the fvsp is = 700	 timecost = 0.106693s
CS: find better solution, the fvsp is = 699	 timecost = 0.106743s
CS: find better solution, the fvsp is = 698	 timecost = 0.106789s
CS: find better solution, the fvsp is = 697	 timecost = 0.106831s
CS: find better solution, the fvsp is = 696	 timecost = 0.106877s
CS: find better solution, the fvsp is = 695	 timecost = 0.106922s
CS: find better solution, the fvsp is = 694	 timecost = 0.106966s
CS: find better solution, the fvsp is = 693	 timecost = 0.107016s
CS: find better solution, the fvsp is = 692	 timecost = 0.107058s
CS: find better solution, the fvsp is = 691	 timecost = 0.107101s
CS: find better solution, the fvsp is = 690	 timecost = 0.107149s
CS: find better solution, the fvsp is = 689	 timecost = 0.11512s
CS: find better solution, the fvsp is = 688	 timecost = 0.115172s
CS: find better solution, the fvsp is = 687	 timecost = 0.115219s
CS: find better solution, the fvsp is = 686	 timecost = 0.122416s
CS: find better solution, the fvsp is = 685	 timecost = 0.122466s
CS: find better solution, the fvsp is = 684	 timecost = 0.122512s
CS: find better solution, the fvsp is = 683	 timecost = 0.122556s
CS: find better solution, the fvsp is = 682	 timecost = 0.122608s
CS: find better solution, the fvsp is = 681	 timecost = 0.128882s
CS: find better solution, the fvsp is = 680	 timecost = 0.128933s
CS: find better solution, the fvsp is = 679	 timecost = 0.128975s
CS: find better solution, the fvsp is = 678	 timecost = 0.135534s
CS: find better solution, the fvsp is = 677	 timecost = 0.135589s
CS: find better solution, the fvsp is = 676	 timecost = 0.135636s
CS: find better solution, the fvsp is = 675	 timecost = 0.135681s
CS: find better solution, the fvsp is = 674	 timecost = 0.135723s
CS: find better solution, the fvsp is = 673	 timecost = 0.135773s
CS: find better solution, the fvsp is = 672	 timecost = 0.135816s
CS: find better solution, the fvsp is = 671	 timecost = 0.135863s
CS: find better solution, the fvsp is = 670	 timecost = 0.141493s
CS: find better solution, the fvsp is = 669	 timecost = 0.146875s
CS: find better solution, the fvsp is = 668	 timecost = 0.152253s
CS: find better solution, the fvsp is = 667	 timecost = 0.158066s
CS: find better solution, the fvsp is = 666	 timecost = 0.163327s
CS: find better solution, the fvsp is = 665	 timecost = 0.163377s
CS: find better solution, the fvsp is = 664	 timecost = 0.16858s
CS: find better solution, the fvsp is = 663	 timecost = 0.168629s
CS: find better solution, the fvsp is = 662	 timecost = 0.18367s
CS: find better solution, the fvsp is = 661	 timecost = 0.183723s
CS: find better solution, the fvsp is = 660	 timecost = 0.183768s
CS: find better solution, the fvsp is = 659	 timecost = 0.188162s
CS: find better solution, the fvsp is = 658	 timecost = 0.202818s
CS: find better solution, the fvsp is = 657	 timecost = 0.207604s
CS: find better solution, the fvsp is = 656	 timecost = 0.207656s
CS: find better solution, the fvsp is = 655	 timecost = 0.226091s
CS: find better solution, the fvsp is = 654	 timecost = 0.266873s
CS: find better solution, the fvsp is = 653	 timecost = 0.276861s
CS: find better solution, the fvsp is = 652	 timecost = 0.276915s
CS: find better solution, the fvsp is = 651	 timecost = 0.276965s
CS: find better solution, the fvsp is = 650	 timecost = 0.332493s
CS: find better solution, the fvsp is = 649	 timecost = 0.347885s
CS: find better solution, the fvsp is = 648	 timecost = 0.347937s
CS: find better solution, the fvsp is = 647	 timecost = 0.347993s
CS: find better solution, the fvsp is = 646	 timecost = 0.362773s
CS: find better solution, the fvsp is = 645	 timecost = 0.385008s
CS: find better solution, the fvsp is = 644	 timecost = 0.390525s
CS: find better solution, the fvsp is = 643	 timecost = 0.390582s
CS: find better solution, the fvsp is = 642	 timecost = 0.419912s
CS: find better solution, the fvsp is = 641	 timecost = 0.419975s
CS: find better solution, the fvsp is = 640	 timecost = 0.43677s
CS: find better solution, the fvsp is = 639	 timecost = 0.43682s
CS: find better solution, the fvsp is = 638	 timecost = 0.436866s
CS: find better solution, the fvsp is = 637	 timecost = 0.436915s
CS: find better solution, the fvsp is = 636	 timecost = 0.441321s
CS: find better solution, the fvsp is = 635	 timecost = 0.478851s
CS: find better solution, the fvsp is = 634	 timecost = 0.478906s
CS: find better solution, the fvsp is = 633	 timecost = 0.497892s
CS: find better solution, the fvsp is = 632	 timecost = 0.510364s
CS: find better solution, the fvsp is = 631	 timecost = 0.510414s
CS: find better solution, the fvsp is = 630	 timecost = 0.613879s
CS: find better solution, the fvsp is = 629	 timecost = 0.635212s
CS: find better solution, the fvsp is = 628	 timecost = 0.635267s
CS: find better solution, the fvsp is = 627	 timecost = 0.664669s
CS: find better solution, the fvsp is = 626	 timecost = 0.739748s
CS: find better solution, the fvsp is = 625	 timecost = 0.739813s
CS: find better solution, the fvsp is = 624	 timecost = 0.759673s
CS: find better solution, the fvsp is = 623	 timecost = 0.831033s
CS: find better solution, the fvsp is = 622	 timecost = 0.835078s
CS: find better solution, the fvsp is = 621	 timecost = 0.835127s
CS: find better solution, the fvsp is = 620	 timecost = 0.892413s
CS: find better solution, the fvsp is = 619	 timecost = 0.926542s
CS: find better solution, the fvsp is = 618	 timecost = 0.977842s
CS: find better solution, the fvsp is = 617	 timecost = 1.06061s
CS: find better solution, the fvsp is = 616	 timecost = 1.06477s
CS: find better solution, the fvsp is = 615	 timecost = 1.32279s
CS: find better solution, the fvsp is = 614	 timecost = 1.47537s
CS: find better solution, the fvsp is = 613	 timecost = 1.59419s
CS: find better solution, the fvsp is = 612	 timecost = 1.66536s
CS: find better solution, the fvsp is = 611	 timecost = 1.82753s
CS: find better solution, the fvsp is = 610	 timecost = 1.82761s
CS: find better solution, the fvsp is = 609	 timecost = 1.84364s
CS: find better solution, the fvsp is = 608	 timecost = 1.95671s
CS: find better solution, the fvsp is = 607	 timecost = 1.96717s
CS: find better solution, the fvsp is = 606	 timecost = 1.99696s
CS: find better solution, the fvsp is = 605	 timecost = 2.08145s
CS: find better solution, the fvsp is = 604	 timecost = 2.20284s
CS: find better solution, the fvsp is = 603	 timecost = 2.22488s
CS: find better solution, the fvsp is = 602	 timecost = 2.27676s
CS: find better solution, the fvsp is = 601	 timecost = 2.55507s
CS: find better solution, the fvsp is = 600	 timecost = 2.55829s
CS: find better solution, the fvsp is = 599	 timecost = 2.59785s
CS: find better solution, the fvsp is = 598	 timecost = 2.63974s
CS: find better solution, the fvsp is = 597	 timecost = 2.66997s
CS: find better solution, the fvsp is = 596	 timecost = 2.72254s
CS: find better solution, the fvsp is = 595	 timecost = 2.82997s
CS: find better solution, the fvsp is = 594	 timecost = 3.35002s
CS: find better solution, the fvsp is = 593	 timecost = 3.68731s
CS: find better solution, the fvsp is = 592	 timecost = 3.7043s
CS: find better solution, the fvsp is = 591	 timecost = 4.14813s
CS: find better solution, the fvsp is = 590	 timecost = 4.94337s
CS: find better solution, the fvsp is = 589	 timecost = 5.11377s
CS: find better solution, the fvsp is = 588	 timecost = 5.11778s
CS: find better solution, the fvsp is = 587	 timecost = 5.52201s
CS: find better solution, the fvsp is = 586	 timecost = 6.36916s
CS: find better solution, the fvsp is = 585	 timecost = 7.16628s
CS: find better solution, the fvsp is = 584	 timecost = 7.28771s
CS: find better solution, the fvsp is = 583	 timecost = 7.6506s
CS: find better solution, the fvsp is = 582	 timecost = 9.40256s
CS: find better solution, the fvsp is = 581	 timecost = 9.41879s
CS: find better solution, the fvsp is = 580	 timecost = 9.43814s
CS: find better solution, the fvsp is = 579	 timecost = 10.6883s
CS: find better solution, the fvsp is = 578	 timecost = 11.2294s
CS: find better solution, the fvsp is = 577	 timecost = 17.4048s
CS: find better solution, the fvsp is = 576	 timecost = 23.0845s
CS: find better solution, the fvsp is = 575	 timecost = 24.9865s
CS: find better solution, the fvsp is = 574	 timecost = 28.735s
CS: find better solution, the fvsp is = 573	 timecost = 29.3175s
CS: find better solution, the fvsp is = 572	 timecost = 29.8083s
CS: find better solution, the fvsp is = 571	 timecost = 30.7184s
CS: find better solution, the fvsp is = 570	 timecost = 32.7321s
CS: find better solution, the fvsp is = 569	 timecost = 33.4322s
CS: find better solution, the fvsp is = 568	 timecost = 46.6309s
CS: find better solution, the fvsp is = 567	 timecost = 131.414s
CS: find better solution, the fvsp is = 566	 timecost = 136.553s
CS: find better solution, the fvsp is = 565	 timecost = 224.091s
local_f = 565
key node:
339 1560 1664 1029 839 838 1600 248 459 773 213 407 314 1028 507 333 805 412 902 1213 1158 535 821 282 933 521 163 1164 177 976 106 1330 759 316 991 464 735 760 807 1613 413 301 159 1226 181 1663 1119 903 556 153 401 1229 491 586 866 94 504 218 271 531 1541 123 718 1101 1170 940 340 1027 628 920 1463 100 1575 1706 1396 1019 355 1057 924 0 1408 1544 125 698 1717 1410 338 719 245 1011 734 244 747 113 96 739 712 1379 495 57 543 1122 5 439 419 1150 701 1328 230 911 1582 130 1254 810 1416 214 98 157 103 221 1311 1359 652 402 1479 898 1157 987 1327 1494 679 306 555 1325 993 969 432 1350 1747 313 1661 335 872 1316 1116 442 1189 750 403 1452 988 663 111 870 13 1305 676 816 49 1564 488 1281 142 1487 646 1619 249 1409 1731 418 858 186 1312 1665 918 1263 740 372 1005 400 764 133 129 1218 292 1447 1318 410 909 457 1185 485 1667 851 1434 582 122 1031 454 1403 614 846 195 871 440 1509 1097 265 737 1654 30 1246 1112 101 1129 1068 1590 1574 621 1369 127 660 1513 1231 295 463 1502 640 252 1007 29 1216 174 124 140 1013 619 1451 731 328 765 1472 1394 71 961 708 935 1718 1203 552 955 1745 90 151 980 1642 705 311 796 1270 632 250 232 875 136 1719 775 44 1660 1695 1480 465 1610 288 1127 1234 304 819 1491 1671 1662 1055 725 1422 516 1228 1388 1296 695 1572 61 1605 704 486 1248 470 1705 114 184 87 319 1405 1342 62 48 229 642 1354 1700 975 1448 818 332 1433 1678 772 525 814 1680 950 1558 1633 1034 143 994 1348 974 79 1445 699 1310 563 473 1021 1725 1315 1530 812 549 593 524 609 1587 312 1154 1722 599 963 1679 1105 1465 827 1192 1699 542 675 175 717 596 1464 409 1227 1117 1676 1721 1200 1142 1024 831 84 1274 303 857 1583 1495 572 1378 347 1099 63 1478 744 1374 211 1392 923 1720 1295 1042 1549 1420 863 1290 482 361 1047 1111 471 711 180 1488 1499 1276 1371 363 446 1243 1134 240 1529 515 396 557 141 1058 1237 1578 456 395 1155 1221 373 884 1738 468 1078 22 384 766 1450 135 445 925 864 320 1739 637 323 639 1485 610 310 539 1666 1497 38 667 803 1267 1130 1412 1672 1033 1526 272 916 1542 1579 1038 1147 191 1044 1302 853 1390 1418 416 359 945 1629 19 1515 845 31 1454 1197 633 604 193 1519 1670 753 54 833 386 758 1459 1612 1573 1518 1257 276 1132 479 792 1596 566 387 878 1591 678 255 1439 1002 194 1018 1364 1622 259 1087 164 1268 1092 371 674 1386 278 1628 160 284 928 571 447 1732 1366 1427 1547 910 65 1455 1657 1435 612 1250 1149 585 954 1193 653 1196 1217 1588 979 118 364 856 784 1691 1442 865 376 1727 789 1724 1576 908 1153 1507 1393 1220 682 1415 1683 959 782 
============================ round 12 ===============================
Complete the construction of the initial solution, the fvsp is = 873	 timecost = 0.030677s
CS: find better solution, the fvsp is = 872	 timecost = 0.053125s
CS: find better solution, the fvsp is = 871	 timecost = 0.05318s
CS: find better solution, the fvsp is = 870	 timecost = 0.053219s
CS: find better solution, the fvsp is = 869	 timecost = 0.053264s
CS: find better solution, the fvsp is = 868	 timecost = 0.053308s
CS: find better solution, the fvsp is = 867	 timecost = 0.053351s
CS: find better solution, the fvsp is = 866	 timecost = 0.053396s
CS: find better solution, the fvsp is = 865	 timecost = 0.053436s
CS: find better solution, the fvsp is = 864	 timecost = 0.053482s
CS: find better solution, the fvsp is = 863	 timecost = 0.053528s
CS: find better solution, the fvsp is = 862	 timecost = 0.053573s
CS: find better solution, the fvsp is = 861	 timecost = 0.053616s
CS: find better solution, the fvsp is = 860	 timecost = 0.053669s
CS: find better solution, the fvsp is = 859	 timecost = 0.053714s
CS: find better solution, the fvsp is = 858	 timecost = 0.053754s
CS: find better solution, the fvsp is = 857	 timecost = 0.053796s
CS: find better solution, the fvsp is = 856	 timecost = 0.053836s
CS: find better solution, the fvsp is = 855	 timecost = 0.053874s
CS: find better solution, the fvsp is = 854	 timecost = 0.053913s
CS: find better solution, the fvsp is = 853	 timecost = 0.053957s
CS: find better solution, the fvsp is = 852	 timecost = 0.053996s
CS: find better solution, the fvsp is = 851	 timecost = 0.054039s
CS: find better solution, the fvsp is = 850	 timecost = 0.054083s
CS: find better solution, the fvsp is = 849	 timecost = 0.054124s
CS: find better solution, the fvsp is = 848	 timecost = 0.054168s
CS: find better solution, the fvsp is = 847	 timecost = 0.054212s
CS: find better solution, the fvsp is = 846	 timecost = 0.054255s
CS: find better solution, the fvsp is = 845	 timecost = 0.054295s
CS: find better solution, the fvsp is = 844	 timecost = 0.054337s
CS: find better solution, the fvsp is = 843	 timecost = 0.054378s
CS: find better solution, the fvsp is = 842	 timecost = 0.05442s
CS: find better solution, the fvsp is = 841	 timecost = 0.054464s
CS: find better solution, the fvsp is = 840	 timecost = 0.054502s
CS: find better solution, the fvsp is = 839	 timecost = 0.054545s
CS: find better solution, the fvsp is = 838	 timecost = 0.054589s
CS: find better solution, the fvsp is = 837	 timecost = 0.054629s
CS: find better solution, the fvsp is = 836	 timecost = 0.054682s
CS: find better solution, the fvsp is = 835	 timecost = 0.054723s
CS: find better solution, the fvsp is = 834	 timecost = 0.054769s
CS: find better solution, the fvsp is = 833	 timecost = 0.054813s
CS: find better solution, the fvsp is = 832	 timecost = 0.054858s
CS: find better solution, the fvsp is = 831	 timecost = 0.054904s
CS: find better solution, the fvsp is = 830	 timecost = 0.054946s
CS: find better solution, the fvsp is = 829	 timecost = 0.054989s
CS: find better solution, the fvsp is = 828	 timecost = 0.055035s
CS: find better solution, the fvsp is = 827	 timecost = 0.05508s
CS: find better solution, the fvsp is = 826	 timecost = 0.055123s
CS: find better solution, the fvsp is = 825	 timecost = 0.055168s
CS: find better solution, the fvsp is = 824	 timecost = 0.055211s
CS: find better solution, the fvsp is = 823	 timecost = 0.055259s
CS: find better solution, the fvsp is = 822	 timecost = 0.055302s
CS: find better solution, the fvsp is = 821	 timecost = 0.055344s
CS: find better solution, the fvsp is = 820	 timecost = 0.055387s
CS: find better solution, the fvsp is = 819	 timecost = 0.055438s
CS: find better solution, the fvsp is = 818	 timecost = 0.055479s
CS: find better solution, the fvsp is = 817	 timecost = 0.055523s
CS: find better solution, the fvsp is = 816	 timecost = 0.055564s
CS: find better solution, the fvsp is = 815	 timecost = 0.055607s
CS: find better solution, the fvsp is = 814	 timecost = 0.055647s
CS: find better solution, the fvsp is = 813	 timecost = 0.055698s
CS: find better solution, the fvsp is = 812	 timecost = 0.055743s
CS: find better solution, the fvsp is = 811	 timecost = 0.055786s
CS: find better solution, the fvsp is = 810	 timecost = 0.05583s
CS: find better solution, the fvsp is = 809	 timecost = 0.055872s
CS: find better solution, the fvsp is = 808	 timecost = 0.055915s
CS: find better solution, the fvsp is = 807	 timecost = 0.055956s
CS: find better solution, the fvsp is = 806	 timecost = 0.056s
CS: find better solution, the fvsp is = 805	 timecost = 0.056044s
CS: find better solution, the fvsp is = 804	 timecost = 0.056089s
CS: find better solution, the fvsp is = 803	 timecost = 0.056129s
CS: find better solution, the fvsp is = 802	 timecost = 0.05617s
CS: find better solution, the fvsp is = 801	 timecost = 0.056213s
CS: find better solution, the fvsp is = 800	 timecost = 0.056256s
CS: find better solution, the fvsp is = 799	 timecost = 0.056299s
CS: find better solution, the fvsp is = 798	 timecost = 0.056341s
CS: find better solution, the fvsp is = 797	 timecost = 0.056382s
CS: find better solution, the fvsp is = 796	 timecost = 0.056424s
CS: find better solution, the fvsp is = 795	 timecost = 0.056469s
CS: find better solution, the fvsp is = 794	 timecost = 0.056511s
CS: find better solution, the fvsp is = 793	 timecost = 0.056553s
CS: find better solution, the fvsp is = 792	 timecost = 0.056596s
CS: find better solution, the fvsp is = 791	 timecost = 0.056638s
CS: find better solution, the fvsp is = 790	 timecost = 0.056687s
CS: find better solution, the fvsp is = 789	 timecost = 0.056729s
CS: find better solution, the fvsp is = 788	 timecost = 0.056773s
CS: find better solution, the fvsp is = 787	 timecost = 0.056814s
CS: find better solution, the fvsp is = 786	 timecost = 0.071944s
CS: find better solution, the fvsp is = 785	 timecost = 0.071994s
CS: find better solution, the fvsp is = 784	 timecost = 0.072036s
CS: find better solution, the fvsp is = 783	 timecost = 0.072077s
CS: find better solution, the fvsp is = 782	 timecost = 0.072118s
CS: find better solution, the fvsp is = 781	 timecost = 0.072167s
CS: find better solution, the fvsp is = 780	 timecost = 0.072213s
CS: find better solution, the fvsp is = 779	 timecost = 0.072259s
CS: find better solution, the fvsp is = 778	 timecost = 0.072305s
CS: find better solution, the fvsp is = 777	 timecost = 0.072348s
CS: find better solution, the fvsp is = 776	 timecost = 0.072391s
CS: find better solution, the fvsp is = 775	 timecost = 0.072437s
CS: find better solution, the fvsp is = 774	 timecost = 0.07248s
CS: find better solution, the fvsp is = 773	 timecost = 0.072526s
CS: find better solution, the fvsp is = 772	 timecost = 0.072569s
CS: find better solution, the fvsp is = 771	 timecost = 0.07261s
CS: find better solution, the fvsp is = 770	 timecost = 0.07269s
CS: find better solution, the fvsp is = 769	 timecost = 0.072786s
CS: find better solution, the fvsp is = 768	 timecost = 0.072836s
CS: find better solution, the fvsp is = 767	 timecost = 0.072877s
CS: find better solution, the fvsp is = 766	 timecost = 0.07292s
CS: find better solution, the fvsp is = 765	 timecost = 0.072969s
CS: find better solution, the fvsp is = 764	 timecost = 0.073014s
CS: find better solution, the fvsp is = 763	 timecost = 0.073055s
CS: find better solution, the fvsp is = 762	 timecost = 0.073103s
CS: find better solution, the fvsp is = 761	 timecost = 0.073148s
CS: find better solution, the fvsp is = 760	 timecost = 0.073194s
CS: find better solution, the fvsp is = 759	 timecost = 0.07324s
CS: find better solution, the fvsp is = 758	 timecost = 0.073286s
CS: find better solution, the fvsp is = 757	 timecost = 0.073337s
CS: find better solution, the fvsp is = 756	 timecost = 0.07338s
CS: find better solution, the fvsp is = 755	 timecost = 0.073428s
CS: find better solution, the fvsp is = 754	 timecost = 0.073471s
CS: find better solution, the fvsp is = 753	 timecost = 0.073513s
CS: find better solution, the fvsp is = 752	 timecost = 0.073558s
CS: find better solution, the fvsp is = 751	 timecost = 0.073599s
CS: find better solution, the fvsp is = 750	 timecost = 0.073641s
CS: find better solution, the fvsp is = 749	 timecost = 0.073695s
CS: find better solution, the fvsp is = 748	 timecost = 0.073738s
CS: find better solution, the fvsp is = 747	 timecost = 0.07378s
CS: find better solution, the fvsp is = 746	 timecost = 0.073823s
CS: find better solution, the fvsp is = 745	 timecost = 0.073862s
CS: find better solution, the fvsp is = 744	 timecost = 0.073905s
CS: find better solution, the fvsp is = 743	 timecost = 0.07395s
CS: find better solution, the fvsp is = 742	 timecost = 0.073996s
CS: find better solution, the fvsp is = 741	 timecost = 0.074037s
CS: find better solution, the fvsp is = 740	 timecost = 0.074083s
CS: find better solution, the fvsp is = 739	 timecost = 0.074128s
CS: find better solution, the fvsp is = 738	 timecost = 0.074169s
CS: find better solution, the fvsp is = 737	 timecost = 0.074213s
CS: find better solution, the fvsp is = 736	 timecost = 0.08585s
CS: find better solution, the fvsp is = 735	 timecost = 0.085907s
CS: find better solution, the fvsp is = 734	 timecost = 0.08595s
CS: find better solution, the fvsp is = 733	 timecost = 0.085994s
CS: find better solution, the fvsp is = 732	 timecost = 0.086037s
CS: find better solution, the fvsp is = 731	 timecost = 0.086083s
CS: find better solution, the fvsp is = 730	 timecost = 0.08613s
CS: find better solution, the fvsp is = 729	 timecost = 0.086173s
CS: find better solution, the fvsp is = 728	 timecost = 0.086214s
CS: find better solution, the fvsp is = 727	 timecost = 0.086257s
CS: find better solution, the fvsp is = 726	 timecost = 0.086302s
CS: find better solution, the fvsp is = 725	 timecost = 0.086346s
CS: find better solution, the fvsp is = 724	 timecost = 0.086387s
CS: find better solution, the fvsp is = 723	 timecost = 0.086431s
CS: find better solution, the fvsp is = 722	 timecost = 0.086476s
CS: find better solution, the fvsp is = 721	 timecost = 0.086519s
CS: find better solution, the fvsp is = 720	 timecost = 0.086566s
CS: find better solution, the fvsp is = 719	 timecost = 0.08661s
CS: find better solution, the fvsp is = 718	 timecost = 0.086665s
CS: find better solution, the fvsp is = 717	 timecost = 0.086707s
CS: find better solution, the fvsp is = 716	 timecost = 0.08675s
CS: find better solution, the fvsp is = 715	 timecost = 0.086794s
CS: find better solution, the fvsp is = 714	 timecost = 0.086837s
CS: find better solution, the fvsp is = 713	 timecost = 0.097334s
CS: find better solution, the fvsp is = 712	 timecost = 0.097398s
CS: find better solution, the fvsp is = 711	 timecost = 0.097443s
CS: find better solution, the fvsp is = 710	 timecost = 0.097487s
CS: find better solution, the fvsp is = 709	 timecost = 0.09753s
CS: find better solution, the fvsp is = 708	 timecost = 0.097572s
CS: find better solution, the fvsp is = 707	 timecost = 0.09762s
CS: find better solution, the fvsp is = 706	 timecost = 0.097665s
CS: find better solution, the fvsp is = 705	 timecost = 0.097711s
CS: find better solution, the fvsp is = 704	 timecost = 0.097753s
CS: find better solution, the fvsp is = 703	 timecost = 0.097797s
CS: find better solution, the fvsp is = 702	 timecost = 0.097841s
CS: find better solution, the fvsp is = 701	 timecost = 0.107097s
CS: find better solution, the fvsp is = 700	 timecost = 0.107151s
CS: find better solution, the fvsp is = 699	 timecost = 0.107196s
CS: find better solution, the fvsp is = 698	 timecost = 0.107241s
CS: find better solution, the fvsp is = 697	 timecost = 0.107284s
CS: find better solution, the fvsp is = 696	 timecost = 0.107337s
CS: find better solution, the fvsp is = 695	 timecost = 0.10739s
CS: find better solution, the fvsp is = 694	 timecost = 0.107434s
CS: find better solution, the fvsp is = 693	 timecost = 0.107479s
CS: find better solution, the fvsp is = 692	 timecost = 0.107525s
CS: find better solution, the fvsp is = 691	 timecost = 0.107571s
CS: find better solution, the fvsp is = 690	 timecost = 0.115898s
CS: find better solution, the fvsp is = 689	 timecost = 0.115955s
CS: find better solution, the fvsp is = 688	 timecost = 0.115999s
CS: find better solution, the fvsp is = 687	 timecost = 0.116041s
CS: find better solution, the fvsp is = 686	 timecost = 0.116083s
CS: find better solution, the fvsp is = 685	 timecost = 0.11613s
CS: find better solution, the fvsp is = 684	 timecost = 0.116173s
CS: find better solution, the fvsp is = 683	 timecost = 0.116217s
CS: find better solution, the fvsp is = 682	 timecost = 0.116265s
CS: find better solution, the fvsp is = 681	 timecost = 0.11631s
CS: find better solution, the fvsp is = 680	 timecost = 0.12341s
CS: find better solution, the fvsp is = 679	 timecost = 0.12346s
CS: find better solution, the fvsp is = 678	 timecost = 0.123506s
CS: find better solution, the fvsp is = 677	 timecost = 0.123548s
CS: find better solution, the fvsp is = 676	 timecost = 0.123594s
CS: find better solution, the fvsp is = 675	 timecost = 0.123638s
CS: find better solution, the fvsp is = 674	 timecost = 0.123679s
CS: find better solution, the fvsp is = 673	 timecost = 0.130068s
CS: find better solution, the fvsp is = 672	 timecost = 0.130121s
CS: find better solution, the fvsp is = 671	 timecost = 0.130166s
CS: find better solution, the fvsp is = 670	 timecost = 0.130215s
CS: find better solution, the fvsp is = 669	 timecost = 0.130261s
CS: find better solution, the fvsp is = 668	 timecost = 0.136829s
CS: find better solution, the fvsp is = 667	 timecost = 0.1369s
CS: find better solution, the fvsp is = 666	 timecost = 0.136948s
CS: find better solution, the fvsp is = 665	 timecost = 0.136997s
CS: find better solution, the fvsp is = 664	 timecost = 0.143232s
CS: find better solution, the fvsp is = 663	 timecost = 0.143282s
CS: find better solution, the fvsp is = 662	 timecost = 0.143325s
CS: find better solution, the fvsp is = 661	 timecost = 0.14337s
CS: find better solution, the fvsp is = 660	 timecost = 0.143415s
CS: find better solution, the fvsp is = 659	 timecost = 0.143465s
CS: find better solution, the fvsp is = 658	 timecost = 0.156275s
CS: find better solution, the fvsp is = 657	 timecost = 0.156326s
CS: find better solution, the fvsp is = 656	 timecost = 0.206324s
CS: find better solution, the fvsp is = 655	 timecost = 0.212545s
CS: find better solution, the fvsp is = 654	 timecost = 0.225289s
CS: find better solution, the fvsp is = 653	 timecost = 0.231376s
CS: find better solution, the fvsp is = 652	 timecost = 0.237608s
CS: find better solution, the fvsp is = 651	 timecost = 0.237661s
CS: find better solution, the fvsp is = 650	 timecost = 0.261425s
CS: find better solution, the fvsp is = 649	 timecost = 0.261487s
CS: find better solution, the fvsp is = 648	 timecost = 0.261533s
CS: find better solution, the fvsp is = 647	 timecost = 0.272909s
CS: find better solution, the fvsp is = 646	 timecost = 0.278293s
CS: find better solution, the fvsp is = 645	 timecost = 0.278345s
CS: find better solution, the fvsp is = 644	 timecost = 0.278392s
CS: find better solution, the fvsp is = 643	 timecost = 0.310029s
CS: find better solution, the fvsp is = 642	 timecost = 0.330957s
CS: find better solution, the fvsp is = 641	 timecost = 0.331014s
CS: find better solution, the fvsp is = 640	 timecost = 0.331062s
CS: find better solution, the fvsp is = 639	 timecost = 0.331109s
CS: find better solution, the fvsp is = 638	 timecost = 0.331157s
CS: find better solution, the fvsp is = 637	 timecost = 0.403018s
CS: find better solution, the fvsp is = 636	 timecost = 0.403087s
CS: find better solution, the fvsp is = 635	 timecost = 0.454525s
CS: find better solution, the fvsp is = 634	 timecost = 0.454604s
CS: find better solution, the fvsp is = 633	 timecost = 0.485868s
CS: find better solution, the fvsp is = 632	 timecost = 0.485927s
CS: find better solution, the fvsp is = 631	 timecost = 0.485975s
CS: find better solution, the fvsp is = 630	 timecost = 0.558311s
CS: find better solution, the fvsp is = 629	 timecost = 0.656917s
CS: find better solution, the fvsp is = 628	 timecost = 0.73622s
CS: find better solution, the fvsp is = 627	 timecost = 0.736279s
CS: find better solution, the fvsp is = 626	 timecost = 0.800297s
CS: find better solution, the fvsp is = 625	 timecost = 0.800368s
CS: find better solution, the fvsp is = 624	 timecost = 0.800414s
CS: find better solution, the fvsp is = 623	 timecost = 0.87185s
CS: find better solution, the fvsp is = 622	 timecost = 0.871916s
CS: find better solution, the fvsp is = 621	 timecost = 0.891762s
CS: find better solution, the fvsp is = 620	 timecost = 0.906442s
CS: find better solution, the fvsp is = 619	 timecost = 0.921248s
CS: find better solution, the fvsp is = 618	 timecost = 0.97739s
CS: find better solution, the fvsp is = 617	 timecost = 0.97746s
CS: find better solution, the fvsp is = 616	 timecost = 1.01178s
CS: find better solution, the fvsp is = 615	 timecost = 1.07408s
CS: find better solution, the fvsp is = 614	 timecost = 1.08771s
CS: find better solution, the fvsp is = 613	 timecost = 1.13963s
CS: find better solution, the fvsp is = 612	 timecost = 1.29046s
CS: find better solution, the fvsp is = 611	 timecost = 1.30061s
CS: find better solution, the fvsp is = 610	 timecost = 1.30066s
CS: find better solution, the fvsp is = 609	 timecost = 1.3302s
CS: find better solution, the fvsp is = 608	 timecost = 1.50917s
CS: find better solution, the fvsp is = 607	 timecost = 1.80385s
CS: find better solution, the fvsp is = 606	 timecost = 1.90635s
CS: find better solution, the fvsp is = 605	 timecost = 1.91399s
CS: find better solution, the fvsp is = 604	 timecost = 1.92827s
CS: find better solution, the fvsp is = 603	 timecost = 2.17379s
CS: find better solution, the fvsp is = 602	 timecost = 2.21841s
CS: find better solution, the fvsp is = 601	 timecost = 2.26395s
CS: find better solution, the fvsp is = 600	 timecost = 2.70795s
CS: find better solution, the fvsp is = 599	 timecost = 2.72376s
CS: find better solution, the fvsp is = 598	 timecost = 3.3424s
CS: find better solution, the fvsp is = 597	 timecost = 3.41067s
CS: find better solution, the fvsp is = 596	 timecost = 4.38096s
CS: find better solution, the fvsp is = 595	 timecost = 4.43971s
CS: find better solution, the fvsp is = 594	 timecost = 5.33883s
CS: find better solution, the fvsp is = 593	 timecost = 5.64306s
CS: find better solution, the fvsp is = 592	 timecost = 5.77057s
CS: find better solution, the fvsp is = 591	 timecost = 5.89432s
CS: find better solution, the fvsp is = 590	 timecost = 5.91559s
CS: find better solution, the fvsp is = 589	 timecost = 6.54625s
CS: find better solution, the fvsp is = 588	 timecost = 6.70811s
CS: find better solution, the fvsp is = 587	 timecost = 6.94714s
CS: find better solution, the fvsp is = 586	 timecost = 7.19433s
CS: find better solution, the fvsp is = 585	 timecost = 7.21319s
CS: find better solution, the fvsp is = 584	 timecost = 9.15936s
CS: find better solution, the fvsp is = 583	 timecost = 9.37096s
CS: find better solution, the fvsp is = 582	 timecost = 9.56389s
CS: find better solution, the fvsp is = 581	 timecost = 10.4969s
CS: find better solution, the fvsp is = 580	 timecost = 11.7094s
CS: find better solution, the fvsp is = 579	 timecost = 15.354s
CS: find better solution, the fvsp is = 578	 timecost = 19.6467s
CS: find better solution, the fvsp is = 577	 timecost = 49.9743s
CS: find better solution, the fvsp is = 576	 timecost = 79.3162s
CS: find better solution, the fvsp is = 575	 timecost = 101.769s
CS: find better solution, the fvsp is = 574	 timecost = 121.773s
CS: find better solution, the fvsp is = 573	 timecost = 159.743s
CS: find better solution, the fvsp is = 572	 timecost = 184.172s
CS: find better solution, the fvsp is = 571	 timecost = 187.417s
CS: find better solution, the fvsp is = 570	 timecost = 199.626s
CS: find better solution, the fvsp is = 569	 timecost = 202.765s
CS: find better solution, the fvsp is = 568	 timecost = 202.765s
CS: find better solution, the fvsp is = 567	 timecost = 243.762s
CS: find better solution, the fvsp is = 566	 timecost = 366.804s
CS: find better solution, the fvsp is = 565	 timecost = 366.835s
CS: find better solution, the fvsp is = 564	 timecost = 367.115s
local_f = 564
key node:
974 741 1578 1133 706 1672 1730 930 42 757 866 1228 297 534 884 1510 1294 667 765 1330 1247 1250 797 384 512 114 1008 1116 320 588 154 482 194 335 1057 1728 857 1610 1296 959 718 70 731 814 1745 48 376 1654 1237 1606 1053 1724 1410 111 259 295 703 373 596 0 5 1408 719 585 1125 746 159 833 1150 815 195 610 205 772 184 1021 787 395 315 439 1631 612 1478 584 1663 1519 231 1318 1342 1034 272 140 640 970 1415 947 940 98 535 808 543 1077 1723 1645 903 928 902 1475 565 1058 1203 1386 175 918 1257 71 1031 548 303 1721 598 1213 473 463 1513 106 1182 486 457 84 1032 679 832 1747 1514 1418 282 79 449 19 1018 265 796 1409 197 417 1044 1273 101 864 809 699 333 1396 829 1011 1306 1670 1674 170 1491 1072 1168 663 1277 1564 63 1267 1276 1454 1479 1081 372 1720 1359 1667 118 1155 1738 1455 583 795 1644 1005 46 404 1301 676 1590 1295 905 465 520 1452 1337 501 669 1230 163 1477 1697 549 1094 122 1733 1383 827 4 633 1048 1035 1305 831 782 1002 1575 555 186 695 1160 144 442 933 491 990 1206 858 1490 301 1054 148 523 803 292 1278 923 810 1218 1595 818 1676 30 142 589 1403 50 552 1189 915 1173 1456 1086 65 1668 429 485 991 1582 725 1013 255 1464 1526 1254 371 361 22 1579 49 1665 708 1549 339 545 1200 47 1208 460 317 1741 674 1588 1055 164 1333 1476 1586 677 739 1607 1394 1529 96 1699 1243 151 801 1566 1436 416 853 278 1029 935 886 456 1596 1468 1183 89 288 807 363 211 107 852 1426 1458 464 705 74 432 851 1502 1689 180 567 135 229 12 1393 593 504 911 846 1598 838 1145 1325 1290 1704 653 1311 492 551 1432 954 1038 1433 1496 1718 1042 1096 615 1568 888 498 582 1515 701 1517 997 1744 1193 1268 1450 359 660 733 433 750 1459 419 400 1708 37 1366 141 21 907 839 678 418 1198 1597 1400 737 54 1248 529 445 1028 191 1009 812 1628 1378 325 1725 506 1608 890 1221 252 594 102 1722 908 248 639 471 536 1027 955 628 623 160 875 704 1442 1100 1657 707 412 993 981 1154 1315 744 478 181 1000 500 403 38 1374 1281 572 1196 979 401 845 945 1142 90 314 863 1129 1390 1463 1601 1076 1577 1180 586 1364 542 1179 1117 1536 269 1112 323 753 355 1572 232 924 18 524 823 1739 218 340 1533 1070 423 785 1427 143 1576 1498 1666 1379 1271 698 507 614 597 104 124 1348 560 1152 290 349 1731 409 1691 600 758 311 1010 571 434 76 410 1134 1392 656 1420 556 263 1371 1317 1743 641 1521 1328 193 1354 1573 621 284 682 819 515 1679 856 440 1717 94 1056 1660 925 988 871 563 712 1119 1111 1416 1700 1087 665 909 177 468 717 714 150 1217 1099 312 1338 1485 961 1532 566 299 847 304 1226 1312 
============================ round 13 ===============================
Complete the construction of the initial solution, the fvsp is = 875	 timecost = 0.030599s
CS: find better solution, the fvsp is = 874	 timecost = 0.053159s
CS: find better solution, the fvsp is = 873	 timecost = 0.053226s
CS: find better solution, the fvsp is = 872	 timecost = 0.053268s
CS: find better solution, the fvsp is = 871	 timecost = 0.053311s
CS: find better solution, the fvsp is = 870	 timecost = 0.053351s
CS: find better solution, the fvsp is = 869	 timecost = 0.053395s
CS: find better solution, the fvsp is = 868	 timecost = 0.053438s
CS: find better solution, the fvsp is = 867	 timecost = 0.05348s
CS: find better solution, the fvsp is = 866	 timecost = 0.053521s
CS: find better solution, the fvsp is = 865	 timecost = 0.053562s
CS: find better solution, the fvsp is = 864	 timecost = 0.053608s
CS: find better solution, the fvsp is = 863	 timecost = 0.053649s
CS: find better solution, the fvsp is = 862	 timecost = 0.053687s
CS: find better solution, the fvsp is = 861	 timecost = 0.053726s
CS: find better solution, the fvsp is = 860	 timecost = 0.053766s
CS: find better solution, the fvsp is = 859	 timecost = 0.05382s
CS: find better solution, the fvsp is = 858	 timecost = 0.053863s
CS: find better solution, the fvsp is = 857	 timecost = 0.053903s
CS: find better solution, the fvsp is = 856	 timecost = 0.05394s
CS: find better solution, the fvsp is = 855	 timecost = 0.053984s
CS: find better solution, the fvsp is = 854	 timecost = 0.054025s
CS: find better solution, the fvsp is = 853	 timecost = 0.054078s
CS: find better solution, the fvsp is = 852	 timecost = 0.05412s
CS: find better solution, the fvsp is = 851	 timecost = 0.054162s
CS: find better solution, the fvsp is = 850	 timecost = 0.054202s
CS: find better solution, the fvsp is = 849	 timecost = 0.054244s
CS: find better solution, the fvsp is = 848	 timecost = 0.054288s
CS: find better solution, the fvsp is = 847	 timecost = 0.054327s
CS: find better solution, the fvsp is = 846	 timecost = 0.05437s
CS: find better solution, the fvsp is = 845	 timecost = 0.05441s
CS: find better solution, the fvsp is = 844	 timecost = 0.054455s
CS: find better solution, the fvsp is = 843	 timecost = 0.054499s
CS: find better solution, the fvsp is = 842	 timecost = 0.054542s
CS: find better solution, the fvsp is = 841	 timecost = 0.054583s
CS: find better solution, the fvsp is = 840	 timecost = 0.054628s
CS: find better solution, the fvsp is = 839	 timecost = 0.054673s
CS: find better solution, the fvsp is = 838	 timecost = 0.054715s
CS: find better solution, the fvsp is = 837	 timecost = 0.054758s
CS: find better solution, the fvsp is = 836	 timecost = 0.054801s
CS: find better solution, the fvsp is = 835	 timecost = 0.054839s
CS: find better solution, the fvsp is = 834	 timecost = 0.054882s
CS: find better solution, the fvsp is = 833	 timecost = 0.054925s
CS: find better solution, the fvsp is = 832	 timecost = 0.054968s
CS: find better solution, the fvsp is = 831	 timecost = 0.05501s
CS: find better solution, the fvsp is = 830	 timecost = 0.055062s
CS: find better solution, the fvsp is = 829	 timecost = 0.055108s
CS: find better solution, the fvsp is = 828	 timecost = 0.055151s
CS: find better solution, the fvsp is = 827	 timecost = 0.055193s
CS: find better solution, the fvsp is = 826	 timecost = 0.055233s
CS: find better solution, the fvsp is = 825	 timecost = 0.055273s
CS: find better solution, the fvsp is = 824	 timecost = 0.055313s
CS: find better solution, the fvsp is = 823	 timecost = 0.055355s
CS: find better solution, the fvsp is = 822	 timecost = 0.055398s
CS: find better solution, the fvsp is = 821	 timecost = 0.055441s
CS: find better solution, the fvsp is = 820	 timecost = 0.055481s
CS: find better solution, the fvsp is = 819	 timecost = 0.05552s
CS: find better solution, the fvsp is = 818	 timecost = 0.055562s
CS: find better solution, the fvsp is = 817	 timecost = 0.055606s
CS: find better solution, the fvsp is = 816	 timecost = 0.055651s
CS: find better solution, the fvsp is = 815	 timecost = 0.055695s
CS: find better solution, the fvsp is = 814	 timecost = 0.055736s
CS: find better solution, the fvsp is = 813	 timecost = 0.055779s
CS: find better solution, the fvsp is = 812	 timecost = 0.055824s
CS: find better solution, the fvsp is = 811	 timecost = 0.055865s
CS: find better solution, the fvsp is = 810	 timecost = 0.055913s
CS: find better solution, the fvsp is = 809	 timecost = 0.055957s
CS: find better solution, the fvsp is = 808	 timecost = 0.056002s
CS: find better solution, the fvsp is = 807	 timecost = 0.056055s
CS: find better solution, the fvsp is = 806	 timecost = 0.056098s
CS: find better solution, the fvsp is = 805	 timecost = 0.056144s
CS: find better solution, the fvsp is = 804	 timecost = 0.056185s
CS: find better solution, the fvsp is = 803	 timecost = 0.056227s
CS: find better solution, the fvsp is = 802	 timecost = 0.056268s
CS: find better solution, the fvsp is = 801	 timecost = 0.05631s
CS: find better solution, the fvsp is = 800	 timecost = 0.056354s
CS: find better solution, the fvsp is = 799	 timecost = 0.056394s
CS: find better solution, the fvsp is = 798	 timecost = 0.056437s
CS: find better solution, the fvsp is = 797	 timecost = 0.056478s
CS: find better solution, the fvsp is = 796	 timecost = 0.056527s
CS: find better solution, the fvsp is = 795	 timecost = 0.056571s
CS: find better solution, the fvsp is = 794	 timecost = 0.056612s
CS: find better solution, the fvsp is = 793	 timecost = 0.056654s
CS: find better solution, the fvsp is = 792	 timecost = 0.056699s
CS: find better solution, the fvsp is = 791	 timecost = 0.056742s
CS: find better solution, the fvsp is = 790	 timecost = 0.056789s
CS: find better solution, the fvsp is = 789	 timecost = 0.056831s
CS: find better solution, the fvsp is = 788	 timecost = 0.056873s
CS: find better solution, the fvsp is = 787	 timecost = 0.056917s
CS: find better solution, the fvsp is = 786	 timecost = 0.056961s
CS: find better solution, the fvsp is = 785	 timecost = 0.057011s
CS: find better solution, the fvsp is = 784	 timecost = 0.057064s
CS: find better solution, the fvsp is = 783	 timecost = 0.057106s
CS: find better solution, the fvsp is = 782	 timecost = 0.057148s
CS: find better solution, the fvsp is = 781	 timecost = 0.057192s
CS: find better solution, the fvsp is = 780	 timecost = 0.057238s
CS: find better solution, the fvsp is = 779	 timecost = 0.072291s
CS: find better solution, the fvsp is = 778	 timecost = 0.072349s
CS: find better solution, the fvsp is = 777	 timecost = 0.072398s
CS: find better solution, the fvsp is = 776	 timecost = 0.072447s
CS: find better solution, the fvsp is = 775	 timecost = 0.072493s
CS: find better solution, the fvsp is = 774	 timecost = 0.072537s
CS: find better solution, the fvsp is = 773	 timecost = 0.072578s
CS: find better solution, the fvsp is = 772	 timecost = 0.072628s
CS: find better solution, the fvsp is = 771	 timecost = 0.072676s
CS: find better solution, the fvsp is = 770	 timecost = 0.072721s
CS: find better solution, the fvsp is = 769	 timecost = 0.072767s
CS: find better solution, the fvsp is = 768	 timecost = 0.072813s
CS: find better solution, the fvsp is = 767	 timecost = 0.072856s
CS: find better solution, the fvsp is = 766	 timecost = 0.072901s
CS: find better solution, the fvsp is = 765	 timecost = 0.072945s
CS: find better solution, the fvsp is = 764	 timecost = 0.072995s
CS: find better solution, the fvsp is = 763	 timecost = 0.07305s
CS: find better solution, the fvsp is = 762	 timecost = 0.073095s
CS: find better solution, the fvsp is = 761	 timecost = 0.073137s
CS: find better solution, the fvsp is = 760	 timecost = 0.07318s
CS: find better solution, the fvsp is = 759	 timecost = 0.073224s
CS: find better solution, the fvsp is = 758	 timecost = 0.073273s
CS: find better solution, the fvsp is = 757	 timecost = 0.073318s
CS: find better solution, the fvsp is = 756	 timecost = 0.073364s
CS: find better solution, the fvsp is = 755	 timecost = 0.07341s
CS: find better solution, the fvsp is = 754	 timecost = 0.07345s
CS: find better solution, the fvsp is = 753	 timecost = 0.073493s
CS: find better solution, the fvsp is = 752	 timecost = 0.073536s
CS: find better solution, the fvsp is = 751	 timecost = 0.073582s
CS: find better solution, the fvsp is = 750	 timecost = 0.073627s
CS: find better solution, the fvsp is = 749	 timecost = 0.073673s
CS: find better solution, the fvsp is = 748	 timecost = 0.073716s
CS: find better solution, the fvsp is = 747	 timecost = 0.073765s
CS: find better solution, the fvsp is = 746	 timecost = 0.073812s
CS: find better solution, the fvsp is = 745	 timecost = 0.073855s
CS: find better solution, the fvsp is = 744	 timecost = 0.073901s
CS: find better solution, the fvsp is = 743	 timecost = 0.073945s
CS: find better solution, the fvsp is = 742	 timecost = 0.073989s
CS: find better solution, the fvsp is = 741	 timecost = 0.074035s
CS: find better solution, the fvsp is = 740	 timecost = 0.07409s
CS: find better solution, the fvsp is = 739	 timecost = 0.074136s
CS: find better solution, the fvsp is = 738	 timecost = 0.074183s
CS: find better solution, the fvsp is = 737	 timecost = 0.086507s
CS: find better solution, the fvsp is = 736	 timecost = 0.086558s
CS: find better solution, the fvsp is = 735	 timecost = 0.086602s
CS: find better solution, the fvsp is = 734	 timecost = 0.086655s
CS: find better solution, the fvsp is = 733	 timecost = 0.086702s
CS: find better solution, the fvsp is = 732	 timecost = 0.086747s
CS: find better solution, the fvsp is = 731	 timecost = 0.086793s
CS: find better solution, the fvsp is = 730	 timecost = 0.086838s
CS: find better solution, the fvsp is = 729	 timecost = 0.086882s
CS: find better solution, the fvsp is = 728	 timecost = 0.086923s
CS: find better solution, the fvsp is = 727	 timecost = 0.086963s
CS: find better solution, the fvsp is = 726	 timecost = 0.087006s
CS: find better solution, the fvsp is = 725	 timecost = 0.087057s
CS: find better solution, the fvsp is = 724	 timecost = 0.087102s
CS: find better solution, the fvsp is = 723	 timecost = 0.087144s
CS: find better solution, the fvsp is = 722	 timecost = 0.087188s
CS: find better solution, the fvsp is = 721	 timecost = 0.087234s
CS: find better solution, the fvsp is = 720	 timecost = 0.087281s
CS: find better solution, the fvsp is = 719	 timecost = 0.097776s
CS: find better solution, the fvsp is = 718	 timecost = 0.097829s
CS: find better solution, the fvsp is = 717	 timecost = 0.097875s
CS: find better solution, the fvsp is = 716	 timecost = 0.097917s
CS: find better solution, the fvsp is = 715	 timecost = 0.09796s
CS: find better solution, the fvsp is = 714	 timecost = 0.098003s
CS: find better solution, the fvsp is = 713	 timecost = 0.098055s
CS: find better solution, the fvsp is = 712	 timecost = 0.098102s
CS: find better solution, the fvsp is = 711	 timecost = 0.098145s
CS: find better solution, the fvsp is = 710	 timecost = 0.098192s
CS: find better solution, the fvsp is = 709	 timecost = 0.098237s
CS: find better solution, the fvsp is = 708	 timecost = 0.09828s
CS: find better solution, the fvsp is = 707	 timecost = 0.098323s
CS: find better solution, the fvsp is = 706	 timecost = 0.098365s
CS: find better solution, the fvsp is = 705	 timecost = 0.098409s
CS: find better solution, the fvsp is = 704	 timecost = 0.098454s
CS: find better solution, the fvsp is = 703	 timecost = 0.098499s
CS: find better solution, the fvsp is = 702	 timecost = 0.098544s
CS: find better solution, the fvsp is = 701	 timecost = 0.106553s
CS: find better solution, the fvsp is = 700	 timecost = 0.106602s
CS: find better solution, the fvsp is = 699	 timecost = 0.106646s
CS: find better solution, the fvsp is = 698	 timecost = 0.106693s
CS: find better solution, the fvsp is = 697	 timecost = 0.106734s
CS: find better solution, the fvsp is = 696	 timecost = 0.106781s
CS: find better solution, the fvsp is = 695	 timecost = 0.106828s
CS: find better solution, the fvsp is = 694	 timecost = 0.106872s
CS: find better solution, the fvsp is = 693	 timecost = 0.106921s
CS: find better solution, the fvsp is = 692	 timecost = 0.106966s
CS: find better solution, the fvsp is = 691	 timecost = 0.107008s
CS: find better solution, the fvsp is = 690	 timecost = 0.107061s
CS: find better solution, the fvsp is = 689	 timecost = 0.114276s
CS: find better solution, the fvsp is = 688	 timecost = 0.114326s
CS: find better solution, the fvsp is = 687	 timecost = 0.114372s
CS: find better solution, the fvsp is = 686	 timecost = 0.114418s
CS: find better solution, the fvsp is = 685	 timecost = 0.114462s
CS: find better solution, the fvsp is = 684	 timecost = 0.114506s
CS: find better solution, the fvsp is = 683	 timecost = 0.121829s
CS: find better solution, the fvsp is = 682	 timecost = 0.121879s
CS: find better solution, the fvsp is = 681	 timecost = 0.121924s
CS: find better solution, the fvsp is = 680	 timecost = 0.121968s
CS: find better solution, the fvsp is = 679	 timecost = 0.122013s
CS: find better solution, the fvsp is = 678	 timecost = 0.128671s
CS: find better solution, the fvsp is = 677	 timecost = 0.128718s
CS: find better solution, the fvsp is = 676	 timecost = 0.128767s
CS: find better solution, the fvsp is = 675	 timecost = 0.128815s
CS: find better solution, the fvsp is = 674	 timecost = 0.12886s
CS: find better solution, the fvsp is = 673	 timecost = 0.134726s
CS: find better solution, the fvsp is = 672	 timecost = 0.140603s
CS: find better solution, the fvsp is = 671	 timecost = 0.159442s
CS: find better solution, the fvsp is = 670	 timecost = 0.159493s
CS: find better solution, the fvsp is = 669	 timecost = 0.159541s
CS: find better solution, the fvsp is = 668	 timecost = 0.159584s
CS: find better solution, the fvsp is = 667	 timecost = 0.165472s
CS: find better solution, the fvsp is = 666	 timecost = 0.16552s
CS: find better solution, the fvsp is = 665	 timecost = 0.184869s
CS: find better solution, the fvsp is = 664	 timecost = 0.18492s
CS: find better solution, the fvsp is = 663	 timecost = 0.191136s
CS: find better solution, the fvsp is = 662	 timecost = 0.191185s
CS: find better solution, the fvsp is = 661	 timecost = 0.197392s
CS: find better solution, the fvsp is = 660	 timecost = 0.209862s
CS: find better solution, the fvsp is = 659	 timecost = 0.209909s
CS: find better solution, the fvsp is = 658	 timecost = 0.215888s
CS: find better solution, the fvsp is = 657	 timecost = 0.221557s
CS: find better solution, the fvsp is = 656	 timecost = 0.221606s
CS: find better solution, the fvsp is = 655	 timecost = 0.227464s
CS: find better solution, the fvsp is = 654	 timecost = 0.245387s
CS: find better solution, the fvsp is = 653	 timecost = 0.257812s
CS: find better solution, the fvsp is = 652	 timecost = 0.264251s
CS: find better solution, the fvsp is = 651	 timecost = 0.283472s
CS: find better solution, the fvsp is = 650	 timecost = 0.290084s
CS: find better solution, the fvsp is = 649	 timecost = 0.295767s
CS: find better solution, the fvsp is = 648	 timecost = 0.295815s
CS: find better solution, the fvsp is = 647	 timecost = 0.295862s
CS: find better solution, the fvsp is = 646	 timecost = 0.295906s
CS: find better solution, the fvsp is = 645	 timecost = 0.319162s
CS: find better solution, the fvsp is = 644	 timecost = 0.319232s
CS: find better solution, the fvsp is = 643	 timecost = 0.31928s
CS: find better solution, the fvsp is = 642	 timecost = 0.364115s
CS: find better solution, the fvsp is = 641	 timecost = 0.364178s
CS: find better solution, the fvsp is = 640	 timecost = 0.364225s
CS: find better solution, the fvsp is = 639	 timecost = 0.36427s
CS: find better solution, the fvsp is = 638	 timecost = 0.401945s
CS: find better solution, the fvsp is = 637	 timecost = 0.407126s
CS: find better solution, the fvsp is = 636	 timecost = 0.407178s
CS: find better solution, the fvsp is = 635	 timecost = 0.411988s
CS: find better solution, the fvsp is = 634	 timecost = 0.412046s
CS: find better solution, the fvsp is = 633	 timecost = 0.412094s
CS: find better solution, the fvsp is = 632	 timecost = 0.446678s
CS: find better solution, the fvsp is = 631	 timecost = 0.48447s
CS: find better solution, the fvsp is = 630	 timecost = 0.484533s
CS: find better solution, the fvsp is = 629	 timecost = 0.488856s
CS: find better solution, the fvsp is = 628	 timecost = 0.488907s
CS: find better solution, the fvsp is = 627	 timecost = 0.496994s
CS: find better solution, the fvsp is = 626	 timecost = 0.505869s
CS: find better solution, the fvsp is = 625	 timecost = 0.582551s
CS: find better solution, the fvsp is = 624	 timecost = 0.594953s
CS: find better solution, the fvsp is = 623	 timecost = 0.658102s
CS: find better solution, the fvsp is = 622	 timecost = 0.707574s
CS: find better solution, the fvsp is = 621	 timecost = 0.734094s
CS: find better solution, the fvsp is = 620	 timecost = 0.913454s
CS: find better solution, the fvsp is = 619	 timecost = 0.94141s
CS: find better solution, the fvsp is = 618	 timecost = 0.955193s
CS: find better solution, the fvsp is = 617	 timecost = 1.02899s
CS: find better solution, the fvsp is = 616	 timecost = 1.07652s
CS: find better solution, the fvsp is = 615	 timecost = 1.12411s
CS: find better solution, the fvsp is = 614	 timecost = 1.16447s
CS: find better solution, the fvsp is = 613	 timecost = 1.21683s
CS: find better solution, the fvsp is = 612	 timecost = 1.29642s
CS: find better solution, the fvsp is = 611	 timecost = 1.55595s
CS: find better solution, the fvsp is = 610	 timecost = 1.67216s
CS: find better solution, the fvsp is = 609	 timecost = 1.69833s
CS: find better solution, the fvsp is = 608	 timecost = 1.71562s
CS: find better solution, the fvsp is = 607	 timecost = 1.72402s
CS: find better solution, the fvsp is = 606	 timecost = 1.72408s
CS: find better solution, the fvsp is = 605	 timecost = 1.76553s
CS: find better solution, the fvsp is = 604	 timecost = 1.79363s
CS: find better solution, the fvsp is = 603	 timecost = 2.25061s
CS: find better solution, the fvsp is = 602	 timecost = 2.27994s
CS: find better solution, the fvsp is = 601	 timecost = 2.284s
CS: find better solution, the fvsp is = 600	 timecost = 2.35534s
CS: find better solution, the fvsp is = 599	 timecost = 2.35542s
CS: find better solution, the fvsp is = 598	 timecost = 3.00808s
CS: find better solution, the fvsp is = 597	 timecost = 3.14987s
CS: find better solution, the fvsp is = 596	 timecost = 3.14995s
CS: find better solution, the fvsp is = 595	 timecost = 3.21709s
CS: find better solution, the fvsp is = 594	 timecost = 3.3156s
CS: find better solution, the fvsp is = 593	 timecost = 3.41885s
CS: find better solution, the fvsp is = 592	 timecost = 3.46201s
CS: find better solution, the fvsp is = 591	 timecost = 3.57398s
CS: find better solution, the fvsp is = 590	 timecost = 3.70336s
CS: find better solution, the fvsp is = 589	 timecost = 3.76259s
CS: find better solution, the fvsp is = 588	 timecost = 5.52345s
CS: find better solution, the fvsp is = 587	 timecost = 5.64609s
CS: find better solution, the fvsp is = 586	 timecost = 5.71062s
CS: find better solution, the fvsp is = 585	 timecost = 6.327s
CS: find better solution, the fvsp is = 584	 timecost = 6.60785s
CS: find better solution, the fvsp is = 583	 timecost = 10.1071s
CS: find better solution, the fvsp is = 582	 timecost = 10.1628s
CS: find better solution, the fvsp is = 581	 timecost = 10.3617s
CS: find better solution, the fvsp is = 580	 timecost = 18.8715s
CS: find better solution, the fvsp is = 579	 timecost = 19.0106s
CS: find better solution, the fvsp is = 578	 timecost = 22.9018s
CS: find better solution, the fvsp is = 577	 timecost = 23.2339s
CS: find better solution, the fvsp is = 576	 timecost = 25.6364s
CS: find better solution, the fvsp is = 575	 timecost = 40.6572s
CS: find better solution, the fvsp is = 574	 timecost = 51.7574s
CS: find better solution, the fvsp is = 573	 timecost = 52.1964s
CS: find better solution, the fvsp is = 572	 timecost = 61.2817s
CS: find better solution, the fvsp is = 571	 timecost = 112.332s
CS: find better solution, the fvsp is = 570	 timecost = 114.966s
CS: find better solution, the fvsp is = 569	 timecost = 115.602s
CS: find better solution, the fvsp is = 568	 timecost = 115.771s
CS: find better solution, the fvsp is = 567	 timecost = 119.133s
CS: find better solution, the fvsp is = 566	 timecost = 426.161s
local_f = 566
key node:
878 245 574 928 1708 1034 1150 473 184 515 797 94 191 980 1316 1101 76 1592 272 1011 1134 1415 338 1720 1595 1327 495 1005 1354 632 1418 1579 174 1250 211 695 186 1374 63 740 1626 1013 1665 856 1700 333 787 830 782 1229 1485 652 252 412 1408 524 599 1601 1390 705 297 1468 1452 660 1610 1588 918 667 1040 371 419 1747 142 516 1577 513 405 1072 1192 484 827 1645 810 1028 1439 1526 654 622 106 276 197 140 1129 311 1152 411 1112 1739 1111 1420 770 718 806 1664 1723 646 1477 1637 639 1119 876 1598 967 499 372 974 288 792 22 180 678 642 701 418 1031 796 1189 1564 803 1454 122 170 641 1689 633 1344 773 1212 1672 1434 105 566 193 1318 141 857 486 543 1284 271 1296 1478 314 1517 1624 724 1676 1247 1063 30 1671 717 154 979 1054 1029 1024 1654 339 386 459 135 689 447 1728 771 864 1048 886 71 1121 1231 1498 758 218 1714 1455 1226 1666 132 764 233 753 1657 1248 765 1487 1278 838 858 571 613 556 557 923 727 846 708 535 1695 1497 1243 1529 465 1317 772 1591 1490 945 1044 376 1151 1465 1575 107 164 1018 1730 674 744 1599 1379 1576 1464 656 954 1057 590 1342 5 31 143 471 1706 160 439 377 907 403 1311 1230 1602 1494 583 1136 555 706 302 151 757 456 1221 1502 572 373 1388 1310 504 1008 1078 416 807 560 686 304 1047 440 179 1081 1413 482 762 1332 993 269 565 1070 1010 1038 445 1450 1448 747 79 1459 1642 1364 714 114 908 232 1511 347 84 256 946 1375 1386 863 1590 205 552 1158 843 549 1660 90 866 597 325 1097 248 512 882 521 1058 1515 457 1279 1731 935 402 1325 1055 903 1127 1359 1094 1108 509 491 1442 1680 1396 871 131 278 1640 19 1698 230 1513 750 671 487 1451 175 1495 704 1663 1042 585 1533 1722 681 1257 534 1403 61 1612 662 1609 1503 292 991 1147 1691 725 1092 1628 520 584 96 531 1416 1220 163 1717 823 129 623 1392 1198 1315 1679 442 53 148 485 255 619 0 1514 577 213 1228 922 144 1366 759 1308 1410 909 1027 203 839 1644 1365 679 1277 1020 525 628 181 1583 1183 1463 1507 1596 1234 417 1549 300 542 54 746 1678 111 488 994 1338 1578 118 606 1217 1633 1519 1491 1155 361 468 13 924 621 955 250 812 698 396 1191 916 321 610 1213 1295 539 820 374 963 1607 1087 1469 1068 1145 563 335 865 32 329 133 498 1393 833 940 786 930 1383 1288 877 964 1216 400 1182 1237 50 463 282 831 976 1725 194 1724 760 1276 1394 1604 259 663 470 1274 582 1218 1142 1538 637 1710 1032 1405 1718 340 1179 586 1267 821 159 65 1113 337 70 1738 401 1523 323 301 1647 49 380 1064 902 802 331 925 1116 961 1154 1412 658 699 739 816 500 1622 195 120 507 1002 905 171 1378 1571 1572 362 1433 432 1381 265 
============================ round 14 ===============================
Complete the construction of the initial solution, the fvsp is = 882	 timecost = 0.030459s
CS: find better solution, the fvsp is = 881	 timecost = 0.054037s
CS: find better solution, the fvsp is = 880	 timecost = 0.054092s
CS: find better solution, the fvsp is = 879	 timecost = 0.054136s
CS: find better solution, the fvsp is = 878	 timecost = 0.054175s
CS: find better solution, the fvsp is = 877	 timecost = 0.054213s
CS: find better solution, the fvsp is = 876	 timecost = 0.054254s
CS: find better solution, the fvsp is = 875	 timecost = 0.054293s
CS: find better solution, the fvsp is = 874	 timecost = 0.054336s
CS: find better solution, the fvsp is = 873	 timecost = 0.054374s
CS: find better solution, the fvsp is = 872	 timecost = 0.054413s
CS: find better solution, the fvsp is = 871	 timecost = 0.054458s
CS: find better solution, the fvsp is = 870	 timecost = 0.054499s
CS: find better solution, the fvsp is = 869	 timecost = 0.054545s
CS: find better solution, the fvsp is = 868	 timecost = 0.054587s
CS: find better solution, the fvsp is = 867	 timecost = 0.054629s
CS: find better solution, the fvsp is = 866	 timecost = 0.05467s
CS: find better solution, the fvsp is = 865	 timecost = 0.054723s
CS: find better solution, the fvsp is = 864	 timecost = 0.054768s
CS: find better solution, the fvsp is = 863	 timecost = 0.054812s
CS: find better solution, the fvsp is = 862	 timecost = 0.054857s
CS: find better solution, the fvsp is = 861	 timecost = 0.054899s
CS: find better solution, the fvsp is = 860	 timecost = 0.054944s
CS: find better solution, the fvsp is = 859	 timecost = 0.054988s
CS: find better solution, the fvsp is = 858	 timecost = 0.05503s
CS: find better solution, the fvsp is = 857	 timecost = 0.055068s
CS: find better solution, the fvsp is = 856	 timecost = 0.055111s
CS: find better solution, the fvsp is = 855	 timecost = 0.055155s
CS: find better solution, the fvsp is = 854	 timecost = 0.0552s
CS: find better solution, the fvsp is = 853	 timecost = 0.05524s
CS: find better solution, the fvsp is = 852	 timecost = 0.055285s
CS: find better solution, the fvsp is = 851	 timecost = 0.055327s
CS: find better solution, the fvsp is = 850	 timecost = 0.055365s
CS: find better solution, the fvsp is = 849	 timecost = 0.05541s
CS: find better solution, the fvsp is = 848	 timecost = 0.055455s
CS: find better solution, the fvsp is = 847	 timecost = 0.0555s
CS: find better solution, the fvsp is = 846	 timecost = 0.055546s
CS: find better solution, the fvsp is = 845	 timecost = 0.05559s
CS: find better solution, the fvsp is = 844	 timecost = 0.055637s
CS: find better solution, the fvsp is = 843	 timecost = 0.055696s
CS: find better solution, the fvsp is = 842	 timecost = 0.055739s
CS: find better solution, the fvsp is = 841	 timecost = 0.055794s
CS: find better solution, the fvsp is = 840	 timecost = 0.055834s
CS: find better solution, the fvsp is = 839	 timecost = 0.055876s
CS: find better solution, the fvsp is = 838	 timecost = 0.055918s
CS: find better solution, the fvsp is = 837	 timecost = 0.055959s
CS: find better solution, the fvsp is = 836	 timecost = 0.056006s
CS: find better solution, the fvsp is = 835	 timecost = 0.056048s
CS: find better solution, the fvsp is = 834	 timecost = 0.056088s
CS: find better solution, the fvsp is = 833	 timecost = 0.056128s
CS: find better solution, the fvsp is = 832	 timecost = 0.056172s
CS: find better solution, the fvsp is = 831	 timecost = 0.056214s
CS: find better solution, the fvsp is = 830	 timecost = 0.056254s
CS: find better solution, the fvsp is = 829	 timecost = 0.056296s
CS: find better solution, the fvsp is = 828	 timecost = 0.056338s
CS: find better solution, the fvsp is = 827	 timecost = 0.056381s
CS: find better solution, the fvsp is = 826	 timecost = 0.056424s
CS: find better solution, the fvsp is = 825	 timecost = 0.056468s
CS: find better solution, the fvsp is = 824	 timecost = 0.056511s
CS: find better solution, the fvsp is = 823	 timecost = 0.056561s
CS: find better solution, the fvsp is = 822	 timecost = 0.056601s
CS: find better solution, the fvsp is = 821	 timecost = 0.056643s
CS: find better solution, the fvsp is = 820	 timecost = 0.056684s
CS: find better solution, the fvsp is = 819	 timecost = 0.056739s
CS: find better solution, the fvsp is = 818	 timecost = 0.056782s
CS: find better solution, the fvsp is = 817	 timecost = 0.056826s
CS: find better solution, the fvsp is = 816	 timecost = 0.05687s
CS: find better solution, the fvsp is = 815	 timecost = 0.056918s
CS: find better solution, the fvsp is = 814	 timecost = 0.056961s
CS: find better solution, the fvsp is = 813	 timecost = 0.057006s
CS: find better solution, the fvsp is = 812	 timecost = 0.057052s
CS: find better solution, the fvsp is = 811	 timecost = 0.057098s
CS: find better solution, the fvsp is = 810	 timecost = 0.057138s
CS: find better solution, the fvsp is = 809	 timecost = 0.057185s
CS: find better solution, the fvsp is = 808	 timecost = 0.057225s
CS: find better solution, the fvsp is = 807	 timecost = 0.057269s
CS: find better solution, the fvsp is = 806	 timecost = 0.057316s
CS: find better solution, the fvsp is = 805	 timecost = 0.057359s
CS: find better solution, the fvsp is = 804	 timecost = 0.057402s
CS: find better solution, the fvsp is = 803	 timecost = 0.057445s
CS: find better solution, the fvsp is = 802	 timecost = 0.05749s
CS: find better solution, the fvsp is = 801	 timecost = 0.057534s
CS: find better solution, the fvsp is = 800	 timecost = 0.057581s
CS: find better solution, the fvsp is = 799	 timecost = 0.057621s
CS: find better solution, the fvsp is = 798	 timecost = 0.057663s
CS: find better solution, the fvsp is = 797	 timecost = 0.057716s
CS: find better solution, the fvsp is = 796	 timecost = 0.057761s
CS: find better solution, the fvsp is = 795	 timecost = 0.057808s
CS: find better solution, the fvsp is = 794	 timecost = 0.057852s
CS: find better solution, the fvsp is = 793	 timecost = 0.057891s
CS: find better solution, the fvsp is = 792	 timecost = 0.057938s
CS: find better solution, the fvsp is = 791	 timecost = 0.057984s
CS: find better solution, the fvsp is = 790	 timecost = 0.05803s
CS: find better solution, the fvsp is = 789	 timecost = 0.058079s
CS: find better solution, the fvsp is = 788	 timecost = 0.058122s
CS: find better solution, the fvsp is = 787	 timecost = 0.058165s
CS: find better solution, the fvsp is = 786	 timecost = 0.058213s
CS: find better solution, the fvsp is = 785	 timecost = 0.058255s
CS: find better solution, the fvsp is = 784	 timecost = 0.058298s
CS: find better solution, the fvsp is = 783	 timecost = 0.058342s
CS: find better solution, the fvsp is = 782	 timecost = 0.058386s
CS: find better solution, the fvsp is = 781	 timecost = 0.058433s
CS: find better solution, the fvsp is = 780	 timecost = 0.058475s
CS: find better solution, the fvsp is = 779	 timecost = 0.058521s
CS: find better solution, the fvsp is = 778	 timecost = 0.058568s
CS: find better solution, the fvsp is = 777	 timecost = 0.058613s
CS: find better solution, the fvsp is = 776	 timecost = 0.058656s
CS: find better solution, the fvsp is = 775	 timecost = 0.058708s
CS: find better solution, the fvsp is = 774	 timecost = 0.072705s
CS: find better solution, the fvsp is = 773	 timecost = 0.072766s
CS: find better solution, the fvsp is = 772	 timecost = 0.07281s
CS: find better solution, the fvsp is = 771	 timecost = 0.072852s
CS: find better solution, the fvsp is = 770	 timecost = 0.072898s
CS: find better solution, the fvsp is = 769	 timecost = 0.07294s
CS: find better solution, the fvsp is = 768	 timecost = 0.072984s
CS: find better solution, the fvsp is = 767	 timecost = 0.073028s
CS: find better solution, the fvsp is = 766	 timecost = 0.07307s
CS: find better solution, the fvsp is = 765	 timecost = 0.073111s
CS: find better solution, the fvsp is = 764	 timecost = 0.073157s
CS: find better solution, the fvsp is = 763	 timecost = 0.073201s
CS: find better solution, the fvsp is = 762	 timecost = 0.073246s
CS: find better solution, the fvsp is = 761	 timecost = 0.073291s
CS: find better solution, the fvsp is = 760	 timecost = 0.073337s
CS: find better solution, the fvsp is = 759	 timecost = 0.073383s
CS: find better solution, the fvsp is = 758	 timecost = 0.073427s
CS: find better solution, the fvsp is = 757	 timecost = 0.073473s
CS: find better solution, the fvsp is = 756	 timecost = 0.073517s
CS: find better solution, the fvsp is = 755	 timecost = 0.073563s
CS: find better solution, the fvsp is = 754	 timecost = 0.073606s
CS: find better solution, the fvsp is = 753	 timecost = 0.073649s
CS: find better solution, the fvsp is = 752	 timecost = 0.073703s
CS: find better solution, the fvsp is = 751	 timecost = 0.073745s
CS: find better solution, the fvsp is = 750	 timecost = 0.07379s
CS: find better solution, the fvsp is = 749	 timecost = 0.073829s
CS: find better solution, the fvsp is = 748	 timecost = 0.073875s
CS: find better solution, the fvsp is = 747	 timecost = 0.073924s
CS: find better solution, the fvsp is = 746	 timecost = 0.073968s
CS: find better solution, the fvsp is = 745	 timecost = 0.074014s
CS: find better solution, the fvsp is = 744	 timecost = 0.074056s
CS: find better solution, the fvsp is = 743	 timecost = 0.074104s
CS: find better solution, the fvsp is = 742	 timecost = 0.074147s
CS: find better solution, the fvsp is = 741	 timecost = 0.074188s
CS: find better solution, the fvsp is = 740	 timecost = 0.074234s
CS: find better solution, the fvsp is = 739	 timecost = 0.074275s
CS: find better solution, the fvsp is = 738	 timecost = 0.086193s
CS: find better solution, the fvsp is = 737	 timecost = 0.086246s
CS: find better solution, the fvsp is = 736	 timecost = 0.086292s
CS: find better solution, the fvsp is = 735	 timecost = 0.086336s
CS: find better solution, the fvsp is = 734	 timecost = 0.08638s
CS: find better solution, the fvsp is = 733	 timecost = 0.086426s
CS: find better solution, the fvsp is = 732	 timecost = 0.086473s
CS: find better solution, the fvsp is = 731	 timecost = 0.086519s
CS: find better solution, the fvsp is = 730	 timecost = 0.086567s
CS: find better solution, the fvsp is = 729	 timecost = 0.086612s
CS: find better solution, the fvsp is = 728	 timecost = 0.086661s
CS: find better solution, the fvsp is = 727	 timecost = 0.086719s
CS: find better solution, the fvsp is = 726	 timecost = 0.086767s
CS: find better solution, the fvsp is = 725	 timecost = 0.086808s
CS: find better solution, the fvsp is = 724	 timecost = 0.086851s
CS: find better solution, the fvsp is = 723	 timecost = 0.086892s
CS: find better solution, the fvsp is = 722	 timecost = 0.086934s
CS: find better solution, the fvsp is = 721	 timecost = 0.086977s
CS: find better solution, the fvsp is = 720	 timecost = 0.087021s
CS: find better solution, the fvsp is = 719	 timecost = 0.087064s
CS: find better solution, the fvsp is = 718	 timecost = 0.087112s
CS: find better solution, the fvsp is = 717	 timecost = 0.087166s
CS: find better solution, the fvsp is = 716	 timecost = 0.08721s
CS: find better solution, the fvsp is = 715	 timecost = 0.09675s
CS: find better solution, the fvsp is = 714	 timecost = 0.096802s
CS: find better solution, the fvsp is = 713	 timecost = 0.096851s
CS: find better solution, the fvsp is = 712	 timecost = 0.096894s
CS: find better solution, the fvsp is = 711	 timecost = 0.096939s
CS: find better solution, the fvsp is = 710	 timecost = 0.096985s
CS: find better solution, the fvsp is = 709	 timecost = 0.097026s
CS: find better solution, the fvsp is = 708	 timecost = 0.097075s
CS: find better solution, the fvsp is = 707	 timecost = 0.09712s
CS: find better solution, the fvsp is = 706	 timecost = 0.097159s
CS: find better solution, the fvsp is = 705	 timecost = 0.097203s
CS: find better solution, the fvsp is = 704	 timecost = 0.097246s
CS: find better solution, the fvsp is = 703	 timecost = 0.105485s
CS: find better solution, the fvsp is = 702	 timecost = 0.105533s
CS: find better solution, the fvsp is = 701	 timecost = 0.105579s
CS: find better solution, the fvsp is = 700	 timecost = 0.105621s
CS: find better solution, the fvsp is = 699	 timecost = 0.105667s
CS: find better solution, the fvsp is = 698	 timecost = 0.105728s
CS: find better solution, the fvsp is = 697	 timecost = 0.105771s
CS: find better solution, the fvsp is = 696	 timecost = 0.105816s
CS: find better solution, the fvsp is = 695	 timecost = 0.114298s
CS: find better solution, the fvsp is = 694	 timecost = 0.114345s
CS: find better solution, the fvsp is = 693	 timecost = 0.11439s
CS: find better solution, the fvsp is = 692	 timecost = 0.114433s
CS: find better solution, the fvsp is = 691	 timecost = 0.11448s
CS: find better solution, the fvsp is = 690	 timecost = 0.114527s
CS: find better solution, the fvsp is = 689	 timecost = 0.122522s
CS: find better solution, the fvsp is = 688	 timecost = 0.12257s
CS: find better solution, the fvsp is = 687	 timecost = 0.122612s
CS: find better solution, the fvsp is = 686	 timecost = 0.122658s
CS: find better solution, the fvsp is = 685	 timecost = 0.130012s
CS: find better solution, the fvsp is = 684	 timecost = 0.130064s
CS: find better solution, the fvsp is = 683	 timecost = 0.130107s
CS: find better solution, the fvsp is = 682	 timecost = 0.130156s
CS: find better solution, the fvsp is = 681	 timecost = 0.130201s
CS: find better solution, the fvsp is = 680	 timecost = 0.130249s
CS: find better solution, the fvsp is = 679	 timecost = 0.130291s
CS: find better solution, the fvsp is = 678	 timecost = 0.130339s
CS: find better solution, the fvsp is = 677	 timecost = 0.130386s
CS: find better solution, the fvsp is = 676	 timecost = 0.130432s
CS: find better solution, the fvsp is = 675	 timecost = 0.13696s
CS: find better solution, the fvsp is = 674	 timecost = 0.137008s
CS: find better solution, the fvsp is = 673	 timecost = 0.137056s
CS: find better solution, the fvsp is = 672	 timecost = 0.143503s
CS: find better solution, the fvsp is = 671	 timecost = 0.143551s
CS: find better solution, the fvsp is = 670	 timecost = 0.150083s
CS: find better solution, the fvsp is = 669	 timecost = 0.150131s
CS: find better solution, the fvsp is = 668	 timecost = 0.150174s
CS: find better solution, the fvsp is = 667	 timecost = 0.150214s
CS: find better solution, the fvsp is = 666	 timecost = 0.150259s
CS: find better solution, the fvsp is = 665	 timecost = 0.156176s
CS: find better solution, the fvsp is = 664	 timecost = 0.156226s
CS: find better solution, the fvsp is = 663	 timecost = 0.156273s
CS: find better solution, the fvsp is = 662	 timecost = 0.156319s
CS: find better solution, the fvsp is = 661	 timecost = 0.16228s
CS: find better solution, the fvsp is = 660	 timecost = 0.162329s
CS: find better solution, the fvsp is = 659	 timecost = 0.16856s
CS: find better solution, the fvsp is = 658	 timecost = 0.168609s
CS: find better solution, the fvsp is = 657	 timecost = 0.168657s
CS: find better solution, the fvsp is = 656	 timecost = 0.174446s
CS: find better solution, the fvsp is = 655	 timecost = 0.19197s
CS: find better solution, the fvsp is = 654	 timecost = 0.192026s
CS: find better solution, the fvsp is = 653	 timecost = 0.198021s
CS: find better solution, the fvsp is = 652	 timecost = 0.203894s
CS: find better solution, the fvsp is = 651	 timecost = 0.203942s
CS: find better solution, the fvsp is = 650	 timecost = 0.209339s
CS: find better solution, the fvsp is = 649	 timecost = 0.231883s
CS: find better solution, the fvsp is = 648	 timecost = 0.237143s
CS: find better solution, the fvsp is = 647	 timecost = 0.237191s
CS: find better solution, the fvsp is = 646	 timecost = 0.237237s
CS: find better solution, the fvsp is = 645	 timecost = 0.237284s
CS: find better solution, the fvsp is = 644	 timecost = 0.237327s
CS: find better solution, the fvsp is = 643	 timecost = 0.237372s
CS: find better solution, the fvsp is = 642	 timecost = 0.23742s
CS: find better solution, the fvsp is = 641	 timecost = 0.241926s
CS: find better solution, the fvsp is = 640	 timecost = 0.256087s
CS: find better solution, the fvsp is = 639	 timecost = 0.256141s
CS: find better solution, the fvsp is = 638	 timecost = 0.256189s
CS: find better solution, the fvsp is = 637	 timecost = 0.270078s
CS: find better solution, the fvsp is = 636	 timecost = 0.333586s
CS: find better solution, the fvsp is = 635	 timecost = 0.333693s
CS: find better solution, the fvsp is = 634	 timecost = 0.361741s
CS: find better solution, the fvsp is = 633	 timecost = 0.376267s
CS: find better solution, the fvsp is = 632	 timecost = 0.376329s
CS: find better solution, the fvsp is = 631	 timecost = 0.390649s
CS: find better solution, the fvsp is = 630	 timecost = 0.395578s
CS: find better solution, the fvsp is = 629	 timecost = 0.404121s
CS: find better solution, the fvsp is = 628	 timecost = 0.445732s
CS: find better solution, the fvsp is = 627	 timecost = 0.445795s
CS: find better solution, the fvsp is = 626	 timecost = 0.455303s
CS: find better solution, the fvsp is = 625	 timecost = 0.455358s
CS: find better solution, the fvsp is = 624	 timecost = 0.455411s
CS: find better solution, the fvsp is = 623	 timecost = 0.494634s
CS: find better solution, the fvsp is = 622	 timecost = 0.526144s
CS: find better solution, the fvsp is = 621	 timecost = 0.579584s
CS: find better solution, the fvsp is = 620	 timecost = 0.71276s
CS: find better solution, the fvsp is = 619	 timecost = 0.733199s
CS: find better solution, the fvsp is = 618	 timecost = 0.733257s
CS: find better solution, the fvsp is = 617	 timecost = 0.748341s
CS: find better solution, the fvsp is = 616	 timecost = 0.818535s
CS: find better solution, the fvsp is = 615	 timecost = 0.955165s
CS: find better solution, the fvsp is = 614	 timecost = 1.06849s
CS: find better solution, the fvsp is = 613	 timecost = 1.09289s
CS: find better solution, the fvsp is = 612	 timecost = 1.09297s
CS: find better solution, the fvsp is = 611	 timecost = 1.09302s
CS: find better solution, the fvsp is = 610	 timecost = 1.26978s
CS: find better solution, the fvsp is = 609	 timecost = 1.30009s
CS: find better solution, the fvsp is = 608	 timecost = 1.30015s
CS: find better solution, the fvsp is = 607	 timecost = 1.30445s
CS: find better solution, the fvsp is = 606	 timecost = 1.3276s
CS: find better solution, the fvsp is = 605	 timecost = 1.3498s
CS: find better solution, the fvsp is = 604	 timecost = 1.35651s
CS: find better solution, the fvsp is = 603	 timecost = 1.52185s
CS: find better solution, the fvsp is = 602	 timecost = 1.5799s
CS: find better solution, the fvsp is = 601	 timecost = 1.66937s
CS: find better solution, the fvsp is = 600	 timecost = 1.77707s
CS: find better solution, the fvsp is = 599	 timecost = 2.09628s
CS: find better solution, the fvsp is = 598	 timecost = 2.4747s
CS: find better solution, the fvsp is = 597	 timecost = 2.47479s
CS: find better solution, the fvsp is = 596	 timecost = 2.60183s
CS: find better solution, the fvsp is = 595	 timecost = 2.60895s
CS: find better solution, the fvsp is = 594	 timecost = 2.6122s
CS: find better solution, the fvsp is = 593	 timecost = 3.12866s
CS: find better solution, the fvsp is = 592	 timecost = 4.15275s
CS: find better solution, the fvsp is = 591	 timecost = 4.15285s
CS: find better solution, the fvsp is = 590	 timecost = 4.38825s
CS: find better solution, the fvsp is = 589	 timecost = 4.53703s
CS: find better solution, the fvsp is = 588	 timecost = 5.34939s
CS: find better solution, the fvsp is = 587	 timecost = 5.53272s
CS: find better solution, the fvsp is = 586	 timecost = 5.65579s
CS: find better solution, the fvsp is = 585	 timecost = 7.01123s
CS: find better solution, the fvsp is = 584	 timecost = 7.20215s
CS: find better solution, the fvsp is = 583	 timecost = 7.80165s
CS: find better solution, the fvsp is = 582	 timecost = 8.11526s
CS: find better solution, the fvsp is = 581	 timecost = 8.1323s
CS: find better solution, the fvsp is = 580	 timecost = 8.29137s
CS: find better solution, the fvsp is = 579	 timecost = 8.58742s
CS: find better solution, the fvsp is = 578	 timecost = 9.35423s
CS: find better solution, the fvsp is = 577	 timecost = 11.2945s
CS: find better solution, the fvsp is = 576	 timecost = 11.333s
CS: find better solution, the fvsp is = 575	 timecost = 11.8134s
CS: find better solution, the fvsp is = 574	 timecost = 12.9701s
CS: find better solution, the fvsp is = 573	 timecost = 19.2864s
CS: find better solution, the fvsp is = 572	 timecost = 19.4166s
CS: find better solution, the fvsp is = 571	 timecost = 34.3101s
CS: find better solution, the fvsp is = 570	 timecost = 48.7162s
CS: find better solution, the fvsp is = 569	 timecost = 49.0445s
CS: find better solution, the fvsp is = 568	 timecost = 155.199s
CS: find better solution, the fvsp is = 567	 timecost = 155.277s
CS: find better solution, the fvsp is = 566	 timecost = 160.111s
CS: find better solution, the fvsp is = 565	 timecost = 161.727s
CS: find better solution, the fvsp is = 564	 timecost = 163.502s
local_f = 564
key node:
1482 531 758 1168 1628 1002 1574 586 1055 500 614 933 1670 1129 1154 1665 1739 1086 1390 631 1403 1464 432 151 10 1324 679 1318 442 36 549 363 1057 628 639 857 1410 934 1024 0 102 70 407 1047 566 376 317 488 1097 325 1142 1674 678 1465 846 43 923 507 400 305 74 1310 1485 1087 249 1177 275 1699 447 1700 663 1077 49 585 1372 1157 1394 1740 1203 682 845 191 164 194 501 1662 940 252 1738 122 482 1328 903 499 144 1371 1560 974 1251 1276 373 674 248 1281 692 1378 1455 864 141 1424 1150 789 786 54 1490 1546 48 236 111 918 221 852 181 511 446 76 163 1472 1747 177 1038 1725 653 851 232 735 1119 1408 599 1667 750 12 445 1679 535 425 1000 1675 924 1459 127 1588 1268 101 888 1217 26 1134 1694 1433 714 633 563 311 572 555 323 1365 179 61 1028 467 1105 233 686 160 699 1452 1306 1009 671 485 1641 198 1454 418 1274 1193 963 797 792 1695 1666 823 853 604 806 1575 274 1220 63 760 479 1595 175 1386 186 403 908 1654 84 20 412 1175 1011 1327 1697 2 520 734 471 213 1092 112 1305 372 764 1608 1456 463 1499 184 1214 1366 118 355 1526 1302 1311 1190 87 1494 47 503 1368 1427 931 1014 145 152 1189 399 701 1364 656 1477 863 1164 1034 557 967 673 1614 167 148 498 970 781 386 1552 525 1200 991 1645 731 1335 416 866 292 1032 552 429 263 809 1586 938 71 205 417 543 1596 808 759 1720 312 1607 470 796 1234 401 992 1383 320 1263 1027 739 1549 779 106 208 1290 96 5 1392 250 807 524 1601 740 569 621 704 1590 646 1741 1125 361 1160 947 971 197 1686 945 1226 810 801 22 335 1044 1379 1745 1501 1243 1351 1409 1325 439 1718 1525 1592 1359 333 30 229 1530 454 725 1402 1072 11 1517 1388 180 1642 1691 38 905 827 1166 1393 856 554 1568 1337 1269 1479 371 1312 623 1122 1463 1619 1491 803 795 218 560 1008 975 660 1042 1583 907 812 551 209 1515 1315 94 13 1358 833 583 1382 1112 1237 993 288 1127 1671 1502 107 1037 314 1622 847 1218 1053 705 1529 387 1519 1555 1564 545 961 1133 838 1439 1724 339 272 698 1731 1100 839 590 1426 831 1257 1265 1536 529 819 291 1513 981 858 140 632 396 588 667 1054 571 1660 902 890 125 954 282 772 565 244 753 1342 402 1267 922 290 928 654 567 959 818 193 1283 65 301 395 159 195 313 1478 1599 211 321 1152 1676 1018 455 737 458 1442 486 1101 340 930 1742 1602 1416 347 1722 478 1277 1196 1730 878 584 640 491 695 1296 271 1572 861 521 1374 1708 1626 765 1582 1576 344 1577 1387 1230 1411 712 629 1672 1343 1573 405 1136 297 1361 1005 265 1644 515 1295 1213 456 1420 68 1048 1116 1070 255 1434 302 744 46 1683 468 1412 1579 1319 1273 997 1145 1081 757 
============================ round 15 ===============================
Complete the construction of the initial solution, the fvsp is = 875	 timecost = 0.030874s
CS: find better solution, the fvsp is = 874	 timecost = 0.05433s
CS: find better solution, the fvsp is = 873	 timecost = 0.054384s
CS: find better solution, the fvsp is = 872	 timecost = 0.054428s
CS: find better solution, the fvsp is = 871	 timecost = 0.05447s
CS: find better solution, the fvsp is = 870	 timecost = 0.054515s
CS: find better solution, the fvsp is = 869	 timecost = 0.05456s
CS: find better solution, the fvsp is = 868	 timecost = 0.054606s
CS: find better solution, the fvsp is = 867	 timecost = 0.054648s
CS: find better solution, the fvsp is = 866	 timecost = 0.054694s
CS: find better solution, the fvsp is = 865	 timecost = 0.054735s
CS: find better solution, the fvsp is = 864	 timecost = 0.054779s
CS: find better solution, the fvsp is = 863	 timecost = 0.054826s
CS: find better solution, the fvsp is = 862	 timecost = 0.05488s
CS: find better solution, the fvsp is = 861	 timecost = 0.054921s
CS: find better solution, the fvsp is = 860	 timecost = 0.054963s
CS: find better solution, the fvsp is = 859	 timecost = 0.05501s
CS: find better solution, the fvsp is = 858	 timecost = 0.055051s
CS: find better solution, the fvsp is = 857	 timecost = 0.055094s
CS: find better solution, the fvsp is = 856	 timecost = 0.055135s
CS: find better solution, the fvsp is = 855	 timecost = 0.055179s
CS: find better solution, the fvsp is = 854	 timecost = 0.055223s
CS: find better solution, the fvsp is = 853	 timecost = 0.055267s
CS: find better solution, the fvsp is = 852	 timecost = 0.055311s
CS: find better solution, the fvsp is = 851	 timecost = 0.055354s
CS: find better solution, the fvsp is = 850	 timecost = 0.0554s
CS: find better solution, the fvsp is = 849	 timecost = 0.055444s
CS: find better solution, the fvsp is = 848	 timecost = 0.055483s
CS: find better solution, the fvsp is = 847	 timecost = 0.055522s
CS: find better solution, the fvsp is = 846	 timecost = 0.055564s
CS: find better solution, the fvsp is = 845	 timecost = 0.055608s
CS: find better solution, the fvsp is = 844	 timecost = 0.055653s
CS: find better solution, the fvsp is = 843	 timecost = 0.055699s
CS: find better solution, the fvsp is = 842	 timecost = 0.055739s
CS: find better solution, the fvsp is = 841	 timecost = 0.055782s
CS: find better solution, the fvsp is = 840	 timecost = 0.055827s
CS: find better solution, the fvsp is = 839	 timecost = 0.055884s
CS: find better solution, the fvsp is = 838	 timecost = 0.055927s
CS: find better solution, the fvsp is = 837	 timecost = 0.055965s
CS: find better solution, the fvsp is = 836	 timecost = 0.05601s
CS: find better solution, the fvsp is = 835	 timecost = 0.056055s
CS: find better solution, the fvsp is = 834	 timecost = 0.056099s
CS: find better solution, the fvsp is = 833	 timecost = 0.056143s
CS: find better solution, the fvsp is = 832	 timecost = 0.056184s
CS: find better solution, the fvsp is = 831	 timecost = 0.056231s
CS: find better solution, the fvsp is = 830	 timecost = 0.056274s
CS: find better solution, the fvsp is = 829	 timecost = 0.056321s
CS: find better solution, the fvsp is = 828	 timecost = 0.056361s
CS: find better solution, the fvsp is = 827	 timecost = 0.056406s
CS: find better solution, the fvsp is = 826	 timecost = 0.056448s
CS: find better solution, the fvsp is = 825	 timecost = 0.056495s
CS: find better solution, the fvsp is = 824	 timecost = 0.056538s
CS: find better solution, the fvsp is = 823	 timecost = 0.056582s
CS: find better solution, the fvsp is = 822	 timecost = 0.056621s
CS: find better solution, the fvsp is = 821	 timecost = 0.056664s
CS: find better solution, the fvsp is = 820	 timecost = 0.056708s
CS: find better solution, the fvsp is = 819	 timecost = 0.056763s
CS: find better solution, the fvsp is = 818	 timecost = 0.056805s
CS: find better solution, the fvsp is = 817	 timecost = 0.056862s
CS: find better solution, the fvsp is = 816	 timecost = 0.056911s
CS: find better solution, the fvsp is = 815	 timecost = 0.056953s
CS: find better solution, the fvsp is = 814	 timecost = 0.056998s
CS: find better solution, the fvsp is = 813	 timecost = 0.057042s
CS: find better solution, the fvsp is = 812	 timecost = 0.057085s
CS: find better solution, the fvsp is = 811	 timecost = 0.057138s
CS: find better solution, the fvsp is = 810	 timecost = 0.057186s
CS: find better solution, the fvsp is = 809	 timecost = 0.05723s
CS: find better solution, the fvsp is = 808	 timecost = 0.05727s
CS: find better solution, the fvsp is = 807	 timecost = 0.057309s
CS: find better solution, the fvsp is = 806	 timecost = 0.057352s
CS: find better solution, the fvsp is = 805	 timecost = 0.057397s
CS: find better solution, the fvsp is = 804	 timecost = 0.057444s
CS: find better solution, the fvsp is = 803	 timecost = 0.057492s
CS: find better solution, the fvsp is = 802	 timecost = 0.057537s
CS: find better solution, the fvsp is = 801	 timecost = 0.057581s
CS: find better solution, the fvsp is = 800	 timecost = 0.057622s
CS: find better solution, the fvsp is = 799	 timecost = 0.057667s
CS: find better solution, the fvsp is = 798	 timecost = 0.057712s
CS: find better solution, the fvsp is = 797	 timecost = 0.057755s
CS: find better solution, the fvsp is = 796	 timecost = 0.057798s
CS: find better solution, the fvsp is = 795	 timecost = 0.057851s
CS: find better solution, the fvsp is = 794	 timecost = 0.057897s
CS: find better solution, the fvsp is = 793	 timecost = 0.057938s
CS: find better solution, the fvsp is = 792	 timecost = 0.057982s
CS: find better solution, the fvsp is = 791	 timecost = 0.058024s
CS: find better solution, the fvsp is = 790	 timecost = 0.058065s
CS: find better solution, the fvsp is = 789	 timecost = 0.058106s
CS: find better solution, the fvsp is = 788	 timecost = 0.058147s
CS: find better solution, the fvsp is = 787	 timecost = 0.058193s
CS: find better solution, the fvsp is = 786	 timecost = 0.058239s
CS: find better solution, the fvsp is = 785	 timecost = 0.058284s
CS: find better solution, the fvsp is = 784	 timecost = 0.058326s
CS: find better solution, the fvsp is = 783	 timecost = 0.058367s
CS: find better solution, the fvsp is = 782	 timecost = 0.058408s
CS: find better solution, the fvsp is = 781	 timecost = 0.058456s
CS: find better solution, the fvsp is = 780	 timecost = 0.058499s
CS: find better solution, the fvsp is = 779	 timecost = 0.058546s
CS: find better solution, the fvsp is = 778	 timecost = 0.058593s
CS: find better solution, the fvsp is = 777	 timecost = 0.058637s
CS: find better solution, the fvsp is = 776	 timecost = 0.058677s
CS: find better solution, the fvsp is = 775	 timecost = 0.058719s
CS: find better solution, the fvsp is = 774	 timecost = 0.058763s
CS: find better solution, the fvsp is = 773	 timecost = 0.058803s
CS: find better solution, the fvsp is = 772	 timecost = 0.072768s
CS: find better solution, the fvsp is = 771	 timecost = 0.072817s
CS: find better solution, the fvsp is = 770	 timecost = 0.072873s
CS: find better solution, the fvsp is = 769	 timecost = 0.07292s
CS: find better solution, the fvsp is = 768	 timecost = 0.072968s
CS: find better solution, the fvsp is = 767	 timecost = 0.073015s
CS: find better solution, the fvsp is = 766	 timecost = 0.073066s
CS: find better solution, the fvsp is = 765	 timecost = 0.073119s
CS: find better solution, the fvsp is = 764	 timecost = 0.073163s
CS: find better solution, the fvsp is = 763	 timecost = 0.073207s
CS: find better solution, the fvsp is = 762	 timecost = 0.07325s
CS: find better solution, the fvsp is = 761	 timecost = 0.073296s
CS: find better solution, the fvsp is = 760	 timecost = 0.073341s
CS: find better solution, the fvsp is = 759	 timecost = 0.073386s
CS: find better solution, the fvsp is = 758	 timecost = 0.07343s
CS: find better solution, the fvsp is = 757	 timecost = 0.073482s
CS: find better solution, the fvsp is = 756	 timecost = 0.073527s
CS: find better solution, the fvsp is = 755	 timecost = 0.073573s
CS: find better solution, the fvsp is = 754	 timecost = 0.07362s
CS: find better solution, the fvsp is = 753	 timecost = 0.073666s
CS: find better solution, the fvsp is = 752	 timecost = 0.073713s
CS: find better solution, the fvsp is = 751	 timecost = 0.073756s
CS: find better solution, the fvsp is = 750	 timecost = 0.073799s
CS: find better solution, the fvsp is = 749	 timecost = 0.073856s
CS: find better solution, the fvsp is = 748	 timecost = 0.073904s
CS: find better solution, the fvsp is = 747	 timecost = 0.073947s
CS: find better solution, the fvsp is = 746	 timecost = 0.073987s
CS: find better solution, the fvsp is = 745	 timecost = 0.07403s
CS: find better solution, the fvsp is = 744	 timecost = 0.074072s
CS: find better solution, the fvsp is = 743	 timecost = 0.074117s
CS: find better solution, the fvsp is = 742	 timecost = 0.074159s
CS: find better solution, the fvsp is = 741	 timecost = 0.074205s
CS: find better solution, the fvsp is = 740	 timecost = 0.074249s
CS: find better solution, the fvsp is = 739	 timecost = 0.074292s
CS: find better solution, the fvsp is = 738	 timecost = 0.074333s
CS: find better solution, the fvsp is = 737	 timecost = 0.074376s
CS: find better solution, the fvsp is = 736	 timecost = 0.074419s
CS: find better solution, the fvsp is = 735	 timecost = 0.074467s
CS: find better solution, the fvsp is = 734	 timecost = 0.074517s
CS: find better solution, the fvsp is = 733	 timecost = 0.07456s
CS: find better solution, the fvsp is = 732	 timecost = 0.074603s
CS: find better solution, the fvsp is = 731	 timecost = 0.074652s
CS: find better solution, the fvsp is = 730	 timecost = 0.085334s
CS: find better solution, the fvsp is = 729	 timecost = 0.085383s
CS: find better solution, the fvsp is = 728	 timecost = 0.085432s
CS: find better solution, the fvsp is = 727	 timecost = 0.08548s
CS: find better solution, the fvsp is = 726	 timecost = 0.085527s
CS: find better solution, the fvsp is = 725	 timecost = 0.085573s
CS: find better solution, the fvsp is = 724	 timecost = 0.085616s
CS: find better solution, the fvsp is = 723	 timecost = 0.085659s
CS: find better solution, the fvsp is = 722	 timecost = 0.085707s
CS: find better solution, the fvsp is = 721	 timecost = 0.08575s
CS: find better solution, the fvsp is = 720	 timecost = 0.085798s
CS: find better solution, the fvsp is = 719	 timecost = 0.085858s
CS: find better solution, the fvsp is = 718	 timecost = 0.085903s
CS: find better solution, the fvsp is = 717	 timecost = 0.085951s
CS: find better solution, the fvsp is = 716	 timecost = 0.085997s
CS: find better solution, the fvsp is = 715	 timecost = 0.086046s
CS: find better solution, the fvsp is = 714	 timecost = 0.086089s
CS: find better solution, the fvsp is = 713	 timecost = 0.086133s
CS: find better solution, the fvsp is = 712	 timecost = 0.086176s
CS: find better solution, the fvsp is = 711	 timecost = 0.086222s
CS: find better solution, the fvsp is = 710	 timecost = 0.086271s
CS: find better solution, the fvsp is = 709	 timecost = 0.09578s
CS: find better solution, the fvsp is = 708	 timecost = 0.09583s
CS: find better solution, the fvsp is = 707	 timecost = 0.095891s
CS: find better solution, the fvsp is = 706	 timecost = 0.095939s
CS: find better solution, the fvsp is = 705	 timecost = 0.095981s
CS: find better solution, the fvsp is = 704	 timecost = 0.09603s
CS: find better solution, the fvsp is = 703	 timecost = 0.096074s
CS: find better solution, the fvsp is = 702	 timecost = 0.096117s
CS: find better solution, the fvsp is = 701	 timecost = 0.10513s
CS: find better solution, the fvsp is = 700	 timecost = 0.105182s
CS: find better solution, the fvsp is = 699	 timecost = 0.105229s
CS: find better solution, the fvsp is = 698	 timecost = 0.105275s
CS: find better solution, the fvsp is = 697	 timecost = 0.105317s
CS: find better solution, the fvsp is = 696	 timecost = 0.105364s
CS: find better solution, the fvsp is = 695	 timecost = 0.113877s
CS: find better solution, the fvsp is = 694	 timecost = 0.113931s
CS: find better solution, the fvsp is = 693	 timecost = 0.113976s
CS: find better solution, the fvsp is = 692	 timecost = 0.114023s
CS: find better solution, the fvsp is = 691	 timecost = 0.114065s
CS: find better solution, the fvsp is = 690	 timecost = 0.114107s
CS: find better solution, the fvsp is = 689	 timecost = 0.114151s
CS: find better solution, the fvsp is = 688	 timecost = 0.1142s
CS: find better solution, the fvsp is = 687	 timecost = 0.114246s
CS: find better solution, the fvsp is = 686	 timecost = 0.114294s
CS: find better solution, the fvsp is = 685	 timecost = 0.114342s
CS: find better solution, the fvsp is = 684	 timecost = 0.114385s
CS: find better solution, the fvsp is = 683	 timecost = 0.114432s
CS: find better solution, the fvsp is = 682	 timecost = 0.114478s
CS: find better solution, the fvsp is = 681	 timecost = 0.114524s
CS: find better solution, the fvsp is = 680	 timecost = 0.114571s
CS: find better solution, the fvsp is = 679	 timecost = 0.121931s
CS: find better solution, the fvsp is = 678	 timecost = 0.121995s
CS: find better solution, the fvsp is = 677	 timecost = 0.122044s
CS: find better solution, the fvsp is = 676	 timecost = 0.129161s
CS: find better solution, the fvsp is = 675	 timecost = 0.129209s
CS: find better solution, the fvsp is = 674	 timecost = 0.129255s
CS: find better solution, the fvsp is = 673	 timecost = 0.136321s
CS: find better solution, the fvsp is = 672	 timecost = 0.136368s
CS: find better solution, the fvsp is = 671	 timecost = 0.136414s
CS: find better solution, the fvsp is = 670	 timecost = 0.136461s
CS: find better solution, the fvsp is = 669	 timecost = 0.13651s
CS: find better solution, the fvsp is = 668	 timecost = 0.136559s
CS: find better solution, the fvsp is = 667	 timecost = 0.136602s
CS: find better solution, the fvsp is = 666	 timecost = 0.136646s
CS: find better solution, the fvsp is = 665	 timecost = 0.142785s
CS: find better solution, the fvsp is = 664	 timecost = 0.142831s
CS: find better solution, the fvsp is = 663	 timecost = 0.142893s
CS: find better solution, the fvsp is = 662	 timecost = 0.142938s
CS: find better solution, the fvsp is = 661	 timecost = 0.142981s
CS: find better solution, the fvsp is = 660	 timecost = 0.148762s
CS: find better solution, the fvsp is = 659	 timecost = 0.148812s
CS: find better solution, the fvsp is = 658	 timecost = 0.155043s
CS: find better solution, the fvsp is = 657	 timecost = 0.155098s
CS: find better solution, the fvsp is = 656	 timecost = 0.178115s
CS: find better solution, the fvsp is = 655	 timecost = 0.18396s
CS: find better solution, the fvsp is = 654	 timecost = 0.201462s
CS: find better solution, the fvsp is = 653	 timecost = 0.201517s
CS: find better solution, the fvsp is = 652	 timecost = 0.201564s
CS: find better solution, the fvsp is = 651	 timecost = 0.201609s
CS: find better solution, the fvsp is = 650	 timecost = 0.201653s
CS: find better solution, the fvsp is = 649	 timecost = 0.20757s
CS: find better solution, the fvsp is = 648	 timecost = 0.212892s
CS: find better solution, the fvsp is = 647	 timecost = 0.21846s
CS: find better solution, the fvsp is = 646	 timecost = 0.22404s
CS: find better solution, the fvsp is = 645	 timecost = 0.235104s
CS: find better solution, the fvsp is = 644	 timecost = 0.251711s
CS: find better solution, the fvsp is = 643	 timecost = 0.251765s
CS: find better solution, the fvsp is = 642	 timecost = 0.273048s
CS: find better solution, the fvsp is = 641	 timecost = 0.284465s
CS: find better solution, the fvsp is = 640	 timecost = 0.284515s
CS: find better solution, the fvsp is = 639	 timecost = 0.28456s
CS: find better solution, the fvsp is = 638	 timecost = 0.304747s
CS: find better solution, the fvsp is = 637	 timecost = 0.304799s
CS: find better solution, the fvsp is = 636	 timecost = 0.319733s
CS: find better solution, the fvsp is = 635	 timecost = 0.324529s
CS: find better solution, the fvsp is = 634	 timecost = 0.32926s
CS: find better solution, the fvsp is = 633	 timecost = 0.36251s
CS: find better solution, the fvsp is = 632	 timecost = 0.372682s
CS: find better solution, the fvsp is = 631	 timecost = 0.377538s
CS: find better solution, the fvsp is = 630	 timecost = 0.377592s
CS: find better solution, the fvsp is = 629	 timecost = 0.387626s
CS: find better solution, the fvsp is = 628	 timecost = 0.411947s
CS: find better solution, the fvsp is = 627	 timecost = 0.412s
CS: find better solution, the fvsp is = 626	 timecost = 0.421764s
CS: find better solution, the fvsp is = 625	 timecost = 0.44063s
CS: find better solution, the fvsp is = 624	 timecost = 0.440688s
CS: find better solution, the fvsp is = 623	 timecost = 0.449292s
CS: find better solution, the fvsp is = 622	 timecost = 0.542804s
CS: find better solution, the fvsp is = 621	 timecost = 0.571579s
CS: find better solution, the fvsp is = 620	 timecost = 0.765001s
CS: find better solution, the fvsp is = 619	 timecost = 0.765089s
CS: find better solution, the fvsp is = 618	 timecost = 0.765136s
CS: find better solution, the fvsp is = 617	 timecost = 0.765184s
CS: find better solution, the fvsp is = 616	 timecost = 1.04596s
CS: find better solution, the fvsp is = 615	 timecost = 1.11315s
CS: find better solution, the fvsp is = 614	 timecost = 1.23178s
CS: find better solution, the fvsp is = 613	 timecost = 1.23185s
CS: find better solution, the fvsp is = 612	 timecost = 1.44429s
CS: find better solution, the fvsp is = 611	 timecost = 1.60881s
CS: find better solution, the fvsp is = 610	 timecost = 1.6132s
CS: find better solution, the fvsp is = 609	 timecost = 1.70216s
CS: find better solution, the fvsp is = 608	 timecost = 1.8558s
CS: find better solution, the fvsp is = 607	 timecost = 2.09317s
CS: find better solution, the fvsp is = 606	 timecost = 2.51885s
CS: find better solution, the fvsp is = 605	 timecost = 2.64486s
CS: find better solution, the fvsp is = 604	 timecost = 2.77576s
CS: find better solution, the fvsp is = 603	 timecost = 2.85413s
CS: find better solution, the fvsp is = 602	 timecost = 2.90562s
CS: find better solution, the fvsp is = 601	 timecost = 3.1797s
CS: find better solution, the fvsp is = 600	 timecost = 3.29531s
CS: find better solution, the fvsp is = 599	 timecost = 3.32156s
CS: find better solution, the fvsp is = 598	 timecost = 3.42826s
CS: find better solution, the fvsp is = 597	 timecost = 3.46671s
CS: find better solution, the fvsp is = 596	 timecost = 3.66576s
CS: find better solution, the fvsp is = 595	 timecost = 3.73943s
CS: find better solution, the fvsp is = 594	 timecost = 4.70169s
CS: find better solution, the fvsp is = 593	 timecost = 4.72524s
CS: find better solution, the fvsp is = 592	 timecost = 4.98574s
CS: find better solution, the fvsp is = 591	 timecost = 5.72165s
CS: find better solution, the fvsp is = 590	 timecost = 5.80759s
CS: find better solution, the fvsp is = 589	 timecost = 6.23625s
CS: find better solution, the fvsp is = 588	 timecost = 6.42467s
CS: find better solution, the fvsp is = 587	 timecost = 6.42476s
CS: find better solution, the fvsp is = 586	 timecost = 8.61321s
CS: find better solution, the fvsp is = 585	 timecost = 12.2492s
CS: find better solution, the fvsp is = 584	 timecost = 13.1457s
CS: find better solution, the fvsp is = 583	 timecost = 14.4297s
CS: find better solution, the fvsp is = 582	 timecost = 14.9846s
CS: find better solution, the fvsp is = 581	 timecost = 15.2456s
CS: find better solution, the fvsp is = 580	 timecost = 18.8687s
CS: find better solution, the fvsp is = 579	 timecost = 19.2838s
CS: find better solution, the fvsp is = 578	 timecost = 31.6537s
CS: find better solution, the fvsp is = 577	 timecost = 32.8935s
CS: find better solution, the fvsp is = 576	 timecost = 33.9097s
CS: find better solution, the fvsp is = 575	 timecost = 38.0993s
CS: find better solution, the fvsp is = 574	 timecost = 38.4113s
CS: find better solution, the fvsp is = 573	 timecost = 38.5664s
CS: find better solution, the fvsp is = 572	 timecost = 142.445s
CS: find better solution, the fvsp is = 571	 timecost = 148.259s
CS: find better solution, the fvsp is = 570	 timecost = 201.141s
CS: find better solution, the fvsp is = 569	 timecost = 267.364s
CS: find better solution, the fvsp is = 568	 timecost = 284.986s
CS: find better solution, the fvsp is = 567	 timecost = 292.299s
local_f = 567
key node:
432 1564 372 507 979 465 186 1038 180 471 22 1126 297 765 218 1383 1469 812 1522 847 1097 954 856 288 250 1122 1318 1695 1697 1577 292 1574 1218 14 758 1099 425 1546 1468 853 1397 1237 1416 833 572 331 1150 705 195 1745 1311 347 1448 312 842 401 1301 803 482 1090 65 903 543 1504 1381 1605 1619 333 439 1498 1055 371 751 47 1004 282 784 468 396 945 402 255 770 1718 1312 208 1173 1405 653 590 820 1027 48 918 1693 1665 376 31 207 838 1019 1233 1424 150 1342 1607 0 72 1017 1519 1657 706 1030 782 446 417 1072 525 1386 1359 970 1002 1478 1536 821 1177 442 908 1742 380 906 933 858 1191 1667 252 483 500 1465 923 159 940 1722 916 106 457 1024 1198 323 628 593 863 314 499 1179 184 1034 284 125 947 789 12 851 515 163 839 599 1155 1660 1096 1573 1053 68 1433 1676 1529 349 1288 1354 1415 1464 81 1420 1116 1631 639 233 84 418 682 1098 1586 313 193 285 486 707 426 1057 1013 1208 857 509 663 373 786 1654 1666 1058 1086 563 447 399 311 1672 1306 1509 1668 1555 1278 294 660 985 555 299 1082 1510 1361 1413 1393 39 1526 1094 1366 882 1724 815 498 1047 698 1513 1502 1477 1130 1042 368 1582 198 1081 748 1332 384 964 259 114 71 407 49 714 70 719 1145 562 708 1452 1578 359 1409 930 585 1700 524 141 1572 566 456 194 1200 1613 512 145 76 1670 633 463 890 1112 1134 143 362 1119 318 1154 1228 1117 511 1615 1380 54 254 1338 1714 147 339 174 1317 1325 609 1488 1647 793 94 1243 654 363 485 122 153 747 7 434 1215 677 1032 523 1683 1217 412 275 1678 1403 1125 1588 1111 924 516 884 557 118 1639 1257 925 395 1087 1408 300 1101 994 1610 1485 759 540 411 1698 1463 1355 1720 1442 278 403 764 1641 1011 1044 656 355 103 1516 470 1590 928 831 843 1671 968 990 1316 246 1628 1054 1105 304 1732 767 806 535 1592 779 1601 1474 797 1070 963 504 1595 1250 51 750 1575 955 1648 801 1491 1221 1231 1180 615 621 179 704 845 9 191 142 787 934 181 664 866 148 807 1302 1226 1517 1514 1560 1596 1394 785 1174 619 361 1532 464 30 988 1378 1494 1723 1721 232 1230 497 491 513 1645 1728 305 1005 683 87 276 1295 814 640 992 1706 846 151 61 495 1451 974 1343 1273 1315 325 951 1747 556 96 1455 36 1164 1515 301 400 740 1185 725 1365 827 888 1507 474 623 1599 1679 1410 74 1213 1364 8 744 211 111 701 1392 931 679 967 1576 1382 140 905 144 1147 1283 1189 405 1733 277 1247 265 875 1738 1702 983 1390 665 1009 1092 272 1642 1651 1725 796 1503 772 1212 1348 646 810 124 1018 1459 864 552 164 197 667 493 162 1684 567 63 588 1190 1549 479 571 1426 716 1691 1362 1324 1113 678 481 902 521 1142 1482 699 1136 795 1568 
global_f = 562
