# Supplementary material for: Dynamic thresholding search for the feedback vertex set problem
Source: PeerJ Comput Sci. 2023 Feb 10;9:e1245. doi: 10.7717/peerj-cs.1245 (PMC10280643; doi:10.7717/peerj-cs.1245)
Supplement: Supplemental Information 4 — Each data indicates a series of the best objective values, the ever-found optimal solutions, and the corresponding computation time obtained by our algorithm in the search process. [file peerj-cs-09-1245-s004.zip › results/SecondCategory/r200-1000.txt]

Number of vertexes = 200
Number of edges = 1000
n' = 189
m' = 985
============================ round 1 ===============================
Complete the construction of the initial solution, the fvsp is = 91	 timecost = 0.000727s
CS: find better solution, the fvsp is = 90	 timecost = 0.001363s
CS: find better solution, the fvsp is = 89	 timecost = 0.001379s
CS: find better solution, the fvsp is = 88	 timecost = 0.00139s
CS: find better solution, the fvsp is = 87	 timecost = 0.001398s
CS: find better solution, the fvsp is = 86	 timecost = 0.001407s
CS: find better solution, the fvsp is = 85	 timecost = 0.001416s
CS: find better solution, the fvsp is = 84	 timecost = 0.001428s
CS: find better solution, the fvsp is = 83	 timecost = 0.001439s
CS: find better solution, the fvsp is = 82	 timecost = 0.001448s
CS: find better solution, the fvsp is = 81	 timecost = 0.001457s
CS: find better solution, the fvsp is = 80	 timecost = 0.001469s
CS: find better solution, the fvsp is = 79	 timecost = 0.001478s
CS: find better solution, the fvsp is = 78	 timecost = 0.001491s
CS: find better solution, the fvsp is = 77	 timecost = 0.0015s
CS: find better solution, the fvsp is = 76	 timecost = 0.001894s
CS: find better solution, the fvsp is = 75	 timecost = 0.001904s
CS: find better solution, the fvsp is = 74	 timecost = 0.001916s
CS: find better solution, the fvsp is = 73	 timecost = 0.002247s
CS: find better solution, the fvsp is = 72	 timecost = 0.002257s
CS: find better solution, the fvsp is = 71	 timecost = 0.002265s
CS: find better solution, the fvsp is = 70	 timecost = 0.002275s
CS: find better solution, the fvsp is = 69	 timecost = 0.002284s
CS: find better solution, the fvsp is = 68	 timecost = 0.002552s
CS: find better solution, the fvsp is = 67	 timecost = 0.003524s
CS: find better solution, the fvsp is = 66	 timecost = 0.004806s
CS: find better solution, the fvsp is = 65	 timecost = 0.004825s
CS: find better solution, the fvsp is = 64	 timecost = 0.008507s
CS: find better solution, the fvsp is = 63	 timecost = 0.009408s
CS: find better solution, the fvsp is = 62	 timecost = 0.019772s
CS: find better solution, the fvsp is = 61	 timecost = 0.031894s
CS: find better solution, the fvsp is = 60	 timecost = 0.035081s
CS: find better solution, the fvsp is = 59	 timecost = 0.056431s
CS: find better solution, the fvsp is = 58	 timecost = 0.061297s
CS: find better solution, the fvsp is = 57	 timecost = 0.139721s
local_f = 57
key node:
99 183 61 101 192 140 93 6 40 34 185 32 87 141 80 84 115 82 58 116 108 126 120 70 176 117 63 64 17 15 37 144 53 69 25 158 190 29 189 196 7 23 59 13 77 169 110 128 39 164 56 159 194 44 72 157 142 
============================ round 2 ===============================
Complete the construction of the initial solution, the fvsp is = 94	 timecost = 0.000627s
CS: find better solution, the fvsp is = 93	 timecost = 0.001305s
CS: find better solution, the fvsp is = 92	 timecost = 0.001318s
CS: find better solution, the fvsp is = 91	 timecost = 0.001332s
CS: find better solution, the fvsp is = 90	 timecost = 0.001342s
CS: find better solution, the fvsp is = 89	 timecost = 0.001353s
CS: find better solution, the fvsp is = 88	 timecost = 0.001363s
CS: find better solution, the fvsp is = 87	 timecost = 0.001372s
CS: find better solution, the fvsp is = 86	 timecost = 0.001384s
CS: find better solution, the fvsp is = 85	 timecost = 0.001395s
CS: find better solution, the fvsp is = 84	 timecost = 0.001404s
CS: find better solution, the fvsp is = 83	 timecost = 0.001414s
CS: find better solution, the fvsp is = 82	 timecost = 0.001424s
CS: find better solution, the fvsp is = 81	 timecost = 0.001435s
CS: find better solution, the fvsp is = 80	 timecost = 0.001445s
CS: find better solution, the fvsp is = 79	 timecost = 0.001827s
CS: find better solution, the fvsp is = 78	 timecost = 0.001838s
CS: find better solution, the fvsp is = 77	 timecost = 0.001856s
CS: find better solution, the fvsp is = 76	 timecost = 0.002196s
CS: find better solution, the fvsp is = 75	 timecost = 0.002209s
CS: find better solution, the fvsp is = 74	 timecost = 0.002219s
CS: find better solution, the fvsp is = 73	 timecost = 0.002566s
CS: find better solution, the fvsp is = 72	 timecost = 0.002577s
CS: find better solution, the fvsp is = 71	 timecost = 0.002891s
CS: find better solution, the fvsp is = 70	 timecost = 0.002902s
CS: find better solution, the fvsp is = 69	 timecost = 0.003658s
CS: find better solution, the fvsp is = 68	 timecost = 0.00367s
CS: find better solution, the fvsp is = 67	 timecost = 0.003681s
CS: find better solution, the fvsp is = 66	 timecost = 0.003691s
CS: find better solution, the fvsp is = 65	 timecost = 0.003699s
CS: find better solution, the fvsp is = 64	 timecost = 0.003945s
CS: find better solution, the fvsp is = 63	 timecost = 0.004706s
CS: find better solution, the fvsp is = 62	 timecost = 0.004717s
CS: find better solution, the fvsp is = 61	 timecost = 0.004942s
CS: find better solution, the fvsp is = 60	 timecost = 0.005824s
CS: find better solution, the fvsp is = 59	 timecost = 0.006029s
CS: find better solution, the fvsp is = 58	 timecost = 0.006478s
CS: find better solution, the fvsp is = 57	 timecost = 0.120004s
local_f = 57
key node:
83 179 28 194 80 116 119 59 29 56 164 156 157 131 70 120 34 41 32 193 190 44 182 110 180 13 152 183 17 141 199 196 15 10 93 136 23 95 176 86 77 159 142 126 22 11 82 187 115 53 40 72 128 84 57 117 9 
============================ round 3 ===============================
Complete the construction of the initial solution, the fvsp is = 90	 timecost = 0.000668s
CS: find better solution, the fvsp is = 89	 timecost = 0.001222s
CS: find better solution, the fvsp is = 88	 timecost = 0.001236s
CS: find better solution, the fvsp is = 87	 timecost = 0.001248s
CS: find better solution, the fvsp is = 86	 timecost = 0.001259s
CS: find better solution, the fvsp is = 85	 timecost = 0.001269s
CS: find better solution, the fvsp is = 84	 timecost = 0.001277s
CS: find better solution, the fvsp is = 83	 timecost = 0.001286s
CS: find better solution, the fvsp is = 82	 timecost = 0.001296s
CS: find better solution, the fvsp is = 81	 timecost = 0.001305s
CS: find better solution, the fvsp is = 80	 timecost = 0.001802s
CS: find better solution, the fvsp is = 79	 timecost = 0.001816s
CS: find better solution, the fvsp is = 78	 timecost = 0.001825s
CS: find better solution, the fvsp is = 77	 timecost = 0.002186s
CS: find better solution, the fvsp is = 76	 timecost = 0.002198s
CS: find better solution, the fvsp is = 75	 timecost = 0.002548s
CS: find better solution, the fvsp is = 74	 timecost = 0.002561s
CS: find better solution, the fvsp is = 73	 timecost = 0.002573s
CS: find better solution, the fvsp is = 72	 timecost = 0.003189s
CS: find better solution, the fvsp is = 71	 timecost = 0.003199s
CS: find better solution, the fvsp is = 70	 timecost = 0.003208s
CS: find better solution, the fvsp is = 69	 timecost = 0.003217s
CS: find better solution, the fvsp is = 68	 timecost = 0.003225s
CS: find better solution, the fvsp is = 67	 timecost = 0.004823s
CS: find better solution, the fvsp is = 66	 timecost = 0.005059s
CS: find better solution, the fvsp is = 65	 timecost = 0.005297s
CS: find better solution, the fvsp is = 64	 timecost = 0.006712s
CS: find better solution, the fvsp is = 63	 timecost = 0.006725s
CS: find better solution, the fvsp is = 62	 timecost = 0.008627s
CS: find better solution, the fvsp is = 61	 timecost = 0.025306s
CS: find better solution, the fvsp is = 60	 timecost = 0.039366s
CS: find better solution, the fvsp is = 59	 timecost = 0.052016s
CS: find better solution, the fvsp is = 58	 timecost = 0.091118s
CS: find better solution, the fvsp is = 57	 timecost = 1.00371s
local_f = 57
key node:
39 152 22 159 141 28 185 58 32 29 194 166 87 57 59 83 115 70 15 190 122 128 84 164 82 176 180 189 17 155 21 72 56 34 86 99 9 182 13 140 110 53 77 142 40 23 80 117 10 131 93 196 101 144 193 120 187 
============================ round 4 ===============================
Complete the construction of the initial solution, the fvsp is = 90	 timecost = 0.000666s
CS: find better solution, the fvsp is = 89	 timecost = 0.001207s
CS: find better solution, the fvsp is = 88	 timecost = 0.001219s
CS: find better solution, the fvsp is = 87	 timecost = 0.001232s
CS: find better solution, the fvsp is = 86	 timecost = 0.001241s
CS: find better solution, the fvsp is = 85	 timecost = 0.001252s
CS: find better solution, the fvsp is = 84	 timecost = 0.001263s
CS: find better solution, the fvsp is = 83	 timecost = 0.001273s
CS: find better solution, the fvsp is = 82	 timecost = 0.001283s
CS: find better solution, the fvsp is = 81	 timecost = 0.001292s
CS: find better solution, the fvsp is = 80	 timecost = 0.001687s
CS: find better solution, the fvsp is = 79	 timecost = 0.001697s
CS: find better solution, the fvsp is = 78	 timecost = 0.001707s
CS: find better solution, the fvsp is = 77	 timecost = 0.001716s
CS: find better solution, the fvsp is = 76	 timecost = 0.001726s
CS: find better solution, the fvsp is = 75	 timecost = 0.001736s
CS: find better solution, the fvsp is = 74	 timecost = 0.00208s
CS: find better solution, the fvsp is = 73	 timecost = 0.002089s
CS: find better solution, the fvsp is = 72	 timecost = 0.002481s
CS: find better solution, the fvsp is = 71	 timecost = 0.002914s
CS: find better solution, the fvsp is = 70	 timecost = 0.003227s
CS: find better solution, the fvsp is = 69	 timecost = 0.003238s
CS: find better solution, the fvsp is = 68	 timecost = 0.003249s
CS: find better solution, the fvsp is = 67	 timecost = 0.003261s
CS: find better solution, the fvsp is = 66	 timecost = 0.003815s
CS: find better solution, the fvsp is = 65	 timecost = 0.004349s
CS: find better solution, the fvsp is = 64	 timecost = 0.006013s
CS: find better solution, the fvsp is = 63	 timecost = 0.007082s
CS: find better solution, the fvsp is = 62	 timecost = 0.007411s
CS: find better solution, the fvsp is = 61	 timecost = 0.011808s
CS: find better solution, the fvsp is = 60	 timecost = 0.012563s
CS: find better solution, the fvsp is = 59	 timecost = 0.012575s
CS: find better solution, the fvsp is = 58	 timecost = 0.015611s
CS: find better solution, the fvsp is = 57	 timecost = 0.242047s
local_f = 57
key node:
159 120 194 56 179 22 88 140 13 80 141 34 182 15 47 84 187 136 32 164 93 70 193 86 156 23 57 53 10 117 126 180 82 196 28 199 90 115 176 128 59 83 72 152 155 110 29 9 38 142 94 160 183 55 64 190 41 
============================ round 5 ===============================
Complete the construction of the initial solution, the fvsp is = 93	 timecost = 0.000654s
CS: find better solution, the fvsp is = 92	 timecost = 0.001287s
CS: find better solution, the fvsp is = 91	 timecost = 0.001297s
CS: find better solution, the fvsp is = 90	 timecost = 0.001306s
CS: find better solution, the fvsp is = 89	 timecost = 0.001318s
CS: find better solution, the fvsp is = 88	 timecost = 0.001329s
CS: find better solution, the fvsp is = 87	 timecost = 0.001337s
CS: find better solution, the fvsp is = 86	 timecost = 0.001349s
CS: find better solution, the fvsp is = 85	 timecost = 0.001358s
CS: find better solution, the fvsp is = 84	 timecost = 0.001369s
CS: find better solution, the fvsp is = 83	 timecost = 0.001378s
CS: find better solution, the fvsp is = 82	 timecost = 0.001388s
CS: find better solution, the fvsp is = 81	 timecost = 0.001398s
CS: find better solution, the fvsp is = 80	 timecost = 0.001408s
CS: find better solution, the fvsp is = 79	 timecost = 0.00142s
CS: find better solution, the fvsp is = 78	 timecost = 0.001437s
CS: find better solution, the fvsp is = 77	 timecost = 0.001449s
CS: find better solution, the fvsp is = 76	 timecost = 0.001815s
CS: find better solution, the fvsp is = 75	 timecost = 0.001826s
CS: find better solution, the fvsp is = 74	 timecost = 0.001839s
CS: find better solution, the fvsp is = 73	 timecost = 0.001848s
CS: find better solution, the fvsp is = 72	 timecost = 0.001857s
CS: find better solution, the fvsp is = 71	 timecost = 0.001867s
CS: find better solution, the fvsp is = 70	 timecost = 0.002163s
CS: find better solution, the fvsp is = 69	 timecost = 0.002738s
CS: find better solution, the fvsp is = 68	 timecost = 0.003011s
CS: find better solution, the fvsp is = 67	 timecost = 0.003022s
CS: find better solution, the fvsp is = 66	 timecost = 0.003034s
CS: find better solution, the fvsp is = 65	 timecost = 0.003461s
CS: find better solution, the fvsp is = 64	 timecost = 0.00347s
CS: find better solution, the fvsp is = 63	 timecost = 0.00451s
CS: find better solution, the fvsp is = 62	 timecost = 0.005307s
CS: find better solution, the fvsp is = 61	 timecost = 0.010672s
CS: find better solution, the fvsp is = 60	 timecost = 0.010686s
CS: find better solution, the fvsp is = 59	 timecost = 0.013588s
CS: find better solution, the fvsp is = 58	 timecost = 0.013925s
CS: find better solution, the fvsp is = 57	 timecost = 0.098591s
local_f = 57
key node:
142 56 70 199 41 10 131 23 190 29 94 32 88 180 47 164 93 115 9 77 34 53 87 84 28 58 117 59 90 128 141 120 57 176 156 194 196 83 182 160 80 183 179 193 126 159 82 86 22 13 140 155 187 72 110 152 15 
============================ round 6 ===============================
Complete the construction of the initial solution, the fvsp is = 88	 timecost = 0.000701s
CS: find better solution, the fvsp is = 87	 timecost = 0.00126s
CS: find better solution, the fvsp is = 86	 timecost = 0.001271s
CS: find better solution, the fvsp is = 85	 timecost = 0.00128s
CS: find better solution, the fvsp is = 84	 timecost = 0.00129s
CS: find better solution, the fvsp is = 83	 timecost = 0.0013s
CS: find better solution, the fvsp is = 82	 timecost = 0.00131s
CS: find better solution, the fvsp is = 81	 timecost = 0.001321s
CS: find better solution, the fvsp is = 80	 timecost = 0.001331s
CS: find better solution, the fvsp is = 79	 timecost = 0.001341s
CS: find better solution, the fvsp is = 78	 timecost = 0.001793s
CS: find better solution, the fvsp is = 77	 timecost = 0.001803s
CS: find better solution, the fvsp is = 76	 timecost = 0.002237s
CS: find better solution, the fvsp is = 75	 timecost = 0.002245s
CS: find better solution, the fvsp is = 74	 timecost = 0.002258s
CS: find better solution, the fvsp is = 73	 timecost = 0.002267s
CS: find better solution, the fvsp is = 72	 timecost = 0.002278s
CS: find better solution, the fvsp is = 71	 timecost = 0.00257s
CS: find better solution, the fvsp is = 70	 timecost = 0.002581s
CS: find better solution, the fvsp is = 69	 timecost = 0.002592s
CS: find better solution, the fvsp is = 68	 timecost = 0.00355s
CS: find better solution, the fvsp is = 67	 timecost = 0.003837s
CS: find better solution, the fvsp is = 66	 timecost = 0.004099s
CS: find better solution, the fvsp is = 65	 timecost = 0.00411s
CS: find better solution, the fvsp is = 64	 timecost = 0.005565s
CS: find better solution, the fvsp is = 63	 timecost = 0.006081s
CS: find better solution, the fvsp is = 62	 timecost = 0.006743s
CS: find better solution, the fvsp is = 61	 timecost = 0.006884s
CS: find better solution, the fvsp is = 60	 timecost = 0.007276s
CS: find better solution, the fvsp is = 59	 timecost = 0.007553s
CS: find better solution, the fvsp is = 58	 timecost = 0.135511s
CS: find better solution, the fvsp is = 57	 timecost = 0.923382s
local_f = 57
key node:
40 22 194 84 179 156 176 23 32 197 29 193 70 136 196 110 183 180 128 41 86 38 120 72 108 117 34 199 114 63 126 116 182 141 80 112 7 119 28 17 16 155 53 15 62 13 55 11 21 131 190 9 187 25 159 105 164 
============================ round 7 ===============================
Complete the construction of the initial solution, the fvsp is = 90	 timecost = 0.000648s
CS: find better solution, the fvsp is = 89	 timecost = 0.001227s
CS: find better solution, the fvsp is = 88	 timecost = 0.001238s
CS: find better solution, the fvsp is = 87	 timecost = 0.001248s
CS: find better solution, the fvsp is = 86	 timecost = 0.001258s
CS: find better solution, the fvsp is = 85	 timecost = 0.001268s
CS: find better solution, the fvsp is = 84	 timecost = 0.001278s
CS: find better solution, the fvsp is = 83	 timecost = 0.001287s
CS: find better solution, the fvsp is = 82	 timecost = 0.001298s
CS: find better solution, the fvsp is = 81	 timecost = 0.001307s
CS: find better solution, the fvsp is = 80	 timecost = 0.001755s
CS: find better solution, the fvsp is = 79	 timecost = 0.001769s
CS: find better solution, the fvsp is = 78	 timecost = 0.002175s
CS: find better solution, the fvsp is = 77	 timecost = 0.002188s
CS: find better solution, the fvsp is = 76	 timecost = 0.002198s
CS: find better solution, the fvsp is = 75	 timecost = 0.002207s
CS: find better solution, the fvsp is = 74	 timecost = 0.002537s
CS: find better solution, the fvsp is = 73	 timecost = 0.002547s
CS: find better solution, the fvsp is = 72	 timecost = 0.002559s
CS: find better solution, the fvsp is = 71	 timecost = 0.00351s
CS: find better solution, the fvsp is = 70	 timecost = 0.003522s
CS: find better solution, the fvsp is = 69	 timecost = 0.0038s
CS: find better solution, the fvsp is = 68	 timecost = 0.005906s
CS: find better solution, the fvsp is = 67	 timecost = 0.006527s
CS: find better solution, the fvsp is = 66	 timecost = 0.006539s
CS: find better solution, the fvsp is = 65	 timecost = 0.008131s
CS: find better solution, the fvsp is = 64	 timecost = 0.008143s
CS: find better solution, the fvsp is = 63	 timecost = 0.008152s
CS: find better solution, the fvsp is = 62	 timecost = 0.012505s
CS: find better solution, the fvsp is = 61	 timecost = 0.019858s
CS: find better solution, the fvsp is = 60	 timecost = 0.029182s
CS: find better solution, the fvsp is = 59	 timecost = 0.033718s
CS: find better solution, the fvsp is = 58	 timecost = 0.038776s
CS: find better solution, the fvsp is = 57	 timecost = 0.383298s
local_f = 57
key node:
80 159 21 119 131 55 196 164 23 41 116 182 187 141 13 156 136 155 84 110 32 62 179 11 117 120 28 152 112 9 10 63 56 40 126 16 29 176 190 193 17 194 72 128 108 7 180 38 86 15 22 183 114 70 199 53 34 
============================ round 8 ===============================
Complete the construction of the initial solution, the fvsp is = 90	 timecost = 0.000645s
CS: find better solution, the fvsp is = 89	 timecost = 0.001191s
CS: find better solution, the fvsp is = 88	 timecost = 0.001204s
CS: find better solution, the fvsp is = 87	 timecost = 0.001214s
CS: find better solution, the fvsp is = 86	 timecost = 0.001225s
CS: find better solution, the fvsp is = 85	 timecost = 0.001235s
CS: find better solution, the fvsp is = 84	 timecost = 0.001244s
CS: find better solution, the fvsp is = 83	 timecost = 0.001254s
CS: find better solution, the fvsp is = 82	 timecost = 0.001264s
CS: find better solution, the fvsp is = 81	 timecost = 0.001273s
CS: find better solution, the fvsp is = 80	 timecost = 0.001283s
CS: find better solution, the fvsp is = 79	 timecost = 0.001644s
CS: find better solution, the fvsp is = 78	 timecost = 0.002018s
CS: find better solution, the fvsp is = 77	 timecost = 0.002029s
CS: find better solution, the fvsp is = 76	 timecost = 0.00204s
CS: find better solution, the fvsp is = 75	 timecost = 0.002342s
CS: find better solution, the fvsp is = 74	 timecost = 0.002652s
CS: find better solution, the fvsp is = 73	 timecost = 0.002662s
CS: find better solution, the fvsp is = 72	 timecost = 0.002996s
CS: find better solution, the fvsp is = 71	 timecost = 0.003304s
CS: find better solution, the fvsp is = 70	 timecost = 0.003573s
CS: find better solution, the fvsp is = 69	 timecost = 0.004727s
CS: find better solution, the fvsp is = 68	 timecost = 0.004736s
CS: find better solution, the fvsp is = 67	 timecost = 0.005337s
CS: find better solution, the fvsp is = 66	 timecost = 0.005626s
CS: find better solution, the fvsp is = 65	 timecost = 0.005928s
CS: find better solution, the fvsp is = 64	 timecost = 0.005937s
CS: find better solution, the fvsp is = 63	 timecost = 0.005947s
CS: find better solution, the fvsp is = 62	 timecost = 0.008846s
CS: find better solution, the fvsp is = 61	 timecost = 0.009828s
CS: find better solution, the fvsp is = 60	 timecost = 0.018223s
CS: find better solution, the fvsp is = 59	 timecost = 0.018236s
CS: find better solution, the fvsp is = 58	 timecost = 0.020733s
CS: find better solution, the fvsp is = 57	 timecost = 0.195643s
local_f = 57
key node:
86 190 156 82 32 15 141 84 199 187 164 120 196 47 93 56 183 28 23 180 117 116 182 160 13 152 193 29 10 77 140 58 87 53 22 110 70 57 94 179 128 194 34 155 9 59 115 83 72 11 159 41 142 126 176 64 80 
============================ round 9 ===============================
Complete the construction of the initial solution, the fvsp is = 92	 timecost = 0.000637s
CS: find better solution, the fvsp is = 91	 timecost = 0.001296s
CS: find better solution, the fvsp is = 90	 timecost = 0.001309s
CS: find better solution, the fvsp is = 89	 timecost = 0.001319s
CS: find better solution, the fvsp is = 88	 timecost = 0.00133s
CS: find better solution, the fvsp is = 87	 timecost = 0.001339s
CS: find better solution, the fvsp is = 86	 timecost = 0.001349s
CS: find better solution, the fvsp is = 85	 timecost = 0.001359s
CS: find better solution, the fvsp is = 84	 timecost = 0.001369s
CS: find better solution, the fvsp is = 83	 timecost = 0.001379s
CS: find better solution, the fvsp is = 82	 timecost = 0.001389s
CS: find better solution, the fvsp is = 81	 timecost = 0.001399s
CS: find better solution, the fvsp is = 80	 timecost = 0.001865s
CS: find better solution, the fvsp is = 79	 timecost = 0.001875s
CS: find better solution, the fvsp is = 78	 timecost = 0.001885s
CS: find better solution, the fvsp is = 77	 timecost = 0.001895s
CS: find better solution, the fvsp is = 76	 timecost = 0.001904s
CS: find better solution, the fvsp is = 75	 timecost = 0.001914s
CS: find better solution, the fvsp is = 74	 timecost = 0.001925s
CS: find better solution, the fvsp is = 73	 timecost = 0.00229s
CS: find better solution, the fvsp is = 72	 timecost = 0.0023s
CS: find better solution, the fvsp is = 71	 timecost = 0.002311s
CS: find better solution, the fvsp is = 70	 timecost = 0.00232s
CS: find better solution, the fvsp is = 69	 timecost = 0.003216s
CS: find better solution, the fvsp is = 68	 timecost = 0.003225s
CS: find better solution, the fvsp is = 67	 timecost = 0.003514s
CS: find better solution, the fvsp is = 66	 timecost = 0.003524s
CS: find better solution, the fvsp is = 65	 timecost = 0.006106s
CS: find better solution, the fvsp is = 64	 timecost = 0.006303s
CS: find better solution, the fvsp is = 63	 timecost = 0.007118s
CS: find better solution, the fvsp is = 62	 timecost = 0.00868s
CS: find better solution, the fvsp is = 61	 timecost = 0.011853s
CS: find better solution, the fvsp is = 60	 timecost = 0.024726s
CS: find better solution, the fvsp is = 59	 timecost = 0.02511s
CS: find better solution, the fvsp is = 58	 timecost = 0.026187s
CS: find better solution, the fvsp is = 57	 timecost = 0.600714s
local_f = 57
key node:
2 128 196 164 193 29 72 70 56 141 59 86 88 115 55 28 183 10 182 80 155 194 90 15 187 117 126 136 82 160 99 199 13 1 179 120 47 9 53 159 176 23 22 131 93 140 84 110 57 32 190 112 180 94 34 152 38 
============================ round 10 ===============================
Complete the construction of the initial solution, the fvsp is = 88	 timecost = 0.000684s
CS: find better solution, the fvsp is = 87	 timecost = 0.001324s
CS: find better solution, the fvsp is = 86	 timecost = 0.001337s
CS: find better solution, the fvsp is = 85	 timecost = 0.001346s
CS: find better solution, the fvsp is = 84	 timecost = 0.001356s
CS: find better solution, the fvsp is = 83	 timecost = 0.001365s
CS: find better solution, the fvsp is = 82	 timecost = 0.001374s
CS: find better solution, the fvsp is = 81	 timecost = 0.001384s
CS: find better solution, the fvsp is = 80	 timecost = 0.001846s
CS: find better solution, the fvsp is = 79	 timecost = 0.001855s
CS: find better solution, the fvsp is = 78	 timecost = 0.001867s
CS: find better solution, the fvsp is = 77	 timecost = 0.001875s
CS: find better solution, the fvsp is = 76	 timecost = 0.001885s
CS: find better solution, the fvsp is = 75	 timecost = 0.001894s
CS: find better solution, the fvsp is = 74	 timecost = 0.002723s
CS: find better solution, the fvsp is = 73	 timecost = 0.002734s
CS: find better solution, the fvsp is = 72	 timecost = 0.003069s
CS: find better solution, the fvsp is = 71	 timecost = 0.003079s
CS: find better solution, the fvsp is = 70	 timecost = 0.003375s
CS: find better solution, the fvsp is = 69	 timecost = 0.003388s
CS: find better solution, the fvsp is = 68	 timecost = 0.003399s
CS: find better solution, the fvsp is = 67	 timecost = 0.007223s
CS: find better solution, the fvsp is = 66	 timecost = 0.007233s
CS: find better solution, the fvsp is = 65	 timecost = 0.008565s
CS: find better solution, the fvsp is = 64	 timecost = 0.009498s
CS: find better solution, the fvsp is = 63	 timecost = 0.010189s
CS: find better solution, the fvsp is = 62	 timecost = 0.0102s
CS: find better solution, the fvsp is = 61	 timecost = 0.011732s
CS: find better solution, the fvsp is = 60	 timecost = 0.013268s
CS: find better solution, the fvsp is = 59	 timecost = 0.022267s
CS: find better solution, the fvsp is = 58	 timecost = 0.128534s
CS: find better solution, the fvsp is = 57	 timecost = 0.274812s
local_f = 57
key node:
115 136 187 180 13 126 56 110 199 159 11 141 93 156 32 47 120 59 182 117 128 38 57 194 190 70 64 9 179 55 72 29 94 84 83 15 10 142 160 22 23 140 53 152 86 183 116 41 34 176 82 155 196 80 193 28 164 
============================ round 11 ===============================
Complete the construction of the initial solution, the fvsp is = 89	 timecost = 0.000657s
CS: find better solution, the fvsp is = 88	 timecost = 0.001229s
CS: find better solution, the fvsp is = 87	 timecost = 0.001241s
CS: find better solution, the fvsp is = 86	 timecost = 0.00125s
CS: find better solution, the fvsp is = 85	 timecost = 0.001258s
CS: find better solution, the fvsp is = 84	 timecost = 0.001268s
CS: find better solution, the fvsp is = 83	 timecost = 0.001277s
CS: find better solution, the fvsp is = 82	 timecost = 0.001286s
CS: find better solution, the fvsp is = 81	 timecost = 0.001297s
CS: find better solution, the fvsp is = 80	 timecost = 0.001307s
CS: find better solution, the fvsp is = 79	 timecost = 0.001317s
CS: find better solution, the fvsp is = 78	 timecost = 0.001329s
CS: find better solution, the fvsp is = 77	 timecost = 0.001339s
CS: find better solution, the fvsp is = 76	 timecost = 0.001644s
CS: find better solution, the fvsp is = 75	 timecost = 0.001655s
CS: find better solution, the fvsp is = 74	 timecost = 0.001996s
CS: find better solution, the fvsp is = 73	 timecost = 0.002007s
CS: find better solution, the fvsp is = 72	 timecost = 0.002018s
CS: find better solution, the fvsp is = 71	 timecost = 0.002687s
CS: find better solution, the fvsp is = 70	 timecost = 0.002695s
CS: find better solution, the fvsp is = 69	 timecost = 0.00307s
CS: find better solution, the fvsp is = 68	 timecost = 0.003082s
CS: find better solution, the fvsp is = 67	 timecost = 0.003093s
CS: find better solution, the fvsp is = 66	 timecost = 0.003102s
CS: find better solution, the fvsp is = 65	 timecost = 0.00311s
CS: find better solution, the fvsp is = 64	 timecost = 0.003547s
CS: find better solution, the fvsp is = 63	 timecost = 0.003556s
CS: find better solution, the fvsp is = 62	 timecost = 0.004167s
CS: find better solution, the fvsp is = 61	 timecost = 0.01349s
CS: find better solution, the fvsp is = 60	 timecost = 0.030808s
CS: find better solution, the fvsp is = 59	 timecost = 0.065112s
CS: find better solution, the fvsp is = 58	 timecost = 0.081178s
CS: find better solution, the fvsp is = 57	 timecost = 0.369951s
local_f = 57
key node:
126 190 28 93 193 142 72 32 41 179 131 196 83 9 140 187 194 156 47 82 164 44 110 13 53 70 29 56 159 57 120 23 183 160 15 176 136 117 86 34 199 152 90 180 155 115 150 10 94 80 84 22 182 59 128 141 77 
============================ round 12 ===============================
Complete the construction of the initial solution, the fvsp is = 86	 timecost = 0.000684s
CS: find better solution, the fvsp is = 85	 timecost = 0.001216s
CS: find better solution, the fvsp is = 84	 timecost = 0.001226s
CS: find better solution, the fvsp is = 83	 timecost = 0.001235s
CS: find better solution, the fvsp is = 82	 timecost = 0.001245s
CS: find better solution, the fvsp is = 81	 timecost = 0.001255s
CS: find better solution, the fvsp is = 80	 timecost = 0.001265s
CS: find better solution, the fvsp is = 79	 timecost = 0.001277s
CS: find better solution, the fvsp is = 78	 timecost = 0.001285s
CS: find better solution, the fvsp is = 77	 timecost = 0.001294s
CS: find better solution, the fvsp is = 76	 timecost = 0.001303s
CS: find better solution, the fvsp is = 75	 timecost = 0.001711s
CS: find better solution, the fvsp is = 74	 timecost = 0.001723s
CS: find better solution, the fvsp is = 73	 timecost = 0.001734s
CS: find better solution, the fvsp is = 72	 timecost = 0.001743s
CS: find better solution, the fvsp is = 71	 timecost = 0.00206s
CS: find better solution, the fvsp is = 70	 timecost = 0.002391s
CS: find better solution, the fvsp is = 69	 timecost = 0.002675s
CS: find better solution, the fvsp is = 68	 timecost = 0.003258s
CS: find better solution, the fvsp is = 67	 timecost = 0.00327s
CS: find better solution, the fvsp is = 66	 timecost = 0.005077s
CS: find better solution, the fvsp is = 65	 timecost = 0.009658s
CS: find better solution, the fvsp is = 64	 timecost = 0.010633s
CS: find better solution, the fvsp is = 63	 timecost = 0.01102s
CS: find better solution, the fvsp is = 62	 timecost = 0.014034s
CS: find better solution, the fvsp is = 61	 timecost = 0.017515s
CS: find better solution, the fvsp is = 60	 timecost = 0.027586s
CS: find better solution, the fvsp is = 59	 timecost = 0.028343s
CS: find better solution, the fvsp is = 58	 timecost = 0.030916s
CS: find better solution, the fvsp is = 57	 timecost = 0.181705s
local_f = 57
key node:
29 140 136 72 183 152 116 55 82 64 70 155 22 193 156 141 94 84 110 142 117 83 10 126 15 93 77 180 99 23 160 187 120 86 164 59 199 57 115 182 32 194 176 13 56 47 9 196 53 190 34 179 80 159 28 128 11 
============================ round 13 ===============================
Complete the construction of the initial solution, the fvsp is = 89	 timecost = 0.00066s
CS: find better solution, the fvsp is = 88	 timecost = 0.001217s
CS: find better solution, the fvsp is = 87	 timecost = 0.001228s
CS: find better solution, the fvsp is = 86	 timecost = 0.001239s
CS: find better solution, the fvsp is = 85	 timecost = 0.001249s
CS: find better solution, the fvsp is = 84	 timecost = 0.00126s
CS: find better solution, the fvsp is = 83	 timecost = 0.00127s
CS: find better solution, the fvsp is = 82	 timecost = 0.001282s
CS: find better solution, the fvsp is = 81	 timecost = 0.001291s
CS: find better solution, the fvsp is = 80	 timecost = 0.002257s
CS: find better solution, the fvsp is = 79	 timecost = 0.00227s
CS: find better solution, the fvsp is = 78	 timecost = 0.00228s
CS: find better solution, the fvsp is = 77	 timecost = 0.00229s
CS: find better solution, the fvsp is = 76	 timecost = 0.002683s
CS: find better solution, the fvsp is = 75	 timecost = 0.002694s
CS: find better solution, the fvsp is = 74	 timecost = 0.003022s
CS: find better solution, the fvsp is = 73	 timecost = 0.003031s
CS: find better solution, the fvsp is = 72	 timecost = 0.003387s
CS: find better solution, the fvsp is = 71	 timecost = 0.003398s
CS: find better solution, the fvsp is = 70	 timecost = 0.003408s
CS: find better solution, the fvsp is = 69	 timecost = 0.003417s
CS: find better solution, the fvsp is = 68	 timecost = 0.005645s
CS: find better solution, the fvsp is = 67	 timecost = 0.006496s
CS: find better solution, the fvsp is = 66	 timecost = 0.006967s
CS: find better solution, the fvsp is = 65	 timecost = 0.006976s
CS: find better solution, the fvsp is = 64	 timecost = 0.006987s
CS: find better solution, the fvsp is = 63	 timecost = 0.007333s
CS: find better solution, the fvsp is = 62	 timecost = 0.009571s
CS: find better solution, the fvsp is = 61	 timecost = 0.009933s
CS: find better solution, the fvsp is = 60	 timecost = 0.011204s
CS: find better solution, the fvsp is = 59	 timecost = 0.034822s
CS: find better solution, the fvsp is = 58	 timecost = 0.132366s
CS: find better solution, the fvsp is = 57	 timecost = 0.347721s
local_f = 57
key node:
159 140 84 196 39 32 41 192 25 158 189 69 24 112 176 91 61 190 6 126 108 17 117 194 80 72 40 58 87 56 110 30 141 37 1 59 34 13 145 164 93 115 120 183 128 116 7 15 8 23 99 63 157 29 64 144 101 
============================ round 14 ===============================
Complete the construction of the initial solution, the fvsp is = 88	 timecost = 0.000655s
CS: find better solution, the fvsp is = 87	 timecost = 0.001297s
CS: find better solution, the fvsp is = 86	 timecost = 0.001307s
CS: find better solution, the fvsp is = 85	 timecost = 0.001318s
CS: find better solution, the fvsp is = 84	 timecost = 0.001327s
CS: find better solution, the fvsp is = 83	 timecost = 0.001337s
CS: find better solution, the fvsp is = 82	 timecost = 0.001346s
CS: find better solution, the fvsp is = 81	 timecost = 0.001357s
CS: find better solution, the fvsp is = 80	 timecost = 0.001367s
CS: find better solution, the fvsp is = 79	 timecost = 0.001377s
CS: find better solution, the fvsp is = 78	 timecost = 0.001387s
CS: find better solution, the fvsp is = 77	 timecost = 0.001807s
CS: find better solution, the fvsp is = 76	 timecost = 0.001828s
CS: find better solution, the fvsp is = 75	 timecost = 0.001837s
CS: find better solution, the fvsp is = 74	 timecost = 0.00185s
CS: find better solution, the fvsp is = 73	 timecost = 0.001859s
CS: find better solution, the fvsp is = 72	 timecost = 0.001872s
CS: find better solution, the fvsp is = 71	 timecost = 0.002218s
CS: find better solution, the fvsp is = 70	 timecost = 0.004216s
CS: find better solution, the fvsp is = 69	 timecost = 0.004227s
CS: find better solution, the fvsp is = 68	 timecost = 0.004238s
CS: find better solution, the fvsp is = 67	 timecost = 0.004489s
CS: find better solution, the fvsp is = 66	 timecost = 0.006884s
CS: find better solution, the fvsp is = 65	 timecost = 0.006894s
CS: find better solution, the fvsp is = 64	 timecost = 0.006903s
CS: find better solution, the fvsp is = 63	 timecost = 0.008108s
CS: find better solution, the fvsp is = 62	 timecost = 0.00812s
CS: find better solution, the fvsp is = 61	 timecost = 0.015889s
CS: find better solution, the fvsp is = 60	 timecost = 0.016941s
CS: find better solution, the fvsp is = 59	 timecost = 0.045185s
CS: find better solution, the fvsp is = 58	 timecost = 0.093077s
CS: find better solution, the fvsp is = 57	 timecost = 0.169731s
local_f = 57
key node:
140 22 157 128 57 72 176 187 64 41 70 13 183 23 84 59 160 141 182 136 179 94 82 194 38 190 199 180 86 32 117 83 152 159 47 28 90 115 9 15 29 120 110 126 44 56 196 156 53 142 80 10 193 164 93 88 34 
============================ round 15 ===============================
Complete the construction of the initial solution, the fvsp is = 95	 timecost = 0.000639s
CS: find better solution, the fvsp is = 94	 timecost = 0.001268s
CS: find better solution, the fvsp is = 93	 timecost = 0.00128s
CS: find better solution, the fvsp is = 92	 timecost = 0.001289s
CS: find better solution, the fvsp is = 91	 timecost = 0.0013s
CS: find better solution, the fvsp is = 90	 timecost = 0.00131s
CS: find better solution, the fvsp is = 89	 timecost = 0.00132s
CS: find better solution, the fvsp is = 88	 timecost = 0.001332s
CS: find better solution, the fvsp is = 87	 timecost = 0.001343s
CS: find better solution, the fvsp is = 86	 timecost = 0.001353s
CS: find better solution, the fvsp is = 85	 timecost = 0.001361s
CS: find better solution, the fvsp is = 84	 timecost = 0.001371s
CS: find better solution, the fvsp is = 83	 timecost = 0.001382s
CS: find better solution, the fvsp is = 82	 timecost = 0.001392s
CS: find better solution, the fvsp is = 81	 timecost = 0.001402s
CS: find better solution, the fvsp is = 80	 timecost = 0.001878s
CS: find better solution, the fvsp is = 79	 timecost = 0.001891s
CS: find better solution, the fvsp is = 78	 timecost = 0.0019s
CS: find better solution, the fvsp is = 77	 timecost = 0.001911s
CS: find better solution, the fvsp is = 76	 timecost = 0.00192s
CS: find better solution, the fvsp is = 75	 timecost = 0.001931s
CS: find better solution, the fvsp is = 74	 timecost = 0.00233s
CS: find better solution, the fvsp is = 73	 timecost = 0.00234s
CS: find better solution, the fvsp is = 72	 timecost = 0.00235s
CS: find better solution, the fvsp is = 71	 timecost = 0.002365s
CS: find better solution, the fvsp is = 70	 timecost = 0.003437s
CS: find better solution, the fvsp is = 69	 timecost = 0.003447s
CS: find better solution, the fvsp is = 68	 timecost = 0.003456s
CS: find better solution, the fvsp is = 67	 timecost = 0.003792s
CS: find better solution, the fvsp is = 66	 timecost = 0.004128s
CS: find better solution, the fvsp is = 65	 timecost = 0.004668s
CS: find better solution, the fvsp is = 64	 timecost = 0.00468s
CS: find better solution, the fvsp is = 63	 timecost = 0.007842s
CS: find better solution, the fvsp is = 62	 timecost = 0.007996s
CS: find better solution, the fvsp is = 61	 timecost = 0.008425s
CS: find better solution, the fvsp is = 60	 timecost = 0.021054s
CS: find better solution, the fvsp is = 59	 timecost = 0.021796s
CS: find better solution, the fvsp is = 58	 timecost = 0.022162s
CS: find better solution, the fvsp is = 57	 timecost = 0.15742s
local_f = 57
key node:
114 180 63 15 182 25 16 41 131 80 34 199 152 28 84 77 11 7 105 136 193 176 9 62 196 17 108 70 116 32 112 119 22 155 72 190 13 110 141 55 39 40 117 86 23 128 21 159 29 183 194 156 187 126 53 164 120 
============================ round 16 ===============================
Complete the construction of the initial solution, the fvsp is = 89	 timecost = 0.000675s
CS: find better solution, the fvsp is = 88	 timecost = 0.001266s
CS: find better solution, the fvsp is = 87	 timecost = 0.001278s
CS: find better solution, the fvsp is = 86	 timecost = 0.001288s
CS: find better solution, the fvsp is = 85	 timecost = 0.001298s
CS: find better solution, the fvsp is = 84	 timecost = 0.001307s
CS: find better solution, the fvsp is = 83	 timecost = 0.001316s
CS: find better solution, the fvsp is = 82	 timecost = 0.001328s
CS: find better solution, the fvsp is = 81	 timecost = 0.001339s
CS: find better solution, the fvsp is = 80	 timecost = 0.001348s
CS: find better solution, the fvsp is = 79	 timecost = 0.001361s
CS: find better solution, the fvsp is = 78	 timecost = 0.001809s
CS: find better solution, the fvsp is = 77	 timecost = 0.001821s
CS: find better solution, the fvsp is = 76	 timecost = 0.001831s
CS: find better solution, the fvsp is = 75	 timecost = 0.002205s
CS: find better solution, the fvsp is = 74	 timecost = 0.002215s
CS: find better solution, the fvsp is = 73	 timecost = 0.002225s
CS: find better solution, the fvsp is = 72	 timecost = 0.002237s
CS: find better solution, the fvsp is = 71	 timecost = 0.002941s
CS: find better solution, the fvsp is = 70	 timecost = 0.002953s
CS: find better solution, the fvsp is = 69	 timecost = 0.002962s
CS: find better solution, the fvsp is = 68	 timecost = 0.003193s
CS: find better solution, the fvsp is = 67	 timecost = 0.003433s
CS: find better solution, the fvsp is = 66	 timecost = 0.005879s
CS: find better solution, the fvsp is = 65	 timecost = 0.005892s
CS: find better solution, the fvsp is = 64	 timecost = 0.005902s
CS: find better solution, the fvsp is = 63	 timecost = 0.008804s
CS: find better solution, the fvsp is = 62	 timecost = 0.009721s
CS: find better solution, the fvsp is = 61	 timecost = 0.028005s
CS: find better solution, the fvsp is = 60	 timecost = 0.036491s
CS: find better solution, the fvsp is = 59	 timecost = 0.044424s
CS: find better solution, the fvsp is = 58	 timecost = 0.151673s
CS: find better solution, the fvsp is = 57	 timecost = 0.397489s
local_f = 57
key node:
29 116 94 86 84 187 39 155 23 32 164 0 82 176 83 158 55 196 115 93 141 99 128 136 70 122 13 120 194 49 189 91 64 110 34 80 117 38 144 140 9 72 101 159 61 37 56 108 40 69 190 59 193 15 185 142 53 
============================ round 17 ===============================
Complete the construction of the initial solution, the fvsp is = 87	 timecost = 0.000682s
CS: find better solution, the fvsp is = 86	 timecost = 0.001155s
CS: find better solution, the fvsp is = 85	 timecost = 0.001168s
CS: find better solution, the fvsp is = 84	 timecost = 0.001179s
CS: find better solution, the fvsp is = 83	 timecost = 0.001189s
CS: find better solution, the fvsp is = 82	 timecost = 0.001197s
CS: find better solution, the fvsp is = 81	 timecost = 0.001209s
CS: find better solution, the fvsp is = 80	 timecost = 0.001708s
CS: find better solution, the fvsp is = 79	 timecost = 0.001719s
CS: find better solution, the fvsp is = 78	 timecost = 0.001728s
CS: find better solution, the fvsp is = 77	 timecost = 0.001738s
CS: find better solution, the fvsp is = 76	 timecost = 0.001748s
CS: find better solution, the fvsp is = 75	 timecost = 0.001757s
CS: find better solution, the fvsp is = 74	 timecost = 0.001765s
CS: find better solution, the fvsp is = 73	 timecost = 0.001776s
CS: find better solution, the fvsp is = 72	 timecost = 0.002721s
CS: find better solution, the fvsp is = 71	 timecost = 0.002731s
CS: find better solution, the fvsp is = 70	 timecost = 0.003063s
CS: find better solution, the fvsp is = 69	 timecost = 0.003072s
CS: find better solution, the fvsp is = 68	 timecost = 0.003643s
CS: find better solution, the fvsp is = 67	 timecost = 0.004997s
CS: find better solution, the fvsp is = 66	 timecost = 0.005919s
CS: find better solution, the fvsp is = 65	 timecost = 0.006496s
CS: find better solution, the fvsp is = 64	 timecost = 0.006506s
CS: find better solution, the fvsp is = 63	 timecost = 0.006517s
CS: find better solution, the fvsp is = 62	 timecost = 0.008169s
CS: find better solution, the fvsp is = 61	 timecost = 0.022622s
CS: find better solution, the fvsp is = 60	 timecost = 0.023536s
CS: find better solution, the fvsp is = 59	 timecost = 0.025659s
CS: find better solution, the fvsp is = 58	 timecost = 0.027603s
CS: find better solution, the fvsp is = 57	 timecost = 0.506813s
local_f = 57
key node:
93 10 140 117 141 15 156 193 152 180 56 28 86 115 176 38 80 128 29 126 82 83 47 72 159 182 136 53 59 32 94 139 13 84 155 196 142 199 55 34 22 23 9 70 179 187 120 160 110 194 190 164 57 90 183 150 64 
============================ round 18 ===============================
Complete the construction of the initial solution, the fvsp is = 92	 timecost = 0.000642s
CS: find better solution, the fvsp is = 91	 timecost = 0.001242s
CS: find better solution, the fvsp is = 90	 timecost = 0.001254s
CS: find better solution, the fvsp is = 89	 timecost = 0.001265s
CS: find better solution, the fvsp is = 88	 timecost = 0.001273s
CS: find better solution, the fvsp is = 87	 timecost = 0.001283s
CS: find better solution, the fvsp is = 86	 timecost = 0.001294s
CS: find better solution, the fvsp is = 85	 timecost = 0.001303s
CS: find better solution, the fvsp is = 84	 timecost = 0.001312s
CS: find better solution, the fvsp is = 83	 timecost = 0.001322s
CS: find better solution, the fvsp is = 82	 timecost = 0.001332s
CS: find better solution, the fvsp is = 81	 timecost = 0.001341s
CS: find better solution, the fvsp is = 80	 timecost = 0.00135s
CS: find better solution, the fvsp is = 79	 timecost = 0.001362s
CS: find better solution, the fvsp is = 78	 timecost = 0.001372s
CS: find better solution, the fvsp is = 77	 timecost = 0.001383s
CS: find better solution, the fvsp is = 76	 timecost = 0.001774s
CS: find better solution, the fvsp is = 75	 timecost = 0.001786s
CS: find better solution, the fvsp is = 74	 timecost = 0.002166s
CS: find better solution, the fvsp is = 73	 timecost = 0.002175s
CS: find better solution, the fvsp is = 72	 timecost = 0.002521s
CS: find better solution, the fvsp is = 71	 timecost = 0.002531s
CS: find better solution, the fvsp is = 70	 timecost = 0.002542s
CS: find better solution, the fvsp is = 69	 timecost = 0.003151s
CS: find better solution, the fvsp is = 68	 timecost = 0.003164s
CS: find better solution, the fvsp is = 67	 timecost = 0.0038s
CS: find better solution, the fvsp is = 66	 timecost = 0.005789s
CS: find better solution, the fvsp is = 65	 timecost = 0.008518s
CS: find better solution, the fvsp is = 64	 timecost = 0.009304s
CS: find better solution, the fvsp is = 63	 timecost = 0.009924s
CS: find better solution, the fvsp is = 62	 timecost = 0.010297s
CS: find better solution, the fvsp is = 61	 timecost = 0.019712s
CS: find better solution, the fvsp is = 60	 timecost = 0.030913s
CS: find better solution, the fvsp is = 59	 timecost = 0.033431s
CS: find better solution, the fvsp is = 58	 timecost = 0.064043s
CS: find better solution, the fvsp is = 57	 timecost = 0.252052s
local_f = 57
key node:
32 34 55 72 80 1 99 53 136 83 59 180 84 140 82 183 70 90 23 112 141 29 13 94 190 15 193 86 110 160 9 128 117 47 187 164 155 57 126 116 152 159 179 77 131 10 196 176 199 115 120 28 194 56 22 182 93 
============================ round 19 ===============================
Complete the construction of the initial solution, the fvsp is = 90	 timecost = 0.000668s
CS: find better solution, the fvsp is = 89	 timecost = 0.001221s
CS: find better solution, the fvsp is = 88	 timecost = 0.001231s
CS: find better solution, the fvsp is = 87	 timecost = 0.00124s
CS: find better solution, the fvsp is = 86	 timecost = 0.00125s
CS: find better solution, the fvsp is = 85	 timecost = 0.00126s
CS: find better solution, the fvsp is = 84	 timecost = 0.001269s
CS: find better solution, the fvsp is = 83	 timecost = 0.001277s
CS: find better solution, the fvsp is = 82	 timecost = 0.001287s
CS: find better solution, the fvsp is = 81	 timecost = 0.001297s
CS: find better solution, the fvsp is = 80	 timecost = 0.001307s
CS: find better solution, the fvsp is = 79	 timecost = 0.001318s
CS: find better solution, the fvsp is = 78	 timecost = 0.001775s
CS: find better solution, the fvsp is = 77	 timecost = 0.001788s
CS: find better solution, the fvsp is = 76	 timecost = 0.002213s
CS: find better solution, the fvsp is = 75	 timecost = 0.002224s
CS: find better solution, the fvsp is = 74	 timecost = 0.002599s
CS: find better solution, the fvsp is = 73	 timecost = 0.003054s
CS: find better solution, the fvsp is = 72	 timecost = 0.003066s
CS: find better solution, the fvsp is = 71	 timecost = 0.003075s
CS: find better solution, the fvsp is = 70	 timecost = 0.003083s
CS: find better solution, the fvsp is = 69	 timecost = 0.005865s
CS: find better solution, the fvsp is = 68	 timecost = 0.006193s
CS: find better solution, the fvsp is = 67	 timecost = 0.007162s
CS: find better solution, the fvsp is = 66	 timecost = 0.007173s
CS: find better solution, the fvsp is = 65	 timecost = 0.010574s
CS: find better solution, the fvsp is = 64	 timecost = 0.011275s
CS: find better solution, the fvsp is = 63	 timecost = 0.011285s
CS: find better solution, the fvsp is = 62	 timecost = 0.016658s
CS: find better solution, the fvsp is = 61	 timecost = 0.01703s
CS: find better solution, the fvsp is = 60	 timecost = 0.034662s
CS: find better solution, the fvsp is = 59	 timecost = 0.035163s
CS: find better solution, the fvsp is = 58	 timecost = 0.13371s
CS: find better solution, the fvsp is = 57	 timecost = 1.63049s
local_f = 57
key node:
88 136 47 83 196 13 193 179 140 56 57 80 10 53 159 180 59 77 194 86 155 110 160 112 187 93 70 115 152 55 34 128 199 141 182 28 99 117 32 64 82 90 9 15 94 176 183 190 126 156 84 29 164 22 120 23 72 
============================ round 20 ===============================
Complete the construction of the initial solution, the fvsp is = 94	 timecost = 0.00064s
CS: find better solution, the fvsp is = 93	 timecost = 0.001266s
CS: find better solution, the fvsp is = 92	 timecost = 0.001277s
CS: find better solution, the fvsp is = 91	 timecost = 0.001289s
CS: find better solution, the fvsp is = 90	 timecost = 0.001296s
CS: find better solution, the fvsp is = 89	 timecost = 0.001305s
CS: find better solution, the fvsp is = 88	 timecost = 0.001316s
CS: find better solution, the fvsp is = 87	 timecost = 0.001325s
CS: find better solution, the fvsp is = 86	 timecost = 0.001333s
CS: find better solution, the fvsp is = 85	 timecost = 0.001342s
CS: find better solution, the fvsp is = 84	 timecost = 0.001352s
CS: find better solution, the fvsp is = 83	 timecost = 0.001365s
CS: find better solution, the fvsp is = 82	 timecost = 0.001375s
CS: find better solution, the fvsp is = 81	 timecost = 0.001384s
CS: find better solution, the fvsp is = 80	 timecost = 0.001393s
CS: find better solution, the fvsp is = 79	 timecost = 0.001401s
CS: find better solution, the fvsp is = 78	 timecost = 0.001861s
CS: find better solution, the fvsp is = 77	 timecost = 0.001873s
CS: find better solution, the fvsp is = 76	 timecost = 0.001883s
CS: find better solution, the fvsp is = 75	 timecost = 0.001905s
CS: find better solution, the fvsp is = 74	 timecost = 0.001915s
CS: find better solution, the fvsp is = 73	 timecost = 0.001926s
CS: find better solution, the fvsp is = 72	 timecost = 0.001936s
CS: find better solution, the fvsp is = 71	 timecost = 0.001945s
CS: find better solution, the fvsp is = 70	 timecost = 0.002241s
CS: find better solution, the fvsp is = 69	 timecost = 0.002251s
CS: find better solution, the fvsp is = 68	 timecost = 0.003585s
CS: find better solution, the fvsp is = 67	 timecost = 0.00475s
CS: find better solution, the fvsp is = 66	 timecost = 0.006584s
CS: find better solution, the fvsp is = 65	 timecost = 0.009094s
CS: find better solution, the fvsp is = 64	 timecost = 0.009116s
CS: find better solution, the fvsp is = 63	 timecost = 0.012627s
CS: find better solution, the fvsp is = 62	 timecost = 0.012648s
CS: find better solution, the fvsp is = 61	 timecost = 0.036768s
CS: find better solution, the fvsp is = 60	 timecost = 0.03992s
CS: find better solution, the fvsp is = 59	 timecost = 0.04013s
CS: find better solution, the fvsp is = 58	 timecost = 0.040141s
CS: find better solution, the fvsp is = 57	 timecost = 0.149775s
local_f = 57
key node:
16 53 136 72 194 80 114 120 156 108 193 34 86 164 131 22 39 40 159 84 141 190 112 182 15 7 28 119 183 17 155 105 11 152 41 126 63 70 110 29 9 180 32 187 196 77 62 117 23 21 116 10 176 55 13 128 199 
============================ round 21 ===============================
Complete the construction of the initial solution, the fvsp is = 88	 timecost = 0.000677s
CS: find better solution, the fvsp is = 87	 timecost = 0.001202s
CS: find better solution, the fvsp is = 86	 timecost = 0.001215s
CS: find better solution, the fvsp is = 85	 timecost = 0.001225s
CS: find better solution, the fvsp is = 84	 timecost = 0.001236s
CS: find better solution, the fvsp is = 83	 timecost = 0.001246s
CS: find better solution, the fvsp is = 82	 timecost = 0.001256s
CS: find better solution, the fvsp is = 81	 timecost = 0.001265s
CS: find better solution, the fvsp is = 80	 timecost = 0.001276s
CS: find better solution, the fvsp is = 79	 timecost = 0.001286s
CS: find better solution, the fvsp is = 78	 timecost = 0.001296s
CS: find better solution, the fvsp is = 77	 timecost = 0.001306s
CS: find better solution, the fvsp is = 76	 timecost = 0.001317s
CS: find better solution, the fvsp is = 75	 timecost = 0.001327s
CS: find better solution, the fvsp is = 74	 timecost = 0.001631s
CS: find better solution, the fvsp is = 73	 timecost = 0.001642s
CS: find better solution, the fvsp is = 72	 timecost = 0.001982s
CS: find better solution, the fvsp is = 71	 timecost = 0.002358s
CS: find better solution, the fvsp is = 70	 timecost = 0.002368s
CS: find better solution, the fvsp is = 69	 timecost = 0.002377s
CS: find better solution, the fvsp is = 68	 timecost = 0.002388s
CS: find better solution, the fvsp is = 67	 timecost = 0.002396s
CS: find better solution, the fvsp is = 66	 timecost = 0.002694s
CS: find better solution, the fvsp is = 65	 timecost = 0.003324s
CS: find better solution, the fvsp is = 64	 timecost = 0.005141s
CS: find better solution, the fvsp is = 63	 timecost = 0.005834s
CS: find better solution, the fvsp is = 62	 timecost = 0.008106s
CS: find better solution, the fvsp is = 61	 timecost = 0.008808s
CS: find better solution, the fvsp is = 60	 timecost = 0.009022s
CS: find better solution, the fvsp is = 59	 timecost = 0.025173s
CS: find better solution, the fvsp is = 58	 timecost = 0.025186s
CS: find better solution, the fvsp is = 57	 timecost = 0.090209s
local_f = 57
key node:
34 108 112 24 159 1 39 157 84 17 64 8 93 145 41 120 30 6 87 190 189 188 117 7 158 63 115 29 128 101 13 59 69 22 32 25 194 15 141 192 140 116 195 23 110 164 99 176 61 40 144 49 58 56 72 126 196 
============================ round 22 ===============================
Complete the construction of the initial solution, the fvsp is = 92	 timecost = 0.000657s
CS: find better solution, the fvsp is = 91	 timecost = 0.00122s
CS: find better solution, the fvsp is = 90	 timecost = 0.001232s
CS: find better solution, the fvsp is = 89	 timecost = 0.001242s
CS: find better solution, the fvsp is = 88	 timecost = 0.001252s
CS: find better solution, the fvsp is = 87	 timecost = 0.001263s
CS: find better solution, the fvsp is = 86	 timecost = 0.001274s
CS: find better solution, the fvsp is = 85	 timecost = 0.001286s
CS: find better solution, the fvsp is = 84	 timecost = 0.001296s
CS: find better solution, the fvsp is = 83	 timecost = 0.001307s
CS: find better solution, the fvsp is = 82	 timecost = 0.001317s
CS: find better solution, the fvsp is = 81	 timecost = 0.001326s
CS: find better solution, the fvsp is = 80	 timecost = 0.001336s
CS: find better solution, the fvsp is = 79	 timecost = 0.001709s
CS: find better solution, the fvsp is = 78	 timecost = 0.001719s
CS: find better solution, the fvsp is = 77	 timecost = 0.001729s
CS: find better solution, the fvsp is = 76	 timecost = 0.002044s
CS: find better solution, the fvsp is = 75	 timecost = 0.002448s
CS: find better solution, the fvsp is = 74	 timecost = 0.002459s
CS: find better solution, the fvsp is = 73	 timecost = 0.004322s
CS: find better solution, the fvsp is = 72	 timecost = 0.004644s
CS: find better solution, the fvsp is = 71	 timecost = 0.004655s
CS: find better solution, the fvsp is = 70	 timecost = 0.004934s
CS: find better solution, the fvsp is = 69	 timecost = 0.004945s
CS: find better solution, the fvsp is = 68	 timecost = 0.004955s
CS: find better solution, the fvsp is = 67	 timecost = 0.005496s
CS: find better solution, the fvsp is = 66	 timecost = 0.00617s
CS: find better solution, the fvsp is = 65	 timecost = 0.00851s
CS: find better solution, the fvsp is = 64	 timecost = 0.008523s
CS: find better solution, the fvsp is = 63	 timecost = 0.00923s
CS: find better solution, the fvsp is = 62	 timecost = 0.011634s
CS: find better solution, the fvsp is = 61	 timecost = 0.018275s
CS: find better solution, the fvsp is = 60	 timecost = 0.024972s
CS: find better solution, the fvsp is = 59	 timecost = 0.030906s
CS: find better solution, the fvsp is = 58	 timecost = 0.036818s
CS: find better solution, the fvsp is = 57	 timecost = 0.125244s
local_f = 57
key node:
56 187 141 196 70 32 53 194 58 10 34 47 199 117 140 176 126 159 152 110 142 28 190 179 115 22 182 72 93 59 193 80 128 94 87 183 86 99 120 83 57 82 15 38 150 84 180 29 13 90 155 1 9 64 23 164 160 
============================ round 23 ===============================
Complete the construction of the initial solution, the fvsp is = 86	 timecost = 0.000683s
CS: find better solution, the fvsp is = 85	 timecost = 0.001216s
CS: find better solution, the fvsp is = 84	 timecost = 0.001232s
CS: find better solution, the fvsp is = 83	 timecost = 0.001242s
CS: find better solution, the fvsp is = 82	 timecost = 0.001251s
CS: find better solution, the fvsp is = 81	 timecost = 0.001259s
CS: find better solution, the fvsp is = 80	 timecost = 0.001269s
CS: find better solution, the fvsp is = 79	 timecost = 0.001278s
CS: find better solution, the fvsp is = 78	 timecost = 0.001288s
CS: find better solution, the fvsp is = 77	 timecost = 0.001298s
CS: find better solution, the fvsp is = 76	 timecost = 0.001653s
CS: find better solution, the fvsp is = 75	 timecost = 0.001665s
CS: find better solution, the fvsp is = 74	 timecost = 0.002058s
CS: find better solution, the fvsp is = 73	 timecost = 0.002069s
CS: find better solution, the fvsp is = 72	 timecost = 0.002079s
CS: find better solution, the fvsp is = 71	 timecost = 0.002089s
CS: find better solution, the fvsp is = 70	 timecost = 0.0021s
CS: find better solution, the fvsp is = 69	 timecost = 0.00242s
CS: find better solution, the fvsp is = 68	 timecost = 0.002429s
CS: find better solution, the fvsp is = 67	 timecost = 0.00273s
CS: find better solution, the fvsp is = 66	 timecost = 0.003919s
CS: find better solution, the fvsp is = 65	 timecost = 0.004905s
CS: find better solution, the fvsp is = 64	 timecost = 0.005837s
CS: find better solution, the fvsp is = 63	 timecost = 0.006718s
CS: find better solution, the fvsp is = 62	 timecost = 0.006983s
CS: find better solution, the fvsp is = 61	 timecost = 0.008482s
CS: find better solution, the fvsp is = 60	 timecost = 0.008495s
CS: find better solution, the fvsp is = 59	 timecost = 0.009655s
CS: find better solution, the fvsp is = 58	 timecost = 0.032956s
CS: find better solution, the fvsp is = 57	 timecost = 0.220138s
local_f = 57
key node:
179 187 176 13 16 199 17 190 131 197 108 34 136 29 126 15 121 156 120 63 62 164 80 25 7 23 159 141 40 38 110 9 41 21 116 70 86 128 194 196 72 53 22 84 55 56 182 119 32 28 180 193 155 11 114 112 183 ============================ round 24 ===============================
Complete the construction of the initial solution, the fvsp is = 93	 timecost = 0.000645s
CS: find better solution, the fvsp is = 92	 timecost = 0.001245s
CS: find better solution, the fvsp is = 91	 timecost = 0.001258s
CS: find better solution, the fvsp is = 90	 timecost = 0.001269s
CS: find better solution, the fvsp is = 89	 timecost = 0.00128s
CS: find better solution, the fvsp is = 88	 timecost = 0.001291s
CS: find better solution, the fvsp is = 87	 timecost = 0.001299s
CS: find better solution, the fvsp is = 86	 timecost = 0.001309s
CS: find better solution, the fvsp is = 85	 timecost = 0.001318s
CS: find better solution, the fvsp is = 84	 timecost = 0.001327s
CS: find better solution, the fvsp is = 83	 timecost = 0.001339s
CS: find better solution, the fvsp is = 82	 timecost = 0.001348s
CS: find better solution, the fvsp is = 81	 timecost = 0.001358s
CS: find better solution, the fvsp is = 80	 timecost = 0.001367s
CS: find better solution, the fvsp is = 79	 timecost = 0.001377s
CS: find better solution, the fvsp is = 78	 timecost = 0.001386s
CS: find better solution, the fvsp is = 77	 timecost = 0.001394s
CS: find better solution, the fvsp is = 76	 timecost = 0.001743s
CS: find better solution, the fvsp is = 75	 timecost = 0.002072s
CS: find better solution, the fvsp is = 74	 timecost = 0.002425s
CS: find better solution, the fvsp is = 73	 timecost = 0.002435s
CS: find better solution, the fvsp is = 72	 timecost = 0.002444s
CS: find better solution, the fvsp is = 71	 timecost = 0.003117s
CS: find better solution, the fvsp is = 70	 timecost = 0.003128s
CS: find better solution, the fvsp is = 69	 timecost = 0.00314s
CS: find better solution, the fvsp is = 68	 timecost = 0.003657s
CS: find better solution, the fvsp is = 67	 timecost = 0.004378s
CS: find better solution, the fvsp is = 66	 timecost = 0.004829s
CS: find better solution, the fvsp is = 65	 timecost = 0.006055s
CS: find better solution, the fvsp is = 64	 timecost = 0.006826s
CS: find better solution, the fvsp is = 63	 timecost = 0.007051s
CS: find better solution, the fvsp is = 62	 timecost = 0.00706s
CS: find better solution, the fvsp is = 61	 timecost = 0.00707s
CS: find better solution, the fvsp is = 60	 timecost = 0.010866s
CS: find better solution, the fvsp is = 59	 timecost = 0.014269s
CS: find better solution, the fvsp is = 58	 timecost = 0.021358s
CS: find better solution, the fvsp is = 57	 timecost = 0.771025s
local_f = 57
key node:
57 128 156 140 28 34 159 72 10 13 179 141 126 38 2 86 120 183 70 93 187 53 21 182 110 131 58 180 142 82 163 15 164 29 23 80 155 152 9 90 199 84 190 22 196 115 176 194 47 117 32 59 99 87 56 193 160 
============================ round 25 ===============================
Complete the construction of the initial solution, the fvsp is = 87	 timecost = 0.000663s
CS: find better solution, the fvsp is = 86	 timecost = 0.001199s
CS: find better solution, the fvsp is = 85	 timecost = 0.001211s
CS: find better solution, the fvsp is = 84	 timecost = 0.001223s
CS: find better solution, the fvsp is = 83	 timecost = 0.001232s
CS: find better solution, the fvsp is = 82	 timecost = 0.001242s
CS: find better solution, the fvsp is = 81	 timecost = 0.001252s
CS: find better solution, the fvsp is = 80	 timecost = 0.001728s
CS: find better solution, the fvsp is = 79	 timecost = 0.001742s
CS: find better solution, the fvsp is = 78	 timecost = 0.001759s
CS: find better solution, the fvsp is = 77	 timecost = 0.001769s
CS: find better solution, the fvsp is = 76	 timecost = 0.001778s
CS: find better solution, the fvsp is = 75	 timecost = 0.002227s
CS: find better solution, the fvsp is = 74	 timecost = 0.002239s
CS: find better solution, the fvsp is = 73	 timecost = 0.002249s
CS: find better solution, the fvsp is = 72	 timecost = 0.002705s
CS: find better solution, the fvsp is = 71	 timecost = 0.003091s
CS: find better solution, the fvsp is = 70	 timecost = 0.0031s
CS: find better solution, the fvsp is = 69	 timecost = 0.003384s
CS: find better solution, the fvsp is = 68	 timecost = 0.004625s
CS: find better solution, the fvsp is = 67	 timecost = 0.004636s
CS: find better solution, the fvsp is = 66	 timecost = 0.004646s
CS: find better solution, the fvsp is = 65	 timecost = 0.005137s
CS: find better solution, the fvsp is = 64	 timecost = 0.009529s
CS: find better solution, the fvsp is = 63	 timecost = 0.011068s
CS: find better solution, the fvsp is = 62	 timecost = 0.015717s
CS: find better solution, the fvsp is = 61	 timecost = 0.017617s
CS: find better solution, the fvsp is = 60	 timecost = 0.017627s
CS: find better solution, the fvsp is = 59	 timecost = 0.019629s
CS: find better solution, the fvsp is = 58	 timecost = 0.031067s
CS: find better solution, the fvsp is = 57	 timecost = 0.267849s
local_f = 57
key node:
187 192 176 84 12 173 39 32 190 61 115 116 142 34 64 6 23 37 164 13 128 40 72 196 95 155 69 58 140 159 56 158 25 38 91 189 185 126 3 117 108 15 87 59 53 194 9 101 80 141 82 110 103 183 120 70 99 
============================ round 26 ===============================
Complete the construction of the initial solution, the fvsp is = 96	 timecost = 0.000638s
CS: find better solution, the fvsp is = 95	 timecost = 0.001285s
CS: find better solution, the fvsp is = 94	 timecost = 0.001295s
CS: find better solution, the fvsp is = 93	 timecost = 0.001303s
CS: find better solution, the fvsp is = 92	 timecost = 0.001312s
CS: find better solution, the fvsp is = 91	 timecost = 0.001322s
CS: find better solution, the fvsp is = 90	 timecost = 0.001331s
CS: find better solution, the fvsp is = 89	 timecost = 0.001342s
CS: find better solution, the fvsp is = 88	 timecost = 0.001353s
CS: find better solution, the fvsp is = 87	 timecost = 0.00137s
CS: find better solution, the fvsp is = 86	 timecost = 0.001379s
CS: find better solution, the fvsp is = 85	 timecost = 0.00139s
CS: find better solution, the fvsp is = 84	 timecost = 0.001915s
CS: find better solution, the fvsp is = 83	 timecost = 0.001924s
CS: find better solution, the fvsp is = 82	 timecost = 0.001934s
CS: find better solution, the fvsp is = 81	 timecost = 0.001944s
CS: find better solution, the fvsp is = 80	 timecost = 0.001954s
CS: find better solution, the fvsp is = 79	 timecost = 0.001966s
CS: find better solution, the fvsp is = 78	 timecost = 0.001975s
CS: find better solution, the fvsp is = 77	 timecost = 0.002392s
CS: find better solution, the fvsp is = 76	 timecost = 0.002402s
CS: find better solution, the fvsp is = 75	 timecost = 0.002411s
CS: find better solution, the fvsp is = 74	 timecost = 0.002421s
CS: find better solution, the fvsp is = 73	 timecost = 0.002432s
CS: find better solution, the fvsp is = 72	 timecost = 0.002442s
CS: find better solution, the fvsp is = 71	 timecost = 0.003087s
CS: find better solution, the fvsp is = 70	 timecost = 0.003464s
CS: find better solution, the fvsp is = 69	 timecost = 0.003474s
CS: find better solution, the fvsp is = 68	 timecost = 0.003485s
CS: find better solution, the fvsp is = 67	 timecost = 0.003772s
CS: find better solution, the fvsp is = 66	 timecost = 0.004024s
CS: find better solution, the fvsp is = 65	 timecost = 0.00428s
CS: find better solution, the fvsp is = 64	 timecost = 0.005777s
CS: find better solution, the fvsp is = 63	 timecost = 0.007732s
CS: find better solution, the fvsp is = 62	 timecost = 0.008505s
CS: find better solution, the fvsp is = 61	 timecost = 0.008705s
CS: find better solution, the fvsp is = 60	 timecost = 0.012116s
CS: find better solution, the fvsp is = 59	 timecost = 0.016512s
CS: find better solution, the fvsp is = 58	 timecost = 0.069048s
CS: find better solution, the fvsp is = 57	 timecost = 0.189096s
local_f = 57
key node:
156 87 64 110 117 56 142 58 138 16 140 12 128 40 95 72 190 120 49 158 176 84 23 37 70 155 164 69 144 108 82 59 187 99 199 39 159 192 32 126 25 76 195 6 77 196 61 91 13 53 93 189 9 141 194 116 15 
============================ round 27 ===============================
Complete the construction of the initial solution, the fvsp is = 93	 timecost = 0.000653s
CS: find better solution, the fvsp is = 92	 timecost = 0.001283s
CS: find better solution, the fvsp is = 91	 timecost = 0.001296s
CS: find better solution, the fvsp is = 90	 timecost = 0.001307s
CS: find better solution, the fvsp is = 89	 timecost = 0.001316s
CS: find better solution, the fvsp is = 88	 timecost = 0.001328s
CS: find better solution, the fvsp is = 87	 timecost = 0.001341s
CS: find better solution, the fvsp is = 86	 timecost = 0.00135s
CS: find better solution, the fvsp is = 85	 timecost = 0.001359s
CS: find better solution, the fvsp is = 84	 timecost = 0.001371s
CS: find better solution, the fvsp is = 83	 timecost = 0.00138s
CS: find better solution, the fvsp is = 82	 timecost = 0.001391s
CS: find better solution, the fvsp is = 81	 timecost = 0.001869s
CS: find better solution, the fvsp is = 80	 timecost = 0.001883s
CS: find better solution, the fvsp is = 79	 timecost = 0.001893s
CS: find better solution, the fvsp is = 78	 timecost = 0.001905s
CS: find better solution, the fvsp is = 77	 timecost = 0.001916s
CS: find better solution, the fvsp is = 76	 timecost = 0.003041s
CS: find better solution, the fvsp is = 75	 timecost = 0.003056s
CS: find better solution, the fvsp is = 74	 timecost = 0.00307s
CS: find better solution, the fvsp is = 73	 timecost = 0.003081s
CS: find better solution, the fvsp is = 72	 timecost = 0.003092s
CS: find better solution, the fvsp is = 71	 timecost = 0.003438s
CS: find better solution, the fvsp is = 70	 timecost = 0.003452s
CS: find better solution, the fvsp is = 69	 timecost = 0.003463s
CS: find better solution, the fvsp is = 68	 timecost = 0.003996s
CS: find better solution, the fvsp is = 67	 timecost = 0.004232s
CS: find better solution, the fvsp is = 66	 timecost = 0.004244s
CS: find better solution, the fvsp is = 65	 timecost = 0.004474s
CS: find better solution, the fvsp is = 64	 timecost = 0.004706s
CS: find better solution, the fvsp is = 63	 timecost = 0.005382s
CS: find better solution, the fvsp is = 62	 timecost = 0.005395s
CS: find better solution, the fvsp is = 61	 timecost = 0.006116s
CS: find better solution, the fvsp is = 60	 timecost = 0.007726s
CS: find better solution, the fvsp is = 59	 timecost = 0.010575s
CS: find better solution, the fvsp is = 58	 timecost = 0.159416s
CS: find better solution, the fvsp is = 57	 timecost = 0.352321s
local_f = 57
key node:
64 59 120 108 163 115 12 194 9 119 128 15 142 53 93 62 110 86 183 70 90 13 10 196 23 29 72 155 180 164 105 58 22 193 153 187 39 156 152 34 38 21 190 84 176 199 113 159 82 87 126 168 40 117 182 47 41 32 ============================ round 28 ===============================
Complete the construction of the initial solution, the fvsp is = 94	 timecost = 0.000638s
CS: find better solution, the fvsp is = 93	 timecost = 0.001263s
CS: find better solution, the fvsp is = 92	 timecost = 0.001274s
CS: find better solution, the fvsp is = 91	 timecost = 0.001288s
CS: find better solution, the fvsp is = 90	 timecost = 0.0013s
CS: find better solution, the fvsp is = 89	 timecost = 0.001312s
CS: find better solution, the fvsp is = 88	 timecost = 0.001322s
CS: find better solution, the fvsp is = 87	 timecost = 0.001333s
CS: find better solution, the fvsp is = 86	 timecost = 0.001342s
CS: find better solution, the fvsp is = 85	 timecost = 0.001353s
CS: find better solution, the fvsp is = 84	 timecost = 0.001364s
CS: find better solution, the fvsp is = 83	 timecost = 0.001374s
CS: find better solution, the fvsp is = 82	 timecost = 0.001389s
CS: find better solution, the fvsp is = 81	 timecost = 0.001399s
CS: find better solution, the fvsp is = 80	 timecost = 0.001408s
CS: find better solution, the fvsp is = 79	 timecost = 0.001419s
CS: find better solution, the fvsp is = 78	 timecost = 0.001814s
CS: find better solution, the fvsp is = 77	 timecost = 0.001826s
CS: find better solution, the fvsp is = 76	 timecost = 0.001838s
CS: find better solution, the fvsp is = 75	 timecost = 0.00185s
CS: find better solution, the fvsp is = 74	 timecost = 0.00186s
CS: find better solution, the fvsp is = 73	 timecost = 0.001872s
CS: find better solution, the fvsp is = 72	 timecost = 0.002215s
CS: find better solution, the fvsp is = 71	 timecost = 0.002508s
CS: find better solution, the fvsp is = 70	 timecost = 0.002519s
CS: find better solution, the fvsp is = 69	 timecost = 0.002537s
CS: find better solution, the fvsp is = 68	 timecost = 0.005089s
CS: find better solution, the fvsp is = 67	 timecost = 0.006731s
CS: find better solution, the fvsp is = 66	 timecost = 0.008063s
CS: find better solution, the fvsp is = 65	 timecost = 0.009836s
CS: find better solution, the fvsp is = 64	 timecost = 0.00985s
CS: find better solution, the fvsp is = 63	 timecost = 0.01337s
CS: find better solution, the fvsp is = 62	 timecost = 0.013385s
CS: find better solution, the fvsp is = 61	 timecost = 0.021846s
CS: find better solution, the fvsp is = 60	 timecost = 0.023665s
CS: find better solution, the fvsp is = 59	 timecost = 0.041609s
CS: find better solution, the fvsp is = 58	 timecost = 0.047829s
CS: find better solution, the fvsp is = 57	 timecost = 0.079308s
local_f = 57
key node:
199 176 187 126 10 56 93 100 58 64 183 129 59 193 164 22 160 140 120 142 23 182 28 152 70 72 86 77 29 47 87 90 84 196 15 57 34 110 163 21 156 82 13 80 83 32 53 155 168 117 194 128 190 115 179 9 180 
============================ round 29 ===============================
Complete the construction of the initial solution, the fvsp is = 86	 timecost = 0.000696s
CS: find better solution, the fvsp is = 85	 timecost = 0.001224s
CS: find better solution, the fvsp is = 84	 timecost = 0.001237s
CS: find better solution, the fvsp is = 83	 timecost = 0.001247s
CS: find better solution, the fvsp is = 82	 timecost = 0.001258s
CS: find better solution, the fvsp is = 81	 timecost = 0.00127s
CS: find better solution, the fvsp is = 80	 timecost = 0.00128s
CS: find better solution, the fvsp is = 79	 timecost = 0.001289s
CS: find better solution, the fvsp is = 78	 timecost = 0.001297s
CS: find better solution, the fvsp is = 77	 timecost = 0.001311s
CS: find better solution, the fvsp is = 76	 timecost = 0.001633s
CS: find better solution, the fvsp is = 75	 timecost = 0.001645s
CS: find better solution, the fvsp is = 74	 timecost = 0.002023s
CS: find better solution, the fvsp is = 73	 timecost = 0.002032s
CS: find better solution, the fvsp is = 72	 timecost = 0.00204s
CS: find better solution, the fvsp is = 71	 timecost = 0.002394s
CS: find better solution, the fvsp is = 70	 timecost = 0.002406s
CS: find better solution, the fvsp is = 69	 timecost = 0.002415s
CS: find better solution, the fvsp is = 68	 timecost = 0.003141s
CS: find better solution, the fvsp is = 67	 timecost = 0.003386s
CS: find better solution, the fvsp is = 66	 timecost = 0.005568s
CS: find better solution, the fvsp is = 65	 timecost = 0.005931s
CS: find better solution, the fvsp is = 64	 timecost = 0.006089s
CS: find better solution, the fvsp is = 63	 timecost = 0.008753s
CS: find better solution, the fvsp is = 62	 timecost = 0.009241s
CS: find better solution, the fvsp is = 61	 timecost = 0.014128s
CS: find better solution, the fvsp is = 60	 timecost = 0.014139s
CS: find better solution, the fvsp is = 59	 timecost = 0.056844s
CS: find better solution, the fvsp is = 58	 timecost = 0.109793s
CS: find better solution, the fvsp is = 57	 timecost = 0.365002s
local_f = 57
key node:
115 80 38 105 108 40 183 141 29 156 7 11 13 34 41 164 117 22 15 53 62 21 126 152 114 84 55 63 190 155 119 116 32 180 176 128 112 179 194 25 70 28 136 110 23 86 182 120 17 9 131 199 72 193 196 187 159 
============================ round 30 ===============================
Complete the construction of the initial solution, the fvsp is = 92	 timecost = 0.000642s
CS: find better solution, the fvsp is = 91	 timecost = 0.001278s
CS: find better solution, the fvsp is = 90	 timecost = 0.001289s
CS: find better solution, the fvsp is = 89	 timecost = 0.001298s
CS: find better solution, the fvsp is = 88	 timecost = 0.001309s
CS: find better solution, the fvsp is = 87	 timecost = 0.001319s
CS: find better solution, the fvsp is = 86	 timecost = 0.001328s
CS: find better solution, the fvsp is = 85	 timecost = 0.001338s
CS: find better solution, the fvsp is = 84	 timecost = 0.001347s
CS: find better solution, the fvsp is = 83	 timecost = 0.001359s
CS: find better solution, the fvsp is = 82	 timecost = 0.001369s
CS: find better solution, the fvsp is = 81	 timecost = 0.001378s
CS: find better solution, the fvsp is = 80	 timecost = 0.001819s
CS: find better solution, the fvsp is = 79	 timecost = 0.001831s
CS: find better solution, the fvsp is = 78	 timecost = 0.001844s
CS: find better solution, the fvsp is = 77	 timecost = 0.001854s
CS: find better solution, the fvsp is = 76	 timecost = 0.001862s
CS: find better solution, the fvsp is = 75	 timecost = 0.002271s
CS: find better solution, the fvsp is = 74	 timecost = 0.002282s
CS: find better solution, the fvsp is = 73	 timecost = 0.00229s
CS: find better solution, the fvsp is = 72	 timecost = 0.002645s
CS: find better solution, the fvsp is = 71	 timecost = 0.002664s
CS: find better solution, the fvsp is = 70	 timecost = 0.002676s
CS: find better solution, the fvsp is = 69	 timecost = 0.002686s
CS: find better solution, the fvsp is = 68	 timecost = 0.003266s
CS: find better solution, the fvsp is = 67	 timecost = 0.003276s
CS: find better solution, the fvsp is = 66	 timecost = 0.003286s
CS: find better solution, the fvsp is = 65	 timecost = 0.004312s
CS: find better solution, the fvsp is = 64	 timecost = 0.005931s
CS: find better solution, the fvsp is = 63	 timecost = 0.00594s
CS: find better solution, the fvsp is = 62	 timecost = 0.00595s
CS: find better solution, the fvsp is = 61	 timecost = 0.006832s
CS: find better solution, the fvsp is = 60	 timecost = 0.009751s
CS: find better solution, the fvsp is = 59	 timecost = 0.041398s
CS: find better solution, the fvsp is = 58	 timecost = 0.04809s
CS: find better solution, the fvsp is = 57	 timecost = 1.07608s
local_f = 57
key node:
152 9 126 90 56 84 22 141 112 32 199 183 196 93 47 179 29 164 193 160 80 88 190 2 15 55 180 41 117 182 136 10 120 82 34 57 176 159 140 187 59 115 86 23 72 128 28 13 155 194 53 131 70 156 110 94 38 
global_f = 57
