# Supplementary material for: Dynamic thresholding search for the feedback vertex set problem
Source: PeerJ Comput Sci. 2023 Feb 10;9:e1245. doi: 10.7717/peerj-cs.1245 (PMC10280643; doi:10.7717/peerj-cs.1245)
Supplement: Supplemental Information 4 — Each data indicates a series of the best objective values, the ever-found optimal solutions, and the corresponding computation time obtained by our algorithm in the search process. [file peerj-cs-09-1245-s004.zip › results/SecondCategory/r2000-10000.txt]

Number of vertexes = 2000
Number of edges = 10000
n' = 1848
m' = 9761
12
reduction cost:0.000249
============================ round 1 ===============================
Complete the construction of the initial solution, the fvsp is = 897	 timecost = 0.037741s
CS: find better solution, the fvsp is = 896	 timecost = 0.066519s
CS: find better solution, the fvsp is = 895	 timecost = 0.066594s
CS: find better solution, the fvsp is = 894	 timecost = 0.066637s
CS: find better solution, the fvsp is = 893	 timecost = 0.066681s
CS: find better solution, the fvsp is = 892	 timecost = 0.066727s
CS: find better solution, the fvsp is = 891	 timecost = 0.066774s
CS: find better solution, the fvsp is = 890	 timecost = 0.066821s
CS: find better solution, the fvsp is = 889	 timecost = 0.066869s
CS: find better solution, the fvsp is = 888	 timecost = 0.066916s
CS: find better solution, the fvsp is = 887	 timecost = 0.066964s
CS: find better solution, the fvsp is = 886	 timecost = 0.067006s
CS: find better solution, the fvsp is = 885	 timecost = 0.067053s
CS: find better solution, the fvsp is = 884	 timecost = 0.067095s
CS: find better solution, the fvsp is = 883	 timecost = 0.067138s
CS: find better solution, the fvsp is = 882	 timecost = 0.067194s
CS: find better solution, the fvsp is = 881	 timecost = 0.067243s
CS: find better solution, the fvsp is = 880	 timecost = 0.067286s
CS: find better solution, the fvsp is = 879	 timecost = 0.067329s
CS: find better solution, the fvsp is = 878	 timecost = 0.067377s
CS: find better solution, the fvsp is = 877	 timecost = 0.067419s
CS: find better solution, the fvsp is = 876	 timecost = 0.067462s
CS: find better solution, the fvsp is = 875	 timecost = 0.067507s
CS: find better solution, the fvsp is = 874	 timecost = 0.067554s
CS: find better solution, the fvsp is = 873	 timecost = 0.0676s
CS: find better solution, the fvsp is = 872	 timecost = 0.067647s
CS: find better solution, the fvsp is = 871	 timecost = 0.067694s
CS: find better solution, the fvsp is = 870	 timecost = 0.067742s
CS: find better solution, the fvsp is = 869	 timecost = 0.067789s
CS: find better solution, the fvsp is = 868	 timecost = 0.067835s
CS: find better solution, the fvsp is = 867	 timecost = 0.06788s
CS: find better solution, the fvsp is = 866	 timecost = 0.067925s
CS: find better solution, the fvsp is = 865	 timecost = 0.067973s
CS: find better solution, the fvsp is = 864	 timecost = 0.068019s
CS: find better solution, the fvsp is = 863	 timecost = 0.068062s
CS: find better solution, the fvsp is = 862	 timecost = 0.068107s
CS: find better solution, the fvsp is = 861	 timecost = 0.06816s
CS: find better solution, the fvsp is = 860	 timecost = 0.068205s
CS: find better solution, the fvsp is = 859	 timecost = 0.068249s
CS: find better solution, the fvsp is = 858	 timecost = 0.068294s
CS: find better solution, the fvsp is = 857	 timecost = 0.068342s
CS: find better solution, the fvsp is = 856	 timecost = 0.068389s
CS: find better solution, the fvsp is = 855	 timecost = 0.068434s
CS: find better solution, the fvsp is = 854	 timecost = 0.068482s
CS: find better solution, the fvsp is = 853	 timecost = 0.06853s
CS: find better solution, the fvsp is = 852	 timecost = 0.068576s
CS: find better solution, the fvsp is = 851	 timecost = 0.068622s
CS: find better solution, the fvsp is = 850	 timecost = 0.06867s
CS: find better solution, the fvsp is = 849	 timecost = 0.068716s
CS: find better solution, the fvsp is = 848	 timecost = 0.068764s
CS: find better solution, the fvsp is = 847	 timecost = 0.068811s
CS: find better solution, the fvsp is = 846	 timecost = 0.068858s
CS: find better solution, the fvsp is = 845	 timecost = 0.068907s
CS: find better solution, the fvsp is = 844	 timecost = 0.068955s
CS: find better solution, the fvsp is = 843	 timecost = 0.069001s
CS: find better solution, the fvsp is = 842	 timecost = 0.069046s
CS: find better solution, the fvsp is = 841	 timecost = 0.069102s
CS: find better solution, the fvsp is = 840	 timecost = 0.069145s
CS: find better solution, the fvsp is = 839	 timecost = 0.069199s
CS: find better solution, the fvsp is = 838	 timecost = 0.069245s
CS: find better solution, the fvsp is = 837	 timecost = 0.069299s
CS: find better solution, the fvsp is = 836	 timecost = 0.069344s
CS: find better solution, the fvsp is = 835	 timecost = 0.069387s
CS: find better solution, the fvsp is = 834	 timecost = 0.069433s
CS: find better solution, the fvsp is = 833	 timecost = 0.06948s
CS: find better solution, the fvsp is = 832	 timecost = 0.069526s
CS: find better solution, the fvsp is = 831	 timecost = 0.069572s
CS: find better solution, the fvsp is = 830	 timecost = 0.069624s
CS: find better solution, the fvsp is = 829	 timecost = 0.069674s
CS: find better solution, the fvsp is = 828	 timecost = 0.069723s
CS: find better solution, the fvsp is = 827	 timecost = 0.069774s
CS: find better solution, the fvsp is = 826	 timecost = 0.06982s
CS: find better solution, the fvsp is = 825	 timecost = 0.069865s
CS: find better solution, the fvsp is = 824	 timecost = 0.069913s
CS: find better solution, the fvsp is = 823	 timecost = 0.069962s
CS: find better solution, the fvsp is = 822	 timecost = 0.07001s
CS: find better solution, the fvsp is = 821	 timecost = 0.070058s
CS: find better solution, the fvsp is = 820	 timecost = 0.070102s
CS: find better solution, the fvsp is = 819	 timecost = 0.070149s
CS: find better solution, the fvsp is = 818	 timecost = 0.070199s
CS: find better solution, the fvsp is = 817	 timecost = 0.070244s
CS: find better solution, the fvsp is = 816	 timecost = 0.070289s
CS: find better solution, the fvsp is = 815	 timecost = 0.070337s
CS: find better solution, the fvsp is = 814	 timecost = 0.07038s
CS: find better solution, the fvsp is = 813	 timecost = 0.07043s
CS: find better solution, the fvsp is = 812	 timecost = 0.070479s
CS: find better solution, the fvsp is = 811	 timecost = 0.070528s
CS: find better solution, the fvsp is = 810	 timecost = 0.070576s
CS: find better solution, the fvsp is = 809	 timecost = 0.07062s
CS: find better solution, the fvsp is = 808	 timecost = 0.070672s
CS: find better solution, the fvsp is = 807	 timecost = 0.070715s
CS: find better solution, the fvsp is = 806	 timecost = 0.070764s
CS: find better solution, the fvsp is = 805	 timecost = 0.070811s
CS: find better solution, the fvsp is = 804	 timecost = 0.070859s
CS: find better solution, the fvsp is = 803	 timecost = 0.070907s
CS: find better solution, the fvsp is = 802	 timecost = 0.070955s
CS: find better solution, the fvsp is = 801	 timecost = 0.071004s
CS: find better solution, the fvsp is = 800	 timecost = 0.07105s
CS: find better solution, the fvsp is = 799	 timecost = 0.071099s
CS: find better solution, the fvsp is = 798	 timecost = 0.071144s
CS: find better solution, the fvsp is = 797	 timecost = 0.071196s
CS: find better solution, the fvsp is = 796	 timecost = 0.071242s
CS: find better solution, the fvsp is = 795	 timecost = 0.071286s
CS: find better solution, the fvsp is = 794	 timecost = 0.071337s
CS: find better solution, the fvsp is = 793	 timecost = 0.07138s
CS: find better solution, the fvsp is = 792	 timecost = 0.071427s
CS: find better solution, the fvsp is = 791	 timecost = 0.071472s
CS: find better solution, the fvsp is = 790	 timecost = 0.07152s
CS: find better solution, the fvsp is = 789	 timecost = 0.071566s
CS: find better solution, the fvsp is = 788	 timecost = 0.071614s
CS: find better solution, the fvsp is = 787	 timecost = 0.071665s
CS: find better solution, the fvsp is = 786	 timecost = 0.090739s
CS: find better solution, the fvsp is = 785	 timecost = 0.090796s
CS: find better solution, the fvsp is = 784	 timecost = 0.09084s
CS: find better solution, the fvsp is = 783	 timecost = 0.090886s
CS: find better solution, the fvsp is = 782	 timecost = 0.090933s
CS: find better solution, the fvsp is = 781	 timecost = 0.090982s
CS: find better solution, the fvsp is = 780	 timecost = 0.091034s
CS: find better solution, the fvsp is = 779	 timecost = 0.091084s
CS: find better solution, the fvsp is = 778	 timecost = 0.091128s
CS: find better solution, the fvsp is = 777	 timecost = 0.091181s
CS: find better solution, the fvsp is = 776	 timecost = 0.091225s
CS: find better solution, the fvsp is = 775	 timecost = 0.091278s
CS: find better solution, the fvsp is = 774	 timecost = 0.091323s
CS: find better solution, the fvsp is = 773	 timecost = 0.091371s
CS: find better solution, the fvsp is = 772	 timecost = 0.091415s
CS: find better solution, the fvsp is = 771	 timecost = 0.091461s
CS: find better solution, the fvsp is = 770	 timecost = 0.091511s
CS: find better solution, the fvsp is = 769	 timecost = 0.091561s
CS: find better solution, the fvsp is = 768	 timecost = 0.091607s
CS: find better solution, the fvsp is = 767	 timecost = 0.091658s
CS: find better solution, the fvsp is = 766	 timecost = 0.091706s
CS: find better solution, the fvsp is = 765	 timecost = 0.091755s
CS: find better solution, the fvsp is = 764	 timecost = 0.0918s
CS: find better solution, the fvsp is = 763	 timecost = 0.09185s
CS: find better solution, the fvsp is = 762	 timecost = 0.091901s
CS: find better solution, the fvsp is = 761	 timecost = 0.091951s
CS: find better solution, the fvsp is = 760	 timecost = 0.092005s
CS: find better solution, the fvsp is = 759	 timecost = 0.09205s
CS: find better solution, the fvsp is = 758	 timecost = 0.092098s
CS: find better solution, the fvsp is = 757	 timecost = 0.092148s
CS: find better solution, the fvsp is = 756	 timecost = 0.092197s
CS: find better solution, the fvsp is = 755	 timecost = 0.092249s
CS: find better solution, the fvsp is = 754	 timecost = 0.092307s
CS: find better solution, the fvsp is = 753	 timecost = 0.092357s
CS: find better solution, the fvsp is = 752	 timecost = 0.092405s
CS: find better solution, the fvsp is = 751	 timecost = 0.092449s
CS: find better solution, the fvsp is = 750	 timecost = 0.092498s
CS: find better solution, the fvsp is = 749	 timecost = 0.092542s
CS: find better solution, the fvsp is = 748	 timecost = 0.092591s
CS: find better solution, the fvsp is = 747	 timecost = 0.09264s
CS: find better solution, the fvsp is = 746	 timecost = 0.092684s
CS: find better solution, the fvsp is = 745	 timecost = 0.092733s
CS: find better solution, the fvsp is = 744	 timecost = 0.092784s
CS: find better solution, the fvsp is = 743	 timecost = 0.092833s
CS: find better solution, the fvsp is = 742	 timecost = 0.092882s
CS: find better solution, the fvsp is = 741	 timecost = 0.092931s
CS: find better solution, the fvsp is = 740	 timecost = 0.092978s
CS: find better solution, the fvsp is = 739	 timecost = 0.093025s
CS: find better solution, the fvsp is = 738	 timecost = 0.093075s
CS: find better solution, the fvsp is = 737	 timecost = 0.093133s
CS: find better solution, the fvsp is = 736	 timecost = 0.093219s
CS: find better solution, the fvsp is = 735	 timecost = 0.109418s
CS: find better solution, the fvsp is = 734	 timecost = 0.109487s
CS: find better solution, the fvsp is = 733	 timecost = 0.109537s
CS: find better solution, the fvsp is = 732	 timecost = 0.109588s
CS: find better solution, the fvsp is = 731	 timecost = 0.109642s
CS: find better solution, the fvsp is = 730	 timecost = 0.109687s
CS: find better solution, the fvsp is = 729	 timecost = 0.109732s
CS: find better solution, the fvsp is = 728	 timecost = 0.109783s
CS: find better solution, the fvsp is = 727	 timecost = 0.109828s
CS: find better solution, the fvsp is = 726	 timecost = 0.10988s
CS: find better solution, the fvsp is = 725	 timecost = 0.109932s
CS: find better solution, the fvsp is = 724	 timecost = 0.109981s
CS: find better solution, the fvsp is = 723	 timecost = 0.110036s
CS: find better solution, the fvsp is = 722	 timecost = 0.110083s
CS: find better solution, the fvsp is = 721	 timecost = 0.110132s
CS: find better solution, the fvsp is = 720	 timecost = 0.11018s
CS: find better solution, the fvsp is = 719	 timecost = 0.11023s
CS: find better solution, the fvsp is = 718	 timecost = 0.110276s
CS: find better solution, the fvsp is = 717	 timecost = 0.11032s
CS: find better solution, the fvsp is = 716	 timecost = 0.11037s
CS: find better solution, the fvsp is = 715	 timecost = 0.11042s
CS: find better solution, the fvsp is = 714	 timecost = 0.110467s
CS: find better solution, the fvsp is = 713	 timecost = 0.110519s
CS: find better solution, the fvsp is = 712	 timecost = 0.110564s
CS: find better solution, the fvsp is = 711	 timecost = 0.110611s
CS: find better solution, the fvsp is = 710	 timecost = 0.110663s
CS: find better solution, the fvsp is = 709	 timecost = 0.110712s
CS: find better solution, the fvsp is = 708	 timecost = 0.110756s
CS: find better solution, the fvsp is = 707	 timecost = 0.110805s
CS: find better solution, the fvsp is = 706	 timecost = 0.110855s
CS: find better solution, the fvsp is = 705	 timecost = 0.122986s
CS: find better solution, the fvsp is = 704	 timecost = 0.123055s
CS: find better solution, the fvsp is = 703	 timecost = 0.123103s
CS: find better solution, the fvsp is = 702	 timecost = 0.123152s
CS: find better solution, the fvsp is = 701	 timecost = 0.123201s
CS: find better solution, the fvsp is = 700	 timecost = 0.12325s
CS: find better solution, the fvsp is = 699	 timecost = 0.123296s
CS: find better solution, the fvsp is = 698	 timecost = 0.123345s
CS: find better solution, the fvsp is = 697	 timecost = 0.123396s
CS: find better solution, the fvsp is = 696	 timecost = 0.123447s
CS: find better solution, the fvsp is = 695	 timecost = 0.123499s
CS: find better solution, the fvsp is = 694	 timecost = 0.123548s
CS: find better solution, the fvsp is = 693	 timecost = 0.123596s
CS: find better solution, the fvsp is = 692	 timecost = 0.123645s
CS: find better solution, the fvsp is = 691	 timecost = 0.123696s
CS: find better solution, the fvsp is = 690	 timecost = 0.123748s
CS: find better solution, the fvsp is = 689	 timecost = 0.123799s
CS: find better solution, the fvsp is = 688	 timecost = 0.123851s
CS: find better solution, the fvsp is = 687	 timecost = 0.123903s
CS: find better solution, the fvsp is = 686	 timecost = 0.13491s
CS: find better solution, the fvsp is = 685	 timecost = 0.134965s
CS: find better solution, the fvsp is = 684	 timecost = 0.135018s
CS: find better solution, the fvsp is = 683	 timecost = 0.135067s
CS: find better solution, the fvsp is = 682	 timecost = 0.135117s
CS: find better solution, the fvsp is = 681	 timecost = 0.135167s
CS: find better solution, the fvsp is = 680	 timecost = 0.135218s
CS: find better solution, the fvsp is = 679	 timecost = 0.135263s
CS: find better solution, the fvsp is = 678	 timecost = 0.135314s
CS: find better solution, the fvsp is = 677	 timecost = 0.135366s
CS: find better solution, the fvsp is = 676	 timecost = 0.135412s
CS: find better solution, the fvsp is = 675	 timecost = 0.146199s
CS: find better solution, the fvsp is = 674	 timecost = 0.146252s
CS: find better solution, the fvsp is = 673	 timecost = 0.146305s
CS: find better solution, the fvsp is = 672	 timecost = 0.146356s
CS: find better solution, the fvsp is = 671	 timecost = 0.146407s
CS: find better solution, the fvsp is = 670	 timecost = 0.146453s
CS: find better solution, the fvsp is = 669	 timecost = 0.146501s
CS: find better solution, the fvsp is = 668	 timecost = 0.14655s
CS: find better solution, the fvsp is = 667	 timecost = 0.146601s
CS: find better solution, the fvsp is = 666	 timecost = 0.146654s
CS: find better solution, the fvsp is = 665	 timecost = 0.146703s
CS: find better solution, the fvsp is = 664	 timecost = 0.146757s
CS: find better solution, the fvsp is = 663	 timecost = 0.155864s
CS: find better solution, the fvsp is = 662	 timecost = 0.155923s
CS: find better solution, the fvsp is = 661	 timecost = 0.155975s
CS: find better solution, the fvsp is = 660	 timecost = 0.156034s
CS: find better solution, the fvsp is = 659	 timecost = 0.156086s
CS: find better solution, the fvsp is = 658	 timecost = 0.156132s
CS: find better solution, the fvsp is = 657	 timecost = 0.156184s
CS: find better solution, the fvsp is = 656	 timecost = 0.156234s
CS: find better solution, the fvsp is = 655	 timecost = 0.156285s
CS: find better solution, the fvsp is = 654	 timecost = 0.156333s
CS: find better solution, the fvsp is = 653	 timecost = 0.164972s
CS: find better solution, the fvsp is = 652	 timecost = 0.165036s
CS: find better solution, the fvsp is = 651	 timecost = 0.165095s
CS: find better solution, the fvsp is = 650	 timecost = 0.165149s
CS: find better solution, the fvsp is = 649	 timecost = 0.165201s
CS: find better solution, the fvsp is = 648	 timecost = 0.165255s
CS: find better solution, the fvsp is = 647	 timecost = 0.165303s
CS: find better solution, the fvsp is = 646	 timecost = 0.174291s
CS: find better solution, the fvsp is = 645	 timecost = 0.174343s
CS: find better solution, the fvsp is = 644	 timecost = 0.182287s
CS: find better solution, the fvsp is = 643	 timecost = 0.182341s
CS: find better solution, the fvsp is = 642	 timecost = 0.182388s
CS: find better solution, the fvsp is = 641	 timecost = 0.182441s
CS: find better solution, the fvsp is = 640	 timecost = 0.182492s
CS: find better solution, the fvsp is = 639	 timecost = 0.182544s
CS: find better solution, the fvsp is = 638	 timecost = 0.182591s
CS: find better solution, the fvsp is = 637	 timecost = 0.182642s
CS: find better solution, the fvsp is = 636	 timecost = 0.212169s
CS: find better solution, the fvsp is = 635	 timecost = 0.212231s
CS: find better solution, the fvsp is = 634	 timecost = 0.212279s
CS: find better solution, the fvsp is = 633	 timecost = 0.219819s
CS: find better solution, the fvsp is = 632	 timecost = 0.21988s
CS: find better solution, the fvsp is = 631	 timecost = 0.219932s
CS: find better solution, the fvsp is = 630	 timecost = 0.227596s
CS: find better solution, the fvsp is = 629	 timecost = 0.227653s
CS: find better solution, the fvsp is = 628	 timecost = 0.23477s
CS: find better solution, the fvsp is = 627	 timecost = 0.234826s
CS: find better solution, the fvsp is = 626	 timecost = 0.294826s
CS: find better solution, the fvsp is = 625	 timecost = 0.310365s
CS: find better solution, the fvsp is = 624	 timecost = 0.310425s
CS: find better solution, the fvsp is = 623	 timecost = 0.310472s
CS: find better solution, the fvsp is = 622	 timecost = 0.310526s
CS: find better solution, the fvsp is = 621	 timecost = 0.310575s
CS: find better solution, the fvsp is = 620	 timecost = 0.310627s
CS: find better solution, the fvsp is = 619	 timecost = 0.31068s
CS: find better solution, the fvsp is = 618	 timecost = 0.310731s
CS: find better solution, the fvsp is = 617	 timecost = 0.353083s
CS: find better solution, the fvsp is = 616	 timecost = 0.353156s
CS: find better solution, the fvsp is = 615	 timecost = 0.353207s
CS: find better solution, the fvsp is = 614	 timecost = 0.359726s
CS: find better solution, the fvsp is = 613	 timecost = 0.359782s
CS: find better solution, the fvsp is = 612	 timecost = 0.359834s
CS: find better solution, the fvsp is = 611	 timecost = 0.373013s
CS: find better solution, the fvsp is = 610	 timecost = 0.373069s
CS: find better solution, the fvsp is = 609	 timecost = 0.425385s
CS: find better solution, the fvsp is = 608	 timecost = 0.425461s
CS: find better solution, the fvsp is = 607	 timecost = 0.425515s
CS: find better solution, the fvsp is = 606	 timecost = 0.437575s
CS: find better solution, the fvsp is = 605	 timecost = 0.486314s
CS: find better solution, the fvsp is = 604	 timecost = 0.486383s
CS: find better solution, the fvsp is = 603	 timecost = 0.486435s
CS: find better solution, the fvsp is = 602	 timecost = 0.486484s
CS: find better solution, the fvsp is = 601	 timecost = 0.540629s
CS: find better solution, the fvsp is = 600	 timecost = 0.581227s
CS: find better solution, the fvsp is = 599	 timecost = 0.58131s
CS: find better solution, the fvsp is = 598	 timecost = 0.581365s
CS: find better solution, the fvsp is = 597	 timecost = 0.581416s
CS: find better solution, the fvsp is = 596	 timecost = 0.634283s
CS: find better solution, the fvsp is = 595	 timecost = 0.634345s
CS: find better solution, the fvsp is = 594	 timecost = 0.667256s
CS: find better solution, the fvsp is = 593	 timecost = 0.66733s
CS: find better solution, the fvsp is = 592	 timecost = 0.67966s
CS: find better solution, the fvsp is = 591	 timecost = 0.732297s
CS: find better solution, the fvsp is = 590	 timecost = 0.738376s
CS: find better solution, the fvsp is = 589	 timecost = 0.744345s
CS: find better solution, the fvsp is = 588	 timecost = 0.744401s
CS: find better solution, the fvsp is = 587	 timecost = 0.84857s
CS: find better solution, the fvsp is = 586	 timecost = 0.879184s
CS: find better solution, the fvsp is = 585	 timecost = 0.879249s
CS: find better solution, the fvsp is = 584	 timecost = 0.879303s
CS: find better solution, the fvsp is = 583	 timecost = 0.918499s
CS: find better solution, the fvsp is = 582	 timecost = 0.977076s
CS: find better solution, the fvsp is = 581	 timecost = 0.983058s
CS: find better solution, the fvsp is = 580	 timecost = 0.98314s
CS: find better solution, the fvsp is = 579	 timecost = 0.983204s
CS: find better solution, the fvsp is = 578	 timecost = 0.988516s
CS: find better solution, the fvsp is = 577	 timecost = 1.05178s
CS: find better solution, the fvsp is = 576	 timecost = 1.07251s
CS: find better solution, the fvsp is = 575	 timecost = 1.14924s
CS: find better solution, the fvsp is = 574	 timecost = 1.63944s
CS: find better solution, the fvsp is = 573	 timecost = 1.64427s
CS: find better solution, the fvsp is = 572	 timecost = 1.659s
CS: find better solution, the fvsp is = 571	 timecost = 1.65906s
CS: find better solution, the fvsp is = 570	 timecost = 2.06279s
CS: find better solution, the fvsp is = 569	 timecost = 2.28205s
CS: find better solution, the fvsp is = 568	 timecost = 2.54334s
CS: find better solution, the fvsp is = 567	 timecost = 2.66493s
CS: find better solution, the fvsp is = 566	 timecost = 2.79474s
CS: find better solution, the fvsp is = 565	 timecost = 2.9082s
CS: find better solution, the fvsp is = 564	 timecost = 3.2833s
CS: find better solution, the fvsp is = 563	 timecost = 3.71872s
CS: find better solution, the fvsp is = 562	 timecost = 3.71883s
CS: find better solution, the fvsp is = 561	 timecost = 4.24495s
CS: find better solution, the fvsp is = 560	 timecost = 5.19372s
CS: find better solution, the fvsp is = 559	 timecost = 6.04603s
CS: find better solution, the fvsp is = 558	 timecost = 6.94139s
CS: find better solution, the fvsp is = 557	 timecost = 7.84807s
CS: find better solution, the fvsp is = 556	 timecost = 8.97753s
CS: find better solution, the fvsp is = 555	 timecost = 9.47236s
CS: find better solution, the fvsp is = 554	 timecost = 11.1439s
CS: find better solution, the fvsp is = 553	 timecost = 11.9593s
CS: find better solution, the fvsp is = 552	 timecost = 11.9594s
CS: find better solution, the fvsp is = 551	 timecost = 19.5063s
CS: find better solution, the fvsp is = 550	 timecost = 23.7957s
CS: find better solution, the fvsp is = 549	 timecost = 23.8132s
CS: find better solution, the fvsp is = 548	 timecost = 24.8208s
CS: find better solution, the fvsp is = 547	 timecost = 24.908s
CS: find better solution, the fvsp is = 546	 timecost = 25.0249s
CS: find better solution, the fvsp is = 545	 timecost = 27.4706s
CS: find better solution, the fvsp is = 544	 timecost = 27.5476s
CS: find better solution, the fvsp is = 543	 timecost = 33.029s
CS: find better solution, the fvsp is = 542	 timecost = 35.2506s
CS: find better solution, the fvsp is = 541	 timecost = 52.7495s
CS: find better solution, the fvsp is = 540	 timecost = 81.4586s
CS: find better solution, the fvsp is = 539	 timecost = 464.623s
local_f = 539
key node:
1753 948 1550 686 1290 1441 1484 208 1940 443 15 431 1435 758 371 745 540 194 678 59 1523 360 1776 180 1216 1641 1619 627 184 1383 884 1218 720 202 1514 924 1114 1206 1544 949 1033 1260 118 1853 126 1704 314 657 523 702 146 1123 823 1448 149 1495 913 812 605 1064 1126 1379 1155 471 1690 164 1061 1254 1121 896 1087 1348 64 1800 1055 1439 195 676 0 1775 670 1967 1452 209 1475 1551 1362 1983 1476 1515 25 1528 1574 198 165 20 953 752 433 1927 1906 1606 658 1960 649 153 121 940 1919 224 233 1858 1608 510 505 1782 1266 976 1058 681 37 1176 1672 946 1609 412 1754 642 1921 1971 1333 1676 312 797 1481 1952 733 1470 682 1615 1046 1713 517 496 1450 814 1223 248 1343 1737 1237 223 1752 1305 1389 1384 129 542 325 880 383 1276 246 674 115 1683 91 895 989 1245 1709 1646 524 1335 214 947 1584 1814 28 1658 1113 1018 1521 1336 1758 1134 1108 703 1733 423 1884 468 293 1516 1804 1493 269 992 276 1727 481 1913 1870 239 894 1488 912 1802 737 1674 211 1319 739 299 24 571 295 653 1403 294 1696 662 1417 997 619 1935 396 177 225 83 872 1680 769 916 1089 965 429 1855 263 1067 1679 1486 1219 170 1289 1617 915 865 1076 1877 1745 1507 1146 1050 1249 1909 1522 252 922 464 1781 1132 757 651 794 250 1071 666 171 987 336 1991 897 1701 215 1274 1489 1014 1222 366 1337 1912 783 1119 438 983 917 264 1444 1208 1016 1038 1149 1477 101 301 419 8 1228 311 1463 1741 1923 466 566 655 1318 1144 1391 727 1478 93 267 914 221 1872 538 1789 713 1281 1770 602 1749 1181 46 300 1585 1423 1036 1988 1063 1193 1661 1951 455 1177 1227 1939 1703 594 1057 257 1183 1026 1623 1140 1150 962 1816 406 707 1691 1787 308 349 789 1082 1029 1622 1394 990 770 1288 1999 519 886 1446 1398 1810 1902 782 22 1097 1605 67 1178 1010 798 1650 1456 1125 42 530 1629 112 1054 749 803 1264 247 875 1262 816 1878 911 265 492 256 152 572 1985 1458 790 1843 1148 1534 647 1992 613 1711 646 486 1582 407 5 1568 1282 736 271 620 1856 1320 527 1009 715 285 1893 1826 742 1547 1090 191 474 1165 1334 395 787 773 104 980 1136 193 1271 1652 353 933 1961 1818 515 698 1093 557 416 1607 494 1241 780 1731 1412 1387 1706 56 588 1339 1796 841 400 110 120 324 377 1708 684 1536 1860 478 284 1293 1304 179 717 1682 1267 343 1769 1295 210 634 808 1717 1296 1995 1454 347 1832 50 1840 1006 1958 1085 718 1907 1750 740 964 1008 10 1813 1166 1091 1386 1345 140 893 1349 1240 1910 1377 1233 1681 1756 1059 709 1283 1730 1611 1755 341 379 766 1048 90 1716 968 175 1774 1019 1667 955 
============================ round 2 ===============================
Complete the construction of the initial solution, the fvsp is = 908	 timecost = 0.038969s
CS: find better solution, the fvsp is = 907	 timecost = 0.068961s
CS: find better solution, the fvsp is = 906	 timecost = 0.069034s
CS: find better solution, the fvsp is = 905	 timecost = 0.069089s
CS: find better solution, the fvsp is = 904	 timecost = 0.069137s
CS: find better solution, the fvsp is = 903	 timecost = 0.069184s
CS: find better solution, the fvsp is = 902	 timecost = 0.069229s
CS: find better solution, the fvsp is = 901	 timecost = 0.069276s
CS: find better solution, the fvsp is = 900	 timecost = 0.069323s
CS: find better solution, the fvsp is = 899	 timecost = 0.06937s
CS: find better solution, the fvsp is = 898	 timecost = 0.069419s
CS: find better solution, the fvsp is = 897	 timecost = 0.069476s
CS: find better solution, the fvsp is = 896	 timecost = 0.069522s
CS: find better solution, the fvsp is = 895	 timecost = 0.069572s
CS: find better solution, the fvsp is = 894	 timecost = 0.06962s
CS: find better solution, the fvsp is = 893	 timecost = 0.069665s
CS: find better solution, the fvsp is = 892	 timecost = 0.069716s
CS: find better solution, the fvsp is = 891	 timecost = 0.069767s
CS: find better solution, the fvsp is = 890	 timecost = 0.069815s
CS: find better solution, the fvsp is = 889	 timecost = 0.069861s
CS: find better solution, the fvsp is = 888	 timecost = 0.069906s
CS: find better solution, the fvsp is = 887	 timecost = 0.069956s
CS: find better solution, the fvsp is = 886	 timecost = 0.070005s
CS: find better solution, the fvsp is = 885	 timecost = 0.070053s
CS: find better solution, the fvsp is = 884	 timecost = 0.070101s
CS: find better solution, the fvsp is = 883	 timecost = 0.070148s
CS: find better solution, the fvsp is = 882	 timecost = 0.070195s
CS: find better solution, the fvsp is = 881	 timecost = 0.070247s
CS: find better solution, the fvsp is = 880	 timecost = 0.070298s
CS: find better solution, the fvsp is = 879	 timecost = 0.07035s
CS: find better solution, the fvsp is = 878	 timecost = 0.0704s
CS: find better solution, the fvsp is = 877	 timecost = 0.070448s
CS: find better solution, the fvsp is = 876	 timecost = 0.070502s
CS: find better solution, the fvsp is = 875	 timecost = 0.070551s
CS: find better solution, the fvsp is = 874	 timecost = 0.070599s
CS: find better solution, the fvsp is = 873	 timecost = 0.070648s
CS: find better solution, the fvsp is = 872	 timecost = 0.07071s
CS: find better solution, the fvsp is = 871	 timecost = 0.070759s
CS: find better solution, the fvsp is = 870	 timecost = 0.070805s
CS: find better solution, the fvsp is = 869	 timecost = 0.070856s
CS: find better solution, the fvsp is = 868	 timecost = 0.070905s
CS: find better solution, the fvsp is = 867	 timecost = 0.070954s
CS: find better solution, the fvsp is = 866	 timecost = 0.071004s
CS: find better solution, the fvsp is = 865	 timecost = 0.071053s
CS: find better solution, the fvsp is = 864	 timecost = 0.0711s
CS: find better solution, the fvsp is = 863	 timecost = 0.071145s
CS: find better solution, the fvsp is = 862	 timecost = 0.071193s
CS: find better solution, the fvsp is = 861	 timecost = 0.07124s
CS: find better solution, the fvsp is = 860	 timecost = 0.071292s
CS: find better solution, the fvsp is = 859	 timecost = 0.071342s
CS: find better solution, the fvsp is = 858	 timecost = 0.071392s
CS: find better solution, the fvsp is = 857	 timecost = 0.071438s
CS: find better solution, the fvsp is = 856	 timecost = 0.071494s
CS: find better solution, the fvsp is = 855	 timecost = 0.071545s
CS: find better solution, the fvsp is = 854	 timecost = 0.071595s
CS: find better solution, the fvsp is = 853	 timecost = 0.071644s
CS: find better solution, the fvsp is = 852	 timecost = 0.071689s
CS: find better solution, the fvsp is = 851	 timecost = 0.071739s
CS: find better solution, the fvsp is = 850	 timecost = 0.071789s
CS: find better solution, the fvsp is = 849	 timecost = 0.071838s
CS: find better solution, the fvsp is = 848	 timecost = 0.071887s
CS: find better solution, the fvsp is = 847	 timecost = 0.071939s
CS: find better solution, the fvsp is = 846	 timecost = 0.071986s
CS: find better solution, the fvsp is = 845	 timecost = 0.072031s
CS: find better solution, the fvsp is = 844	 timecost = 0.072075s
CS: find better solution, the fvsp is = 843	 timecost = 0.072125s
CS: find better solution, the fvsp is = 842	 timecost = 0.07217s
CS: find better solution, the fvsp is = 841	 timecost = 0.072219s
CS: find better solution, the fvsp is = 840	 timecost = 0.072265s
CS: find better solution, the fvsp is = 839	 timecost = 0.07231s
CS: find better solution, the fvsp is = 838	 timecost = 0.072361s
CS: find better solution, the fvsp is = 837	 timecost = 0.072408s
CS: find better solution, the fvsp is = 836	 timecost = 0.072457s
CS: find better solution, the fvsp is = 835	 timecost = 0.07251s
CS: find better solution, the fvsp is = 834	 timecost = 0.072558s
CS: find better solution, the fvsp is = 833	 timecost = 0.072607s
CS: find better solution, the fvsp is = 832	 timecost = 0.072659s
CS: find better solution, the fvsp is = 831	 timecost = 0.072708s
CS: find better solution, the fvsp is = 830	 timecost = 0.072755s
CS: find better solution, the fvsp is = 829	 timecost = 0.072806s
CS: find better solution, the fvsp is = 828	 timecost = 0.072851s
CS: find better solution, the fvsp is = 827	 timecost = 0.0729s
CS: find better solution, the fvsp is = 826	 timecost = 0.072951s
CS: find better solution, the fvsp is = 825	 timecost = 0.073s
CS: find better solution, the fvsp is = 824	 timecost = 0.073051s
CS: find better solution, the fvsp is = 823	 timecost = 0.0731s
CS: find better solution, the fvsp is = 822	 timecost = 0.073149s
CS: find better solution, the fvsp is = 821	 timecost = 0.073196s
CS: find better solution, the fvsp is = 820	 timecost = 0.073246s
CS: find better solution, the fvsp is = 819	 timecost = 0.073292s
CS: find better solution, the fvsp is = 818	 timecost = 0.073337s
CS: find better solution, the fvsp is = 817	 timecost = 0.073383s
CS: find better solution, the fvsp is = 816	 timecost = 0.073431s
CS: find better solution, the fvsp is = 815	 timecost = 0.073482s
CS: find better solution, the fvsp is = 814	 timecost = 0.073529s
CS: find better solution, the fvsp is = 813	 timecost = 0.073579s
CS: find better solution, the fvsp is = 812	 timecost = 0.073631s
CS: find better solution, the fvsp is = 811	 timecost = 0.073682s
CS: find better solution, the fvsp is = 810	 timecost = 0.073741s
CS: find better solution, the fvsp is = 809	 timecost = 0.073791s
CS: find better solution, the fvsp is = 808	 timecost = 0.073842s
CS: find better solution, the fvsp is = 807	 timecost = 0.07389s
CS: find better solution, the fvsp is = 806	 timecost = 0.073941s
CS: find better solution, the fvsp is = 805	 timecost = 0.073989s
CS: find better solution, the fvsp is = 804	 timecost = 0.074035s
CS: find better solution, the fvsp is = 803	 timecost = 0.074084s
CS: find better solution, the fvsp is = 802	 timecost = 0.074134s
CS: find better solution, the fvsp is = 801	 timecost = 0.074186s
CS: find better solution, the fvsp is = 800	 timecost = 0.074235s
CS: find better solution, the fvsp is = 799	 timecost = 0.074285s
CS: find better solution, the fvsp is = 798	 timecost = 0.074333s
CS: find better solution, the fvsp is = 797	 timecost = 0.07438s
CS: find better solution, the fvsp is = 796	 timecost = 0.074429s
CS: find better solution, the fvsp is = 795	 timecost = 0.074486s
CS: find better solution, the fvsp is = 794	 timecost = 0.074537s
CS: find better solution, the fvsp is = 793	 timecost = 0.074582s
CS: find better solution, the fvsp is = 792	 timecost = 0.074629s
CS: find better solution, the fvsp is = 791	 timecost = 0.074678s
CS: find better solution, the fvsp is = 790	 timecost = 0.074725s
CS: find better solution, the fvsp is = 789	 timecost = 0.074776s
CS: find better solution, the fvsp is = 788	 timecost = 0.074828s
CS: find better solution, the fvsp is = 787	 timecost = 0.07488s
CS: find better solution, the fvsp is = 786	 timecost = 0.074933s
CS: find better solution, the fvsp is = 785	 timecost = 0.074982s
CS: find better solution, the fvsp is = 784	 timecost = 0.075033s
CS: find better solution, the fvsp is = 783	 timecost = 0.095588s
CS: find better solution, the fvsp is = 782	 timecost = 0.095654s
CS: find better solution, the fvsp is = 781	 timecost = 0.095704s
CS: find better solution, the fvsp is = 780	 timecost = 0.095757s
CS: find better solution, the fvsp is = 779	 timecost = 0.095808s
CS: find better solution, the fvsp is = 778	 timecost = 0.095858s
CS: find better solution, the fvsp is = 777	 timecost = 0.095907s
CS: find better solution, the fvsp is = 776	 timecost = 0.095955s
CS: find better solution, the fvsp is = 775	 timecost = 0.096005s
CS: find better solution, the fvsp is = 774	 timecost = 0.096057s
CS: find better solution, the fvsp is = 773	 timecost = 0.096109s
CS: find better solution, the fvsp is = 772	 timecost = 0.096157s
CS: find better solution, the fvsp is = 771	 timecost = 0.096208s
CS: find better solution, the fvsp is = 770	 timecost = 0.096262s
CS: find better solution, the fvsp is = 769	 timecost = 0.096312s
CS: find better solution, the fvsp is = 768	 timecost = 0.096364s
CS: find better solution, the fvsp is = 767	 timecost = 0.096413s
CS: find better solution, the fvsp is = 766	 timecost = 0.096476s
CS: find better solution, the fvsp is = 765	 timecost = 0.096529s
CS: find better solution, the fvsp is = 764	 timecost = 0.096584s
CS: find better solution, the fvsp is = 763	 timecost = 0.096631s
CS: find better solution, the fvsp is = 762	 timecost = 0.096682s
CS: find better solution, the fvsp is = 761	 timecost = 0.096732s
CS: find better solution, the fvsp is = 760	 timecost = 0.096783s
CS: find better solution, the fvsp is = 759	 timecost = 0.096833s
CS: find better solution, the fvsp is = 758	 timecost = 0.096885s
CS: find better solution, the fvsp is = 757	 timecost = 0.096931s
CS: find better solution, the fvsp is = 756	 timecost = 0.096979s
CS: find better solution, the fvsp is = 755	 timecost = 0.097026s
CS: find better solution, the fvsp is = 754	 timecost = 0.097078s
CS: find better solution, the fvsp is = 753	 timecost = 0.097131s
CS: find better solution, the fvsp is = 752	 timecost = 0.097179s
CS: find better solution, the fvsp is = 751	 timecost = 0.097228s
CS: find better solution, the fvsp is = 750	 timecost = 0.097278s
CS: find better solution, the fvsp is = 749	 timecost = 0.097331s
CS: find better solution, the fvsp is = 748	 timecost = 0.097387s
CS: find better solution, the fvsp is = 747	 timecost = 0.09744s
CS: find better solution, the fvsp is = 746	 timecost = 0.097501s
CS: find better solution, the fvsp is = 745	 timecost = 0.097551s
CS: find better solution, the fvsp is = 744	 timecost = 0.097603s
CS: find better solution, the fvsp is = 743	 timecost = 0.097655s
CS: find better solution, the fvsp is = 742	 timecost = 0.097715s
CS: find better solution, the fvsp is = 741	 timecost = 0.09777s
CS: find better solution, the fvsp is = 740	 timecost = 0.097817s
CS: find better solution, the fvsp is = 739	 timecost = 0.097865s
CS: find better solution, the fvsp is = 738	 timecost = 0.097914s
CS: find better solution, the fvsp is = 737	 timecost = 0.097963s
CS: find better solution, the fvsp is = 736	 timecost = 0.098012s
CS: find better solution, the fvsp is = 735	 timecost = 0.098061s
CS: find better solution, the fvsp is = 734	 timecost = 0.098112s
CS: find better solution, the fvsp is = 733	 timecost = 0.098162s
CS: find better solution, the fvsp is = 732	 timecost = 0.098213s
CS: find better solution, the fvsp is = 731	 timecost = 0.098266s
CS: find better solution, the fvsp is = 730	 timecost = 0.098314s
CS: find better solution, the fvsp is = 729	 timecost = 0.113895s
CS: find better solution, the fvsp is = 728	 timecost = 0.113971s
CS: find better solution, the fvsp is = 727	 timecost = 0.114022s
CS: find better solution, the fvsp is = 726	 timecost = 0.114075s
CS: find better solution, the fvsp is = 725	 timecost = 0.114124s
CS: find better solution, the fvsp is = 724	 timecost = 0.114175s
CS: find better solution, the fvsp is = 723	 timecost = 0.114226s
CS: find better solution, the fvsp is = 722	 timecost = 0.114276s
CS: find better solution, the fvsp is = 721	 timecost = 0.114329s
CS: find better solution, the fvsp is = 720	 timecost = 0.114383s
CS: find better solution, the fvsp is = 719	 timecost = 0.114433s
CS: find better solution, the fvsp is = 718	 timecost = 0.11449s
CS: find better solution, the fvsp is = 717	 timecost = 0.114543s
CS: find better solution, the fvsp is = 716	 timecost = 0.11459s
CS: find better solution, the fvsp is = 715	 timecost = 0.114641s
CS: find better solution, the fvsp is = 714	 timecost = 0.114695s
CS: find better solution, the fvsp is = 713	 timecost = 0.114745s
CS: find better solution, the fvsp is = 712	 timecost = 0.114793s
CS: find better solution, the fvsp is = 711	 timecost = 0.129354s
CS: find better solution, the fvsp is = 710	 timecost = 0.129423s
CS: find better solution, the fvsp is = 709	 timecost = 0.129483s
CS: find better solution, the fvsp is = 708	 timecost = 0.129534s
CS: find better solution, the fvsp is = 707	 timecost = 0.129588s
CS: find better solution, the fvsp is = 706	 timecost = 0.129642s
CS: find better solution, the fvsp is = 705	 timecost = 0.129695s
CS: find better solution, the fvsp is = 704	 timecost = 0.129757s
CS: find better solution, the fvsp is = 703	 timecost = 0.129804s
CS: find better solution, the fvsp is = 702	 timecost = 0.129858s
CS: find better solution, the fvsp is = 701	 timecost = 0.129912s
CS: find better solution, the fvsp is = 700	 timecost = 0.129961s
CS: find better solution, the fvsp is = 699	 timecost = 0.130012s
CS: find better solution, the fvsp is = 698	 timecost = 0.130067s
CS: find better solution, the fvsp is = 697	 timecost = 0.130118s
CS: find better solution, the fvsp is = 696	 timecost = 0.13017s
CS: find better solution, the fvsp is = 695	 timecost = 0.13022s
CS: find better solution, the fvsp is = 694	 timecost = 0.142947s
CS: find better solution, the fvsp is = 693	 timecost = 0.143014s
CS: find better solution, the fvsp is = 692	 timecost = 0.143065s
CS: find better solution, the fvsp is = 691	 timecost = 0.143115s
CS: find better solution, the fvsp is = 690	 timecost = 0.143167s
CS: find better solution, the fvsp is = 689	 timecost = 0.143219s
CS: find better solution, the fvsp is = 688	 timecost = 0.143269s
CS: find better solution, the fvsp is = 687	 timecost = 0.143323s
CS: find better solution, the fvsp is = 686	 timecost = 0.143376s
CS: find better solution, the fvsp is = 685	 timecost = 0.153767s
CS: find better solution, the fvsp is = 684	 timecost = 0.153839s
CS: find better solution, the fvsp is = 683	 timecost = 0.153889s
CS: find better solution, the fvsp is = 682	 timecost = 0.153942s
CS: find better solution, the fvsp is = 681	 timecost = 0.153992s
CS: find better solution, the fvsp is = 680	 timecost = 0.154047s
CS: find better solution, the fvsp is = 679	 timecost = 0.154095s
CS: find better solution, the fvsp is = 678	 timecost = 0.15415s
CS: find better solution, the fvsp is = 677	 timecost = 0.154203s
CS: find better solution, the fvsp is = 676	 timecost = 0.154253s
CS: find better solution, the fvsp is = 675	 timecost = 0.164967s
CS: find better solution, the fvsp is = 674	 timecost = 0.165042s
CS: find better solution, the fvsp is = 673	 timecost = 0.165095s
CS: find better solution, the fvsp is = 672	 timecost = 0.165148s
CS: find better solution, the fvsp is = 671	 timecost = 0.165199s
CS: find better solution, the fvsp is = 670	 timecost = 0.165252s
CS: find better solution, the fvsp is = 669	 timecost = 0.165305s
CS: find better solution, the fvsp is = 668	 timecost = 0.165358s
CS: find better solution, the fvsp is = 667	 timecost = 0.165412s
CS: find better solution, the fvsp is = 666	 timecost = 0.165471s
CS: find better solution, the fvsp is = 665	 timecost = 0.165529s
CS: find better solution, the fvsp is = 664	 timecost = 0.165584s
CS: find better solution, the fvsp is = 663	 timecost = 0.165635s
CS: find better solution, the fvsp is = 662	 timecost = 0.175058s
CS: find better solution, the fvsp is = 661	 timecost = 0.175141s
CS: find better solution, the fvsp is = 660	 timecost = 0.175195s
CS: find better solution, the fvsp is = 659	 timecost = 0.175263s
CS: find better solution, the fvsp is = 658	 timecost = 0.175314s
CS: find better solution, the fvsp is = 657	 timecost = 0.175366s
CS: find better solution, the fvsp is = 656	 timecost = 0.175418s
CS: find better solution, the fvsp is = 655	 timecost = 0.184092s
CS: find better solution, the fvsp is = 654	 timecost = 0.184161s
CS: find better solution, the fvsp is = 653	 timecost = 0.184214s
CS: find better solution, the fvsp is = 652	 timecost = 0.184271s
CS: find better solution, the fvsp is = 651	 timecost = 0.184326s
CS: find better solution, the fvsp is = 650	 timecost = 0.184377s
CS: find better solution, the fvsp is = 649	 timecost = 0.192489s
CS: find better solution, the fvsp is = 648	 timecost = 0.200825s
CS: find better solution, the fvsp is = 647	 timecost = 0.200889s
CS: find better solution, the fvsp is = 646	 timecost = 0.200943s
CS: find better solution, the fvsp is = 645	 timecost = 0.200999s
CS: find better solution, the fvsp is = 644	 timecost = 0.201051s
CS: find better solution, the fvsp is = 643	 timecost = 0.2156s
CS: find better solution, the fvsp is = 642	 timecost = 0.230375s
CS: find better solution, the fvsp is = 641	 timecost = 0.260798s
CS: find better solution, the fvsp is = 640	 timecost = 0.268613s
CS: find better solution, the fvsp is = 639	 timecost = 0.268696s
CS: find better solution, the fvsp is = 638	 timecost = 0.276104s
CS: find better solution, the fvsp is = 637	 timecost = 0.276172s
CS: find better solution, the fvsp is = 636	 timecost = 0.276222s
CS: find better solution, the fvsp is = 635	 timecost = 0.276285s
CS: find better solution, the fvsp is = 634	 timecost = 0.284205s
CS: find better solution, the fvsp is = 633	 timecost = 0.284282s
CS: find better solution, the fvsp is = 632	 timecost = 0.284336s
CS: find better solution, the fvsp is = 631	 timecost = 0.291809s
CS: find better solution, the fvsp is = 630	 timecost = 0.291871s
CS: find better solution, the fvsp is = 629	 timecost = 0.291922s
CS: find better solution, the fvsp is = 628	 timecost = 0.291976s
CS: find better solution, the fvsp is = 627	 timecost = 0.306296s
CS: find better solution, the fvsp is = 626	 timecost = 0.334489s
CS: find better solution, the fvsp is = 625	 timecost = 0.33458s
CS: find better solution, the fvsp is = 624	 timecost = 0.334637s
CS: find better solution, the fvsp is = 623	 timecost = 0.341302s
CS: find better solution, the fvsp is = 622	 timecost = 0.341369s
CS: find better solution, the fvsp is = 621	 timecost = 0.341424s
CS: find better solution, the fvsp is = 620	 timecost = 0.341484s
CS: find better solution, the fvsp is = 619	 timecost = 0.34792s
CS: find better solution, the fvsp is = 618	 timecost = 0.423823s
CS: find better solution, the fvsp is = 617	 timecost = 0.423928s
CS: find better solution, the fvsp is = 616	 timecost = 0.423984s
CS: find better solution, the fvsp is = 615	 timecost = 0.462539s
CS: find better solution, the fvsp is = 614	 timecost = 0.489391s
CS: find better solution, the fvsp is = 613	 timecost = 0.489483s
CS: find better solution, the fvsp is = 612	 timecost = 0.496948s
CS: find better solution, the fvsp is = 611	 timecost = 0.497014s
CS: find better solution, the fvsp is = 610	 timecost = 0.49707s
CS: find better solution, the fvsp is = 609	 timecost = 0.546768s
CS: find better solution, the fvsp is = 608	 timecost = 0.616521s
CS: find better solution, the fvsp is = 607	 timecost = 0.616604s
CS: find better solution, the fvsp is = 606	 timecost = 0.648936s
CS: find better solution, the fvsp is = 605	 timecost = 0.649015s
CS: find better solution, the fvsp is = 604	 timecost = 0.649069s
CS: find better solution, the fvsp is = 603	 timecost = 0.662166s
CS: find better solution, the fvsp is = 602	 timecost = 0.662247s
CS: find better solution, the fvsp is = 601	 timecost = 0.69513s
CS: find better solution, the fvsp is = 600	 timecost = 0.695201s
CS: find better solution, the fvsp is = 599	 timecost = 0.701508s
CS: find better solution, the fvsp is = 598	 timecost = 0.701571s
CS: find better solution, the fvsp is = 597	 timecost = 0.719493s
CS: find better solution, the fvsp is = 596	 timecost = 0.742446s
CS: find better solution, the fvsp is = 595	 timecost = 0.820105s
CS: find better solution, the fvsp is = 594	 timecost = 0.820196s
CS: find better solution, the fvsp is = 593	 timecost = 0.852533s
CS: find better solution, the fvsp is = 592	 timecost = 0.877465s
CS: find better solution, the fvsp is = 591	 timecost = 0.877532s
CS: find better solution, the fvsp is = 590	 timecost = 0.883284s
CS: find better solution, the fvsp is = 589	 timecost = 0.900896s
CS: find better solution, the fvsp is = 588	 timecost = 0.906634s
CS: find better solution, the fvsp is = 587	 timecost = 0.950935s
CS: find better solution, the fvsp is = 586	 timecost = 0.951014s
CS: find better solution, the fvsp is = 585	 timecost = 0.989323s
CS: find better solution, the fvsp is = 584	 timecost = 1.16388s
CS: find better solution, the fvsp is = 583	 timecost = 1.21897s
CS: find better solution, the fvsp is = 582	 timecost = 1.70925s
CS: find better solution, the fvsp is = 581	 timecost = 1.73589s
CS: find better solution, the fvsp is = 580	 timecost = 1.80724s
CS: find better solution, the fvsp is = 579	 timecost = 1.80731s
CS: find better solution, the fvsp is = 578	 timecost = 1.81261s
CS: find better solution, the fvsp is = 577	 timecost = 1.96494s
CS: find better solution, the fvsp is = 576	 timecost = 2.08836s
CS: find better solution, the fvsp is = 575	 timecost = 2.11531s
CS: find better solution, the fvsp is = 574	 timecost = 2.31279s
CS: find better solution, the fvsp is = 573	 timecost = 2.48448s
CS: find better solution, the fvsp is = 572	 timecost = 2.4846s
CS: find better solution, the fvsp is = 571	 timecost = 2.69601s
CS: find better solution, the fvsp is = 570	 timecost = 2.93163s
CS: find better solution, the fvsp is = 569	 timecost = 2.93173s
CS: find better solution, the fvsp is = 568	 timecost = 3.02876s
CS: find better solution, the fvsp is = 567	 timecost = 4.59757s
CS: find better solution, the fvsp is = 566	 timecost = 4.60035s
CS: find better solution, the fvsp is = 565	 timecost = 6.69777s
CS: find better solution, the fvsp is = 564	 timecost = 6.87184s
CS: find better solution, the fvsp is = 563	 timecost = 7.3387s
CS: find better solution, the fvsp is = 562	 timecost = 9.01242s
CS: find better solution, the fvsp is = 561	 timecost = 9.21763s
CS: find better solution, the fvsp is = 560	 timecost = 9.51057s
CS: find better solution, the fvsp is = 559	 timecost = 9.8184s
CS: find better solution, the fvsp is = 558	 timecost = 10.9221s
CS: find better solution, the fvsp is = 557	 timecost = 11.5636s
CS: find better solution, the fvsp is = 556	 timecost = 15.8897s
CS: find better solution, the fvsp is = 555	 timecost = 16.1928s
CS: find better solution, the fvsp is = 554	 timecost = 27.0881s
CS: find better solution, the fvsp is = 553	 timecost = 29.2305s
CS: find better solution, the fvsp is = 552	 timecost = 29.6509s
CS: find better solution, the fvsp is = 551	 timecost = 30.2858s
CS: find better solution, the fvsp is = 550	 timecost = 30.5409s
CS: find better solution, the fvsp is = 549	 timecost = 30.7888s
CS: find better solution, the fvsp is = 548	 timecost = 31.101s
CS: find better solution, the fvsp is = 547	 timecost = 35.0885s
CS: find better solution, the fvsp is = 546	 timecost = 35.9594s
CS: find better solution, the fvsp is = 545	 timecost = 37.2854s
CS: find better solution, the fvsp is = 544	 timecost = 42.1933s
CS: find better solution, the fvsp is = 543	 timecost = 45.2031s
CS: find better solution, the fvsp is = 542	 timecost = 70.9164s
CS: find better solution, the fvsp is = 541	 timecost = 87.9633s
CS: find better solution, the fvsp is = 540	 timecost = 96.0625s
CS: find better solution, the fvsp is = 539	 timecost = 108.027s
CS: find better solution, the fvsp is = 538	 timecost = 108.589s
CS: find better solution, the fvsp is = 537	 timecost = 109.465s
CS: find better solution, the fvsp is = 536	 timecost = 207.521s
CS: find better solution, the fvsp is = 535	 timecost = 225.534s
CS: find better solution, the fvsp is = 534	 timecost = 280.798s
CS: find better solution, the fvsp is = 533	 timecost = 281.07s
CS: find better solution, the fvsp is = 532	 timecost = 350.413s
CS: find better solution, the fvsp is = 531	 timecost = 355.649s
CS: find better solution, the fvsp is = 530	 timecost = 360.335s
local_f = 530
key node:
225 488 201 648 749 1046 933 682 1149 530 1076 1064 1407 254 1949 1826 823 707 1304 1961 987 1776 711 1087 1875 949 1389 1220 290 104 912 1282 1507 1639 769 1271 10 1200 1356 1872 1177 1980 968 264 194 1870 423 1437 702 468 631 1709 983 1724 168 179 1232 247 736 1971 1289 1910 1813 1006 128 976 1967 880 594 1496 1259 1387 269 108 1658 1091 1158 343 716 541 1983 1423 510 218 651 755 1716 1557 1610 258 1516 404 1296 1470 355 992 1603 1044 1740 153 1383 1772 443 741 687 1475 911 788 1001 538 1183 1318 1701 571 1089 1166 798 46 1712 872 917 112 549 797 620 1198 1218 1818 293 782 1486 1419 1753 774 915 1381 1974 642 1018 1680 1090 1800 1409 1252 1335 718 379 1534 1690 547 1568 115 1063 1433 713 165 1995 354 1495 1110 1514 733 1793 1392 876 684 812 924 486 1730 783 94 1909 1778 464 1605 1009 1379 1290 164 1737 1399 1982 1206 564 1477 668 1488 980 1003 1274 698 284 858 210 852 658 1674 1238 894 312 389 1391 569 657 209 719 1029 214 106 674 962 328 1260 1168 129 345 742 1493 91 619 1343 1781 1240 958 1939 93 838 314 481 5 192 1085 789 261 175 251 1856 1002 1676 245 1071 989 121 1814 1501 396 436 1295 975 1446 1468 1515 1687 1524 1782 1320 893 59 147 605 1398 1241 1113 50 1802 1840 670 873 790 1953 271 993 1156 140 1020 1822 352 1226 1792 1441 1513 1901 922 492 1450 1354 259 276 1114 1893 803 1276 263 1743 1444 1681 120 997 0 1858 776 740 1384 1348 1550 1333 21 770 1101 910 455 649 42 1830 1126 474 825 407 1756 1523 1623 1372 1484 1402 1033 1696 1878 1244 416 1050 177 1427 1293 211 1585 666 1927 1105 400 1213 1785 1193 757 1165 1456 1695 8 67 542 1249 311 1408 1452 1683 1682 217 875 318 1770 1478 239 896 1860 1731 1494 1264 221 715 1038 1551 1430 1749 1590 1082 1178 98 681 519 703 9 787 953 1947 445 233 1693 1998 627 840 737 1061 432 1288 171 1650 1703 675 1906 170 600 897 1547 253 527 1103 1619 1121 1685 773 1727 946 1606 366 1752 540 1476 1132 1417 1923 390 191 690 1629 202 289 1615 1538 246 1810 83 1528 974 301 1733 477 1713 180 1405 1544 617 126 1266 101 1084 524 662 223 1305 28 1074 1799 324 1667 1237 1150 351 730 152 1789 1651 1028 250 118 1869 1157 203 466 1758 141 1845 1599 195 859 762 831 1439 1207 1816 1412 1964 865 1542 895 710 1481 1738 1144 1059 256 1761 1935 281 965 1394 1257 1951 1769 758 1280 419 1741 1960 1337 1281 1453 198 604 56 853 360 754 1940 463 759 244 1641 505 1054 1902 585 739 1717 1019 323 1123 1582 808 1119 1787 
============================ round 3 ===============================
Complete the construction of the initial solution, the fvsp is = 902	 timecost = 0.038315s
CS: find better solution, the fvsp is = 901	 timecost = 0.069142s
CS: find better solution, the fvsp is = 900	 timecost = 0.069202s
CS: find better solution, the fvsp is = 899	 timecost = 0.069258s
CS: find better solution, the fvsp is = 898	 timecost = 0.06931s
CS: find better solution, the fvsp is = 897	 timecost = 0.069362s
CS: find better solution, the fvsp is = 896	 timecost = 0.069409s
CS: find better solution, the fvsp is = 895	 timecost = 0.069458s
CS: find better solution, the fvsp is = 894	 timecost = 0.069509s
CS: find better solution, the fvsp is = 893	 timecost = 0.069554s
CS: find better solution, the fvsp is = 892	 timecost = 0.069604s
CS: find better solution, the fvsp is = 891	 timecost = 0.069653s
CS: find better solution, the fvsp is = 890	 timecost = 0.069709s
CS: find better solution, the fvsp is = 889	 timecost = 0.069759s
CS: find better solution, the fvsp is = 888	 timecost = 0.069808s
CS: find better solution, the fvsp is = 887	 timecost = 0.069857s
CS: find better solution, the fvsp is = 886	 timecost = 0.069908s
CS: find better solution, the fvsp is = 885	 timecost = 0.069955s
CS: find better solution, the fvsp is = 884	 timecost = 0.070005s
CS: find better solution, the fvsp is = 883	 timecost = 0.070053s
CS: find better solution, the fvsp is = 882	 timecost = 0.070102s
CS: find better solution, the fvsp is = 881	 timecost = 0.070149s
CS: find better solution, the fvsp is = 880	 timecost = 0.070195s
CS: find better solution, the fvsp is = 879	 timecost = 0.070244s
CS: find better solution, the fvsp is = 878	 timecost = 0.07029s
CS: find better solution, the fvsp is = 877	 timecost = 0.070335s
CS: find better solution, the fvsp is = 876	 timecost = 0.070388s
CS: find better solution, the fvsp is = 875	 timecost = 0.070439s
CS: find better solution, the fvsp is = 874	 timecost = 0.070489s
CS: find better solution, the fvsp is = 873	 timecost = 0.070536s
CS: find better solution, the fvsp is = 872	 timecost = 0.070583s
CS: find better solution, the fvsp is = 871	 timecost = 0.070632s
CS: find better solution, the fvsp is = 870	 timecost = 0.070689s
CS: find better solution, the fvsp is = 869	 timecost = 0.070736s
CS: find better solution, the fvsp is = 868	 timecost = 0.070786s
CS: find better solution, the fvsp is = 867	 timecost = 0.070834s
CS: find better solution, the fvsp is = 866	 timecost = 0.070878s
CS: find better solution, the fvsp is = 865	 timecost = 0.070924s
CS: find better solution, the fvsp is = 864	 timecost = 0.070971s
CS: find better solution, the fvsp is = 863	 timecost = 0.071017s
CS: find better solution, the fvsp is = 862	 timecost = 0.071065s
CS: find better solution, the fvsp is = 861	 timecost = 0.071111s
CS: find better solution, the fvsp is = 860	 timecost = 0.071155s
CS: find better solution, the fvsp is = 859	 timecost = 0.071202s
CS: find better solution, the fvsp is = 858	 timecost = 0.071248s
CS: find better solution, the fvsp is = 857	 timecost = 0.071292s
CS: find better solution, the fvsp is = 856	 timecost = 0.07134s
CS: find better solution, the fvsp is = 855	 timecost = 0.07139s
CS: find better solution, the fvsp is = 854	 timecost = 0.071441s
CS: find better solution, the fvsp is = 853	 timecost = 0.071486s
CS: find better solution, the fvsp is = 852	 timecost = 0.071535s
CS: find better solution, the fvsp is = 851	 timecost = 0.071585s
CS: find better solution, the fvsp is = 850	 timecost = 0.071633s
CS: find better solution, the fvsp is = 849	 timecost = 0.071689s
CS: find better solution, the fvsp is = 848	 timecost = 0.07174s
CS: find better solution, the fvsp is = 847	 timecost = 0.071801s
CS: find better solution, the fvsp is = 846	 timecost = 0.071852s
CS: find better solution, the fvsp is = 845	 timecost = 0.0719s
CS: find better solution, the fvsp is = 844	 timecost = 0.071947s
CS: find better solution, the fvsp is = 843	 timecost = 0.071998s
CS: find better solution, the fvsp is = 842	 timecost = 0.072046s
CS: find better solution, the fvsp is = 841	 timecost = 0.072093s
CS: find better solution, the fvsp is = 840	 timecost = 0.072142s
CS: find better solution, the fvsp is = 839	 timecost = 0.072196s
CS: find better solution, the fvsp is = 838	 timecost = 0.072244s
CS: find better solution, the fvsp is = 837	 timecost = 0.072296s
CS: find better solution, the fvsp is = 836	 timecost = 0.072347s
CS: find better solution, the fvsp is = 835	 timecost = 0.072398s
CS: find better solution, the fvsp is = 834	 timecost = 0.072448s
CS: find better solution, the fvsp is = 833	 timecost = 0.072499s
CS: find better solution, the fvsp is = 832	 timecost = 0.072551s
CS: find better solution, the fvsp is = 831	 timecost = 0.072596s
CS: find better solution, the fvsp is = 830	 timecost = 0.07264s
CS: find better solution, the fvsp is = 829	 timecost = 0.072698s
CS: find better solution, the fvsp is = 828	 timecost = 0.072749s
CS: find better solution, the fvsp is = 827	 timecost = 0.072794s
CS: find better solution, the fvsp is = 826	 timecost = 0.072841s
CS: find better solution, the fvsp is = 825	 timecost = 0.072889s
CS: find better solution, the fvsp is = 824	 timecost = 0.072936s
CS: find better solution, the fvsp is = 823	 timecost = 0.072984s
CS: find better solution, the fvsp is = 822	 timecost = 0.073032s
CS: find better solution, the fvsp is = 821	 timecost = 0.073082s
CS: find better solution, the fvsp is = 820	 timecost = 0.073132s
CS: find better solution, the fvsp is = 819	 timecost = 0.073182s
CS: find better solution, the fvsp is = 818	 timecost = 0.073234s
CS: find better solution, the fvsp is = 817	 timecost = 0.073286s
CS: find better solution, the fvsp is = 816	 timecost = 0.073331s
CS: find better solution, the fvsp is = 815	 timecost = 0.073381s
CS: find better solution, the fvsp is = 814	 timecost = 0.073432s
CS: find better solution, the fvsp is = 813	 timecost = 0.073482s
CS: find better solution, the fvsp is = 812	 timecost = 0.073528s
CS: find better solution, the fvsp is = 811	 timecost = 0.073575s
CS: find better solution, the fvsp is = 810	 timecost = 0.073625s
CS: find better solution, the fvsp is = 809	 timecost = 0.073686s
CS: find better solution, the fvsp is = 808	 timecost = 0.073731s
CS: find better solution, the fvsp is = 807	 timecost = 0.073781s
CS: find better solution, the fvsp is = 806	 timecost = 0.073829s
CS: find better solution, the fvsp is = 805	 timecost = 0.073881s
CS: find better solution, the fvsp is = 804	 timecost = 0.073932s
CS: find better solution, the fvsp is = 803	 timecost = 0.073982s
CS: find better solution, the fvsp is = 802	 timecost = 0.074033s
CS: find better solution, the fvsp is = 801	 timecost = 0.074084s
CS: find better solution, the fvsp is = 800	 timecost = 0.074133s
CS: find better solution, the fvsp is = 799	 timecost = 0.074184s
CS: find better solution, the fvsp is = 798	 timecost = 0.074233s
CS: find better solution, the fvsp is = 797	 timecost = 0.074283s
CS: find better solution, the fvsp is = 796	 timecost = 0.074335s
CS: find better solution, the fvsp is = 795	 timecost = 0.074386s
CS: find better solution, the fvsp is = 794	 timecost = 0.074433s
CS: find better solution, the fvsp is = 793	 timecost = 0.074481s
CS: find better solution, the fvsp is = 792	 timecost = 0.07453s
CS: find better solution, the fvsp is = 791	 timecost = 0.074578s
CS: find better solution, the fvsp is = 790	 timecost = 0.074628s
CS: find better solution, the fvsp is = 789	 timecost = 0.074683s
CS: find better solution, the fvsp is = 788	 timecost = 0.074731s
CS: find better solution, the fvsp is = 787	 timecost = 0.074783s
CS: find better solution, the fvsp is = 786	 timecost = 0.074834s
CS: find better solution, the fvsp is = 785	 timecost = 0.07489s
CS: find better solution, the fvsp is = 784	 timecost = 0.07494s
CS: find better solution, the fvsp is = 783	 timecost = 0.074988s
CS: find better solution, the fvsp is = 782	 timecost = 0.075034s
CS: find better solution, the fvsp is = 781	 timecost = 0.07508s
CS: find better solution, the fvsp is = 780	 timecost = 0.075131s
CS: find better solution, the fvsp is = 779	 timecost = 0.075182s
CS: find better solution, the fvsp is = 778	 timecost = 0.075235s
CS: find better solution, the fvsp is = 777	 timecost = 0.075287s
CS: find better solution, the fvsp is = 776	 timecost = 0.095743s
CS: find better solution, the fvsp is = 775	 timecost = 0.095799s
CS: find better solution, the fvsp is = 774	 timecost = 0.095848s
CS: find better solution, the fvsp is = 773	 timecost = 0.095898s
CS: find better solution, the fvsp is = 772	 timecost = 0.095946s
CS: find better solution, the fvsp is = 771	 timecost = 0.095998s
CS: find better solution, the fvsp is = 770	 timecost = 0.096048s
CS: find better solution, the fvsp is = 769	 timecost = 0.0961s
CS: find better solution, the fvsp is = 768	 timecost = 0.096151s
CS: find better solution, the fvsp is = 767	 timecost = 0.096203s
CS: find better solution, the fvsp is = 766	 timecost = 0.096251s
CS: find better solution, the fvsp is = 765	 timecost = 0.096301s
CS: find better solution, the fvsp is = 764	 timecost = 0.096352s
CS: find better solution, the fvsp is = 763	 timecost = 0.096403s
CS: find better solution, the fvsp is = 762	 timecost = 0.096455s
CS: find better solution, the fvsp is = 761	 timecost = 0.096503s
CS: find better solution, the fvsp is = 760	 timecost = 0.096557s
CS: find better solution, the fvsp is = 759	 timecost = 0.096607s
CS: find better solution, the fvsp is = 758	 timecost = 0.096661s
CS: find better solution, the fvsp is = 757	 timecost = 0.096717s
CS: find better solution, the fvsp is = 756	 timecost = 0.096765s
CS: find better solution, the fvsp is = 755	 timecost = 0.096819s
CS: find better solution, the fvsp is = 754	 timecost = 0.096866s
CS: find better solution, the fvsp is = 753	 timecost = 0.096917s
CS: find better solution, the fvsp is = 752	 timecost = 0.096964s
CS: find better solution, the fvsp is = 751	 timecost = 0.097018s
CS: find better solution, the fvsp is = 750	 timecost = 0.097067s
CS: find better solution, the fvsp is = 749	 timecost = 0.097117s
CS: find better solution, the fvsp is = 748	 timecost = 0.097165s
CS: find better solution, the fvsp is = 747	 timecost = 0.097213s
CS: find better solution, the fvsp is = 746	 timecost = 0.097267s
CS: find better solution, the fvsp is = 745	 timecost = 0.097319s
CS: find better solution, the fvsp is = 744	 timecost = 0.097368s
CS: find better solution, the fvsp is = 743	 timecost = 0.097414s
CS: find better solution, the fvsp is = 742	 timecost = 0.097463s
CS: find better solution, the fvsp is = 741	 timecost = 0.097514s
CS: find better solution, the fvsp is = 740	 timecost = 0.097563s
CS: find better solution, the fvsp is = 739	 timecost = 0.097616s
CS: find better solution, the fvsp is = 738	 timecost = 0.097663s
CS: find better solution, the fvsp is = 737	 timecost = 0.097716s
CS: find better solution, the fvsp is = 736	 timecost = 0.097764s
CS: find better solution, the fvsp is = 735	 timecost = 0.097815s
CS: find better solution, the fvsp is = 734	 timecost = 0.097862s
CS: find better solution, the fvsp is = 733	 timecost = 0.097911s
CS: find better solution, the fvsp is = 732	 timecost = 0.097962s
CS: find better solution, the fvsp is = 731	 timecost = 0.114554s
CS: find better solution, the fvsp is = 730	 timecost = 0.114624s
CS: find better solution, the fvsp is = 729	 timecost = 0.114685s
CS: find better solution, the fvsp is = 728	 timecost = 0.11474s
CS: find better solution, the fvsp is = 727	 timecost = 0.114788s
CS: find better solution, the fvsp is = 726	 timecost = 0.114842s
CS: find better solution, the fvsp is = 725	 timecost = 0.11489s
CS: find better solution, the fvsp is = 724	 timecost = 0.114937s
CS: find better solution, the fvsp is = 723	 timecost = 0.114999s
CS: find better solution, the fvsp is = 722	 timecost = 0.115049s
CS: find better solution, the fvsp is = 721	 timecost = 0.115099s
CS: find better solution, the fvsp is = 720	 timecost = 0.115152s
CS: find better solution, the fvsp is = 719	 timecost = 0.115204s
CS: find better solution, the fvsp is = 718	 timecost = 0.115253s
CS: find better solution, the fvsp is = 717	 timecost = 0.1153s
CS: find better solution, the fvsp is = 716	 timecost = 0.115356s
CS: find better solution, the fvsp is = 715	 timecost = 0.115403s
CS: find better solution, the fvsp is = 714	 timecost = 0.115455s
CS: find better solution, the fvsp is = 713	 timecost = 0.115508s
CS: find better solution, the fvsp is = 712	 timecost = 0.115559s
CS: find better solution, the fvsp is = 711	 timecost = 0.11561s
CS: find better solution, the fvsp is = 710	 timecost = 0.115664s
CS: find better solution, the fvsp is = 709	 timecost = 0.115719s
CS: find better solution, the fvsp is = 708	 timecost = 0.115774s
CS: find better solution, the fvsp is = 707	 timecost = 0.115825s
CS: find better solution, the fvsp is = 706	 timecost = 0.115876s
CS: find better solution, the fvsp is = 705	 timecost = 0.115929s
CS: find better solution, the fvsp is = 704	 timecost = 0.115985s
CS: find better solution, the fvsp is = 703	 timecost = 0.116038s
CS: find better solution, the fvsp is = 702	 timecost = 0.116091s
CS: find better solution, the fvsp is = 701	 timecost = 0.116145s
CS: find better solution, the fvsp is = 700	 timecost = 0.116196s
CS: find better solution, the fvsp is = 699	 timecost = 0.116248s
CS: find better solution, the fvsp is = 698	 timecost = 0.116299s
CS: find better solution, the fvsp is = 697	 timecost = 0.116352s
CS: find better solution, the fvsp is = 696	 timecost = 0.129788s
CS: find better solution, the fvsp is = 695	 timecost = 0.129846s
CS: find better solution, the fvsp is = 694	 timecost = 0.129898s
CS: find better solution, the fvsp is = 693	 timecost = 0.129951s
CS: find better solution, the fvsp is = 692	 timecost = 0.129998s
CS: find better solution, the fvsp is = 691	 timecost = 0.130051s
CS: find better solution, the fvsp is = 690	 timecost = 0.130103s
CS: find better solution, the fvsp is = 689	 timecost = 0.130156s
CS: find better solution, the fvsp is = 688	 timecost = 0.130209s
CS: find better solution, the fvsp is = 687	 timecost = 0.130262s
CS: find better solution, the fvsp is = 686	 timecost = 0.13031s
CS: find better solution, the fvsp is = 685	 timecost = 0.130359s
CS: find better solution, the fvsp is = 684	 timecost = 0.130412s
CS: find better solution, the fvsp is = 683	 timecost = 0.141793s
CS: find better solution, the fvsp is = 682	 timecost = 0.141849s
CS: find better solution, the fvsp is = 681	 timecost = 0.141902s
CS: find better solution, the fvsp is = 680	 timecost = 0.141956s
CS: find better solution, the fvsp is = 679	 timecost = 0.142005s
CS: find better solution, the fvsp is = 678	 timecost = 0.142055s
CS: find better solution, the fvsp is = 677	 timecost = 0.142107s
CS: find better solution, the fvsp is = 676	 timecost = 0.142157s
CS: find better solution, the fvsp is = 675	 timecost = 0.142209s
CS: find better solution, the fvsp is = 674	 timecost = 0.142261s
CS: find better solution, the fvsp is = 673	 timecost = 0.152501s
CS: find better solution, the fvsp is = 672	 timecost = 0.164481s
CS: find better solution, the fvsp is = 671	 timecost = 0.164539s
CS: find better solution, the fvsp is = 670	 timecost = 0.164593s
CS: find better solution, the fvsp is = 669	 timecost = 0.164644s
CS: find better solution, the fvsp is = 668	 timecost = 0.164701s
CS: find better solution, the fvsp is = 667	 timecost = 0.164755s
CS: find better solution, the fvsp is = 666	 timecost = 0.164805s
CS: find better solution, the fvsp is = 665	 timecost = 0.164858s
CS: find better solution, the fvsp is = 664	 timecost = 0.164911s
CS: find better solution, the fvsp is = 663	 timecost = 0.164966s
CS: find better solution, the fvsp is = 662	 timecost = 0.165015s
CS: find better solution, the fvsp is = 661	 timecost = 0.165063s
CS: find better solution, the fvsp is = 660	 timecost = 0.165122s
CS: find better solution, the fvsp is = 659	 timecost = 0.175717s
CS: find better solution, the fvsp is = 658	 timecost = 0.175776s
CS: find better solution, the fvsp is = 657	 timecost = 0.186563s
CS: find better solution, the fvsp is = 656	 timecost = 0.18662s
CS: find better solution, the fvsp is = 655	 timecost = 0.186667s
CS: find better solution, the fvsp is = 654	 timecost = 0.197075s
CS: find better solution, the fvsp is = 653	 timecost = 0.197137s
CS: find better solution, the fvsp is = 652	 timecost = 0.19719s
CS: find better solution, the fvsp is = 651	 timecost = 0.197249s
CS: find better solution, the fvsp is = 650	 timecost = 0.197303s
CS: find better solution, the fvsp is = 649	 timecost = 0.205859s
CS: find better solution, the fvsp is = 648	 timecost = 0.205921s
CS: find better solution, the fvsp is = 647	 timecost = 0.205974s
CS: find better solution, the fvsp is = 646	 timecost = 0.206024s
CS: find better solution, the fvsp is = 645	 timecost = 0.214061s
CS: find better solution, the fvsp is = 644	 timecost = 0.214121s
CS: find better solution, the fvsp is = 643	 timecost = 0.214171s
CS: find better solution, the fvsp is = 642	 timecost = 0.214221s
CS: find better solution, the fvsp is = 641	 timecost = 0.214272s
CS: find better solution, the fvsp is = 640	 timecost = 0.214325s
CS: find better solution, the fvsp is = 639	 timecost = 0.229627s
CS: find better solution, the fvsp is = 638	 timecost = 0.229702s
CS: find better solution, the fvsp is = 637	 timecost = 0.229759s
CS: find better solution, the fvsp is = 636	 timecost = 0.229811s
CS: find better solution, the fvsp is = 635	 timecost = 0.229867s
CS: find better solution, the fvsp is = 634	 timecost = 0.229932s
CS: find better solution, the fvsp is = 633	 timecost = 0.237558s
CS: find better solution, the fvsp is = 632	 timecost = 0.24558s
CS: find better solution, the fvsp is = 631	 timecost = 0.245642s
CS: find better solution, the fvsp is = 630	 timecost = 0.253173s
CS: find better solution, the fvsp is = 629	 timecost = 0.284982s
CS: find better solution, the fvsp is = 628	 timecost = 0.28505s
CS: find better solution, the fvsp is = 627	 timecost = 0.285106s
CS: find better solution, the fvsp is = 626	 timecost = 0.302s
CS: find better solution, the fvsp is = 625	 timecost = 0.302074s
CS: find better solution, the fvsp is = 624	 timecost = 0.309832s
CS: find better solution, the fvsp is = 623	 timecost = 0.327402s
CS: find better solution, the fvsp is = 622	 timecost = 0.336465s
CS: find better solution, the fvsp is = 621	 timecost = 0.345731s
CS: find better solution, the fvsp is = 620	 timecost = 0.345801s
CS: find better solution, the fvsp is = 619	 timecost = 0.345856s
CS: find better solution, the fvsp is = 618	 timecost = 0.345918s
CS: find better solution, the fvsp is = 617	 timecost = 0.34597s
CS: find better solution, the fvsp is = 616	 timecost = 0.346022s
CS: find better solution, the fvsp is = 615	 timecost = 0.354152s
CS: find better solution, the fvsp is = 614	 timecost = 0.362308s
CS: find better solution, the fvsp is = 613	 timecost = 0.362372s
CS: find better solution, the fvsp is = 612	 timecost = 0.377587s
CS: find better solution, the fvsp is = 611	 timecost = 0.392619s
CS: find better solution, the fvsp is = 610	 timecost = 0.392682s
CS: find better solution, the fvsp is = 609	 timecost = 0.392734s
CS: find better solution, the fvsp is = 608	 timecost = 0.392786s
CS: find better solution, the fvsp is = 607	 timecost = 0.392839s
CS: find better solution, the fvsp is = 606	 timecost = 0.423005s
CS: find better solution, the fvsp is = 605	 timecost = 0.423069s
CS: find better solution, the fvsp is = 604	 timecost = 0.445419s
CS: find better solution, the fvsp is = 603	 timecost = 0.452336s
CS: find better solution, the fvsp is = 602	 timecost = 0.459524s
CS: find better solution, the fvsp is = 601	 timecost = 0.459585s
CS: find better solution, the fvsp is = 600	 timecost = 0.459639s
CS: find better solution, the fvsp is = 599	 timecost = 0.45969s
CS: find better solution, the fvsp is = 598	 timecost = 0.494293s
CS: find better solution, the fvsp is = 597	 timecost = 0.527805s
CS: find better solution, the fvsp is = 596	 timecost = 0.541142s
CS: find better solution, the fvsp is = 595	 timecost = 0.554228s
CS: find better solution, the fvsp is = 594	 timecost = 0.568367s
CS: find better solution, the fvsp is = 593	 timecost = 0.568432s
CS: find better solution, the fvsp is = 592	 timecost = 0.56849s
CS: find better solution, the fvsp is = 591	 timecost = 0.660554s
CS: find better solution, the fvsp is = 590	 timecost = 0.666551s
CS: find better solution, the fvsp is = 589	 timecost = 0.66662s
CS: find better solution, the fvsp is = 588	 timecost = 0.68408s
CS: find better solution, the fvsp is = 587	 timecost = 0.695464s
CS: find better solution, the fvsp is = 586	 timecost = 0.87345s
CS: find better solution, the fvsp is = 585	 timecost = 0.873542s
CS: find better solution, the fvsp is = 584	 timecost = 0.880286s
CS: find better solution, the fvsp is = 583	 timecost = 0.899616s
CS: find better solution, the fvsp is = 582	 timecost = 0.918549s
CS: find better solution, the fvsp is = 581	 timecost = 1.05612s
CS: find better solution, the fvsp is = 580	 timecost = 1.07361s
CS: find better solution, the fvsp is = 579	 timecost = 1.07368s
CS: find better solution, the fvsp is = 578	 timecost = 1.07949s
CS: find better solution, the fvsp is = 577	 timecost = 1.26071s
CS: find better solution, the fvsp is = 576	 timecost = 1.29492s
CS: find better solution, the fvsp is = 575	 timecost = 1.37626s
CS: find better solution, the fvsp is = 574	 timecost = 1.74233s
CS: find better solution, the fvsp is = 573	 timecost = 1.74242s
CS: find better solution, the fvsp is = 572	 timecost = 1.74248s
CS: find better solution, the fvsp is = 571	 timecost = 2.1733s
CS: find better solution, the fvsp is = 570	 timecost = 2.17339s
CS: find better solution, the fvsp is = 569	 timecost = 2.17345s
CS: find better solution, the fvsp is = 568	 timecost = 2.1735s
CS: find better solution, the fvsp is = 567	 timecost = 2.59594s
CS: find better solution, the fvsp is = 566	 timecost = 2.82144s
CS: find better solution, the fvsp is = 565	 timecost = 2.86477s
CS: find better solution, the fvsp is = 564	 timecost = 3.01035s
CS: find better solution, the fvsp is = 563	 timecost = 3.26384s
CS: find better solution, the fvsp is = 562	 timecost = 3.28289s
CS: find better solution, the fvsp is = 561	 timecost = 3.28295s
CS: find better solution, the fvsp is = 560	 timecost = 3.90527s
CS: find better solution, the fvsp is = 559	 timecost = 4.53579s
CS: find better solution, the fvsp is = 558	 timecost = 5.23313s
CS: find better solution, the fvsp is = 557	 timecost = 5.91931s
CS: find better solution, the fvsp is = 556	 timecost = 5.92341s
CS: find better solution, the fvsp is = 555	 timecost = 6.17972s
CS: find better solution, the fvsp is = 554	 timecost = 8.70505s
CS: find better solution, the fvsp is = 553	 timecost = 8.72996s
CS: find better solution, the fvsp is = 552	 timecost = 9.82827s
CS: find better solution, the fvsp is = 551	 timecost = 10.2167s
CS: find better solution, the fvsp is = 550	 timecost = 14.8898s
CS: find better solution, the fvsp is = 549	 timecost = 14.9083s
CS: find better solution, the fvsp is = 548	 timecost = 20.8688s
CS: find better solution, the fvsp is = 547	 timecost = 22.2017s
CS: find better solution, the fvsp is = 546	 timecost = 24.1254s
CS: find better solution, the fvsp is = 545	 timecost = 37.9548s
CS: find better solution, the fvsp is = 544	 timecost = 38.1932s
CS: find better solution, the fvsp is = 543	 timecost = 38.648s
CS: find better solution, the fvsp is = 542	 timecost = 38.9672s
CS: find better solution, the fvsp is = 541	 timecost = 51.8429s
CS: find better solution, the fvsp is = 540	 timecost = 52.1958s
CS: find better solution, the fvsp is = 539	 timecost = 63.7962s
CS: find better solution, the fvsp is = 538	 timecost = 66.9019s
CS: find better solution, the fvsp is = 537	 timecost = 72.3063s
CS: find better solution, the fvsp is = 536	 timecost = 89.2872s
CS: find better solution, the fvsp is = 535	 timecost = 91.0076s
CS: find better solution, the fvsp is = 534	 timecost = 123.674s
CS: find better solution, the fvsp is = 533	 timecost = 125.387s
CS: find better solution, the fvsp is = 532	 timecost = 224.435s
CS: find better solution, the fvsp is = 531	 timecost = 294.66s
CS: find better solution, the fvsp is = 530	 timecost = 331.018s
CS: find better solution, the fvsp is = 529	 timecost = 333.104s
local_f = 529
key node:
1934 1348 366 1971 1146 1951 1840 902 1063 1909 61 1351 1523 1522 1276 1737 28 1266 1085 10 1711 294 400 1733 849 248 770 657 115 1018 1413 981 717 359 1599 766 236 679 1814 897 1752 1609 455 416 893 1333 744 1947 1318 1003 1119 177 1694 962 739 1218 617 1927 153 1676 1110 895 1701 481 104 1478 1144 992 1568 571 389 407 944 618 1939 880 1769 91 1105 1228 1930 1271 431 1296 1345 1473 42 419 741 1646 438 1683 1716 1157 577 1387 1008 198 1193 1033 1337 1664 16 73 1544 790 110 1703 443 423 1689 225 894 343 1573 649 1295 264 758 114 140 965 788 573 527 477 1615 1922 972 1898 180 1958 1389 1349 1872 1108 69 1067 101 875 662 718 1392 1452 911 668 194 324 118 404 666 798 290 1557 1897 325 1680 1293 1054 468 241 1661 1770 1536 1860 50 5 391 1304 129 675 1953 1259 1686 1639 1538 1176 1019 658 974 698 1974 1280 165 1682 733 1044 1439 67 498 1409 1940 1125 915 823 789 121 706 1213 1687 253 506 1468 1858 1071 1534 1373 1629 990 1551 1493 1985 263 1503 474 910 471 128 1391 1774 1077 682 1611 1731 1782 252 1667 838 1796 344 505 1074 259 1114 139 1430 651 975 1893 246 192 1486 396 257 1619 168 1758 1605 1923 210 1026 209 395 1799 1093 1713 782 1177 1058 1076 1656 1151 1826 740 769 1641 1050 1982 1014 436 1470 269 958 1183 300 250 1684 1494 914 1232 968 224 271 433 1980 1789 239 492 108 721 93 1606 1510 1398 147 218 1121 876 1489 952 454 1515 716 1149 270 1405 987 865 1650 8 743 719 1741 1446 1477 1393 149 1031 1550 288 620 1484 1906 1456 83 309 1514 9 451 564 311 27 681 707 1379 1450 631 96 1029 1507 1476 1487 196 1788 1556 1289 1960 948 1830 1524 1444 1908 1541 1496 628 221 684 549 243 120 1856 1089 873 538 1198 1384 1079 619 1693 1709 674 1240 1166 1346 1907 429 736 1372 1685 1813 1816 540 1237 997 1113 774 107 1767 214 203 1290 783 1724 547 1383 980 1087 702 686 1764 1933 1537 713 804 787 382 762 363 1730 341 1466 1793 314 858 127 46 1006 1132 605 1995 162 1260 1009 355 211 731 917 1402 1776 1967 510 1983 126 1802 1961 1408 1698 349 1847 456 1495 244 583 1873 1433 1116 1968 933 590 749 1658 1404 1334 353 1320 295 530 1623 1412 1297 1395 922 360 351 1036 812 1696 1099 1282 1419 825 256 1749 1547 797 1061 1343 59 379 202 754 1097 1884 1091 1818 1695 594 896 1582 1423 217 464 1377 195 293 312 1021 1123 1755 466 1156 1394 888 502 846 600 1756 1528 1417 1935 398 488 715 519 938 1690 1059 946 377 591 1998 1274 435 475 701 945 1516 737 1064 
============================ round 4 ===============================
Complete the construction of the initial solution, the fvsp is = 887	 timecost = 0.038764s
CS: find better solution, the fvsp is = 886	 timecost = 0.069029s
CS: find better solution, the fvsp is = 885	 timecost = 0.069122s
CS: find better solution, the fvsp is = 884	 timecost = 0.069171s
CS: find better solution, the fvsp is = 883	 timecost = 0.069221s
CS: find better solution, the fvsp is = 882	 timecost = 0.069268s
CS: find better solution, the fvsp is = 881	 timecost = 0.069317s
CS: find better solution, the fvsp is = 880	 timecost = 0.069361s
CS: find better solution, the fvsp is = 879	 timecost = 0.069411s
CS: find better solution, the fvsp is = 878	 timecost = 0.069456s
CS: find better solution, the fvsp is = 877	 timecost = 0.069506s
CS: find better solution, the fvsp is = 876	 timecost = 0.069553s
CS: find better solution, the fvsp is = 875	 timecost = 0.069602s
CS: find better solution, the fvsp is = 874	 timecost = 0.069649s
CS: find better solution, the fvsp is = 873	 timecost = 0.069696s
CS: find better solution, the fvsp is = 872	 timecost = 0.069743s
CS: find better solution, the fvsp is = 871	 timecost = 0.069793s
CS: find better solution, the fvsp is = 870	 timecost = 0.069851s
CS: find better solution, the fvsp is = 869	 timecost = 0.069899s
CS: find better solution, the fvsp is = 868	 timecost = 0.069942s
CS: find better solution, the fvsp is = 867	 timecost = 0.069989s
CS: find better solution, the fvsp is = 866	 timecost = 0.070038s
CS: find better solution, the fvsp is = 865	 timecost = 0.070086s
CS: find better solution, the fvsp is = 864	 timecost = 0.070135s
CS: find better solution, the fvsp is = 863	 timecost = 0.070185s
CS: find better solution, the fvsp is = 862	 timecost = 0.070235s
CS: find better solution, the fvsp is = 861	 timecost = 0.07028s
CS: find better solution, the fvsp is = 860	 timecost = 0.070324s
CS: find better solution, the fvsp is = 859	 timecost = 0.07038s
CS: find better solution, the fvsp is = 858	 timecost = 0.070429s
CS: find better solution, the fvsp is = 857	 timecost = 0.070475s
CS: find better solution, the fvsp is = 856	 timecost = 0.07053s
CS: find better solution, the fvsp is = 855	 timecost = 0.070579s
CS: find better solution, the fvsp is = 854	 timecost = 0.070627s
CS: find better solution, the fvsp is = 853	 timecost = 0.070674s
CS: find better solution, the fvsp is = 852	 timecost = 0.070724s
CS: find better solution, the fvsp is = 851	 timecost = 0.07077s
CS: find better solution, the fvsp is = 850	 timecost = 0.070818s
CS: find better solution, the fvsp is = 849	 timecost = 0.070868s
CS: find better solution, the fvsp is = 848	 timecost = 0.070913s
CS: find better solution, the fvsp is = 847	 timecost = 0.070958s
CS: find better solution, the fvsp is = 846	 timecost = 0.071009s
CS: find better solution, the fvsp is = 845	 timecost = 0.071056s
CS: find better solution, the fvsp is = 844	 timecost = 0.071099s
CS: find better solution, the fvsp is = 843	 timecost = 0.071145s
CS: find better solution, the fvsp is = 842	 timecost = 0.071191s
CS: find better solution, the fvsp is = 841	 timecost = 0.071235s
CS: find better solution, the fvsp is = 840	 timecost = 0.071283s
CS: find better solution, the fvsp is = 839	 timecost = 0.071331s
CS: find better solution, the fvsp is = 838	 timecost = 0.071377s
CS: find better solution, the fvsp is = 837	 timecost = 0.071427s
CS: find better solution, the fvsp is = 836	 timecost = 0.071477s
CS: find better solution, the fvsp is = 835	 timecost = 0.071531s
CS: find better solution, the fvsp is = 834	 timecost = 0.07158s
CS: find better solution, the fvsp is = 833	 timecost = 0.071628s
CS: find better solution, the fvsp is = 832	 timecost = 0.071675s
CS: find better solution, the fvsp is = 831	 timecost = 0.071722s
CS: find better solution, the fvsp is = 830	 timecost = 0.07177s
CS: find better solution, the fvsp is = 829	 timecost = 0.071816s
CS: find better solution, the fvsp is = 828	 timecost = 0.071868s
CS: find better solution, the fvsp is = 827	 timecost = 0.071919s
CS: find better solution, the fvsp is = 826	 timecost = 0.071962s
CS: find better solution, the fvsp is = 825	 timecost = 0.072008s
CS: find better solution, the fvsp is = 824	 timecost = 0.072058s
CS: find better solution, the fvsp is = 823	 timecost = 0.072107s
CS: find better solution, the fvsp is = 822	 timecost = 0.072158s
CS: find better solution, the fvsp is = 821	 timecost = 0.072206s
CS: find better solution, the fvsp is = 820	 timecost = 0.072256s
CS: find better solution, the fvsp is = 819	 timecost = 0.072304s
CS: find better solution, the fvsp is = 818	 timecost = 0.072353s
CS: find better solution, the fvsp is = 817	 timecost = 0.072404s
CS: find better solution, the fvsp is = 816	 timecost = 0.07245s
CS: find better solution, the fvsp is = 815	 timecost = 0.072502s
CS: find better solution, the fvsp is = 814	 timecost = 0.072546s
CS: find better solution, the fvsp is = 813	 timecost = 0.072593s
CS: find better solution, the fvsp is = 812	 timecost = 0.072639s
CS: find better solution, the fvsp is = 811	 timecost = 0.072684s
CS: find better solution, the fvsp is = 810	 timecost = 0.072732s
CS: find better solution, the fvsp is = 809	 timecost = 0.07278s
CS: find better solution, the fvsp is = 808	 timecost = 0.072831s
CS: find better solution, the fvsp is = 807	 timecost = 0.072877s
CS: find better solution, the fvsp is = 806	 timecost = 0.072927s
CS: find better solution, the fvsp is = 805	 timecost = 0.072972s
CS: find better solution, the fvsp is = 804	 timecost = 0.073022s
CS: find better solution, the fvsp is = 803	 timecost = 0.073072s
CS: find better solution, the fvsp is = 802	 timecost = 0.073119s
CS: find better solution, the fvsp is = 801	 timecost = 0.073168s
CS: find better solution, the fvsp is = 800	 timecost = 0.073212s
CS: find better solution, the fvsp is = 799	 timecost = 0.07326s
CS: find better solution, the fvsp is = 798	 timecost = 0.073306s
CS: find better solution, the fvsp is = 797	 timecost = 0.073354s
CS: find better solution, the fvsp is = 796	 timecost = 0.0734s
CS: find better solution, the fvsp is = 795	 timecost = 0.073449s
CS: find better solution, the fvsp is = 794	 timecost = 0.073504s
CS: find better solution, the fvsp is = 793	 timecost = 0.073548s
CS: find better solution, the fvsp is = 792	 timecost = 0.073593s
CS: find better solution, the fvsp is = 791	 timecost = 0.073643s
CS: find better solution, the fvsp is = 790	 timecost = 0.073693s
CS: find better solution, the fvsp is = 789	 timecost = 0.073744s
CS: find better solution, the fvsp is = 788	 timecost = 0.073794s
CS: find better solution, the fvsp is = 787	 timecost = 0.073844s
CS: find better solution, the fvsp is = 786	 timecost = 0.073894s
CS: find better solution, the fvsp is = 785	 timecost = 0.073942s
CS: find better solution, the fvsp is = 784	 timecost = 0.07399s
CS: find better solution, the fvsp is = 783	 timecost = 0.074037s
CS: find better solution, the fvsp is = 782	 timecost = 0.074087s
CS: find better solution, the fvsp is = 781	 timecost = 0.074133s
CS: find better solution, the fvsp is = 780	 timecost = 0.07418s
CS: find better solution, the fvsp is = 779	 timecost = 0.09469s
CS: find better solution, the fvsp is = 778	 timecost = 0.094755s
CS: find better solution, the fvsp is = 777	 timecost = 0.094803s
CS: find better solution, the fvsp is = 776	 timecost = 0.09485s
CS: find better solution, the fvsp is = 775	 timecost = 0.094899s
CS: find better solution, the fvsp is = 774	 timecost = 0.094949s
CS: find better solution, the fvsp is = 773	 timecost = 0.095003s
CS: find better solution, the fvsp is = 772	 timecost = 0.095049s
CS: find better solution, the fvsp is = 771	 timecost = 0.095095s
CS: find better solution, the fvsp is = 770	 timecost = 0.095145s
CS: find better solution, the fvsp is = 769	 timecost = 0.095193s
CS: find better solution, the fvsp is = 768	 timecost = 0.095242s
CS: find better solution, the fvsp is = 767	 timecost = 0.095294s
CS: find better solution, the fvsp is = 766	 timecost = 0.095346s
CS: find better solution, the fvsp is = 765	 timecost = 0.095398s
CS: find better solution, the fvsp is = 764	 timecost = 0.095444s
CS: find better solution, the fvsp is = 763	 timecost = 0.095502s
CS: find better solution, the fvsp is = 762	 timecost = 0.095553s
CS: find better solution, the fvsp is = 761	 timecost = 0.095601s
CS: find better solution, the fvsp is = 760	 timecost = 0.095651s
CS: find better solution, the fvsp is = 759	 timecost = 0.095702s
CS: find better solution, the fvsp is = 758	 timecost = 0.095752s
CS: find better solution, the fvsp is = 757	 timecost = 0.095803s
CS: find better solution, the fvsp is = 756	 timecost = 0.095852s
CS: find better solution, the fvsp is = 755	 timecost = 0.095901s
CS: find better solution, the fvsp is = 754	 timecost = 0.09595s
CS: find better solution, the fvsp is = 753	 timecost = 0.095998s
CS: find better solution, the fvsp is = 752	 timecost = 0.096048s
CS: find better solution, the fvsp is = 751	 timecost = 0.096096s
CS: find better solution, the fvsp is = 750	 timecost = 0.096142s
CS: find better solution, the fvsp is = 749	 timecost = 0.096186s
CS: find better solution, the fvsp is = 748	 timecost = 0.096238s
CS: find better solution, the fvsp is = 747	 timecost = 0.096286s
CS: find better solution, the fvsp is = 746	 timecost = 0.096336s
CS: find better solution, the fvsp is = 745	 timecost = 0.096392s
CS: find better solution, the fvsp is = 744	 timecost = 0.096443s
CS: find better solution, the fvsp is = 743	 timecost = 0.096501s
CS: find better solution, the fvsp is = 742	 timecost = 0.096553s
CS: find better solution, the fvsp is = 741	 timecost = 0.096603s
CS: find better solution, the fvsp is = 740	 timecost = 0.096654s
CS: find better solution, the fvsp is = 739	 timecost = 0.096705s
CS: find better solution, the fvsp is = 738	 timecost = 0.096754s
CS: find better solution, the fvsp is = 737	 timecost = 0.096804s
CS: find better solution, the fvsp is = 736	 timecost = 0.096856s
CS: find better solution, the fvsp is = 735	 timecost = 0.096903s
CS: find better solution, the fvsp is = 734	 timecost = 0.096953s
CS: find better solution, the fvsp is = 733	 timecost = 0.097002s
CS: find better solution, the fvsp is = 732	 timecost = 0.097052s
CS: find better solution, the fvsp is = 731	 timecost = 0.097103s
CS: find better solution, the fvsp is = 730	 timecost = 0.097151s
CS: find better solution, the fvsp is = 729	 timecost = 0.097204s
CS: find better solution, the fvsp is = 728	 timecost = 0.097256s
CS: find better solution, the fvsp is = 727	 timecost = 0.09731s
CS: find better solution, the fvsp is = 726	 timecost = 0.097361s
CS: find better solution, the fvsp is = 725	 timecost = 0.097407s
CS: find better solution, the fvsp is = 724	 timecost = 0.097457s
CS: find better solution, the fvsp is = 723	 timecost = 0.097514s
CS: find better solution, the fvsp is = 722	 timecost = 0.111729s
CS: find better solution, the fvsp is = 721	 timecost = 0.111798s
CS: find better solution, the fvsp is = 720	 timecost = 0.111848s
CS: find better solution, the fvsp is = 719	 timecost = 0.111897s
CS: find better solution, the fvsp is = 718	 timecost = 0.111951s
CS: find better solution, the fvsp is = 717	 timecost = 0.112003s
CS: find better solution, the fvsp is = 716	 timecost = 0.112052s
CS: find better solution, the fvsp is = 715	 timecost = 0.112098s
CS: find better solution, the fvsp is = 714	 timecost = 0.112146s
CS: find better solution, the fvsp is = 713	 timecost = 0.112195s
CS: find better solution, the fvsp is = 712	 timecost = 0.112244s
CS: find better solution, the fvsp is = 711	 timecost = 0.112293s
CS: find better solution, the fvsp is = 710	 timecost = 0.112341s
CS: find better solution, the fvsp is = 709	 timecost = 0.11239s
CS: find better solution, the fvsp is = 708	 timecost = 0.112439s
CS: find better solution, the fvsp is = 707	 timecost = 0.112488s
CS: find better solution, the fvsp is = 706	 timecost = 0.112544s
CS: find better solution, the fvsp is = 705	 timecost = 0.112594s
CS: find better solution, the fvsp is = 704	 timecost = 0.112645s
CS: find better solution, the fvsp is = 703	 timecost = 0.112694s
CS: find better solution, the fvsp is = 702	 timecost = 0.112745s
CS: find better solution, the fvsp is = 701	 timecost = 0.112794s
CS: find better solution, the fvsp is = 700	 timecost = 0.112843s
CS: find better solution, the fvsp is = 699	 timecost = 0.11289s
CS: find better solution, the fvsp is = 698	 timecost = 0.125028s
CS: find better solution, the fvsp is = 697	 timecost = 0.125088s
CS: find better solution, the fvsp is = 696	 timecost = 0.125139s
CS: find better solution, the fvsp is = 695	 timecost = 0.12519s
CS: find better solution, the fvsp is = 694	 timecost = 0.125239s
CS: find better solution, the fvsp is = 693	 timecost = 0.125292s
CS: find better solution, the fvsp is = 692	 timecost = 0.125346s
CS: find better solution, the fvsp is = 691	 timecost = 0.125398s
CS: find better solution, the fvsp is = 690	 timecost = 0.125449s
CS: find better solution, the fvsp is = 689	 timecost = 0.125507s
CS: find better solution, the fvsp is = 688	 timecost = 0.125558s
CS: find better solution, the fvsp is = 687	 timecost = 0.125609s
CS: find better solution, the fvsp is = 686	 timecost = 0.12566s
CS: find better solution, the fvsp is = 685	 timecost = 0.125711s
CS: find better solution, the fvsp is = 684	 timecost = 0.136237s
CS: find better solution, the fvsp is = 683	 timecost = 0.136319s
CS: find better solution, the fvsp is = 682	 timecost = 0.136366s
CS: find better solution, the fvsp is = 681	 timecost = 0.136419s
CS: find better solution, the fvsp is = 680	 timecost = 0.136468s
CS: find better solution, the fvsp is = 679	 timecost = 0.136523s
CS: find better solution, the fvsp is = 678	 timecost = 0.136574s
CS: find better solution, the fvsp is = 677	 timecost = 0.136624s
CS: find better solution, the fvsp is = 676	 timecost = 0.136675s
CS: find better solution, the fvsp is = 675	 timecost = 0.136724s
CS: find better solution, the fvsp is = 674	 timecost = 0.136773s
CS: find better solution, the fvsp is = 673	 timecost = 0.136821s
CS: find better solution, the fvsp is = 672	 timecost = 0.136873s
CS: find better solution, the fvsp is = 671	 timecost = 0.136921s
CS: find better solution, the fvsp is = 670	 timecost = 0.145759s
CS: find better solution, the fvsp is = 669	 timecost = 0.145817s
CS: find better solution, the fvsp is = 668	 timecost = 0.14587s
CS: find better solution, the fvsp is = 667	 timecost = 0.145923s
CS: find better solution, the fvsp is = 666	 timecost = 0.145976s
CS: find better solution, the fvsp is = 665	 timecost = 0.15469s
CS: find better solution, the fvsp is = 664	 timecost = 0.154746s
CS: find better solution, the fvsp is = 663	 timecost = 0.154796s
CS: find better solution, the fvsp is = 662	 timecost = 0.154849s
CS: find better solution, the fvsp is = 661	 timecost = 0.154899s
CS: find better solution, the fvsp is = 660	 timecost = 0.164321s
CS: find better solution, the fvsp is = 659	 timecost = 0.164381s
CS: find better solution, the fvsp is = 658	 timecost = 0.164435s
CS: find better solution, the fvsp is = 657	 timecost = 0.164485s
CS: find better solution, the fvsp is = 656	 timecost = 0.172552s
CS: find better solution, the fvsp is = 655	 timecost = 0.172613s
CS: find better solution, the fvsp is = 654	 timecost = 0.172662s
CS: find better solution, the fvsp is = 653	 timecost = 0.172712s
CS: find better solution, the fvsp is = 652	 timecost = 0.188273s
CS: find better solution, the fvsp is = 651	 timecost = 0.196674s
CS: find better solution, the fvsp is = 650	 timecost = 0.196732s
CS: find better solution, the fvsp is = 649	 timecost = 0.196785s
CS: find better solution, the fvsp is = 648	 timecost = 0.212245s
CS: find better solution, the fvsp is = 647	 timecost = 0.212303s
CS: find better solution, the fvsp is = 646	 timecost = 0.212355s
CS: find better solution, the fvsp is = 645	 timecost = 0.220097s
CS: find better solution, the fvsp is = 644	 timecost = 0.220163s
CS: find better solution, the fvsp is = 643	 timecost = 0.220216s
CS: find better solution, the fvsp is = 642	 timecost = 0.22027s
CS: find better solution, the fvsp is = 641	 timecost = 0.220322s
CS: find better solution, the fvsp is = 640	 timecost = 0.227517s
CS: find better solution, the fvsp is = 639	 timecost = 0.227588s
CS: find better solution, the fvsp is = 638	 timecost = 0.233806s
CS: find better solution, the fvsp is = 637	 timecost = 0.233864s
CS: find better solution, the fvsp is = 636	 timecost = 0.233914s
CS: find better solution, the fvsp is = 635	 timecost = 0.240434s
CS: find better solution, the fvsp is = 634	 timecost = 0.247756s
CS: find better solution, the fvsp is = 633	 timecost = 0.26795s
CS: find better solution, the fvsp is = 632	 timecost = 0.268039s
CS: find better solution, the fvsp is = 631	 timecost = 0.26809s
CS: find better solution, the fvsp is = 630	 timecost = 0.26814s
CS: find better solution, the fvsp is = 629	 timecost = 0.268193s
CS: find better solution, the fvsp is = 628	 timecost = 0.268245s
CS: find better solution, the fvsp is = 627	 timecost = 0.268299s
CS: find better solution, the fvsp is = 626	 timecost = 0.268352s
CS: find better solution, the fvsp is = 625	 timecost = 0.280531s
CS: find better solution, the fvsp is = 624	 timecost = 0.2806s
CS: find better solution, the fvsp is = 623	 timecost = 0.280648s
CS: find better solution, the fvsp is = 622	 timecost = 0.2807s
CS: find better solution, the fvsp is = 621	 timecost = 0.347372s
CS: find better solution, the fvsp is = 620	 timecost = 0.359986s
CS: find better solution, the fvsp is = 619	 timecost = 0.360044s
CS: find better solution, the fvsp is = 618	 timecost = 0.360097s
CS: find better solution, the fvsp is = 617	 timecost = 0.360148s
CS: find better solution, the fvsp is = 616	 timecost = 0.38457s
CS: find better solution, the fvsp is = 615	 timecost = 0.390936s
CS: find better solution, the fvsp is = 614	 timecost = 0.41625s
CS: find better solution, the fvsp is = 613	 timecost = 0.416325s
CS: find better solution, the fvsp is = 612	 timecost = 0.435363s
CS: find better solution, the fvsp is = 611	 timecost = 0.435432s
CS: find better solution, the fvsp is = 610	 timecost = 0.446796s
CS: find better solution, the fvsp is = 609	 timecost = 0.446879s
CS: find better solution, the fvsp is = 608	 timecost = 0.44693s
CS: find better solution, the fvsp is = 607	 timecost = 0.469553s
CS: find better solution, the fvsp is = 606	 timecost = 0.469621s
CS: find better solution, the fvsp is = 605	 timecost = 0.563589s
CS: find better solution, the fvsp is = 604	 timecost = 0.59418s
CS: find better solution, the fvsp is = 603	 timecost = 0.642853s
CS: find better solution, the fvsp is = 602	 timecost = 0.642914s
CS: find better solution, the fvsp is = 601	 timecost = 0.648895s
CS: find better solution, the fvsp is = 600	 timecost = 0.677775s
CS: find better solution, the fvsp is = 599	 timecost = 0.702337s
CS: find better solution, the fvsp is = 598	 timecost = 0.731023s
CS: find better solution, the fvsp is = 597	 timecost = 0.782875s
CS: find better solution, the fvsp is = 596	 timecost = 0.804949s
CS: find better solution, the fvsp is = 595	 timecost = 0.805016s
CS: find better solution, the fvsp is = 594	 timecost = 0.805067s
CS: find better solution, the fvsp is = 593	 timecost = 0.814578s
CS: find better solution, the fvsp is = 592	 timecost = 0.814645s
CS: find better solution, the fvsp is = 591	 timecost = 0.82001s
CS: find better solution, the fvsp is = 590	 timecost = 0.882196s
CS: find better solution, the fvsp is = 589	 timecost = 0.882264s
CS: find better solution, the fvsp is = 588	 timecost = 0.882321s
CS: find better solution, the fvsp is = 587	 timecost = 0.887107s
CS: find better solution, the fvsp is = 586	 timecost = 0.926257s
CS: find better solution, the fvsp is = 585	 timecost = 0.926334s
CS: find better solution, the fvsp is = 584	 timecost = 0.926389s
CS: find better solution, the fvsp is = 583	 timecost = 0.926438s
CS: find better solution, the fvsp is = 582	 timecost = 0.964411s
CS: find better solution, the fvsp is = 581	 timecost = 1.07734s
CS: find better solution, the fvsp is = 580	 timecost = 1.22523s
CS: find better solution, the fvsp is = 579	 timecost = 1.31618s
CS: find better solution, the fvsp is = 578	 timecost = 1.36053s
CS: find better solution, the fvsp is = 577	 timecost = 1.41447s
CS: find better solution, the fvsp is = 576	 timecost = 1.51374s
CS: find better solution, the fvsp is = 575	 timecost = 1.51382s
CS: find better solution, the fvsp is = 574	 timecost = 1.55662s
CS: find better solution, the fvsp is = 573	 timecost = 1.68242s
CS: find better solution, the fvsp is = 572	 timecost = 2.00109s
CS: find better solution, the fvsp is = 571	 timecost = 2.24241s
CS: find better solution, the fvsp is = 570	 timecost = 2.30986s
CS: find better solution, the fvsp is = 569	 timecost = 3.11935s
CS: find better solution, the fvsp is = 568	 timecost = 3.23066s
CS: find better solution, the fvsp is = 567	 timecost = 3.40933s
CS: find better solution, the fvsp is = 566	 timecost = 3.43353s
CS: find better solution, the fvsp is = 565	 timecost = 3.4504s
CS: find better solution, the fvsp is = 564	 timecost = 3.63852s
CS: find better solution, the fvsp is = 563	 timecost = 3.65038s
CS: find better solution, the fvsp is = 562	 timecost = 3.69881s
CS: find better solution, the fvsp is = 561	 timecost = 3.8564s
CS: find better solution, the fvsp is = 560	 timecost = 4.33435s
CS: find better solution, the fvsp is = 559	 timecost = 5.16533s
CS: find better solution, the fvsp is = 558	 timecost = 5.16543s
CS: find better solution, the fvsp is = 557	 timecost = 6.68657s
CS: find better solution, the fvsp is = 556	 timecost = 7.81336s
CS: find better solution, the fvsp is = 555	 timecost = 8.97489s
CS: find better solution, the fvsp is = 554	 timecost = 9.17915s
CS: find better solution, the fvsp is = 553	 timecost = 11.0597s
CS: find better solution, the fvsp is = 552	 timecost = 11.8562s
CS: find better solution, the fvsp is = 551	 timecost = 11.8563s
CS: find better solution, the fvsp is = 550	 timecost = 12.9159s
CS: find better solution, the fvsp is = 549	 timecost = 21.2015s
CS: find better solution, the fvsp is = 548	 timecost = 21.2105s
CS: find better solution, the fvsp is = 547	 timecost = 21.2581s
CS: find better solution, the fvsp is = 546	 timecost = 25.8737s
CS: find better solution, the fvsp is = 545	 timecost = 28.8061s
CS: find better solution, the fvsp is = 544	 timecost = 29.0202s
CS: find better solution, the fvsp is = 543	 timecost = 33.7142s
CS: find better solution, the fvsp is = 542	 timecost = 40.6186s
CS: find better solution, the fvsp is = 541	 timecost = 40.8683s
CS: find better solution, the fvsp is = 540	 timecost = 42.1342s
CS: find better solution, the fvsp is = 539	 timecost = 52.5027s
CS: find better solution, the fvsp is = 538	 timecost = 52.6764s
CS: find better solution, the fvsp is = 537	 timecost = 53.0751s
CS: find better solution, the fvsp is = 536	 timecost = 62.6468s
CS: find better solution, the fvsp is = 535	 timecost = 94.2772s
CS: find better solution, the fvsp is = 534	 timecost = 99.364s
CS: find better solution, the fvsp is = 533	 timecost = 152.921s
CS: find better solution, the fvsp is = 532	 timecost = 233.605s
CS: find better solution, the fvsp is = 531	 timecost = 268.339s
CS: find better solution, the fvsp is = 530	 timecost = 347.645s
CS: find better solution, the fvsp is = 529	 timecost = 373.104s
local_f = 529
key node:
1207 1515 1253 1475 990 770 224 841 1706 613 1607 110 252 240 1915 840 752 1988 332 1599 742 865 71 264 636 429 1991 407 1899 538 1334 670 1440 1381 1872 1901 1463 223 1681 1372 958 1240 875 1528 406 1434 1146 519 799 10 647 1608 1427 884 1335 1690 208 1450 1731 109 683 1177 91 1683 312 1386 987 1730 731 1661 1698 1875 276 1050 605 1544 214 118 1853 1054 1293 730 1260 1276 880 179 1398 1510 269 952 1219 1402 1379 1296 783 1263 1134 1956 24 62 1756 1643 1197 101 1909 762 707 1713 195 1680 510 739 1897 620 1696 458 1547 812 1964 153 1123 1860 1918 757 1843 1081 666 164 642 912 1305 37 438 1432 1104 992 1651 170 285 1254 939 1539 547 658 587 8 1271 251 1249 1961 1958 1480 946 299 1822 1082 93 104 766 1992 267 1949 1582 515 953 121 1198 1959 1252 1232 803 1289 1703 390 468 1149 702 1237 1649 1018 1243 1840 151 466 1658 1452 180 1021 564 1223 405 456 769 1701 413 1739 1071 1605 1858 808 360 1156 1754 1816 696 1126 271 1759 1772 893 906 629 1845 733 250 177 247 40 136 129 1906 463 65 1737 1781 1091 42 1523 1884 379 1606 1437 542 1813 449 464 830 1238 1181 1623 46 1495 1218 1674 619 1940 790 1405 239 1590 1693 590 1158 1615 1733 1382 233 674 1394 83 1755 1617 1717 949 1939 20 22 455 1927 248 128 0 594 1002 1743 465 56 1446 257 703 1155 1059 323 1983 1573 517 1261 1076 1193 1641 1383 989 1145 481 1778 1810 1208 1341 1771 310 797 1846 1441 1009 1131 253 1183 1108 1444 1679 1257 419 1574 355 917 400 1448 59 745 1008 651 1660 1758 849 1974 1320 215 1137 1417 15 162 140 1336 653 657 1295 980 1935 718 505 948 1818 1522 1389 1518 470 1097 1709 202 787 1387 1274 210 1521 1144 1073 221 698 627 1020 288 676 530 1319 571 1089 1339 58 1787 1488 1067 67 1486 1014 1423 311 1267 96 915 1029 191 50 1769 1960 194 792 910 94 1689 1538 524 244 1392 256 1584 861 1995 1282 474 1057 1514 64 549 216 694 1101 1652 1484 1064 715 126 894 1676 1006 1468 1735 1333 1055 1132 1113 366 1264 1534 618 391 1907 1516 1741 486 1672 1770 1036 983 25 1019 1125 1799 789 1902 175 496 1951 1856 443 565 324 684 1233 868 115 922 192 1971 741 1826 749 540 858 1585 1716 1165 1456 377 1362 1228 1412 1192 1688 1776 492 1439 737 1712 246 968 63 1119 1749 925 976 1142 798 1976 1727 1262 1085 1323 690 5 1393 1337 488 165 1477 1489 1061 1666 1304 1063 997 1033 1092 572 662 168 1609 416 293 736 1150 1391 1552 347 928 823 1288 940 1855 1789 773 972 393 1493 1114 314 1140 1087 1852 897 
============================ round 5 ===============================
Complete the construction of the initial solution, the fvsp is = 898	 timecost = 0.038307s
CS: find better solution, the fvsp is = 897	 timecost = 0.067279s
CS: find better solution, the fvsp is = 896	 timecost = 0.067336s
CS: find better solution, the fvsp is = 895	 timecost = 0.067381s
CS: find better solution, the fvsp is = 894	 timecost = 0.067429s
CS: find better solution, the fvsp is = 893	 timecost = 0.067476s
CS: find better solution, the fvsp is = 892	 timecost = 0.067521s
CS: find better solution, the fvsp is = 891	 timecost = 0.067568s
CS: find better solution, the fvsp is = 890	 timecost = 0.067616s
CS: find better solution, the fvsp is = 889	 timecost = 0.067664s
CS: find better solution, the fvsp is = 888	 timecost = 0.067709s
CS: find better solution, the fvsp is = 887	 timecost = 0.067758s
CS: find better solution, the fvsp is = 886	 timecost = 0.067804s
CS: find better solution, the fvsp is = 885	 timecost = 0.067851s
CS: find better solution, the fvsp is = 884	 timecost = 0.067899s
CS: find better solution, the fvsp is = 883	 timecost = 0.067949s
CS: find better solution, the fvsp is = 882	 timecost = 0.067997s
CS: find better solution, the fvsp is = 881	 timecost = 0.068048s
CS: find better solution, the fvsp is = 880	 timecost = 0.068089s
CS: find better solution, the fvsp is = 879	 timecost = 0.06814s
CS: find better solution, the fvsp is = 878	 timecost = 0.068185s
CS: find better solution, the fvsp is = 877	 timecost = 0.068227s
CS: find better solution, the fvsp is = 876	 timecost = 0.068277s
CS: find better solution, the fvsp is = 875	 timecost = 0.068325s
CS: find better solution, the fvsp is = 874	 timecost = 0.068375s
CS: find better solution, the fvsp is = 873	 timecost = 0.068425s
CS: find better solution, the fvsp is = 872	 timecost = 0.068473s
CS: find better solution, the fvsp is = 871	 timecost = 0.068521s
CS: find better solution, the fvsp is = 870	 timecost = 0.068571s
CS: find better solution, the fvsp is = 869	 timecost = 0.068621s
CS: find better solution, the fvsp is = 868	 timecost = 0.068667s
CS: find better solution, the fvsp is = 867	 timecost = 0.068714s
CS: find better solution, the fvsp is = 866	 timecost = 0.068761s
CS: find better solution, the fvsp is = 865	 timecost = 0.06881s
CS: find better solution, the fvsp is = 864	 timecost = 0.06886s
CS: find better solution, the fvsp is = 863	 timecost = 0.068908s
CS: find better solution, the fvsp is = 862	 timecost = 0.068957s
CS: find better solution, the fvsp is = 861	 timecost = 0.069001s
CS: find better solution, the fvsp is = 860	 timecost = 0.069047s
CS: find better solution, the fvsp is = 859	 timecost = 0.069097s
CS: find better solution, the fvsp is = 858	 timecost = 0.069141s
CS: find better solution, the fvsp is = 857	 timecost = 0.069188s
CS: find better solution, the fvsp is = 856	 timecost = 0.069231s
CS: find better solution, the fvsp is = 855	 timecost = 0.069288s
CS: find better solution, the fvsp is = 854	 timecost = 0.069334s
CS: find better solution, the fvsp is = 853	 timecost = 0.069383s
CS: find better solution, the fvsp is = 852	 timecost = 0.069433s
CS: find better solution, the fvsp is = 851	 timecost = 0.069482s
CS: find better solution, the fvsp is = 850	 timecost = 0.069528s
CS: find better solution, the fvsp is = 849	 timecost = 0.069577s
CS: find better solution, the fvsp is = 848	 timecost = 0.069626s
CS: find better solution, the fvsp is = 847	 timecost = 0.069675s
CS: find better solution, the fvsp is = 846	 timecost = 0.069726s
CS: find better solution, the fvsp is = 845	 timecost = 0.069774s
CS: find better solution, the fvsp is = 844	 timecost = 0.069823s
CS: find better solution, the fvsp is = 843	 timecost = 0.069873s
CS: find better solution, the fvsp is = 842	 timecost = 0.06993s
CS: find better solution, the fvsp is = 841	 timecost = 0.069976s
CS: find better solution, the fvsp is = 840	 timecost = 0.070023s
CS: find better solution, the fvsp is = 839	 timecost = 0.070072s
CS: find better solution, the fvsp is = 838	 timecost = 0.070121s
CS: find better solution, the fvsp is = 837	 timecost = 0.070167s
CS: find better solution, the fvsp is = 836	 timecost = 0.070218s
CS: find better solution, the fvsp is = 835	 timecost = 0.070273s
CS: find better solution, the fvsp is = 834	 timecost = 0.070318s
CS: find better solution, the fvsp is = 833	 timecost = 0.070369s
CS: find better solution, the fvsp is = 832	 timecost = 0.070419s
CS: find better solution, the fvsp is = 831	 timecost = 0.070463s
CS: find better solution, the fvsp is = 830	 timecost = 0.070515s
CS: find better solution, the fvsp is = 829	 timecost = 0.070565s
CS: find better solution, the fvsp is = 828	 timecost = 0.070614s
CS: find better solution, the fvsp is = 827	 timecost = 0.070662s
CS: find better solution, the fvsp is = 826	 timecost = 0.070706s
CS: find better solution, the fvsp is = 825	 timecost = 0.07075s
CS: find better solution, the fvsp is = 824	 timecost = 0.070799s
CS: find better solution, the fvsp is = 823	 timecost = 0.070844s
CS: find better solution, the fvsp is = 822	 timecost = 0.070893s
CS: find better solution, the fvsp is = 821	 timecost = 0.070941s
CS: find better solution, the fvsp is = 820	 timecost = 0.070989s
CS: find better solution, the fvsp is = 819	 timecost = 0.07104s
CS: find better solution, the fvsp is = 818	 timecost = 0.071087s
CS: find better solution, the fvsp is = 817	 timecost = 0.071135s
CS: find better solution, the fvsp is = 816	 timecost = 0.071183s
CS: find better solution, the fvsp is = 815	 timecost = 0.071227s
CS: find better solution, the fvsp is = 814	 timecost = 0.07128s
CS: find better solution, the fvsp is = 813	 timecost = 0.07133s
CS: find better solution, the fvsp is = 812	 timecost = 0.071377s
CS: find better solution, the fvsp is = 811	 timecost = 0.071428s
CS: find better solution, the fvsp is = 810	 timecost = 0.071473s
CS: find better solution, the fvsp is = 809	 timecost = 0.071518s
CS: find better solution, the fvsp is = 808	 timecost = 0.071567s
CS: find better solution, the fvsp is = 807	 timecost = 0.071619s
CS: find better solution, the fvsp is = 806	 timecost = 0.071667s
CS: find better solution, the fvsp is = 805	 timecost = 0.071713s
CS: find better solution, the fvsp is = 804	 timecost = 0.071761s
CS: find better solution, the fvsp is = 803	 timecost = 0.071808s
CS: find better solution, the fvsp is = 802	 timecost = 0.071856s
CS: find better solution, the fvsp is = 801	 timecost = 0.071905s
CS: find better solution, the fvsp is = 800	 timecost = 0.071952s
CS: find better solution, the fvsp is = 799	 timecost = 0.072002s
CS: find better solution, the fvsp is = 798	 timecost = 0.072052s
CS: find better solution, the fvsp is = 797	 timecost = 0.072096s
CS: find better solution, the fvsp is = 796	 timecost = 0.072147s
CS: find better solution, the fvsp is = 795	 timecost = 0.072199s
CS: find better solution, the fvsp is = 794	 timecost = 0.072254s
CS: find better solution, the fvsp is = 793	 timecost = 0.093381s
CS: find better solution, the fvsp is = 792	 timecost = 0.093442s
CS: find better solution, the fvsp is = 791	 timecost = 0.093492s
CS: find better solution, the fvsp is = 790	 timecost = 0.093541s
CS: find better solution, the fvsp is = 789	 timecost = 0.093591s
CS: find better solution, the fvsp is = 788	 timecost = 0.093643s
CS: find better solution, the fvsp is = 787	 timecost = 0.093695s
CS: find better solution, the fvsp is = 786	 timecost = 0.093744s
CS: find better solution, the fvsp is = 785	 timecost = 0.09379s
CS: find better solution, the fvsp is = 784	 timecost = 0.093836s
CS: find better solution, the fvsp is = 783	 timecost = 0.093881s
CS: find better solution, the fvsp is = 782	 timecost = 0.09393s
CS: find better solution, the fvsp is = 781	 timecost = 0.09398s
CS: find better solution, the fvsp is = 780	 timecost = 0.09403s
CS: find better solution, the fvsp is = 779	 timecost = 0.094085s
CS: find better solution, the fvsp is = 778	 timecost = 0.094133s
CS: find better solution, the fvsp is = 777	 timecost = 0.09418s
CS: find better solution, the fvsp is = 776	 timecost = 0.094227s
CS: find better solution, the fvsp is = 775	 timecost = 0.094286s
CS: find better solution, the fvsp is = 774	 timecost = 0.094338s
CS: find better solution, the fvsp is = 773	 timecost = 0.094387s
CS: find better solution, the fvsp is = 772	 timecost = 0.094437s
CS: find better solution, the fvsp is = 771	 timecost = 0.094489s
CS: find better solution, the fvsp is = 770	 timecost = 0.094541s
CS: find better solution, the fvsp is = 769	 timecost = 0.094592s
CS: find better solution, the fvsp is = 768	 timecost = 0.094639s
CS: find better solution, the fvsp is = 767	 timecost = 0.094688s
CS: find better solution, the fvsp is = 766	 timecost = 0.09474s
CS: find better solution, the fvsp is = 765	 timecost = 0.094791s
CS: find better solution, the fvsp is = 764	 timecost = 0.094841s
CS: find better solution, the fvsp is = 763	 timecost = 0.09489s
CS: find better solution, the fvsp is = 762	 timecost = 0.094942s
CS: find better solution, the fvsp is = 761	 timecost = 0.094993s
CS: find better solution, the fvsp is = 760	 timecost = 0.095042s
CS: find better solution, the fvsp is = 759	 timecost = 0.095092s
CS: find better solution, the fvsp is = 758	 timecost = 0.09514s
CS: find better solution, the fvsp is = 757	 timecost = 0.09519s
CS: find better solution, the fvsp is = 756	 timecost = 0.095248s
CS: find better solution, the fvsp is = 755	 timecost = 0.095299s
CS: find better solution, the fvsp is = 754	 timecost = 0.095349s
CS: find better solution, the fvsp is = 753	 timecost = 0.0954s
CS: find better solution, the fvsp is = 752	 timecost = 0.09545s
CS: find better solution, the fvsp is = 751	 timecost = 0.0955s
CS: find better solution, the fvsp is = 750	 timecost = 0.09555s
CS: find better solution, the fvsp is = 749	 timecost = 0.095601s
CS: find better solution, the fvsp is = 748	 timecost = 0.095653s
CS: find better solution, the fvsp is = 747	 timecost = 0.0957s
CS: find better solution, the fvsp is = 746	 timecost = 0.095749s
CS: find better solution, the fvsp is = 745	 timecost = 0.095801s
CS: find better solution, the fvsp is = 744	 timecost = 0.09585s
CS: find better solution, the fvsp is = 743	 timecost = 0.113278s
CS: find better solution, the fvsp is = 742	 timecost = 0.113353s
CS: find better solution, the fvsp is = 741	 timecost = 0.113405s
CS: find better solution, the fvsp is = 740	 timecost = 0.113455s
CS: find better solution, the fvsp is = 739	 timecost = 0.113506s
CS: find better solution, the fvsp is = 738	 timecost = 0.113557s
CS: find better solution, the fvsp is = 737	 timecost = 0.113604s
CS: find better solution, the fvsp is = 736	 timecost = 0.113649s
CS: find better solution, the fvsp is = 735	 timecost = 0.113698s
CS: find better solution, the fvsp is = 734	 timecost = 0.11375s
CS: find better solution, the fvsp is = 733	 timecost = 0.113802s
CS: find better solution, the fvsp is = 732	 timecost = 0.113854s
CS: find better solution, the fvsp is = 731	 timecost = 0.113901s
CS: find better solution, the fvsp is = 730	 timecost = 0.113949s
CS: find better solution, the fvsp is = 729	 timecost = 0.114s
CS: find better solution, the fvsp is = 728	 timecost = 0.11405s
CS: find better solution, the fvsp is = 727	 timecost = 0.114099s
CS: find better solution, the fvsp is = 726	 timecost = 0.114149s
CS: find better solution, the fvsp is = 725	 timecost = 0.1142s
CS: find better solution, the fvsp is = 724	 timecost = 0.114254s
CS: find better solution, the fvsp is = 723	 timecost = 0.114305s
CS: find better solution, the fvsp is = 722	 timecost = 0.114353s
CS: find better solution, the fvsp is = 721	 timecost = 0.114406s
CS: find better solution, the fvsp is = 720	 timecost = 0.114454s
CS: find better solution, the fvsp is = 719	 timecost = 0.114501s
CS: find better solution, the fvsp is = 718	 timecost = 0.114553s
CS: find better solution, the fvsp is = 717	 timecost = 0.114609s
CS: find better solution, the fvsp is = 716	 timecost = 0.114659s
CS: find better solution, the fvsp is = 715	 timecost = 0.129395s
CS: find better solution, the fvsp is = 714	 timecost = 0.129449s
CS: find better solution, the fvsp is = 713	 timecost = 0.129499s
CS: find better solution, the fvsp is = 712	 timecost = 0.129549s
CS: find better solution, the fvsp is = 711	 timecost = 0.129601s
CS: find better solution, the fvsp is = 710	 timecost = 0.129652s
CS: find better solution, the fvsp is = 709	 timecost = 0.1297s
CS: find better solution, the fvsp is = 708	 timecost = 0.12975s
CS: find better solution, the fvsp is = 707	 timecost = 0.129801s
CS: find better solution, the fvsp is = 706	 timecost = 0.129851s
CS: find better solution, the fvsp is = 705	 timecost = 0.129904s
CS: find better solution, the fvsp is = 704	 timecost = 0.129955s
CS: find better solution, the fvsp is = 703	 timecost = 0.130007s
CS: find better solution, the fvsp is = 702	 timecost = 0.13006s
CS: find better solution, the fvsp is = 701	 timecost = 0.130111s
CS: find better solution, the fvsp is = 700	 timecost = 0.130164s
CS: find better solution, the fvsp is = 699	 timecost = 0.130215s
CS: find better solution, the fvsp is = 698	 timecost = 0.130272s
CS: find better solution, the fvsp is = 697	 timecost = 0.130324s
CS: find better solution, the fvsp is = 696	 timecost = 0.130377s
CS: find better solution, the fvsp is = 695	 timecost = 0.143445s
CS: find better solution, the fvsp is = 694	 timecost = 0.143497s
CS: find better solution, the fvsp is = 693	 timecost = 0.143547s
CS: find better solution, the fvsp is = 692	 timecost = 0.1436s
CS: find better solution, the fvsp is = 691	 timecost = 0.14365s
CS: find better solution, the fvsp is = 690	 timecost = 0.1437s
CS: find better solution, the fvsp is = 689	 timecost = 0.143752s
CS: find better solution, the fvsp is = 688	 timecost = 0.143806s
CS: find better solution, the fvsp is = 687	 timecost = 0.143855s
CS: find better solution, the fvsp is = 686	 timecost = 0.143902s
CS: find better solution, the fvsp is = 685	 timecost = 0.143956s
CS: find better solution, the fvsp is = 684	 timecost = 0.144008s
CS: find better solution, the fvsp is = 683	 timecost = 0.144056s
CS: find better solution, the fvsp is = 682	 timecost = 0.144106s
CS: find better solution, the fvsp is = 681	 timecost = 0.14416s
CS: find better solution, the fvsp is = 680	 timecost = 0.144211s
CS: find better solution, the fvsp is = 679	 timecost = 0.156445s
CS: find better solution, the fvsp is = 678	 timecost = 0.156499s
CS: find better solution, the fvsp is = 677	 timecost = 0.15655s
CS: find better solution, the fvsp is = 676	 timecost = 0.156598s
CS: find better solution, the fvsp is = 675	 timecost = 0.156649s
CS: find better solution, the fvsp is = 674	 timecost = 0.156701s
CS: find better solution, the fvsp is = 673	 timecost = 0.156754s
CS: find better solution, the fvsp is = 672	 timecost = 0.156806s
CS: find better solution, the fvsp is = 671	 timecost = 0.156857s
CS: find better solution, the fvsp is = 670	 timecost = 0.156908s
CS: find better solution, the fvsp is = 669	 timecost = 0.156959s
CS: find better solution, the fvsp is = 668	 timecost = 0.157014s
CS: find better solution, the fvsp is = 667	 timecost = 0.168122s
CS: find better solution, the fvsp is = 666	 timecost = 0.16818s
CS: find better solution, the fvsp is = 665	 timecost = 0.168229s
CS: find better solution, the fvsp is = 664	 timecost = 0.179338s
CS: find better solution, the fvsp is = 663	 timecost = 0.179392s
CS: find better solution, the fvsp is = 662	 timecost = 0.179444s
CS: find better solution, the fvsp is = 661	 timecost = 0.179492s
CS: find better solution, the fvsp is = 660	 timecost = 0.179547s
CS: find better solution, the fvsp is = 659	 timecost = 0.179601s
CS: find better solution, the fvsp is = 658	 timecost = 0.179653s
CS: find better solution, the fvsp is = 657	 timecost = 0.189748s
CS: find better solution, the fvsp is = 656	 timecost = 0.189799s
CS: find better solution, the fvsp is = 655	 timecost = 0.189856s
CS: find better solution, the fvsp is = 654	 timecost = 0.18991s
CS: find better solution, the fvsp is = 653	 timecost = 0.189964s
CS: find better solution, the fvsp is = 652	 timecost = 0.190015s
CS: find better solution, the fvsp is = 651	 timecost = 0.199377s
CS: find better solution, the fvsp is = 650	 timecost = 0.199434s
CS: find better solution, the fvsp is = 649	 timecost = 0.199486s
CS: find better solution, the fvsp is = 648	 timecost = 0.208938s
CS: find better solution, the fvsp is = 647	 timecost = 0.208997s
CS: find better solution, the fvsp is = 646	 timecost = 0.209045s
CS: find better solution, the fvsp is = 645	 timecost = 0.227972s
CS: find better solution, the fvsp is = 644	 timecost = 0.228028s
CS: find better solution, the fvsp is = 643	 timecost = 0.228082s
CS: find better solution, the fvsp is = 642	 timecost = 0.237013s
CS: find better solution, the fvsp is = 641	 timecost = 0.23707s
CS: find better solution, the fvsp is = 640	 timecost = 0.237128s
CS: find better solution, the fvsp is = 639	 timecost = 0.245568s
CS: find better solution, the fvsp is = 638	 timecost = 0.254126s
CS: find better solution, the fvsp is = 637	 timecost = 0.262853s
CS: find better solution, the fvsp is = 636	 timecost = 0.280781s
CS: find better solution, the fvsp is = 635	 timecost = 0.280843s
CS: find better solution, the fvsp is = 634	 timecost = 0.289499s
CS: find better solution, the fvsp is = 633	 timecost = 0.297395s
CS: find better solution, the fvsp is = 632	 timecost = 0.297453s
CS: find better solution, the fvsp is = 631	 timecost = 0.297501s
CS: find better solution, the fvsp is = 630	 timecost = 0.297549s
CS: find better solution, the fvsp is = 629	 timecost = 0.297604s
CS: find better solution, the fvsp is = 628	 timecost = 0.297656s
CS: find better solution, the fvsp is = 627	 timecost = 0.297709s
CS: find better solution, the fvsp is = 626	 timecost = 0.304752s
CS: find better solution, the fvsp is = 625	 timecost = 0.304809s
CS: find better solution, the fvsp is = 624	 timecost = 0.319072s
CS: find better solution, the fvsp is = 623	 timecost = 0.319143s
CS: find better solution, the fvsp is = 622	 timecost = 0.33282s
CS: find better solution, the fvsp is = 621	 timecost = 0.340123s
CS: find better solution, the fvsp is = 620	 timecost = 0.354741s
CS: find better solution, the fvsp is = 619	 timecost = 0.354801s
CS: find better solution, the fvsp is = 618	 timecost = 0.354849s
CS: find better solution, the fvsp is = 617	 timecost = 0.362098s
CS: find better solution, the fvsp is = 616	 timecost = 0.383095s
CS: find better solution, the fvsp is = 615	 timecost = 0.383165s
CS: find better solution, the fvsp is = 614	 timecost = 0.390256s
CS: find better solution, the fvsp is = 613	 timecost = 0.410831s
CS: find better solution, the fvsp is = 612	 timecost = 0.424613s
CS: find better solution, the fvsp is = 611	 timecost = 0.438645s
CS: find better solution, the fvsp is = 610	 timecost = 0.452521s
CS: find better solution, the fvsp is = 609	 timecost = 0.508499s
CS: find better solution, the fvsp is = 608	 timecost = 0.508573s
CS: find better solution, the fvsp is = 607	 timecost = 0.514554s
CS: find better solution, the fvsp is = 606	 timecost = 0.527785s
CS: find better solution, the fvsp is = 605	 timecost = 0.527863s
CS: find better solution, the fvsp is = 604	 timecost = 0.644707s
CS: find better solution, the fvsp is = 603	 timecost = 0.644793s
CS: find better solution, the fvsp is = 602	 timecost = 0.644847s
CS: find better solution, the fvsp is = 601	 timecost = 0.644902s
CS: find better solution, the fvsp is = 600	 timecost = 0.644953s
CS: find better solution, the fvsp is = 599	 timecost = 0.656892s
CS: find better solution, the fvsp is = 598	 timecost = 0.656958s
CS: find better solution, the fvsp is = 597	 timecost = 0.668268s
CS: find better solution, the fvsp is = 596	 timecost = 0.668328s
CS: find better solution, the fvsp is = 595	 timecost = 0.691502s
CS: find better solution, the fvsp is = 594	 timecost = 0.762086s
CS: find better solution, the fvsp is = 593	 timecost = 0.787176s
CS: find better solution, the fvsp is = 592	 timecost = 0.787237s
CS: find better solution, the fvsp is = 591	 timecost = 1.01761s
CS: find better solution, the fvsp is = 590	 timecost = 1.01771s
CS: find better solution, the fvsp is = 589	 timecost = 1.04017s
CS: find better solution, the fvsp is = 588	 timecost = 1.04024s
CS: find better solution, the fvsp is = 587	 timecost = 1.05126s
CS: find better solution, the fvsp is = 586	 timecost = 1.05132s
CS: find better solution, the fvsp is = 585	 timecost = 1.05997s
CS: find better solution, the fvsp is = 584	 timecost = 1.06003s
CS: find better solution, the fvsp is = 583	 timecost = 1.06009s
CS: find better solution, the fvsp is = 582	 timecost = 1.49127s
CS: find better solution, the fvsp is = 581	 timecost = 1.49137s
CS: find better solution, the fvsp is = 580	 timecost = 1.61114s
CS: find better solution, the fvsp is = 579	 timecost = 1.6949s
CS: find better solution, the fvsp is = 578	 timecost = 1.74704s
CS: find better solution, the fvsp is = 577	 timecost = 1.83335s
CS: find better solution, the fvsp is = 576	 timecost = 1.83864s
CS: find better solution, the fvsp is = 575	 timecost = 1.85009s
CS: find better solution, the fvsp is = 574	 timecost = 2.52001s
CS: find better solution, the fvsp is = 573	 timecost = 2.5683s
CS: find better solution, the fvsp is = 572	 timecost = 2.60271s
CS: find better solution, the fvsp is = 571	 timecost = 2.68141s
CS: find better solution, the fvsp is = 570	 timecost = 2.72881s
CS: find better solution, the fvsp is = 569	 timecost = 2.73961s
CS: find better solution, the fvsp is = 568	 timecost = 2.78087s
CS: find better solution, the fvsp is = 567	 timecost = 2.78094s
CS: find better solution, the fvsp is = 566	 timecost = 3.84454s
CS: find better solution, the fvsp is = 565	 timecost = 3.89231s
CS: find better solution, the fvsp is = 564	 timecost = 3.89239s
CS: find better solution, the fvsp is = 563	 timecost = 3.90276s
CS: find better solution, the fvsp is = 562	 timecost = 3.95307s
CS: find better solution, the fvsp is = 561	 timecost = 3.95316s
CS: find better solution, the fvsp is = 560	 timecost = 4.71462s
CS: find better solution, the fvsp is = 559	 timecost = 5.52351s
CS: find better solution, the fvsp is = 558	 timecost = 6.26695s
CS: find better solution, the fvsp is = 557	 timecost = 7.17907s
CS: find better solution, the fvsp is = 556	 timecost = 7.55455s
CS: find better solution, the fvsp is = 555	 timecost = 8.83227s
CS: find better solution, the fvsp is = 554	 timecost = 8.96578s
CS: find better solution, the fvsp is = 553	 timecost = 10.6512s
CS: find better solution, the fvsp is = 552	 timecost = 16.5869s
CS: find better solution, the fvsp is = 551	 timecost = 17.5312s
CS: find better solution, the fvsp is = 550	 timecost = 18.1345s
CS: find better solution, the fvsp is = 549	 timecost = 18.4448s
CS: find better solution, the fvsp is = 548	 timecost = 22.1701s
CS: find better solution, the fvsp is = 547	 timecost = 30.275s
CS: find better solution, the fvsp is = 546	 timecost = 40.5154s
CS: find better solution, the fvsp is = 545	 timecost = 40.8449s
CS: find better solution, the fvsp is = 544	 timecost = 41.4265s
CS: find better solution, the fvsp is = 543	 timecost = 41.5375s
CS: find better solution, the fvsp is = 542	 timecost = 44.9853s
CS: find better solution, the fvsp is = 541	 timecost = 83.3588s
CS: find better solution, the fvsp is = 540	 timecost = 83.7453s
CS: find better solution, the fvsp is = 539	 timecost = 113.333s
CS: find better solution, the fvsp is = 538	 timecost = 117.246s
CS: find better solution, the fvsp is = 537	 timecost = 143.456s
CS: find better solution, the fvsp is = 536	 timecost = 157.583s
CS: find better solution, the fvsp is = 535	 timecost = 167.767s
CS: find better solution, the fvsp is = 534	 timecost = 168.08s
CS: find better solution, the fvsp is = 533	 timecost = 260.138s
CS: find better solution, the fvsp is = 532	 timecost = 265.983s
CS: find better solution, the fvsp is = 531	 timecost = 302.066s
local_f = 531
key node:
108 56 911 1974 1082 565 1547 1074 540 1980 211 258 419 872 1486 1440 214 1168 366 1833 199 1535 719 1769 858 1688 798 1646 571 314 717 165 1817 1496 517 515 396 1423 658 1890 481 619 1021 1302 1197 1889 1953 194 1582 1494 1781 1058 492 341 1661 269 1427 1810 1394 1351 1441 1696 400 745 61 1952 666 1683 1741 1114 938 455 1667 1120 1672 634 865 120 177 147 1822 952 1615 1156 1240 241 1002 974 1192 1514 1792 96 537 221 1682 1166 787 104 1165 54 1641 1489 749 381 1884 1995 202 1826 770 1698 1155 1906 1409 1176 443 281 782 682 438 823 1144 1470 1402 809 1403 488 1806 1988 1585 1444 63 788 246 50 698 1304 1149 1146 1837 897 470 530 1730 198 485 789 1159 8 344 1872 91 267 1347 875 1295 1856 946 1383 730 311 1260 1611 1124 1237 1073 1128 1274 1935 1515 1126 416 627 707 1121 1417 1522 464 145 1819 1071 1183 1983 1960 1395 803 1755 486 541 1733 1198 16 271 1727 377 179 1123 332 1181 740 702 195 276 1488 1725 233 1430 248 1676 1573 1446 1626 42 1739 1333 1690 1132 649 1450 1754 1909 1054 893 524 1288 1565 655 1523 910 1897 143 1151 1681 1389 992 1473 1069 1893 210 1600 613 436 1276 1878 323 59 808 721 1650 153 76 1679 1223 538 294 884 948 1050 1398 1701 1752 1749 1528 701 1693 662 336 1425 549 468 1907 1393 1452 263 799 1391 128 882 935 1289 168 407 840 604 101 1902 1949 1991 1337 223 797 1793 217 1706 1475 1855 1377 180 880 773 1816 1853 849 651 1737 894 309 602 1658 456 1940 1743 1608 1802 987 1971 1296 257 720 1929 830 351 1046 424 962 1379 542 1249 1341 46 1674 1770 1685 949 191 1605 1010 942 917 1158 379 1510 9 1195 1717 129 62 1354 285 1521 1552 656 776 5 668 1193 1477 1290 812 1096 1033 449 769 965 1513 1006 10 510 605 1067 1352 1703 1622 963 390 1534 1362 406 264 224 1009 1245 1281 28 741 126 989 1772 1776 1355 392 293 1858 1813 290 968 1349 67 1408 343 645 1076 725 686 1283 895 1753 1951 115 15 256 471 391 1320 684 983 423 1493 1738 1434 382 1789 295 1134 251 1019 1387 1059 886 1047 1219 114 83 253 1282 543 110 1119 1860 1846 1689 933 1392 1782 733 1467 1018 318 1687 912 1372 1758 757 1898 1432 1649 1061 215 444 1538 65 225 1004 718 1064 997 1731 1218 958 790 345 1271 1085 690 783 1293 1555 463 1008 1097 737 991 980 601 252 355 118 739 566 1259 312 1716 736 1266 1617 964 594 1255 0 1014 1480 876 1888 411 825 1680 371 1448 398 681 1961 393 121 496 1055 1145 1113 758 1651 1694 1873 1959 1125 1556 1501 1419 1610 1468 620 1915 1439 94 
============================ round 6 ===============================
Complete the construction of the initial solution, the fvsp is = 906	 timecost = 0.038127s
CS: find better solution, the fvsp is = 905	 timecost = 0.067879s
CS: find better solution, the fvsp is = 904	 timecost = 0.067943s
CS: find better solution, the fvsp is = 903	 timecost = 0.068003s
CS: find better solution, the fvsp is = 902	 timecost = 0.068053s
CS: find better solution, the fvsp is = 901	 timecost = 0.068104s
CS: find better solution, the fvsp is = 900	 timecost = 0.068153s
CS: find better solution, the fvsp is = 899	 timecost = 0.068203s
CS: find better solution, the fvsp is = 898	 timecost = 0.068246s
CS: find better solution, the fvsp is = 897	 timecost = 0.068294s
CS: find better solution, the fvsp is = 896	 timecost = 0.06834s
CS: find better solution, the fvsp is = 895	 timecost = 0.068386s
CS: find better solution, the fvsp is = 894	 timecost = 0.068429s
CS: find better solution, the fvsp is = 893	 timecost = 0.068475s
CS: find better solution, the fvsp is = 892	 timecost = 0.06853s
CS: find better solution, the fvsp is = 891	 timecost = 0.068582s
CS: find better solution, the fvsp is = 890	 timecost = 0.068632s
CS: find better solution, the fvsp is = 889	 timecost = 0.068681s
CS: find better solution, the fvsp is = 888	 timecost = 0.068725s
CS: find better solution, the fvsp is = 887	 timecost = 0.068775s
CS: find better solution, the fvsp is = 886	 timecost = 0.068827s
CS: find better solution, the fvsp is = 885	 timecost = 0.068873s
CS: find better solution, the fvsp is = 884	 timecost = 0.068921s
CS: find better solution, the fvsp is = 883	 timecost = 0.068972s
CS: find better solution, the fvsp is = 882	 timecost = 0.069021s
CS: find better solution, the fvsp is = 881	 timecost = 0.069075s
CS: find better solution, the fvsp is = 880	 timecost = 0.069121s
CS: find better solution, the fvsp is = 879	 timecost = 0.069169s
CS: find better solution, the fvsp is = 878	 timecost = 0.069214s
CS: find better solution, the fvsp is = 877	 timecost = 0.069263s
CS: find better solution, the fvsp is = 876	 timecost = 0.069307s
CS: find better solution, the fvsp is = 875	 timecost = 0.069349s
CS: find better solution, the fvsp is = 874	 timecost = 0.069393s
CS: find better solution, the fvsp is = 873	 timecost = 0.069441s
CS: find better solution, the fvsp is = 872	 timecost = 0.069487s
CS: find better solution, the fvsp is = 871	 timecost = 0.069531s
CS: find better solution, the fvsp is = 870	 timecost = 0.069579s
CS: find better solution, the fvsp is = 869	 timecost = 0.069627s
CS: find better solution, the fvsp is = 868	 timecost = 0.069676s
CS: find better solution, the fvsp is = 867	 timecost = 0.069726s
CS: find better solution, the fvsp is = 866	 timecost = 0.06977s
CS: find better solution, the fvsp is = 865	 timecost = 0.069814s
CS: find better solution, the fvsp is = 864	 timecost = 0.069861s
CS: find better solution, the fvsp is = 863	 timecost = 0.06991s
CS: find better solution, the fvsp is = 862	 timecost = 0.069954s
CS: find better solution, the fvsp is = 861	 timecost = 0.070009s
CS: find better solution, the fvsp is = 860	 timecost = 0.070054s
CS: find better solution, the fvsp is = 859	 timecost = 0.070101s
CS: find better solution, the fvsp is = 858	 timecost = 0.07015s
CS: find better solution, the fvsp is = 857	 timecost = 0.070198s
CS: find better solution, the fvsp is = 856	 timecost = 0.070249s
CS: find better solution, the fvsp is = 855	 timecost = 0.070294s
CS: find better solution, the fvsp is = 854	 timecost = 0.070341s
CS: find better solution, the fvsp is = 853	 timecost = 0.07039s
CS: find better solution, the fvsp is = 852	 timecost = 0.070437s
CS: find better solution, the fvsp is = 851	 timecost = 0.070486s
CS: find better solution, the fvsp is = 850	 timecost = 0.070532s
CS: find better solution, the fvsp is = 849	 timecost = 0.070582s
CS: find better solution, the fvsp is = 848	 timecost = 0.070631s
CS: find better solution, the fvsp is = 847	 timecost = 0.070679s
CS: find better solution, the fvsp is = 846	 timecost = 0.070724s
CS: find better solution, the fvsp is = 845	 timecost = 0.070775s
CS: find better solution, the fvsp is = 844	 timecost = 0.070824s
CS: find better solution, the fvsp is = 843	 timecost = 0.070873s
CS: find better solution, the fvsp is = 842	 timecost = 0.070922s
CS: find better solution, the fvsp is = 841	 timecost = 0.070976s
CS: find better solution, the fvsp is = 840	 timecost = 0.071026s
CS: find better solution, the fvsp is = 839	 timecost = 0.071071s
CS: find better solution, the fvsp is = 838	 timecost = 0.071116s
CS: find better solution, the fvsp is = 837	 timecost = 0.071166s
CS: find better solution, the fvsp is = 836	 timecost = 0.071211s
CS: find better solution, the fvsp is = 835	 timecost = 0.07126s
CS: find better solution, the fvsp is = 834	 timecost = 0.071308s
CS: find better solution, the fvsp is = 833	 timecost = 0.071358s
CS: find better solution, the fvsp is = 832	 timecost = 0.071407s
CS: find better solution, the fvsp is = 831	 timecost = 0.071456s
CS: find better solution, the fvsp is = 830	 timecost = 0.071505s
CS: find better solution, the fvsp is = 829	 timecost = 0.071552s
CS: find better solution, the fvsp is = 828	 timecost = 0.071596s
CS: find better solution, the fvsp is = 827	 timecost = 0.071645s
CS: find better solution, the fvsp is = 826	 timecost = 0.071694s
CS: find better solution, the fvsp is = 825	 timecost = 0.071744s
CS: find better solution, the fvsp is = 824	 timecost = 0.071792s
CS: find better solution, the fvsp is = 823	 timecost = 0.071839s
CS: find better solution, the fvsp is = 822	 timecost = 0.071884s
CS: find better solution, the fvsp is = 821	 timecost = 0.071932s
CS: find better solution, the fvsp is = 820	 timecost = 0.071991s
CS: find better solution, the fvsp is = 819	 timecost = 0.072045s
CS: find better solution, the fvsp is = 818	 timecost = 0.072092s
CS: find better solution, the fvsp is = 817	 timecost = 0.072141s
CS: find better solution, the fvsp is = 816	 timecost = 0.072191s
CS: find better solution, the fvsp is = 815	 timecost = 0.072236s
CS: find better solution, the fvsp is = 814	 timecost = 0.07228s
CS: find better solution, the fvsp is = 813	 timecost = 0.072325s
CS: find better solution, the fvsp is = 812	 timecost = 0.072374s
CS: find better solution, the fvsp is = 811	 timecost = 0.072423s
CS: find better solution, the fvsp is = 810	 timecost = 0.072473s
CS: find better solution, the fvsp is = 809	 timecost = 0.072532s
CS: find better solution, the fvsp is = 808	 timecost = 0.072582s
CS: find better solution, the fvsp is = 807	 timecost = 0.072631s
CS: find better solution, the fvsp is = 806	 timecost = 0.07268s
CS: find better solution, the fvsp is = 805	 timecost = 0.072731s
CS: find better solution, the fvsp is = 804	 timecost = 0.072778s
CS: find better solution, the fvsp is = 803	 timecost = 0.072826s
CS: find better solution, the fvsp is = 802	 timecost = 0.072873s
CS: find better solution, the fvsp is = 801	 timecost = 0.072925s
CS: find better solution, the fvsp is = 800	 timecost = 0.072982s
CS: find better solution, the fvsp is = 799	 timecost = 0.073032s
CS: find better solution, the fvsp is = 798	 timecost = 0.073079s
CS: find better solution, the fvsp is = 797	 timecost = 0.073126s
CS: find better solution, the fvsp is = 796	 timecost = 0.073175s
CS: find better solution, the fvsp is = 795	 timecost = 0.073224s
CS: find better solution, the fvsp is = 794	 timecost = 0.073268s
CS: find better solution, the fvsp is = 793	 timecost = 0.073318s
CS: find better solution, the fvsp is = 792	 timecost = 0.073363s
CS: find better solution, the fvsp is = 791	 timecost = 0.073413s
CS: find better solution, the fvsp is = 790	 timecost = 0.073462s
CS: find better solution, the fvsp is = 789	 timecost = 0.073509s
CS: find better solution, the fvsp is = 788	 timecost = 0.073554s
CS: find better solution, the fvsp is = 787	 timecost = 0.0736s
CS: find better solution, the fvsp is = 786	 timecost = 0.073644s
CS: find better solution, the fvsp is = 785	 timecost = 0.073693s
CS: find better solution, the fvsp is = 784	 timecost = 0.07374s
CS: find better solution, the fvsp is = 783	 timecost = 0.073791s
CS: find better solution, the fvsp is = 782	 timecost = 0.073839s
CS: find better solution, the fvsp is = 781	 timecost = 0.073888s
CS: find better solution, the fvsp is = 780	 timecost = 0.092495s
CS: find better solution, the fvsp is = 779	 timecost = 0.092557s
CS: find better solution, the fvsp is = 778	 timecost = 0.092608s
CS: find better solution, the fvsp is = 777	 timecost = 0.092657s
CS: find better solution, the fvsp is = 776	 timecost = 0.092704s
CS: find better solution, the fvsp is = 775	 timecost = 0.092755s
CS: find better solution, the fvsp is = 774	 timecost = 0.092801s
CS: find better solution, the fvsp is = 773	 timecost = 0.09285s
CS: find better solution, the fvsp is = 772	 timecost = 0.092895s
CS: find better solution, the fvsp is = 771	 timecost = 0.092946s
CS: find better solution, the fvsp is = 770	 timecost = 0.093005s
CS: find better solution, the fvsp is = 769	 timecost = 0.093055s
CS: find better solution, the fvsp is = 768	 timecost = 0.093105s
CS: find better solution, the fvsp is = 767	 timecost = 0.093151s
CS: find better solution, the fvsp is = 766	 timecost = 0.093201s
CS: find better solution, the fvsp is = 765	 timecost = 0.093252s
CS: find better solution, the fvsp is = 764	 timecost = 0.093305s
CS: find better solution, the fvsp is = 763	 timecost = 0.093354s
CS: find better solution, the fvsp is = 762	 timecost = 0.093405s
CS: find better solution, the fvsp is = 761	 timecost = 0.093454s
CS: find better solution, the fvsp is = 760	 timecost = 0.093504s
CS: find better solution, the fvsp is = 759	 timecost = 0.09355s
CS: find better solution, the fvsp is = 758	 timecost = 0.093598s
CS: find better solution, the fvsp is = 757	 timecost = 0.093655s
CS: find better solution, the fvsp is = 756	 timecost = 0.093707s
CS: find better solution, the fvsp is = 755	 timecost = 0.093754s
CS: find better solution, the fvsp is = 754	 timecost = 0.093806s
CS: find better solution, the fvsp is = 753	 timecost = 0.093853s
CS: find better solution, the fvsp is = 752	 timecost = 0.093905s
CS: find better solution, the fvsp is = 751	 timecost = 0.093954s
CS: find better solution, the fvsp is = 750	 timecost = 0.094014s
CS: find better solution, the fvsp is = 749	 timecost = 0.094069s
CS: find better solution, the fvsp is = 748	 timecost = 0.094119s
CS: find better solution, the fvsp is = 747	 timecost = 0.09417s
CS: find better solution, the fvsp is = 746	 timecost = 0.094222s
CS: find better solution, the fvsp is = 745	 timecost = 0.094271s
CS: find better solution, the fvsp is = 744	 timecost = 0.094318s
CS: find better solution, the fvsp is = 743	 timecost = 0.094367s
CS: find better solution, the fvsp is = 742	 timecost = 0.094418s
CS: find better solution, the fvsp is = 741	 timecost = 0.094466s
CS: find better solution, the fvsp is = 740	 timecost = 0.094516s
CS: find better solution, the fvsp is = 739	 timecost = 0.094567s
CS: find better solution, the fvsp is = 738	 timecost = 0.11012s
CS: find better solution, the fvsp is = 737	 timecost = 0.110183s
CS: find better solution, the fvsp is = 736	 timecost = 0.110234s
CS: find better solution, the fvsp is = 735	 timecost = 0.110284s
CS: find better solution, the fvsp is = 734	 timecost = 0.110333s
CS: find better solution, the fvsp is = 733	 timecost = 0.110383s
CS: find better solution, the fvsp is = 732	 timecost = 0.110429s
CS: find better solution, the fvsp is = 731	 timecost = 0.11048s
CS: find better solution, the fvsp is = 730	 timecost = 0.110531s
CS: find better solution, the fvsp is = 729	 timecost = 0.110579s
CS: find better solution, the fvsp is = 728	 timecost = 0.110626s
CS: find better solution, the fvsp is = 727	 timecost = 0.110676s
CS: find better solution, the fvsp is = 726	 timecost = 0.110728s
CS: find better solution, the fvsp is = 725	 timecost = 0.11078s
CS: find better solution, the fvsp is = 724	 timecost = 0.110825s
CS: find better solution, the fvsp is = 723	 timecost = 0.110878s
CS: find better solution, the fvsp is = 722	 timecost = 0.110929s
CS: find better solution, the fvsp is = 721	 timecost = 0.110989s
CS: find better solution, the fvsp is = 720	 timecost = 0.111041s
CS: find better solution, the fvsp is = 719	 timecost = 0.111089s
CS: find better solution, the fvsp is = 718	 timecost = 0.111142s
CS: find better solution, the fvsp is = 717	 timecost = 0.111189s
CS: find better solution, the fvsp is = 716	 timecost = 0.111239s
CS: find better solution, the fvsp is = 715	 timecost = 0.11129s
CS: find better solution, the fvsp is = 714	 timecost = 0.111341s
CS: find better solution, the fvsp is = 713	 timecost = 0.111392s
CS: find better solution, the fvsp is = 712	 timecost = 0.111443s
CS: find better solution, the fvsp is = 711	 timecost = 0.111495s
CS: find better solution, the fvsp is = 710	 timecost = 0.111546s
CS: find better solution, the fvsp is = 709	 timecost = 0.111596s
CS: find better solution, the fvsp is = 708	 timecost = 0.123873s
CS: find better solution, the fvsp is = 707	 timecost = 0.12393s
CS: find better solution, the fvsp is = 706	 timecost = 0.123989s
CS: find better solution, the fvsp is = 705	 timecost = 0.124041s
CS: find better solution, the fvsp is = 704	 timecost = 0.124093s
CS: find better solution, the fvsp is = 703	 timecost = 0.124146s
CS: find better solution, the fvsp is = 702	 timecost = 0.124199s
CS: find better solution, the fvsp is = 701	 timecost = 0.124247s
CS: find better solution, the fvsp is = 700	 timecost = 0.124298s
CS: find better solution, the fvsp is = 699	 timecost = 0.124349s
CS: find better solution, the fvsp is = 698	 timecost = 0.124401s
CS: find better solution, the fvsp is = 697	 timecost = 0.124453s
CS: find better solution, the fvsp is = 696	 timecost = 0.124514s
CS: find better solution, the fvsp is = 695	 timecost = 0.124572s
CS: find better solution, the fvsp is = 694	 timecost = 0.124622s
CS: find better solution, the fvsp is = 693	 timecost = 0.124674s
CS: find better solution, the fvsp is = 692	 timecost = 0.124727s
CS: find better solution, the fvsp is = 691	 timecost = 0.124775s
CS: find better solution, the fvsp is = 690	 timecost = 0.135762s
CS: find better solution, the fvsp is = 689	 timecost = 0.135815s
CS: find better solution, the fvsp is = 688	 timecost = 0.135872s
CS: find better solution, the fvsp is = 687	 timecost = 0.135924s
CS: find better solution, the fvsp is = 686	 timecost = 0.135985s
CS: find better solution, the fvsp is = 685	 timecost = 0.136033s
CS: find better solution, the fvsp is = 684	 timecost = 0.136081s
CS: find better solution, the fvsp is = 683	 timecost = 0.136134s
CS: find better solution, the fvsp is = 682	 timecost = 0.136185s
CS: find better solution, the fvsp is = 681	 timecost = 0.147554s
CS: find better solution, the fvsp is = 680	 timecost = 0.14761s
CS: find better solution, the fvsp is = 679	 timecost = 0.147664s
CS: find better solution, the fvsp is = 678	 timecost = 0.147717s
CS: find better solution, the fvsp is = 677	 timecost = 0.14777s
CS: find better solution, the fvsp is = 676	 timecost = 0.147819s
CS: find better solution, the fvsp is = 675	 timecost = 0.14787s
CS: find better solution, the fvsp is = 674	 timecost = 0.147922s
CS: find better solution, the fvsp is = 673	 timecost = 0.157303s
CS: find better solution, the fvsp is = 672	 timecost = 0.157359s
CS: find better solution, the fvsp is = 671	 timecost = 0.157413s
CS: find better solution, the fvsp is = 670	 timecost = 0.157462s
CS: find better solution, the fvsp is = 669	 timecost = 0.157513s
CS: find better solution, the fvsp is = 668	 timecost = 0.157565s
CS: find better solution, the fvsp is = 667	 timecost = 0.157613s
CS: find better solution, the fvsp is = 666	 timecost = 0.166737s
CS: find better solution, the fvsp is = 665	 timecost = 0.166795s
CS: find better solution, the fvsp is = 664	 timecost = 0.185599s
CS: find better solution, the fvsp is = 663	 timecost = 0.18566s
CS: find better solution, the fvsp is = 662	 timecost = 0.185708s
CS: find better solution, the fvsp is = 661	 timecost = 0.185759s
CS: find better solution, the fvsp is = 660	 timecost = 0.185812s
CS: find better solution, the fvsp is = 659	 timecost = 0.185866s
CS: find better solution, the fvsp is = 658	 timecost = 0.185916s
CS: find better solution, the fvsp is = 657	 timecost = 0.185975s
CS: find better solution, the fvsp is = 656	 timecost = 0.19562s
CS: find better solution, the fvsp is = 655	 timecost = 0.195683s
CS: find better solution, the fvsp is = 654	 timecost = 0.195734s
CS: find better solution, the fvsp is = 653	 timecost = 0.195784s
CS: find better solution, the fvsp is = 652	 timecost = 0.203897s
CS: find better solution, the fvsp is = 651	 timecost = 0.203952s
CS: find better solution, the fvsp is = 650	 timecost = 0.204012s
CS: find better solution, the fvsp is = 649	 timecost = 0.204066s
CS: find better solution, the fvsp is = 648	 timecost = 0.204118s
CS: find better solution, the fvsp is = 647	 timecost = 0.20417s
CS: find better solution, the fvsp is = 646	 timecost = 0.204222s
CS: find better solution, the fvsp is = 645	 timecost = 0.204276s
CS: find better solution, the fvsp is = 644	 timecost = 0.211924s
CS: find better solution, the fvsp is = 643	 timecost = 0.220221s
CS: find better solution, the fvsp is = 642	 timecost = 0.220276s
CS: find better solution, the fvsp is = 641	 timecost = 0.226635s
CS: find better solution, the fvsp is = 640	 timecost = 0.226691s
CS: find better solution, the fvsp is = 639	 timecost = 0.226746s
CS: find better solution, the fvsp is = 638	 timecost = 0.26345s
CS: find better solution, the fvsp is = 637	 timecost = 0.263511s
CS: find better solution, the fvsp is = 636	 timecost = 0.263562s
CS: find better solution, the fvsp is = 635	 timecost = 0.263613s
CS: find better solution, the fvsp is = 634	 timecost = 0.263664s
CS: find better solution, the fvsp is = 633	 timecost = 0.263726s
CS: find better solution, the fvsp is = 632	 timecost = 0.263778s
CS: find better solution, the fvsp is = 631	 timecost = 0.270202s
CS: find better solution, the fvsp is = 630	 timecost = 0.270258s
CS: find better solution, the fvsp is = 629	 timecost = 0.270308s
CS: find better solution, the fvsp is = 628	 timecost = 0.303331s
CS: find better solution, the fvsp is = 627	 timecost = 0.303387s
CS: find better solution, the fvsp is = 626	 timecost = 0.303439s
CS: find better solution, the fvsp is = 625	 timecost = 0.303488s
CS: find better solution, the fvsp is = 624	 timecost = 0.330989s
CS: find better solution, the fvsp is = 623	 timecost = 0.352748s
CS: find better solution, the fvsp is = 622	 timecost = 0.35998s
CS: find better solution, the fvsp is = 621	 timecost = 0.375189s
CS: find better solution, the fvsp is = 620	 timecost = 0.375258s
CS: find better solution, the fvsp is = 619	 timecost = 0.390402s
CS: find better solution, the fvsp is = 618	 timecost = 0.390455s
CS: find better solution, the fvsp is = 617	 timecost = 0.390505s
CS: find better solution, the fvsp is = 616	 timecost = 0.42274s
CS: find better solution, the fvsp is = 615	 timecost = 0.422797s
CS: find better solution, the fvsp is = 614	 timecost = 0.429354s
CS: find better solution, the fvsp is = 613	 timecost = 0.429409s
CS: find better solution, the fvsp is = 612	 timecost = 0.449716s
CS: find better solution, the fvsp is = 611	 timecost = 0.496912s
CS: find better solution, the fvsp is = 610	 timecost = 0.496977s
CS: find better solution, the fvsp is = 609	 timecost = 0.497027s
CS: find better solution, the fvsp is = 608	 timecost = 0.497084s
CS: find better solution, the fvsp is = 607	 timecost = 0.502484s
CS: find better solution, the fvsp is = 606	 timecost = 0.525801s
CS: find better solution, the fvsp is = 605	 timecost = 0.53163s
CS: find better solution, the fvsp is = 604	 timecost = 0.531687s
CS: find better solution, the fvsp is = 603	 timecost = 0.531741s
CS: find better solution, the fvsp is = 602	 timecost = 0.687069s
CS: find better solution, the fvsp is = 601	 timecost = 0.752353s
CS: find better solution, the fvsp is = 600	 timecost = 0.752424s
CS: find better solution, the fvsp is = 599	 timecost = 0.767772s
CS: find better solution, the fvsp is = 598	 timecost = 0.767844s
CS: find better solution, the fvsp is = 597	 timecost = 0.800241s
CS: find better solution, the fvsp is = 596	 timecost = 0.800332s
CS: find better solution, the fvsp is = 595	 timecost = 0.800387s
CS: find better solution, the fvsp is = 594	 timecost = 0.989709s
CS: find better solution, the fvsp is = 593	 timecost = 1.13298s
CS: find better solution, the fvsp is = 592	 timecost = 1.13864s
CS: find better solution, the fvsp is = 591	 timecost = 1.1387s
CS: find better solution, the fvsp is = 590	 timecost = 1.15643s
CS: find better solution, the fvsp is = 589	 timecost = 1.15649s
CS: find better solution, the fvsp is = 588	 timecost = 1.42708s
CS: find better solution, the fvsp is = 587	 timecost = 1.61166s
CS: find better solution, the fvsp is = 586	 timecost = 1.69559s
CS: find better solution, the fvsp is = 585	 timecost = 1.69566s
CS: find better solution, the fvsp is = 584	 timecost = 1.95203s
CS: find better solution, the fvsp is = 583	 timecost = 2.06142s
CS: find better solution, the fvsp is = 582	 timecost = 2.06153s
CS: find better solution, the fvsp is = 581	 timecost = 2.14756s
CS: find better solution, the fvsp is = 580	 timecost = 2.4998s
CS: find better solution, the fvsp is = 579	 timecost = 2.49993s
CS: find better solution, the fvsp is = 578	 timecost = 2.51397s
CS: find better solution, the fvsp is = 577	 timecost = 2.69053s
CS: find better solution, the fvsp is = 576	 timecost = 3.16983s
CS: find better solution, the fvsp is = 575	 timecost = 3.30957s
CS: find better solution, the fvsp is = 574	 timecost = 3.45274s
CS: find better solution, the fvsp is = 573	 timecost = 3.79449s
CS: find better solution, the fvsp is = 572	 timecost = 4.07035s
CS: find better solution, the fvsp is = 571	 timecost = 4.13853s
CS: find better solution, the fvsp is = 570	 timecost = 4.28947s
CS: find better solution, the fvsp is = 569	 timecost = 4.28955s
CS: find better solution, the fvsp is = 568	 timecost = 4.31259s
CS: find better solution, the fvsp is = 567	 timecost = 4.31265s
CS: find better solution, the fvsp is = 566	 timecost = 4.4566s
CS: find better solution, the fvsp is = 565	 timecost = 4.45669s
CS: find better solution, the fvsp is = 564	 timecost = 5.16786s
CS: find better solution, the fvsp is = 563	 timecost = 5.238s
CS: find better solution, the fvsp is = 562	 timecost = 5.51341s
CS: find better solution, the fvsp is = 561	 timecost = 6.46088s
CS: find better solution, the fvsp is = 560	 timecost = 6.81855s
CS: find better solution, the fvsp is = 559	 timecost = 7.41094s
CS: find better solution, the fvsp is = 558	 timecost = 7.52124s
CS: find better solution, the fvsp is = 557	 timecost = 7.56718s
CS: find better solution, the fvsp is = 556	 timecost = 8.1506s
CS: find better solution, the fvsp is = 555	 timecost = 9.61942s
CS: find better solution, the fvsp is = 554	 timecost = 9.63146s
CS: find better solution, the fvsp is = 553	 timecost = 10.432s
CS: find better solution, the fvsp is = 552	 timecost = 10.5661s
CS: find better solution, the fvsp is = 551	 timecost = 12.2911s
CS: find better solution, the fvsp is = 550	 timecost = 14.746s
CS: find better solution, the fvsp is = 549	 timecost = 15.1458s
CS: find better solution, the fvsp is = 548	 timecost = 16.0487s
CS: find better solution, the fvsp is = 547	 timecost = 19.1468s
CS: find better solution, the fvsp is = 546	 timecost = 19.173s
CS: find better solution, the fvsp is = 545	 timecost = 19.2619s
CS: find better solution, the fvsp is = 544	 timecost = 19.2619s
CS: find better solution, the fvsp is = 543	 timecost = 19.4281s
CS: find better solution, the fvsp is = 542	 timecost = 19.4282s
CS: find better solution, the fvsp is = 541	 timecost = 24.7818s
CS: find better solution, the fvsp is = 540	 timecost = 31.1886s
CS: find better solution, the fvsp is = 539	 timecost = 37.0732s
CS: find better solution, the fvsp is = 538	 timecost = 52.5805s
CS: find better solution, the fvsp is = 537	 timecost = 58.1676s
CS: find better solution, the fvsp is = 536	 timecost = 128.866s
CS: find better solution, the fvsp is = 535	 timecost = 136.285s
CS: find better solution, the fvsp is = 534	 timecost = 160.191s
CS: find better solution, the fvsp is = 533	 timecost = 178.46s
local_f = 533
key node:
1515 858 225 529 1933 118 474 713 1249 470 1470 1296 1538 604 1682 1125 1372 126 698 1437 1425 1547 1168 868 1691 715 1961 1733 1160 965 290 1489 180 938 108 454 1510 1159 519 314 823 853 1902 1409 1600 573 233 1165 1271 1333 177 1861 1980 1227 769 1018 549 718 1274 1385 812 270 259 406 208 980 1680 1967 283 681 782 1002 962 911 1244 1604 11 1430 1713 594 129 601 944 1019 440 107 1658 295 1537 1856 1477 211 1907 682 408 1419 1806 1087 1689 649 599 1447 140 617 1785 215 256 803 1121 968 487 1802 607 1090 1523 645 894 1599 202 1351 276 1974 468 214 301 1301 1872 880 742 53 264 67 1439 486 1440 1386 252 1083 530 1434 1800 1136 797 311 1123 1796 1788 770 989 631 1412 1817 1884 865 271 223 1450 1853 790 1585 917 1398 1259 1293 50 1776 464 687 1101 1389 294 128 149 395 739 102 952 1278 1076 1485 733 1289 1674 492 745 1706 800 496 1246 666 379 1769 997 1044 1453 656 1114 1584 1822 1208 1288 1021 1792 1054 1995 217 1193 1468 141 69 1493 267 789 1860 731 1661 1855 796 1262 1405 1568 1218 120 165 990 438 366 684 776 1452 937 896 253 1373 162 1371 221 1050 1971 946 1938 702 1423 1703 1149 981 716 28 27 59 1232 1952 719 762 619 963 1009 1534 1535 1814 1183 115 1573 658 498 1446 1085 436 353 423 56 895 1392 749 1058 481 1605 1906 1983 1213 404 976 798 984 1048 1929 224 651 1737 1033 1223 83 1915 1746 1947 1756 1260 1384 1544 1064 1146 758 466 455 1379 564 1897 1690 1282 1281 1522 540 1166 1536 332 1830 1960 1622 1091 1789 1826 1667 1542 300 948 407 1991 196 0 1003 736 1383 1611 389 63 1252 1061 250 1752 1304 1893 1108 1495 1958 1774 444 825 675 757 1433 195 1144 740 933 1701 1629 875 983 1683 1637 91 239 351 153 1949 251 642 1082 668 1105 897 318 527 1055 1093 510 1927 1387 1716 838 1484 1681 1417 588 1086 1444 914 1982 1145 1501 1071 1858 1132 1488 1006 269 707 435 456 363 5 1712 1394 1302 541 400 830 147 505 974 263 1181 893 605 569 888 964 1731 1582 121 371 1921 992 198 1940 1651 1676 506 42 945 312 1976 788 1934 515 1951 1964 1320 1245 244 1930 1309 1276 1775 1343 1898 1845 1818 185 246 104 131 737 1395 1749 62 517 1694 701 571 783 1074 1028 1935 1881 1541 1615 1770 1816 1813 620 816 1067 199 1127 306 218 685 958 1623 919 341 164 257 1641 1029 398 10 1561 1290 1177 850 1228 910 1200 537 168 443 787 288 1650 1656 1119 754 1158 209 343 94 396 1619 538 1552 1810 96 1524 1782 1240 1393 1758 1937 1402 1514 445 293 1150 8 987 344 463 419 542 1377 1156 
============================ round 7 ===============================
Complete the construction of the initial solution, the fvsp is = 903	 timecost = 0.039626s
CS: find better solution, the fvsp is = 902	 timecost = 0.070334s
CS: find better solution, the fvsp is = 901	 timecost = 0.070404s
CS: find better solution, the fvsp is = 900	 timecost = 0.07045s
CS: find better solution, the fvsp is = 899	 timecost = 0.070497s
CS: find better solution, the fvsp is = 898	 timecost = 0.070551s
CS: find better solution, the fvsp is = 897	 timecost = 0.070616s
CS: find better solution, the fvsp is = 896	 timecost = 0.070663s
CS: find better solution, the fvsp is = 895	 timecost = 0.07071s
CS: find better solution, the fvsp is = 894	 timecost = 0.070754s
CS: find better solution, the fvsp is = 893	 timecost = 0.070804s
CS: find better solution, the fvsp is = 892	 timecost = 0.070851s
CS: find better solution, the fvsp is = 891	 timecost = 0.070901s
CS: find better solution, the fvsp is = 890	 timecost = 0.070947s
CS: find better solution, the fvsp is = 889	 timecost = 0.070995s
CS: find better solution, the fvsp is = 888	 timecost = 0.071044s
CS: find better solution, the fvsp is = 887	 timecost = 0.071088s
CS: find better solution, the fvsp is = 886	 timecost = 0.071134s
CS: find better solution, the fvsp is = 885	 timecost = 0.071178s
CS: find better solution, the fvsp is = 884	 timecost = 0.071226s
CS: find better solution, the fvsp is = 883	 timecost = 0.071273s
CS: find better solution, the fvsp is = 882	 timecost = 0.071318s
CS: find better solution, the fvsp is = 881	 timecost = 0.071363s
CS: find better solution, the fvsp is = 880	 timecost = 0.07141s
CS: find better solution, the fvsp is = 879	 timecost = 0.071453s
CS: find better solution, the fvsp is = 878	 timecost = 0.0715s
CS: find better solution, the fvsp is = 877	 timecost = 0.071544s
CS: find better solution, the fvsp is = 876	 timecost = 0.0716s
CS: find better solution, the fvsp is = 875	 timecost = 0.071647s
CS: find better solution, the fvsp is = 874	 timecost = 0.071696s
CS: find better solution, the fvsp is = 873	 timecost = 0.071745s
CS: find better solution, the fvsp is = 872	 timecost = 0.071794s
CS: find better solution, the fvsp is = 871	 timecost = 0.071842s
CS: find better solution, the fvsp is = 870	 timecost = 0.071889s
CS: find better solution, the fvsp is = 869	 timecost = 0.071938s
CS: find better solution, the fvsp is = 868	 timecost = 0.071985s
CS: find better solution, the fvsp is = 867	 timecost = 0.072036s
CS: find better solution, the fvsp is = 866	 timecost = 0.07209s
CS: find better solution, the fvsp is = 865	 timecost = 0.07214s
CS: find better solution, the fvsp is = 864	 timecost = 0.072188s
CS: find better solution, the fvsp is = 863	 timecost = 0.072235s
CS: find better solution, the fvsp is = 862	 timecost = 0.072284s
CS: find better solution, the fvsp is = 861	 timecost = 0.072335s
CS: find better solution, the fvsp is = 860	 timecost = 0.072381s
CS: find better solution, the fvsp is = 859	 timecost = 0.072429s
CS: find better solution, the fvsp is = 858	 timecost = 0.072473s
CS: find better solution, the fvsp is = 857	 timecost = 0.072524s
CS: find better solution, the fvsp is = 856	 timecost = 0.072569s
CS: find better solution, the fvsp is = 855	 timecost = 0.072622s
CS: find better solution, the fvsp is = 854	 timecost = 0.072679s
CS: find better solution, the fvsp is = 853	 timecost = 0.072726s
CS: find better solution, the fvsp is = 852	 timecost = 0.072769s
CS: find better solution, the fvsp is = 851	 timecost = 0.072816s
CS: find better solution, the fvsp is = 850	 timecost = 0.072861s
CS: find better solution, the fvsp is = 849	 timecost = 0.07291s
CS: find better solution, the fvsp is = 848	 timecost = 0.07296s
CS: find better solution, the fvsp is = 847	 timecost = 0.073005s
CS: find better solution, the fvsp is = 846	 timecost = 0.073052s
CS: find better solution, the fvsp is = 845	 timecost = 0.073099s
CS: find better solution, the fvsp is = 844	 timecost = 0.073149s
CS: find better solution, the fvsp is = 843	 timecost = 0.073193s
CS: find better solution, the fvsp is = 842	 timecost = 0.07324s
CS: find better solution, the fvsp is = 841	 timecost = 0.073287s
CS: find better solution, the fvsp is = 840	 timecost = 0.073332s
CS: find better solution, the fvsp is = 839	 timecost = 0.073377s
CS: find better solution, the fvsp is = 838	 timecost = 0.073427s
CS: find better solution, the fvsp is = 837	 timecost = 0.073476s
CS: find better solution, the fvsp is = 836	 timecost = 0.073526s
CS: find better solution, the fvsp is = 835	 timecost = 0.073572s
CS: find better solution, the fvsp is = 834	 timecost = 0.073624s
CS: find better solution, the fvsp is = 833	 timecost = 0.073675s
CS: find better solution, the fvsp is = 832	 timecost = 0.07372s
CS: find better solution, the fvsp is = 831	 timecost = 0.073767s
CS: find better solution, the fvsp is = 830	 timecost = 0.073819s
CS: find better solution, the fvsp is = 829	 timecost = 0.073865s
CS: find better solution, the fvsp is = 828	 timecost = 0.07391s
CS: find better solution, the fvsp is = 827	 timecost = 0.073958s
CS: find better solution, the fvsp is = 826	 timecost = 0.074008s
CS: find better solution, the fvsp is = 825	 timecost = 0.074059s
CS: find better solution, the fvsp is = 824	 timecost = 0.074105s
CS: find better solution, the fvsp is = 823	 timecost = 0.074155s
CS: find better solution, the fvsp is = 822	 timecost = 0.074206s
CS: find better solution, the fvsp is = 821	 timecost = 0.074255s
CS: find better solution, the fvsp is = 820	 timecost = 0.074302s
CS: find better solution, the fvsp is = 819	 timecost = 0.07435s
CS: find better solution, the fvsp is = 818	 timecost = 0.074399s
CS: find better solution, the fvsp is = 817	 timecost = 0.074446s
CS: find better solution, the fvsp is = 816	 timecost = 0.074495s
CS: find better solution, the fvsp is = 815	 timecost = 0.074552s
CS: find better solution, the fvsp is = 814	 timecost = 0.074608s
CS: find better solution, the fvsp is = 813	 timecost = 0.074658s
CS: find better solution, the fvsp is = 812	 timecost = 0.074706s
CS: find better solution, the fvsp is = 811	 timecost = 0.074751s
CS: find better solution, the fvsp is = 810	 timecost = 0.074797s
CS: find better solution, the fvsp is = 809	 timecost = 0.074849s
CS: find better solution, the fvsp is = 808	 timecost = 0.074897s
CS: find better solution, the fvsp is = 807	 timecost = 0.074948s
CS: find better solution, the fvsp is = 806	 timecost = 0.074992s
CS: find better solution, the fvsp is = 805	 timecost = 0.07504s
CS: find better solution, the fvsp is = 804	 timecost = 0.075092s
CS: find better solution, the fvsp is = 803	 timecost = 0.075142s
CS: find better solution, the fvsp is = 802	 timecost = 0.075192s
CS: find better solution, the fvsp is = 801	 timecost = 0.075242s
CS: find better solution, the fvsp is = 800	 timecost = 0.07529s
CS: find better solution, the fvsp is = 799	 timecost = 0.075337s
CS: find better solution, the fvsp is = 798	 timecost = 0.075384s
CS: find better solution, the fvsp is = 797	 timecost = 0.075436s
CS: find better solution, the fvsp is = 796	 timecost = 0.075483s
CS: find better solution, the fvsp is = 795	 timecost = 0.075527s
CS: find better solution, the fvsp is = 794	 timecost = 0.075578s
CS: find better solution, the fvsp is = 793	 timecost = 0.075637s
CS: find better solution, the fvsp is = 792	 timecost = 0.075691s
CS: find better solution, the fvsp is = 791	 timecost = 0.075745s
CS: find better solution, the fvsp is = 790	 timecost = 0.075791s
CS: find better solution, the fvsp is = 789	 timecost = 0.075843s
CS: find better solution, the fvsp is = 788	 timecost = 0.075892s
CS: find better solution, the fvsp is = 787	 timecost = 0.075938s
CS: find better solution, the fvsp is = 786	 timecost = 0.075988s
CS: find better solution, the fvsp is = 785	 timecost = 0.076038s
CS: find better solution, the fvsp is = 784	 timecost = 0.076092s
CS: find better solution, the fvsp is = 783	 timecost = 0.076143s
CS: find better solution, the fvsp is = 782	 timecost = 0.076194s
CS: find better solution, the fvsp is = 781	 timecost = 0.076244s
CS: find better solution, the fvsp is = 780	 timecost = 0.095152s
CS: find better solution, the fvsp is = 779	 timecost = 0.095211s
CS: find better solution, the fvsp is = 778	 timecost = 0.095257s
CS: find better solution, the fvsp is = 777	 timecost = 0.095309s
CS: find better solution, the fvsp is = 776	 timecost = 0.095363s
CS: find better solution, the fvsp is = 775	 timecost = 0.095415s
CS: find better solution, the fvsp is = 774	 timecost = 0.095464s
CS: find better solution, the fvsp is = 773	 timecost = 0.095513s
CS: find better solution, the fvsp is = 772	 timecost = 0.095569s
CS: find better solution, the fvsp is = 771	 timecost = 0.095624s
CS: find better solution, the fvsp is = 770	 timecost = 0.095676s
CS: find better solution, the fvsp is = 769	 timecost = 0.095727s
CS: find better solution, the fvsp is = 768	 timecost = 0.095778s
CS: find better solution, the fvsp is = 767	 timecost = 0.095828s
CS: find better solution, the fvsp is = 766	 timecost = 0.095877s
CS: find better solution, the fvsp is = 765	 timecost = 0.095927s
CS: find better solution, the fvsp is = 764	 timecost = 0.095978s
CS: find better solution, the fvsp is = 763	 timecost = 0.09603s
CS: find better solution, the fvsp is = 762	 timecost = 0.096082s
CS: find better solution, the fvsp is = 761	 timecost = 0.096135s
CS: find better solution, the fvsp is = 760	 timecost = 0.096184s
CS: find better solution, the fvsp is = 759	 timecost = 0.096235s
CS: find better solution, the fvsp is = 758	 timecost = 0.096288s
CS: find better solution, the fvsp is = 757	 timecost = 0.096341s
CS: find better solution, the fvsp is = 756	 timecost = 0.096396s
CS: find better solution, the fvsp is = 755	 timecost = 0.096445s
CS: find better solution, the fvsp is = 754	 timecost = 0.096492s
CS: find better solution, the fvsp is = 753	 timecost = 0.096541s
CS: find better solution, the fvsp is = 752	 timecost = 0.096598s
CS: find better solution, the fvsp is = 751	 timecost = 0.096644s
CS: find better solution, the fvsp is = 750	 timecost = 0.096694s
CS: find better solution, the fvsp is = 749	 timecost = 0.096746s
CS: find better solution, the fvsp is = 748	 timecost = 0.096793s
CS: find better solution, the fvsp is = 747	 timecost = 0.096843s
CS: find better solution, the fvsp is = 746	 timecost = 0.096889s
CS: find better solution, the fvsp is = 745	 timecost = 0.096937s
CS: find better solution, the fvsp is = 744	 timecost = 0.096987s
CS: find better solution, the fvsp is = 743	 timecost = 0.097034s
CS: find better solution, the fvsp is = 742	 timecost = 0.097088s
CS: find better solution, the fvsp is = 741	 timecost = 0.097139s
CS: find better solution, the fvsp is = 740	 timecost = 0.097189s
CS: find better solution, the fvsp is = 739	 timecost = 0.097237s
CS: find better solution, the fvsp is = 738	 timecost = 0.097282s
CS: find better solution, the fvsp is = 737	 timecost = 0.097336s
CS: find better solution, the fvsp is = 736	 timecost = 0.097388s
CS: find better solution, the fvsp is = 735	 timecost = 0.097438s
CS: find better solution, the fvsp is = 734	 timecost = 0.097488s
CS: find better solution, the fvsp is = 733	 timecost = 0.097543s
CS: find better solution, the fvsp is = 732	 timecost = 0.097591s
CS: find better solution, the fvsp is = 731	 timecost = 0.097649s
CS: find better solution, the fvsp is = 730	 timecost = 0.097704s
CS: find better solution, the fvsp is = 729	 timecost = 0.097757s
CS: find better solution, the fvsp is = 728	 timecost = 0.097806s
CS: find better solution, the fvsp is = 727	 timecost = 0.113071s
CS: find better solution, the fvsp is = 726	 timecost = 0.113132s
CS: find better solution, the fvsp is = 725	 timecost = 0.113184s
CS: find better solution, the fvsp is = 724	 timecost = 0.113235s
CS: find better solution, the fvsp is = 723	 timecost = 0.113284s
CS: find better solution, the fvsp is = 722	 timecost = 0.113334s
CS: find better solution, the fvsp is = 721	 timecost = 0.113383s
CS: find better solution, the fvsp is = 720	 timecost = 0.113433s
CS: find better solution, the fvsp is = 719	 timecost = 0.113486s
CS: find better solution, the fvsp is = 718	 timecost = 0.113536s
CS: find better solution, the fvsp is = 717	 timecost = 0.113587s
CS: find better solution, the fvsp is = 716	 timecost = 0.113639s
CS: find better solution, the fvsp is = 715	 timecost = 0.113692s
CS: find better solution, the fvsp is = 714	 timecost = 0.113744s
CS: find better solution, the fvsp is = 713	 timecost = 0.1138s
CS: find better solution, the fvsp is = 712	 timecost = 0.11385s
CS: find better solution, the fvsp is = 711	 timecost = 0.113901s
CS: find better solution, the fvsp is = 710	 timecost = 0.113952s
CS: find better solution, the fvsp is = 709	 timecost = 0.114002s
CS: find better solution, the fvsp is = 708	 timecost = 0.114051s
CS: find better solution, the fvsp is = 707	 timecost = 0.114104s
CS: find better solution, the fvsp is = 706	 timecost = 0.114157s
CS: find better solution, the fvsp is = 705	 timecost = 0.114209s
CS: find better solution, the fvsp is = 704	 timecost = 0.114256s
CS: find better solution, the fvsp is = 703	 timecost = 0.114303s
CS: find better solution, the fvsp is = 702	 timecost = 0.114357s
CS: find better solution, the fvsp is = 701	 timecost = 0.114408s
CS: find better solution, the fvsp is = 700	 timecost = 0.114462s
CS: find better solution, the fvsp is = 699	 timecost = 0.114512s
CS: find better solution, the fvsp is = 698	 timecost = 0.114568s
CS: find better solution, the fvsp is = 697	 timecost = 0.114629s
CS: find better solution, the fvsp is = 696	 timecost = 0.127391s
CS: find better solution, the fvsp is = 695	 timecost = 0.127452s
CS: find better solution, the fvsp is = 694	 timecost = 0.127503s
CS: find better solution, the fvsp is = 693	 timecost = 0.127554s
CS: find better solution, the fvsp is = 692	 timecost = 0.127614s
CS: find better solution, the fvsp is = 691	 timecost = 0.127662s
CS: find better solution, the fvsp is = 690	 timecost = 0.127718s
CS: find better solution, the fvsp is = 689	 timecost = 0.127767s
CS: find better solution, the fvsp is = 688	 timecost = 0.127821s
CS: find better solution, the fvsp is = 687	 timecost = 0.127874s
CS: find better solution, the fvsp is = 686	 timecost = 0.127925s
CS: find better solution, the fvsp is = 685	 timecost = 0.127976s
CS: find better solution, the fvsp is = 684	 timecost = 0.128033s
CS: find better solution, the fvsp is = 683	 timecost = 0.128086s
CS: find better solution, the fvsp is = 682	 timecost = 0.128139s
CS: find better solution, the fvsp is = 681	 timecost = 0.12819s
CS: find better solution, the fvsp is = 680	 timecost = 0.128238s
CS: find better solution, the fvsp is = 679	 timecost = 0.128292s
CS: find better solution, the fvsp is = 678	 timecost = 0.128342s
CS: find better solution, the fvsp is = 677	 timecost = 0.128392s
CS: find better solution, the fvsp is = 676	 timecost = 0.128446s
CS: find better solution, the fvsp is = 675	 timecost = 0.139646s
CS: find better solution, the fvsp is = 674	 timecost = 0.139708s
CS: find better solution, the fvsp is = 673	 timecost = 0.139755s
CS: find better solution, the fvsp is = 672	 timecost = 0.139808s
CS: find better solution, the fvsp is = 671	 timecost = 0.139855s
CS: find better solution, the fvsp is = 670	 timecost = 0.139903s
CS: find better solution, the fvsp is = 669	 timecost = 0.139954s
CS: find better solution, the fvsp is = 668	 timecost = 0.140012s
CS: find better solution, the fvsp is = 667	 timecost = 0.140065s
CS: find better solution, the fvsp is = 666	 timecost = 0.150826s
CS: find better solution, the fvsp is = 665	 timecost = 0.15089s
CS: find better solution, the fvsp is = 664	 timecost = 0.150944s
CS: find better solution, the fvsp is = 663	 timecost = 0.150996s
CS: find better solution, the fvsp is = 662	 timecost = 0.151046s
CS: find better solution, the fvsp is = 661	 timecost = 0.151099s
CS: find better solution, the fvsp is = 660	 timecost = 0.151152s
CS: find better solution, the fvsp is = 659	 timecost = 0.151203s
CS: find better solution, the fvsp is = 658	 timecost = 0.151258s
CS: find better solution, the fvsp is = 657	 timecost = 0.151311s
CS: find better solution, the fvsp is = 656	 timecost = 0.151364s
CS: find better solution, the fvsp is = 655	 timecost = 0.160649s
CS: find better solution, the fvsp is = 654	 timecost = 0.169526s
CS: find better solution, the fvsp is = 653	 timecost = 0.169582s
CS: find better solution, the fvsp is = 652	 timecost = 0.169639s
CS: find better solution, the fvsp is = 651	 timecost = 0.169691s
CS: find better solution, the fvsp is = 650	 timecost = 0.169745s
CS: find better solution, the fvsp is = 649	 timecost = 0.169797s
CS: find better solution, the fvsp is = 648	 timecost = 0.169844s
CS: find better solution, the fvsp is = 647	 timecost = 0.169896s
CS: find better solution, the fvsp is = 646	 timecost = 0.17894s
CS: find better solution, the fvsp is = 645	 timecost = 0.18785s
CS: find better solution, the fvsp is = 644	 timecost = 0.195576s
CS: find better solution, the fvsp is = 643	 timecost = 0.195641s
CS: find better solution, the fvsp is = 642	 timecost = 0.19569s
CS: find better solution, the fvsp is = 641	 timecost = 0.195743s
CS: find better solution, the fvsp is = 640	 timecost = 0.195795s
CS: find better solution, the fvsp is = 639	 timecost = 0.195842s
CS: find better solution, the fvsp is = 638	 timecost = 0.203059s
CS: find better solution, the fvsp is = 637	 timecost = 0.203116s
CS: find better solution, the fvsp is = 636	 timecost = 0.203165s
CS: find better solution, the fvsp is = 635	 timecost = 0.210591s
CS: find better solution, the fvsp is = 634	 timecost = 0.233057s
CS: find better solution, the fvsp is = 633	 timecost = 0.24841s
CS: find better solution, the fvsp is = 632	 timecost = 0.256112s
CS: find better solution, the fvsp is = 631	 timecost = 0.256174s
CS: find better solution, the fvsp is = 630	 timecost = 0.256226s
CS: find better solution, the fvsp is = 629	 timecost = 0.256278s
CS: find better solution, the fvsp is = 628	 timecost = 0.263881s
CS: find better solution, the fvsp is = 627	 timecost = 0.263939s
CS: find better solution, the fvsp is = 626	 timecost = 0.263987s
CS: find better solution, the fvsp is = 625	 timecost = 0.264041s
CS: find better solution, the fvsp is = 624	 timecost = 0.264095s
CS: find better solution, the fvsp is = 623	 timecost = 0.271322s
CS: find better solution, the fvsp is = 622	 timecost = 0.27138s
CS: find better solution, the fvsp is = 621	 timecost = 0.271433s
CS: find better solution, the fvsp is = 620	 timecost = 0.27816s
CS: find better solution, the fvsp is = 619	 timecost = 0.300411s
CS: find better solution, the fvsp is = 618	 timecost = 0.300471s
CS: find better solution, the fvsp is = 617	 timecost = 0.300521s
CS: find better solution, the fvsp is = 616	 timecost = 0.300576s
CS: find better solution, the fvsp is = 615	 timecost = 0.300632s
CS: find better solution, the fvsp is = 614	 timecost = 0.349821s
CS: find better solution, the fvsp is = 613	 timecost = 0.408569s
CS: find better solution, the fvsp is = 612	 timecost = 0.408645s
CS: find better solution, the fvsp is = 611	 timecost = 0.445585s
CS: find better solution, the fvsp is = 610	 timecost = 0.466194s
CS: find better solution, the fvsp is = 609	 timecost = 0.466274s
CS: find better solution, the fvsp is = 608	 timecost = 0.466327s
CS: find better solution, the fvsp is = 607	 timecost = 0.46638s
CS: find better solution, the fvsp is = 606	 timecost = 0.625133s
CS: find better solution, the fvsp is = 605	 timecost = 0.645665s
CS: find better solution, the fvsp is = 604	 timecost = 0.645764s
CS: find better solution, the fvsp is = 603	 timecost = 0.659602s
CS: find better solution, the fvsp is = 602	 timecost = 0.659709s
CS: find better solution, the fvsp is = 601	 timecost = 0.659762s
CS: find better solution, the fvsp is = 600	 timecost = 0.659819s
CS: find better solution, the fvsp is = 599	 timecost = 0.685798s
CS: find better solution, the fvsp is = 598	 timecost = 0.685896s
CS: find better solution, the fvsp is = 597	 timecost = 0.710095s
CS: find better solution, the fvsp is = 596	 timecost = 0.722129s
CS: find better solution, the fvsp is = 595	 timecost = 0.722208s
CS: find better solution, the fvsp is = 594	 timecost = 0.727562s
CS: find better solution, the fvsp is = 593	 timecost = 0.750165s
CS: find better solution, the fvsp is = 592	 timecost = 0.826519s
CS: find better solution, the fvsp is = 591	 timecost = 0.837448s
CS: find better solution, the fvsp is = 590	 timecost = 0.837541s
CS: find better solution, the fvsp is = 589	 timecost = 0.83762s
CS: find better solution, the fvsp is = 588	 timecost = 1.00008s
CS: find better solution, the fvsp is = 587	 timecost = 1.04541s
CS: find better solution, the fvsp is = 586	 timecost = 1.16905s
CS: find better solution, the fvsp is = 585	 timecost = 1.22183s
CS: find better solution, the fvsp is = 584	 timecost = 1.23295s
CS: find better solution, the fvsp is = 583	 timecost = 1.2553s
CS: find better solution, the fvsp is = 582	 timecost = 1.25538s
CS: find better solution, the fvsp is = 581	 timecost = 1.32451s
CS: find better solution, the fvsp is = 580	 timecost = 1.3246s
CS: find better solution, the fvsp is = 579	 timecost = 1.32466s
CS: find better solution, the fvsp is = 578	 timecost = 1.37527s
CS: find better solution, the fvsp is = 577	 timecost = 1.37534s
CS: find better solution, the fvsp is = 576	 timecost = 1.46321s
CS: find better solution, the fvsp is = 575	 timecost = 1.8406s
CS: find better solution, the fvsp is = 574	 timecost = 1.84071s
CS: find better solution, the fvsp is = 573	 timecost = 1.85518s
CS: find better solution, the fvsp is = 572	 timecost = 1.85525s
CS: find better solution, the fvsp is = 571	 timecost = 2.11045s
CS: find better solution, the fvsp is = 570	 timecost = 2.19161s
CS: find better solution, the fvsp is = 569	 timecost = 2.23602s
CS: find better solution, the fvsp is = 568	 timecost = 2.23611s
CS: find better solution, the fvsp is = 567	 timecost = 2.38031s
CS: find better solution, the fvsp is = 566	 timecost = 2.47979s
CS: find better solution, the fvsp is = 565	 timecost = 2.63615s
CS: find better solution, the fvsp is = 564	 timecost = 2.92429s
CS: find better solution, the fvsp is = 563	 timecost = 3.53529s
CS: find better solution, the fvsp is = 562	 timecost = 3.70506s
CS: find better solution, the fvsp is = 561	 timecost = 3.70968s
CS: find better solution, the fvsp is = 560	 timecost = 3.83772s
CS: find better solution, the fvsp is = 559	 timecost = 3.93507s
CS: find better solution, the fvsp is = 558	 timecost = 3.93517s
CS: find better solution, the fvsp is = 557	 timecost = 4.21071s
CS: find better solution, the fvsp is = 556	 timecost = 4.58601s
CS: find better solution, the fvsp is = 555	 timecost = 4.70449s
CS: find better solution, the fvsp is = 554	 timecost = 4.70457s
CS: find better solution, the fvsp is = 553	 timecost = 5.3283s
CS: find better solution, the fvsp is = 552	 timecost = 6.80722s
CS: find better solution, the fvsp is = 551	 timecost = 7.34811s
CS: find better solution, the fvsp is = 550	 timecost = 8.18165s
CS: find better solution, the fvsp is = 549	 timecost = 8.94369s
CS: find better solution, the fvsp is = 548	 timecost = 10.1301s
CS: find better solution, the fvsp is = 547	 timecost = 13.0408s
CS: find better solution, the fvsp is = 546	 timecost = 15.2037s
CS: find better solution, the fvsp is = 545	 timecost = 15.2038s
CS: find better solution, the fvsp is = 544	 timecost = 15.324s
CS: find better solution, the fvsp is = 543	 timecost = 16.9272s
CS: find better solution, the fvsp is = 542	 timecost = 17.2275s
CS: find better solution, the fvsp is = 541	 timecost = 17.7408s
CS: find better solution, the fvsp is = 540	 timecost = 42.7352s
CS: find better solution, the fvsp is = 539	 timecost = 80.7329s
CS: find better solution, the fvsp is = 538	 timecost = 81.3421s
CS: find better solution, the fvsp is = 537	 timecost = 120.811s
CS: find better solution, the fvsp is = 536	 timecost = 204.057s
CS: find better solution, the fvsp is = 535	 timecost = 227.411s
CS: find better solution, the fvsp is = 534	 timecost = 231.858s
CS: find better solution, the fvsp is = 533	 timecost = 300.917s
CS: find better solution, the fvsp is = 532	 timecost = 301.135s
CS: find better solution, the fvsp is = 531	 timecost = 321.607s
local_f = 531
key node:
698 1281 406 97 505 658 271 1071 911 1480 1643 642 1756 598 126 149 1146 703 29 1495 803 917 946 974 865 468 1054 797 1811 1658 670 264 1470 486 1434 1974 300 1727 67 382 1683 1417 510 736 1097 1693 1114 1119 933 419 1108 25 1664 1208 461 1452 1858 347 65 1030 101 481 849 1754 390 1737 1813 1412 1296 773 1046 1151 1586 233 1433 1641 24 1084 28 1274 872 542 1676 599 1193 721 1991 997 267 643 1372 332 858 1290 1995 1619 1667 1816 177 651 1739 762 1069 540 1377 71 1439 215 438 707 1691 945 225 808 1522 876 464 1992 1907 492 1233 202 99 981 666 1706 695 1782 1289 868 968 846 284 1769 1576 1389 1951 965 1423 1895 719 1806 1781 1884 396 179 1477 1341 1304 59 912 1980 1061 162 1283 407 738 1600 253 496 565 1276 1320 1826 948 431 1123 1408 1158 1803 170 1515 1661 1799 1347 1840 343 1882 147 627 1322 1082 1481 530 118 1028 1025 1113 1493 1979 190 9 1263 1339 1064 1579 1510 277 645 241 676 1906 1789 1459 1758 195 398 293 1814 1125 1743 1437 1999 661 594 466 214 295 355 37 1940 494 1776 559 962 573 682 465 1910 115 1266 120 104 1971 1020 145 1441 739 1860 798 1818 1181 15 992 1486 1293 1853 1261 1223 1402 733 830 1770 1890 758 1968 1753 1967 527 1656 1520 1731 1260 1730 783 1029 395 449 747 1779 229 236 1144 400 679 210 524 1482 769 221 1475 1523 114 647 880 952 958 1696 1177 1091 1623 1960 22 571 1450 1222 1953 1689 1085 684 1716 1132 517 1608 1569 91 715 239 579 1259 455 1288 789 1129 165 1019 1448 463 1878 1059 1432 906 1547 700 922 723 341 1335 850 256 1690 50 121 1646 983 838 257 1128 1183 1237 1067 1337 56 1218 436 894 1393 1528 662 248 1271 1983 980 1552 1585 1629 1126 910 1362 990 1137 577 1099 1033 360 1872 1018 1909 445 1055 4 1788 454 1988 737 336 1240 1899 1463 1391 208 538 312 549 16 1668 263 718 875 1387 1403 299 1679 790 102 1615 1605 1674 1701 886 1881 674 1348 749 1685 1575 1521 519 1354 349 1312 1254 619 523 1198 151 787 1323 897 1166 1295 42 1822 311 1733 1802 1036 1712 1680 1156 932 62 110 776 1651 752 31 131 1741 1006 423 471 1175 741 837 474 1489 1514 823 1582 884 1749 1949 702 1846 1755 64 323 1398 557 36 825 882 1073 547 1376 1796 1319 314 841 5 429 1155 1709 1076 806 40 1383 1538 1568 58 1063 391 1057 470 141 717 686 1297 1149 10 853 770 1446 129 8 153 1695 0 1564 1249 1939 725 377 1165 1050 1652 443 1333 1976 379 1698 346 1394 276 1257 1961 324 475 745 1573 1282 1168 1672 107 1855 46 194 1856 1454 1065 
============================ round 8 ===============================
Complete the construction of the initial solution, the fvsp is = 902	 timecost = 0.038339s
CS: find better solution, the fvsp is = 901	 timecost = 0.06858s
CS: find better solution, the fvsp is = 900	 timecost = 0.068636s
CS: find better solution, the fvsp is = 899	 timecost = 0.068685s
CS: find better solution, the fvsp is = 898	 timecost = 0.068728s
CS: find better solution, the fvsp is = 897	 timecost = 0.068777s
CS: find better solution, the fvsp is = 896	 timecost = 0.068824s
CS: find better solution, the fvsp is = 895	 timecost = 0.06887s
CS: find better solution, the fvsp is = 894	 timecost = 0.068919s
CS: find better solution, the fvsp is = 893	 timecost = 0.068968s
CS: find better solution, the fvsp is = 892	 timecost = 0.069017s
CS: find better solution, the fvsp is = 891	 timecost = 0.069065s
CS: find better solution, the fvsp is = 890	 timecost = 0.069121s
CS: find better solution, the fvsp is = 889	 timecost = 0.069166s
CS: find better solution, the fvsp is = 888	 timecost = 0.069219s
CS: find better solution, the fvsp is = 887	 timecost = 0.069265s
CS: find better solution, the fvsp is = 886	 timecost = 0.06931s
CS: find better solution, the fvsp is = 885	 timecost = 0.069362s
CS: find better solution, the fvsp is = 884	 timecost = 0.069408s
CS: find better solution, the fvsp is = 883	 timecost = 0.069458s
CS: find better solution, the fvsp is = 882	 timecost = 0.069502s
CS: find better solution, the fvsp is = 881	 timecost = 0.069551s
CS: find better solution, the fvsp is = 880	 timecost = 0.069601s
CS: find better solution, the fvsp is = 879	 timecost = 0.069648s
CS: find better solution, the fvsp is = 878	 timecost = 0.069694s
CS: find better solution, the fvsp is = 877	 timecost = 0.069742s
CS: find better solution, the fvsp is = 876	 timecost = 0.069793s
CS: find better solution, the fvsp is = 875	 timecost = 0.069842s
CS: find better solution, the fvsp is = 874	 timecost = 0.06989s
CS: find better solution, the fvsp is = 873	 timecost = 0.069938s
CS: find better solution, the fvsp is = 872	 timecost = 0.069985s
CS: find better solution, the fvsp is = 871	 timecost = 0.070035s
CS: find better solution, the fvsp is = 870	 timecost = 0.070086s
CS: find better solution, the fvsp is = 869	 timecost = 0.070135s
CS: find better solution, the fvsp is = 868	 timecost = 0.070179s
CS: find better solution, the fvsp is = 867	 timecost = 0.070235s
CS: find better solution, the fvsp is = 866	 timecost = 0.070285s
CS: find better solution, the fvsp is = 865	 timecost = 0.070332s
CS: find better solution, the fvsp is = 864	 timecost = 0.070384s
CS: find better solution, the fvsp is = 863	 timecost = 0.070436s
CS: find better solution, the fvsp is = 862	 timecost = 0.070482s
CS: find better solution, the fvsp is = 861	 timecost = 0.070534s
CS: find better solution, the fvsp is = 860	 timecost = 0.070581s
CS: find better solution, the fvsp is = 859	 timecost = 0.070635s
CS: find better solution, the fvsp is = 858	 timecost = 0.070681s
CS: find better solution, the fvsp is = 857	 timecost = 0.07073s
CS: find better solution, the fvsp is = 856	 timecost = 0.070779s
CS: find better solution, the fvsp is = 855	 timecost = 0.07083s
CS: find better solution, the fvsp is = 854	 timecost = 0.07088s
CS: find better solution, the fvsp is = 853	 timecost = 0.070927s
CS: find better solution, the fvsp is = 852	 timecost = 0.070972s
CS: find better solution, the fvsp is = 851	 timecost = 0.071022s
CS: find better solution, the fvsp is = 850	 timecost = 0.07107s
CS: find better solution, the fvsp is = 849	 timecost = 0.071118s
CS: find better solution, the fvsp is = 848	 timecost = 0.07117s
CS: find better solution, the fvsp is = 847	 timecost = 0.071228s
CS: find better solution, the fvsp is = 846	 timecost = 0.071281s
CS: find better solution, the fvsp is = 845	 timecost = 0.071333s
CS: find better solution, the fvsp is = 844	 timecost = 0.071385s
CS: find better solution, the fvsp is = 843	 timecost = 0.071431s
CS: find better solution, the fvsp is = 842	 timecost = 0.071477s
CS: find better solution, the fvsp is = 841	 timecost = 0.071527s
CS: find better solution, the fvsp is = 840	 timecost = 0.071573s
CS: find better solution, the fvsp is = 839	 timecost = 0.071619s
CS: find better solution, the fvsp is = 838	 timecost = 0.071667s
CS: find better solution, the fvsp is = 837	 timecost = 0.07172s
CS: find better solution, the fvsp is = 836	 timecost = 0.071768s
CS: find better solution, the fvsp is = 835	 timecost = 0.071815s
CS: find better solution, the fvsp is = 834	 timecost = 0.071861s
CS: find better solution, the fvsp is = 833	 timecost = 0.071907s
CS: find better solution, the fvsp is = 832	 timecost = 0.071958s
CS: find better solution, the fvsp is = 831	 timecost = 0.072006s
CS: find better solution, the fvsp is = 830	 timecost = 0.072054s
CS: find better solution, the fvsp is = 829	 timecost = 0.0721s
CS: find better solution, the fvsp is = 828	 timecost = 0.072159s
CS: find better solution, the fvsp is = 827	 timecost = 0.072215s
CS: find better solution, the fvsp is = 826	 timecost = 0.072263s
CS: find better solution, the fvsp is = 825	 timecost = 0.072312s
CS: find better solution, the fvsp is = 824	 timecost = 0.072361s
CS: find better solution, the fvsp is = 823	 timecost = 0.07241s
CS: find better solution, the fvsp is = 822	 timecost = 0.07246s
CS: find better solution, the fvsp is = 821	 timecost = 0.07251s
CS: find better solution, the fvsp is = 820	 timecost = 0.072562s
CS: find better solution, the fvsp is = 819	 timecost = 0.07261s
CS: find better solution, the fvsp is = 818	 timecost = 0.072661s
CS: find better solution, the fvsp is = 817	 timecost = 0.07271s
CS: find better solution, the fvsp is = 816	 timecost = 0.072761s
CS: find better solution, the fvsp is = 815	 timecost = 0.072809s
CS: find better solution, the fvsp is = 814	 timecost = 0.072854s
CS: find better solution, the fvsp is = 813	 timecost = 0.072902s
CS: find better solution, the fvsp is = 812	 timecost = 0.07295s
CS: find better solution, the fvsp is = 811	 timecost = 0.073s
CS: find better solution, the fvsp is = 810	 timecost = 0.073048s
CS: find better solution, the fvsp is = 809	 timecost = 0.073096s
CS: find better solution, the fvsp is = 808	 timecost = 0.073148s
CS: find better solution, the fvsp is = 807	 timecost = 0.073206s
CS: find better solution, the fvsp is = 806	 timecost = 0.073254s
CS: find better solution, the fvsp is = 805	 timecost = 0.0733s
CS: find better solution, the fvsp is = 804	 timecost = 0.073352s
CS: find better solution, the fvsp is = 803	 timecost = 0.073402s
CS: find better solution, the fvsp is = 802	 timecost = 0.073449s
CS: find better solution, the fvsp is = 801	 timecost = 0.073498s
CS: find better solution, the fvsp is = 800	 timecost = 0.07355s
CS: find better solution, the fvsp is = 799	 timecost = 0.073602s
CS: find better solution, the fvsp is = 798	 timecost = 0.073652s
CS: find better solution, the fvsp is = 797	 timecost = 0.073704s
CS: find better solution, the fvsp is = 796	 timecost = 0.073754s
CS: find better solution, the fvsp is = 795	 timecost = 0.073805s
CS: find better solution, the fvsp is = 794	 timecost = 0.073857s
CS: find better solution, the fvsp is = 793	 timecost = 0.073909s
CS: find better solution, the fvsp is = 792	 timecost = 0.07396s
CS: find better solution, the fvsp is = 791	 timecost = 0.074008s
CS: find better solution, the fvsp is = 790	 timecost = 0.074055s
CS: find better solution, the fvsp is = 789	 timecost = 0.074104s
CS: find better solution, the fvsp is = 788	 timecost = 0.074153s
CS: find better solution, the fvsp is = 787	 timecost = 0.074208s
CS: find better solution, the fvsp is = 786	 timecost = 0.094015s
CS: find better solution, the fvsp is = 785	 timecost = 0.094073s
CS: find better solution, the fvsp is = 784	 timecost = 0.094126s
CS: find better solution, the fvsp is = 783	 timecost = 0.094173s
CS: find better solution, the fvsp is = 782	 timecost = 0.094228s
CS: find better solution, the fvsp is = 781	 timecost = 0.094281s
CS: find better solution, the fvsp is = 780	 timecost = 0.094331s
CS: find better solution, the fvsp is = 779	 timecost = 0.094384s
CS: find better solution, the fvsp is = 778	 timecost = 0.094434s
CS: find better solution, the fvsp is = 777	 timecost = 0.094483s
CS: find better solution, the fvsp is = 776	 timecost = 0.094535s
CS: find better solution, the fvsp is = 775	 timecost = 0.094589s
CS: find better solution, the fvsp is = 774	 timecost = 0.094643s
CS: find better solution, the fvsp is = 773	 timecost = 0.094695s
CS: find better solution, the fvsp is = 772	 timecost = 0.094745s
CS: find better solution, the fvsp is = 771	 timecost = 0.094797s
CS: find better solution, the fvsp is = 770	 timecost = 0.094844s
CS: find better solution, the fvsp is = 769	 timecost = 0.094893s
CS: find better solution, the fvsp is = 768	 timecost = 0.094945s
CS: find better solution, the fvsp is = 767	 timecost = 0.094991s
CS: find better solution, the fvsp is = 766	 timecost = 0.09505s
CS: find better solution, the fvsp is = 765	 timecost = 0.095102s
CS: find better solution, the fvsp is = 764	 timecost = 0.095152s
CS: find better solution, the fvsp is = 763	 timecost = 0.095213s
CS: find better solution, the fvsp is = 762	 timecost = 0.095263s
CS: find better solution, the fvsp is = 761	 timecost = 0.095312s
CS: find better solution, the fvsp is = 760	 timecost = 0.095363s
CS: find better solution, the fvsp is = 759	 timecost = 0.095417s
CS: find better solution, the fvsp is = 758	 timecost = 0.095466s
CS: find better solution, the fvsp is = 757	 timecost = 0.095516s
CS: find better solution, the fvsp is = 756	 timecost = 0.095571s
CS: find better solution, the fvsp is = 755	 timecost = 0.095622s
CS: find better solution, the fvsp is = 754	 timecost = 0.095677s
CS: find better solution, the fvsp is = 753	 timecost = 0.095727s
CS: find better solution, the fvsp is = 752	 timecost = 0.095774s
CS: find better solution, the fvsp is = 751	 timecost = 0.095824s
CS: find better solution, the fvsp is = 750	 timecost = 0.095877s
CS: find better solution, the fvsp is = 749	 timecost = 0.09593s
CS: find better solution, the fvsp is = 748	 timecost = 0.095983s
CS: find better solution, the fvsp is = 747	 timecost = 0.096032s
CS: find better solution, the fvsp is = 746	 timecost = 0.096083s
CS: find better solution, the fvsp is = 745	 timecost = 0.096134s
CS: find better solution, the fvsp is = 744	 timecost = 0.096193s
CS: find better solution, the fvsp is = 743	 timecost = 0.096247s
CS: find better solution, the fvsp is = 742	 timecost = 0.0963s
CS: find better solution, the fvsp is = 741	 timecost = 0.096352s
CS: find better solution, the fvsp is = 740	 timecost = 0.096402s
CS: find better solution, the fvsp is = 739	 timecost = 0.096453s
CS: find better solution, the fvsp is = 738	 timecost = 0.096501s
CS: find better solution, the fvsp is = 737	 timecost = 0.096552s
CS: find better solution, the fvsp is = 736	 timecost = 0.111865s
CS: find better solution, the fvsp is = 735	 timecost = 0.111928s
CS: find better solution, the fvsp is = 734	 timecost = 0.111978s
CS: find better solution, the fvsp is = 733	 timecost = 0.11203s
CS: find better solution, the fvsp is = 732	 timecost = 0.112081s
CS: find better solution, the fvsp is = 731	 timecost = 0.112131s
CS: find better solution, the fvsp is = 730	 timecost = 0.112181s
CS: find better solution, the fvsp is = 729	 timecost = 0.112238s
CS: find better solution, the fvsp is = 728	 timecost = 0.112293s
CS: find better solution, the fvsp is = 727	 timecost = 0.112341s
CS: find better solution, the fvsp is = 726	 timecost = 0.112389s
CS: find better solution, the fvsp is = 725	 timecost = 0.112439s
CS: find better solution, the fvsp is = 724	 timecost = 0.112489s
CS: find better solution, the fvsp is = 723	 timecost = 0.11254s
CS: find better solution, the fvsp is = 722	 timecost = 0.112592s
CS: find better solution, the fvsp is = 721	 timecost = 0.112641s
CS: find better solution, the fvsp is = 720	 timecost = 0.112695s
CS: find better solution, the fvsp is = 719	 timecost = 0.11275s
CS: find better solution, the fvsp is = 718	 timecost = 0.112802s
CS: find better solution, the fvsp is = 717	 timecost = 0.112855s
CS: find better solution, the fvsp is = 716	 timecost = 0.112906s
CS: find better solution, the fvsp is = 715	 timecost = 0.112958s
CS: find better solution, the fvsp is = 714	 timecost = 0.113011s
CS: find better solution, the fvsp is = 713	 timecost = 0.113064s
CS: find better solution, the fvsp is = 712	 timecost = 0.113116s
CS: find better solution, the fvsp is = 711	 timecost = 0.113171s
CS: find better solution, the fvsp is = 710	 timecost = 0.113229s
CS: find better solution, the fvsp is = 709	 timecost = 0.113277s
CS: find better solution, the fvsp is = 708	 timecost = 0.126811s
CS: find better solution, the fvsp is = 707	 timecost = 0.12687s
CS: find better solution, the fvsp is = 706	 timecost = 0.126923s
CS: find better solution, the fvsp is = 705	 timecost = 0.126973s
CS: find better solution, the fvsp is = 704	 timecost = 0.127027s
CS: find better solution, the fvsp is = 703	 timecost = 0.127082s
CS: find better solution, the fvsp is = 702	 timecost = 0.127134s
CS: find better solution, the fvsp is = 701	 timecost = 0.127198s
CS: find better solution, the fvsp is = 700	 timecost = 0.127252s
CS: find better solution, the fvsp is = 699	 timecost = 0.127306s
CS: find better solution, the fvsp is = 698	 timecost = 0.12736s
CS: find better solution, the fvsp is = 697	 timecost = 0.127408s
CS: find better solution, the fvsp is = 696	 timecost = 0.127461s
CS: find better solution, the fvsp is = 695	 timecost = 0.127513s
CS: find better solution, the fvsp is = 694	 timecost = 0.127564s
CS: find better solution, the fvsp is = 693	 timecost = 0.127615s
CS: find better solution, the fvsp is = 692	 timecost = 0.127667s
CS: find better solution, the fvsp is = 691	 timecost = 0.127719s
CS: find better solution, the fvsp is = 690	 timecost = 0.127769s
CS: find better solution, the fvsp is = 689	 timecost = 0.127818s
CS: find better solution, the fvsp is = 688	 timecost = 0.127873s
CS: find better solution, the fvsp is = 687	 timecost = 0.127926s
CS: find better solution, the fvsp is = 686	 timecost = 0.127976s
CS: find better solution, the fvsp is = 685	 timecost = 0.139041s
CS: find better solution, the fvsp is = 684	 timecost = 0.139123s
CS: find better solution, the fvsp is = 683	 timecost = 0.139179s
CS: find better solution, the fvsp is = 682	 timecost = 0.139245s
CS: find better solution, the fvsp is = 681	 timecost = 0.139296s
CS: find better solution, the fvsp is = 680	 timecost = 0.13935s
CS: find better solution, the fvsp is = 679	 timecost = 0.149522s
CS: find better solution, the fvsp is = 678	 timecost = 0.14958s
CS: find better solution, the fvsp is = 677	 timecost = 0.149632s
CS: find better solution, the fvsp is = 676	 timecost = 0.149687s
CS: find better solution, the fvsp is = 675	 timecost = 0.14974s
CS: find better solution, the fvsp is = 674	 timecost = 0.14979s
CS: find better solution, the fvsp is = 673	 timecost = 0.149841s
CS: find better solution, the fvsp is = 672	 timecost = 0.149893s
CS: find better solution, the fvsp is = 671	 timecost = 0.149942s
CS: find better solution, the fvsp is = 670	 timecost = 0.149996s
CS: find better solution, the fvsp is = 669	 timecost = 0.150048s
CS: find better solution, the fvsp is = 668	 timecost = 0.150101s
CS: find better solution, the fvsp is = 667	 timecost = 0.150154s
CS: find better solution, the fvsp is = 666	 timecost = 0.150213s
CS: find better solution, the fvsp is = 665	 timecost = 0.150267s
CS: find better solution, the fvsp is = 664	 timecost = 0.159257s
CS: find better solution, the fvsp is = 663	 timecost = 0.159318s
CS: find better solution, the fvsp is = 662	 timecost = 0.15937s
CS: find better solution, the fvsp is = 661	 timecost = 0.159423s
CS: find better solution, the fvsp is = 660	 timecost = 0.159476s
CS: find better solution, the fvsp is = 659	 timecost = 0.159528s
CS: find better solution, the fvsp is = 658	 timecost = 0.159585s
CS: find better solution, the fvsp is = 657	 timecost = 0.159636s
CS: find better solution, the fvsp is = 656	 timecost = 0.15969s
CS: find better solution, the fvsp is = 655	 timecost = 0.167888s
CS: find better solution, the fvsp is = 654	 timecost = 0.167947s
CS: find better solution, the fvsp is = 653	 timecost = 0.168001s
CS: find better solution, the fvsp is = 652	 timecost = 0.168052s
CS: find better solution, the fvsp is = 651	 timecost = 0.168106s
CS: find better solution, the fvsp is = 650	 timecost = 0.168161s
CS: find better solution, the fvsp is = 649	 timecost = 0.175804s
CS: find better solution, the fvsp is = 648	 timecost = 0.175862s
CS: find better solution, the fvsp is = 647	 timecost = 0.17591s
CS: find better solution, the fvsp is = 646	 timecost = 0.175966s
CS: find better solution, the fvsp is = 645	 timecost = 0.176023s
CS: find better solution, the fvsp is = 644	 timecost = 0.176076s
CS: find better solution, the fvsp is = 643	 timecost = 0.176131s
CS: find better solution, the fvsp is = 642	 timecost = 0.222411s
CS: find better solution, the fvsp is = 641	 timecost = 0.222486s
CS: find better solution, the fvsp is = 640	 timecost = 0.22254s
CS: find better solution, the fvsp is = 639	 timecost = 0.222595s
CS: find better solution, the fvsp is = 638	 timecost = 0.230382s
CS: find better solution, the fvsp is = 637	 timecost = 0.23044s
CS: find better solution, the fvsp is = 636	 timecost = 0.230492s
CS: find better solution, the fvsp is = 635	 timecost = 0.238274s
CS: find better solution, the fvsp is = 634	 timecost = 0.238334s
CS: find better solution, the fvsp is = 633	 timecost = 0.238389s
CS: find better solution, the fvsp is = 632	 timecost = 0.238442s
CS: find better solution, the fvsp is = 631	 timecost = 0.261537s
CS: find better solution, the fvsp is = 630	 timecost = 0.261599s
CS: find better solution, the fvsp is = 629	 timecost = 0.297916s
CS: find better solution, the fvsp is = 628	 timecost = 0.304936s
CS: find better solution, the fvsp is = 627	 timecost = 0.304997s
CS: find better solution, the fvsp is = 626	 timecost = 0.305046s
CS: find better solution, the fvsp is = 625	 timecost = 0.311939s
CS: find better solution, the fvsp is = 624	 timecost = 0.318842s
CS: find better solution, the fvsp is = 623	 timecost = 0.318907s
CS: find better solution, the fvsp is = 622	 timecost = 0.318961s
CS: find better solution, the fvsp is = 621	 timecost = 0.331342s
CS: find better solution, the fvsp is = 620	 timecost = 0.363622s
CS: find better solution, the fvsp is = 619	 timecost = 0.363744s
CS: find better solution, the fvsp is = 618	 timecost = 0.422204s
CS: find better solution, the fvsp is = 617	 timecost = 0.422312s
CS: find better solution, the fvsp is = 616	 timecost = 0.42237s
CS: find better solution, the fvsp is = 615	 timecost = 0.436329s
CS: find better solution, the fvsp is = 614	 timecost = 0.46535s
CS: find better solution, the fvsp is = 613	 timecost = 0.465419s
CS: find better solution, the fvsp is = 612	 timecost = 0.492488s
CS: find better solution, the fvsp is = 611	 timecost = 0.506375s
CS: find better solution, the fvsp is = 610	 timecost = 0.547081s
CS: find better solution, the fvsp is = 609	 timecost = 0.597141s
CS: find better solution, the fvsp is = 608	 timecost = 0.59722s
CS: find better solution, the fvsp is = 607	 timecost = 0.597272s
CS: find better solution, the fvsp is = 606	 timecost = 0.666836s
CS: find better solution, the fvsp is = 605	 timecost = 0.771444s
CS: find better solution, the fvsp is = 604	 timecost = 0.859475s
CS: find better solution, the fvsp is = 603	 timecost = 0.865755s
CS: find better solution, the fvsp is = 602	 timecost = 0.879015s
CS: find better solution, the fvsp is = 601	 timecost = 0.879072s
CS: find better solution, the fvsp is = 600	 timecost = 0.879129s
CS: find better solution, the fvsp is = 599	 timecost = 0.885429s
CS: find better solution, the fvsp is = 598	 timecost = 0.979176s
CS: find better solution, the fvsp is = 597	 timecost = 0.985881s
CS: find better solution, the fvsp is = 596	 timecost = 1.00498s
CS: find better solution, the fvsp is = 595	 timecost = 1.01132s
CS: find better solution, the fvsp is = 594	 timecost = 1.03708s
CS: find better solution, the fvsp is = 593	 timecost = 1.07023s
CS: find better solution, the fvsp is = 592	 timecost = 1.07029s
CS: find better solution, the fvsp is = 591	 timecost = 1.22192s
CS: find better solution, the fvsp is = 590	 timecost = 1.22203s
CS: find better solution, the fvsp is = 589	 timecost = 1.23843s
CS: find better solution, the fvsp is = 588	 timecost = 1.24368s
CS: find better solution, the fvsp is = 587	 timecost = 1.30351s
CS: find better solution, the fvsp is = 586	 timecost = 1.40505s
CS: find better solution, the fvsp is = 585	 timecost = 1.42327s
CS: find better solution, the fvsp is = 584	 timecost = 1.42334s
CS: find better solution, the fvsp is = 583	 timecost = 1.42869s
CS: find better solution, the fvsp is = 582	 timecost = 1.4568s
CS: find better solution, the fvsp is = 581	 timecost = 1.5258s
CS: find better solution, the fvsp is = 580	 timecost = 1.52588s
CS: find better solution, the fvsp is = 579	 timecost = 1.98878s
CS: find better solution, the fvsp is = 578	 timecost = 1.9889s
CS: find better solution, the fvsp is = 577	 timecost = 2.15156s
CS: find better solution, the fvsp is = 576	 timecost = 2.1517s
CS: find better solution, the fvsp is = 575	 timecost = 2.18886s
CS: find better solution, the fvsp is = 574	 timecost = 2.45006s
CS: find better solution, the fvsp is = 573	 timecost = 2.45018s
CS: find better solution, the fvsp is = 572	 timecost = 2.53106s
CS: find better solution, the fvsp is = 571	 timecost = 2.91189s
CS: find better solution, the fvsp is = 570	 timecost = 2.91202s
CS: find better solution, the fvsp is = 569	 timecost = 3.51619s
CS: find better solution, the fvsp is = 568	 timecost = 3.98616s
CS: find better solution, the fvsp is = 567	 timecost = 4.27115s
CS: find better solution, the fvsp is = 566	 timecost = 4.28074s
CS: find better solution, the fvsp is = 565	 timecost = 4.29539s
CS: find better solution, the fvsp is = 564	 timecost = 4.31368s
CS: find better solution, the fvsp is = 563	 timecost = 4.44425s
CS: find better solution, the fvsp is = 562	 timecost = 4.77638s
CS: find better solution, the fvsp is = 561	 timecost = 5.28789s
CS: find better solution, the fvsp is = 560	 timecost = 5.52316s
CS: find better solution, the fvsp is = 559	 timecost = 5.53844s
CS: find better solution, the fvsp is = 558	 timecost = 5.53854s
CS: find better solution, the fvsp is = 557	 timecost = 6.11154s
CS: find better solution, the fvsp is = 556	 timecost = 6.71214s
CS: find better solution, the fvsp is = 555	 timecost = 6.81806s
CS: find better solution, the fvsp is = 554	 timecost = 6.84274s
CS: find better solution, the fvsp is = 553	 timecost = 20.3041s
CS: find better solution, the fvsp is = 552	 timecost = 20.7664s
CS: find better solution, the fvsp is = 551	 timecost = 21.8397s
CS: find better solution, the fvsp is = 550	 timecost = 21.9253s
CS: find better solution, the fvsp is = 549	 timecost = 22.0066s
CS: find better solution, the fvsp is = 548	 timecost = 24.2886s
CS: find better solution, the fvsp is = 547	 timecost = 24.5278s
CS: find better solution, the fvsp is = 546	 timecost = 25.9281s
CS: find better solution, the fvsp is = 545	 timecost = 26.0186s
CS: find better solution, the fvsp is = 544	 timecost = 26.335s
CS: find better solution, the fvsp is = 543	 timecost = 28.5015s
CS: find better solution, the fvsp is = 542	 timecost = 40.164s
CS: find better solution, the fvsp is = 541	 timecost = 47.3277s
CS: find better solution, the fvsp is = 540	 timecost = 59.0716s
CS: find better solution, the fvsp is = 539	 timecost = 94.0506s
CS: find better solution, the fvsp is = 538	 timecost = 96.5293s
CS: find better solution, the fvsp is = 537	 timecost = 98.472s
CS: find better solution, the fvsp is = 536	 timecost = 107.992s
CS: find better solution, the fvsp is = 535	 timecost = 128.067s
CS: find better solution, the fvsp is = 534	 timecost = 152.422s
CS: find better solution, the fvsp is = 533	 timecost = 153.725s
CS: find better solution, the fvsp is = 532	 timecost = 153.773s
local_f = 532
key node:
332 716 290 1395 1802 456 1260 1608 1067 1283 1960 1658 880 1907 1030 1392 209 1389 1585 629 1200 309 381 1166 1152 1055 886 1019 1458 464 1680 1958 681 343 1129 1629 115 423 1086 149 256 323 1524 1021 838 42 830 118 126 1048 1165 1813 651 140 968 311 719 1951 1510 1057 1240 604 177 727 1274 1716 1402 620 1600 1419 246 1044 191 475 1611 1108 530 538 1737 1999 858 1381 58 987 1289 202 312 1538 1935 141 336 1683 1412 1028 990 804 1050 1528 1195 1362 1727 821 519 1241 823 1573 1706 672 1730 1213 1796 1569 701 812 1513 1452 1947 1902 416 1433 1156 897 1678 1159 1952 965 1429 1150 496 1522 1693 59 798 1605 1386 964 1694 1249 1441 1091 707 682 1708 776 605 1590 789 1646 1296 1617 112 10 1121 1893 1584 718 1281 211 787 853 1983 1193 38 1020 1385 1826 86 962 1351 1787 1814 247 790 1064 737 438 121 1679 1377 1144 1009 1974 1183 1516 1120 1446 253 454 1417 1127 549 1542 5 419 758 1493 1304 1434 1949 1004 893 79 1713 1733 841 1437 1475 1770 0 1093 1128 1372 1447 395 1808 599 1349 670 797 1881 1356 782 1691 1937 1682 1547 1486 1667 1267 1776 1878 1619 1155 214 1967 341 1964 739 628 757 1514 1409 588 1379 869 468 912 217 408 770 1387 180 510 1800 1488 281 974 1320 120 1448 289 1961 1676 1695 803 1423 1168 1822 1033 547 888 407 1858 1810 1085 1391 1973 498 733 1781 1425 1393 190 1394 46 379 153 1872 1222 110 1769 1687 1245 178 1058 199 1495 658 61 1817 1453 1946 223 914 507 607 1910 1661 794 978 983 1384 1076 455 594 1444 759 634 788 300 1929 1383 1123 1114 1752 1208 1146 128 875 1288 1262 196 293 769 1980 443 741 1246 1656 1535 1908 989 215 445 1198 675 1097 431 353 406 1860 1006 1833 147 540 1382 1674 992 1515 736 783 656 625 541 1119 233 1884 1900 1290 717 31 645 566 1536 107 1789 916 250 400 715 271 91 1470 619 1450 241 1806 129 1971 505 1782 684 284 1855 1690 1615 351 8 617 1717 1259 324 895 666 1468 295 349 1991 1029 440 1220 398 696 642 1271 244 1521 1176 1779 1333 239 1398 1816 291 1054 1978 1861 67 92 515 1477 1149 1701 1582 444 850 1940 865 1489 1853 997 685 1996 1399 1440 363 743 165 263 1856 224 1841 1228 1921 1568 435 1650 1348 730 1758 1523 257 28 958 825 1061 517 436 649 933 1599 1282 1985 946 466 1641 542 301 1343 1933 564 1927 471 1071 396 1090 218 1623 1227 1002 221 1534 1749 276 56 924 1995 1731 259 911 167 1703 54 721 1651 164 1906 1263 198 702 980 474 1181 1899 1331 314 713 1218 917 1125 773 1785 1276 745 1082 1293 104 1430 948 1592 1158 62 
============================ round 9 ===============================
Complete the construction of the initial solution, the fvsp is = 894	 timecost = 0.038567s
CS: find better solution, the fvsp is = 893	 timecost = 0.070166s
CS: find better solution, the fvsp is = 892	 timecost = 0.070224s
CS: find better solution, the fvsp is = 891	 timecost = 0.07027s
CS: find better solution, the fvsp is = 890	 timecost = 0.070315s
CS: find better solution, the fvsp is = 889	 timecost = 0.070362s
CS: find better solution, the fvsp is = 888	 timecost = 0.070408s
CS: find better solution, the fvsp is = 887	 timecost = 0.070452s
CS: find better solution, the fvsp is = 886	 timecost = 0.070501s
CS: find better solution, the fvsp is = 885	 timecost = 0.070546s
CS: find better solution, the fvsp is = 884	 timecost = 0.070597s
CS: find better solution, the fvsp is = 883	 timecost = 0.070647s
CS: find better solution, the fvsp is = 882	 timecost = 0.070698s
CS: find better solution, the fvsp is = 881	 timecost = 0.070743s
CS: find better solution, the fvsp is = 880	 timecost = 0.070787s
CS: find better solution, the fvsp is = 879	 timecost = 0.070829s
CS: find better solution, the fvsp is = 878	 timecost = 0.070876s
CS: find better solution, the fvsp is = 877	 timecost = 0.070926s
CS: find better solution, the fvsp is = 876	 timecost = 0.070976s
CS: find better solution, the fvsp is = 875	 timecost = 0.07102s
CS: find better solution, the fvsp is = 874	 timecost = 0.071073s
CS: find better solution, the fvsp is = 873	 timecost = 0.071121s
CS: find better solution, the fvsp is = 872	 timecost = 0.07117s
CS: find better solution, the fvsp is = 871	 timecost = 0.071217s
CS: find better solution, the fvsp is = 870	 timecost = 0.071263s
CS: find better solution, the fvsp is = 869	 timecost = 0.071313s
CS: find better solution, the fvsp is = 868	 timecost = 0.071359s
CS: find better solution, the fvsp is = 867	 timecost = 0.071409s
CS: find better solution, the fvsp is = 866	 timecost = 0.071456s
CS: find better solution, the fvsp is = 865	 timecost = 0.071505s
CS: find better solution, the fvsp is = 864	 timecost = 0.071548s
CS: find better solution, the fvsp is = 863	 timecost = 0.071597s
CS: find better solution, the fvsp is = 862	 timecost = 0.071645s
CS: find better solution, the fvsp is = 861	 timecost = 0.071694s
CS: find better solution, the fvsp is = 860	 timecost = 0.071741s
CS: find better solution, the fvsp is = 859	 timecost = 0.071784s
CS: find better solution, the fvsp is = 858	 timecost = 0.071833s
CS: find better solution, the fvsp is = 857	 timecost = 0.071879s
CS: find better solution, the fvsp is = 856	 timecost = 0.071929s
CS: find better solution, the fvsp is = 855	 timecost = 0.071986s
CS: find better solution, the fvsp is = 854	 timecost = 0.072043s
CS: find better solution, the fvsp is = 853	 timecost = 0.072091s
CS: find better solution, the fvsp is = 852	 timecost = 0.072137s
CS: find better solution, the fvsp is = 851	 timecost = 0.072183s
CS: find better solution, the fvsp is = 850	 timecost = 0.07223s
CS: find better solution, the fvsp is = 849	 timecost = 0.072275s
CS: find better solution, the fvsp is = 848	 timecost = 0.072322s
CS: find better solution, the fvsp is = 847	 timecost = 0.07237s
CS: find better solution, the fvsp is = 846	 timecost = 0.072421s
CS: find better solution, the fvsp is = 845	 timecost = 0.072467s
CS: find better solution, the fvsp is = 844	 timecost = 0.072514s
CS: find better solution, the fvsp is = 843	 timecost = 0.072561s
CS: find better solution, the fvsp is = 842	 timecost = 0.07261s
CS: find better solution, the fvsp is = 841	 timecost = 0.072654s
CS: find better solution, the fvsp is = 840	 timecost = 0.072703s
CS: find better solution, the fvsp is = 839	 timecost = 0.072749s
CS: find better solution, the fvsp is = 838	 timecost = 0.072798s
CS: find better solution, the fvsp is = 837	 timecost = 0.072845s
CS: find better solution, the fvsp is = 836	 timecost = 0.07289s
CS: find better solution, the fvsp is = 835	 timecost = 0.072942s
CS: find better solution, the fvsp is = 834	 timecost = 0.072992s
CS: find better solution, the fvsp is = 833	 timecost = 0.073043s
CS: find better solution, the fvsp is = 832	 timecost = 0.073095s
CS: find better solution, the fvsp is = 831	 timecost = 0.073143s
CS: find better solution, the fvsp is = 830	 timecost = 0.07319s
CS: find better solution, the fvsp is = 829	 timecost = 0.073236s
CS: find better solution, the fvsp is = 828	 timecost = 0.073281s
CS: find better solution, the fvsp is = 827	 timecost = 0.073331s
CS: find better solution, the fvsp is = 826	 timecost = 0.07338s
CS: find better solution, the fvsp is = 825	 timecost = 0.073429s
CS: find better solution, the fvsp is = 824	 timecost = 0.073478s
CS: find better solution, the fvsp is = 823	 timecost = 0.073521s
CS: find better solution, the fvsp is = 822	 timecost = 0.073566s
CS: find better solution, the fvsp is = 821	 timecost = 0.073616s
CS: find better solution, the fvsp is = 820	 timecost = 0.073662s
CS: find better solution, the fvsp is = 819	 timecost = 0.073711s
CS: find better solution, the fvsp is = 818	 timecost = 0.073757s
CS: find better solution, the fvsp is = 817	 timecost = 0.073806s
CS: find better solution, the fvsp is = 816	 timecost = 0.073857s
CS: find better solution, the fvsp is = 815	 timecost = 0.073904s
CS: find better solution, the fvsp is = 814	 timecost = 0.073954s
CS: find better solution, the fvsp is = 813	 timecost = 0.074s
CS: find better solution, the fvsp is = 812	 timecost = 0.074055s
CS: find better solution, the fvsp is = 811	 timecost = 0.074101s
CS: find better solution, the fvsp is = 810	 timecost = 0.074151s
CS: find better solution, the fvsp is = 809	 timecost = 0.074196s
CS: find better solution, the fvsp is = 808	 timecost = 0.074241s
CS: find better solution, the fvsp is = 807	 timecost = 0.074293s
CS: find better solution, the fvsp is = 806	 timecost = 0.074342s
CS: find better solution, the fvsp is = 805	 timecost = 0.074394s
CS: find better solution, the fvsp is = 804	 timecost = 0.074442s
CS: find better solution, the fvsp is = 803	 timecost = 0.07449s
CS: find better solution, the fvsp is = 802	 timecost = 0.074541s
CS: find better solution, the fvsp is = 801	 timecost = 0.07459s
CS: find better solution, the fvsp is = 800	 timecost = 0.074643s
CS: find better solution, the fvsp is = 799	 timecost = 0.074694s
CS: find better solution, the fvsp is = 798	 timecost = 0.074741s
CS: find better solution, the fvsp is = 797	 timecost = 0.074791s
CS: find better solution, the fvsp is = 796	 timecost = 0.074844s
CS: find better solution, the fvsp is = 795	 timecost = 0.074895s
CS: find better solution, the fvsp is = 794	 timecost = 0.074946s
CS: find better solution, the fvsp is = 793	 timecost = 0.074999s
CS: find better solution, the fvsp is = 792	 timecost = 0.07505s
CS: find better solution, the fvsp is = 791	 timecost = 0.0751s
CS: find better solution, the fvsp is = 790	 timecost = 0.075151s
CS: find better solution, the fvsp is = 789	 timecost = 0.0752s
CS: find better solution, the fvsp is = 788	 timecost = 0.075249s
CS: find better solution, the fvsp is = 787	 timecost = 0.075298s
CS: find better solution, the fvsp is = 786	 timecost = 0.075349s
CS: find better solution, the fvsp is = 785	 timecost = 0.075396s
CS: find better solution, the fvsp is = 784	 timecost = 0.075446s
CS: find better solution, the fvsp is = 783	 timecost = 0.075491s
CS: find better solution, the fvsp is = 782	 timecost = 0.075541s
CS: find better solution, the fvsp is = 781	 timecost = 0.075591s
CS: find better solution, the fvsp is = 780	 timecost = 0.075642s
CS: find better solution, the fvsp is = 779	 timecost = 0.095425s
CS: find better solution, the fvsp is = 778	 timecost = 0.095485s
CS: find better solution, the fvsp is = 777	 timecost = 0.095537s
CS: find better solution, the fvsp is = 776	 timecost = 0.095589s
CS: find better solution, the fvsp is = 775	 timecost = 0.095636s
CS: find better solution, the fvsp is = 774	 timecost = 0.095683s
CS: find better solution, the fvsp is = 773	 timecost = 0.095732s
CS: find better solution, the fvsp is = 772	 timecost = 0.095783s
CS: find better solution, the fvsp is = 771	 timecost = 0.095829s
CS: find better solution, the fvsp is = 770	 timecost = 0.09588s
CS: find better solution, the fvsp is = 769	 timecost = 0.095931s
CS: find better solution, the fvsp is = 768	 timecost = 0.095979s
CS: find better solution, the fvsp is = 767	 timecost = 0.096042s
CS: find better solution, the fvsp is = 766	 timecost = 0.096091s
CS: find better solution, the fvsp is = 765	 timecost = 0.096145s
CS: find better solution, the fvsp is = 764	 timecost = 0.096191s
CS: find better solution, the fvsp is = 763	 timecost = 0.096244s
CS: find better solution, the fvsp is = 762	 timecost = 0.096294s
CS: find better solution, the fvsp is = 761	 timecost = 0.096341s
CS: find better solution, the fvsp is = 760	 timecost = 0.096388s
CS: find better solution, the fvsp is = 759	 timecost = 0.096439s
CS: find better solution, the fvsp is = 758	 timecost = 0.096491s
CS: find better solution, the fvsp is = 757	 timecost = 0.096541s
CS: find better solution, the fvsp is = 756	 timecost = 0.096593s
CS: find better solution, the fvsp is = 755	 timecost = 0.096644s
CS: find better solution, the fvsp is = 754	 timecost = 0.096693s
CS: find better solution, the fvsp is = 753	 timecost = 0.096742s
CS: find better solution, the fvsp is = 752	 timecost = 0.096795s
CS: find better solution, the fvsp is = 751	 timecost = 0.096842s
CS: find better solution, the fvsp is = 750	 timecost = 0.096889s
CS: find better solution, the fvsp is = 749	 timecost = 0.096938s
CS: find better solution, the fvsp is = 748	 timecost = 0.096988s
CS: find better solution, the fvsp is = 747	 timecost = 0.097043s
CS: find better solution, the fvsp is = 746	 timecost = 0.097092s
CS: find better solution, the fvsp is = 745	 timecost = 0.097145s
CS: find better solution, the fvsp is = 744	 timecost = 0.097198s
CS: find better solution, the fvsp is = 743	 timecost = 0.097246s
CS: find better solution, the fvsp is = 742	 timecost = 0.097299s
CS: find better solution, the fvsp is = 741	 timecost = 0.097345s
CS: find better solution, the fvsp is = 740	 timecost = 0.097397s
CS: find better solution, the fvsp is = 739	 timecost = 0.097448s
CS: find better solution, the fvsp is = 738	 timecost = 0.097498s
CS: find better solution, the fvsp is = 737	 timecost = 0.09755s
CS: find better solution, the fvsp is = 736	 timecost = 0.0976s
CS: find better solution, the fvsp is = 735	 timecost = 0.097648s
CS: find better solution, the fvsp is = 734	 timecost = 0.097695s
CS: find better solution, the fvsp is = 733	 timecost = 0.097748s
CS: find better solution, the fvsp is = 732	 timecost = 0.097795s
CS: find better solution, the fvsp is = 731	 timecost = 0.097846s
CS: find better solution, the fvsp is = 730	 timecost = 0.097897s
CS: find better solution, the fvsp is = 729	 timecost = 0.09795s
CS: find better solution, the fvsp is = 728	 timecost = 0.098s
CS: find better solution, the fvsp is = 727	 timecost = 0.098056s
CS: find better solution, the fvsp is = 726	 timecost = 0.098109s
CS: find better solution, the fvsp is = 725	 timecost = 0.098161s
CS: find better solution, the fvsp is = 724	 timecost = 0.098206s
CS: find better solution, the fvsp is = 723	 timecost = 0.098254s
CS: find better solution, the fvsp is = 722	 timecost = 0.098304s
CS: find better solution, the fvsp is = 721	 timecost = 0.09835s
CS: find better solution, the fvsp is = 720	 timecost = 0.098402s
CS: find better solution, the fvsp is = 719	 timecost = 0.098458s
CS: find better solution, the fvsp is = 718	 timecost = 0.098506s
CS: find better solution, the fvsp is = 717	 timecost = 0.112499s
CS: find better solution, the fvsp is = 716	 timecost = 0.112565s
CS: find better solution, the fvsp is = 715	 timecost = 0.112613s
CS: find better solution, the fvsp is = 714	 timecost = 0.112664s
CS: find better solution, the fvsp is = 713	 timecost = 0.112715s
CS: find better solution, the fvsp is = 712	 timecost = 0.112766s
CS: find better solution, the fvsp is = 711	 timecost = 0.112816s
CS: find better solution, the fvsp is = 710	 timecost = 0.112867s
CS: find better solution, the fvsp is = 709	 timecost = 0.112914s
CS: find better solution, the fvsp is = 708	 timecost = 0.112964s
CS: find better solution, the fvsp is = 707	 timecost = 0.113018s
CS: find better solution, the fvsp is = 706	 timecost = 0.113072s
CS: find better solution, the fvsp is = 705	 timecost = 0.113122s
CS: find better solution, the fvsp is = 704	 timecost = 0.113172s
CS: find better solution, the fvsp is = 703	 timecost = 0.11322s
CS: find better solution, the fvsp is = 702	 timecost = 0.113273s
CS: find better solution, the fvsp is = 701	 timecost = 0.113328s
CS: find better solution, the fvsp is = 700	 timecost = 0.113381s
CS: find better solution, the fvsp is = 699	 timecost = 0.113432s
CS: find better solution, the fvsp is = 698	 timecost = 0.113484s
CS: find better solution, the fvsp is = 697	 timecost = 0.113536s
CS: find better solution, the fvsp is = 696	 timecost = 0.113586s
CS: find better solution, the fvsp is = 695	 timecost = 0.113635s
CS: find better solution, the fvsp is = 694	 timecost = 0.113685s
CS: find better solution, the fvsp is = 693	 timecost = 0.113741s
CS: find better solution, the fvsp is = 692	 timecost = 0.113788s
CS: find better solution, the fvsp is = 691	 timecost = 0.113835s
CS: find better solution, the fvsp is = 690	 timecost = 0.113887s
CS: find better solution, the fvsp is = 689	 timecost = 0.11394s
CS: find better solution, the fvsp is = 688	 timecost = 0.126077s
CS: find better solution, the fvsp is = 687	 timecost = 0.12614s
CS: find better solution, the fvsp is = 686	 timecost = 0.126192s
CS: find better solution, the fvsp is = 685	 timecost = 0.126243s
CS: find better solution, the fvsp is = 684	 timecost = 0.126292s
CS: find better solution, the fvsp is = 683	 timecost = 0.126345s
CS: find better solution, the fvsp is = 682	 timecost = 0.126393s
CS: find better solution, the fvsp is = 681	 timecost = 0.126444s
CS: find better solution, the fvsp is = 680	 timecost = 0.126491s
CS: find better solution, the fvsp is = 679	 timecost = 0.126543s
CS: find better solution, the fvsp is = 678	 timecost = 0.126595s
CS: find better solution, the fvsp is = 677	 timecost = 0.126648s
CS: find better solution, the fvsp is = 676	 timecost = 0.126702s
CS: find better solution, the fvsp is = 675	 timecost = 0.138296s
CS: find better solution, the fvsp is = 674	 timecost = 0.138359s
CS: find better solution, the fvsp is = 673	 timecost = 0.138411s
CS: find better solution, the fvsp is = 672	 timecost = 0.138465s
CS: find better solution, the fvsp is = 671	 timecost = 0.138513s
CS: find better solution, the fvsp is = 670	 timecost = 0.138566s
CS: find better solution, the fvsp is = 669	 timecost = 0.138621s
CS: find better solution, the fvsp is = 668	 timecost = 0.138678s
CS: find better solution, the fvsp is = 667	 timecost = 0.13873s
CS: find better solution, the fvsp is = 666	 timecost = 0.149577s
CS: find better solution, the fvsp is = 665	 timecost = 0.149642s
CS: find better solution, the fvsp is = 664	 timecost = 0.149691s
CS: find better solution, the fvsp is = 663	 timecost = 0.149743s
CS: find better solution, the fvsp is = 662	 timecost = 0.149793s
CS: find better solution, the fvsp is = 661	 timecost = 0.149842s
CS: find better solution, the fvsp is = 660	 timecost = 0.149893s
CS: find better solution, the fvsp is = 659	 timecost = 0.170466s
CS: find better solution, the fvsp is = 658	 timecost = 0.181386s
CS: find better solution, the fvsp is = 657	 timecost = 0.181446s
CS: find better solution, the fvsp is = 656	 timecost = 0.181498s
CS: find better solution, the fvsp is = 655	 timecost = 0.181548s
CS: find better solution, the fvsp is = 654	 timecost = 0.181597s
CS: find better solution, the fvsp is = 653	 timecost = 0.181644s
CS: find better solution, the fvsp is = 652	 timecost = 0.181692s
CS: find better solution, the fvsp is = 651	 timecost = 0.191124s
CS: find better solution, the fvsp is = 650	 timecost = 0.191179s
CS: find better solution, the fvsp is = 649	 timecost = 0.19123s
CS: find better solution, the fvsp is = 648	 timecost = 0.191282s
CS: find better solution, the fvsp is = 647	 timecost = 0.191336s
CS: find better solution, the fvsp is = 646	 timecost = 0.200203s
CS: find better solution, the fvsp is = 645	 timecost = 0.200262s
CS: find better solution, the fvsp is = 644	 timecost = 0.200319s
CS: find better solution, the fvsp is = 643	 timecost = 0.200372s
CS: find better solution, the fvsp is = 642	 timecost = 0.200424s
CS: find better solution, the fvsp is = 641	 timecost = 0.200474s
CS: find better solution, the fvsp is = 640	 timecost = 0.208376s
CS: find better solution, the fvsp is = 639	 timecost = 0.208446s
CS: find better solution, the fvsp is = 638	 timecost = 0.208496s
CS: find better solution, the fvsp is = 637	 timecost = 0.242443s
CS: find better solution, the fvsp is = 636	 timecost = 0.242508s
CS: find better solution, the fvsp is = 635	 timecost = 0.24256s
CS: find better solution, the fvsp is = 634	 timecost = 0.242614s
CS: find better solution, the fvsp is = 633	 timecost = 0.242665s
CS: find better solution, the fvsp is = 632	 timecost = 0.259201s
CS: find better solution, the fvsp is = 631	 timecost = 0.259258s
CS: find better solution, the fvsp is = 630	 timecost = 0.275091s
CS: find better solution, the fvsp is = 629	 timecost = 0.282645s
CS: find better solution, the fvsp is = 628	 timecost = 0.282701s
CS: find better solution, the fvsp is = 627	 timecost = 0.282753s
CS: find better solution, the fvsp is = 626	 timecost = 0.282806s
CS: find better solution, the fvsp is = 625	 timecost = 0.282859s
CS: find better solution, the fvsp is = 624	 timecost = 0.296892s
CS: find better solution, the fvsp is = 623	 timecost = 0.31071s
CS: find better solution, the fvsp is = 622	 timecost = 0.310768s
CS: find better solution, the fvsp is = 621	 timecost = 0.310823s
CS: find better solution, the fvsp is = 620	 timecost = 0.317158s
CS: find better solution, the fvsp is = 619	 timecost = 0.317216s
CS: find better solution, the fvsp is = 618	 timecost = 0.323389s
CS: find better solution, the fvsp is = 617	 timecost = 0.374829s
CS: find better solution, the fvsp is = 616	 timecost = 0.433075s
CS: find better solution, the fvsp is = 615	 timecost = 0.469425s
CS: find better solution, the fvsp is = 614	 timecost = 0.511226s
CS: find better solution, the fvsp is = 613	 timecost = 0.511285s
CS: find better solution, the fvsp is = 612	 timecost = 0.511336s
CS: find better solution, the fvsp is = 611	 timecost = 0.537018s
CS: find better solution, the fvsp is = 610	 timecost = 0.591067s
CS: find better solution, the fvsp is = 609	 timecost = 0.591133s
CS: find better solution, the fvsp is = 608	 timecost = 0.591186s
CS: find better solution, the fvsp is = 607	 timecost = 0.634167s
CS: find better solution, the fvsp is = 606	 timecost = 0.634259s
CS: find better solution, the fvsp is = 605	 timecost = 0.634314s
CS: find better solution, the fvsp is = 604	 timecost = 0.737567s
CS: find better solution, the fvsp is = 603	 timecost = 0.764572s
CS: find better solution, the fvsp is = 602	 timecost = 0.80402s
CS: find better solution, the fvsp is = 601	 timecost = 0.828655s
CS: find better solution, the fvsp is = 600	 timecost = 0.828708s
CS: find better solution, the fvsp is = 599	 timecost = 0.910882s
CS: find better solution, the fvsp is = 598	 timecost = 0.968736s
CS: find better solution, the fvsp is = 597	 timecost = 0.993794s
CS: find better solution, the fvsp is = 596	 timecost = 0.993856s
CS: find better solution, the fvsp is = 595	 timecost = 1.03084s
CS: find better solution, the fvsp is = 594	 timecost = 1.03093s
CS: find better solution, the fvsp is = 593	 timecost = 1.13226s
CS: find better solution, the fvsp is = 592	 timecost = 1.13233s
CS: find better solution, the fvsp is = 591	 timecost = 1.13238s
CS: find better solution, the fvsp is = 590	 timecost = 1.25934s
CS: find better solution, the fvsp is = 589	 timecost = 1.25943s
CS: find better solution, the fvsp is = 588	 timecost = 1.25949s
CS: find better solution, the fvsp is = 587	 timecost = 1.32356s
CS: find better solution, the fvsp is = 586	 timecost = 1.33591s
CS: find better solution, the fvsp is = 585	 timecost = 1.34689s
CS: find better solution, the fvsp is = 584	 timecost = 1.34695s
CS: find better solution, the fvsp is = 583	 timecost = 1.347s
CS: find better solution, the fvsp is = 582	 timecost = 1.34705s
CS: find better solution, the fvsp is = 581	 timecost = 1.35233s
CS: find better solution, the fvsp is = 580	 timecost = 1.35703s
CS: find better solution, the fvsp is = 579	 timecost = 1.35708s
CS: find better solution, the fvsp is = 578	 timecost = 1.35713s
CS: find better solution, the fvsp is = 577	 timecost = 1.35719s
CS: find better solution, the fvsp is = 576	 timecost = 1.37598s
CS: find better solution, the fvsp is = 575	 timecost = 1.37604s
CS: find better solution, the fvsp is = 574	 timecost = 1.39743s
CS: find better solution, the fvsp is = 573	 timecost = 1.71052s
CS: find better solution, the fvsp is = 572	 timecost = 1.71061s
CS: find better solution, the fvsp is = 571	 timecost = 2.03798s
CS: find better solution, the fvsp is = 570	 timecost = 2.48835s
CS: find better solution, the fvsp is = 569	 timecost = 2.48844s
CS: find better solution, the fvsp is = 568	 timecost = 3.2612s
CS: find better solution, the fvsp is = 567	 timecost = 3.45606s
CS: find better solution, the fvsp is = 566	 timecost = 3.54275s
CS: find better solution, the fvsp is = 565	 timecost = 3.54819s
CS: find better solution, the fvsp is = 564	 timecost = 3.5641s
CS: find better solution, the fvsp is = 563	 timecost = 3.58347s
CS: find better solution, the fvsp is = 562	 timecost = 3.91088s
CS: find better solution, the fvsp is = 561	 timecost = 3.91098s
CS: find better solution, the fvsp is = 560	 timecost = 3.97609s
CS: find better solution, the fvsp is = 559	 timecost = 4.39313s
CS: find better solution, the fvsp is = 558	 timecost = 4.78111s
CS: find better solution, the fvsp is = 557	 timecost = 5.14469s
CS: find better solution, the fvsp is = 556	 timecost = 5.63672s
CS: find better solution, the fvsp is = 555	 timecost = 5.75157s
CS: find better solution, the fvsp is = 554	 timecost = 5.87604s
CS: find better solution, the fvsp is = 553	 timecost = 6.42079s
CS: find better solution, the fvsp is = 552	 timecost = 6.85722s
CS: find better solution, the fvsp is = 551	 timecost = 7.00559s
CS: find better solution, the fvsp is = 550	 timecost = 7.15806s
CS: find better solution, the fvsp is = 549	 timecost = 8.40019s
CS: find better solution, the fvsp is = 548	 timecost = 8.60752s
CS: find better solution, the fvsp is = 547	 timecost = 8.6076s
CS: find better solution, the fvsp is = 546	 timecost = 11.5065s
CS: find better solution, the fvsp is = 545	 timecost = 12.2947s
CS: find better solution, the fvsp is = 544	 timecost = 12.3514s
CS: find better solution, the fvsp is = 543	 timecost = 25.3724s
CS: find better solution, the fvsp is = 542	 timecost = 27.3363s
CS: find better solution, the fvsp is = 541	 timecost = 42.2946s
CS: find better solution, the fvsp is = 540	 timecost = 105.514s
CS: find better solution, the fvsp is = 539	 timecost = 105.969s
CS: find better solution, the fvsp is = 538	 timecost = 179.359s
CS: find better solution, the fvsp is = 537	 timecost = 226.423s
CS: find better solution, the fvsp is = 536	 timecost = 232.546s
CS: find better solution, the fvsp is = 535	 timecost = 405.421s
CS: find better solution, the fvsp is = 534	 timecost = 406.29s
CS: find better solution, the fvsp is = 533	 timecost = 424.381s
CS: find better solution, the fvsp is = 532	 timecost = 498.889s
local_f = 532
key node:
1178 1623 1579 1441 1263 1799 1450 217 1296 1792 145 398 366 1046 464 865 621 922 293 1727 1568 1840 902 1297 1893 1271 948 1281 1706 1901 725 8 1656 128 1551 912 853 946 210 170 1919 1183 1337 1733 1150 1523 1884 783 1260 438 1477 1048 1808 1980 694 823 1216 1737 1031 685 247 692 1731 655 666 1166 1282 1177 797 1168 524 1938 849 916 202 1206 1434 355 880 893 540 1717 910 382 703 463 1259 236 1940 1521 1961 1246 591 221 1766 1897 1694 989 383 963 549 1318 309 1148 1664 1524 1927 443 1417 341 104 1918 224 895 1322 153 646 251 1144 452 740 1743 82 1114 1991 978 1605 1252 974 1949 1108 1749 312 1036 872 710 933 314 1165 1782 762 1170 295 852 451 790 1134 1515 1617 749 964 1493 770 721 1085 1769 530 541 1855 617 1158 1716 841 1394 129 1333 1439 628 345 1478 1615 1219 269 800 1262 798 1760 256 1787 1522 1119 1738 1247 1641 773 1377 1468 481 323 242 343 353 698 1392 538 997 264 1988 1113 1198 1933 225 682 1978 445 953 180 416 1409 1093 789 280 171 1899 1906 695 684 1293 468 15 940 466 1680 161 191 642 1552 1149 1667 1240 1679 1413 730 267 1348 743 1290 1345 208 1423 1055 1091 1971 1856 505 1288 1507 1067 605 968 1693 214 140 759 246 992 1320 1985 406 1858 1962 1650 94 1105 50 1758 613 91 29 1249 1289 527 1504 115 627 1683 739 733 1564 1547 1709 141 571 146 744 211 248 195 958 658 1802 1770 924 1018 228 1907 1078 542 1470 1698 474 1741 718 470 1995 5 69 1295 1156 232 952 455 120 61 687 10 294 1528 1276 1538 1444 812 1063 1674 1463 653 976 419 1676 1930 465 1430 233 1776 1440 1816 1506 717 1019 165 1193 379 782 1381 1872 1146 1585 766 271 911 446 1476 875 787 1274 1456 674 496 1129 980 668 1339 164 1155 300 1027 126 1658 326 349 1446 37 1403 604 1232 861 741 238 1448 769 745 1516 1383 564 962 311 471 1233 67 1387 1349 594 1992 662 177 915 1620 22 1255 121 828 579 1860 277 396 917 1073 1981 1123 1180 24 1391 1082 1652 1772 1090 846 1140 651 1432 1062 1682 572 752 351 737 1803 72 1389 44 1534 53 89 1486 1775 1690 324 1960 1608 1304 816 1475 620 173 619 509 179 1481 482 486 369 1685 1061 0 1939 1452 42 1843 1569 63 681 1266 1398 1132 239 1064 647 423 757 1054 46 93 941 884 1870 707 1071 850 602 1362 1713 1951 1701 250 1550 1125 9 1453 1818 1379 108 253 488 1754 715 814 347 1438 577 713 118 276 56 1756 830 1076 1069 1116 897 151 657 1853 1651 1789 1646 1629 185 1514 199 1480 810 1006 944 1582 1781 1603 1050 803 1425 758 1044 149 
============================ round 10 ===============================
Complete the construction of the initial solution, the fvsp is = 903	 timecost = 0.038261s
CS: find better solution, the fvsp is = 902	 timecost = 0.069506s
CS: find better solution, the fvsp is = 901	 timecost = 0.069577s
CS: find better solution, the fvsp is = 900	 timecost = 0.069625s
CS: find better solution, the fvsp is = 899	 timecost = 0.069674s
CS: find better solution, the fvsp is = 898	 timecost = 0.069723s
CS: find better solution, the fvsp is = 897	 timecost = 0.069767s
CS: find better solution, the fvsp is = 896	 timecost = 0.069813s
CS: find better solution, the fvsp is = 895	 timecost = 0.06986s
CS: find better solution, the fvsp is = 894	 timecost = 0.069909s
CS: find better solution, the fvsp is = 893	 timecost = 0.069961s
CS: find better solution, the fvsp is = 892	 timecost = 0.070009s
CS: find better solution, the fvsp is = 891	 timecost = 0.070055s
CS: find better solution, the fvsp is = 890	 timecost = 0.070111s
CS: find better solution, the fvsp is = 889	 timecost = 0.070161s
CS: find better solution, the fvsp is = 888	 timecost = 0.070209s
CS: find better solution, the fvsp is = 887	 timecost = 0.070261s
CS: find better solution, the fvsp is = 886	 timecost = 0.070304s
CS: find better solution, the fvsp is = 885	 timecost = 0.070349s
CS: find better solution, the fvsp is = 884	 timecost = 0.070397s
CS: find better solution, the fvsp is = 883	 timecost = 0.070444s
CS: find better solution, the fvsp is = 882	 timecost = 0.070491s
CS: find better solution, the fvsp is = 881	 timecost = 0.070535s
CS: find better solution, the fvsp is = 880	 timecost = 0.070582s
CS: find better solution, the fvsp is = 879	 timecost = 0.070629s
CS: find better solution, the fvsp is = 878	 timecost = 0.070678s
CS: find better solution, the fvsp is = 877	 timecost = 0.070726s
CS: find better solution, the fvsp is = 876	 timecost = 0.070774s
CS: find better solution, the fvsp is = 875	 timecost = 0.070819s
CS: find better solution, the fvsp is = 874	 timecost = 0.070866s
CS: find better solution, the fvsp is = 873	 timecost = 0.070911s
CS: find better solution, the fvsp is = 872	 timecost = 0.070958s
CS: find better solution, the fvsp is = 871	 timecost = 0.071005s
CS: find better solution, the fvsp is = 870	 timecost = 0.071053s
CS: find better solution, the fvsp is = 869	 timecost = 0.071098s
CS: find better solution, the fvsp is = 868	 timecost = 0.071148s
CS: find better solution, the fvsp is = 867	 timecost = 0.071197s
CS: find better solution, the fvsp is = 866	 timecost = 0.071242s
CS: find better solution, the fvsp is = 865	 timecost = 0.071292s
CS: find better solution, the fvsp is = 864	 timecost = 0.071338s
CS: find better solution, the fvsp is = 863	 timecost = 0.071387s
CS: find better solution, the fvsp is = 862	 timecost = 0.071431s
CS: find better solution, the fvsp is = 861	 timecost = 0.071475s
CS: find better solution, the fvsp is = 860	 timecost = 0.071523s
CS: find better solution, the fvsp is = 859	 timecost = 0.071572s
CS: find better solution, the fvsp is = 858	 timecost = 0.071621s
CS: find better solution, the fvsp is = 857	 timecost = 0.071673s
CS: find better solution, the fvsp is = 856	 timecost = 0.071723s
CS: find better solution, the fvsp is = 855	 timecost = 0.07177s
CS: find better solution, the fvsp is = 854	 timecost = 0.071818s
CS: find better solution, the fvsp is = 853	 timecost = 0.071868s
CS: find better solution, the fvsp is = 852	 timecost = 0.071914s
CS: find better solution, the fvsp is = 851	 timecost = 0.071963s
CS: find better solution, the fvsp is = 850	 timecost = 0.072014s
CS: find better solution, the fvsp is = 849	 timecost = 0.072067s
CS: find better solution, the fvsp is = 848	 timecost = 0.072115s
CS: find better solution, the fvsp is = 847	 timecost = 0.07216s
CS: find better solution, the fvsp is = 846	 timecost = 0.072208s
CS: find better solution, the fvsp is = 845	 timecost = 0.072262s
CS: find better solution, the fvsp is = 844	 timecost = 0.072309s
CS: find better solution, the fvsp is = 843	 timecost = 0.072355s
CS: find better solution, the fvsp is = 842	 timecost = 0.072403s
CS: find better solution, the fvsp is = 841	 timecost = 0.072451s
CS: find better solution, the fvsp is = 840	 timecost = 0.072501s
CS: find better solution, the fvsp is = 839	 timecost = 0.07255s
CS: find better solution, the fvsp is = 838	 timecost = 0.072595s
CS: find better solution, the fvsp is = 837	 timecost = 0.072645s
CS: find better solution, the fvsp is = 836	 timecost = 0.072694s
CS: find better solution, the fvsp is = 835	 timecost = 0.072748s
CS: find better solution, the fvsp is = 834	 timecost = 0.072798s
CS: find better solution, the fvsp is = 833	 timecost = 0.072845s
CS: find better solution, the fvsp is = 832	 timecost = 0.072887s
CS: find better solution, the fvsp is = 831	 timecost = 0.072937s
CS: find better solution, the fvsp is = 830	 timecost = 0.072979s
CS: find better solution, the fvsp is = 829	 timecost = 0.073029s
CS: find better solution, the fvsp is = 828	 timecost = 0.073079s
CS: find better solution, the fvsp is = 827	 timecost = 0.073127s
CS: find better solution, the fvsp is = 826	 timecost = 0.073179s
CS: find better solution, the fvsp is = 825	 timecost = 0.073225s
CS: find better solution, the fvsp is = 824	 timecost = 0.073281s
CS: find better solution, the fvsp is = 823	 timecost = 0.073328s
CS: find better solution, the fvsp is = 822	 timecost = 0.073373s
CS: find better solution, the fvsp is = 821	 timecost = 0.073423s
CS: find better solution, the fvsp is = 820	 timecost = 0.073472s
CS: find better solution, the fvsp is = 819	 timecost = 0.07352s
CS: find better solution, the fvsp is = 818	 timecost = 0.07357s
CS: find better solution, the fvsp is = 817	 timecost = 0.073618s
CS: find better solution, the fvsp is = 816	 timecost = 0.073668s
CS: find better solution, the fvsp is = 815	 timecost = 0.073714s
CS: find better solution, the fvsp is = 814	 timecost = 0.073762s
CS: find better solution, the fvsp is = 813	 timecost = 0.073811s
CS: find better solution, the fvsp is = 812	 timecost = 0.073864s
CS: find better solution, the fvsp is = 811	 timecost = 0.073911s
CS: find better solution, the fvsp is = 810	 timecost = 0.073961s
CS: find better solution, the fvsp is = 809	 timecost = 0.074014s
CS: find better solution, the fvsp is = 808	 timecost = 0.074063s
CS: find better solution, the fvsp is = 807	 timecost = 0.074113s
CS: find better solution, the fvsp is = 806	 timecost = 0.074165s
CS: find better solution, the fvsp is = 805	 timecost = 0.074214s
CS: find better solution, the fvsp is = 804	 timecost = 0.07427s
CS: find better solution, the fvsp is = 803	 timecost = 0.07432s
CS: find better solution, the fvsp is = 802	 timecost = 0.074371s
CS: find better solution, the fvsp is = 801	 timecost = 0.074421s
CS: find better solution, the fvsp is = 800	 timecost = 0.074466s
CS: find better solution, the fvsp is = 799	 timecost = 0.074516s
CS: find better solution, the fvsp is = 798	 timecost = 0.074563s
CS: find better solution, the fvsp is = 797	 timecost = 0.074612s
CS: find better solution, the fvsp is = 796	 timecost = 0.074658s
CS: find better solution, the fvsp is = 795	 timecost = 0.074708s
CS: find better solution, the fvsp is = 794	 timecost = 0.074755s
CS: find better solution, the fvsp is = 793	 timecost = 0.074803s
CS: find better solution, the fvsp is = 792	 timecost = 0.074853s
CS: find better solution, the fvsp is = 791	 timecost = 0.074899s
CS: find better solution, the fvsp is = 790	 timecost = 0.074948s
CS: find better solution, the fvsp is = 789	 timecost = 0.074996s
CS: find better solution, the fvsp is = 788	 timecost = 0.075047s
CS: find better solution, the fvsp is = 787	 timecost = 0.075097s
CS: find better solution, the fvsp is = 786	 timecost = 0.075141s
CS: find better solution, the fvsp is = 785	 timecost = 0.075189s
CS: find better solution, the fvsp is = 784	 timecost = 0.075237s
CS: find better solution, the fvsp is = 783	 timecost = 0.075289s
CS: find better solution, the fvsp is = 782	 timecost = 0.075336s
CS: find better solution, the fvsp is = 781	 timecost = 0.075384s
CS: find better solution, the fvsp is = 780	 timecost = 0.075432s
CS: find better solution, the fvsp is = 779	 timecost = 0.07548s
CS: find better solution, the fvsp is = 778	 timecost = 0.075531s
CS: find better solution, the fvsp is = 777	 timecost = 0.07558s
CS: find better solution, the fvsp is = 776	 timecost = 0.075628s
CS: find better solution, the fvsp is = 775	 timecost = 0.075675s
CS: find better solution, the fvsp is = 774	 timecost = 0.075722s
CS: find better solution, the fvsp is = 773	 timecost = 0.095361s
CS: find better solution, the fvsp is = 772	 timecost = 0.095417s
CS: find better solution, the fvsp is = 771	 timecost = 0.095466s
CS: find better solution, the fvsp is = 770	 timecost = 0.095513s
CS: find better solution, the fvsp is = 769	 timecost = 0.09556s
CS: find better solution, the fvsp is = 768	 timecost = 0.095607s
CS: find better solution, the fvsp is = 767	 timecost = 0.09566s
CS: find better solution, the fvsp is = 766	 timecost = 0.095714s
CS: find better solution, the fvsp is = 765	 timecost = 0.095766s
CS: find better solution, the fvsp is = 764	 timecost = 0.095812s
CS: find better solution, the fvsp is = 763	 timecost = 0.095861s
CS: find better solution, the fvsp is = 762	 timecost = 0.095909s
CS: find better solution, the fvsp is = 761	 timecost = 0.095959s
CS: find better solution, the fvsp is = 760	 timecost = 0.09601s
CS: find better solution, the fvsp is = 759	 timecost = 0.096059s
CS: find better solution, the fvsp is = 758	 timecost = 0.09611s
CS: find better solution, the fvsp is = 757	 timecost = 0.096161s
CS: find better solution, the fvsp is = 756	 timecost = 0.096213s
CS: find better solution, the fvsp is = 755	 timecost = 0.096269s
CS: find better solution, the fvsp is = 754	 timecost = 0.096315s
CS: find better solution, the fvsp is = 753	 timecost = 0.096365s
CS: find better solution, the fvsp is = 752	 timecost = 0.096414s
CS: find better solution, the fvsp is = 751	 timecost = 0.096467s
CS: find better solution, the fvsp is = 750	 timecost = 0.096519s
CS: find better solution, the fvsp is = 749	 timecost = 0.096572s
CS: find better solution, the fvsp is = 748	 timecost = 0.096621s
CS: find better solution, the fvsp is = 747	 timecost = 0.096671s
CS: find better solution, the fvsp is = 746	 timecost = 0.096733s
CS: find better solution, the fvsp is = 745	 timecost = 0.096786s
CS: find better solution, the fvsp is = 744	 timecost = 0.096836s
CS: find better solution, the fvsp is = 743	 timecost = 0.096886s
CS: find better solution, the fvsp is = 742	 timecost = 0.096931s
CS: find better solution, the fvsp is = 741	 timecost = 0.09698s
CS: find better solution, the fvsp is = 740	 timecost = 0.097033s
CS: find better solution, the fvsp is = 739	 timecost = 0.097082s
CS: find better solution, the fvsp is = 738	 timecost = 0.097133s
CS: find better solution, the fvsp is = 737	 timecost = 0.097186s
CS: find better solution, the fvsp is = 736	 timecost = 0.097238s
CS: find better solution, the fvsp is = 735	 timecost = 0.097294s
CS: find better solution, the fvsp is = 734	 timecost = 0.097345s
CS: find better solution, the fvsp is = 733	 timecost = 0.097395s
CS: find better solution, the fvsp is = 732	 timecost = 0.097445s
CS: find better solution, the fvsp is = 731	 timecost = 0.097496s
CS: find better solution, the fvsp is = 730	 timecost = 0.097543s
CS: find better solution, the fvsp is = 729	 timecost = 0.097594s
CS: find better solution, the fvsp is = 728	 timecost = 0.097641s
CS: find better solution, the fvsp is = 727	 timecost = 0.09769s
CS: find better solution, the fvsp is = 726	 timecost = 0.097741s
CS: find better solution, the fvsp is = 725	 timecost = 0.097793s
CS: find better solution, the fvsp is = 724	 timecost = 0.113185s
CS: find better solution, the fvsp is = 723	 timecost = 0.113245s
CS: find better solution, the fvsp is = 722	 timecost = 0.113302s
CS: find better solution, the fvsp is = 721	 timecost = 0.11335s
CS: find better solution, the fvsp is = 720	 timecost = 0.113406s
CS: find better solution, the fvsp is = 719	 timecost = 0.113456s
CS: find better solution, the fvsp is = 718	 timecost = 0.113507s
CS: find better solution, the fvsp is = 717	 timecost = 0.113553s
CS: find better solution, the fvsp is = 716	 timecost = 0.113599s
CS: find better solution, the fvsp is = 715	 timecost = 0.113651s
CS: find better solution, the fvsp is = 714	 timecost = 0.113702s
CS: find better solution, the fvsp is = 713	 timecost = 0.113753s
CS: find better solution, the fvsp is = 712	 timecost = 0.113804s
CS: find better solution, the fvsp is = 711	 timecost = 0.113854s
CS: find better solution, the fvsp is = 710	 timecost = 0.113905s
CS: find better solution, the fvsp is = 709	 timecost = 0.113953s
CS: find better solution, the fvsp is = 708	 timecost = 0.114002s
CS: find better solution, the fvsp is = 707	 timecost = 0.114053s
CS: find better solution, the fvsp is = 706	 timecost = 0.114103s
CS: find better solution, the fvsp is = 705	 timecost = 0.114152s
CS: find better solution, the fvsp is = 704	 timecost = 0.114204s
CS: find better solution, the fvsp is = 703	 timecost = 0.114261s
CS: find better solution, the fvsp is = 702	 timecost = 0.114313s
CS: find better solution, the fvsp is = 701	 timecost = 0.114365s
CS: find better solution, the fvsp is = 700	 timecost = 0.114417s
CS: find better solution, the fvsp is = 699	 timecost = 0.114467s
CS: find better solution, the fvsp is = 698	 timecost = 0.11452s
CS: find better solution, the fvsp is = 697	 timecost = 0.114568s
CS: find better solution, the fvsp is = 696	 timecost = 0.114619s
CS: find better solution, the fvsp is = 695	 timecost = 0.114673s
CS: find better solution, the fvsp is = 694	 timecost = 0.114726s
CS: find better solution, the fvsp is = 693	 timecost = 0.114775s
CS: find better solution, the fvsp is = 692	 timecost = 0.114826s
CS: find better solution, the fvsp is = 691	 timecost = 0.127722s
CS: find better solution, the fvsp is = 690	 timecost = 0.127779s
CS: find better solution, the fvsp is = 689	 timecost = 0.127829s
CS: find better solution, the fvsp is = 688	 timecost = 0.12788s
CS: find better solution, the fvsp is = 687	 timecost = 0.127927s
CS: find better solution, the fvsp is = 686	 timecost = 0.127975s
CS: find better solution, the fvsp is = 685	 timecost = 0.128026s
CS: find better solution, the fvsp is = 684	 timecost = 0.128077s
CS: find better solution, the fvsp is = 683	 timecost = 0.128128s
CS: find better solution, the fvsp is = 682	 timecost = 0.12818s
CS: find better solution, the fvsp is = 681	 timecost = 0.139471s
CS: find better solution, the fvsp is = 680	 timecost = 0.139524s
CS: find better solution, the fvsp is = 679	 timecost = 0.13958s
CS: find better solution, the fvsp is = 678	 timecost = 0.139629s
CS: find better solution, the fvsp is = 677	 timecost = 0.139676s
CS: find better solution, the fvsp is = 676	 timecost = 0.139724s
CS: find better solution, the fvsp is = 675	 timecost = 0.139775s
CS: find better solution, the fvsp is = 674	 timecost = 0.139824s
CS: find better solution, the fvsp is = 673	 timecost = 0.139871s
CS: find better solution, the fvsp is = 672	 timecost = 0.139923s
CS: find better solution, the fvsp is = 671	 timecost = 0.139975s
CS: find better solution, the fvsp is = 670	 timecost = 0.140024s
CS: find better solution, the fvsp is = 669	 timecost = 0.159756s
CS: find better solution, the fvsp is = 668	 timecost = 0.159815s
CS: find better solution, the fvsp is = 667	 timecost = 0.159866s
CS: find better solution, the fvsp is = 666	 timecost = 0.170074s
CS: find better solution, the fvsp is = 665	 timecost = 0.170129s
CS: find better solution, the fvsp is = 664	 timecost = 0.170182s
CS: find better solution, the fvsp is = 663	 timecost = 0.17023s
CS: find better solution, the fvsp is = 662	 timecost = 0.17029s
CS: find better solution, the fvsp is = 661	 timecost = 0.170343s
CS: find better solution, the fvsp is = 660	 timecost = 0.170395s
CS: find better solution, the fvsp is = 659	 timecost = 0.170444s
CS: find better solution, the fvsp is = 658	 timecost = 0.180157s
CS: find better solution, the fvsp is = 657	 timecost = 0.180209s
CS: find better solution, the fvsp is = 656	 timecost = 0.180266s
CS: find better solution, the fvsp is = 655	 timecost = 0.18032s
CS: find better solution, the fvsp is = 654	 timecost = 0.180367s
CS: find better solution, the fvsp is = 653	 timecost = 0.180418s
CS: find better solution, the fvsp is = 652	 timecost = 0.18047s
CS: find better solution, the fvsp is = 651	 timecost = 0.180522s
CS: find better solution, the fvsp is = 650	 timecost = 0.190538s
CS: find better solution, the fvsp is = 649	 timecost = 0.190596s
CS: find better solution, the fvsp is = 648	 timecost = 0.190648s
CS: find better solution, the fvsp is = 647	 timecost = 0.190699s
CS: find better solution, the fvsp is = 646	 timecost = 0.19075s
CS: find better solution, the fvsp is = 645	 timecost = 0.190799s
CS: find better solution, the fvsp is = 644	 timecost = 0.200032s
CS: find better solution, the fvsp is = 643	 timecost = 0.20009s
CS: find better solution, the fvsp is = 642	 timecost = 0.200145s
CS: find better solution, the fvsp is = 641	 timecost = 0.20836s
CS: find better solution, the fvsp is = 640	 timecost = 0.208416s
CS: find better solution, the fvsp is = 639	 timecost = 0.208467s
CS: find better solution, the fvsp is = 638	 timecost = 0.208519s
CS: find better solution, the fvsp is = 637	 timecost = 0.208573s
CS: find better solution, the fvsp is = 636	 timecost = 0.208624s
CS: find better solution, the fvsp is = 635	 timecost = 0.208679s
CS: find better solution, the fvsp is = 634	 timecost = 0.208739s
CS: find better solution, the fvsp is = 633	 timecost = 0.216474s
CS: find better solution, the fvsp is = 632	 timecost = 0.216528s
CS: find better solution, the fvsp is = 631	 timecost = 0.24138s
CS: find better solution, the fvsp is = 630	 timecost = 0.241457s
CS: find better solution, the fvsp is = 629	 timecost = 0.264002s
CS: find better solution, the fvsp is = 628	 timecost = 0.264074s
CS: find better solution, the fvsp is = 627	 timecost = 0.264123s
CS: find better solution, the fvsp is = 626	 timecost = 0.270839s
CS: find better solution, the fvsp is = 625	 timecost = 0.270894s
CS: find better solution, the fvsp is = 624	 timecost = 0.270944s
CS: find better solution, the fvsp is = 623	 timecost = 0.278814s
CS: find better solution, the fvsp is = 622	 timecost = 0.278869s
CS: find better solution, the fvsp is = 621	 timecost = 0.278922s
CS: find better solution, the fvsp is = 620	 timecost = 0.300947s
CS: find better solution, the fvsp is = 619	 timecost = 0.308656s
CS: find better solution, the fvsp is = 618	 timecost = 0.308723s
CS: find better solution, the fvsp is = 617	 timecost = 0.315732s
CS: find better solution, the fvsp is = 616	 timecost = 0.329911s
CS: find better solution, the fvsp is = 615	 timecost = 0.329975s
CS: find better solution, the fvsp is = 614	 timecost = 0.351685s
CS: find better solution, the fvsp is = 613	 timecost = 0.351744s
CS: find better solution, the fvsp is = 612	 timecost = 0.450856s
CS: find better solution, the fvsp is = 611	 timecost = 0.465469s
CS: find better solution, the fvsp is = 610	 timecost = 0.47289s
CS: find better solution, the fvsp is = 609	 timecost = 0.472955s
CS: find better solution, the fvsp is = 608	 timecost = 0.473003s
CS: find better solution, the fvsp is = 607	 timecost = 0.473051s
CS: find better solution, the fvsp is = 606	 timecost = 0.515657s
CS: find better solution, the fvsp is = 605	 timecost = 0.515727s
CS: find better solution, the fvsp is = 604	 timecost = 0.515779s
CS: find better solution, the fvsp is = 603	 timecost = 0.51583s
CS: find better solution, the fvsp is = 602	 timecost = 0.529105s
CS: find better solution, the fvsp is = 601	 timecost = 0.529165s
CS: find better solution, the fvsp is = 600	 timecost = 0.529217s
CS: find better solution, the fvsp is = 599	 timecost = 0.52927s
CS: find better solution, the fvsp is = 598	 timecost = 0.529322s
CS: find better solution, the fvsp is = 597	 timecost = 0.529373s
CS: find better solution, the fvsp is = 596	 timecost = 0.627763s
CS: find better solution, the fvsp is = 595	 timecost = 0.70863s
CS: find better solution, the fvsp is = 594	 timecost = 0.708724s
CS: find better solution, the fvsp is = 593	 timecost = 0.708778s
CS: find better solution, the fvsp is = 592	 timecost = 0.758316s
CS: find better solution, the fvsp is = 591	 timecost = 0.758397s
CS: find better solution, the fvsp is = 590	 timecost = 0.791286s
CS: find better solution, the fvsp is = 589	 timecost = 0.791362s
CS: find better solution, the fvsp is = 588	 timecost = 0.791418s
CS: find better solution, the fvsp is = 587	 timecost = 0.791471s
CS: find better solution, the fvsp is = 586	 timecost = 0.829269s
CS: find better solution, the fvsp is = 585	 timecost = 0.835951s
CS: find better solution, the fvsp is = 584	 timecost = 0.85464s
CS: find better solution, the fvsp is = 583	 timecost = 0.854713s
CS: find better solution, the fvsp is = 582	 timecost = 0.854764s
CS: find better solution, the fvsp is = 581	 timecost = 0.854817s
CS: find better solution, the fvsp is = 580	 timecost = 0.860276s
CS: find better solution, the fvsp is = 579	 timecost = 0.860338s
CS: find better solution, the fvsp is = 578	 timecost = 1.10335s
CS: find better solution, the fvsp is = 577	 timecost = 1.10343s
CS: find better solution, the fvsp is = 576	 timecost = 1.10909s
CS: find better solution, the fvsp is = 575	 timecost = 1.2387s
CS: find better solution, the fvsp is = 574	 timecost = 1.23877s
CS: find better solution, the fvsp is = 573	 timecost = 1.28532s
CS: find better solution, the fvsp is = 572	 timecost = 1.35813s
CS: find better solution, the fvsp is = 571	 timecost = 1.38585s
CS: find better solution, the fvsp is = 570	 timecost = 1.64716s
CS: find better solution, the fvsp is = 569	 timecost = 1.84324s
CS: find better solution, the fvsp is = 568	 timecost = 1.98718s
CS: find better solution, the fvsp is = 567	 timecost = 2.80421s
CS: find better solution, the fvsp is = 566	 timecost = 2.80429s
CS: find better solution, the fvsp is = 565	 timecost = 2.83436s
CS: find better solution, the fvsp is = 564	 timecost = 2.98348s
CS: find better solution, the fvsp is = 563	 timecost = 3.02579s
CS: find better solution, the fvsp is = 562	 timecost = 3.02585s
CS: find better solution, the fvsp is = 561	 timecost = 3.30896s
CS: find better solution, the fvsp is = 560	 timecost = 3.35514s
CS: find better solution, the fvsp is = 559	 timecost = 3.36012s
CS: find better solution, the fvsp is = 558	 timecost = 3.36539s
CS: find better solution, the fvsp is = 557	 timecost = 3.84695s
CS: find better solution, the fvsp is = 556	 timecost = 3.84704s
CS: find better solution, the fvsp is = 555	 timecost = 3.86691s
CS: find better solution, the fvsp is = 554	 timecost = 3.86698s
CS: find better solution, the fvsp is = 553	 timecost = 4.73071s
CS: find better solution, the fvsp is = 552	 timecost = 4.7308s
CS: find better solution, the fvsp is = 551	 timecost = 5.49338s
CS: find better solution, the fvsp is = 550	 timecost = 5.55919s
CS: find better solution, the fvsp is = 549	 timecost = 5.71755s
CS: find better solution, the fvsp is = 548	 timecost = 5.79458s
CS: find better solution, the fvsp is = 547	 timecost = 5.79466s
CS: find better solution, the fvsp is = 546	 timecost = 5.79471s
CS: find better solution, the fvsp is = 545	 timecost = 6.31669s
CS: find better solution, the fvsp is = 544	 timecost = 13.5772s
CS: find better solution, the fvsp is = 543	 timecost = 15.3127s
CS: find better solution, the fvsp is = 542	 timecost = 20.656s
CS: find better solution, the fvsp is = 541	 timecost = 39.8994s
CS: find better solution, the fvsp is = 540	 timecost = 56.8208s
CS: find better solution, the fvsp is = 539	 timecost = 88.622s
CS: find better solution, the fvsp is = 538	 timecost = 88.6879s
CS: find better solution, the fvsp is = 537	 timecost = 105.024s
CS: find better solution, the fvsp is = 536	 timecost = 109.331s
CS: find better solution, the fvsp is = 535	 timecost = 110.353s
CS: find better solution, the fvsp is = 534	 timecost = 116.671s
CS: find better solution, the fvsp is = 533	 timecost = 119.94s
CS: find better solution, the fvsp is = 532	 timecost = 122.822s
CS: find better solution, the fvsp is = 531	 timecost = 122.822s
CS: find better solution, the fvsp is = 530	 timecost = 166.224s
CS: find better solution, the fvsp is = 529	 timecost = 253.076s
CS: find better solution, the fvsp is = 528	 timecost = 256.316s
local_f = 528
key node:
474 464 629 1716 67 1615 149 107 8 96 371 1907 1855 192 1676 758 1840 443 1550 527 1493 1646 225 1064 391 1337 178 1263 118 83 1031 1802 355 736 1917 252 1988 492 1743 165 782 263 1065 670 1510 980 1600 797 488 1853 1564 1695 1872 1274 910 1297 1949 875 1394 1884 1789 906 1696 314 942 933 1514 1610 1573 987 707 1636 1568 115 1661 396 1036 657 264 627 1995 858 293 1664 1878 789 477 10 1737 787 1085 1158 1478 719 1385 1806 1266 258 1391 766 846 1814 1749 215 221 42 1165 1355 250 1144 1816 571 1860 1440 841 1304 945 681 466 1796 902 1383 1733 1756 651 1054 1793 1166 880 1974 1114 1067 114 1992 682 617 1233 938 408 1788 1452 1063 1486 628 1402 1157 542 1453 968 1091 1781 58 1134 0 50 382 1817 353 202 1296 180 1730 812 1739 1658 1276 594 745 1951 1433 173 1468 1232 1441 1623 223 946 1980 1312 431 1018 56 438 577 981 463 1556 1758 27 1731 1305 572 1619 1585 1037 1123 932 783 127 15 1121 1132 1967 196 1228 347 1813 1347 618 695 1856 324 1516 674 872 1281 400 9 1693 737 1599 168 1090 1466 530 1432 1417 1241 177 715 471 1689 120 1608 468 295 753 1897 445 108 406 1536 964 519 1146 110 1333 449 1822 1810 679 311 1755 965 246 1552 1362 25 895 1542 790 1050 788 1906 407 911 676 1097 93 803 997 810 309 1769 129 1335 257 1764 662 717 1506 733 139 1694 1826 28 1477 730 1011 1259 992 517 310 1690 1019 1423 1983 1547 1862 922 1366 1343 605 1489 718 1968 865 702 4 1846 547 658 435 838 219 975 1496 351 897 825 1605 703 475 1521 1434 1971 1119 608 126 62 850 798 1071 398 1528 379 170 1446 359 1271 1776 1470 770 1772 1701 104 1377 1093 1450 294 210 743 620 505 990 1290 269 645 1754 1156 752 739 893 256 217 1379 153 1113 1674 1893 1961 1685 1349 1475 1341 1935 59 991 218 974 1181 642 198 1254 451 1061 1877 1168 1962 101 1249 1006 573 71 1698 1408 1177 455 1289 1009 619 1354 668 1687 1582 1183 145 251 1703 46 1320 1567 253 360 419 769 1352 859 377 141 470 1930 214 725 346 1260 649 1258 336 773 416 1395 1448 1960 208 914 1953 1858 1534 1617 1818 1198 300 1125 1712 1656 1387 1149 1706 873 935 69 1680 1389 1372 1649 5 343 230 749 510 538 1240 1741 147 195 540 1515 1218 643 349 290 1819 565 323 989 1021 318 1629 1055 276 1076 549 1523 1650 1293 1752 1939 1381 271 1200 1522 1998 1463 1351 1782 1193 1869 233 912 1295 1667 1641 917 721 741 948 1479 1348 853 1151 962 40 1837 1392 1799 1683 666 1237 1538 1709 1727 1282 1770 684 823 1155 65 
============================ round 11 ===============================
Complete the construction of the initial solution, the fvsp is = 892	 timecost = 0.040125s
CS: find better solution, the fvsp is = 891	 timecost = 0.077464s
CS: find better solution, the fvsp is = 890	 timecost = 0.077558s
CS: find better solution, the fvsp is = 889	 timecost = 0.077606s
CS: find better solution, the fvsp is = 888	 timecost = 0.077658s
CS: find better solution, the fvsp is = 887	 timecost = 0.077708s
CS: find better solution, the fvsp is = 886	 timecost = 0.077756s
CS: find better solution, the fvsp is = 885	 timecost = 0.077807s
CS: find better solution, the fvsp is = 884	 timecost = 0.077854s
CS: find better solution, the fvsp is = 883	 timecost = 0.077904s
CS: find better solution, the fvsp is = 882	 timecost = 0.07795s
CS: find better solution, the fvsp is = 881	 timecost = 0.078s
CS: find better solution, the fvsp is = 880	 timecost = 0.07805s
CS: find better solution, the fvsp is = 879	 timecost = 0.078097s
CS: find better solution, the fvsp is = 878	 timecost = 0.078146s
CS: find better solution, the fvsp is = 877	 timecost = 0.078195s
CS: find better solution, the fvsp is = 876	 timecost = 0.078245s
CS: find better solution, the fvsp is = 875	 timecost = 0.078303s
CS: find better solution, the fvsp is = 874	 timecost = 0.078356s
CS: find better solution, the fvsp is = 873	 timecost = 0.078402s
CS: find better solution, the fvsp is = 872	 timecost = 0.078448s
CS: find better solution, the fvsp is = 871	 timecost = 0.078495s
CS: find better solution, the fvsp is = 870	 timecost = 0.078547s
CS: find better solution, the fvsp is = 869	 timecost = 0.078597s
CS: find better solution, the fvsp is = 868	 timecost = 0.078648s
CS: find better solution, the fvsp is = 867	 timecost = 0.078698s
CS: find better solution, the fvsp is = 866	 timecost = 0.078745s
CS: find better solution, the fvsp is = 865	 timecost = 0.078796s
CS: find better solution, the fvsp is = 864	 timecost = 0.078846s
CS: find better solution, the fvsp is = 863	 timecost = 0.078892s
CS: find better solution, the fvsp is = 862	 timecost = 0.07894s
CS: find better solution, the fvsp is = 861	 timecost = 0.078985s
CS: find better solution, the fvsp is = 860	 timecost = 0.079037s
CS: find better solution, the fvsp is = 859	 timecost = 0.079088s
CS: find better solution, the fvsp is = 858	 timecost = 0.079136s
CS: find better solution, the fvsp is = 857	 timecost = 0.079194s
CS: find better solution, the fvsp is = 856	 timecost = 0.079243s
CS: find better solution, the fvsp is = 855	 timecost = 0.079334s
CS: find better solution, the fvsp is = 854	 timecost = 0.079415s
CS: find better solution, the fvsp is = 853	 timecost = 0.07947s
CS: find better solution, the fvsp is = 852	 timecost = 0.079518s
CS: find better solution, the fvsp is = 851	 timecost = 0.079567s
CS: find better solution, the fvsp is = 850	 timecost = 0.079618s
CS: find better solution, the fvsp is = 849	 timecost = 0.07967s
CS: find better solution, the fvsp is = 848	 timecost = 0.079719s
CS: find better solution, the fvsp is = 847	 timecost = 0.079777s
CS: find better solution, the fvsp is = 846	 timecost = 0.079842s
CS: find better solution, the fvsp is = 845	 timecost = 0.079893s
CS: find better solution, the fvsp is = 844	 timecost = 0.079942s
CS: find better solution, the fvsp is = 843	 timecost = 0.079992s
CS: find better solution, the fvsp is = 842	 timecost = 0.080039s
CS: find better solution, the fvsp is = 841	 timecost = 0.080087s
CS: find better solution, the fvsp is = 840	 timecost = 0.080135s
CS: find better solution, the fvsp is = 839	 timecost = 0.080185s
CS: find better solution, the fvsp is = 838	 timecost = 0.080234s
CS: find better solution, the fvsp is = 837	 timecost = 0.080283s
CS: find better solution, the fvsp is = 836	 timecost = 0.080332s
CS: find better solution, the fvsp is = 835	 timecost = 0.080383s
CS: find better solution, the fvsp is = 834	 timecost = 0.080432s
CS: find better solution, the fvsp is = 833	 timecost = 0.080483s
CS: find better solution, the fvsp is = 832	 timecost = 0.080531s
CS: find better solution, the fvsp is = 831	 timecost = 0.080576s
CS: find better solution, the fvsp is = 830	 timecost = 0.080627s
CS: find better solution, the fvsp is = 829	 timecost = 0.080671s
CS: find better solution, the fvsp is = 828	 timecost = 0.08072s
CS: find better solution, the fvsp is = 827	 timecost = 0.08077s
CS: find better solution, the fvsp is = 826	 timecost = 0.080827s
CS: find better solution, the fvsp is = 825	 timecost = 0.080877s
CS: find better solution, the fvsp is = 824	 timecost = 0.080923s
CS: find better solution, the fvsp is = 823	 timecost = 0.080973s
CS: find better solution, the fvsp is = 822	 timecost = 0.081022s
CS: find better solution, the fvsp is = 821	 timecost = 0.081069s
CS: find better solution, the fvsp is = 820	 timecost = 0.081122s
CS: find better solution, the fvsp is = 819	 timecost = 0.081171s
CS: find better solution, the fvsp is = 818	 timecost = 0.081223s
CS: find better solution, the fvsp is = 817	 timecost = 0.081274s
CS: find better solution, the fvsp is = 816	 timecost = 0.081322s
CS: find better solution, the fvsp is = 815	 timecost = 0.081374s
CS: find better solution, the fvsp is = 814	 timecost = 0.081422s
CS: find better solution, the fvsp is = 813	 timecost = 0.081473s
CS: find better solution, the fvsp is = 812	 timecost = 0.081524s
CS: find better solution, the fvsp is = 811	 timecost = 0.081571s
CS: find better solution, the fvsp is = 810	 timecost = 0.08162s
CS: find better solution, the fvsp is = 809	 timecost = 0.081668s
CS: find better solution, the fvsp is = 808	 timecost = 0.081715s
CS: find better solution, the fvsp is = 807	 timecost = 0.081765s
CS: find better solution, the fvsp is = 806	 timecost = 0.081819s
CS: find better solution, the fvsp is = 805	 timecost = 0.081869s
CS: find better solution, the fvsp is = 804	 timecost = 0.08192s
CS: find better solution, the fvsp is = 803	 timecost = 0.081972s
CS: find better solution, the fvsp is = 802	 timecost = 0.08202s
CS: find better solution, the fvsp is = 801	 timecost = 0.082066s
CS: find better solution, the fvsp is = 800	 timecost = 0.082114s
CS: find better solution, the fvsp is = 799	 timecost = 0.082161s
CS: find better solution, the fvsp is = 798	 timecost = 0.082214s
CS: find better solution, the fvsp is = 797	 timecost = 0.082259s
CS: find better solution, the fvsp is = 796	 timecost = 0.082308s
CS: find better solution, the fvsp is = 795	 timecost = 0.082364s
CS: find better solution, the fvsp is = 794	 timecost = 0.082415s
CS: find better solution, the fvsp is = 793	 timecost = 0.082463s
CS: find better solution, the fvsp is = 792	 timecost = 0.082511s
CS: find better solution, the fvsp is = 791	 timecost = 0.082563s
CS: find better solution, the fvsp is = 790	 timecost = 0.08261s
CS: find better solution, the fvsp is = 789	 timecost = 0.08266s
CS: find better solution, the fvsp is = 788	 timecost = 0.08271s
CS: find better solution, the fvsp is = 787	 timecost = 0.082761s
CS: find better solution, the fvsp is = 786	 timecost = 0.082821s
CS: find better solution, the fvsp is = 785	 timecost = 0.082871s
CS: find better solution, the fvsp is = 784	 timecost = 0.082918s
CS: find better solution, the fvsp is = 783	 timecost = 0.082967s
CS: find better solution, the fvsp is = 782	 timecost = 0.083015s
CS: find better solution, the fvsp is = 781	 timecost = 0.083066s
CS: find better solution, the fvsp is = 780	 timecost = 0.083115s
CS: find better solution, the fvsp is = 779	 timecost = 0.083165s
CS: find better solution, the fvsp is = 778	 timecost = 0.083214s
CS: find better solution, the fvsp is = 777	 timecost = 0.083262s
CS: find better solution, the fvsp is = 776	 timecost = 0.083317s
CS: find better solution, the fvsp is = 775	 timecost = 0.102349s
CS: find better solution, the fvsp is = 774	 timecost = 0.10242s
CS: find better solution, the fvsp is = 773	 timecost = 0.102474s
CS: find better solution, the fvsp is = 772	 timecost = 0.102524s
CS: find better solution, the fvsp is = 771	 timecost = 0.102576s
CS: find better solution, the fvsp is = 770	 timecost = 0.102624s
CS: find better solution, the fvsp is = 769	 timecost = 0.102673s
CS: find better solution, the fvsp is = 768	 timecost = 0.102725s
CS: find better solution, the fvsp is = 767	 timecost = 0.102778s
CS: find better solution, the fvsp is = 766	 timecost = 0.10284s
CS: find better solution, the fvsp is = 765	 timecost = 0.102889s
CS: find better solution, the fvsp is = 764	 timecost = 0.102939s
CS: find better solution, the fvsp is = 763	 timecost = 0.10299s
CS: find better solution, the fvsp is = 762	 timecost = 0.103037s
CS: find better solution, the fvsp is = 761	 timecost = 0.10309s
CS: find better solution, the fvsp is = 760	 timecost = 0.103142s
CS: find better solution, the fvsp is = 759	 timecost = 0.103194s
CS: find better solution, the fvsp is = 758	 timecost = 0.103247s
CS: find better solution, the fvsp is = 757	 timecost = 0.103299s
CS: find better solution, the fvsp is = 756	 timecost = 0.103349s
CS: find better solution, the fvsp is = 755	 timecost = 0.103398s
CS: find better solution, the fvsp is = 754	 timecost = 0.103451s
CS: find better solution, the fvsp is = 753	 timecost = 0.103501s
CS: find better solution, the fvsp is = 752	 timecost = 0.103552s
CS: find better solution, the fvsp is = 751	 timecost = 0.103602s
CS: find better solution, the fvsp is = 750	 timecost = 0.103655s
CS: find better solution, the fvsp is = 749	 timecost = 0.103705s
CS: find better solution, the fvsp is = 748	 timecost = 0.103764s
CS: find better solution, the fvsp is = 747	 timecost = 0.103825s
CS: find better solution, the fvsp is = 746	 timecost = 0.103876s
CS: find better solution, the fvsp is = 745	 timecost = 0.103928s
CS: find better solution, the fvsp is = 744	 timecost = 0.103982s
CS: find better solution, the fvsp is = 743	 timecost = 0.104034s
CS: find better solution, the fvsp is = 742	 timecost = 0.104084s
CS: find better solution, the fvsp is = 741	 timecost = 0.104139s
CS: find better solution, the fvsp is = 740	 timecost = 0.104191s
CS: find better solution, the fvsp is = 739	 timecost = 0.104243s
CS: find better solution, the fvsp is = 738	 timecost = 0.104297s
CS: find better solution, the fvsp is = 737	 timecost = 0.104348s
CS: find better solution, the fvsp is = 736	 timecost = 0.104399s
CS: find better solution, the fvsp is = 735	 timecost = 0.10445s
CS: find better solution, the fvsp is = 734	 timecost = 0.1045s
CS: find better solution, the fvsp is = 733	 timecost = 0.104558s
CS: find better solution, the fvsp is = 732	 timecost = 0.104608s
CS: find better solution, the fvsp is = 731	 timecost = 0.104663s
CS: find better solution, the fvsp is = 730	 timecost = 0.104712s
CS: find better solution, the fvsp is = 729	 timecost = 0.104763s
CS: find better solution, the fvsp is = 728	 timecost = 0.104821s
CS: find better solution, the fvsp is = 727	 timecost = 0.104875s
CS: find better solution, the fvsp is = 726	 timecost = 0.104923s
CS: find better solution, the fvsp is = 725	 timecost = 0.10497s
CS: find better solution, the fvsp is = 724	 timecost = 0.105021s
CS: find better solution, the fvsp is = 723	 timecost = 0.120728s
CS: find better solution, the fvsp is = 722	 timecost = 0.120837s
CS: find better solution, the fvsp is = 721	 timecost = 0.120902s
CS: find better solution, the fvsp is = 720	 timecost = 0.120963s
CS: find better solution, the fvsp is = 719	 timecost = 0.121023s
CS: find better solution, the fvsp is = 718	 timecost = 0.121087s
CS: find better solution, the fvsp is = 717	 timecost = 0.121153s
CS: find better solution, the fvsp is = 716	 timecost = 0.121213s
CS: find better solution, the fvsp is = 715	 timecost = 0.121279s
CS: find better solution, the fvsp is = 714	 timecost = 0.121345s
CS: find better solution, the fvsp is = 713	 timecost = 0.121407s
CS: find better solution, the fvsp is = 712	 timecost = 0.12147s
CS: find better solution, the fvsp is = 711	 timecost = 0.121533s
CS: find better solution, the fvsp is = 710	 timecost = 0.121592s
CS: find better solution, the fvsp is = 709	 timecost = 0.121656s
CS: find better solution, the fvsp is = 708	 timecost = 0.121714s
CS: find better solution, the fvsp is = 707	 timecost = 0.12177s
CS: find better solution, the fvsp is = 706	 timecost = 0.121844s
CS: find better solution, the fvsp is = 705	 timecost = 0.121908s
CS: find better solution, the fvsp is = 704	 timecost = 0.121973s
CS: find better solution, the fvsp is = 703	 timecost = 0.122035s
CS: find better solution, the fvsp is = 702	 timecost = 0.122099s
CS: find better solution, the fvsp is = 701	 timecost = 0.122159s
CS: find better solution, the fvsp is = 700	 timecost = 0.122219s
CS: find better solution, the fvsp is = 699	 timecost = 0.122283s
CS: find better solution, the fvsp is = 698	 timecost = 0.122342s
CS: find better solution, the fvsp is = 697	 timecost = 0.122398s
CS: find better solution, the fvsp is = 696	 timecost = 0.12246s
CS: find better solution, the fvsp is = 695	 timecost = 0.122519s
CS: find better solution, the fvsp is = 694	 timecost = 0.122577s
CS: find better solution, the fvsp is = 693	 timecost = 0.122637s
CS: find better solution, the fvsp is = 692	 timecost = 0.122699s
CS: find better solution, the fvsp is = 691	 timecost = 0.122759s
CS: find better solution, the fvsp is = 690	 timecost = 0.122832s
CS: find better solution, the fvsp is = 689	 timecost = 0.122897s
CS: find better solution, the fvsp is = 688	 timecost = 0.12296s
CS: find better solution, the fvsp is = 687	 timecost = 0.136045s
CS: find better solution, the fvsp is = 686	 timecost = 0.136127s
CS: find better solution, the fvsp is = 685	 timecost = 0.136192s
CS: find better solution, the fvsp is = 684	 timecost = 0.136253s
CS: find better solution, the fvsp is = 683	 timecost = 0.136312s
CS: find better solution, the fvsp is = 682	 timecost = 0.136373s
CS: find better solution, the fvsp is = 681	 timecost = 0.136437s
CS: find better solution, the fvsp is = 680	 timecost = 0.136502s
CS: find better solution, the fvsp is = 679	 timecost = 0.136566s
CS: find better solution, the fvsp is = 678	 timecost = 0.136626s
CS: find better solution, the fvsp is = 677	 timecost = 0.136688s
CS: find better solution, the fvsp is = 676	 timecost = 0.148518s
CS: find better solution, the fvsp is = 675	 timecost = 0.1486s
CS: find better solution, the fvsp is = 674	 timecost = 0.148665s
CS: find better solution, the fvsp is = 673	 timecost = 0.148727s
CS: find better solution, the fvsp is = 672	 timecost = 0.148803s
CS: find better solution, the fvsp is = 671	 timecost = 0.148866s
CS: find better solution, the fvsp is = 670	 timecost = 0.148941s
CS: find better solution, the fvsp is = 669	 timecost = 0.149002s
CS: find better solution, the fvsp is = 668	 timecost = 0.161876s
CS: find better solution, the fvsp is = 667	 timecost = 0.161961s
CS: find better solution, the fvsp is = 666	 timecost = 0.162022s
CS: find better solution, the fvsp is = 665	 timecost = 0.162085s
CS: find better solution, the fvsp is = 664	 timecost = 0.173805s
CS: find better solution, the fvsp is = 663	 timecost = 0.17389s
CS: find better solution, the fvsp is = 662	 timecost = 0.173954s
CS: find better solution, the fvsp is = 661	 timecost = 0.174019s
CS: find better solution, the fvsp is = 660	 timecost = 0.174083s
CS: find better solution, the fvsp is = 659	 timecost = 0.186829s
CS: find better solution, the fvsp is = 658	 timecost = 0.186912s
CS: find better solution, the fvsp is = 657	 timecost = 0.186975s
CS: find better solution, the fvsp is = 656	 timecost = 0.187043s
CS: find better solution, the fvsp is = 655	 timecost = 0.187114s
CS: find better solution, the fvsp is = 654	 timecost = 0.187182s
CS: find better solution, the fvsp is = 653	 timecost = 0.196755s
CS: find better solution, the fvsp is = 652	 timecost = 0.196828s
CS: find better solution, the fvsp is = 651	 timecost = 0.196881s
CS: find better solution, the fvsp is = 650	 timecost = 0.196932s
CS: find better solution, the fvsp is = 649	 timecost = 0.196983s
CS: find better solution, the fvsp is = 648	 timecost = 0.207063s
CS: find better solution, the fvsp is = 647	 timecost = 0.207119s
CS: find better solution, the fvsp is = 646	 timecost = 0.207174s
CS: find better solution, the fvsp is = 645	 timecost = 0.207227s
CS: find better solution, the fvsp is = 644	 timecost = 0.207277s
CS: find better solution, the fvsp is = 643	 timecost = 0.215479s
CS: find better solution, the fvsp is = 642	 timecost = 0.215551s
CS: find better solution, the fvsp is = 641	 timecost = 0.215604s
CS: find better solution, the fvsp is = 640	 timecost = 0.215655s
CS: find better solution, the fvsp is = 639	 timecost = 0.215705s
CS: find better solution, the fvsp is = 638	 timecost = 0.21576s
CS: find better solution, the fvsp is = 637	 timecost = 0.215814s
CS: find better solution, the fvsp is = 636	 timecost = 0.262515s
CS: find better solution, the fvsp is = 635	 timecost = 0.262598s
CS: find better solution, the fvsp is = 634	 timecost = 0.262655s
CS: find better solution, the fvsp is = 633	 timecost = 0.262708s
CS: find better solution, the fvsp is = 632	 timecost = 0.262759s
CS: find better solution, the fvsp is = 631	 timecost = 0.285087s
CS: find better solution, the fvsp is = 630	 timecost = 0.292189s
CS: find better solution, the fvsp is = 629	 timecost = 0.299229s
CS: find better solution, the fvsp is = 628	 timecost = 0.299286s
CS: find better solution, the fvsp is = 627	 timecost = 0.329993s
CS: find better solution, the fvsp is = 626	 timecost = 0.33006s
CS: find better solution, the fvsp is = 625	 timecost = 0.330109s
CS: find better solution, the fvsp is = 624	 timecost = 0.330161s
CS: find better solution, the fvsp is = 623	 timecost = 0.330215s
CS: find better solution, the fvsp is = 622	 timecost = 0.359779s
CS: find better solution, the fvsp is = 621	 timecost = 0.359855s
CS: find better solution, the fvsp is = 620	 timecost = 0.359909s
CS: find better solution, the fvsp is = 619	 timecost = 0.359962s
CS: find better solution, the fvsp is = 618	 timecost = 0.373385s
CS: find better solution, the fvsp is = 617	 timecost = 0.37345s
CS: find better solution, the fvsp is = 616	 timecost = 0.373502s
CS: find better solution, the fvsp is = 615	 timecost = 0.397306s
CS: find better solution, the fvsp is = 614	 timecost = 0.419287s
CS: find better solution, the fvsp is = 613	 timecost = 0.473957s
CS: find better solution, the fvsp is = 612	 timecost = 0.488638s
CS: find better solution, the fvsp is = 611	 timecost = 0.488731s
CS: find better solution, the fvsp is = 610	 timecost = 0.488782s
CS: find better solution, the fvsp is = 609	 timecost = 0.488832s
CS: find better solution, the fvsp is = 608	 timecost = 0.531415s
CS: find better solution, the fvsp is = 607	 timecost = 0.552771s
CS: find better solution, the fvsp is = 606	 timecost = 0.552868s
CS: find better solution, the fvsp is = 605	 timecost = 0.565936s
CS: find better solution, the fvsp is = 604	 timecost = 0.566015s
CS: find better solution, the fvsp is = 603	 timecost = 0.566067s
CS: find better solution, the fvsp is = 602	 timecost = 0.585784s
CS: find better solution, the fvsp is = 601	 timecost = 0.592458s
CS: find better solution, the fvsp is = 600	 timecost = 0.592575s
CS: find better solution, the fvsp is = 599	 timecost = 0.61104s
CS: find better solution, the fvsp is = 598	 timecost = 0.61114s
CS: find better solution, the fvsp is = 597	 timecost = 0.628037s
CS: find better solution, the fvsp is = 596	 timecost = 0.628107s
CS: find better solution, the fvsp is = 595	 timecost = 0.628162s
CS: find better solution, the fvsp is = 594	 timecost = 0.787653s
CS: find better solution, the fvsp is = 593	 timecost = 0.972766s
CS: find better solution, the fvsp is = 592	 timecost = 0.985376s
CS: find better solution, the fvsp is = 591	 timecost = 0.990794s
CS: find better solution, the fvsp is = 590	 timecost = 0.990853s
CS: find better solution, the fvsp is = 589	 timecost = 1.05034s
CS: find better solution, the fvsp is = 588	 timecost = 1.1041s
CS: find better solution, the fvsp is = 587	 timecost = 1.10419s
CS: find better solution, the fvsp is = 586	 timecost = 1.10424s
CS: find better solution, the fvsp is = 585	 timecost = 1.32494s
CS: find better solution, the fvsp is = 584	 timecost = 1.32506s
CS: find better solution, the fvsp is = 583	 timecost = 1.32511s
CS: find better solution, the fvsp is = 582	 timecost = 1.36718s
CS: find better solution, the fvsp is = 581	 timecost = 1.36727s
CS: find better solution, the fvsp is = 580	 timecost = 1.42523s
CS: find better solution, the fvsp is = 579	 timecost = 1.4584s
CS: find better solution, the fvsp is = 578	 timecost = 1.47391s
CS: find better solution, the fvsp is = 577	 timecost = 1.82505s
CS: find better solution, the fvsp is = 576	 timecost = 1.8814s
CS: find better solution, the fvsp is = 575	 timecost = 1.94006s
CS: find better solution, the fvsp is = 574	 timecost = 2.04468s
CS: find better solution, the fvsp is = 573	 timecost = 2.15021s
CS: find better solution, the fvsp is = 572	 timecost = 2.30909s
CS: find better solution, the fvsp is = 571	 timecost = 2.31951s
CS: find better solution, the fvsp is = 570	 timecost = 2.40244s
CS: find better solution, the fvsp is = 569	 timecost = 2.40779s
CS: find better solution, the fvsp is = 568	 timecost = 2.43979s
CS: find better solution, the fvsp is = 567	 timecost = 2.75009s
CS: find better solution, the fvsp is = 566	 timecost = 2.84797s
CS: find better solution, the fvsp is = 565	 timecost = 2.95704s
CS: find better solution, the fvsp is = 564	 timecost = 2.98284s
CS: find better solution, the fvsp is = 563	 timecost = 3.12563s
CS: find better solution, the fvsp is = 562	 timecost = 3.13058s
CS: find better solution, the fvsp is = 561	 timecost = 3.20213s
CS: find better solution, the fvsp is = 560	 timecost = 3.20222s
CS: find better solution, the fvsp is = 559	 timecost = 6.05826s
CS: find better solution, the fvsp is = 558	 timecost = 6.11239s
CS: find better solution, the fvsp is = 557	 timecost = 6.41924s
CS: find better solution, the fvsp is = 556	 timecost = 6.42372s
CS: find better solution, the fvsp is = 555	 timecost = 6.87003s
CS: find better solution, the fvsp is = 554	 timecost = 8.83929s
CS: find better solution, the fvsp is = 553	 timecost = 8.85965s
CS: find better solution, the fvsp is = 552	 timecost = 9.20827s
CS: find better solution, the fvsp is = 551	 timecost = 12.0087s
CS: find better solution, the fvsp is = 550	 timecost = 14.224s
CS: find better solution, the fvsp is = 549	 timecost = 15.1542s
CS: find better solution, the fvsp is = 548	 timecost = 15.1543s
CS: find better solution, the fvsp is = 547	 timecost = 18.1575s
CS: find better solution, the fvsp is = 546	 timecost = 19.0392s
CS: find better solution, the fvsp is = 545	 timecost = 20.4446s
CS: find better solution, the fvsp is = 544	 timecost = 23.3997s
CS: find better solution, the fvsp is = 543	 timecost = 32.035s
CS: find better solution, the fvsp is = 542	 timecost = 42.2s
CS: find better solution, the fvsp is = 541	 timecost = 46.8439s
CS: find better solution, the fvsp is = 540	 timecost = 48.372s
CS: find better solution, the fvsp is = 539	 timecost = 68.5882s
CS: find better solution, the fvsp is = 538	 timecost = 122.163s
CS: find better solution, the fvsp is = 537	 timecost = 144.892s
CS: find better solution, the fvsp is = 536	 timecost = 160.828s
CS: find better solution, the fvsp is = 535	 timecost = 171.326s
CS: find better solution, the fvsp is = 534	 timecost = 172.447s
CS: find better solution, the fvsp is = 533	 timecost = 175.718s
CS: find better solution, the fvsp is = 532	 timecost = 246.779s
CS: find better solution, the fvsp is = 531	 timecost = 252.132s
local_f = 531
key node:
797 295 1968 535 145 1806 1799 1870 1514 1980 599 505 284 766 1616 651 1322 1772 1018 164 247 1011 1560 604 808 276 720 719 804 670 519 1341 94 607 1384 538 869 1450 782 1281 1004 1935 1853 1091 457 413 814 1016 146 419 118 1496 1802 776 875 769 1996 1144 1082 343 542 1820 773 682 1878 1484 1964 214 1288 230 1376 1057 789 1572 758 1619 1387 510 336 679 1658 912 1085 1679 179 167 1028 1694 1858 566 332 1366 1542 349 780 1915 1349 62 895 22 948 37 858 1524 1881 269 59 1659 1753 1693 645 770 992 152 1240 404 1123 749 952 1067 684 1733 8 1282 908 1071 1183 1177 812 1651 83 257 1674 1869 217 613 911 964 1967 787 1345 1769 1446 790 1021 1521 1447 1758 1995 1260 1569 1538 963 1727 1108 92 1600 718 256 1198 1547 803 344 653 1064 1623 1988 46 656 1982 1176 1425 1893 1140 1855 577 1582 42 1713 1054 733 1522 1681 1061 524 968 438 1156 1456 466 1033 580 1477 232 853 311 379 800 383 530 544 938 970 443 1691 1629 617 1685 658 1044 1615 431 1470 1452 1486 602 569 1362 1419 1971 1386 922 703 1826 1319 1137 170 675 759 1335 91 293 1433 971 1896 252 893 990 1121 1218 888 946 1749 1817 1078 1552 1259 1856 736 1029 1641 1395 1125 436 1355 1787 1412 1050 1940 1434 324 1159 737 1427 1339 341 1454 194 1605 1090 1398 455 1819 1441 440 1520 191 1149 258 1813 9 1348 1516 300 983 1961 1515 1536 1910 1683 45 1611 67 933 716 1290 28 1379 619 1002 1590 1947 468 112 1283 1392 1448 250 1093 1731 1036 686 1717 541 347 407 110 1617 1833 1417 398 974 1267 846 1468 314 1652 1703 390 221 1244 768 1127 1385 1682 1781 471 715 1927 1816 225 745 464 980 1937 1097 515 647 271 676 1902 1775 1755 149 1891 1676 1585 165 798 1872 474 588 153 831 416 1656 1150 962 253 989 1266 0 1430 223 1991 601 1695 128 1463 406 359 897 1146 1788 876 1493 1860 312 1394 1808 725 1737 1601 1708 162 642 1423 559 540 408 1706 1475 1439 547 1951 233 1114 1690 58 251 382 10 1076 987 126 259 196 702 1055 965 730 423 346 323 1155 1208 192 924 743 1528 1899 104 270 978 1219 1249 1845 1544 880 1193 1008 1752 1680 1289 865 1678 1932 177 1181 1789 1383 56 1200 1782 628 355 366 1048 1687 263 910 246 1756 830 1278 685 1960 1907 161 202 1333 757 594 1216 1897 1296 1523 496 1334 1165 1983 396 302 1489 739 1568 360 1599 120 1667 377 1019 707 1257 1958 115 713 1105 236 5 1906 1929 1320 1535 1293 82 1073 944 1770 1661 1884 1800 129 1343 1227 1020 997 1437 1246 492 1534 1776 1949 723 1232 288 1304 1389 506 666 1495 
============================ round 12 ===============================
Complete the construction of the initial solution, the fvsp is = 885	 timecost = 0.039256s
CS: find better solution, the fvsp is = 884	 timecost = 0.067684s
CS: find better solution, the fvsp is = 883	 timecost = 0.067786s
CS: find better solution, the fvsp is = 882	 timecost = 0.067834s
CS: find better solution, the fvsp is = 881	 timecost = 0.067887s
CS: find better solution, the fvsp is = 880	 timecost = 0.067943s
CS: find better solution, the fvsp is = 879	 timecost = 0.067994s
CS: find better solution, the fvsp is = 878	 timecost = 0.068048s
CS: find better solution, the fvsp is = 877	 timecost = 0.068097s
CS: find better solution, the fvsp is = 876	 timecost = 0.068161s
CS: find better solution, the fvsp is = 875	 timecost = 0.068212s
CS: find better solution, the fvsp is = 874	 timecost = 0.068259s
CS: find better solution, the fvsp is = 873	 timecost = 0.068303s
CS: find better solution, the fvsp is = 872	 timecost = 0.068357s
CS: find better solution, the fvsp is = 871	 timecost = 0.06841s
CS: find better solution, the fvsp is = 870	 timecost = 0.068463s
CS: find better solution, the fvsp is = 869	 timecost = 0.068515s
CS: find better solution, the fvsp is = 868	 timecost = 0.06856s
CS: find better solution, the fvsp is = 867	 timecost = 0.068608s
CS: find better solution, the fvsp is = 866	 timecost = 0.068659s
CS: find better solution, the fvsp is = 865	 timecost = 0.068711s
CS: find better solution, the fvsp is = 864	 timecost = 0.06876s
CS: find better solution, the fvsp is = 863	 timecost = 0.06881s
CS: find better solution, the fvsp is = 862	 timecost = 0.068856s
CS: find better solution, the fvsp is = 861	 timecost = 0.068907s
CS: find better solution, the fvsp is = 860	 timecost = 0.068966s
CS: find better solution, the fvsp is = 859	 timecost = 0.069014s
CS: find better solution, the fvsp is = 858	 timecost = 0.069064s
CS: find better solution, the fvsp is = 857	 timecost = 0.069116s
CS: find better solution, the fvsp is = 856	 timecost = 0.069161s
CS: find better solution, the fvsp is = 855	 timecost = 0.069212s
CS: find better solution, the fvsp is = 854	 timecost = 0.06926s
CS: find better solution, the fvsp is = 853	 timecost = 0.069311s
CS: find better solution, the fvsp is = 852	 timecost = 0.069359s
CS: find better solution, the fvsp is = 851	 timecost = 0.069407s
CS: find better solution, the fvsp is = 850	 timecost = 0.069462s
CS: find better solution, the fvsp is = 849	 timecost = 0.069513s
CS: find better solution, the fvsp is = 848	 timecost = 0.069561s
CS: find better solution, the fvsp is = 847	 timecost = 0.069614s
CS: find better solution, the fvsp is = 846	 timecost = 0.069662s
CS: find better solution, the fvsp is = 845	 timecost = 0.069718s
CS: find better solution, the fvsp is = 844	 timecost = 0.069765s
CS: find better solution, the fvsp is = 843	 timecost = 0.069813s
CS: find better solution, the fvsp is = 842	 timecost = 0.069863s
CS: find better solution, the fvsp is = 841	 timecost = 0.069914s
CS: find better solution, the fvsp is = 840	 timecost = 0.069972s
CS: find better solution, the fvsp is = 839	 timecost = 0.070023s
CS: find better solution, the fvsp is = 838	 timecost = 0.07007s
CS: find better solution, the fvsp is = 837	 timecost = 0.070124s
CS: find better solution, the fvsp is = 836	 timecost = 0.070176s
CS: find better solution, the fvsp is = 835	 timecost = 0.070225s
CS: find better solution, the fvsp is = 834	 timecost = 0.070274s
CS: find better solution, the fvsp is = 833	 timecost = 0.070324s
CS: find better solution, the fvsp is = 832	 timecost = 0.070372s
CS: find better solution, the fvsp is = 831	 timecost = 0.070423s
CS: find better solution, the fvsp is = 830	 timecost = 0.070472s
CS: find better solution, the fvsp is = 829	 timecost = 0.070519s
CS: find better solution, the fvsp is = 828	 timecost = 0.070572s
CS: find better solution, the fvsp is = 827	 timecost = 0.070621s
CS: find better solution, the fvsp is = 826	 timecost = 0.070672s
CS: find better solution, the fvsp is = 825	 timecost = 0.07072s
CS: find better solution, the fvsp is = 824	 timecost = 0.070767s
CS: find better solution, the fvsp is = 823	 timecost = 0.07082s
CS: find better solution, the fvsp is = 822	 timecost = 0.070867s
CS: find better solution, the fvsp is = 821	 timecost = 0.070926s
CS: find better solution, the fvsp is = 820	 timecost = 0.070977s
CS: find better solution, the fvsp is = 819	 timecost = 0.071022s
CS: find better solution, the fvsp is = 818	 timecost = 0.07107s
CS: find better solution, the fvsp is = 817	 timecost = 0.071117s
CS: find better solution, the fvsp is = 816	 timecost = 0.071166s
CS: find better solution, the fvsp is = 815	 timecost = 0.071212s
CS: find better solution, the fvsp is = 814	 timecost = 0.071267s
CS: find better solution, the fvsp is = 813	 timecost = 0.071318s
CS: find better solution, the fvsp is = 812	 timecost = 0.071368s
CS: find better solution, the fvsp is = 811	 timecost = 0.07142s
CS: find better solution, the fvsp is = 810	 timecost = 0.07147s
CS: find better solution, the fvsp is = 809	 timecost = 0.071517s
CS: find better solution, the fvsp is = 808	 timecost = 0.071567s
CS: find better solution, the fvsp is = 807	 timecost = 0.07162s
CS: find better solution, the fvsp is = 806	 timecost = 0.071667s
CS: find better solution, the fvsp is = 805	 timecost = 0.071715s
CS: find better solution, the fvsp is = 804	 timecost = 0.071766s
CS: find better solution, the fvsp is = 803	 timecost = 0.071818s
CS: find better solution, the fvsp is = 802	 timecost = 0.071867s
CS: find better solution, the fvsp is = 801	 timecost = 0.071925s
CS: find better solution, the fvsp is = 800	 timecost = 0.071977s
CS: find better solution, the fvsp is = 799	 timecost = 0.072029s
CS: find better solution, the fvsp is = 798	 timecost = 0.07208s
CS: find better solution, the fvsp is = 797	 timecost = 0.07213s
CS: find better solution, the fvsp is = 796	 timecost = 0.072181s
CS: find better solution, the fvsp is = 795	 timecost = 0.072233s
CS: find better solution, the fvsp is = 794	 timecost = 0.072283s
CS: find better solution, the fvsp is = 793	 timecost = 0.072328s
CS: find better solution, the fvsp is = 792	 timecost = 0.072381s
CS: find better solution, the fvsp is = 791	 timecost = 0.07243s
CS: find better solution, the fvsp is = 790	 timecost = 0.072482s
CS: find better solution, the fvsp is = 789	 timecost = 0.072534s
CS: find better solution, the fvsp is = 788	 timecost = 0.072587s
CS: find better solution, the fvsp is = 787	 timecost = 0.072636s
CS: find better solution, the fvsp is = 786	 timecost = 0.072684s
CS: find better solution, the fvsp is = 785	 timecost = 0.072733s
CS: find better solution, the fvsp is = 784	 timecost = 0.072783s
CS: find better solution, the fvsp is = 783	 timecost = 0.072831s
CS: find better solution, the fvsp is = 782	 timecost = 0.072877s
CS: find better solution, the fvsp is = 781	 timecost = 0.072937s
CS: find better solution, the fvsp is = 780	 timecost = 0.07299s
CS: find better solution, the fvsp is = 779	 timecost = 0.073036s
CS: find better solution, the fvsp is = 778	 timecost = 0.073089s
CS: find better solution, the fvsp is = 777	 timecost = 0.073138s
CS: find better solution, the fvsp is = 776	 timecost = 0.073189s
CS: find better solution, the fvsp is = 775	 timecost = 0.073241s
CS: find better solution, the fvsp is = 774	 timecost = 0.073291s
CS: find better solution, the fvsp is = 773	 timecost = 0.073338s
CS: find better solution, the fvsp is = 772	 timecost = 0.073388s
CS: find better solution, the fvsp is = 771	 timecost = 0.073447s
CS: find better solution, the fvsp is = 770	 timecost = 0.073496s
CS: find better solution, the fvsp is = 769	 timecost = 0.073551s
CS: find better solution, the fvsp is = 768	 timecost = 0.073598s
CS: find better solution, the fvsp is = 767	 timecost = 0.073647s
CS: find better solution, the fvsp is = 766	 timecost = 0.092035s
CS: find better solution, the fvsp is = 765	 timecost = 0.092145s
CS: find better solution, the fvsp is = 764	 timecost = 0.092197s
CS: find better solution, the fvsp is = 763	 timecost = 0.09225s
CS: find better solution, the fvsp is = 762	 timecost = 0.092297s
CS: find better solution, the fvsp is = 761	 timecost = 0.092346s
CS: find better solution, the fvsp is = 760	 timecost = 0.092395s
CS: find better solution, the fvsp is = 759	 timecost = 0.092443s
CS: find better solution, the fvsp is = 758	 timecost = 0.092498s
CS: find better solution, the fvsp is = 757	 timecost = 0.09255s
CS: find better solution, the fvsp is = 756	 timecost = 0.0926s
CS: find better solution, the fvsp is = 755	 timecost = 0.092651s
CS: find better solution, the fvsp is = 754	 timecost = 0.092701s
CS: find better solution, the fvsp is = 753	 timecost = 0.092754s
CS: find better solution, the fvsp is = 752	 timecost = 0.092822s
CS: find better solution, the fvsp is = 751	 timecost = 0.092872s
CS: find better solution, the fvsp is = 750	 timecost = 0.092932s
CS: find better solution, the fvsp is = 749	 timecost = 0.092987s
CS: find better solution, the fvsp is = 748	 timecost = 0.09304s
CS: find better solution, the fvsp is = 747	 timecost = 0.093092s
CS: find better solution, the fvsp is = 746	 timecost = 0.093143s
CS: find better solution, the fvsp is = 745	 timecost = 0.093193s
CS: find better solution, the fvsp is = 744	 timecost = 0.093242s
CS: find better solution, the fvsp is = 743	 timecost = 0.093295s
CS: find better solution, the fvsp is = 742	 timecost = 0.093346s
CS: find better solution, the fvsp is = 741	 timecost = 0.093399s
CS: find better solution, the fvsp is = 740	 timecost = 0.093453s
CS: find better solution, the fvsp is = 739	 timecost = 0.093507s
CS: find better solution, the fvsp is = 738	 timecost = 0.093562s
CS: find better solution, the fvsp is = 737	 timecost = 0.09363s
CS: find better solution, the fvsp is = 736	 timecost = 0.093696s
CS: find better solution, the fvsp is = 735	 timecost = 0.093755s
CS: find better solution, the fvsp is = 734	 timecost = 0.093815s
CS: find better solution, the fvsp is = 733	 timecost = 0.093866s
CS: find better solution, the fvsp is = 732	 timecost = 0.09393s
CS: find better solution, the fvsp is = 731	 timecost = 0.093987s
CS: find better solution, the fvsp is = 730	 timecost = 0.09404s
CS: find better solution, the fvsp is = 729	 timecost = 0.094092s
CS: find better solution, the fvsp is = 728	 timecost = 0.09414s
CS: find better solution, the fvsp is = 727	 timecost = 0.094187s
CS: find better solution, the fvsp is = 726	 timecost = 0.094242s
CS: find better solution, the fvsp is = 725	 timecost = 0.094291s
CS: find better solution, the fvsp is = 724	 timecost = 0.09434s
CS: find better solution, the fvsp is = 723	 timecost = 0.094395s
CS: find better solution, the fvsp is = 722	 timecost = 0.094442s
CS: find better solution, the fvsp is = 721	 timecost = 0.094494s
CS: find better solution, the fvsp is = 720	 timecost = 0.094545s
CS: find better solution, the fvsp is = 719	 timecost = 0.094594s
CS: find better solution, the fvsp is = 718	 timecost = 0.094642s
CS: find better solution, the fvsp is = 717	 timecost = 0.094697s
CS: find better solution, the fvsp is = 716	 timecost = 0.094744s
CS: find better solution, the fvsp is = 715	 timecost = 0.094804s
CS: find better solution, the fvsp is = 714	 timecost = 0.094858s
CS: find better solution, the fvsp is = 713	 timecost = 0.110048s
CS: find better solution, the fvsp is = 712	 timecost = 0.110153s
CS: find better solution, the fvsp is = 711	 timecost = 0.110208s
CS: find better solution, the fvsp is = 710	 timecost = 0.110261s
CS: find better solution, the fvsp is = 709	 timecost = 0.110314s
CS: find better solution, the fvsp is = 708	 timecost = 0.110365s
CS: find better solution, the fvsp is = 707	 timecost = 0.110416s
CS: find better solution, the fvsp is = 706	 timecost = 0.110471s
CS: find better solution, the fvsp is = 705	 timecost = 0.110527s
CS: find better solution, the fvsp is = 704	 timecost = 0.11058s
CS: find better solution, the fvsp is = 703	 timecost = 0.110635s
CS: find better solution, the fvsp is = 702	 timecost = 0.110684s
CS: find better solution, the fvsp is = 701	 timecost = 0.110737s
CS: find better solution, the fvsp is = 700	 timecost = 0.124684s
CS: find better solution, the fvsp is = 699	 timecost = 0.124796s
CS: find better solution, the fvsp is = 698	 timecost = 0.124851s
CS: find better solution, the fvsp is = 697	 timecost = 0.124903s
CS: find better solution, the fvsp is = 696	 timecost = 0.124968s
CS: find better solution, the fvsp is = 695	 timecost = 0.125024s
CS: find better solution, the fvsp is = 694	 timecost = 0.125076s
CS: find better solution, the fvsp is = 693	 timecost = 0.125124s
CS: find better solution, the fvsp is = 692	 timecost = 0.125171s
CS: find better solution, the fvsp is = 691	 timecost = 0.125223s
CS: find better solution, the fvsp is = 690	 timecost = 0.125276s
CS: find better solution, the fvsp is = 689	 timecost = 0.125345s
CS: find better solution, the fvsp is = 688	 timecost = 0.125413s
CS: find better solution, the fvsp is = 687	 timecost = 0.125472s
CS: find better solution, the fvsp is = 686	 timecost = 0.125523s
CS: find better solution, the fvsp is = 685	 timecost = 0.125573s
CS: find better solution, the fvsp is = 684	 timecost = 0.125627s
CS: find better solution, the fvsp is = 683	 timecost = 0.125683s
CS: find better solution, the fvsp is = 682	 timecost = 0.125735s
CS: find better solution, the fvsp is = 681	 timecost = 0.125789s
CS: find better solution, the fvsp is = 680	 timecost = 0.12585s
CS: find better solution, the fvsp is = 679	 timecost = 0.125904s
CS: find better solution, the fvsp is = 678	 timecost = 0.138749s
CS: find better solution, the fvsp is = 677	 timecost = 0.138855s
CS: find better solution, the fvsp is = 676	 timecost = 0.138909s
CS: find better solution, the fvsp is = 675	 timecost = 0.138974s
CS: find better solution, the fvsp is = 674	 timecost = 0.139025s
CS: find better solution, the fvsp is = 673	 timecost = 0.139078s
CS: find better solution, the fvsp is = 672	 timecost = 0.139131s
CS: find better solution, the fvsp is = 671	 timecost = 0.139183s
CS: find better solution, the fvsp is = 670	 timecost = 0.139236s
CS: find better solution, the fvsp is = 669	 timecost = 0.139289s
CS: find better solution, the fvsp is = 668	 timecost = 0.13935s
CS: find better solution, the fvsp is = 667	 timecost = 0.139415s
CS: find better solution, the fvsp is = 666	 timecost = 0.139475s
CS: find better solution, the fvsp is = 665	 timecost = 0.139531s
CS: find better solution, the fvsp is = 664	 timecost = 0.139579s
CS: find better solution, the fvsp is = 663	 timecost = 0.150197s
CS: find better solution, the fvsp is = 662	 timecost = 0.150297s
CS: find better solution, the fvsp is = 661	 timecost = 0.15035s
CS: find better solution, the fvsp is = 660	 timecost = 0.150403s
CS: find better solution, the fvsp is = 659	 timecost = 0.150468s
CS: find better solution, the fvsp is = 658	 timecost = 0.150522s
CS: find better solution, the fvsp is = 657	 timecost = 0.150573s
CS: find better solution, the fvsp is = 656	 timecost = 0.150621s
CS: find better solution, the fvsp is = 655	 timecost = 0.160925s
CS: find better solution, the fvsp is = 654	 timecost = 0.171659s
CS: find better solution, the fvsp is = 653	 timecost = 0.171755s
CS: find better solution, the fvsp is = 652	 timecost = 0.171813s
CS: find better solution, the fvsp is = 651	 timecost = 0.171867s
CS: find better solution, the fvsp is = 650	 timecost = 0.171924s
CS: find better solution, the fvsp is = 649	 timecost = 0.171973s
CS: find better solution, the fvsp is = 648	 timecost = 0.181602s
CS: find better solution, the fvsp is = 647	 timecost = 0.181683s
CS: find better solution, the fvsp is = 646	 timecost = 0.181738s
CS: find better solution, the fvsp is = 645	 timecost = 0.181793s
CS: find better solution, the fvsp is = 644	 timecost = 0.181847s
CS: find better solution, the fvsp is = 643	 timecost = 0.181902s
CS: find better solution, the fvsp is = 642	 timecost = 0.181965s
CS: find better solution, the fvsp is = 641	 timecost = 0.190152s
CS: find better solution, the fvsp is = 640	 timecost = 0.190215s
CS: find better solution, the fvsp is = 639	 timecost = 0.190272s
CS: find better solution, the fvsp is = 638	 timecost = 0.190324s
CS: find better solution, the fvsp is = 637	 timecost = 0.214431s
CS: find better solution, the fvsp is = 636	 timecost = 0.230024s
CS: find better solution, the fvsp is = 635	 timecost = 0.230102s
CS: find better solution, the fvsp is = 634	 timecost = 0.230157s
CS: find better solution, the fvsp is = 633	 timecost = 0.230211s
CS: find better solution, the fvsp is = 632	 timecost = 0.230262s
CS: find better solution, the fvsp is = 631	 timecost = 0.230314s
CS: find better solution, the fvsp is = 630	 timecost = 0.23825s
CS: find better solution, the fvsp is = 629	 timecost = 0.238316s
CS: find better solution, the fvsp is = 628	 timecost = 0.23837s
CS: find better solution, the fvsp is = 627	 timecost = 0.259578s
CS: find better solution, the fvsp is = 626	 timecost = 0.259646s
CS: find better solution, the fvsp is = 625	 timecost = 0.274864s
CS: find better solution, the fvsp is = 624	 timecost = 0.274935s
CS: find better solution, the fvsp is = 623	 timecost = 0.274991s
CS: find better solution, the fvsp is = 622	 timecost = 0.275043s
CS: find better solution, the fvsp is = 621	 timecost = 0.275095s
CS: find better solution, the fvsp is = 620	 timecost = 0.275148s
CS: find better solution, the fvsp is = 619	 timecost = 0.275198s
CS: find better solution, the fvsp is = 618	 timecost = 0.281335s
CS: find better solution, the fvsp is = 617	 timecost = 0.281394s
CS: find better solution, the fvsp is = 616	 timecost = 0.287724s
CS: find better solution, the fvsp is = 615	 timecost = 0.328087s
CS: find better solution, the fvsp is = 614	 timecost = 0.341828s
CS: find better solution, the fvsp is = 613	 timecost = 0.348163s
CS: find better solution, the fvsp is = 612	 timecost = 0.361681s
CS: find better solution, the fvsp is = 611	 timecost = 0.361744s
CS: find better solution, the fvsp is = 610	 timecost = 0.361801s
CS: find better solution, the fvsp is = 609	 timecost = 0.361849s
CS: find better solution, the fvsp is = 608	 timecost = 0.361902s
CS: find better solution, the fvsp is = 607	 timecost = 0.386815s
CS: find better solution, the fvsp is = 606	 timecost = 0.386879s
CS: find better solution, the fvsp is = 605	 timecost = 0.412371s
CS: find better solution, the fvsp is = 604	 timecost = 0.425035s
CS: find better solution, the fvsp is = 603	 timecost = 0.431027s
CS: find better solution, the fvsp is = 602	 timecost = 0.431093s
CS: find better solution, the fvsp is = 601	 timecost = 0.431146s
CS: find better solution, the fvsp is = 600	 timecost = 0.431202s
CS: find better solution, the fvsp is = 599	 timecost = 0.506517s
CS: find better solution, the fvsp is = 598	 timecost = 0.571437s
CS: find better solution, the fvsp is = 597	 timecost = 0.583167s
CS: find better solution, the fvsp is = 596	 timecost = 0.594948s
CS: find better solution, the fvsp is = 595	 timecost = 0.68607s
CS: find better solution, the fvsp is = 594	 timecost = 0.691854s
CS: find better solution, the fvsp is = 593	 timecost = 0.803413s
CS: find better solution, the fvsp is = 592	 timecost = 0.896705s
CS: find better solution, the fvsp is = 591	 timecost = 0.896774s
CS: find better solution, the fvsp is = 590	 timecost = 1.13169s
CS: find better solution, the fvsp is = 589	 timecost = 1.15226s
CS: find better solution, the fvsp is = 588	 timecost = 1.15813s
CS: find better solution, the fvsp is = 587	 timecost = 1.31167s
CS: find better solution, the fvsp is = 586	 timecost = 1.32156s
CS: find better solution, the fvsp is = 585	 timecost = 1.32163s
CS: find better solution, the fvsp is = 584	 timecost = 1.49652s
CS: find better solution, the fvsp is = 583	 timecost = 1.76526s
CS: find better solution, the fvsp is = 582	 timecost = 1.76536s
CS: find better solution, the fvsp is = 581	 timecost = 1.76541s
CS: find better solution, the fvsp is = 580	 timecost = 1.81245s
CS: find better solution, the fvsp is = 579	 timecost = 1.81252s
CS: find better solution, the fvsp is = 578	 timecost = 1.81258s
CS: find better solution, the fvsp is = 577	 timecost = 1.91223s
CS: find better solution, the fvsp is = 576	 timecost = 2.07803s
CS: find better solution, the fvsp is = 575	 timecost = 2.11742s
CS: find better solution, the fvsp is = 574	 timecost = 2.12421s
CS: find better solution, the fvsp is = 573	 timecost = 2.368s
CS: find better solution, the fvsp is = 572	 timecost = 2.47326s
CS: find better solution, the fvsp is = 571	 timecost = 2.47904s
CS: find better solution, the fvsp is = 570	 timecost = 2.47911s
CS: find better solution, the fvsp is = 569	 timecost = 2.49416s
CS: find better solution, the fvsp is = 568	 timecost = 3.07075s
CS: find better solution, the fvsp is = 567	 timecost = 3.10577s
CS: find better solution, the fvsp is = 566	 timecost = 3.1107s
CS: find better solution, the fvsp is = 565	 timecost = 3.2873s
CS: find better solution, the fvsp is = 564	 timecost = 3.31011s
CS: find better solution, the fvsp is = 563	 timecost = 4.17264s
CS: find better solution, the fvsp is = 562	 timecost = 4.35532s
CS: find better solution, the fvsp is = 561	 timecost = 4.35544s
CS: find better solution, the fvsp is = 560	 timecost = 4.35549s
CS: find better solution, the fvsp is = 559	 timecost = 4.35555s
CS: find better solution, the fvsp is = 558	 timecost = 4.47396s
CS: find better solution, the fvsp is = 557	 timecost = 4.61106s
CS: find better solution, the fvsp is = 556	 timecost = 4.61594s
CS: find better solution, the fvsp is = 555	 timecost = 4.76685s
CS: find better solution, the fvsp is = 554	 timecost = 4.86535s
CS: find better solution, the fvsp is = 553	 timecost = 5.04277s
CS: find better solution, the fvsp is = 552	 timecost = 5.16826s
CS: find better solution, the fvsp is = 551	 timecost = 5.76933s
CS: find better solution, the fvsp is = 550	 timecost = 6.7053s
CS: find better solution, the fvsp is = 549	 timecost = 6.70549s
CS: find better solution, the fvsp is = 548	 timecost = 7.49046s
CS: find better solution, the fvsp is = 547	 timecost = 7.49415s
CS: find better solution, the fvsp is = 546	 timecost = 11.1325s
CS: find better solution, the fvsp is = 545	 timecost = 11.6252s
CS: find better solution, the fvsp is = 544	 timecost = 11.8204s
CS: find better solution, the fvsp is = 543	 timecost = 29.6123s
CS: find better solution, the fvsp is = 542	 timecost = 29.8333s
CS: find better solution, the fvsp is = 541	 timecost = 29.8334s
CS: find better solution, the fvsp is = 540	 timecost = 36.1707s
CS: find better solution, the fvsp is = 539	 timecost = 39.344s
CS: find better solution, the fvsp is = 538	 timecost = 40.2196s
CS: find better solution, the fvsp is = 537	 timecost = 40.4775s
CS: find better solution, the fvsp is = 536	 timecost = 41.8964s
CS: find better solution, the fvsp is = 535	 timecost = 63.3198s
CS: find better solution, the fvsp is = 534	 timecost = 64.4061s
CS: find better solution, the fvsp is = 533	 timecost = 64.6599s
CS: find better solution, the fvsp is = 532	 timecost = 352.005s
local_f = 532
key node:
1123 214 987 1939 510 911 1008 1031 101 579 1608 1091 1399 218 619 1991 575 657 1493 1770 1523 1271 1006 239 276 25 1259 538 1683 1470 741 1263 22 1689 1099 594 880 1522 962 1817 474 1395 1680 1343 416 666 1384 1223 1884 1495 126 1290 1684 115 1758 1463 922 572 743 465 1085 1998 1980 233 336 1535 1419 1128 1398 318 662 1898 1468 1149 67 199 310 468 565 63 283 66 1953 323 177 997 225 1320 1067 865 1181 1741 540 790 1061 1134 455 1452 1073 1703 1146 1656 382 1716 46 964 248 391 1846 173 1355 1510 396 10 228 980 452 466 8 1985 1312 1860 1636 1168 571 1349 692 1695 1856 293 446 1585 1391 240 263 948 823 300 1276 1600 1206 1754 108 1107 1089 1615 1033 1389 1999 1538 1840 1430 1351 958 1450 15 349 221 1646 1818 69 1574 1333 1951 28 107 769 1664 649 621 858 1387 1698 1960 1404 104 799 1521 1176 1392 803 1132 627 1706 162 406 1266 5 853 910 897 1686 211 59 573 253 1496 498 541 1776 1126 1281 257 981 1114 1434 830 1237 1155 1347 168 523 1305 1872 1935 1156 1514 895 191 400 1348 1183 968 1232 758 438 102 956 1691 1617 789 1534 1796 1731 1907 1983 351 496 963 1323 1289 706 1949 816 223 1789 281 139 1878 1855 1915 258 645 577 1869 1781 153 542 1552 1875 1439 1036 294 1295 713 605 737 456 1651 1166 739 1839 377 1297 1432 1345 1218 1064 990 1063 208 1441 1260 1701 210 1198 651 1816 1274 1028 1408 787 527 945 983 42 1992 1619 1995 129 965 797 1934 1693 475 702 1555 1971 1676 745 698 841 1798 530 742 1650 1423 241 674 1733 1019 838 1528 1674 311 264 1050 1246 908 1191 215 788 1362 1021 1296 642 271 1893 295 118 202 1515 1547 1906 395 160 470 719 1339 505 715 1403 549 343 703 9 1480 1002 1337 566 695 1165 1864 974 1453 917 749 768 471 1749 670 730 431 217 309 1694 1727 165 517 1413 1629 1341 1605 145 1690 884 346 1623 132 62 269 1573 141 1755 1144 1853 1241 940 27 285 1446 1738 1261 773 1108 1293 56 1952 1974 717 1696 1873 1810 1069 1252 725 379 96 267 1383 492 1456 1440 1009 114 1652 1685 1208 1354 1377 1055 1020 1799 1240 684 451 938 679 946 888 1079 1177 1489 1667 721 1018 1125 149 1822 614 1641 1592 58 1803 1756 1207 477 347 1304 1071 252 676 1813 1746 875 246 180 195 1076 617 933 256 1402 1238 738 1658 733 736 668 1158 1090 825 443 691 40 120 91 1858 314 1940 1769 682 147 1739 770 1372 1927 1782 1486 1448 1811 707 1897 798 812 683 808 1193 140 620 1475 131 324 1417 1119 1054 1826 250 398 1586 464 1877 1113 1737 783 1394 658 50 846 1477 1282 992 
============================ round 13 ===============================
Complete the construction of the initial solution, the fvsp is = 903	 timecost = 0.038247s
CS: find better solution, the fvsp is = 902	 timecost = 0.068945s
CS: find better solution, the fvsp is = 901	 timecost = 0.069008s
CS: find better solution, the fvsp is = 900	 timecost = 0.069058s
CS: find better solution, the fvsp is = 899	 timecost = 0.069108s
CS: find better solution, the fvsp is = 898	 timecost = 0.069156s
CS: find better solution, the fvsp is = 897	 timecost = 0.069203s
CS: find better solution, the fvsp is = 896	 timecost = 0.069255s
CS: find better solution, the fvsp is = 895	 timecost = 0.069305s
CS: find better solution, the fvsp is = 894	 timecost = 0.069363s
CS: find better solution, the fvsp is = 893	 timecost = 0.069413s
CS: find better solution, the fvsp is = 892	 timecost = 0.069467s
CS: find better solution, the fvsp is = 891	 timecost = 0.069514s
CS: find better solution, the fvsp is = 890	 timecost = 0.069562s
CS: find better solution, the fvsp is = 889	 timecost = 0.069608s
CS: find better solution, the fvsp is = 888	 timecost = 0.069653s
CS: find better solution, the fvsp is = 887	 timecost = 0.069704s
CS: find better solution, the fvsp is = 886	 timecost = 0.069754s
CS: find better solution, the fvsp is = 885	 timecost = 0.069803s
CS: find better solution, the fvsp is = 884	 timecost = 0.06985s
CS: find better solution, the fvsp is = 883	 timecost = 0.069902s
CS: find better solution, the fvsp is = 882	 timecost = 0.069951s
CS: find better solution, the fvsp is = 881	 timecost = 0.070001s
CS: find better solution, the fvsp is = 880	 timecost = 0.070046s
CS: find better solution, the fvsp is = 879	 timecost = 0.070096s
CS: find better solution, the fvsp is = 878	 timecost = 0.070145s
CS: find better solution, the fvsp is = 877	 timecost = 0.070192s
CS: find better solution, the fvsp is = 876	 timecost = 0.070237s
CS: find better solution, the fvsp is = 875	 timecost = 0.070285s
CS: find better solution, the fvsp is = 874	 timecost = 0.070331s
CS: find better solution, the fvsp is = 873	 timecost = 0.07039s
CS: find better solution, the fvsp is = 872	 timecost = 0.070439s
CS: find better solution, the fvsp is = 871	 timecost = 0.070489s
CS: find better solution, the fvsp is = 870	 timecost = 0.070543s
CS: find better solution, the fvsp is = 869	 timecost = 0.070593s
CS: find better solution, the fvsp is = 868	 timecost = 0.070643s
CS: find better solution, the fvsp is = 867	 timecost = 0.070695s
CS: find better solution, the fvsp is = 866	 timecost = 0.070741s
CS: find better solution, the fvsp is = 865	 timecost = 0.070791s
CS: find better solution, the fvsp is = 864	 timecost = 0.070836s
CS: find better solution, the fvsp is = 863	 timecost = 0.070881s
CS: find better solution, the fvsp is = 862	 timecost = 0.070931s
CS: find better solution, the fvsp is = 861	 timecost = 0.070982s
CS: find better solution, the fvsp is = 860	 timecost = 0.071032s
CS: find better solution, the fvsp is = 859	 timecost = 0.071082s
CS: find better solution, the fvsp is = 858	 timecost = 0.071128s
CS: find better solution, the fvsp is = 857	 timecost = 0.071177s
CS: find better solution, the fvsp is = 856	 timecost = 0.071223s
CS: find better solution, the fvsp is = 855	 timecost = 0.071267s
CS: find better solution, the fvsp is = 854	 timecost = 0.071318s
CS: find better solution, the fvsp is = 853	 timecost = 0.071378s
CS: find better solution, the fvsp is = 852	 timecost = 0.07143s
CS: find better solution, the fvsp is = 851	 timecost = 0.071481s
CS: find better solution, the fvsp is = 850	 timecost = 0.071536s
CS: find better solution, the fvsp is = 849	 timecost = 0.071589s
CS: find better solution, the fvsp is = 848	 timecost = 0.071635s
CS: find better solution, the fvsp is = 847	 timecost = 0.071684s
CS: find better solution, the fvsp is = 846	 timecost = 0.071736s
CS: find better solution, the fvsp is = 845	 timecost = 0.071783s
CS: find better solution, the fvsp is = 844	 timecost = 0.071832s
CS: find better solution, the fvsp is = 843	 timecost = 0.071882s
CS: find better solution, the fvsp is = 842	 timecost = 0.071932s
CS: find better solution, the fvsp is = 841	 timecost = 0.07198s
CS: find better solution, the fvsp is = 840	 timecost = 0.072026s
CS: find better solution, the fvsp is = 839	 timecost = 0.072077s
CS: find better solution, the fvsp is = 838	 timecost = 0.072128s
CS: find better solution, the fvsp is = 837	 timecost = 0.072177s
CS: find better solution, the fvsp is = 836	 timecost = 0.072231s
CS: find better solution, the fvsp is = 835	 timecost = 0.072282s
CS: find better solution, the fvsp is = 834	 timecost = 0.072332s
CS: find better solution, the fvsp is = 833	 timecost = 0.072387s
CS: find better solution, the fvsp is = 832	 timecost = 0.072435s
CS: find better solution, the fvsp is = 831	 timecost = 0.072481s
CS: find better solution, the fvsp is = 830	 timecost = 0.072533s
CS: find better solution, the fvsp is = 829	 timecost = 0.072585s
CS: find better solution, the fvsp is = 828	 timecost = 0.072636s
CS: find better solution, the fvsp is = 827	 timecost = 0.072691s
CS: find better solution, the fvsp is = 826	 timecost = 0.072743s
CS: find better solution, the fvsp is = 825	 timecost = 0.072794s
CS: find better solution, the fvsp is = 824	 timecost = 0.072845s
CS: find better solution, the fvsp is = 823	 timecost = 0.072897s
CS: find better solution, the fvsp is = 822	 timecost = 0.072949s
CS: find better solution, the fvsp is = 821	 timecost = 0.073002s
CS: find better solution, the fvsp is = 820	 timecost = 0.073059s
CS: find better solution, the fvsp is = 819	 timecost = 0.073108s
CS: find better solution, the fvsp is = 818	 timecost = 0.07316s
CS: find better solution, the fvsp is = 817	 timecost = 0.073207s
CS: find better solution, the fvsp is = 816	 timecost = 0.07326s
CS: find better solution, the fvsp is = 815	 timecost = 0.073308s
CS: find better solution, the fvsp is = 814	 timecost = 0.073367s
CS: find better solution, the fvsp is = 813	 timecost = 0.073421s
CS: find better solution, the fvsp is = 812	 timecost = 0.073477s
CS: find better solution, the fvsp is = 811	 timecost = 0.073526s
CS: find better solution, the fvsp is = 810	 timecost = 0.073577s
CS: find better solution, the fvsp is = 809	 timecost = 0.073628s
CS: find better solution, the fvsp is = 808	 timecost = 0.073678s
CS: find better solution, the fvsp is = 807	 timecost = 0.073729s
CS: find better solution, the fvsp is = 806	 timecost = 0.073778s
CS: find better solution, the fvsp is = 805	 timecost = 0.073832s
CS: find better solution, the fvsp is = 804	 timecost = 0.073877s
CS: find better solution, the fvsp is = 803	 timecost = 0.073924s
CS: find better solution, the fvsp is = 802	 timecost = 0.073975s
CS: find better solution, the fvsp is = 801	 timecost = 0.074023s
CS: find better solution, the fvsp is = 800	 timecost = 0.074076s
CS: find better solution, the fvsp is = 799	 timecost = 0.074127s
CS: find better solution, the fvsp is = 798	 timecost = 0.07418s
CS: find better solution, the fvsp is = 797	 timecost = 0.074226s
CS: find better solution, the fvsp is = 796	 timecost = 0.074275s
CS: find better solution, the fvsp is = 795	 timecost = 0.074325s
CS: find better solution, the fvsp is = 794	 timecost = 0.074384s
CS: find better solution, the fvsp is = 793	 timecost = 0.074435s
CS: find better solution, the fvsp is = 792	 timecost = 0.074488s
CS: find better solution, the fvsp is = 791	 timecost = 0.074541s
CS: find better solution, the fvsp is = 790	 timecost = 0.074591s
CS: find better solution, the fvsp is = 789	 timecost = 0.07464s
CS: find better solution, the fvsp is = 788	 timecost = 0.074694s
CS: find better solution, the fvsp is = 787	 timecost = 0.074747s
CS: find better solution, the fvsp is = 786	 timecost = 0.074794s
CS: find better solution, the fvsp is = 785	 timecost = 0.074846s
CS: find better solution, the fvsp is = 784	 timecost = 0.074899s
CS: find better solution, the fvsp is = 783	 timecost = 0.074948s
CS: find better solution, the fvsp is = 782	 timecost = 0.075s
CS: find better solution, the fvsp is = 781	 timecost = 0.075048s
CS: find better solution, the fvsp is = 780	 timecost = 0.075101s
CS: find better solution, the fvsp is = 779	 timecost = 0.09376s
CS: find better solution, the fvsp is = 778	 timecost = 0.093834s
CS: find better solution, the fvsp is = 777	 timecost = 0.093886s
CS: find better solution, the fvsp is = 776	 timecost = 0.093937s
CS: find better solution, the fvsp is = 775	 timecost = 0.093988s
CS: find better solution, the fvsp is = 774	 timecost = 0.094038s
CS: find better solution, the fvsp is = 773	 timecost = 0.094089s
CS: find better solution, the fvsp is = 772	 timecost = 0.094137s
CS: find better solution, the fvsp is = 771	 timecost = 0.094188s
CS: find better solution, the fvsp is = 770	 timecost = 0.094241s
CS: find better solution, the fvsp is = 769	 timecost = 0.094289s
CS: find better solution, the fvsp is = 768	 timecost = 0.094349s
CS: find better solution, the fvsp is = 767	 timecost = 0.094399s
CS: find better solution, the fvsp is = 766	 timecost = 0.094451s
CS: find better solution, the fvsp is = 765	 timecost = 0.094501s
CS: find better solution, the fvsp is = 764	 timecost = 0.094554s
CS: find better solution, the fvsp is = 763	 timecost = 0.094606s
CS: find better solution, the fvsp is = 762	 timecost = 0.094653s
CS: find better solution, the fvsp is = 761	 timecost = 0.094706s
CS: find better solution, the fvsp is = 760	 timecost = 0.094754s
CS: find better solution, the fvsp is = 759	 timecost = 0.0948s
CS: find better solution, the fvsp is = 758	 timecost = 0.094852s
CS: find better solution, the fvsp is = 757	 timecost = 0.094902s
CS: find better solution, the fvsp is = 756	 timecost = 0.094952s
CS: find better solution, the fvsp is = 755	 timecost = 0.095003s
CS: find better solution, the fvsp is = 754	 timecost = 0.095056s
CS: find better solution, the fvsp is = 753	 timecost = 0.095109s
CS: find better solution, the fvsp is = 752	 timecost = 0.095158s
CS: find better solution, the fvsp is = 751	 timecost = 0.095208s
CS: find better solution, the fvsp is = 750	 timecost = 0.09526s
CS: find better solution, the fvsp is = 749	 timecost = 0.095312s
CS: find better solution, the fvsp is = 748	 timecost = 0.095367s
CS: find better solution, the fvsp is = 747	 timecost = 0.095421s
CS: find better solution, the fvsp is = 746	 timecost = 0.095468s
CS: find better solution, the fvsp is = 745	 timecost = 0.095517s
CS: find better solution, the fvsp is = 744	 timecost = 0.09557s
CS: find better solution, the fvsp is = 743	 timecost = 0.095621s
CS: find better solution, the fvsp is = 742	 timecost = 0.095674s
CS: find better solution, the fvsp is = 741	 timecost = 0.095726s
CS: find better solution, the fvsp is = 740	 timecost = 0.095775s
CS: find better solution, the fvsp is = 739	 timecost = 0.095826s
CS: find better solution, the fvsp is = 738	 timecost = 0.095877s
CS: find better solution, the fvsp is = 737	 timecost = 0.095925s
CS: find better solution, the fvsp is = 736	 timecost = 0.095979s
CS: find better solution, the fvsp is = 735	 timecost = 0.096029s
CS: find better solution, the fvsp is = 734	 timecost = 0.110172s
CS: find better solution, the fvsp is = 733	 timecost = 0.11024s
CS: find better solution, the fvsp is = 732	 timecost = 0.110295s
CS: find better solution, the fvsp is = 731	 timecost = 0.110355s
CS: find better solution, the fvsp is = 730	 timecost = 0.11041s
CS: find better solution, the fvsp is = 729	 timecost = 0.110458s
CS: find better solution, the fvsp is = 728	 timecost = 0.11051s
CS: find better solution, the fvsp is = 727	 timecost = 0.11056s
CS: find better solution, the fvsp is = 726	 timecost = 0.110613s
CS: find better solution, the fvsp is = 725	 timecost = 0.110673s
CS: find better solution, the fvsp is = 724	 timecost = 0.110726s
CS: find better solution, the fvsp is = 723	 timecost = 0.110778s
CS: find better solution, the fvsp is = 722	 timecost = 0.110827s
CS: find better solution, the fvsp is = 721	 timecost = 0.110873s
CS: find better solution, the fvsp is = 720	 timecost = 0.110929s
CS: find better solution, the fvsp is = 719	 timecost = 0.110977s
CS: find better solution, the fvsp is = 718	 timecost = 0.111028s
CS: find better solution, the fvsp is = 717	 timecost = 0.11108s
CS: find better solution, the fvsp is = 716	 timecost = 0.111129s
CS: find better solution, the fvsp is = 715	 timecost = 0.111176s
CS: find better solution, the fvsp is = 714	 timecost = 0.11123s
CS: find better solution, the fvsp is = 713	 timecost = 0.111283s
CS: find better solution, the fvsp is = 712	 timecost = 0.123557s
CS: find better solution, the fvsp is = 711	 timecost = 0.123626s
CS: find better solution, the fvsp is = 710	 timecost = 0.123679s
CS: find better solution, the fvsp is = 709	 timecost = 0.123728s
CS: find better solution, the fvsp is = 708	 timecost = 0.123779s
CS: find better solution, the fvsp is = 707	 timecost = 0.123832s
CS: find better solution, the fvsp is = 706	 timecost = 0.123883s
CS: find better solution, the fvsp is = 705	 timecost = 0.123932s
CS: find better solution, the fvsp is = 704	 timecost = 0.123984s
CS: find better solution, the fvsp is = 703	 timecost = 0.124033s
CS: find better solution, the fvsp is = 702	 timecost = 0.124087s
CS: find better solution, the fvsp is = 701	 timecost = 0.12414s
CS: find better solution, the fvsp is = 700	 timecost = 0.124195s
CS: find better solution, the fvsp is = 699	 timecost = 0.124244s
CS: find better solution, the fvsp is = 698	 timecost = 0.124293s
CS: find better solution, the fvsp is = 697	 timecost = 0.124349s
CS: find better solution, the fvsp is = 696	 timecost = 0.124399s
CS: find better solution, the fvsp is = 695	 timecost = 0.12445s
CS: find better solution, the fvsp is = 694	 timecost = 0.124503s
CS: find better solution, the fvsp is = 693	 timecost = 0.135661s
CS: find better solution, the fvsp is = 692	 timecost = 0.135722s
CS: find better solution, the fvsp is = 691	 timecost = 0.135776s
CS: find better solution, the fvsp is = 690	 timecost = 0.135825s
CS: find better solution, the fvsp is = 689	 timecost = 0.135879s
CS: find better solution, the fvsp is = 688	 timecost = 0.135929s
CS: find better solution, the fvsp is = 687	 timecost = 0.13598s
CS: find better solution, the fvsp is = 686	 timecost = 0.136036s
CS: find better solution, the fvsp is = 685	 timecost = 0.136086s
CS: find better solution, the fvsp is = 684	 timecost = 0.13614s
CS: find better solution, the fvsp is = 683	 timecost = 0.136194s
CS: find better solution, the fvsp is = 682	 timecost = 0.14702s
CS: find better solution, the fvsp is = 681	 timecost = 0.14708s
CS: find better solution, the fvsp is = 680	 timecost = 0.147133s
CS: find better solution, the fvsp is = 679	 timecost = 0.147189s
CS: find better solution, the fvsp is = 678	 timecost = 0.147244s
CS: find better solution, the fvsp is = 677	 timecost = 0.147299s
CS: find better solution, the fvsp is = 676	 timecost = 0.147359s
CS: find better solution, the fvsp is = 675	 timecost = 0.147413s
CS: find better solution, the fvsp is = 674	 timecost = 0.147463s
CS: find better solution, the fvsp is = 673	 timecost = 0.147516s
CS: find better solution, the fvsp is = 672	 timecost = 0.14757s
CS: find better solution, the fvsp is = 671	 timecost = 0.156377s
CS: find better solution, the fvsp is = 670	 timecost = 0.156435s
CS: find better solution, the fvsp is = 669	 timecost = 0.156484s
CS: find better solution, the fvsp is = 668	 timecost = 0.156539s
CS: find better solution, the fvsp is = 667	 timecost = 0.15659s
CS: find better solution, the fvsp is = 666	 timecost = 0.156639s
CS: find better solution, the fvsp is = 665	 timecost = 0.156693s
CS: find better solution, the fvsp is = 664	 timecost = 0.156745s
CS: find better solution, the fvsp is = 663	 timecost = 0.156807s
CS: find better solution, the fvsp is = 662	 timecost = 0.156858s
CS: find better solution, the fvsp is = 661	 timecost = 0.156907s
CS: find better solution, the fvsp is = 660	 timecost = 0.165175s
CS: find better solution, the fvsp is = 659	 timecost = 0.165237s
CS: find better solution, the fvsp is = 658	 timecost = 0.165293s
CS: find better solution, the fvsp is = 657	 timecost = 0.173757s
CS: find better solution, the fvsp is = 656	 timecost = 0.173835s
CS: find better solution, the fvsp is = 655	 timecost = 0.173888s
CS: find better solution, the fvsp is = 654	 timecost = 0.173944s
CS: find better solution, the fvsp is = 653	 timecost = 0.173997s
CS: find better solution, the fvsp is = 652	 timecost = 0.190174s
CS: find better solution, the fvsp is = 651	 timecost = 0.217293s
CS: find better solution, the fvsp is = 650	 timecost = 0.217361s
CS: find better solution, the fvsp is = 649	 timecost = 0.217409s
CS: find better solution, the fvsp is = 648	 timecost = 0.217463s
CS: find better solution, the fvsp is = 647	 timecost = 0.217515s
CS: find better solution, the fvsp is = 646	 timecost = 0.225726s
CS: find better solution, the fvsp is = 645	 timecost = 0.225802s
CS: find better solution, the fvsp is = 644	 timecost = 0.225857s
CS: find better solution, the fvsp is = 643	 timecost = 0.225912s
CS: find better solution, the fvsp is = 642	 timecost = 0.234658s
CS: find better solution, the fvsp is = 641	 timecost = 0.243087s
CS: find better solution, the fvsp is = 640	 timecost = 0.24315s
CS: find better solution, the fvsp is = 639	 timecost = 0.2432s
CS: find better solution, the fvsp is = 638	 timecost = 0.251327s
CS: find better solution, the fvsp is = 637	 timecost = 0.259127s
CS: find better solution, the fvsp is = 636	 timecost = 0.28437s
CS: find better solution, the fvsp is = 635	 timecost = 0.28444s
CS: find better solution, the fvsp is = 634	 timecost = 0.284493s
CS: find better solution, the fvsp is = 633	 timecost = 0.284544s
CS: find better solution, the fvsp is = 632	 timecost = 0.293058s
CS: find better solution, the fvsp is = 631	 timecost = 0.301231s
CS: find better solution, the fvsp is = 630	 timecost = 0.301294s
CS: find better solution, the fvsp is = 629	 timecost = 0.301347s
CS: find better solution, the fvsp is = 628	 timecost = 0.301397s
CS: find better solution, the fvsp is = 627	 timecost = 0.317941s
CS: find better solution, the fvsp is = 626	 timecost = 0.318s
CS: find better solution, the fvsp is = 625	 timecost = 0.318059s
CS: find better solution, the fvsp is = 624	 timecost = 0.318114s
CS: find better solution, the fvsp is = 623	 timecost = 0.318166s
CS: find better solution, the fvsp is = 622	 timecost = 0.3734s
CS: find better solution, the fvsp is = 621	 timecost = 0.373484s
CS: find better solution, the fvsp is = 620	 timecost = 0.373535s
CS: find better solution, the fvsp is = 619	 timecost = 0.37359s
CS: find better solution, the fvsp is = 618	 timecost = 0.373643s
CS: find better solution, the fvsp is = 617	 timecost = 0.373696s
CS: find better solution, the fvsp is = 616	 timecost = 0.388931s
CS: find better solution, the fvsp is = 615	 timecost = 0.395971s
CS: find better solution, the fvsp is = 614	 timecost = 0.396032s
CS: find better solution, the fvsp is = 613	 timecost = 0.396083s
CS: find better solution, the fvsp is = 612	 timecost = 0.417595s
CS: find better solution, the fvsp is = 611	 timecost = 0.41768s
CS: find better solution, the fvsp is = 610	 timecost = 0.462349s
CS: find better solution, the fvsp is = 609	 timecost = 0.462422s
CS: find better solution, the fvsp is = 608	 timecost = 0.462479s
CS: find better solution, the fvsp is = 607	 timecost = 0.462534s
CS: find better solution, the fvsp is = 606	 timecost = 0.475725s
CS: find better solution, the fvsp is = 605	 timecost = 0.48213s
CS: find better solution, the fvsp is = 604	 timecost = 0.482193s
CS: find better solution, the fvsp is = 603	 timecost = 0.482247s
CS: find better solution, the fvsp is = 602	 timecost = 0.482301s
CS: find better solution, the fvsp is = 601	 timecost = 0.515264s
CS: find better solution, the fvsp is = 600	 timecost = 0.568041s
CS: find better solution, the fvsp is = 599	 timecost = 0.58131s
CS: find better solution, the fvsp is = 598	 timecost = 0.581374s
CS: find better solution, the fvsp is = 597	 timecost = 0.670678s
CS: find better solution, the fvsp is = 596	 timecost = 0.670772s
CS: find better solution, the fvsp is = 595	 timecost = 0.73655s
CS: find better solution, the fvsp is = 594	 timecost = 0.779575s
CS: find better solution, the fvsp is = 593	 timecost = 0.779661s
CS: find better solution, the fvsp is = 592	 timecost = 0.791135s
CS: find better solution, the fvsp is = 591	 timecost = 0.79121s
CS: find better solution, the fvsp is = 590	 timecost = 0.868402s
CS: find better solution, the fvsp is = 589	 timecost = 0.868493s
CS: find better solution, the fvsp is = 588	 timecost = 0.915443s
CS: find better solution, the fvsp is = 587	 timecost = 0.920947s
CS: find better solution, the fvsp is = 586	 timecost = 0.9261s
CS: find better solution, the fvsp is = 585	 timecost = 1.02347s
CS: find better solution, the fvsp is = 584	 timecost = 1.24927s
CS: find better solution, the fvsp is = 583	 timecost = 1.24936s
CS: find better solution, the fvsp is = 582	 timecost = 1.35168s
CS: find better solution, the fvsp is = 581	 timecost = 1.45137s
CS: find better solution, the fvsp is = 580	 timecost = 1.46421s
CS: find better solution, the fvsp is = 579	 timecost = 1.6352s
CS: find better solution, the fvsp is = 578	 timecost = 1.69064s
CS: find better solution, the fvsp is = 577	 timecost = 1.73324s
CS: find better solution, the fvsp is = 576	 timecost = 1.90034s
CS: find better solution, the fvsp is = 575	 timecost = 1.90043s
CS: find better solution, the fvsp is = 574	 timecost = 2.333s
CS: find better solution, the fvsp is = 573	 timecost = 2.44549s
CS: find better solution, the fvsp is = 572	 timecost = 2.45076s
CS: find better solution, the fvsp is = 571	 timecost = 2.97054s
CS: find better solution, the fvsp is = 570	 timecost = 3.20682s
CS: find better solution, the fvsp is = 569	 timecost = 3.5563s
CS: find better solution, the fvsp is = 568	 timecost = 3.57903s
CS: find better solution, the fvsp is = 567	 timecost = 3.6984s
CS: find better solution, the fvsp is = 566	 timecost = 3.82998s
CS: find better solution, the fvsp is = 565	 timecost = 3.99781s
CS: find better solution, the fvsp is = 564	 timecost = 4.08101s
CS: find better solution, the fvsp is = 563	 timecost = 4.21045s
CS: find better solution, the fvsp is = 562	 timecost = 4.22042s
CS: find better solution, the fvsp is = 561	 timecost = 4.26721s
CS: find better solution, the fvsp is = 560	 timecost = 5.04684s
CS: find better solution, the fvsp is = 559	 timecost = 5.21713s
CS: find better solution, the fvsp is = 558	 timecost = 7.08843s
CS: find better solution, the fvsp is = 557	 timecost = 7.75543s
CS: find better solution, the fvsp is = 556	 timecost = 9.67722s
CS: find better solution, the fvsp is = 555	 timecost = 10.0799s
CS: find better solution, the fvsp is = 554	 timecost = 10.08s
CS: find better solution, the fvsp is = 553	 timecost = 10.7982s
CS: find better solution, the fvsp is = 552	 timecost = 10.8298s
CS: find better solution, the fvsp is = 551	 timecost = 11.1561s
CS: find better solution, the fvsp is = 550	 timecost = 11.1878s
CS: find better solution, the fvsp is = 549	 timecost = 12.0515s
CS: find better solution, the fvsp is = 548	 timecost = 12.0971s
CS: find better solution, the fvsp is = 547	 timecost = 12.1539s
CS: find better solution, the fvsp is = 546	 timecost = 12.9805s
CS: find better solution, the fvsp is = 545	 timecost = 18.4344s
CS: find better solution, the fvsp is = 544	 timecost = 18.5877s
CS: find better solution, the fvsp is = 543	 timecost = 19.1427s
CS: find better solution, the fvsp is = 542	 timecost = 22.3502s
CS: find better solution, the fvsp is = 541	 timecost = 31.3923s
CS: find better solution, the fvsp is = 540	 timecost = 34.2302s
CS: find better solution, the fvsp is = 539	 timecost = 34.8344s
CS: find better solution, the fvsp is = 538	 timecost = 35.172s
CS: find better solution, the fvsp is = 537	 timecost = 35.202s
CS: find better solution, the fvsp is = 536	 timecost = 44.9502s
CS: find better solution, the fvsp is = 535	 timecost = 48.8871s
CS: find better solution, the fvsp is = 534	 timecost = 53.5896s
CS: find better solution, the fvsp is = 533	 timecost = 99.178s
CS: find better solution, the fvsp is = 532	 timecost = 103.821s
CS: find better solution, the fvsp is = 531	 timecost = 137.198s
CS: find better solution, the fvsp is = 530	 timecost = 153.322s
CS: find better solution, the fvsp is = 529	 timecost = 220.027s
CS: find better solution, the fvsp is = 528	 timecost = 239.85s
CS: find better solution, the fvsp is = 527	 timecost = 242.663s
CS: find better solution, the fvsp is = 526	 timecost = 285.112s
CS: find better solution, the fvsp is = 525	 timecost = 468.528s
local_f = 525
key node:
118 1756 1427 1305 104 674 1690 1864 257 1507 617 964 377 762 725 431 1394 56 651 1192 149 1125 1156 416 1680 400 1091 1520 299 572 1552 1840 1323 1166 221 992 655 1538 523 812 698 1185 1379 997 1988 1967 162 28 228 1254 1028 1939 575 1249 1907 404 933 958 1149 1322 910 1339 1470 1754 1749 1733 968 1434 93 745 1484 911 1029 1716 0 1846 1293 332 1493 390 1789 789 695 199 1341 1810 438 1408 1604 1417 1466 1872 858 269 837 1522 1467 474 1290 1650 741 893 1085 647 1383 1108 1799 1463 318 509 1691 1781 1127 139 449 294 1576 1951 179 191 1155 398 419 1398 1069 1910 594 690 1674 833 114 1402 841 1698 1281 1623 214 136 1425 1274 1737 1856 1544 250 1204 1992 1978 702 1264 1658 1061 653 1853 1063 1054 679 233 542 1818 1008 1386 194 1452 455 897 577 620 1980 284 798 1240 1764 884 573 666 948 147 1573 790 1132 190 1261 341 1271 1695 875 1897 1295 547 1439 719 1535 263 1183 1055 530 662 1046 1114 1208 101 1304 1475 1267 1816 120 505 224 1093 1758 619 1090 1860 1845 326 769 808 1769 1782 247 1947 1934 1446 770 493 1039 1940 1181 703 1752 1198 1739 803 540 1276 1743 922 1521 1927 1241 1585 849 538 1009 830 1113 599 210 471 395 713 314 1696 758 742 1319 198 1964 1974 1223 571 1906 887 396 1019 980 1064 295 1419 1534 271 366 285 1510 1953 1755 42 1477 524 1909 110 678 1961 1485 1410 466 1608 1337 379 1165 1935 1898 1651 1423 1882 1796 1661 1348 686 1717 1727 1664 164 177 894 1065 353 736 1144 276 464 1629 876 1412 517 1515 1495 1776 613 1057 1615 1687 682 126 1262 1551 1685 1753 128 1068 1448 865 50 1788 1288 1372 946 1237 658 1076 1391 1146 1450 895 1676 723 9 336 1703 880 1312 657 1486 670 853 739 990 989 565 1078 1258 215 1730 962 59 1878 1802 1481 1347 794 1641 1289 1516 170 1362 153 706 165 40 1177 1616 355 1036 1222 1995 465 37 1547 343 1266 91 143 223 129 787 1259 1393 36 1884 1822 1706 239 1050 1387 645 797 1582 349 773 1976 1652 1480 10 1971 1968 1176 202 83 152 1193 1919 496 743 1523 208 1033 25 1456 406 475 1126 121 1441 115 515 1962 1356 145 1873 1855 642 324 1991 983 1123 1605 1579 733 1320 1528 256 987 248 1137 886 67 806 557 420 253 312 783 1432 1376 749 1489 1891 1282 1104 468 949 323 1260 308 519 1292 1134 1770 1389 1454 1881 429 359 1683 346 1667 1006 1958 1806 5 1814 1168 407 1333 347 1918 971 443 1949 510 1071 1960 707 1689 685 1296 1893 195 1693 371 1079 141 8 917 405 1568 1119 391 1619 1600 737 1354 311 1902 1858 
============================ round 14 ===============================
Complete the construction of the initial solution, the fvsp is = 898	 timecost = 0.038321s
CS: find better solution, the fvsp is = 897	 timecost = 0.068966s
CS: find better solution, the fvsp is = 896	 timecost = 0.06903s
CS: find better solution, the fvsp is = 895	 timecost = 0.069077s
CS: find better solution, the fvsp is = 894	 timecost = 0.069122s
CS: find better solution, the fvsp is = 893	 timecost = 0.069167s
CS: find better solution, the fvsp is = 892	 timecost = 0.069212s
CS: find better solution, the fvsp is = 891	 timecost = 0.069262s
CS: find better solution, the fvsp is = 890	 timecost = 0.069308s
CS: find better solution, the fvsp is = 889	 timecost = 0.069357s
CS: find better solution, the fvsp is = 888	 timecost = 0.069401s
CS: find better solution, the fvsp is = 887	 timecost = 0.069463s
CS: find better solution, the fvsp is = 886	 timecost = 0.069511s
CS: find better solution, the fvsp is = 885	 timecost = 0.06956s
CS: find better solution, the fvsp is = 884	 timecost = 0.069603s
CS: find better solution, the fvsp is = 883	 timecost = 0.069649s
CS: find better solution, the fvsp is = 882	 timecost = 0.069693s
CS: find better solution, the fvsp is = 881	 timecost = 0.06974s
CS: find better solution, the fvsp is = 880	 timecost = 0.069787s
CS: find better solution, the fvsp is = 879	 timecost = 0.069835s
CS: find better solution, the fvsp is = 878	 timecost = 0.069882s
CS: find better solution, the fvsp is = 877	 timecost = 0.06993s
CS: find better solution, the fvsp is = 876	 timecost = 0.069974s
CS: find better solution, the fvsp is = 875	 timecost = 0.07002s
CS: find better solution, the fvsp is = 874	 timecost = 0.070064s
CS: find better solution, the fvsp is = 873	 timecost = 0.07011s
CS: find better solution, the fvsp is = 872	 timecost = 0.070158s
CS: find better solution, the fvsp is = 871	 timecost = 0.070207s
CS: find better solution, the fvsp is = 870	 timecost = 0.070262s
CS: find better solution, the fvsp is = 869	 timecost = 0.070306s
CS: find better solution, the fvsp is = 868	 timecost = 0.070353s
CS: find better solution, the fvsp is = 867	 timecost = 0.070399s
CS: find better solution, the fvsp is = 866	 timecost = 0.070449s
CS: find better solution, the fvsp is = 865	 timecost = 0.070496s
CS: find better solution, the fvsp is = 864	 timecost = 0.070543s
CS: find better solution, the fvsp is = 863	 timecost = 0.070593s
CS: find better solution, the fvsp is = 862	 timecost = 0.070641s
CS: find better solution, the fvsp is = 861	 timecost = 0.070688s
CS: find better solution, the fvsp is = 860	 timecost = 0.070739s
CS: find better solution, the fvsp is = 859	 timecost = 0.070785s
CS: find better solution, the fvsp is = 858	 timecost = 0.07083s
CS: find better solution, the fvsp is = 857	 timecost = 0.070878s
CS: find better solution, the fvsp is = 856	 timecost = 0.070929s
CS: find better solution, the fvsp is = 855	 timecost = 0.070974s
CS: find better solution, the fvsp is = 854	 timecost = 0.071022s
CS: find better solution, the fvsp is = 853	 timecost = 0.071072s
CS: find better solution, the fvsp is = 852	 timecost = 0.07112s
CS: find better solution, the fvsp is = 851	 timecost = 0.071169s
CS: find better solution, the fvsp is = 850	 timecost = 0.071213s
CS: find better solution, the fvsp is = 849	 timecost = 0.071267s
CS: find better solution, the fvsp is = 848	 timecost = 0.071316s
CS: find better solution, the fvsp is = 847	 timecost = 0.071369s
CS: find better solution, the fvsp is = 846	 timecost = 0.071429s
CS: find better solution, the fvsp is = 845	 timecost = 0.071486s
CS: find better solution, the fvsp is = 844	 timecost = 0.071549s
CS: find better solution, the fvsp is = 843	 timecost = 0.071616s
CS: find better solution, the fvsp is = 842	 timecost = 0.071679s
CS: find better solution, the fvsp is = 841	 timecost = 0.071743s
CS: find better solution, the fvsp is = 840	 timecost = 0.071804s
CS: find better solution, the fvsp is = 839	 timecost = 0.071867s
CS: find better solution, the fvsp is = 838	 timecost = 0.071928s
CS: find better solution, the fvsp is = 837	 timecost = 0.071994s
CS: find better solution, the fvsp is = 836	 timecost = 0.072058s
CS: find better solution, the fvsp is = 835	 timecost = 0.072119s
CS: find better solution, the fvsp is = 834	 timecost = 0.072183s
CS: find better solution, the fvsp is = 833	 timecost = 0.072268s
CS: find better solution, the fvsp is = 832	 timecost = 0.072328s
CS: find better solution, the fvsp is = 831	 timecost = 0.072385s
CS: find better solution, the fvsp is = 830	 timecost = 0.072442s
CS: find better solution, the fvsp is = 829	 timecost = 0.072498s
CS: find better solution, the fvsp is = 828	 timecost = 0.072556s
CS: find better solution, the fvsp is = 827	 timecost = 0.072617s
CS: find better solution, the fvsp is = 826	 timecost = 0.072676s
CS: find better solution, the fvsp is = 825	 timecost = 0.072743s
CS: find better solution, the fvsp is = 824	 timecost = 0.072801s
CS: find better solution, the fvsp is = 823	 timecost = 0.072862s
CS: find better solution, the fvsp is = 822	 timecost = 0.072923s
CS: find better solution, the fvsp is = 821	 timecost = 0.072985s
CS: find better solution, the fvsp is = 820	 timecost = 0.073045s
CS: find better solution, the fvsp is = 819	 timecost = 0.073104s
CS: find better solution, the fvsp is = 818	 timecost = 0.073166s
CS: find better solution, the fvsp is = 817	 timecost = 0.073245s
CS: find better solution, the fvsp is = 816	 timecost = 0.073301s
CS: find better solution, the fvsp is = 815	 timecost = 0.073347s
CS: find better solution, the fvsp is = 814	 timecost = 0.073402s
CS: find better solution, the fvsp is = 813	 timecost = 0.073448s
CS: find better solution, the fvsp is = 812	 timecost = 0.073498s
CS: find better solution, the fvsp is = 811	 timecost = 0.073549s
CS: find better solution, the fvsp is = 810	 timecost = 0.073596s
CS: find better solution, the fvsp is = 809	 timecost = 0.073647s
CS: find better solution, the fvsp is = 808	 timecost = 0.073696s
CS: find better solution, the fvsp is = 807	 timecost = 0.073745s
CS: find better solution, the fvsp is = 806	 timecost = 0.073797s
CS: find better solution, the fvsp is = 805	 timecost = 0.073843s
CS: find better solution, the fvsp is = 804	 timecost = 0.073889s
CS: find better solution, the fvsp is = 803	 timecost = 0.073937s
CS: find better solution, the fvsp is = 802	 timecost = 0.073987s
CS: find better solution, the fvsp is = 801	 timecost = 0.074035s
CS: find better solution, the fvsp is = 800	 timecost = 0.074084s
CS: find better solution, the fvsp is = 799	 timecost = 0.074134s
CS: find better solution, the fvsp is = 798	 timecost = 0.074187s
CS: find better solution, the fvsp is = 797	 timecost = 0.07424s
CS: find better solution, the fvsp is = 796	 timecost = 0.074292s
CS: find better solution, the fvsp is = 795	 timecost = 0.07434s
CS: find better solution, the fvsp is = 794	 timecost = 0.074391s
CS: find better solution, the fvsp is = 793	 timecost = 0.074439s
CS: find better solution, the fvsp is = 792	 timecost = 0.07449s
CS: find better solution, the fvsp is = 791	 timecost = 0.074539s
CS: find better solution, the fvsp is = 790	 timecost = 0.074591s
CS: find better solution, the fvsp is = 789	 timecost = 0.074641s
CS: find better solution, the fvsp is = 788	 timecost = 0.074688s
CS: find better solution, the fvsp is = 787	 timecost = 0.074737s
CS: find better solution, the fvsp is = 786	 timecost = 0.074788s
CS: find better solution, the fvsp is = 785	 timecost = 0.074833s
CS: find better solution, the fvsp is = 784	 timecost = 0.074881s
CS: find better solution, the fvsp is = 783	 timecost = 0.074941s
CS: find better solution, the fvsp is = 782	 timecost = 0.094692s
CS: find better solution, the fvsp is = 781	 timecost = 0.094773s
CS: find better solution, the fvsp is = 780	 timecost = 0.094821s
CS: find better solution, the fvsp is = 779	 timecost = 0.094875s
CS: find better solution, the fvsp is = 778	 timecost = 0.094932s
CS: find better solution, the fvsp is = 777	 timecost = 0.094982s
CS: find better solution, the fvsp is = 776	 timecost = 0.095035s
CS: find better solution, the fvsp is = 775	 timecost = 0.095088s
CS: find better solution, the fvsp is = 774	 timecost = 0.095136s
CS: find better solution, the fvsp is = 773	 timecost = 0.095184s
CS: find better solution, the fvsp is = 772	 timecost = 0.09524s
CS: find better solution, the fvsp is = 771	 timecost = 0.095289s
CS: find better solution, the fvsp is = 770	 timecost = 0.095337s
CS: find better solution, the fvsp is = 769	 timecost = 0.095389s
CS: find better solution, the fvsp is = 768	 timecost = 0.095437s
CS: find better solution, the fvsp is = 767	 timecost = 0.095481s
CS: find better solution, the fvsp is = 766	 timecost = 0.095532s
CS: find better solution, the fvsp is = 765	 timecost = 0.095578s
CS: find better solution, the fvsp is = 764	 timecost = 0.095626s
CS: find better solution, the fvsp is = 763	 timecost = 0.095684s
CS: find better solution, the fvsp is = 762	 timecost = 0.095736s
CS: find better solution, the fvsp is = 761	 timecost = 0.095784s
CS: find better solution, the fvsp is = 760	 timecost = 0.09584s
CS: find better solution, the fvsp is = 759	 timecost = 0.095889s
CS: find better solution, the fvsp is = 758	 timecost = 0.095938s
CS: find better solution, the fvsp is = 757	 timecost = 0.095991s
CS: find better solution, the fvsp is = 756	 timecost = 0.096045s
CS: find better solution, the fvsp is = 755	 timecost = 0.096095s
CS: find better solution, the fvsp is = 754	 timecost = 0.096146s
CS: find better solution, the fvsp is = 753	 timecost = 0.096194s
CS: find better solution, the fvsp is = 752	 timecost = 0.096248s
CS: find better solution, the fvsp is = 751	 timecost = 0.0963s
CS: find better solution, the fvsp is = 750	 timecost = 0.096353s
CS: find better solution, the fvsp is = 749	 timecost = 0.096402s
CS: find better solution, the fvsp is = 748	 timecost = 0.096448s
CS: find better solution, the fvsp is = 747	 timecost = 0.096497s
CS: find better solution, the fvsp is = 746	 timecost = 0.096548s
CS: find better solution, the fvsp is = 745	 timecost = 0.096598s
CS: find better solution, the fvsp is = 744	 timecost = 0.096647s
CS: find better solution, the fvsp is = 743	 timecost = 0.096693s
CS: find better solution, the fvsp is = 742	 timecost = 0.096739s
CS: find better solution, the fvsp is = 741	 timecost = 0.096788s
CS: find better solution, the fvsp is = 740	 timecost = 0.096834s
CS: find better solution, the fvsp is = 739	 timecost = 0.096886s
CS: find better solution, the fvsp is = 738	 timecost = 0.112873s
CS: find better solution, the fvsp is = 737	 timecost = 0.112926s
CS: find better solution, the fvsp is = 736	 timecost = 0.112972s
CS: find better solution, the fvsp is = 735	 timecost = 0.113022s
CS: find better solution, the fvsp is = 734	 timecost = 0.113075s
CS: find better solution, the fvsp is = 733	 timecost = 0.113127s
CS: find better solution, the fvsp is = 732	 timecost = 0.113179s
CS: find better solution, the fvsp is = 731	 timecost = 0.113235s
CS: find better solution, the fvsp is = 730	 timecost = 0.113284s
CS: find better solution, the fvsp is = 729	 timecost = 0.113335s
CS: find better solution, the fvsp is = 728	 timecost = 0.113382s
CS: find better solution, the fvsp is = 727	 timecost = 0.113433s
CS: find better solution, the fvsp is = 726	 timecost = 0.113486s
CS: find better solution, the fvsp is = 725	 timecost = 0.113538s
CS: find better solution, the fvsp is = 724	 timecost = 0.113588s
CS: find better solution, the fvsp is = 723	 timecost = 0.113636s
CS: find better solution, the fvsp is = 722	 timecost = 0.113687s
CS: find better solution, the fvsp is = 721	 timecost = 0.113736s
CS: find better solution, the fvsp is = 720	 timecost = 0.113789s
CS: find better solution, the fvsp is = 719	 timecost = 0.113837s
CS: find better solution, the fvsp is = 718	 timecost = 0.113887s
CS: find better solution, the fvsp is = 717	 timecost = 0.113933s
CS: find better solution, the fvsp is = 716	 timecost = 0.113985s
CS: find better solution, the fvsp is = 715	 timecost = 0.11404s
CS: find better solution, the fvsp is = 714	 timecost = 0.114089s
CS: find better solution, the fvsp is = 713	 timecost = 0.114142s
CS: find better solution, the fvsp is = 712	 timecost = 0.114191s
CS: find better solution, the fvsp is = 711	 timecost = 0.114251s
CS: find better solution, the fvsp is = 710	 timecost = 0.114303s
CS: find better solution, the fvsp is = 709	 timecost = 0.128254s
CS: find better solution, the fvsp is = 708	 timecost = 0.128307s
CS: find better solution, the fvsp is = 707	 timecost = 0.128361s
CS: find better solution, the fvsp is = 706	 timecost = 0.128415s
CS: find better solution, the fvsp is = 705	 timecost = 0.12847s
CS: find better solution, the fvsp is = 704	 timecost = 0.128519s
CS: find better solution, the fvsp is = 703	 timecost = 0.128568s
CS: find better solution, the fvsp is = 702	 timecost = 0.12862s
CS: find better solution, the fvsp is = 701	 timecost = 0.128677s
CS: find better solution, the fvsp is = 700	 timecost = 0.128722s
CS: find better solution, the fvsp is = 699	 timecost = 0.128773s
CS: find better solution, the fvsp is = 698	 timecost = 0.141409s
CS: find better solution, the fvsp is = 697	 timecost = 0.141466s
CS: find better solution, the fvsp is = 696	 timecost = 0.141514s
CS: find better solution, the fvsp is = 695	 timecost = 0.141564s
CS: find better solution, the fvsp is = 694	 timecost = 0.141617s
CS: find better solution, the fvsp is = 693	 timecost = 0.141664s
CS: find better solution, the fvsp is = 692	 timecost = 0.141714s
CS: find better solution, the fvsp is = 691	 timecost = 0.141766s
CS: find better solution, the fvsp is = 690	 timecost = 0.14182s
CS: find better solution, the fvsp is = 689	 timecost = 0.141871s
CS: find better solution, the fvsp is = 688	 timecost = 0.141921s
CS: find better solution, the fvsp is = 687	 timecost = 0.141972s
CS: find better solution, the fvsp is = 686	 timecost = 0.153044s
CS: find better solution, the fvsp is = 685	 timecost = 0.153096s
CS: find better solution, the fvsp is = 684	 timecost = 0.153149s
CS: find better solution, the fvsp is = 683	 timecost = 0.163728s
CS: find better solution, the fvsp is = 682	 timecost = 0.173483s
CS: find better solution, the fvsp is = 681	 timecost = 0.173535s
CS: find better solution, the fvsp is = 680	 timecost = 0.173584s
CS: find better solution, the fvsp is = 679	 timecost = 0.173638s
CS: find better solution, the fvsp is = 678	 timecost = 0.173688s
CS: find better solution, the fvsp is = 677	 timecost = 0.173743s
CS: find better solution, the fvsp is = 676	 timecost = 0.173796s
CS: find better solution, the fvsp is = 675	 timecost = 0.173846s
CS: find better solution, the fvsp is = 674	 timecost = 0.173895s
CS: find better solution, the fvsp is = 673	 timecost = 0.183199s
CS: find better solution, the fvsp is = 672	 timecost = 0.183261s
CS: find better solution, the fvsp is = 671	 timecost = 0.18331s
CS: find better solution, the fvsp is = 670	 timecost = 0.18336s
CS: find better solution, the fvsp is = 669	 timecost = 0.183414s
CS: find better solution, the fvsp is = 668	 timecost = 0.192977s
CS: find better solution, the fvsp is = 667	 timecost = 0.193033s
CS: find better solution, the fvsp is = 666	 timecost = 0.193081s
CS: find better solution, the fvsp is = 665	 timecost = 0.193132s
CS: find better solution, the fvsp is = 664	 timecost = 0.193188s
CS: find better solution, the fvsp is = 663	 timecost = 0.202309s
CS: find better solution, the fvsp is = 662	 timecost = 0.211657s
CS: find better solution, the fvsp is = 661	 timecost = 0.211715s
CS: find better solution, the fvsp is = 660	 timecost = 0.211766s
CS: find better solution, the fvsp is = 659	 timecost = 0.211812s
CS: find better solution, the fvsp is = 658	 timecost = 0.220153s
CS: find better solution, the fvsp is = 657	 timecost = 0.220212s
CS: find better solution, the fvsp is = 656	 timecost = 0.220272s
CS: find better solution, the fvsp is = 655	 timecost = 0.22825s
CS: find better solution, the fvsp is = 654	 timecost = 0.228306s
CS: find better solution, the fvsp is = 653	 timecost = 0.22836s
CS: find better solution, the fvsp is = 652	 timecost = 0.22841s
CS: find better solution, the fvsp is = 651	 timecost = 0.228457s
CS: find better solution, the fvsp is = 650	 timecost = 0.236201s
CS: find better solution, the fvsp is = 649	 timecost = 0.236262s
CS: find better solution, the fvsp is = 648	 timecost = 0.243813s
CS: find better solution, the fvsp is = 647	 timecost = 0.243867s
CS: find better solution, the fvsp is = 646	 timecost = 0.24392s
CS: find better solution, the fvsp is = 645	 timecost = 0.243972s
CS: find better solution, the fvsp is = 644	 timecost = 0.251376s
CS: find better solution, the fvsp is = 643	 timecost = 0.251431s
CS: find better solution, the fvsp is = 642	 timecost = 0.25148s
CS: find better solution, the fvsp is = 641	 timecost = 0.273037s
CS: find better solution, the fvsp is = 640	 timecost = 0.28029s
CS: find better solution, the fvsp is = 639	 timecost = 0.280352s
CS: find better solution, the fvsp is = 638	 timecost = 0.287476s
CS: find better solution, the fvsp is = 637	 timecost = 0.287535s
CS: find better solution, the fvsp is = 636	 timecost = 0.287588s
CS: find better solution, the fvsp is = 635	 timecost = 0.287641s
CS: find better solution, the fvsp is = 634	 timecost = 0.287693s
CS: find better solution, the fvsp is = 633	 timecost = 0.318894s
CS: find better solution, the fvsp is = 632	 timecost = 0.31899s
CS: find better solution, the fvsp is = 631	 timecost = 0.319045s
CS: find better solution, the fvsp is = 630	 timecost = 0.334254s
CS: find better solution, the fvsp is = 629	 timecost = 0.334312s
CS: find better solution, the fvsp is = 628	 timecost = 0.334363s
CS: find better solution, the fvsp is = 627	 timecost = 0.334416s
CS: find better solution, the fvsp is = 626	 timecost = 0.355839s
CS: find better solution, the fvsp is = 625	 timecost = 0.355898s
CS: find better solution, the fvsp is = 624	 timecost = 0.355947s
CS: find better solution, the fvsp is = 623	 timecost = 0.391524s
CS: find better solution, the fvsp is = 622	 timecost = 0.391592s
CS: find better solution, the fvsp is = 621	 timecost = 0.391646s
CS: find better solution, the fvsp is = 620	 timecost = 0.434496s
CS: find better solution, the fvsp is = 619	 timecost = 0.441649s
CS: find better solution, the fvsp is = 618	 timecost = 0.441719s
CS: find better solution, the fvsp is = 617	 timecost = 0.44177s
CS: find better solution, the fvsp is = 616	 timecost = 0.441821s
CS: find better solution, the fvsp is = 615	 timecost = 0.441873s
CS: find better solution, the fvsp is = 614	 timecost = 0.448738s
CS: find better solution, the fvsp is = 613	 timecost = 0.448804s
CS: find better solution, the fvsp is = 612	 timecost = 0.461779s
CS: find better solution, the fvsp is = 611	 timecost = 0.4684s
CS: find better solution, the fvsp is = 610	 timecost = 0.48191s
CS: find better solution, the fvsp is = 609	 timecost = 0.488495s
CS: find better solution, the fvsp is = 608	 timecost = 0.494203s
CS: find better solution, the fvsp is = 607	 timecost = 0.519175s
CS: find better solution, the fvsp is = 606	 timecost = 0.525359s
CS: find better solution, the fvsp is = 605	 timecost = 0.530634s
CS: find better solution, the fvsp is = 604	 timecost = 0.530692s
CS: find better solution, the fvsp is = 603	 timecost = 0.530745s
CS: find better solution, the fvsp is = 602	 timecost = 0.530799s
CS: find better solution, the fvsp is = 601	 timecost = 0.610246s
CS: find better solution, the fvsp is = 600	 timecost = 0.610319s
CS: find better solution, the fvsp is = 599	 timecost = 0.623915s
CS: find better solution, the fvsp is = 598	 timecost = 0.659778s
CS: find better solution, the fvsp is = 597	 timecost = 0.696129s
CS: find better solution, the fvsp is = 596	 timecost = 0.763968s
CS: find better solution, the fvsp is = 595	 timecost = 0.87561s
CS: find better solution, the fvsp is = 594	 timecost = 0.875697s
CS: find better solution, the fvsp is = 593	 timecost = 0.895142s
CS: find better solution, the fvsp is = 592	 timecost = 0.895228s
CS: find better solution, the fvsp is = 591	 timecost = 0.90759s
CS: find better solution, the fvsp is = 590	 timecost = 0.90765s
CS: find better solution, the fvsp is = 589	 timecost = 0.926383s
CS: find better solution, the fvsp is = 588	 timecost = 0.939335s
CS: find better solution, the fvsp is = 587	 timecost = 0.945748s
CS: find better solution, the fvsp is = 586	 timecost = 0.945804s
CS: find better solution, the fvsp is = 585	 timecost = 0.963058s
CS: find better solution, the fvsp is = 584	 timecost = 0.963114s
CS: find better solution, the fvsp is = 583	 timecost = 0.983674s
CS: find better solution, the fvsp is = 582	 timecost = 1.14795s
CS: find better solution, the fvsp is = 581	 timecost = 1.27834s
CS: find better solution, the fvsp is = 580	 timecost = 1.47039s
CS: find better solution, the fvsp is = 579	 timecost = 1.59647s
CS: find better solution, the fvsp is = 578	 timecost = 1.59673s
CS: find better solution, the fvsp is = 577	 timecost = 1.72601s
CS: find better solution, the fvsp is = 576	 timecost = 1.72612s
CS: find better solution, the fvsp is = 575	 timecost = 1.73159s
CS: find better solution, the fvsp is = 574	 timecost = 1.88413s
CS: find better solution, the fvsp is = 573	 timecost = 1.89485s
CS: find better solution, the fvsp is = 572	 timecost = 1.89491s
CS: find better solution, the fvsp is = 571	 timecost = 1.96558s
CS: find better solution, the fvsp is = 570	 timecost = 2.07418s
CS: find better solution, the fvsp is = 569	 timecost = 2.14614s
CS: find better solution, the fvsp is = 568	 timecost = 2.57564s
CS: find better solution, the fvsp is = 567	 timecost = 2.57575s
CS: find better solution, the fvsp is = 566	 timecost = 2.83926s
CS: find better solution, the fvsp is = 565	 timecost = 2.85913s
CS: find better solution, the fvsp is = 564	 timecost = 3.0561s
CS: find better solution, the fvsp is = 563	 timecost = 3.06092s
CS: find better solution, the fvsp is = 562	 timecost = 3.14889s
CS: find better solution, the fvsp is = 561	 timecost = 3.61625s
CS: find better solution, the fvsp is = 560	 timecost = 3.61635s
CS: find better solution, the fvsp is = 559	 timecost = 3.92095s
CS: find better solution, the fvsp is = 558	 timecost = 4.29392s
CS: find better solution, the fvsp is = 557	 timecost = 4.29402s
CS: find better solution, the fvsp is = 556	 timecost = 4.57632s
CS: find better solution, the fvsp is = 555	 timecost = 4.64724s
CS: find better solution, the fvsp is = 554	 timecost = 4.64732s
CS: find better solution, the fvsp is = 553	 timecost = 5.27619s
CS: find better solution, the fvsp is = 552	 timecost = 5.34774s
CS: find better solution, the fvsp is = 551	 timecost = 8.00757s
CS: find better solution, the fvsp is = 550	 timecost = 9.28888s
CS: find better solution, the fvsp is = 549	 timecost = 9.3128s
CS: find better solution, the fvsp is = 548	 timecost = 9.37252s
CS: find better solution, the fvsp is = 547	 timecost = 10.5601s
CS: find better solution, the fvsp is = 546	 timecost = 14.1836s
CS: find better solution, the fvsp is = 545	 timecost = 14.3251s
CS: find better solution, the fvsp is = 544	 timecost = 14.8196s
CS: find better solution, the fvsp is = 543	 timecost = 18.2072s
CS: find better solution, the fvsp is = 542	 timecost = 23.6123s
CS: find better solution, the fvsp is = 541	 timecost = 23.6474s
CS: find better solution, the fvsp is = 540	 timecost = 25.1043s
CS: find better solution, the fvsp is = 539	 timecost = 28.9697s
CS: find better solution, the fvsp is = 538	 timecost = 30.5172s
CS: find better solution, the fvsp is = 537	 timecost = 74.8805s
CS: find better solution, the fvsp is = 536	 timecost = 86.7368s
CS: find better solution, the fvsp is = 535	 timecost = 86.8438s
CS: find better solution, the fvsp is = 534	 timecost = 89.1567s
CS: find better solution, the fvsp is = 533	 timecost = 114.441s
CS: find better solution, the fvsp is = 532	 timecost = 123.268s
CS: find better solution, the fvsp is = 531	 timecost = 125.126s
CS: find better solution, the fvsp is = 530	 timecost = 125.139s
CS: find better solution, the fvsp is = 529	 timecost = 142.964s
CS: find better solution, the fvsp is = 528	 timecost = 445.647s
CS: find better solution, the fvsp is = 527	 timecost = 492.096s
local_f = 527
key node:
107 488 692 1372 1693 28 1276 1983 129 326 1521 1105 799 475 390 1864 323 783 1417 721 739 118 1776 1177 1971 741 1019 1452 1992 1858 540 336 1377 662 1033 1193 1973 1295 605 962 707 788 379 199 776 1951 841 706 1495 406 1878 1898 1910 391 1282 11 1703 1753 88 1463 1641 1389 36 1071 1413 717 1478 1514 257 1690 846 160 1009 382 1108 263 1636 1743 267 1772 1619 1538 1085 666 1008 948 1354 1394 269 498 1322 1260 1627 1362 742 1756 1806 1454 59 917 989 1582 968 1383 1055 1112 956 1869 281 894 1730 1564 168 1297 718 1090 1477 1076 682 1391 294 1547 1036 431 1696 1107 1999 27 1727 1676 825 1967 1219 223 797 455 1985 145 703 787 1050 1403 1551 1347 1379 725 1493 1392 1646 1266 933 347 496 1689 221 1337 1281 1733 443 1717 1694 466 1079 252 247 1419 251 627 773 1146 1232 10 849 1664 1897 162 1741 1629 1672 814 1241 1255 349 538 1132 177 1706 1349 1064 1528 15 1103 875 1995 1685 902 1769 571 1713 180 1953 1006 1855 101 964 1754 468 1061 164 310 980 645 233 865 1423 346 974 1126 523 1198 1839 1486 104 149 1165 1788 1156 1802 1453 737 50 1149 1237 1223 1450 91 308 154 1684 1259 730 1523 1755 1674 1456 46 5 1258 423 1323 398 396 1988 1312 745 1474 1991 1758 195 1949 1341 93 1178 749 1046 1667 40 314 1351 1918 147 1695 1840 695 1091 1114 1432 1847 1320 709 1782 702 377 69 1572 343 530 1439 1496 1731 1846 1960 1387 284 1113 1289 1556 1028 153 1882 884 256 1448 1261 940 758 9 1552 1964 311 1398 838 895 1092 510 1425 1274 1183 803 743 1031 880 1181 1481 1534 1605 1224 67 8 25 416 1513 236 1065 910 465 250 808 963 1939 477 141 120 719 1468 1014 1166 1054 670 457 1799 1698 1296 668 1025 1585 239 83 1906 1507 1701 353 789 1480 429 1860 594 276 816 1535 1144 1737 1739 949 1752 271 1059 770 1661 214 1623 1018 524 1119 1352 896 1872 698 1749 1818 674 1893 139 1157 1510 911 987 620 1907 140 882 248 1290 1998 108 657 246 114 823 451 942 922 833 990 676 938 208 1873 474 1935 812 1515 573 1841 1479 715 1434 464 253 1176 1240 572 1339 946 1683 1304 1037 1410 542 858 1158 1489 165 210 355 324 400 1168 997 1355 1600 897 1345 1826 1446 1522 202 1615 619 505 769 351 1770 1738 126 1073 1934 1816 1206 299 191 1814 1680 517 300 1293 1573 983 1650 1467 420 582 1927 713 1441 438 992 1608 1123 1980 1011 1853 1789 1978 1716 1155 1069 679 1271 115 1078 0 1658 564 1333 733 1348 1968 1207 642 577 651 1125 198 798 42 1134 1192 600 860 687 471 1651 1781 1652 285 736 
============================ round 15 ===============================
Complete the construction of the initial solution, the fvsp is = 900	 timecost = 0.038377s
CS: find better solution, the fvsp is = 899	 timecost = 0.068743s
CS: find better solution, the fvsp is = 898	 timecost = 0.068818s
CS: find better solution, the fvsp is = 897	 timecost = 0.068868s
CS: find better solution, the fvsp is = 896	 timecost = 0.068918s
CS: find better solution, the fvsp is = 895	 timecost = 0.068968s
CS: find better solution, the fvsp is = 894	 timecost = 0.069013s
CS: find better solution, the fvsp is = 893	 timecost = 0.069075s
CS: find better solution, the fvsp is = 892	 timecost = 0.069124s
CS: find better solution, the fvsp is = 891	 timecost = 0.069174s
CS: find better solution, the fvsp is = 890	 timecost = 0.06922s
CS: find better solution, the fvsp is = 889	 timecost = 0.069277s
CS: find better solution, the fvsp is = 888	 timecost = 0.069324s
CS: find better solution, the fvsp is = 887	 timecost = 0.069369s
CS: find better solution, the fvsp is = 886	 timecost = 0.069417s
CS: find better solution, the fvsp is = 885	 timecost = 0.069468s
CS: find better solution, the fvsp is = 884	 timecost = 0.069517s
CS: find better solution, the fvsp is = 883	 timecost = 0.069562s
CS: find better solution, the fvsp is = 882	 timecost = 0.069612s
CS: find better solution, the fvsp is = 881	 timecost = 0.069664s
CS: find better solution, the fvsp is = 880	 timecost = 0.069715s
CS: find better solution, the fvsp is = 879	 timecost = 0.069766s
CS: find better solution, the fvsp is = 878	 timecost = 0.069812s
CS: find better solution, the fvsp is = 877	 timecost = 0.069861s
CS: find better solution, the fvsp is = 876	 timecost = 0.069907s
CS: find better solution, the fvsp is = 875	 timecost = 0.069956s
CS: find better solution, the fvsp is = 874	 timecost = 0.070004s
CS: find better solution, the fvsp is = 873	 timecost = 0.070061s
CS: find better solution, the fvsp is = 872	 timecost = 0.070108s
CS: find better solution, the fvsp is = 871	 timecost = 0.070157s
CS: find better solution, the fvsp is = 870	 timecost = 0.070205s
CS: find better solution, the fvsp is = 869	 timecost = 0.070255s
CS: find better solution, the fvsp is = 868	 timecost = 0.070307s
CS: find better solution, the fvsp is = 867	 timecost = 0.070355s
CS: find better solution, the fvsp is = 866	 timecost = 0.070403s
CS: find better solution, the fvsp is = 865	 timecost = 0.070456s
CS: find better solution, the fvsp is = 864	 timecost = 0.070506s
CS: find better solution, the fvsp is = 863	 timecost = 0.070569s
CS: find better solution, the fvsp is = 862	 timecost = 0.070618s
CS: find better solution, the fvsp is = 861	 timecost = 0.070668s
CS: find better solution, the fvsp is = 860	 timecost = 0.07072s
CS: find better solution, the fvsp is = 859	 timecost = 0.07077s
CS: find better solution, the fvsp is = 858	 timecost = 0.07082s
CS: find better solution, the fvsp is = 857	 timecost = 0.070866s
CS: find better solution, the fvsp is = 856	 timecost = 0.070913s
CS: find better solution, the fvsp is = 855	 timecost = 0.070964s
CS: find better solution, the fvsp is = 854	 timecost = 0.071015s
CS: find better solution, the fvsp is = 853	 timecost = 0.071068s
CS: find better solution, the fvsp is = 852	 timecost = 0.07112s
CS: find better solution, the fvsp is = 851	 timecost = 0.07117s
CS: find better solution, the fvsp is = 850	 timecost = 0.07122s
CS: find better solution, the fvsp is = 849	 timecost = 0.071269s
CS: find better solution, the fvsp is = 848	 timecost = 0.071319s
CS: find better solution, the fvsp is = 847	 timecost = 0.071366s
CS: find better solution, the fvsp is = 846	 timecost = 0.071416s
CS: find better solution, the fvsp is = 845	 timecost = 0.071466s
CS: find better solution, the fvsp is = 844	 timecost = 0.071514s
CS: find better solution, the fvsp is = 843	 timecost = 0.071565s
CS: find better solution, the fvsp is = 842	 timecost = 0.071615s
CS: find better solution, the fvsp is = 841	 timecost = 0.071663s
CS: find better solution, the fvsp is = 840	 timecost = 0.071713s
CS: find better solution, the fvsp is = 839	 timecost = 0.071761s
CS: find better solution, the fvsp is = 838	 timecost = 0.071811s
CS: find better solution, the fvsp is = 837	 timecost = 0.07186s
CS: find better solution, the fvsp is = 836	 timecost = 0.071917s
CS: find better solution, the fvsp is = 835	 timecost = 0.071971s
CS: find better solution, the fvsp is = 834	 timecost = 0.07202s
CS: find better solution, the fvsp is = 833	 timecost = 0.072075s
CS: find better solution, the fvsp is = 832	 timecost = 0.072124s
CS: find better solution, the fvsp is = 831	 timecost = 0.07217s
CS: find better solution, the fvsp is = 830	 timecost = 0.072219s
CS: find better solution, the fvsp is = 829	 timecost = 0.072266s
CS: find better solution, the fvsp is = 828	 timecost = 0.072319s
CS: find better solution, the fvsp is = 827	 timecost = 0.072369s
CS: find better solution, the fvsp is = 826	 timecost = 0.072417s
CS: find better solution, the fvsp is = 825	 timecost = 0.072469s
CS: find better solution, the fvsp is = 824	 timecost = 0.072516s
CS: find better solution, the fvsp is = 823	 timecost = 0.072562s
CS: find better solution, the fvsp is = 822	 timecost = 0.072612s
CS: find better solution, the fvsp is = 821	 timecost = 0.072663s
CS: find better solution, the fvsp is = 820	 timecost = 0.072708s
CS: find better solution, the fvsp is = 819	 timecost = 0.07276s
CS: find better solution, the fvsp is = 818	 timecost = 0.072807s
CS: find better solution, the fvsp is = 817	 timecost = 0.072858s
CS: find better solution, the fvsp is = 816	 timecost = 0.072908s
CS: find better solution, the fvsp is = 815	 timecost = 0.072959s
CS: find better solution, the fvsp is = 814	 timecost = 0.073006s
CS: find better solution, the fvsp is = 813	 timecost = 0.073065s
CS: find better solution, the fvsp is = 812	 timecost = 0.073115s
CS: find better solution, the fvsp is = 811	 timecost = 0.073163s
CS: find better solution, the fvsp is = 810	 timecost = 0.073215s
CS: find better solution, the fvsp is = 809	 timecost = 0.073292s
CS: find better solution, the fvsp is = 808	 timecost = 0.07336s
CS: find better solution, the fvsp is = 807	 timecost = 0.073425s
CS: find better solution, the fvsp is = 806	 timecost = 0.073496s
CS: find better solution, the fvsp is = 805	 timecost = 0.073565s
CS: find better solution, the fvsp is = 804	 timecost = 0.073628s
CS: find better solution, the fvsp is = 803	 timecost = 0.073697s
CS: find better solution, the fvsp is = 802	 timecost = 0.073768s
CS: find better solution, the fvsp is = 801	 timecost = 0.073852s
CS: find better solution, the fvsp is = 800	 timecost = 0.07392s
CS: find better solution, the fvsp is = 799	 timecost = 0.073982s
CS: find better solution, the fvsp is = 798	 timecost = 0.074067s
CS: find better solution, the fvsp is = 797	 timecost = 0.074136s
CS: find better solution, the fvsp is = 796	 timecost = 0.074199s
CS: find better solution, the fvsp is = 795	 timecost = 0.074256s
CS: find better solution, the fvsp is = 794	 timecost = 0.074303s
CS: find better solution, the fvsp is = 793	 timecost = 0.074351s
CS: find better solution, the fvsp is = 792	 timecost = 0.074404s
CS: find better solution, the fvsp is = 791	 timecost = 0.074456s
CS: find better solution, the fvsp is = 790	 timecost = 0.074505s
CS: find better solution, the fvsp is = 789	 timecost = 0.074555s
CS: find better solution, the fvsp is = 788	 timecost = 0.074607s
CS: find better solution, the fvsp is = 787	 timecost = 0.074658s
CS: find better solution, the fvsp is = 786	 timecost = 0.074707s
CS: find better solution, the fvsp is = 785	 timecost = 0.074758s
CS: find better solution, the fvsp is = 784	 timecost = 0.074804s
CS: find better solution, the fvsp is = 783	 timecost = 0.074859s
CS: find better solution, the fvsp is = 782	 timecost = 0.074908s
CS: find better solution, the fvsp is = 781	 timecost = 0.074959s
CS: find better solution, the fvsp is = 780	 timecost = 0.07501s
CS: find better solution, the fvsp is = 779	 timecost = 0.07507s
CS: find better solution, the fvsp is = 778	 timecost = 0.075123s
CS: find better solution, the fvsp is = 777	 timecost = 0.075178s
CS: find better solution, the fvsp is = 776	 timecost = 0.075228s
CS: find better solution, the fvsp is = 775	 timecost = 0.075278s
CS: find better solution, the fvsp is = 774	 timecost = 0.093615s
CS: find better solution, the fvsp is = 773	 timecost = 0.093721s
CS: find better solution, the fvsp is = 772	 timecost = 0.09377s
CS: find better solution, the fvsp is = 771	 timecost = 0.09382s
CS: find better solution, the fvsp is = 770	 timecost = 0.093868s
CS: find better solution, the fvsp is = 769	 timecost = 0.093918s
CS: find better solution, the fvsp is = 768	 timecost = 0.093966s
CS: find better solution, the fvsp is = 767	 timecost = 0.094019s
CS: find better solution, the fvsp is = 766	 timecost = 0.094079s
CS: find better solution, the fvsp is = 765	 timecost = 0.094129s
CS: find better solution, the fvsp is = 764	 timecost = 0.094181s
CS: find better solution, the fvsp is = 763	 timecost = 0.094234s
CS: find better solution, the fvsp is = 762	 timecost = 0.094286s
CS: find better solution, the fvsp is = 761	 timecost = 0.094335s
CS: find better solution, the fvsp is = 760	 timecost = 0.094384s
CS: find better solution, the fvsp is = 759	 timecost = 0.094457s
CS: find better solution, the fvsp is = 758	 timecost = 0.094512s
CS: find better solution, the fvsp is = 757	 timecost = 0.09456s
CS: find better solution, the fvsp is = 756	 timecost = 0.094614s
CS: find better solution, the fvsp is = 755	 timecost = 0.094665s
CS: find better solution, the fvsp is = 754	 timecost = 0.094715s
CS: find better solution, the fvsp is = 753	 timecost = 0.094764s
CS: find better solution, the fvsp is = 752	 timecost = 0.094816s
CS: find better solution, the fvsp is = 751	 timecost = 0.094867s
CS: find better solution, the fvsp is = 750	 timecost = 0.094916s
CS: find better solution, the fvsp is = 749	 timecost = 0.094969s
CS: find better solution, the fvsp is = 748	 timecost = 0.095021s
CS: find better solution, the fvsp is = 747	 timecost = 0.095077s
CS: find better solution, the fvsp is = 746	 timecost = 0.095126s
CS: find better solution, the fvsp is = 745	 timecost = 0.095174s
CS: find better solution, the fvsp is = 744	 timecost = 0.095226s
CS: find better solution, the fvsp is = 743	 timecost = 0.095281s
CS: find better solution, the fvsp is = 742	 timecost = 0.095334s
CS: find better solution, the fvsp is = 741	 timecost = 0.095389s
CS: find better solution, the fvsp is = 740	 timecost = 0.095439s
CS: find better solution, the fvsp is = 739	 timecost = 0.095505s
CS: find better solution, the fvsp is = 738	 timecost = 0.095558s
CS: find better solution, the fvsp is = 737	 timecost = 0.095607s
CS: find better solution, the fvsp is = 736	 timecost = 0.095656s
CS: find better solution, the fvsp is = 735	 timecost = 0.095704s
CS: find better solution, the fvsp is = 734	 timecost = 0.095754s
CS: find better solution, the fvsp is = 733	 timecost = 0.095802s
CS: find better solution, the fvsp is = 732	 timecost = 0.09585s
CS: find better solution, the fvsp is = 731	 timecost = 0.0959s
CS: find better solution, the fvsp is = 730	 timecost = 0.095951s
CS: find better solution, the fvsp is = 729	 timecost = 0.11044s
CS: find better solution, the fvsp is = 728	 timecost = 0.11052s
CS: find better solution, the fvsp is = 727	 timecost = 0.110574s
CS: find better solution, the fvsp is = 726	 timecost = 0.110629s
CS: find better solution, the fvsp is = 725	 timecost = 0.110677s
CS: find better solution, the fvsp is = 724	 timecost = 0.110724s
CS: find better solution, the fvsp is = 723	 timecost = 0.110777s
CS: find better solution, the fvsp is = 722	 timecost = 0.110829s
CS: find better solution, the fvsp is = 721	 timecost = 0.11088s
CS: find better solution, the fvsp is = 720	 timecost = 0.11093s
CS: find better solution, the fvsp is = 719	 timecost = 0.110978s
CS: find better solution, the fvsp is = 718	 timecost = 0.111032s
CS: find better solution, the fvsp is = 717	 timecost = 0.111092s
CS: find better solution, the fvsp is = 716	 timecost = 0.111147s
CS: find better solution, the fvsp is = 715	 timecost = 0.1112s
CS: find better solution, the fvsp is = 714	 timecost = 0.111246s
CS: find better solution, the fvsp is = 713	 timecost = 0.1113s
CS: find better solution, the fvsp is = 712	 timecost = 0.111349s
CS: find better solution, the fvsp is = 711	 timecost = 0.111402s
CS: find better solution, the fvsp is = 710	 timecost = 0.111454s
CS: find better solution, the fvsp is = 709	 timecost = 0.111505s
CS: find better solution, the fvsp is = 708	 timecost = 0.111554s
CS: find better solution, the fvsp is = 707	 timecost = 0.123829s
CS: find better solution, the fvsp is = 706	 timecost = 0.123919s
CS: find better solution, the fvsp is = 705	 timecost = 0.12397s
CS: find better solution, the fvsp is = 704	 timecost = 0.124018s
CS: find better solution, the fvsp is = 703	 timecost = 0.124081s
CS: find better solution, the fvsp is = 702	 timecost = 0.124135s
CS: find better solution, the fvsp is = 701	 timecost = 0.124187s
CS: find better solution, the fvsp is = 700	 timecost = 0.124237s
CS: find better solution, the fvsp is = 699	 timecost = 0.124291s
CS: find better solution, the fvsp is = 698	 timecost = 0.124341s
CS: find better solution, the fvsp is = 697	 timecost = 0.124391s
CS: find better solution, the fvsp is = 696	 timecost = 0.124442s
CS: find better solution, the fvsp is = 695	 timecost = 0.124496s
CS: find better solution, the fvsp is = 694	 timecost = 0.124544s
CS: find better solution, the fvsp is = 693	 timecost = 0.124597s
CS: find better solution, the fvsp is = 692	 timecost = 0.124649s
CS: find better solution, the fvsp is = 691	 timecost = 0.124701s
CS: find better solution, the fvsp is = 690	 timecost = 0.124749s
CS: find better solution, the fvsp is = 689	 timecost = 0.124799s
CS: find better solution, the fvsp is = 688	 timecost = 0.134425s
CS: find better solution, the fvsp is = 687	 timecost = 0.134493s
CS: find better solution, the fvsp is = 686	 timecost = 0.134547s
CS: find better solution, the fvsp is = 685	 timecost = 0.134596s
CS: find better solution, the fvsp is = 684	 timecost = 0.134644s
CS: find better solution, the fvsp is = 683	 timecost = 0.134693s
CS: find better solution, the fvsp is = 682	 timecost = 0.134746s
CS: find better solution, the fvsp is = 681	 timecost = 0.134801s
CS: find better solution, the fvsp is = 680	 timecost = 0.13485s
CS: find better solution, the fvsp is = 679	 timecost = 0.144297s
CS: find better solution, the fvsp is = 678	 timecost = 0.144368s
CS: find better solution, the fvsp is = 677	 timecost = 0.144424s
CS: find better solution, the fvsp is = 676	 timecost = 0.144492s
CS: find better solution, the fvsp is = 675	 timecost = 0.144541s
CS: find better solution, the fvsp is = 674	 timecost = 0.144597s
CS: find better solution, the fvsp is = 673	 timecost = 0.144648s
CS: find better solution, the fvsp is = 672	 timecost = 0.154115s
CS: find better solution, the fvsp is = 671	 timecost = 0.154185s
CS: find better solution, the fvsp is = 670	 timecost = 0.163334s
CS: find better solution, the fvsp is = 669	 timecost = 0.163403s
CS: find better solution, the fvsp is = 668	 timecost = 0.163457s
CS: find better solution, the fvsp is = 667	 timecost = 0.163505s
CS: find better solution, the fvsp is = 666	 timecost = 0.163552s
CS: find better solution, the fvsp is = 665	 timecost = 0.163606s
CS: find better solution, the fvsp is = 664	 timecost = 0.16366s
CS: find better solution, the fvsp is = 663	 timecost = 0.163714s
CS: find better solution, the fvsp is = 662	 timecost = 0.172125s
CS: find better solution, the fvsp is = 661	 timecost = 0.172197s
CS: find better solution, the fvsp is = 660	 timecost = 0.172245s
CS: find better solution, the fvsp is = 659	 timecost = 0.172296s
CS: find better solution, the fvsp is = 658	 timecost = 0.18058s
CS: find better solution, the fvsp is = 657	 timecost = 0.180647s
CS: find better solution, the fvsp is = 656	 timecost = 0.189796s
CS: find better solution, the fvsp is = 655	 timecost = 0.189863s
CS: find better solution, the fvsp is = 654	 timecost = 0.189917s
CS: find better solution, the fvsp is = 653	 timecost = 0.199145s
CS: find better solution, the fvsp is = 652	 timecost = 0.199214s
CS: find better solution, the fvsp is = 651	 timecost = 0.199267s
CS: find better solution, the fvsp is = 650	 timecost = 0.199317s
CS: find better solution, the fvsp is = 649	 timecost = 0.19937s
CS: find better solution, the fvsp is = 648	 timecost = 0.199423s
CS: find better solution, the fvsp is = 647	 timecost = 0.217551s
CS: find better solution, the fvsp is = 646	 timecost = 0.217621s
CS: find better solution, the fvsp is = 645	 timecost = 0.21767s
CS: find better solution, the fvsp is = 644	 timecost = 0.22594s
CS: find better solution, the fvsp is = 643	 timecost = 0.22602s
CS: find better solution, the fvsp is = 642	 timecost = 0.233794s
CS: find better solution, the fvsp is = 641	 timecost = 0.23386s
CS: find better solution, the fvsp is = 640	 timecost = 0.25048s
CS: find better solution, the fvsp is = 639	 timecost = 0.250543s
CS: find better solution, the fvsp is = 638	 timecost = 0.250594s
CS: find better solution, the fvsp is = 637	 timecost = 0.250648s
CS: find better solution, the fvsp is = 636	 timecost = 0.284988s
CS: find better solution, the fvsp is = 635	 timecost = 0.30113s
CS: find better solution, the fvsp is = 634	 timecost = 0.3012s
CS: find better solution, the fvsp is = 633	 timecost = 0.301278s
CS: find better solution, the fvsp is = 632	 timecost = 0.308914s
CS: find better solution, the fvsp is = 631	 timecost = 0.308973s
CS: find better solution, the fvsp is = 630	 timecost = 0.309035s
CS: find better solution, the fvsp is = 629	 timecost = 0.309084s
CS: find better solution, the fvsp is = 628	 timecost = 0.31673s
CS: find better solution, the fvsp is = 627	 timecost = 0.323934s
CS: find better solution, the fvsp is = 626	 timecost = 0.323991s
CS: find better solution, the fvsp is = 625	 timecost = 0.361168s
CS: find better solution, the fvsp is = 624	 timecost = 0.368766s
CS: find better solution, the fvsp is = 623	 timecost = 0.368829s
CS: find better solution, the fvsp is = 622	 timecost = 0.376028s
CS: find better solution, the fvsp is = 621	 timecost = 0.376091s
CS: find better solution, the fvsp is = 620	 timecost = 0.383276s
CS: find better solution, the fvsp is = 619	 timecost = 0.383338s
CS: find better solution, the fvsp is = 618	 timecost = 0.390176s
CS: find better solution, the fvsp is = 617	 timecost = 0.390237s
CS: find better solution, the fvsp is = 616	 timecost = 0.390293s
CS: find better solution, the fvsp is = 615	 timecost = 0.390345s
CS: find better solution, the fvsp is = 614	 timecost = 0.409672s
CS: find better solution, the fvsp is = 613	 timecost = 0.40973s
CS: find better solution, the fvsp is = 612	 timecost = 0.409786s
CS: find better solution, the fvsp is = 611	 timecost = 0.416317s
CS: find better solution, the fvsp is = 610	 timecost = 0.416377s
CS: find better solution, the fvsp is = 609	 timecost = 0.41643s
CS: find better solution, the fvsp is = 608	 timecost = 0.622481s
CS: find better solution, the fvsp is = 607	 timecost = 0.62258s
CS: find better solution, the fvsp is = 606	 timecost = 0.652817s
CS: find better solution, the fvsp is = 605	 timecost = 0.695924s
CS: find better solution, the fvsp is = 604	 timecost = 0.69601s
CS: find better solution, the fvsp is = 603	 timecost = 0.702874s
CS: find better solution, the fvsp is = 602	 timecost = 0.709398s
CS: find better solution, the fvsp is = 601	 timecost = 0.709459s
CS: find better solution, the fvsp is = 600	 timecost = 0.716028s
CS: find better solution, the fvsp is = 599	 timecost = 0.71609s
CS: find better solution, the fvsp is = 598	 timecost = 0.729064s
CS: find better solution, the fvsp is = 597	 timecost = 0.729143s
CS: find better solution, the fvsp is = 596	 timecost = 0.743138s
CS: find better solution, the fvsp is = 595	 timecost = 0.743204s
CS: find better solution, the fvsp is = 594	 timecost = 0.749689s
CS: find better solution, the fvsp is = 593	 timecost = 0.74975s
CS: find better solution, the fvsp is = 592	 timecost = 0.84605s
CS: find better solution, the fvsp is = 591	 timecost = 0.846138s
CS: find better solution, the fvsp is = 590	 timecost = 0.902153s
CS: find better solution, the fvsp is = 589	 timecost = 0.92453s
CS: find better solution, the fvsp is = 588	 timecost = 1.05657s
CS: find better solution, the fvsp is = 587	 timecost = 1.05669s
CS: find better solution, the fvsp is = 586	 timecost = 1.33165s
CS: find better solution, the fvsp is = 585	 timecost = 1.33174s
CS: find better solution, the fvsp is = 584	 timecost = 1.3318s
CS: find better solution, the fvsp is = 583	 timecost = 1.33185s
CS: find better solution, the fvsp is = 582	 timecost = 1.39512s
CS: find better solution, the fvsp is = 581	 timecost = 1.40125s
CS: find better solution, the fvsp is = 580	 timecost = 1.40131s
CS: find better solution, the fvsp is = 579	 timecost = 1.56941s
CS: find better solution, the fvsp is = 578	 timecost = 1.56951s
CS: find better solution, the fvsp is = 577	 timecost = 1.56956s
CS: find better solution, the fvsp is = 576	 timecost = 2.13672s
CS: find better solution, the fvsp is = 575	 timecost = 2.28601s
CS: find better solution, the fvsp is = 574	 timecost = 2.28609s
CS: find better solution, the fvsp is = 573	 timecost = 2.95193s
CS: find better solution, the fvsp is = 572	 timecost = 2.9574s
CS: find better solution, the fvsp is = 571	 timecost = 3.01692s
CS: find better solution, the fvsp is = 570	 timecost = 3.15151s
CS: find better solution, the fvsp is = 569	 timecost = 3.39857s
CS: find better solution, the fvsp is = 568	 timecost = 4.2706s
CS: find better solution, the fvsp is = 567	 timecost = 4.27069s
CS: find better solution, the fvsp is = 566	 timecost = 4.62991s
CS: find better solution, the fvsp is = 565	 timecost = 4.63002s
CS: find better solution, the fvsp is = 564	 timecost = 5.09144s
CS: find better solution, the fvsp is = 563	 timecost = 6.26161s
CS: find better solution, the fvsp is = 562	 timecost = 6.63363s
CS: find better solution, the fvsp is = 561	 timecost = 6.63372s
CS: find better solution, the fvsp is = 560	 timecost = 6.64696s
CS: find better solution, the fvsp is = 559	 timecost = 7.32141s
CS: find better solution, the fvsp is = 558	 timecost = 7.42916s
CS: find better solution, the fvsp is = 557	 timecost = 7.42924s
CS: find better solution, the fvsp is = 556	 timecost = 10.3466s
CS: find better solution, the fvsp is = 555	 timecost = 10.3611s
CS: find better solution, the fvsp is = 554	 timecost = 10.3941s
CS: find better solution, the fvsp is = 553	 timecost = 10.4544s
CS: find better solution, the fvsp is = 552	 timecost = 14.6701s
CS: find better solution, the fvsp is = 551	 timecost = 15.1607s
CS: find better solution, the fvsp is = 550	 timecost = 16.4364s
CS: find better solution, the fvsp is = 549	 timecost = 17.2848s
CS: find better solution, the fvsp is = 548	 timecost = 23.0777s
CS: find better solution, the fvsp is = 547	 timecost = 23.5568s
CS: find better solution, the fvsp is = 546	 timecost = 28.0627s
CS: find better solution, the fvsp is = 545	 timecost = 28.166s
CS: find better solution, the fvsp is = 544	 timecost = 41.7201s
CS: find better solution, the fvsp is = 543	 timecost = 42.6392s
CS: find better solution, the fvsp is = 542	 timecost = 44.2391s
CS: find better solution, the fvsp is = 541	 timecost = 45.0628s
CS: find better solution, the fvsp is = 540	 timecost = 46.3112s
CS: find better solution, the fvsp is = 539	 timecost = 47.7468s
CS: find better solution, the fvsp is = 538	 timecost = 54.914s
CS: find better solution, the fvsp is = 537	 timecost = 81.1855s
CS: find better solution, the fvsp is = 536	 timecost = 115.431s
CS: find better solution, the fvsp is = 535	 timecost = 179.208s
local_f = 535
key node:
[truncated: 2,409 more chars]
