# Supplementary material for: Dynamic thresholding search for the feedback vertex set problem
Source: PeerJ Comput Sci. 2023 Feb 10;9:e1245. doi: 10.7717/peerj-cs.1245 (PMC10280643; doi:10.7717/peerj-cs.1245)
Supplement: Supplemental Information 4 — Each data indicates a series of the best objective values, the ever-found optimal solutions, and the corresponding computation time obtained by our algorithm in the search process. [file peerj-cs-09-1245-s004.zip › results/SecondCategory/r3000-15000.txt]

Number of vertexes = 3000
Number of edges = 15000
n' = 2756
m' = 14626
reduction time cost = 0.000263
the threhold is 18
Complete the construction of the initial solution, the fvsp is = 1320	 timecost = 0.049751s
CS: find better solution, the fvsp is = 1319	 timecost = 0.084641s
CS: find better solution, the fvsp is = 1318	 timecost = 0.084693s
CS: find better solution, the fvsp is = 1317	 timecost = 0.084738s
CS: find better solution, the fvsp is = 1316	 timecost = 0.084778s
CS: find better solution, the fvsp is = 1315	 timecost = 0.084818s
CS: find better solution, the fvsp is = 1314	 timecost = 0.084859s
CS: find better solution, the fvsp is = 1313	 timecost = 0.084898s
CS: find better solution, the fvsp is = 1312	 timecost = 0.084941s
CS: find better solution, the fvsp is = 1311	 timecost = 0.084988s
CS: find better solution, the fvsp is = 1310	 timecost = 0.085027s
CS: find better solution, the fvsp is = 1309	 timecost = 0.085063s
CS: find better solution, the fvsp is = 1308	 timecost = 0.085104s
CS: find better solution, the fvsp is = 1307	 timecost = 0.085148s
CS: find better solution, the fvsp is = 1306	 timecost = 0.08519s
CS: find better solution, the fvsp is = 1305	 timecost = 0.085231s
CS: find better solution, the fvsp is = 1304	 timecost = 0.085269s
CS: find better solution, the fvsp is = 1303	 timecost = 0.08531s
CS: find better solution, the fvsp is = 1302	 timecost = 0.085352s
CS: find better solution, the fvsp is = 1301	 timecost = 0.085395s
CS: find better solution, the fvsp is = 1300	 timecost = 0.085437s
CS: find better solution, the fvsp is = 1299	 timecost = 0.085478s
CS: find better solution, the fvsp is = 1298	 timecost = 0.085515s
CS: find better solution, the fvsp is = 1297	 timecost = 0.085551s
CS: find better solution, the fvsp is = 1296	 timecost = 0.085593s
CS: find better solution, the fvsp is = 1295	 timecost = 0.085632s
CS: find better solution, the fvsp is = 1294	 timecost = 0.085669s
CS: find better solution, the fvsp is = 1293	 timecost = 0.085706s
CS: find better solution, the fvsp is = 1292	 timecost = 0.085743s
CS: find better solution, the fvsp is = 1291	 timecost = 0.085782s
CS: find better solution, the fvsp is = 1290	 timecost = 0.085818s
CS: find better solution, the fvsp is = 1289	 timecost = 0.085861s
CS: find better solution, the fvsp is = 1288	 timecost = 0.085899s
CS: find better solution, the fvsp is = 1287	 timecost = 0.085943s
CS: find better solution, the fvsp is = 1286	 timecost = 0.085997s
CS: find better solution, the fvsp is = 1285	 timecost = 0.086038s
CS: find better solution, the fvsp is = 1284	 timecost = 0.086077s
CS: find better solution, the fvsp is = 1283	 timecost = 0.086119s
CS: find better solution, the fvsp is = 1282	 timecost = 0.086159s
CS: find better solution, the fvsp is = 1281	 timecost = 0.086202s
CS: find better solution, the fvsp is = 1280	 timecost = 0.086242s
CS: find better solution, the fvsp is = 1279	 timecost = 0.086285s
CS: find better solution, the fvsp is = 1278	 timecost = 0.086322s
CS: find better solution, the fvsp is = 1277	 timecost = 0.086365s
CS: find better solution, the fvsp is = 1276	 timecost = 0.086409s
CS: find better solution, the fvsp is = 1275	 timecost = 0.086451s
CS: find better solution, the fvsp is = 1274	 timecost = 0.086496s
CS: find better solution, the fvsp is = 1273	 timecost = 0.086535s
CS: find better solution, the fvsp is = 1272	 timecost = 0.086572s
CS: find better solution, the fvsp is = 1271	 timecost = 0.086623s
CS: find better solution, the fvsp is = 1270	 timecost = 0.086666s
CS: find better solution, the fvsp is = 1269	 timecost = 0.086709s
CS: find better solution, the fvsp is = 1268	 timecost = 0.086753s
CS: find better solution, the fvsp is = 1267	 timecost = 0.086789s
CS: find better solution, the fvsp is = 1266	 timecost = 0.08683s
CS: find better solution, the fvsp is = 1265	 timecost = 0.086875s
CS: find better solution, the fvsp is = 1264	 timecost = 0.086917s
CS: find better solution, the fvsp is = 1263	 timecost = 0.086961s
CS: find better solution, the fvsp is = 1262	 timecost = 0.087011s
CS: find better solution, the fvsp is = 1261	 timecost = 0.08705s
CS: find better solution, the fvsp is = 1260	 timecost = 0.087094s
CS: find better solution, the fvsp is = 1259	 timecost = 0.087139s
CS: find better solution, the fvsp is = 1258	 timecost = 0.087184s
CS: find better solution, the fvsp is = 1257	 timecost = 0.087222s
CS: find better solution, the fvsp is = 1256	 timecost = 0.087269s
CS: find better solution, the fvsp is = 1255	 timecost = 0.08731s
CS: find better solution, the fvsp is = 1254	 timecost = 0.087349s
CS: find better solution, the fvsp is = 1253	 timecost = 0.08739s
CS: find better solution, the fvsp is = 1252	 timecost = 0.087429s
CS: find better solution, the fvsp is = 1251	 timecost = 0.087472s
CS: find better solution, the fvsp is = 1250	 timecost = 0.087513s
CS: find better solution, the fvsp is = 1249	 timecost = 0.087552s
CS: find better solution, the fvsp is = 1248	 timecost = 0.087596s
CS: find better solution, the fvsp is = 1247	 timecost = 0.087634s
CS: find better solution, the fvsp is = 1246	 timecost = 0.087674s
CS: find better solution, the fvsp is = 1245	 timecost = 0.08771s
CS: find better solution, the fvsp is = 1244	 timecost = 0.087748s
CS: find better solution, the fvsp is = 1243	 timecost = 0.08779s
CS: find better solution, the fvsp is = 1242	 timecost = 0.087834s
CS: find better solution, the fvsp is = 1241	 timecost = 0.087877s
CS: find better solution, the fvsp is = 1240	 timecost = 0.087925s
CS: find better solution, the fvsp is = 1239	 timecost = 0.087978s
CS: find better solution, the fvsp is = 1238	 timecost = 0.08802s
CS: find better solution, the fvsp is = 1237	 timecost = 0.08806s
CS: find better solution, the fvsp is = 1236	 timecost = 0.088107s
CS: find better solution, the fvsp is = 1235	 timecost = 0.088151s
CS: find better solution, the fvsp is = 1234	 timecost = 0.088192s
CS: find better solution, the fvsp is = 1233	 timecost = 0.088235s
CS: find better solution, the fvsp is = 1232	 timecost = 0.088276s
CS: find better solution, the fvsp is = 1231	 timecost = 0.088315s
CS: find better solution, the fvsp is = 1230	 timecost = 0.088359s
CS: find better solution, the fvsp is = 1229	 timecost = 0.088401s
CS: find better solution, the fvsp is = 1228	 timecost = 0.088444s
CS: find better solution, the fvsp is = 1227	 timecost = 0.088489s
CS: find better solution, the fvsp is = 1226	 timecost = 0.088534s
CS: find better solution, the fvsp is = 1225	 timecost = 0.088576s
CS: find better solution, the fvsp is = 1224	 timecost = 0.088622s
CS: find better solution, the fvsp is = 1223	 timecost = 0.088662s
CS: find better solution, the fvsp is = 1222	 timecost = 0.088701s
CS: find better solution, the fvsp is = 1221	 timecost = 0.088747s
CS: find better solution, the fvsp is = 1220	 timecost = 0.088791s
CS: find better solution, the fvsp is = 1219	 timecost = 0.088837s
CS: find better solution, the fvsp is = 1218	 timecost = 0.088881s
CS: find better solution, the fvsp is = 1217	 timecost = 0.088925s
CS: find better solution, the fvsp is = 1216	 timecost = 0.088979s
CS: find better solution, the fvsp is = 1215	 timecost = 0.089025s
CS: find better solution, the fvsp is = 1214	 timecost = 0.089067s
CS: find better solution, the fvsp is = 1213	 timecost = 0.089104s
CS: find better solution, the fvsp is = 1212	 timecost = 0.089151s
CS: find better solution, the fvsp is = 1211	 timecost = 0.089194s
CS: find better solution, the fvsp is = 1210	 timecost = 0.08924s
CS: find better solution, the fvsp is = 1209	 timecost = 0.089287s
CS: find better solution, the fvsp is = 1208	 timecost = 0.089327s
CS: find better solution, the fvsp is = 1207	 timecost = 0.089371s
CS: find better solution, the fvsp is = 1206	 timecost = 0.089414s
CS: find better solution, the fvsp is = 1205	 timecost = 0.089452s
CS: find better solution, the fvsp is = 1204	 timecost = 0.089495s
CS: find better solution, the fvsp is = 1203	 timecost = 0.089535s
CS: find better solution, the fvsp is = 1202	 timecost = 0.089577s
CS: find better solution, the fvsp is = 1201	 timecost = 0.089622s
CS: find better solution, the fvsp is = 1200	 timecost = 0.089667s
CS: find better solution, the fvsp is = 1199	 timecost = 0.089718s
CS: find better solution, the fvsp is = 1198	 timecost = 0.089758s
CS: find better solution, the fvsp is = 1197	 timecost = 0.0898s
CS: find better solution, the fvsp is = 1196	 timecost = 0.08984s
CS: find better solution, the fvsp is = 1195	 timecost = 0.089881s
CS: find better solution, the fvsp is = 1194	 timecost = 0.089921s
CS: find better solution, the fvsp is = 1193	 timecost = 0.089974s
CS: find better solution, the fvsp is = 1192	 timecost = 0.090021s
CS: find better solution, the fvsp is = 1191	 timecost = 0.090066s
CS: find better solution, the fvsp is = 1190	 timecost = 0.090112s
CS: find better solution, the fvsp is = 1189	 timecost = 0.090158s
CS: find better solution, the fvsp is = 1188	 timecost = 0.090198s
CS: find better solution, the fvsp is = 1187	 timecost = 0.090241s
CS: find better solution, the fvsp is = 1186	 timecost = 0.090286s
CS: find better solution, the fvsp is = 1185	 timecost = 0.090329s
CS: find better solution, the fvsp is = 1184	 timecost = 0.09037s
CS: find better solution, the fvsp is = 1183	 timecost = 0.09041s
CS: find better solution, the fvsp is = 1182	 timecost = 0.09045s
CS: find better solution, the fvsp is = 1181	 timecost = 0.090492s
CS: find better solution, the fvsp is = 1180	 timecost = 0.090534s
CS: find better solution, the fvsp is = 1179	 timecost = 0.090575s
CS: find better solution, the fvsp is = 1178	 timecost = 0.090614s
CS: find better solution, the fvsp is = 1177	 timecost = 0.090656s
CS: find better solution, the fvsp is = 1176	 timecost = 0.090703s
CS: find better solution, the fvsp is = 1175	 timecost = 0.090751s
CS: find better solution, the fvsp is = 1174	 timecost = 0.090799s
CS: find better solution, the fvsp is = 1173	 timecost = 0.09084s
CS: find better solution, the fvsp is = 1172	 timecost = 0.090886s
CS: find better solution, the fvsp is = 1171	 timecost = 0.090933s
CS: find better solution, the fvsp is = 1170	 timecost = 0.090982s
CS: find better solution, the fvsp is = 1169	 timecost = 0.091027s
CS: find better solution, the fvsp is = 1168	 timecost = 0.091071s
CS: find better solution, the fvsp is = 1167	 timecost = 0.091111s
CS: find better solution, the fvsp is = 1166	 timecost = 0.09116s
CS: find better solution, the fvsp is = 1165	 timecost = 0.091201s
CS: find better solution, the fvsp is = 1164	 timecost = 0.091241s
CS: find better solution, the fvsp is = 1163	 timecost = 0.091297s
CS: find better solution, the fvsp is = 1162	 timecost = 0.091338s
CS: find better solution, the fvsp is = 1161	 timecost = 0.091381s
CS: find better solution, the fvsp is = 1160	 timecost = 0.091421s
CS: find better solution, the fvsp is = 1159	 timecost = 0.091466s
CS: find better solution, the fvsp is = 1158	 timecost = 0.09151s
CS: find better solution, the fvsp is = 1157	 timecost = 0.091552s
CS: find better solution, the fvsp is = 1156	 timecost = 0.091597s
CS: find better solution, the fvsp is = 1155	 timecost = 0.091647s
CS: find better solution, the fvsp is = 1154	 timecost = 0.091694s
CS: find better solution, the fvsp is = 1153	 timecost = 0.115396s
CS: find better solution, the fvsp is = 1152	 timecost = 0.11545s
CS: find better solution, the fvsp is = 1151	 timecost = 0.115498s
CS: find better solution, the fvsp is = 1150	 timecost = 0.115546s
CS: find better solution, the fvsp is = 1149	 timecost = 0.115593s
CS: find better solution, the fvsp is = 1148	 timecost = 0.115632s
CS: find better solution, the fvsp is = 1147	 timecost = 0.115679s
CS: find better solution, the fvsp is = 1146	 timecost = 0.115724s
CS: find better solution, the fvsp is = 1145	 timecost = 0.115774s
CS: find better solution, the fvsp is = 1144	 timecost = 0.115817s
CS: find better solution, the fvsp is = 1143	 timecost = 0.115865s
CS: find better solution, the fvsp is = 1142	 timecost = 0.115909s
CS: find better solution, the fvsp is = 1141	 timecost = 0.115955s
CS: find better solution, the fvsp is = 1140	 timecost = 0.116013s
CS: find better solution, the fvsp is = 1139	 timecost = 0.116055s
CS: find better solution, the fvsp is = 1138	 timecost = 0.116102s
CS: find better solution, the fvsp is = 1137	 timecost = 0.116149s
CS: find better solution, the fvsp is = 1136	 timecost = 0.116198s
CS: find better solution, the fvsp is = 1135	 timecost = 0.116242s
CS: find better solution, the fvsp is = 1134	 timecost = 0.116284s
CS: find better solution, the fvsp is = 1133	 timecost = 0.116325s
CS: find better solution, the fvsp is = 1132	 timecost = 0.116375s
CS: find better solution, the fvsp is = 1131	 timecost = 0.11642s
CS: find better solution, the fvsp is = 1130	 timecost = 0.116465s
CS: find better solution, the fvsp is = 1129	 timecost = 0.116508s
CS: find better solution, the fvsp is = 1128	 timecost = 0.116552s
CS: find better solution, the fvsp is = 1127	 timecost = 0.116596s
CS: find better solution, the fvsp is = 1126	 timecost = 0.116644s
CS: find better solution, the fvsp is = 1125	 timecost = 0.116685s
CS: find better solution, the fvsp is = 1124	 timecost = 0.116729s
CS: find better solution, the fvsp is = 1123	 timecost = 0.116778s
CS: find better solution, the fvsp is = 1122	 timecost = 0.116824s
CS: find better solution, the fvsp is = 1121	 timecost = 0.116873s
CS: find better solution, the fvsp is = 1120	 timecost = 0.11692s
CS: find better solution, the fvsp is = 1119	 timecost = 0.116977s
CS: find better solution, the fvsp is = 1118	 timecost = 0.117028s
CS: find better solution, the fvsp is = 1117	 timecost = 0.117074s
CS: find better solution, the fvsp is = 1116	 timecost = 0.117119s
CS: find better solution, the fvsp is = 1115	 timecost = 0.117169s
CS: find better solution, the fvsp is = 1114	 timecost = 0.117216s
CS: find better solution, the fvsp is = 1113	 timecost = 0.117256s
CS: find better solution, the fvsp is = 1112	 timecost = 0.117302s
CS: find better solution, the fvsp is = 1111	 timecost = 0.117344s
CS: find better solution, the fvsp is = 1110	 timecost = 0.117386s
CS: find better solution, the fvsp is = 1109	 timecost = 0.117427s
CS: find better solution, the fvsp is = 1108	 timecost = 0.117474s
CS: find better solution, the fvsp is = 1107	 timecost = 0.117524s
CS: find better solution, the fvsp is = 1106	 timecost = 0.117564s
CS: find better solution, the fvsp is = 1105	 timecost = 0.117608s
CS: find better solution, the fvsp is = 1104	 timecost = 0.117651s
CS: find better solution, the fvsp is = 1103	 timecost = 0.117697s
CS: find better solution, the fvsp is = 1102	 timecost = 0.117746s
CS: find better solution, the fvsp is = 1101	 timecost = 0.117793s
CS: find better solution, the fvsp is = 1100	 timecost = 0.117844s
CS: find better solution, the fvsp is = 1099	 timecost = 0.117887s
CS: find better solution, the fvsp is = 1098	 timecost = 0.117931s
CS: find better solution, the fvsp is = 1097	 timecost = 0.117987s
CS: find better solution, the fvsp is = 1096	 timecost = 0.11803s
CS: find better solution, the fvsp is = 1095	 timecost = 0.118074s
CS: find better solution, the fvsp is = 1094	 timecost = 0.118123s
CS: find better solution, the fvsp is = 1093	 timecost = 0.118164s
CS: find better solution, the fvsp is = 1092	 timecost = 0.118211s
CS: find better solution, the fvsp is = 1091	 timecost = 0.118254s
CS: find better solution, the fvsp is = 1090	 timecost = 0.118297s
CS: find better solution, the fvsp is = 1089	 timecost = 0.136785s
CS: find better solution, the fvsp is = 1088	 timecost = 0.136851s
CS: find better solution, the fvsp is = 1087	 timecost = 0.136898s
CS: find better solution, the fvsp is = 1086	 timecost = 0.136943s
CS: find better solution, the fvsp is = 1085	 timecost = 0.136996s
CS: find better solution, the fvsp is = 1084	 timecost = 0.137048s
CS: find better solution, the fvsp is = 1083	 timecost = 0.137095s
CS: find better solution, the fvsp is = 1082	 timecost = 0.137141s
CS: find better solution, the fvsp is = 1081	 timecost = 0.137187s
CS: find better solution, the fvsp is = 1080	 timecost = 0.137238s
CS: find better solution, the fvsp is = 1079	 timecost = 0.13728s
CS: find better solution, the fvsp is = 1078	 timecost = 0.137329s
CS: find better solution, the fvsp is = 1077	 timecost = 0.137389s
CS: find better solution, the fvsp is = 1076	 timecost = 0.137437s
CS: find better solution, the fvsp is = 1075	 timecost = 0.137482s
CS: find better solution, the fvsp is = 1074	 timecost = 0.137525s
CS: find better solution, the fvsp is = 1073	 timecost = 0.137568s
CS: find better solution, the fvsp is = 1072	 timecost = 0.137614s
CS: find better solution, the fvsp is = 1071	 timecost = 0.137662s
CS: find better solution, the fvsp is = 1070	 timecost = 0.137712s
CS: find better solution, the fvsp is = 1069	 timecost = 0.137763s
CS: find better solution, the fvsp is = 1068	 timecost = 0.137806s
CS: find better solution, the fvsp is = 1067	 timecost = 0.137852s
CS: find better solution, the fvsp is = 1066	 timecost = 0.137894s
CS: find better solution, the fvsp is = 1065	 timecost = 0.137943s
CS: find better solution, the fvsp is = 1064	 timecost = 0.137994s
CS: find better solution, the fvsp is = 1063	 timecost = 0.138042s
CS: find better solution, the fvsp is = 1062	 timecost = 0.138091s
CS: find better solution, the fvsp is = 1061	 timecost = 0.13814s
CS: find better solution, the fvsp is = 1060	 timecost = 0.138182s
CS: find better solution, the fvsp is = 1059	 timecost = 0.138225s
CS: find better solution, the fvsp is = 1058	 timecost = 0.138267s
CS: find better solution, the fvsp is = 1057	 timecost = 0.13831s
CS: find better solution, the fvsp is = 1056	 timecost = 0.138356s
CS: find better solution, the fvsp is = 1055	 timecost = 0.138405s
CS: find better solution, the fvsp is = 1054	 timecost = 0.138453s
CS: find better solution, the fvsp is = 1053	 timecost = 0.138497s
CS: find better solution, the fvsp is = 1052	 timecost = 0.138551s
CS: find better solution, the fvsp is = 1051	 timecost = 0.138596s
CS: find better solution, the fvsp is = 1050	 timecost = 0.138643s
CS: find better solution, the fvsp is = 1049	 timecost = 0.138687s
CS: find better solution, the fvsp is = 1048	 timecost = 0.155393s
CS: find better solution, the fvsp is = 1047	 timecost = 0.155452s
CS: find better solution, the fvsp is = 1046	 timecost = 0.155499s
CS: find better solution, the fvsp is = 1045	 timecost = 0.155545s
CS: find better solution, the fvsp is = 1044	 timecost = 0.15559s
CS: find better solution, the fvsp is = 1043	 timecost = 0.155638s
CS: find better solution, the fvsp is = 1042	 timecost = 0.155684s
CS: find better solution, the fvsp is = 1041	 timecost = 0.155728s
CS: find better solution, the fvsp is = 1040	 timecost = 0.155776s
CS: find better solution, the fvsp is = 1039	 timecost = 0.155826s
CS: find better solution, the fvsp is = 1038	 timecost = 0.155869s
CS: find better solution, the fvsp is = 1037	 timecost = 0.155918s
CS: find better solution, the fvsp is = 1036	 timecost = 0.155973s
CS: find better solution, the fvsp is = 1035	 timecost = 0.156022s
CS: find better solution, the fvsp is = 1034	 timecost = 0.156067s
CS: find better solution, the fvsp is = 1033	 timecost = 0.15612s
CS: find better solution, the fvsp is = 1032	 timecost = 0.156168s
CS: find better solution, the fvsp is = 1031	 timecost = 0.156214s
CS: find better solution, the fvsp is = 1030	 timecost = 0.156257s
CS: find better solution, the fvsp is = 1029	 timecost = 0.156304s
CS: find better solution, the fvsp is = 1028	 timecost = 0.156352s
CS: find better solution, the fvsp is = 1027	 timecost = 0.1564s
CS: find better solution, the fvsp is = 1026	 timecost = 0.156443s
CS: find better solution, the fvsp is = 1025	 timecost = 0.156495s
CS: find better solution, the fvsp is = 1024	 timecost = 0.156543s
CS: find better solution, the fvsp is = 1023	 timecost = 0.156586s
CS: find better solution, the fvsp is = 1022	 timecost = 0.17305s
CS: find better solution, the fvsp is = 1021	 timecost = 0.173109s
CS: find better solution, the fvsp is = 1020	 timecost = 0.173166s
CS: find better solution, the fvsp is = 1019	 timecost = 0.173214s
CS: find better solution, the fvsp is = 1018	 timecost = 0.173264s
CS: find better solution, the fvsp is = 1017	 timecost = 0.173313s
CS: find better solution, the fvsp is = 1016	 timecost = 0.188823s
CS: find better solution, the fvsp is = 1015	 timecost = 0.188873s
CS: find better solution, the fvsp is = 1014	 timecost = 0.188922s
CS: find better solution, the fvsp is = 1013	 timecost = 0.188986s
CS: find better solution, the fvsp is = 1012	 timecost = 0.189033s
CS: find better solution, the fvsp is = 1011	 timecost = 0.189076s
CS: find better solution, the fvsp is = 1010	 timecost = 0.189121s
CS: find better solution, the fvsp is = 1009	 timecost = 0.189171s
CS: find better solution, the fvsp is = 1008	 timecost = 0.189222s
CS: find better solution, the fvsp is = 1007	 timecost = 0.18927s
CS: find better solution, the fvsp is = 1006	 timecost = 0.189318s
CS: find better solution, the fvsp is = 1005	 timecost = 0.203066s
CS: find better solution, the fvsp is = 1004	 timecost = 0.203123s
CS: find better solution, the fvsp is = 1003	 timecost = 0.203167s
CS: find better solution, the fvsp is = 1002	 timecost = 0.203218s
CS: find better solution, the fvsp is = 1001	 timecost = 0.20327s
CS: find better solution, the fvsp is = 1000	 timecost = 0.20332s
CS: find better solution, the fvsp is = 999	 timecost = 0.203364s
CS: find better solution, the fvsp is = 998	 timecost = 0.203409s
CS: find better solution, the fvsp is = 997	 timecost = 0.203454s
CS: find better solution, the fvsp is = 996	 timecost = 0.203504s
CS: find better solution, the fvsp is = 995	 timecost = 0.216499s
CS: find better solution, the fvsp is = 994	 timecost = 0.216554s
CS: find better solution, the fvsp is = 993	 timecost = 0.216605s
CS: find better solution, the fvsp is = 992	 timecost = 0.216656s
CS: find better solution, the fvsp is = 991	 timecost = 0.216706s
CS: find better solution, the fvsp is = 990	 timecost = 0.216759s
CS: find better solution, the fvsp is = 989	 timecost = 0.21681s
CS: find better solution, the fvsp is = 988	 timecost = 0.216857s
CS: find better solution, the fvsp is = 987	 timecost = 0.229107s
CS: find better solution, the fvsp is = 986	 timecost = 0.229162s
CS: find better solution, the fvsp is = 985	 timecost = 0.24165s
CS: find better solution, the fvsp is = 984	 timecost = 0.24171s
CS: find better solution, the fvsp is = 983	 timecost = 0.241759s
CS: find better solution, the fvsp is = 982	 timecost = 0.241804s
CS: find better solution, the fvsp is = 981	 timecost = 0.241854s
CS: find better solution, the fvsp is = 980	 timecost = 0.241899s
CS: find better solution, the fvsp is = 979	 timecost = 0.253955s
CS: find better solution, the fvsp is = 978	 timecost = 0.254007s
CS: find better solution, the fvsp is = 977	 timecost = 0.254054s
CS: find better solution, the fvsp is = 976	 timecost = 0.2541s
CS: find better solution, the fvsp is = 975	 timecost = 0.254147s
CS: find better solution, the fvsp is = 974	 timecost = 0.265113s
CS: find better solution, the fvsp is = 973	 timecost = 0.265165s
CS: find better solution, the fvsp is = 972	 timecost = 0.265213s
CS: find better solution, the fvsp is = 971	 timecost = 0.265263s
CS: find better solution, the fvsp is = 970	 timecost = 0.265307s
CS: find better solution, the fvsp is = 969	 timecost = 0.265358s
CS: find better solution, the fvsp is = 968	 timecost = 0.265411s
CS: find better solution, the fvsp is = 967	 timecost = 0.26546s
CS: find better solution, the fvsp is = 966	 timecost = 0.265512s
CS: find better solution, the fvsp is = 965	 timecost = 0.265561s
CS: find better solution, the fvsp is = 964	 timecost = 0.265606s
CS: find better solution, the fvsp is = 963	 timecost = 0.265653s
CS: find better solution, the fvsp is = 962	 timecost = 0.265705s
CS: find better solution, the fvsp is = 961	 timecost = 0.265758s
CS: find better solution, the fvsp is = 960	 timecost = 0.275426s
CS: find better solution, the fvsp is = 959	 timecost = 0.275481s
CS: find better solution, the fvsp is = 958	 timecost = 0.285391s
CS: find better solution, the fvsp is = 957	 timecost = 0.305833s
CS: find better solution, the fvsp is = 956	 timecost = 0.305886s
CS: find better solution, the fvsp is = 955	 timecost = 0.305932s
CS: find better solution, the fvsp is = 954	 timecost = 0.306s
CS: find better solution, the fvsp is = 953	 timecost = 0.326836s
CS: find better solution, the fvsp is = 952	 timecost = 0.326894s
CS: find better solution, the fvsp is = 951	 timecost = 0.326952s
CS: find better solution, the fvsp is = 950	 timecost = 0.346727s
CS: find better solution, the fvsp is = 949	 timecost = 0.346789s
CS: find better solution, the fvsp is = 948	 timecost = 0.36738s
CS: find better solution, the fvsp is = 947	 timecost = 0.36744s
CS: find better solution, the fvsp is = 946	 timecost = 0.378099s
CS: find better solution, the fvsp is = 945	 timecost = 0.378153s
CS: find better solution, the fvsp is = 944	 timecost = 0.399452s
CS: find better solution, the fvsp is = 943	 timecost = 0.399523s
CS: find better solution, the fvsp is = 942	 timecost = 0.399578s
CS: find better solution, the fvsp is = 941	 timecost = 0.399627s
CS: find better solution, the fvsp is = 940	 timecost = 0.409668s
CS: find better solution, the fvsp is = 939	 timecost = 0.420489s
CS: find better solution, the fvsp is = 938	 timecost = 0.420541s
CS: find better solution, the fvsp is = 937	 timecost = 0.420616s
CS: find better solution, the fvsp is = 936	 timecost = 0.420674s
CS: find better solution, the fvsp is = 935	 timecost = 0.431452s
CS: find better solution, the fvsp is = 934	 timecost = 0.473342s
CS: find better solution, the fvsp is = 933	 timecost = 0.473404s
CS: find better solution, the fvsp is = 932	 timecost = 0.473453s
CS: find better solution, the fvsp is = 931	 timecost = 0.503832s
CS: find better solution, the fvsp is = 930	 timecost = 0.503885s
CS: find better solution, the fvsp is = 929	 timecost = 0.525982s
CS: find better solution, the fvsp is = 928	 timecost = 0.526037s
CS: find better solution, the fvsp is = 927	 timecost = 0.526092s
CS: find better solution, the fvsp is = 926	 timecost = 0.54624s
CS: find better solution, the fvsp is = 925	 timecost = 0.546303s
CS: find better solution, the fvsp is = 924	 timecost = 0.546352s
CS: find better solution, the fvsp is = 923	 timecost = 0.546401s
CS: find better solution, the fvsp is = 922	 timecost = 0.610424s
CS: find better solution, the fvsp is = 921	 timecost = 0.620948s
CS: find better solution, the fvsp is = 920	 timecost = 0.621014s
CS: find better solution, the fvsp is = 919	 timecost = 0.621067s
CS: find better solution, the fvsp is = 918	 timecost = 0.631125s
CS: find better solution, the fvsp is = 917	 timecost = 0.6312s
CS: find better solution, the fvsp is = 916	 timecost = 0.631246s
CS: find better solution, the fvsp is = 915	 timecost = 0.631294s
CS: find better solution, the fvsp is = 914	 timecost = 0.631343s
CS: find better solution, the fvsp is = 913	 timecost = 0.722766s
CS: find better solution, the fvsp is = 912	 timecost = 0.731823s
CS: find better solution, the fvsp is = 911	 timecost = 0.73188s
CS: find better solution, the fvsp is = 910	 timecost = 0.731927s
CS: find better solution, the fvsp is = 909	 timecost = 0.731978s
CS: find better solution, the fvsp is = 908	 timecost = 0.739541s
CS: find better solution, the fvsp is = 907	 timecost = 0.739598s
CS: find better solution, the fvsp is = 906	 timecost = 0.739647s
CS: find better solution, the fvsp is = 905	 timecost = 0.739702s
CS: find better solution, the fvsp is = 904	 timecost = 0.839855s
CS: find better solution, the fvsp is = 903	 timecost = 0.839916s
CS: find better solution, the fvsp is = 902	 timecost = 0.839968s
CS: find better solution, the fvsp is = 901	 timecost = 0.858308s
CS: find better solution, the fvsp is = 900	 timecost = 0.858373s
CS: find better solution, the fvsp is = 899	 timecost = 0.858428s
CS: find better solution, the fvsp is = 898	 timecost = 0.858487s
CS: find better solution, the fvsp is = 897	 timecost = 1.05655s
CS: find better solution, the fvsp is = 896	 timecost = 1.05663s
CS: find better solution, the fvsp is = 895	 timecost = 1.05669s
CS: find better solution, the fvsp is = 894	 timecost = 1.17458s
CS: find better solution, the fvsp is = 893	 timecost = 1.19038s
CS: find better solution, the fvsp is = 892	 timecost = 1.35291s
CS: find better solution, the fvsp is = 891	 timecost = 1.36185s
CS: find better solution, the fvsp is = 890	 timecost = 1.45443s
CS: find better solution, the fvsp is = 889	 timecost = 1.49989s
CS: find better solution, the fvsp is = 888	 timecost = 1.49995s
CS: find better solution, the fvsp is = 887	 timecost = 1.5s
CS: find better solution, the fvsp is = 886	 timecost = 1.50845s
CS: find better solution, the fvsp is = 885	 timecost = 1.50851s
CS: find better solution, the fvsp is = 884	 timecost = 1.50856s
CS: find better solution, the fvsp is = 883	 timecost = 1.77961s
CS: find better solution, the fvsp is = 882	 timecost = 1.79583s
CS: find better solution, the fvsp is = 881	 timecost = 1.79589s
CS: find better solution, the fvsp is = 880	 timecost = 1.79594s
CS: find better solution, the fvsp is = 879	 timecost = 1.89383s
CS: find better solution, the fvsp is = 878	 timecost = 1.8939s
CS: find better solution, the fvsp is = 877	 timecost = 1.89396s
CS: find better solution, the fvsp is = 876	 timecost = 1.89401s
CS: find better solution, the fvsp is = 875	 timecost = 1.89406s
CS: find better solution, the fvsp is = 874	 timecost = 2.06251s
CS: find better solution, the fvsp is = 873	 timecost = 2.06259s
CS: find better solution, the fvsp is = 872	 timecost = 2.06264s
CS: find better solution, the fvsp is = 871	 timecost = 2.06269s
CS: find better solution, the fvsp is = 870	 timecost = 2.07726s
CS: find better solution, the fvsp is = 869	 timecost = 2.41833s
CS: find better solution, the fvsp is = 868	 timecost = 2.42622s
CS: find better solution, the fvsp is = 867	 timecost = 2.42627s
CS: find better solution, the fvsp is = 866	 timecost = 2.71528s
CS: find better solution, the fvsp is = 865	 timecost = 2.71536s
CS: find better solution, the fvsp is = 864	 timecost = 2.74644s
CS: find better solution, the fvsp is = 863	 timecost = 3.83559s
CS: find better solution, the fvsp is = 862	 timecost = 3.83578s
CS: find better solution, the fvsp is = 861	 timecost = 3.87391s
CS: find better solution, the fvsp is = 860	 timecost = 4.35988s
CS: find better solution, the fvsp is = 859	 timecost = 4.35996s
CS: find better solution, the fvsp is = 858	 timecost = 4.38558s
CS: find better solution, the fvsp is = 857	 timecost = 4.73674s
CS: find better solution, the fvsp is = 856	 timecost = 4.73682s
CS: find better solution, the fvsp is = 855	 timecost = 4.73687s
CS: find better solution, the fvsp is = 854	 timecost = 6.51285s
CS: find better solution, the fvsp is = 853	 timecost = 6.51293s
CS: find better solution, the fvsp is = 852	 timecost = 6.52053s
CS: find better solution, the fvsp is = 851	 timecost = 6.85016s
CS: find better solution, the fvsp is = 850	 timecost = 6.85024s
CS: find better solution, the fvsp is = 849	 timecost = 6.85029s
CS: find better solution, the fvsp is = 848	 timecost = 8.33159s
CS: find better solution, the fvsp is = 847	 timecost = 8.46905s
CS: find better solution, the fvsp is = 846	 timecost = 8.46913s
CS: find better solution, the fvsp is = 845	 timecost = 8.46919s
CS: find better solution, the fvsp is = 844	 timecost = 8.61419s
CS: find better solution, the fvsp is = 843	 timecost = 8.61428s
CS: find better solution, the fvsp is = 842	 timecost = 8.63732s
CS: find better solution, the fvsp is = 841	 timecost = 8.63739s
CS: find better solution, the fvsp is = 840	 timecost = 8.63744s
CS: find better solution, the fvsp is = 839	 timecost = 9.27725s
CS: find better solution, the fvsp is = 838	 timecost = 9.38476s
CS: find better solution, the fvsp is = 837	 timecost = 9.5186s
CS: find better solution, the fvsp is = 836	 timecost = 9.51868s
CS: find better solution, the fvsp is = 835	 timecost = 9.78358s
CS: find better solution, the fvsp is = 834	 timecost = 9.79646s
CS: find better solution, the fvsp is = 833	 timecost = 9.79655s
CS: find better solution, the fvsp is = 832	 timecost = 9.92787s
CS: find better solution, the fvsp is = 831	 timecost = 10.1931s
CS: find better solution, the fvsp is = 830	 timecost = 10.5293s
CS: find better solution, the fvsp is = 829	 timecost = 10.5294s
CS: find better solution, the fvsp is = 828	 timecost = 10.5362s
CS: find better solution, the fvsp is = 827	 timecost = 10.7979s
CS: find better solution, the fvsp is = 826	 timecost = 10.798s
CS: find better solution, the fvsp is = 825	 timecost = 10.798s
CS: find better solution, the fvsp is = 824	 timecost = 11.1375s
CS: find better solution, the fvsp is = 823	 timecost = 14.41s
CS: find better solution, the fvsp is = 822	 timecost = 21.7011s
CS: find better solution, the fvsp is = 821	 timecost = 21.7012s
CS: find better solution, the fvsp is = 820	 timecost = 21.7013s
CS: find better solution, the fvsp is = 819	 timecost = 21.8549s
CS: find better solution, the fvsp is = 818	 timecost = 21.855s
CS: find better solution, the fvsp is = 817	 timecost = 32.5325s
CS: find better solution, the fvsp is = 816	 timecost = 35.3332s
CS: find better solution, the fvsp is = 815	 timecost = 35.5447s
CS: find better solution, the fvsp is = 814	 timecost = 35.9322s
CS: find better solution, the fvsp is = 813	 timecost = 35.9323s
CS: find better solution, the fvsp is = 812	 timecost = 45.8458s
CS: find better solution, the fvsp is = 811	 timecost = 59.7466s
CS: find better solution, the fvsp is = 810	 timecost = 60.5397s
CS: find better solution, the fvsp is = 809	 timecost = 63.4193s
CS: find better solution, the fvsp is = 808	 timecost = 64.163s
CS: find better solution, the fvsp is = 807	 timecost = 64.3231s
CS: find better solution, the fvsp is = 806	 timecost = 64.3232s
CS: find better solution, the fvsp is = 805	 timecost = 83.664s
CS: find better solution, the fvsp is = 804	 timecost = 87.9712s
CS: find better solution, the fvsp is = 803	 timecost = 91.0605s
CS: find better solution, the fvsp is = 802	 timecost = 93.1915s
CS: find better solution, the fvsp is = 801	 timecost = 93.4622s
CS: find better solution, the fvsp is = 800	 timecost = 167.626s
CS: find better solution, the fvsp is = 799	 timecost = 174.247s
CS: find better solution, the fvsp is = 798	 timecost = 195.729s
CS: find better solution, the fvsp is = 797	 timecost = 207.76s
CS: find better solution, the fvsp is = 796	 timecost = 234.173s
CS: find better solution, the fvsp is = 795	 timecost = 235.241s
CS: find better solution, the fvsp is = 794	 timecost = 313.591s
CS: find better solution, the fvsp is = 793	 timecost = 376.941s
CS: find better solution, the fvsp is = 792	 timecost = 377.12s
CS: find better solution, the fvsp is = 791	 timecost = 428.148s
CS: find better solution, the fvsp is = 790	 timecost = 571.279s
CS: find better solution, the fvsp is = 789	 timecost = 571.279s
CS: find better solution, the fvsp is = 788	 timecost = 572.339s
CS: find better solution, the fvsp is = 787	 timecost = 869.138s
CS: find better solution, the fvsp is = 786	 timecost = 923.395s
CS: find better solution, the fvsp is = 785	 timecost = 957.442s
totalTime = 1200
the min fvsp set size is:785
total round =196475 pertTime = 7828
updateVertexTime = 175787051
sequence_best:
853 2595 1393 39 321 919 2584 1362 2464 1369 2605 961 2718 2843 2547 72 735 2966 850 348 2448 1212 1236 357 1205 647 1458 2476 2785 559 153 358 38 427 1800 2359 1134 1937 200 941 1854 360 1636 1593 444 1826 1805 1410 699 1707 574 250 879 2189 541 96 1344 838 125 2149 2831 986 1167 1708 1893 1725 1570 1231 1346 1615 199 2952 905 2267 142 2104 1881 799 1005 2814 1155 2828 1963 2158 1456 2947 2903 2868 1185 2988 411 2707 1187 2887 1757 513 2510 1624 308 2176 817 255 1426 719 826 1101 2042 431 248 2673 1123 364 588 1061 1975 981 2989 1287 1954 2103 2774 969 678 843 1918 2126 1288 2806 1650 185 1940 1753 507 2304 1556 1651 2628 2679 243 73 335 1114 2957 2693 2879 2517 877 2930 1925 1309 106 1922 567 75 206 734 643 629 1454 22 2284 2290 236 2428 2751 71 42 1372 1691 339 585 232 2929 890 642 191 2480 2554 1942 2558 1931 1345 2258 2901 2303 1842 1413 58 785 679 1246 2150 858 558 873 355 2335 1860 2505 2203 64 158 2201 1675 1694 2165 370 2068 1582 1655 2102 987 2740 1824 1687 1316 1396 809 2344 1690 2688 2527 583 284 1822 398 2301 2881 1702 1496 55 2018 2179 2807 2753 1689 800 999 2093 2944 798 816 2371 2074 2865 2932 177 2431 1001 840 1697 1452 750 1171 292 2998 1088 2494 134 501 1726 2187 1320 1062 2858 1336 1506 746 1508 2847 1296 353 1271 2637 510 1618 1916 262 359 105 904 687 2608 259 2717 623 1545 2500 2421 1486 1801 1254 139 2156 249 43 2081 1936 1203 2694 224 2915 2332 1480 906 1524 222 2699 194 331 37 2840 2038 1043 2815 1223 2743 1866 652 1889 1420 2973 468 2618 2308 2259 749 611 2802 509 2658 783 381 1462 2363 2542 1965 1282 2529 1744 2216 1838 2466 2852 2578 932 123 1507 2341 1092 1836 267 2937 2331 1894 2809 2528 2630 1749 1163 650 149 1072 1200 825 2162 752 1447 487 1949 515 2777 1811 2674 644 1076 2575 702 1047 2656 1755 2444 1012 1204 2436 426 227 108 757 2540 1328 2389 323 1933 2639 2083 2345 1587 1457 1685 1985 365 2703 204 624 2046 554 2670 1957 763 2833 1688 385 2586 2438 2544 2146 1623 2844 1699 2651 949 2071 1469 2299 1269 2059 1948 230 2551 1247 2938 2015 691 1303 1829 2537 527 1823 2313 943 1109 2513 2747 587 2202 2941 1670 1383 685 2830 2450 983 270 2240 129 972 1768 2761 845 2714 221 2905 2803 2227 2031 1174 595 10 2140 1883 2949 2460 1987 2716 1023 2482 1846 395 1275 2329 2599 1242 626 948 1094 1363 733 2798 254 1978 2474 2316 124 2194 2968 375 1588 27 2213 2730 317 2356 2161 489 2279 1402 871 295 2520 811 1127 2424 1409 1497 404 605 1703 2062 2167 2193 870 2866 1394 214 2985 1721 1958 1419 506 174 1645 521 1632 2125 1067 537 288 2266 677 483 1875 2405 1221 572 2728 1122 1319 2872 1165 378 600 2909 701 1558 2827 161 464 2792 1350 2297 1411 754 1799 1844 1778 1955 251 2960 991 2296 2139 1563 731 1034 995 2452 2863 239 226 2996 2041 842 2581 911 658 962 1256 2665 1375 680 2784 16 478 1584 512 405 1087 1971 1214 721 1973 1244 1115 908 1152 935 1531 1436 639 1444 382 1406 2954 1727 1395 2144 1980 820 1911 1342 1408 1878 1471 2025 84 1215 2350 2907 2097 1964 2562 1915 2309 0 1833 582 1926 495 717 2704 2917 62 1831 457 1182 1084 2402 322 418 928 2044 304 2857 2247 1572 197 832 1272 87 1144 138 1089 2666 2473 1872 2690 176 801 1887 1311 1225 137 1257 1197 1544 1188 1676 1706 688 867 2441 564 705 2397 712 616 1179 2647 622 247 988 1573 706 530 2355 144 592 2757 146 566 1140 1218 703 1048 2611 1453 822 1380 711 196 2964 252 992 1717 1568 2218 985 2348 420 1332 2683 1751 653 440 2364 2401 2720 2200 51 2931 610 1055 436 2837 2155 104 2108 80 1659 774 933 1095 2810 94 1750 673 909 2310 1966 556 1746 2023 2675 769 1126 2850 2320 696 1929 1520 293 2680 780 1040 1373 2884 1266 465 111 2967 1021 1946 1459 352 596 2518 1924 821 862 1146 1603 1169 1649 2406 1472 392 2524 1427 2437 2912 2043 2127 1917 451 1930 2076 2594 228 1742 349 579 2414 2123 753 2722 223 2982 2382 1230 973 2568 1625 1069 2033 2426 1007 1633 2298 2094 154 309 2197 1657 2075 2867 2163 1947 555 755 1868 956 502 2765 2662 2816 11 1530 19 675 155 1382 869 1745 2148 1431 2650 445 2442 2028 1503 1781 1500 553 493 2072 2445 376 1028 861 2939 2082 1927 666 2120 2170 1944 1796 751 1116 2948 1301 216 1239 1731 285 208 2087 56 1773 2305 636 824 1294 814 1401 2220 1719 2759 2261 938 2955 1355 225 1993 1388 1286 2212 2497 1193 210 31 2458 303 2454 2287 1228 490 1414 1297 2801 2377 1711 2859 964 2002 1982 312 744 2848 1339 1220 1976 2553 2330 2026 1590 1265 1591 1031 1477 59 684 1379 2342 612 1756 1696 1057 1404 2352 2787 1068 346 835 2471 2039 2124 1565 2118 1511 2427 953 1561 655 2767 332 804 2010 2300 897 2135 1338 2001 2725 2336 638 1432 1863 328 965 471 1605 982 2770 1194 2557 958 40 797 1359 1141 330 994 781 1787 1154 2379 569 1461 1877 1730 1764 2687 1634 2914 333 2131 827 2417 615 2970 1276 697 182 1637 1065 2143 1397 1390 2064 1739 1710 459 594 586 1552 2221 694 435 2337 1673 2092 1779 61 978 14 2164 1567 172 253 1278 926 256 724 2946 593 1211 974 1677 1519 782 1853 2477 1586 1816 1784 21 1178 354 1227 347 1100 1439 2226 2589 1630 2433 813 2606 1096 2214 1718 231 17 1389 1914 2186 2565 2063 1237 1258 2509 2008 2525 1830 1091 1819 91 2748 406 916 2977 128 2077 1093 1825 686 2539 631 1086 1209 613 1300 900 1075 1553 2116 2430 340 2877 1592 1943 2597 2469 2383 864 1186 747 2119 2138 872 896 2962 2157 2243 162 1378 560 1016 1554 518 2246 283 2530 1085 1175 924 1352 277 2532 654 997 2987 2885 1820 1627 1273 1009 133 1566 700 1210 190 2209 1783 168 2636 46 921 263 2652 2386 2712 1025 300 2053 95 503 1941 1733 1038 2742 1534 632 276 1765 1693 1861 2663 2979 1484 2210 2065 1340 841 2384 1532 1251 2231 2288 1249 2511 1366 1680 1515 433 2479 944 1945 1610 1782 2883 2550 1871 2211 121 1669 925 20 316 561 2129 2876 1475 1015 2940 2685 1806 2215 2975 1240 2736 2174 918 1885 901 178 2563 2612 98 1748 1959 29 88 2875 1737 2205 1763 2060 1261 2180 2642 2958 1066 1341 2963 9 7 923 1036 2911 635 1298 531 657 2900 523 2128 2822 902 2894 175 661 2184 482 2328 725 525 2526 2020 1629 366 2644 2276 2548 2277 1148 2311 2394 310 1358 2543 1607 2851 1196 1671 1198 298 275 1017 145 1736 2349 1979 83 2112 1035 2391 345 2745 192 2399 1443 1938 156 1928 1428 484 2057 2971 413 2522 2534 543 2602 1777 2079 1999 2294 2418 1082 2411 1843 881 668 1646 790 443 947 2870 1245 736 1160 492 2495 2338 1097 2731 1791 60 45 2632 2374 2153 1121 2343 551 1399 710 761 875 730 1841 2376 2078 1609 1851 1189 2032 2422 2754 1053 1525 1329 2257 2878 1199 2467 1118 802 1912 1897 957 1442 1681 2961 215 2447 1019 1110 2986 637 2956 1898 2045 472 1514 2580 807 1537 1365 2327 1804 415 374 1648 2999 1548 1870 1045 1248 315 1 2573 887 1173 286 1058 28 380 430 2521 1642 2577 1771 57 1464 773 1158 2281 2488 1233 1360 2569 1112 2325 2420 2854 534 5 1780 2515 18 601 2965 458 68 2856 1817 927 576 2035 504 1577 2668 2416 996 1412 1626 1983 150 2117 2925 1374 1487 23 1077 1037 1818 2916 1400 1103 2641 917 2715 1903 2813 2485 1284 1168 2793 100 2058 2204 1856 2357 1304 294 1156 69 1425 1449 78 1504 1788 2593 1873 2991 618 126 1323 187 1728 320 514 984 1996 1044 2185 85 1672 2502 524 2667 2321 762 306 389 1064 219 2538 327 2739 1307 2392 1972 2398 2746 819 1333 979 163 1149 1349 453 2969 2791 1465 2990 846 36 552 2978 1698 2152 1834 429 1361 2472 975 2823 1263 539 2168 201 2771 265 1741 2492 2921 2145 2369 828 460 1653 508 1543 609 2882 1164 1142 48 2012 1934 2113 115 670 66 2051 1865 808 319 2412 1932 1398 2732 2899 2396 2234 1192 1170 173 13 1391 520 2984 273 1120 2549 1302 2206 2838 258 823 334 189 361 1473 1798 1855 1704 1004 2302 141 2315 2351 885 2440 2393 195 1995 1423 1527 449 1476 1492 2655 1250 15 1628 1130 261 281 260 1641 1858 81 422 540 1662 2423 2897 1078 2435 89 463 481 2776 1125 2142 614 2604 461 2556 2812 2232 2708 203 795 855 1463 454 1517 2004 1994 1666 1535 1006 519 1604 2735 2923 414 2021 437 2726 604 2195 4 844 2312 2895 1027 2362 2208 1597 500 2106 1551 2050 271 82 1899 2783 2166 2270 132 1529 1962 776 480 2943 2861 1849 1285 2653 2749 2275 2022 448 2788 1961 1440 205 2516 423 2470 1308 2419 1207 617 1884 2368 1536 796 26 2622 2702 532 1539 794 645 2934 851 2461 417 2172 12 695 834 903 477 2272 1682 2835 2483 393 976 372 2070 1705 708 2841 2169 1876 2698 2669 1614 1441 1000 2465 2175 159 1923 930 1589 409 1280 1585 937 2114 619 212 2825 683 1485 2869 2566 1510 245 164 102 2463 2151 1079 1701 50 1882 318 1596 522 656 1734 113 533 2600 1137 1656 852 1151 2572 120 713 876 815 1003 2408 2432 1505 1619 2729 494 2011 777 526 438 34 2380 634 1384 2910 2110 110 1495 160 497 475 242 1832 590 2635 1732 810 2434 2183 151 183 2381 2501 2493 1712 584 1138 2425 432 1107 945 865 394 2734 279 2407 469 563 2959 446 1709 766 2889 606 30 1580 1493 929 2995 2236 452 2251 63 2507 1430 1998 2797 53 950 2782 1032 2182 737 2370 968 1901 1513 1890 1368 1668 2610 1813 2177 1542 2942 628 1293 2052 410 1325 516 2141 1803 1208 2634 648 1292 1235 874 1559 2223 2188 1377 67 646 499 1206 186 1969 1879 2607 1026 1547 674 2818 1314 915 2014 1847 1415 2048 1601 363 338 2614 1202 1042 117 2253 2811 479 729 764 1713 2101 1113 547 743 1268 1643 1852 240 920 99 217 1747 727 786 180 2403 2808 1310 1011 2839 2727 2265 1743 550 325 92 772 2133 291 1180 1403 2555 1291 971 313 2615 1090 2245 112 2009 660 1267 2629 379 1354 1501 603 2498 2976 2893 
s1_count = 0

key nodes
2845 2506 1098 884 1290 741 2886 2695 2760 2936 2724 2375 1371 1720 1468 578 2225 2862 371 2764 1201 101 2085 1984 2582 169 1888 1661 2598 1056 1839 2280 2066 2286 511 1617 1904 2269 847 77 2024 234 2249 402 1033 1735 2390 2700 573 671 1913 2034 401 450 1700 274 1516 1018 184 970 2536 570 1686 1054 2648 759 726 1874 2750 723 49 883 955 1229 2459 2904 244 664 2029 462 307 2285 2836 1213 2535 2571 407 2055 2567 1644 2583 1051 1793 1467 1564 2701 1869 1752 1620 1546 1482 399 1740 856 337 1977 599 2832 2198 2874 25 388 1387 857 659 1840 1139 2088 1802 2254 2237 2429 2027 1939 2834 627 2229 400 2560 833 868 993 913 1381 778 1986 793 951 1664 1305 565 878 836 912 2069 888 2400 1528 2262 1835 1815 829 1775 93 1581 546 6 1010 2095 2768 41 97 2508 2981 2935 2559 2067 1761 2993 2333 1521 1324 2588 1569 2255 211 1226 1613 171 895 466 52 2686 2908 2756 2324 2660 1612 421 2552 580 805 692 505 2410 2531 428 2775 1262 1321 396 2744 119 1014 898 2692 238 486 1337 2799 2640 2846 1562 2860 2291 2638 103 2591 2898 1370 1279 344 455 1478 33 607 2105 535 1498 1991 1622 1424 977 676 1119 2709 1407 980 1195 2661 2353 2192 2737 571 2786 2242 831 1990 2346 641 2616 1386 760 1128 1046 1540 1184 1600 849 538 2624 2592 2576 408 2871 1602 1133 1654 1967 2706 373 1956 2992 2772 2307 2491 2587 1795 959 2086 2710 44 1129 1353 2217 2295 1356 350 2763 839 1647 2147 1470 1041 2250 2723 1039 2713 384 690 1523 1385 1997 922 1579 2260 143 2199 1837 2367 963 2171 765 302 3 2570 2561 2289 127 2084 442 289 107 2354 1598 257 2036 1489 166 768 1161 1786 498 2849 2927 2766 181 2019 1907 351 1574 2235 343 693 1828 2365 562 2689 1809 892 1716 2007 2404 886 682 114 931 2654 1416 218 2741 368 188 704 1002 2323 880 1989 2890 412 467 1797 2109 1073 1335 290 665 591 2395 1953 1104 1992 220 2945 2649 2613 2603 1578 2486 1418 544 131 2178 739 2306 282 1812 86 2385 549 1448 1908 597 1850 341 960 1857 837 2378 1322 2099 1583 2601 2994 1153 575 1474 1533 2779 2224 2906 2564 1560 2512 1921 1367 1102 2468 990 1920 496 2283 989 1219 2132 669 2415 1111 1071 439 70 1919 297 1445 2159 625 1357 2292 1639 2821 2222 707 2314 640 709 738 1621 314 1892 1274 2919 1446 356 336 1575 1723 2268 1738 2672 1172 8 545 952 967 1343 2671 1145 1177 1008 1541 434 714 1176 598 2017 1190 1571 1429 2645 2115 649 1665 2880 1317 2805 2446 732 342 2049 237 1910 891 2855 1283 1776 2504 2496 718 2719 1326 2134 1183 1729 2238 148 910 2617 1640 848 1810 1327 1162 2541 2047 568 377 1191 1253 391 1083 2691 1494 1807 2317 2387 2933 1714 2443 1260 2207 2487 241 1891 2484 1550 1616 1348 2918 1491 362 287 689 936 272 866 899 2456 2252 2697 387 1760 2826 424 1081 1433 198 1105 2005 1952 2773 2924 1502 1512 1351 2864 2533 157 2762 792 1318 907 1232 2274 818 2278 756 54 311 2006 1867 1557 1794 791 2853 2366 1181 1136 1330 2273 1450 2 536 1222 2271 2752 280 859 2627 2920 2817 2574 1950 2264 1435 136 2888 1895 2623 2136 2664 1896 1774 65 1880 268 2676 2678 1595 1295 863 2796 2596 1099 889 135 1331 485 788 473 1638 716 1421 1692 630 2111 529 2795 1848 1143 2902 1549 1022 2684 324 419 720 2769 2453 24 1611 1259 1030 2462 2974 233 2244 2892 577 109 2620 1658 474 2080 1789 235 1769 2789 1050 403 542 722 202 2478 621 812 1509 2137 1968 193 2755 1234 742 1859 2037 1241 1722 209 1679 1481 1106 1538 2514 2409 2293 1364 2003 2361 1814 1905 2091 2682 1135 2733 1660 2489 2490 1131 2519 1790 1132 940 1417 1758 1264 1466 1821 784 1499 1315 1483 2263 1772 278 1684 1334 1455 118 2121 2219 1667 2475 1864 770 2790 1683 2181 1678 2241 79 2523 803 1988 2951 854 1299 397 672 386 2388 1289 2780 1150 2997 1243 2546 2659 745 2098 2054 1608 130 2820 1438 728 2439 147 2819 488 1715 779 2972 90 2372 390 2256 
