# Supplementary material for: Dynamic thresholding search for the feedback vertex set problem
Source: PeerJ Comput Sci. 2023 Feb 10;9:e1245. doi: 10.7717/peerj-cs.1245 (PMC10280643; doi:10.7717/peerj-cs.1245)
Supplement: Supplemental Information 4 — Each data indicates a series of the best objective values, the ever-found optimal solutions, and the corresponding computation time obtained by our algorithm in the search process. [file peerj-cs-09-1245-s004.zip › results/SecondCategory/r500-2500.txt]

Number of vertexes = 500
Number of edges = 2500
n' = 472
m' = 2422
============================ round 1 ===============================
Complete the construction of the initial solution, the fvsp is = 228	timecost = 0.00237s
CS: find better solution, the fvsp is = 227	timecost = 0.004145s
CS: find better solution, the fvsp is = 226	timecost = 0.004159s
CS: find better solution, the fvsp is = 225	timecost = 0.004172s
CS: find better solution, the fvsp is = 224	timecost = 0.004184s
CS: find better solution, the fvsp is = 223	timecost = 0.004198s
CS: find better solution, the fvsp is = 222	timecost = 0.00421s
CS: find better solution, the fvsp is = 221	timecost = 0.004233s
CS: find better solution, the fvsp is = 220	timecost = 0.004245s
CS: find better solution, the fvsp is = 219	timecost = 0.004256s
CS: find better solution, the fvsp is = 218	timecost = 0.00427s
CS: find better solution, the fvsp is = 217	timecost = 0.004282s
CS: find better solution, the fvsp is = 216	timecost = 0.004296s
CS: find better solution, the fvsp is = 215	timecost = 0.004308s
CS: find better solution, the fvsp is = 214	timecost = 0.00432s
CS: find better solution, the fvsp is = 213	timecost = 0.004334s
CS: find better solution, the fvsp is = 212	timecost = 0.004347s
CS: find better solution, the fvsp is = 211	timecost = 0.004358s
CS: find better solution, the fvsp is = 210	timecost = 0.004371s
CS: find better solution, the fvsp is = 209	timecost = 0.004387s
CS: find better solution, the fvsp is = 208	timecost = 0.004398s
CS: find better solution, the fvsp is = 207	timecost = 0.004409s
CS: find better solution, the fvsp is = 206	timecost = 0.004422s
CS: find better solution, the fvsp is = 205	timecost = 0.004435s
CS: find better solution, the fvsp is = 204	timecost = 0.004449s
CS: find better solution, the fvsp is = 203	timecost = 0.004462s
CS: find better solution, the fvsp is = 202	timecost = 0.004474s
CS: find better solution, the fvsp is = 201	timecost = 0.004488s
CS: find better solution, the fvsp is = 200	timecost = 0.004501s
CS: find better solution, the fvsp is = 199	timecost = 0.004513s
CS: find better solution, the fvsp is = 198	timecost = 0.004526s
CS: find better solution, the fvsp is = 197	timecost = 0.004539s
CS: find better solution, the fvsp is = 196	timecost = 0.00455s
CS: find better solution, the fvsp is = 195	timecost = 0.005626s
CS: find better solution, the fvsp is = 194	timecost = 0.005642s
CS: find better solution, the fvsp is = 193	timecost = 0.005655s
CS: find better solution, the fvsp is = 192	timecost = 0.005667s
CS: find better solution, the fvsp is = 191	timecost = 0.00568s
CS: find better solution, the fvsp is = 190	timecost = 0.005694s
CS: find better solution, the fvsp is = 189	timecost = 0.005713s
CS: find better solution, the fvsp is = 188	timecost = 0.005727s
CS: find better solution, the fvsp is = 187	timecost = 0.005741s
CS: find better solution, the fvsp is = 186	timecost = 0.005752s
CS: find better solution, the fvsp is = 185	timecost = 0.005764s
CS: find better solution, the fvsp is = 184	timecost = 0.005775s
CS: find better solution, the fvsp is = 183	timecost = 0.00667s
CS: find better solution, the fvsp is = 182	timecost = 0.006685s
CS: find better solution, the fvsp is = 181	timecost = 0.006697s
CS: find better solution, the fvsp is = 180	timecost = 0.006708s
CS: find better solution, the fvsp is = 179	timecost = 0.007601s
CS: find better solution, the fvsp is = 178	timecost = 0.007613s
CS: find better solution, the fvsp is = 177	timecost = 0.007627s
CS: find better solution, the fvsp is = 176	timecost = 0.007639s
CS: find better solution, the fvsp is = 175	timecost = 0.007651s
CS: find better solution, the fvsp is = 174	timecost = 0.007665s
CS: find better solution, the fvsp is = 173	timecost = 0.007678s
CS: find better solution, the fvsp is = 172	timecost = 0.008418s
CS: find better solution, the fvsp is = 171	timecost = 0.008431s
CS: find better solution, the fvsp is = 170	timecost = 0.008445s
CS: find better solution, the fvsp is = 169	timecost = 0.008457s
CS: find better solution, the fvsp is = 168	timecost = 0.010837s
CS: find better solution, the fvsp is = 167	timecost = 0.011544s
CS: find better solution, the fvsp is = 166	timecost = 0.011558s
CS: find better solution, the fvsp is = 165	timecost = 0.011573s
CS: find better solution, the fvsp is = 164	timecost = 0.012215s
CS: find better solution, the fvsp is = 163	timecost = 0.012241s
CS: find better solution, the fvsp is = 162	timecost = 0.013424s
CS: find better solution, the fvsp is = 161	timecost = 0.015316s
CS: find better solution, the fvsp is = 160	timecost = 0.015329s
CS: find better solution, the fvsp is = 159	timecost = 0.016619s
CS: find better solution, the fvsp is = 158	timecost = 0.020807s
CS: find better solution, the fvsp is = 157	timecost = 0.020822s
CS: find better solution, the fvsp is = 156	timecost = 0.020835s
CS: find better solution, the fvsp is = 155	timecost = 0.02237s
CS: find better solution, the fvsp is = 154	timecost = 0.029945s
CS: find better solution, the fvsp is = 153	timecost = 0.030518s
CS: find better solution, the fvsp is = 152	timecost = 0.041895s
CS: find better solution, the fvsp is = 151	timecost = 0.042754s
CS: find better solution, the fvsp is = 150	timecost = 0.058394s
CS: find better solution, the fvsp is = 149	timecost = 0.06843s
CS: find better solution, the fvsp is = 148	timecost = 0.068778s
CS: find better solution, the fvsp is = 147	timecost = 0.080161s
CS: find better solution, the fvsp is = 146	timecost = 0.102429s
CS: find better solution, the fvsp is = 145	timecost = 0.126928s
CS: find better solution, the fvsp is = 144	timecost = 0.149313s
CS: find better solution, the fvsp is = 143	timecost = 0.263243s
CS: find better solution, the fvsp is = 142	timecost = 0.313545s
CS: find better solution, the fvsp is = 141	timecost = 0.343039s
CS: find better solution, the fvsp is = 140	timecost = 0.722243s
CS: find better solution, the fvsp is = 139	timecost = 0.893179s
CS: find better solution, the fvsp is = 138	timecost = 3.66643s
CS: find better solution, the fvsp is = 137	timecost = 6.45614s
CS: find better solution, the fvsp is = 136	timecost = 14.9085s
local_f = 137
key node:
441 384 206 386 193 85 454 414 241 335 110 111 47 50 453 478 239 180 257 264 248 148 431 188 86 156 351 124 271 221 311 162 32 72 325 426 491 48 469 55 224 179 200 106 70 344 392 67 263 402 226 166 369 137 14 195 208 99 258 474 364 251 471 318 328 138 199 38 146 139 260 152 283 281 35 96 337 353 154 322 57 347 377 421 451 388 116 107 220 289 439 252 3 232 472 158 186 321 225 65 103 446 15 33 192 …
============================ round 2 ===============================
Complete the construction of the initial solution, the fvsp is = 230	timecost = 0.002278s
CS: find better solution, the fvsp is = 229	timecost = 0.004056s
CS: find better solution, the fvsp is = 228	timecost = 0.00407s
CS: find better solution, the fvsp is = 227	timecost = 0.004084s
CS: find better solution, the fvsp is = 226	timecost = 0.004098s
CS: find better solution, the fvsp is = 225	timecost = 0.004111s
CS: find better solution, the fvsp is = 224	timecost = 0.004128s
CS: find better solution, the fvsp is = 223	timecost = 0.004142s
CS: find better solution, the fvsp is = 222	timecost = 0.004156s
CS: find better solution, the fvsp is = 221	timecost = 0.004169s
CS: find better solution, the fvsp is = 220	timecost = 0.004181s
CS: find better solution, the fvsp is = 219	timecost = 0.004196s
CS: find better solution, the fvsp is = 218	timecost = 0.004211s
CS: find better solution, the fvsp is = 217	timecost = 0.004225s
CS: find better solution, the fvsp is = 216	timecost = 0.004238s
CS: find better solution, the fvsp is = 215	timecost = 0.004252s
CS: find better solution, the fvsp is = 214	timecost = 0.004264s
CS: find better solution, the fvsp is = 213	timecost = 0.004277s
CS: find better solution, the fvsp is = 212	timecost = 0.004289s
CS: find better solution, the fvsp is = 211	timecost = 0.004301s
CS: find better solution, the fvsp is = 210	timecost = 0.004318s
CS: find better solution, the fvsp is = 209	timecost = 0.00433s
CS: find better solution, the fvsp is = 208	timecost = 0.004342s
CS: find better solution, the fvsp is = 207	timecost = 0.004353s
CS: find better solution, the fvsp is = 206	timecost = 0.004367s
CS: find better solution, the fvsp is = 205	timecost = 0.004382s
CS: find better solution, the fvsp is = 204	timecost = 0.004396s
CS: find better solution, the fvsp is = 203	timecost = 0.00441s
CS: find better solution, the fvsp is = 202	timecost = 0.004423s
CS: find better solution, the fvsp is = 201	timecost = 0.004436s
CS: find better solution, the fvsp is = 200	timecost = 0.004451s
CS: find better solution, the fvsp is = 199	timecost = 0.004466s
CS: find better solution, the fvsp is = 198	timecost = 0.00448s
CS: find better solution, the fvsp is = 197	timecost = 0.004494s
CS: find better solution, the fvsp is = 196	timecost = 0.004508s
CS: find better solution, the fvsp is = 195	timecost = 0.004521s
CS: find better solution, the fvsp is = 194	timecost = 0.004535s
CS: find better solution, the fvsp is = 193	timecost = 0.004548s
CS: find better solution, the fvsp is = 192	timecost = 0.00563s
CS: find better solution, the fvsp is = 191	timecost = 0.005644s
CS: find better solution, the fvsp is = 190	timecost = 0.005658s
CS: find better solution, the fvsp is = 189	timecost = 0.005675s
CS: find better solution, the fvsp is = 188	timecost = 0.005688s
CS: find better solution, the fvsp is = 187	timecost = 0.005702s
CS: find better solution, the fvsp is = 186	timecost = 0.005715s
CS: find better solution, the fvsp is = 185	timecost = 0.00573s
CS: find better solution, the fvsp is = 184	timecost = 0.006769s
CS: find better solution, the fvsp is = 183	timecost = 0.006784s
CS: find better solution, the fvsp is = 182	timecost = 0.006797s
CS: find better solution, the fvsp is = 181	timecost = 0.006809s
CS: find better solution, the fvsp is = 180	timecost = 0.006821s
CS: find better solution, the fvsp is = 179	timecost = 0.006835s
CS: find better solution, the fvsp is = 178	timecost = 0.006848s
CS: find better solution, the fvsp is = 177	timecost = 0.006862s
CS: find better solution, the fvsp is = 176	timecost = 0.007713s
CS: find better solution, the fvsp is = 175	timecost = 0.008562s
CS: find better solution, the fvsp is = 174	timecost = 0.008577s
CS: find better solution, the fvsp is = 173	timecost = 0.008592s
CS: find better solution, the fvsp is = 172	timecost = 0.008605s
CS: find better solution, the fvsp is = 171	timecost = 0.008618s
CS: find better solution, the fvsp is = 170	timecost = 0.008632s
CS: find better solution, the fvsp is = 169	timecost = 0.009307s
CS: find better solution, the fvsp is = 168	timecost = 0.009322s
CS: find better solution, the fvsp is = 167	timecost = 0.010068s
CS: find better solution, the fvsp is = 166	timecost = 0.010929s
CS: find better solution, the fvsp is = 165	timecost = 0.010946s
CS: find better solution, the fvsp is = 164	timecost = 0.011596s
CS: find better solution, the fvsp is = 163	timecost = 0.012251s
CS: find better solution, the fvsp is = 162	timecost = 0.014301s
CS: find better solution, the fvsp is = 161	timecost = 0.014318s
CS: find better solution, the fvsp is = 160	timecost = 0.016064s
CS: find better solution, the fvsp is = 159	timecost = 0.016587s
CS: find better solution, the fvsp is = 158	timecost = 0.017078s
CS: find better solution, the fvsp is = 157	timecost = 0.017589s
CS: find better solution, the fvsp is = 156	timecost = 0.017604s
CS: find better solution, the fvsp is = 155	timecost = 0.026808s
CS: find better solution, the fvsp is = 154	timecost = 0.026824s
CS: find better solution, the fvsp is = 153	timecost = 0.029997s
CS: find better solution, the fvsp is = 152	timecost = 0.030013s
CS: find better solution, the fvsp is = 151	timecost = 0.031451s
CS: find better solution, the fvsp is = 150	timecost = 0.03147s
CS: find better solution, the fvsp is = 149	timecost = 0.042648s
CS: find better solution, the fvsp is = 148	timecost = 0.052229s
CS: find better solution, the fvsp is = 147	timecost = 0.082842s
CS: find better solution, the fvsp is = 146	timecost = 0.089405s
CS: find better solution, the fvsp is = 145	timecost = 0.107004s
CS: find better solution, the fvsp is = 144	timecost = 0.112011s
CS: find better solution, the fvsp is = 143	timecost = 0.239412s
CS: find better solution, the fvsp is = 142	timecost = 0.246653s
CS: find better solution, the fvsp is = 141	timecost = 0.246674s
CS: find better solution, the fvsp is = 140	timecost = 0.348271s
CS: find better solution, the fvsp is = 139	timecost = 0.595501s
CS: find better solution, the fvsp is = 138	timecost = 0.604433s
CS: find better solution, the fvsp is = 137	timecost = 0.650513s
CS: find better solution, the fvsp is = 136	timecost = 5.08305s
CS: find better solution, the fvsp is = 135	timecost = 27.2221s
local_f = 136
key node:
187 496 471 195 141 206 492 177 184 64 317 323 337 70 106 118 422 369 384 16 103 347 3 445 255 92 166 66 260 374 324 456 321 469 50 18 86 154 239 220 55 232 258 388 175 139 32 163 447 281 386 100 137 257 158 186 33 142 20 440 157 180 318 355 446 331 194 188 254 489 146 310 224 461 201 271 93 75 426 491 35 152 205 332 414 283 421 455 226 248 439 474 85 164 322 286 57 288 499 134 238 419 48 353 38 …
============================ round 3 ===============================
Complete the construction of the initial solution, the fvsp is = 226	timecost = 0.00233s
CS: find better solution, the fvsp is = 225	timecost = 0.004176s
CS: find better solution, the fvsp is = 224	timecost = 0.004192s
CS: find better solution, the fvsp is = 223	timecost = 0.004207s
CS: find better solution, the fvsp is = 222	timecost = 0.004218s
CS: find better solution, the fvsp is = 221	timecost = 0.00423s
CS: find better solution, the fvsp is = 220	timecost = 0.004242s
CS: find better solution, the fvsp is = 219	timecost = 0.004255s
CS: find better solution, the fvsp is = 218	timecost = 0.004267s
CS: find better solution, the fvsp is = 217	timecost = 0.004281s
CS: find better solution, the fvsp is = 216	timecost = 0.004293s
CS: find better solution, the fvsp is = 215	timecost = 0.004305s
CS: find better solution, the fvsp is = 214	timecost = 0.004318s
CS: find better solution, the fvsp is = 213	timecost = 0.00433s
CS: find better solution, the fvsp is = 212	timecost = 0.004343s
CS: find better solution, the fvsp is = 211	timecost = 0.004356s
CS: find better solution, the fvsp is = 210	timecost = 0.004368s
CS: find better solution, the fvsp is = 209	timecost = 0.004381s
CS: find better solution, the fvsp is = 208	timecost = 0.004396s
CS: find better solution, the fvsp is = 207	timecost = 0.004407s
CS: find better solution, the fvsp is = 206	timecost = 0.004419s
CS: find better solution, the fvsp is = 205	timecost = 0.004432s
CS: find better solution, the fvsp is = 204	timecost = 0.004443s
CS: find better solution, the fvsp is = 203	timecost = 0.004454s
CS: find better solution, the fvsp is = 202	timecost = 0.004466s
CS: find better solution, the fvsp is = 201	timecost = 0.004479s
CS: find better solution, the fvsp is = 200	timecost = 0.00449s
CS: find better solution, the fvsp is = 199	timecost = 0.004504s
CS: find better solution, the fvsp is = 198	timecost = 0.004514s
CS: find better solution, the fvsp is = 197	timecost = 0.004526s
CS: find better solution, the fvsp is = 196	timecost = 0.004537s
CS: find better solution, the fvsp is = 195	timecost = 0.004549s
CS: find better solution, the fvsp is = 194	timecost = 0.00456s
CS: find better solution, the fvsp is = 193	timecost = 0.004573s
CS: find better solution, the fvsp is = 192	timecost = 0.004589s
CS: find better solution, the fvsp is = 191	timecost = 0.004602s
CS: find better solution, the fvsp is = 190	timecost = 0.005723s
CS: find better solution, the fvsp is = 189	timecost = 0.005739s
CS: find better solution, the fvsp is = 188	timecost = 0.005755s
CS: find better solution, the fvsp is = 187	timecost = 0.005766s
CS: find better solution, the fvsp is = 186	timecost = 0.005779s
CS: find better solution, the fvsp is = 185	timecost = 0.00579s
CS: find better solution, the fvsp is = 184	timecost = 0.005803s
CS: find better solution, the fvsp is = 183	timecost = 0.005819s
CS: find better solution, the fvsp is = 182	timecost = 0.005831s
CS: find better solution, the fvsp is = 181	timecost = 0.005843s
CS: find better solution, the fvsp is = 180	timecost = 0.005856s
CS: find better solution, the fvsp is = 179	timecost = 0.006761s
CS: find better solution, the fvsp is = 178	timecost = 0.006775s
CS: find better solution, the fvsp is = 177	timecost = 0.006789s
CS: find better solution, the fvsp is = 176	timecost = 0.006802s
CS: find better solution, the fvsp is = 175	timecost = 0.006815s
CS: find better solution, the fvsp is = 174	timecost = 0.007699s
CS: find better solution, the fvsp is = 173	timecost = 0.008607s
CS: find better solution, the fvsp is = 172	timecost = 0.00862s
CS: find better solution, the fvsp is = 171	timecost = 0.008635s
CS: find better solution, the fvsp is = 170	timecost = 0.009498s
CS: find better solution, the fvsp is = 169	timecost = 0.010373s
CS: find better solution, the fvsp is = 168	timecost = 0.011983s
CS: find better solution, the fvsp is = 167	timecost = 0.011997s
CS: find better solution, the fvsp is = 166	timecost = 0.01201s
CS: find better solution, the fvsp is = 165	timecost = 0.012783s
CS: find better solution, the fvsp is = 164	timecost = 0.013575s
CS: find better solution, the fvsp is = 163	timecost = 0.01359s
CS: find better solution, the fvsp is = 162	timecost = 0.013603s
CS: find better solution, the fvsp is = 161	timecost = 0.013616s
CS: find better solution, the fvsp is = 160	timecost = 0.018043s
CS: find better solution, the fvsp is = 159	timecost = 0.019253s
CS: find better solution, the fvsp is = 158	timecost = 0.019267s
CS: find better solution, the fvsp is = 157	timecost = 0.021834s
CS: find better solution, the fvsp is = 156	timecost = 0.023295s
CS: find better solution, the fvsp is = 155	timecost = 0.026894s
CS: find better solution, the fvsp is = 154	timecost = 0.026909s
CS: find better solution, the fvsp is = 153	timecost = 0.028934s
CS: find better solution, the fvsp is = 152	timecost = 0.033181s
CS: find better solution, the fvsp is = 151	timecost = 0.053558s
CS: find better solution, the fvsp is = 150	timecost = 0.067611s
CS: find better solution, the fvsp is = 149	timecost = 0.067626s
CS: find better solution, the fvsp is = 148	timecost = 0.067639s
CS: find better solution, the fvsp is = 147	timecost = 0.092504s
CS: find better solution, the fvsp is = 146	timecost = 0.141779s
CS: find better solution, the fvsp is = 145	timecost = 0.154943s
CS: find better solution, the fvsp is = 144	timecost = 0.155347s
CS: find better solution, the fvsp is = 143	timecost = 0.155362s
CS: find better solution, the fvsp is = 142	timecost = 0.195611s
CS: find better solution, the fvsp is = 141	timecost = 0.229495s
CS: find better solution, the fvsp is = 140	timecost = 0.285526s
CS: find better solution, the fvsp is = 139	timecost = 0.304698s
CS: find better solution, the fvsp is = 138	timecost = 0.451244s
CS: find better solution, the fvsp is = 137	timecost = 4.34379s
CS: find better solution, the fvsp is = 136	timecost = 10.9119s
CS: find better solution, the fvsp is = 135	timecost = 23.7403s
local_f = 136
key node:
257 263 255 18 386 116 69 206 426 331 154 10 106 16 205 456 335 464 20 138 146 175 180 461 139 163 187 440 388 70 224 248 321 86 337 141 286 369 132 108 320 157 353 374 489 271 471 455 281 179 232 226 64 254 186 332 156 289 201 142 412 317 310 57 318 217 496 361 446 364 193 55 492 134 195 118 48 3 85 469 220 93 100 50 445 107 382 33 164 38 355 324 15 258 414 424 103 499 283 328 177 422 458 288 75…
============================ round 4 ===============================
Complete the construction of the initial solution, the fvsp is = 223	timecost = 0.002339s
CS: find better solution, the fvsp is = 222	timecost = 0.004062s
CS: find better solution, the fvsp is = 221	timecost = 0.004076s
CS: find better solution, the fvsp is = 220	timecost = 0.004092s
CS: find better solution, the fvsp is = 219	timecost = 0.004105s
CS: find better solution, the fvsp is = 218	timecost = 0.004117s
CS: find better solution, the fvsp is = 217	timecost = 0.00413s
CS: find better solution, the fvsp is = 216	timecost = 0.004143s
CS: find better solution, the fvsp is = 215	timecost = 0.004155s
CS: find better solution, the fvsp is = 214	timecost = 0.004168s
CS: find better solution, the fvsp is = 213	timecost = 0.004179s
CS: find better solution, the fvsp is = 212	timecost = 0.004192s
CS: find better solution, the fvsp is = 211	timecost = 0.004204s
CS: find better solution, the fvsp is = 210	timecost = 0.004217s
CS: find better solution, the fvsp is = 209	timecost = 0.004229s
CS: find better solution, the fvsp is = 208	timecost = 0.004243s
CS: find better solution, the fvsp is = 207	timecost = 0.004258s
CS: find better solution, the fvsp is = 206	timecost = 0.004272s
CS: find better solution, the fvsp is = 205	timecost = 0.004283s
CS: find better solution, the fvsp is = 204	timecost = 0.004295s
CS: find better solution, the fvsp is = 203	timecost = 0.004309s
CS: find better solution, the fvsp is = 202	timecost = 0.004321s
CS: find better solution, the fvsp is = 201	timecost = 0.004336s
CS: find better solution, the fvsp is = 200	timecost = 0.004349s
CS: find better solution, the fvsp is = 199	timecost = 0.004361s
CS: find better solution, the fvsp is = 198	timecost = 0.004372s
CS: find better solution, the fvsp is = 197	timecost = 0.004385s
CS: find better solution, the fvsp is = 196	timecost = 0.004399s
CS: find better solution, the fvsp is = 195	timecost = 0.004412s
CS: find better solution, the fvsp is = 194	timecost = 0.005648s
CS: find better solution, the fvsp is = 193	timecost = 0.005662s
CS: find better solution, the fvsp is = 192	timecost = 0.005676s
CS: find better solution, the fvsp is = 191	timecost = 0.005688s
CS: find better solution, the fvsp is = 190	timecost = 0.005701s
CS: find better solution, the fvsp is = 189	timecost = 0.005714s
CS: find better solution, the fvsp is = 188	timecost = 0.005728s
CS: find better solution, the fvsp is = 187	timecost = 0.005741s
CS: find better solution, the fvsp is = 186	timecost = 0.005754s
CS: find better solution, the fvsp is = 185	timecost = 0.005766s
CS: find better solution, the fvsp is = 184	timecost = 0.00578s
CS: find better solution, the fvsp is = 183	timecost = 0.005793s
CS: find better solution, the fvsp is = 182	timecost = 0.005805s
CS: find better solution, the fvsp is = 181	timecost = 0.005819s
CS: find better solution, the fvsp is = 180	timecost = 0.006767s
CS: find better solution, the fvsp is = 179	timecost = 0.006782s
CS: find better solution, the fvsp is = 178	timecost = 0.006795s
CS: find better solution, the fvsp is = 177	timecost = 0.006806s
CS: find better solution, the fvsp is = 176	timecost = 0.006821s
CS: find better solution, the fvsp is = 175	timecost = 0.007725s
CS: find better solution, the fvsp is = 174	timecost = 0.007738s
CS: find better solution, the fvsp is = 173	timecost = 0.007752s
CS: find better solution, the fvsp is = 172	timecost = 0.007766s
CS: find better solution, the fvsp is = 171	timecost = 0.007779s
CS: find better solution, the fvsp is = 170	timecost = 0.007791s
CS: find better solution, the fvsp is = 169	timecost = 0.007805s
CS: find better solution, the fvsp is = 168	timecost = 0.008519s
CS: find better solution, the fvsp is = 167	timecost = 0.008531s
CS: find better solution, the fvsp is = 166	timecost = 0.008544s
CS: find better solution, the fvsp is = 165	timecost = 0.009169s
CS: find better solution, the fvsp is = 164	timecost = 0.009183s
CS: find better solution, the fvsp is = 163	timecost = 0.009749s
CS: find better solution, the fvsp is = 162	timecost = 0.009764s
CS: find better solution, the fvsp is = 161	timecost = 0.009778s
CS: find better solution, the fvsp is = 160	timecost = 0.015355s
CS: find better solution, the fvsp is = 159	timecost = 0.018011s
CS: find better solution, the fvsp is = 158	timecost = 0.022004s
CS: find better solution, the fvsp is = 157	timecost = 0.02202s
CS: find better solution, the fvsp is = 156	timecost = 0.024947s
CS: find better solution, the fvsp is = 155	timecost = 0.024963s
CS: find better solution, the fvsp is = 154	timecost = 0.026693s
CS: find better solution, the fvsp is = 153	timecost = 0.030641s
CS: find better solution, the fvsp is = 152	timecost = 0.030656s
CS: find better solution, the fvsp is = 151	timecost = 0.032314s
CS: find better solution, the fvsp is = 150	timecost = 0.033248s
CS: find better solution, the fvsp is = 149	timecost = 0.033262s
CS: find better solution, the fvsp is = 148	timecost = 0.038505s
CS: find better solution, the fvsp is = 147	timecost = 0.048539s
CS: find better solution, the fvsp is = 146	timecost = 0.04976s
CS: find better solution, the fvsp is = 145	timecost = 0.050577s
CS: find better solution, the fvsp is = 144	timecost = 0.05059s
CS: find better solution, the fvsp is = 143	timecost = 0.0728s
CS: find better solution, the fvsp is = 142	timecost = 0.093262s
CS: find better solution, the fvsp is = 141	timecost = 0.124564s
CS: find better solution, the fvsp is = 140	timecost = 0.495705s
CS: find better solution, the fvsp is = 139	timecost = 0.511117s
CS: find better solution, the fvsp is = 138	timecost = 2.46914s
CS: find better solution, the fvsp is = 137	timecost = 2.70627s
CS: find better solution, the fvsp is = 136	timecost = 4.83809s
CS: find better solution, the fvsp is = 135	timecost = 33.5389s
local_f = 136
key node:
66 141 50 175 255 447 201 220 138 142 382 411 75 464 177 479 374 14 146 257 4 93 33 107 285 347 226 193 445 258 225 154 110 166 426 213 325 186 206 86 121 328 364 455 180 474 454 471 281 221 422 337 332 311 361 223 283 18 446 359 491 440 427 260 478 137 118 116 158 321 249 103 179 232 414 194 38 461 288 217 318 388 42 271 64 320 353 264 317 187 48 399 319 164 254 224 111 451 499 355 458 20 205 55…
============================ round 5 ===============================
Complete the construction of the initial solution, the fvsp is = 225	timecost = 0.002322s
CS: find better solution, the fvsp is = 224	timecost = 0.003935s
CS: find better solution, the fvsp is = 223	timecost = 0.003951s
CS: find better solution, the fvsp is = 222	timecost = 0.003966s
CS: find better solution, the fvsp is = 221	timecost = 0.003978s
CS: find better solution, the fvsp is = 220	timecost = 0.003991s
CS: find better solution, the fvsp is = 219	timecost = 0.004003s
CS: find better solution, the fvsp is = 218	timecost = 0.004014s
CS: find better solution, the fvsp is = 217	timecost = 0.004027s
CS: find better solution, the fvsp is = 216	timecost = 0.00404s
CS: find better solution, the fvsp is = 215	timecost = 0.004051s
CS: find better solution, the fvsp is = 214	timecost = 0.004064s
CS: find better solution, the fvsp is = 213	timecost = 0.004076s
CS: find better solution, the fvsp is = 212	timecost = 0.00409s
CS: find better solution, the fvsp is = 211	timecost = 0.004103s
CS: find better solution, the fvsp is = 210	timecost = 0.004122s
CS: find better solution, the fvsp is = 209	timecost = 0.004133s
CS: find better solution, the fvsp is = 208	timecost = 0.004146s
CS: find better solution, the fvsp is = 207	timecost = 0.00416s
CS: find better solution, the fvsp is = 206	timecost = 0.004173s
CS: find better solution, the fvsp is = 205	timecost = 0.004185s
CS: find better solution, the fvsp is = 204	timecost = 0.004198s
CS: find better solution, the fvsp is = 203	timecost = 0.004212s
CS: find better solution, the fvsp is = 202	timecost = 0.004225s
CS: find better solution, the fvsp is = 201	timecost = 0.004238s
CS: find better solution, the fvsp is = 200	timecost = 0.004257s
CS: find better solution, the fvsp is = 199	timecost = 0.00536s
CS: find better solution, the fvsp is = 198	timecost = 0.005373s
CS: find better solution, the fvsp is = 197	timecost = 0.005389s
CS: find better solution, the fvsp is = 196	timecost = 0.005401s
CS: find better solution, the fvsp is = 195	timecost = 0.005412s
CS: find better solution, the fvsp is = 194	timecost = 0.005427s
CS: find better solution, the fvsp is = 193	timecost = 0.005439s
CS: find better solution, the fvsp is = 192	timecost = 0.005451s
CS: find better solution, the fvsp is = 191	timecost = 0.005464s
CS: find better solution, the fvsp is = 190	timecost = 0.005476s
CS: find better solution, the fvsp is = 189	timecost = 0.005488s
CS: find better solution, the fvsp is = 188	timecost = 0.005498s
CS: find better solution, the fvsp is = 187	timecost = 0.005511s
CS: find better solution, the fvsp is = 186	timecost = 0.005523s
CS: find better solution, the fvsp is = 185	timecost = 0.005537s
CS: find better solution, the fvsp is = 184	timecost = 0.00555s
CS: find better solution, the fvsp is = 183	timecost = 0.005564s
CS: find better solution, the fvsp is = 182	timecost = 0.005576s
CS: find better solution, the fvsp is = 181	timecost = 0.006552s
CS: find better solution, the fvsp is = 180	timecost = 0.006567s
CS: find better solution, the fvsp is = 179	timecost = 0.007475s
CS: find better solution, the fvsp is = 178	timecost = 0.007489s
CS: find better solution, the fvsp is = 177	timecost = 0.007502s
CS: find better solution, the fvsp is = 176	timecost = 0.007518s
CS: find better solution, the fvsp is = 175	timecost = 0.007531s
CS: find better solution, the fvsp is = 174	timecost = 0.008304s
CS: find better solution, the fvsp is = 173	timecost = 0.008318s
CS: find better solution, the fvsp is = 172	timecost = 0.008332s
CS: find better solution, the fvsp is = 171	timecost = 0.009067s
CS: find better solution, the fvsp is = 170	timecost = 0.00908s
CS: find better solution, the fvsp is = 169	timecost = 0.009093s
CS: find better solution, the fvsp is = 168	timecost = 0.009115s
CS: find better solution, the fvsp is = 167	timecost = 0.009129s
CS: find better solution, the fvsp is = 166	timecost = 0.009143s
CS: find better solution, the fvsp is = 165	timecost = 0.010636s
CS: find better solution, the fvsp is = 164	timecost = 0.011295s
CS: find better solution, the fvsp is = 163	timecost = 0.011308s
CS: find better solution, the fvsp is = 162	timecost = 0.013088s
CS: find better solution, the fvsp is = 161	timecost = 0.013101s
CS: find better solution, the fvsp is = 160	timecost = 0.015021s
CS: find better solution, the fvsp is = 159	timecost = 0.015612s
CS: find better solution, the fvsp is = 158	timecost = 0.01563s
CS: find better solution, the fvsp is = 157	timecost = 0.019606s
CS: find better solution, the fvsp is = 156	timecost = 0.021301s
CS: find better solution, the fvsp is = 155	timecost = 0.021316s
CS: find better solution, the fvsp is = 154	timecost = 0.022823s
CS: find better solution, the fvsp is = 153	timecost = 0.024146s
CS: find better solution, the fvsp is = 152	timecost = 0.024161s
CS: find better solution, the fvsp is = 151	timecost = 0.024932s
CS: find better solution, the fvsp is = 150	timecost = 0.03949s
CS: find better solution, the fvsp is = 149	timecost = 0.042402s
CS: find better solution, the fvsp is = 148	timecost = 0.043258s
CS: find better solution, the fvsp is = 147	timecost = 0.088064s
CS: find better solution, the fvsp is = 146	timecost = 0.096226s
CS: find better solution, the fvsp is = 145	timecost = 0.152635s
CS: find better solution, the fvsp is = 144	timecost = 0.154115s
CS: find better solution, the fvsp is = 143	timecost = 0.15694s
CS: find better solution, the fvsp is = 142	timecost = 0.17441s
CS: find better solution, the fvsp is = 141	timecost = 0.195803s
CS: find better solution, the fvsp is = 140	timecost = 0.220801s
CS: find better solution, the fvsp is = 139	timecost = 0.22953s
CS: find better solution, the fvsp is = 138	timecost = 0.632053s
CS: find better solution, the fvsp is = 137	timecost = 8.51723s
CS: find better solution, the fvsp is = 136	timecost = 15.9628s
local_f = 137
key node:
55 461 239 118 99 489 332 364 264 193 42 353 85 50 93 158 138 446 82 377 281 288 65 35 224 137 100 309 205 496 157 208 110 328 175 349 57 283 300 141 180 184 232 427 382 384 344 152 178 86 166 142 217 48 111 18 471 454 186 337 426 257 369 221 324 220 103 455 259 293 255 310 132 206 201 194 258 32 478 107 374 116 263 317 311 445 156 223 207 187 3 464 177 15 386 179 64 499 249 440 439 421 188 388 3…
============================ round 6 ===============================
Complete the construction of the initial solution, the fvsp is = 229	timecost = 0.002284s
CS: find better solution, the fvsp is = 228	timecost = 0.004092s
CS: find better solution, the fvsp is = 227	timecost = 0.004111s
CS: find better solution, the fvsp is = 226	timecost = 0.004125s
CS: find better solution, the fvsp is = 225	timecost = 0.004139s
CS: find better solution, the fvsp is = 224	timecost = 0.004153s
CS: find better solution, the fvsp is = 223	timecost = 0.004167s
CS: find better solution, the fvsp is = 222	timecost = 0.004178s
CS: find better solution, the fvsp is = 221	timecost = 0.004191s
CS: find better solution, the fvsp is = 220	timecost = 0.004205s
CS: find better solution, the fvsp is = 219	timecost = 0.004218s
CS: find better solution, the fvsp is = 218	timecost = 0.004231s
CS: find better solution, the fvsp is = 217	timecost = 0.004246s
CS: find better solution, the fvsp is = 216	timecost = 0.004258s
CS: find better solution, the fvsp is = 215	timecost = 0.00427s
CS: find better solution, the fvsp is = 214	timecost = 0.004285s
CS: find better solution, the fvsp is = 213	timecost = 0.004298s
CS: find better solution, the fvsp is = 212	timecost = 0.00431s
CS: find better solution, the fvsp is = 211	timecost = 0.004327s
CS: find better solution, the fvsp is = 210	timecost = 0.00434s
CS: find better solution, the fvsp is = 209	timecost = 0.004354s
CS: find better solution, the fvsp is = 208	timecost = 0.004367s
CS: find better solution, the fvsp is = 207	timecost = 0.004379s
CS: find better solution, the fvsp is = 206	timecost = 0.00439s
CS: find better solution, the fvsp is = 205	timecost = 0.004403s
CS: find better solution, the fvsp is = 204	timecost = 0.004414s
CS: find better solution, the fvsp is = 203	timecost = 0.004427s
CS: find better solution, the fvsp is = 202	timecost = 0.004439s
CS: find better solution, the fvsp is = 201	timecost = 0.004451s
CS: find better solution, the fvsp is = 200	timecost = 0.004466s
CS: find better solution, the fvsp is = 199	timecost = 0.004482s
CS: find better solution, the fvsp is = 198	timecost = 0.004493s
CS: find better solution, the fvsp is = 197	timecost = 0.004505s
CS: find better solution, the fvsp is = 196	timecost = 0.004517s
CS: find better solution, the fvsp is = 195	timecost = 0.004528s
CS: find better solution, the fvsp is = 194	timecost = 0.005885s
CS: find better solution, the fvsp is = 193	timecost = 0.005902s
CS: find better solution, the fvsp is = 192	timecost = 0.005916s
CS: find better solution, the fvsp is = 191	timecost = 0.00593s
CS: find better solution, the fvsp is = 190	timecost = 0.005943s
CS: find better solution, the fvsp is = 189	timecost = 0.005954s
CS: find better solution, the fvsp is = 188	timecost = 0.005968s
CS: find better solution, the fvsp is = 187	timecost = 0.00598s
CS: find better solution, the fvsp is = 186	timecost = 0.005992s
CS: find better solution, the fvsp is = 185	timecost = 0.006005s
CS: find better solution, the fvsp is = 184	timecost = 0.006026s
CS: find better solution, the fvsp is = 183	timecost = 0.00604s
CS: find better solution, the fvsp is = 182	timecost = 0.006051s
CS: find better solution, the fvsp is = 181	timecost = 0.007198s
CS: find better solution, the fvsp is = 180	timecost = 0.007218s
CS: find better solution, the fvsp is = 179	timecost = 0.007232s
CS: find better solution, the fvsp is = 178	timecost = 0.008297s
CS: find better solution, the fvsp is = 177	timecost = 0.008312s
CS: find better solution, the fvsp is = 176	timecost = 0.008325s
CS: find better solution, the fvsp is = 175	timecost = 0.008337s
CS: find better solution, the fvsp is = 174	timecost = 0.00835s
CS: find better solution, the fvsp is = 173	timecost = 0.008363s
CS: find better solution, the fvsp is = 172	timecost = 0.009259s
CS: find better solution, the fvsp is = 171	timecost = 0.009275s
CS: find better solution, the fvsp is = 170	timecost = 0.009287s
CS: find better solution, the fvsp is = 169	timecost = 0.009301s
CS: find better solution, the fvsp is = 168	timecost = 0.009315s
CS: find better solution, the fvsp is = 167	timecost = 0.009328s
CS: find better solution, the fvsp is = 166	timecost = 0.010222s
CS: find better solution, the fvsp is = 165	timecost = 0.010238s
CS: find better solution, the fvsp is = 164	timecost = 0.011043s
CS: find better solution, the fvsp is = 163	timecost = 0.011058s
CS: find better solution, the fvsp is = 162	timecost = 0.011071s
CS: find better solution, the fvsp is = 161	timecost = 0.011084s
CS: find better solution, the fvsp is = 160	timecost = 0.011097s
CS: find better solution, the fvsp is = 159	timecost = 0.011751s
CS: find better solution, the fvsp is = 158	timecost = 0.012404s
CS: find better solution, the fvsp is = 157	timecost = 0.012419s
CS: find better solution, the fvsp is = 156	timecost = 0.012432s
CS: find better solution, the fvsp is = 155	timecost = 0.014345s
CS: find better solution, the fvsp is = 154	timecost = 0.016211s
CS: find better solution, the fvsp is = 153	timecost = 0.01674s
CS: find better solution, the fvsp is = 152	timecost = 0.01898s
CS: find better solution, the fvsp is = 151	timecost = 0.022308s
CS: find better solution, the fvsp is = 150	timecost = 0.022323s
CS: find better solution, the fvsp is = 149	timecost = 0.035525s
CS: find better solution, the fvsp is = 148	timecost = 0.045428s
CS: find better solution, the fvsp is = 147	timecost = 0.056413s
CS: find better solution, the fvsp is = 146	timecost = 0.069021s
CS: find better solution, the fvsp is = 145	timecost = 0.069436s
CS: find better solution, the fvsp is = 144	timecost = 0.094246s
CS: find better solution, the fvsp is = 143	timecost = 0.09513s
CS: find better solution, the fvsp is = 142	timecost = 0.142896s
CS: find better solution, the fvsp is = 141	timecost = 0.171937s
CS: find better solution, the fvsp is = 140	timecost = 0.187257s
CS: find better solution, the fvsp is = 139	timecost = 0.383547s
CS: find better solution, the fvsp is = 138	timecost = 0.475465s
CS: find better solution, the fvsp is = 137	timecost = 0.719182s
CS: find better solution, the fvsp is = 136	timecost = 35.899s
local_f = 137
key node:
283 82 258 195 255 3 111 337 107 221 369 260 32 239 478 386 134 225 496 439 186 309 249 446 382 99 353 421 18 96 124 220 453 491 72 35 224 235 311 257 279 164 156 15 201 351 454 148 431 177 447 112 106 426 103 328 118 57 154 152 414 188 298 318 388 451 85 461 252 474 142 42 307 116 193 108 325 172 364 75 48 281 217 199 445 44 444 93 200 121 377 223 347 293 53 179 146 384 254 50 289 67 180 321 33 …
============================ round 7 ===============================
Complete the construction of the initial solution, the fvsp is = 219	timecost = 0.002387s
CS: find better solution, the fvsp is = 218	timecost = 0.004047s
CS: find better solution, the fvsp is = 217	timecost = 0.00406s
CS: find better solution, the fvsp is = 216	timecost = 0.004074s
CS: find better solution, the fvsp is = 215	timecost = 0.004088s
CS: find better solution, the fvsp is = 214	timecost = 0.004101s
CS: find better solution, the fvsp is = 213	timecost = 0.004113s
CS: find better solution, the fvsp is = 212	timecost = 0.004125s
CS: find better solution, the fvsp is = 211	timecost = 0.004142s
CS: find better solution, the fvsp is = 210	timecost = 0.004154s
CS: find better solution, the fvsp is = 209	timecost = 0.004167s
CS: find better solution, the fvsp is = 208	timecost = 0.004179s
CS: find better solution, the fvsp is = 207	timecost = 0.004193s
CS: find better solution, the fvsp is = 206	timecost = 0.004204s
CS: find better solution, the fvsp is = 205	timecost = 0.004218s
CS: find better solution, the fvsp is = 204	timecost = 0.004231s
CS: find better solution, the fvsp is = 203	timecost = 0.004244s
CS: find better solution, the fvsp is = 202	timecost = 0.004258s
CS: find better solution, the fvsp is = 201	timecost = 0.00427s
CS: find better solution, the fvsp is = 200	timecost = 0.004283s
CS: find better solution, the fvsp is = 199	timecost = 0.004298s
CS: find better solution, the fvsp is = 198	timecost = 0.004313s
CS: find better solution, the fvsp is = 197	timecost = 0.004328s
CS: find better solution, the fvsp is = 196	timecost = 0.004342s
CS: find better solution, the fvsp is = 195	timecost = 0.004354s
CS: find better solution, the fvsp is = 194	timecost = 0.004367s
CS: find better solution, the fvsp is = 193	timecost = 0.00438s
CS: find better solution, the fvsp is = 192	timecost = 0.005434s
CS: find better solution, the fvsp is = 191	timecost = 0.005448s
CS: find better solution, the fvsp is = 190	timecost = 0.005462s
CS: find better solution, the fvsp is = 189	timecost = 0.005478s
CS: find better solution, the fvsp is = 188	timecost = 0.00549s
CS: find better solution, the fvsp is = 187	timecost = 0.005502s
CS: find better solution, the fvsp is = 186	timecost = 0.005513s
CS: find better solution, the fvsp is = 185	timecost = 0.005526s
CS: find better solution, the fvsp is = 184	timecost = 0.005538s
CS: find better solution, the fvsp is = 183	timecost = 0.005551s
CS: find better solution, the fvsp is = 182	timecost = 0.005564s
CS: find better solution, the fvsp is = 181	timecost = 0.005577s
CS: find better solution, the fvsp is = 180	timecost = 0.005596s
CS: find better solution, the fvsp is = 179	timecost = 0.006481s
CS: find better solution, the fvsp is = 178	timecost = 0.006496s
CS: find better solution, the fvsp is = 177	timecost = 0.006509s
CS: find better solution, the fvsp is = 176	timecost = 0.006524s
CS: find better solution, the fvsp is = 175	timecost = 0.006537s
CS: find better solution, the fvsp is = 174	timecost = 0.00655s
CS: find better solution, the fvsp is = 173	timecost = 0.006562s
CS: find better solution, the fvsp is = 172	timecost = 0.006572s
CS: find better solution, the fvsp is = 171	timecost = 0.007345s
CS: find better solution, the fvsp is = 170	timecost = 0.007359s
CS: find better solution, the fvsp is = 169	timecost = 0.008166s
CS: find better solution, the fvsp is = 168	timecost = 0.008181s
CS: find better solution, the fvsp is = 167	timecost = 0.008194s
CS: find better solution, the fvsp is = 166	timecost = 0.008207s
CS: find better solution, the fvsp is = 165	timecost = 0.008896s
CS: find better solution, the fvsp is = 164	timecost = 0.008909s
CS: find better solution, the fvsp is = 163	timecost = 0.008923s
CS: find better solution, the fvsp is = 162	timecost = 0.009563s
CS: find better solution, the fvsp is = 161	timecost = 0.010317s
CS: find better solution, the fvsp is = 160	timecost = 0.011014s
CS: find better solution, the fvsp is = 159	timecost = 0.011027s
CS: find better solution, the fvsp is = 158	timecost = 0.011705s
CS: find better solution, the fvsp is = 157	timecost = 0.01172s
CS: find better solution, the fvsp is = 156	timecost = 0.011734s
CS: find better solution, the fvsp is = 155	timecost = 0.014161s
CS: find better solution, the fvsp is = 154	timecost = 0.014177s
CS: find better solution, the fvsp is = 153	timecost = 0.017711s
CS: find better solution, the fvsp is = 152	timecost = 0.018246s
CS: find better solution, the fvsp is = 151	timecost = 0.019706s
CS: find better solution, the fvsp is = 150	timecost = 0.023303s
CS: find better solution, the fvsp is = 149	timecost = 0.036792s
CS: find better solution, the fvsp is = 148	timecost = 0.037702s
CS: find better solution, the fvsp is = 147	timecost = 0.045411s
CS: find better solution, the fvsp is = 146	timecost = 0.047508s
CS: find better solution, the fvsp is = 145	timecost = 0.047524s
CS: find better solution, the fvsp is = 144	timecost = 0.056314s
CS: find better solution, the fvsp is = 143	timecost = 0.099326s
CS: find better solution, the fvsp is = 142	timecost = 0.099784s
CS: find better solution, the fvsp is = 141	timecost = 0.13709s
CS: find better solution, the fvsp is = 140	timecost = 0.370651s
CS: find better solution, the fvsp is = 139	timecost = 0.4972s
CS: find better solution, the fvsp is = 138	timecost = 0.980901s
CS: find better solution, the fvsp is = 137	timecost = 1.83914s
CS: find better solution, the fvsp is = 136	timecost = 3.30844s
local_f = 137
key node:
201 224 193 264 107 187 137 447 289 180 121 349 32 258 351 206 99 166 283 431 75 402 96 461 221 103 446 86 179 353 335 328 108 239 439 111 47 164 388 369 199 281 263 271 332 93 220 474 311 85 50 15 464 162 67 344 248 14 142 318 451 192 377 3 223 163 337 27 200 444 184 106 496 386 260 321 471 20 251 347 456 217 426 384 172 139 252 70 152 205 249 364 363 44 65 208 235 454 325 35 154 322 138 13 255 …
============================ round 8 ===============================
Complete the construction of the initial solution, the fvsp is = 217	timecost = 0.002408s
CS: find better solution, the fvsp is = 216	timecost = 0.003879s
CS: find better solution, the fvsp is = 215	timecost = 0.003894s
CS: find better solution, the fvsp is = 214	timecost = 0.003909s
CS: find better solution, the fvsp is = 213	timecost = 0.003922s
CS: find better solution, the fvsp is = 212	timecost = 0.003934s
CS: find better solution, the fvsp is = 211	timecost = 0.003948s
CS: find better solution, the fvsp is = 210	timecost = 0.003959s
CS: find better solution, the fvsp is = 209	timecost = 0.003972s
CS: find better solution, the fvsp is = 208	timecost = 0.003982s
CS: find better solution, the fvsp is = 207	timecost = 0.003996s
CS: find better solution, the fvsp is = 206	timecost = 0.004008s
CS: find better solution, the fvsp is = 205	timecost = 0.00402s
CS: find better solution, the fvsp is = 204	timecost = 0.004033s
CS: find better solution, the fvsp is = 203	timecost = 0.004044s
CS: find better solution, the fvsp is = 202	timecost = 0.004056s
CS: find better solution, the fvsp is = 201	timecost = 0.004068s
CS: find better solution, the fvsp is = 200	timecost = 0.004083s
CS: find better solution, the fvsp is = 199	timecost = 0.004096s
CS: find better solution, the fvsp is = 198	timecost = 0.00411s
CS: find better solution, the fvsp is = 197	timecost = 0.004121s
CS: find better solution, the fvsp is = 196	timecost = 0.004134s
CS: find better solution, the fvsp is = 195	timecost = 0.004146s
CS: find better solution, the fvsp is = 194	timecost = 0.004159s
CS: find better solution, the fvsp is = 193	timecost = 0.004171s
CS: find better solution, the fvsp is = 192	timecost = 0.004184s
CS: find better solution, the fvsp is = 191	timecost = 0.005193s
CS: find better solution, the fvsp is = 190	timecost = 0.005207s
CS: find better solution, the fvsp is = 189	timecost = 0.00522s
CS: find better solution, the fvsp is = 188	timecost = 0.005232s
CS: find better solution, the fvsp is = 187	timecost = 0.005246s
CS: find better solution, the fvsp is = 186	timecost = 0.005259s
CS: find better solution, the fvsp is = 185	timecost = 0.005274s
CS: find better solution, the fvsp is = 184	timecost = 0.006324s
CS: find better solution, the fvsp is = 183	timecost = 0.006337s
CS: find better solution, the fvsp is = 182	timecost = 0.00635s
CS: find better solution, the fvsp is = 181	timecost = 0.006364s
CS: find better solution, the fvsp is = 180	timecost = 0.006379s
CS: find better solution, the fvsp is = 179	timecost = 0.006394s
CS: find better solution, the fvsp is = 178	timecost = 0.006408s
CS: find better solution, the fvsp is = 177	timecost = 0.00642s
CS: find better solution, the fvsp is = 176	timecost = 0.006431s
CS: find better solution, the fvsp is = 175	timecost = 0.006443s
CS: find better solution, the fvsp is = 174	timecost = 0.006455s
CS: find better solution, the fvsp is = 173	timecost = 0.007218s
CS: find better solution, the fvsp is = 172	timecost = 0.008008s
CS: find better solution, the fvsp is = 171	timecost = 0.008967s
CS: find better solution, the fvsp is = 170	timecost = 0.008981s
CS: find better solution, the fvsp is = 169	timecost = 0.008995s
CS: find better solution, the fvsp is = 168	timecost = 0.010481s
CS: find better solution, the fvsp is = 167	timecost = 0.011176s
CS: find better solution, the fvsp is = 166	timecost = 0.011921s
CS: find better solution, the fvsp is = 165	timecost = 0.013386s
CS: find better solution, the fvsp is = 164	timecost = 0.013401s
CS: find better solution, the fvsp is = 163	timecost = 0.015534s
CS: find better solution, the fvsp is = 162	timecost = 0.017662s
CS: find better solution, the fvsp is = 161	timecost = 0.017675s
CS: find better solution, the fvsp is = 160	timecost = 0.017687s
CS: find better solution, the fvsp is = 159	timecost = 0.018222s
CS: find better solution, the fvsp is = 158	timecost = 0.018235s
CS: find better solution, the fvsp is = 157	timecost = 0.018249s
CS: find better solution, the fvsp is = 156	timecost = 0.01826s
CS: find better solution, the fvsp is = 155	timecost = 0.021542s
CS: find better solution, the fvsp is = 154	timecost = 0.022126s
CS: find better solution, the fvsp is = 153	timecost = 0.027525s
CS: find better solution, the fvsp is = 152	timecost = 0.027541s
CS: find better solution, the fvsp is = 151	timecost = 0.027559s
CS: find better solution, the fvsp is = 150	timecost = 0.028754s
CS: find better solution, the fvsp is = 149	timecost = 0.035121s
CS: find better solution, the fvsp is = 148	timecost = 0.036992s
CS: find better solution, the fvsp is = 147	timecost = 0.037927s
CS: find better solution, the fvsp is = 146	timecost = 0.038704s
CS: find better solution, the fvsp is = 145	timecost = 0.118695s
CS: find better solution, the fvsp is = 144	timecost = 0.32895s
CS: find better solution, the fvsp is = 143	timecost = 0.338796s
CS: find better solution, the fvsp is = 142	timecost = 0.386516s
CS: find better solution, the fvsp is = 141	timecost = 0.437805s
CS: find better solution, the fvsp is = 140	timecost = 0.507756s
CS: find better solution, the fvsp is = 139	timecost = 0.823061s
CS: find better solution, the fvsp is = 138	timecost = 2.17381s
CS: find better solution, the fvsp is = 137	timecost = 2.52137s
CS: find better solution, the fvsp is = 136	timecost = 2.73476s
CS: find better solution, the fvsp is = 135	timecost = 25.4309s
local_f = 136
key node:
311 42 260 382 347 189 359 386 32 310 474 328 18 455 426 148 478 341 369 138 103 184 178 193 361 422 432 332 324 258 414 248 166 294 175 179 180 116 471 353 496 70 154 206 57 50 132 177 479 439 410 469 134 38 317 4 201 187 224 85 118 340 238 271 157 217 264 321 3 355 174 451 464 318 440 322 446 377 43 349 374 93 331 158 131 461 100 86 239 72 99 447 337 458 188 454 364 48 241 257 64 33 195 499 83 …
============================ round 9 ===============================
Complete the construction of the initial solution, the fvsp is = 229	timecost = 0.002323s
CS: find better solution, the fvsp is = 228	timecost = 0.004069s
CS: find better solution, the fvsp is = 227	timecost = 0.004083s
CS: find better solution, the fvsp is = 226	timecost = 0.004095s
CS: find better solution, the fvsp is = 225	timecost = 0.004107s
CS: find better solution, the fvsp is = 224	timecost = 0.004119s
CS: find better solution, the fvsp is = 223	timecost = 0.004132s
CS: find better solution, the fvsp is = 222	timecost = 0.004143s
CS: find better solution, the fvsp is = 221	timecost = 0.004158s
CS: find better solution, the fvsp is = 220	timecost = 0.004171s
CS: find better solution, the fvsp is = 219	timecost = 0.004184s
CS: find better solution, the fvsp is = 218	timecost = 0.004206s
CS: find better solution, the fvsp is = 217	timecost = 0.004221s
CS: find better solution, the fvsp is = 216	timecost = 0.004235s
CS: find better solution, the fvsp is = 215	timecost = 0.004248s
CS: find better solution, the fvsp is = 214	timecost = 0.00426s
CS: find better solution, the fvsp is = 213	timecost = 0.004272s
CS: find better solution, the fvsp is = 212	timecost = 0.004284s
CS: find better solution, the fvsp is = 211	timecost = 0.004296s
CS: find better solution, the fvsp is = 210	timecost = 0.004309s
CS: find better solution, the fvsp is = 209	timecost = 0.004321s
CS: find better solution, the fvsp is = 208	timecost = 0.004336s
CS: find better solution, the fvsp is = 207	timecost = 0.004348s
CS: find better solution, the fvsp is = 206	timecost = 0.004359s
CS: find better solution, the fvsp is = 205	timecost = 0.004373s
CS: find better solution, the fvsp is = 204	timecost = 0.004387s
CS: find better solution, the fvsp is = 203	timecost = 0.004399s
CS: find better solution, the fvsp is = 202	timecost = 0.00441s
CS: find better solution, the fvsp is = 201	timecost = 0.004422s
CS: find better solution, the fvsp is = 200	timecost = 0.004433s
CS: find better solution, the fvsp is = 199	timecost = 0.004447s
CS: find better solution, the fvsp is = 198	timecost = 0.00446s
CS: find better solution, the fvsp is = 197	timecost = 0.004473s
CS: find better solution, the fvsp is = 196	timecost = 0.004487s
CS: find better solution, the fvsp is = 195	timecost = 0.004502s
CS: find better solution, the fvsp is = 194	timecost = 0.005656s
CS: find better solution, the fvsp is = 193	timecost = 0.005669s
CS: find better solution, the fvsp is = 192	timecost = 0.005681s
CS: find better solution, the fvsp is = 191	timecost = 0.005693s
CS: find better solution, the fvsp is = 190	timecost = 0.005707s
CS: find better solution, the fvsp is = 189	timecost = 0.005721s
CS: find better solution, the fvsp is = 188	timecost = 0.005734s
CS: find better solution, the fvsp is = 187	timecost = 0.005748s
CS: find better solution, the fvsp is = 186	timecost = 0.00576s
CS: find better solution, the fvsp is = 185	timecost = 0.005772s
CS: find better solution, the fvsp is = 184	timecost = 0.006827s
CS: find better solution, the fvsp is = 183	timecost = 0.006843s
CS: find better solution, the fvsp is = 182	timecost = 0.006857s
CS: find better solution, the fvsp is = 181	timecost = 0.007797s
CS: find better solution, the fvsp is = 180	timecost = 0.00781s
CS: find better solution, the fvsp is = 179	timecost = 0.007824s
CS: find better solution, the fvsp is = 178	timecost = 0.007838s
CS: find better solution, the fvsp is = 177	timecost = 0.007851s
CS: find better solution, the fvsp is = 176	timecost = 0.007866s
CS: find better solution, the fvsp is = 175	timecost = 0.007879s
CS: find better solution, the fvsp is = 174	timecost = 0.007894s
CS: find better solution, the fvsp is = 173	timecost = 0.007905s
CS: find better solution, the fvsp is = 172	timecost = 0.00792s
CS: find better solution, the fvsp is = 171	timecost = 0.008707s
CS: find better solution, the fvsp is = 170	timecost = 0.008721s
CS: find better solution, the fvsp is = 169	timecost = 0.008734s
CS: find better solution, the fvsp is = 168	timecost = 0.008746s
CS: find better solution, the fvsp is = 167	timecost = 0.008758s
CS: find better solution, the fvsp is = 166	timecost = 0.008772s
CS: find better solution, the fvsp is = 165	timecost = 0.008788s
CS: find better solution, the fvsp is = 164	timecost = 0.008804s
CS: find better solution, the fvsp is = 163	timecost = 0.012754s
CS: find better solution, the fvsp is = 162	timecost = 0.012768s
CS: find better solution, the fvsp is = 161	timecost = 0.012782s
CS: find better solution, the fvsp is = 160	timecost = 0.013782s
CS: find better solution, the fvsp is = 159	timecost = 0.013798s
CS: find better solution, the fvsp is = 158	timecost = 0.023077s
CS: find better solution, the fvsp is = 157	timecost = 0.024126s
CS: find better solution, the fvsp is = 156	timecost = 0.025688s
CS: find better solution, the fvsp is = 155	timecost = 0.0257s
CS: find better solution, the fvsp is = 154	timecost = 0.026983s
CS: find better solution, the fvsp is = 153	timecost = 0.029849s
CS: find better solution, the fvsp is = 152	timecost = 0.031909s
CS: find better solution, the fvsp is = 151	timecost = 0.032785s
CS: find better solution, the fvsp is = 150	timecost = 0.034201s
CS: find better solution, the fvsp is = 149	timecost = 0.037185s
CS: find better solution, the fvsp is = 148	timecost = 0.046107s
CS: find better solution, the fvsp is = 147	timecost = 0.049974s
CS: find better solution, the fvsp is = 146	timecost = 0.050509s
CS: find better solution, the fvsp is = 145	timecost = 0.053904s
CS: find better solution, the fvsp is = 144	timecost = 0.066145s
CS: find better solution, the fvsp is = 143	timecost = 0.070176s
CS: find better solution, the fvsp is = 142	timecost = 0.146812s
CS: find better solution, the fvsp is = 141	timecost = 0.422623s
CS: find better solution, the fvsp is = 140	timecost = 0.690333s
CS: find better solution, the fvsp is = 139	timecost = 1.16413s
CS: find better solution, the fvsp is = 138	timecost = 1.65358s
CS: find better solution, the fvsp is = 137	timecost = 3.19038s
CS: find better solution, the fvsp is = 136	timecost = 3.5074s
local_f = 137
key node:
154 353 471 257 235 337 107 386 369 255 264 496 50 116 281 249 223 139 283 331 75 388 318 385 4 158 246 201 175 206 322 311 3 377 260 205 286 103 328 221 275 258 384 225 13 224 16 233 474 439 444 217 57 134 289 141 478 347 32 355 146 451 241 232 138 76 163 489 317 363 374 118 382 187 364 479 310 226 325 70 426 156 86 332 424 42 414 288 48 499 186 194 399 220 321 271 179 239 137 66 180 464 193 254…
============================ round 10 ===============================
Complete the construction of the initial solution, the fvsp is = 229	timecost = 0.002302s
CS: find better solution, the fvsp is = 228	timecost = 0.004123s
CS: find better solution, the fvsp is = 227	timecost = 0.004143s
CS: find better solution, the fvsp is = 226	timecost = 0.004155s
CS: find better solution, the fvsp is = 225	timecost = 0.004167s
CS: find better solution, the fvsp is = 224	timecost = 0.004178s
CS: find better solution, the fvsp is = 223	timecost = 0.004191s
CS: find better solution, the fvsp is = 222	timecost = 0.004202s
CS: find better solution, the fvsp is = 221	timecost = 0.004214s
CS: find better solution, the fvsp is = 220	timecost = 0.004227s
CS: find better solution, the fvsp is = 219	timecost = 0.004239s
CS: find better solution, the fvsp is = 218	timecost = 0.00425s
CS: find better solution, the fvsp is = 217	timecost = 0.00426s
CS: find better solution, the fvsp is = 216	timecost = 0.004274s
CS: find better solution, the fvsp is = 215	timecost = 0.004286s
CS: find better solution, the fvsp is = 214	timecost = 0.004297s
CS: find better solution, the fvsp is = 213	timecost = 0.004308s
CS: find better solution, the fvsp is = 212	timecost = 0.004322s
CS: find better solution, the fvsp is = 211	timecost = 0.004333s
CS: find better solution, the fvsp is = 210	timecost = 0.004346s
CS: find better solution, the fvsp is = 209	timecost = 0.00436s
CS: find better solution, the fvsp is = 208	timecost = 0.004371s
CS: find better solution, the fvsp is = 207	timecost = 0.004384s
CS: find better solution, the fvsp is = 206	timecost = 0.004397s
CS: find better solution, the fvsp is = 205	timecost = 0.004408s
CS: find better solution, the fvsp is = 204	timecost = 0.004421s
CS: find better solution, the fvsp is = 203	timecost = 0.004433s
CS: find better solution, the fvsp is = 202	timecost = 0.004445s
CS: find better solution, the fvsp is = 201	timecost = 0.00446s
CS: find better solution, the fvsp is = 200	timecost = 0.004478s
CS: find better solution, the fvsp is = 199	timecost = 0.004492s
CS: find better solution, the fvsp is = 198	timecost = 0.004505s
CS: find better solution, the fvsp is = 197	timecost = 0.005712s
CS: find better solution, the fvsp is = 196	timecost = 0.005728s
CS: find better solution, the fvsp is = 195	timecost = 0.005739s
CS: find better solution, the fvsp is = 194	timecost = 0.005753s
CS: find better solution, the fvsp is = 193	timecost = 0.005764s
CS: find better solution, the fvsp is = 192	timecost = 0.005779s
CS: find better solution, the fvsp is = 191	timecost = 0.005794s
CS: find better solution, the fvsp is = 190	timecost = 0.005807s
CS: find better solution, the fvsp is = 189	timecost = 0.00582s
CS: find better solution, the fvsp is = 188	timecost = 0.005833s
CS: find better solution, the fvsp is = 187	timecost = 0.005845s
CS: find better solution, the fvsp is = 186	timecost = 0.005858s
CS: find better solution, the fvsp is = 185	timecost = 0.006874s
CS: find better solution, the fvsp is = 184	timecost = 0.006889s
CS: find better solution, the fvsp is = 183	timecost = 0.006902s
CS: find better solution, the fvsp is = 182	timecost = 0.006922s
CS: find better solution, the fvsp is = 181	timecost = 0.006933s
CS: find better solution, the fvsp is = 180	timecost = 0.006943s
CS: find better solution, the fvsp is = 179	timecost = 0.006955s
CS: find better solution, the fvsp is = 178	timecost = 0.006968s
CS: find better solution, the fvsp is = 177	timecost = 0.006981s
CS: find better solution, the fvsp is = 176	timecost = 0.007921s
CS: find better solution, the fvsp is = 175	timecost = 0.007936s
CS: find better solution, the fvsp is = 174	timecost = 0.008729s
CS: find better solution, the fvsp is = 173	timecost = 0.010521s
CS: find better solution, the fvsp is = 172	timecost = 0.010539s
CS: find better solution, the fvsp is = 171	timecost = 0.010551s
CS: find better solution, the fvsp is = 170	timecost = 0.010563s
CS: find better solution, the fvsp is = 169	timecost = 0.010577s
CS: find better solution, the fvsp is = 168	timecost = 0.010592s
CS: find better solution, the fvsp is = 167	timecost = 0.011297s
CS: find better solution, the fvsp is = 166	timecost = 0.011312s
CS: find better solution, the fvsp is = 165	timecost = 0.012715s
CS: find better solution, the fvsp is = 164	timecost = 0.01348s
CS: find better solution, the fvsp is = 163	timecost = 0.014961s
CS: find better solution, the fvsp is = 162	timecost = 0.014979s
CS: find better solution, the fvsp is = 161	timecost = 0.015633s
CS: find better solution, the fvsp is = 160	timecost = 0.015647s
CS: find better solution, the fvsp is = 159	timecost = 0.018377s
CS: find better solution, the fvsp is = 158	timecost = 0.018395s
CS: find better solution, the fvsp is = 157	timecost = 0.020128s
CS: find better solution, the fvsp is = 156	timecost = 0.022461s
CS: find better solution, the fvsp is = 155	timecost = 0.025374s
CS: find better solution, the fvsp is = 154	timecost = 0.029603s
CS: find better solution, the fvsp is = 153	timecost = 0.0319s
CS: find better solution, the fvsp is = 152	timecost = 0.034332s
CS: find better solution, the fvsp is = 151	timecost = 0.036645s
CS: find better solution, the fvsp is = 150	timecost = 0.037238s
CS: find better solution, the fvsp is = 149	timecost = 0.037252s
CS: find better solution, the fvsp is = 148	timecost = 0.038291s
CS: find better solution, the fvsp is = 147	timecost = 0.041784s
CS: find better solution, the fvsp is = 146	timecost = 0.041799s
CS: find better solution, the fvsp is = 145	timecost = 0.05138s
CS: find better solution, the fvsp is = 144	timecost = 0.079482s
CS: find better solution, the fvsp is = 143	timecost = 0.082371s
CS: find better solution, the fvsp is = 142	timecost = 0.085026s
CS: find better solution, the fvsp is = 141	timecost = 0.388429s
CS: find better solution, the fvsp is = 140	timecost = 0.437351s
CS: find better solution, the fvsp is = 139	timecost = 0.789659s
CS: find better solution, the fvsp is = 138	timecost = 0.821158s
CS: find better solution, the fvsp is = 137	timecost = 0.837769s
CS: find better solution, the fvsp is = 136	timecost = 4.30189s
local_f = 137
key node:
107 178 224 311 32 288 164 386 369 445 188 455 264 322 426 110 175 33 213 177 116 14 18 235 152 293 48 137 99 308 57 464 347 328 440 66 300 55 225 233 226 384 4 474 310 318 382 257 388 142 44 414 236 364 93 321 359 479 3 186 193 355 332 20 134 254 411 38 205 141 201 158 271 111 451 454 446 100 425 157 72 42 260 335 206 478 118 138 85 258 232 439 106 422 131 221 200 491 179 399 70 496 499 69 317 3…
============================ round 11 ===============================
Complete the construction of the initial solution, the fvsp is = 229	timecost = 0.002321s
CS: find better solution, the fvsp is = 228	timecost = 0.003982s
CS: find better solution, the fvsp is = 227	timecost = 0.003995s
CS: find better solution, the fvsp is = 226	timecost = 0.004008s
CS: find better solution, the fvsp is = 225	timecost = 0.00402s
CS: find better solution, the fvsp is = 224	timecost = 0.004033s
CS: find better solution, the fvsp is = 223	timecost = 0.004046s
CS: find better solution, the fvsp is = 222	timecost = 0.004059s
CS: find better solution, the fvsp is = 221	timecost = 0.004071s
CS: find better solution, the fvsp is = 220	timecost = 0.004082s
CS: find better solution, the fvsp is = 219	timecost = 0.004096s
CS: find better solution, the fvsp is = 218	timecost = 0.004114s
CS: find better solution, the fvsp is = 217	timecost = 0.004125s
CS: find better solution, the fvsp is = 216	timecost = 0.004136s
CS: find better solution, the fvsp is = 215	timecost = 0.004149s
CS: find better solution, the fvsp is = 214	timecost = 0.004162s
CS: find better solution, the fvsp is = 213	timecost = 0.004173s
CS: find better solution, the fvsp is = 212	timecost = 0.004185s
CS: find better solution, the fvsp is = 211	timecost = 0.004198s
CS: find better solution, the fvsp is = 210	timecost = 0.00421s
CS: find better solution, the fvsp is = 209	timecost = 0.004223s
CS: find better solution, the fvsp is = 208	timecost = 0.004235s
CS: find better solution, the fvsp is = 207	timecost = 0.004248s
CS: find better solution, the fvsp is = 206	timecost = 0.004259s
CS: find better solution, the fvsp is = 205	timecost = 0.004271s
CS: find better solution, the fvsp is = 204	timecost = 0.004281s
CS: find better solution, the fvsp is = 203	timecost = 0.004294s
CS: find better solution, the fvsp is = 202	timecost = 0.004307s
CS: find better solution, the fvsp is = 201	timecost = 0.004319s
CS: find better solution, the fvsp is = 200	timecost = 0.004331s
CS: find better solution, the fvsp is = 199	timecost = 0.004344s
CS: find better solution, the fvsp is = 198	timecost = 0.004358s
CS: find better solution, the fvsp is = 197	timecost = 0.005417s
CS: find better solution, the fvsp is = 196	timecost = 0.005431s
CS: find better solution, the fvsp is = 195	timecost = 0.005444s
CS: find better solution, the fvsp is = 194	timecost = 0.005456s
CS: find better solution, the fvsp is = 193	timecost = 0.00547s
CS: find better solution, the fvsp is = 192	timecost = 0.005481s
CS: find better solution, the fvsp is = 191	timecost = 0.005494s
CS: find better solution, the fvsp is = 190	timecost = 0.005506s
CS: find better solution, the fvsp is = 189	timecost = 0.005518s
CS: find better solution, the fvsp is = 188	timecost = 0.00553s
CS: find better solution, the fvsp is = 187	timecost = 0.005543s
CS: find better solution, the fvsp is = 186	timecost = 0.005555s
CS: find better solution, the fvsp is = 185	timecost = 0.006325s
CS: find better solution, the fvsp is = 184	timecost = 0.006339s
CS: find better solution, the fvsp is = 183	timecost = 0.006351s
CS: find better solution, the fvsp is = 182	timecost = 0.006362s
CS: find better solution, the fvsp is = 181	timecost = 0.006378s
CS: find better solution, the fvsp is = 180	timecost = 0.006395s
CS: find better solution, the fvsp is = 179	timecost = 0.006408s
CS: find better solution, the fvsp is = 178	timecost = 0.006421s
CS: find better solution, the fvsp is = 177	timecost = 0.007185s
CS: find better solution, the fvsp is = 176	timecost = 0.007197s
CS: find better solution, the fvsp is = 175	timecost = 0.007209s
CS: find better solution, the fvsp is = 174	timecost = 0.008053s
CS: find better solution, the fvsp is = 173	timecost = 0.010414s
CS: find better solution, the fvsp is = 172	timecost = 0.011202s
CS: find better solution, the fvsp is = 171	timecost = 0.011217s
CS: find better solution, the fvsp is = 170	timecost = 0.01123s
CS: find better solution, the fvsp is = 169	timecost = 0.011242s
CS: find better solution, the fvsp is = 168	timecost = 0.011256s
CS: find better solution, the fvsp is = 167	timecost = 0.011954s
CS: find better solution, the fvsp is = 166	timecost = 0.014076s
CS: find better solution, the fvsp is = 165	timecost = 0.014092s
CS: find better solution, the fvsp is = 164	timecost = 0.015399s
CS: find better solution, the fvsp is = 163	timecost = 0.015415s
CS: find better solution, the fvsp is = 162	timecost = 0.015429s
CS: find better solution, the fvsp is = 161	timecost = 0.019704s
CS: find better solution, the fvsp is = 160	timecost = 0.023844s
CS: find better solution, the fvsp is = 159	timecost = 0.02386s
CS: find better solution, the fvsp is = 158	timecost = 0.024556s
CS: find better solution, the fvsp is = 157	timecost = 0.026368s
CS: find better solution, the fvsp is = 156	timecost = 0.029584s
CS: find better solution, the fvsp is = 155	timecost = 0.029599s
CS: find better solution, the fvsp is = 154	timecost = 0.031961s
CS: find better solution, the fvsp is = 153	timecost = 0.034392s
CS: find better solution, the fvsp is = 152	timecost = 0.034411s
CS: find better solution, the fvsp is = 151	timecost = 0.034426s
CS: find better solution, the fvsp is = 150	timecost = 0.034438s
CS: find better solution, the fvsp is = 149	timecost = 0.044227s
CS: find better solution, the fvsp is = 148	timecost = 0.049597s
CS: find better solution, the fvsp is = 147	timecost = 0.092042s
CS: find better solution, the fvsp is = 146	timecost = 0.114188s
CS: find better solution, the fvsp is = 145	timecost = 0.114207s
CS: find better solution, the fvsp is = 144	timecost = 0.22215s
CS: find better solution, the fvsp is = 143	timecost = 0.301315s
CS: find better solution, the fvsp is = 142	timecost = 0.416097s
CS: find better solution, the fvsp is = 141	timecost = 0.535898s
CS: find better solution, the fvsp is = 140	timecost = 0.658946s
CS: find better solution, the fvsp is = 139	timecost = 0.847434s
CS: find better solution, the fvsp is = 138	timecost = 0.858953s
CS: find better solution, the fvsp is = 137	timecost = 18.821s
local_f = 138
key node:
369 323 412 414 224 310 234 72 348 208 205 260 238 439 264 322 103 132 180 110 131 241 63 108 422 146 489 169 164 65 138 18 426 431 3 325 155 311 69 105 14 139 120 140 331 479 399 152 107 476 64 32 281 308 461 200 220 297 137 38 382 239 189 464 121 364 447 166 6 101 451 499 469 353 148 337 478 384 195 48 199 75 309 42 85 111 254 40 17 386 213 232 324 156 179 321 454 4 201 340 455 258 492 183 313 …
============================ round 12 ===============================
Complete the construction of the initial solution, the fvsp is = 227	timecost = 0.002301s
CS: find better solution, the fvsp is = 226	timecost = 0.004042s
CS: find better solution, the fvsp is = 225	timecost = 0.004059s
CS: find better solution, the fvsp is = 224	timecost = 0.004072s
CS: find better solution, the fvsp is = 223	timecost = 0.004084s
CS: find better solution, the fvsp is = 222	timecost = 0.004098s
CS: find better solution, the fvsp is = 221	timecost = 0.004111s
CS: find better solution, the fvsp is = 220	timecost = 0.004125s
CS: find better solution, the fvsp is = 219	timecost = 0.004141s
CS: find better solution, the fvsp is = 218	timecost = 0.004152s
CS: find better solution, the fvsp is = 217	timecost = 0.004165s
CS: find better solution, the fvsp is = 216	timecost = 0.004177s
CS: find better solution, the fvsp is = 215	timecost = 0.00419s
CS: find better solution, the fvsp is = 214	timecost = 0.004202s
CS: find better solution, the fvsp is = 213	timecost = 0.004215s
CS: find better solution, the fvsp is = 212	timecost = 0.004227s
CS: find better solution, the fvsp is = 211	timecost = 0.004239s
CS: find better solution, the fvsp is = 210	timecost = 0.00425s
CS: find better solution, the fvsp is = 209	timecost = 0.004263s
CS: find better solution, the fvsp is = 208	timecost = 0.004275s
CS: find better solution, the fvsp is = 207	timecost = 0.004287s
CS: find better solution, the fvsp is = 206	timecost = 0.004299s
CS: find better solution, the fvsp is = 205	timecost = 0.004314s
CS: find better solution, the fvsp is = 204	timecost = 0.004326s
CS: find better solution, the fvsp is = 203	timecost = 0.004338s
CS: find better solution, the fvsp is = 202	timecost = 0.004351s
CS: find better solution, the fvsp is = 201	timecost = 0.004364s
CS: find better solution, the fvsp is = 200	timecost = 0.004376s
CS: find better solution, the fvsp is = 199	timecost = 0.004388s
CS: find better solution, the fvsp is = 198	timecost = 0.004399s
CS: find better solution, the fvsp is = 197	timecost = 0.004411s
CS: find better solution, the fvsp is = 196	timecost = 0.004424s
CS: find better solution, the fvsp is = 195	timecost = 0.004437s
CS: find better solution, the fvsp is = 194	timecost = 0.00445s
CS: find better solution, the fvsp is = 193	timecost = 0.005666s
CS: find better solution, the fvsp is = 192	timecost = 0.005682s
CS: find better solution, the fvsp is = 191	timecost = 0.005696s
CS: find better solution, the fvsp is = 190	timecost = 0.005708s
CS: find better solution, the fvsp is = 189	timecost = 0.005719s
CS: find better solution, the fvsp is = 188	timecost = 0.005732s
CS: find better solution, the fvsp is = 187	timecost = 0.005745s
CS: find better solution, the fvsp is = 186	timecost = 0.00576s
CS: find better solution, the fvsp is = 185	timecost = 0.005772s
CS: find better solution, the fvsp is = 184	timecost = 0.005788s
CS: find better solution, the fvsp is = 183	timecost = 0.005799s
CS: find better solution, the fvsp is = 182	timecost = 0.005812s
CS: find better solution, the fvsp is = 181	timecost = 0.005827s
CS: find better solution, the fvsp is = 180	timecost = 0.006829s
CS: find better solution, the fvsp is = 179	timecost = 0.006845s
CS: find better solution, the fvsp is = 178	timecost = 0.006857s
CS: find better solution, the fvsp is = 177	timecost = 0.006867s
CS: find better solution, the fvsp is = 176	timecost = 0.006881s
CS: find better solution, the fvsp is = 175	timecost = 0.006895s
CS: find better solution, the fvsp is = 174	timecost = 0.006909s
CS: find better solution, the fvsp is = 173	timecost = 0.007747s
CS: find better solution, the fvsp is = 172	timecost = 0.007762s
CS: find better solution, the fvsp is = 171	timecost = 0.007776s
CS: find better solution, the fvsp is = 170	timecost = 0.007788s
CS: find better solution, the fvsp is = 169	timecost = 0.007801s
CS: find better solution, the fvsp is = 168	timecost = 0.008557s
CS: find better solution, the fvsp is = 167	timecost = 0.00857s
CS: find better solution, the fvsp is = 166	timecost = 0.008582s
CS: find better solution, the fvsp is = 165	timecost = 0.008593s
CS: find better solution, the fvsp is = 164	timecost = 0.008607s
CS: find better solution, the fvsp is = 163	timecost = 0.008618s
CS: find better solution, the fvsp is = 162	timecost = 0.013044s
CS: find better solution, the fvsp is = 161	timecost = 0.013063s
CS: find better solution, the fvsp is = 160	timecost = 0.013827s
CS: find better solution, the fvsp is = 159	timecost = 0.014414s
CS: find better solution, the fvsp is = 158	timecost = 0.014427s
CS: find better solution, the fvsp is = 157	timecost = 0.015021s
CS: find better solution, the fvsp is = 156	timecost = 0.015038s
CS: find better solution, the fvsp is = 155	timecost = 0.020449s
CS: find better solution, the fvsp is = 154	timecost = 0.020463s
CS: find better solution, the fvsp is = 153	timecost = 0.031078s
CS: find better solution, the fvsp is = 152	timecost = 0.031096s
CS: find better solution, the fvsp is = 151	timecost = 0.03357s
CS: find better solution, the fvsp is = 150	timecost = 0.033585s
CS: find better solution, the fvsp is = 149	timecost = 0.03587s
CS: find better solution, the fvsp is = 148	timecost = 0.036696s
CS: find better solution, the fvsp is = 147	timecost = 0.037451s
CS: find better solution, the fvsp is = 146	timecost = 0.045438s
CS: find better solution, the fvsp is = 145	timecost = 0.054632s
CS: find better solution, the fvsp is = 144	timecost = 0.061499s
CS: find better solution, the fvsp is = 143	timecost = 0.147523s
CS: find better solution, the fvsp is = 142	timecost = 0.563272s
CS: find better solution, the fvsp is = 141	timecost = 0.580714s
CS: find better solution, the fvsp is = 140	timecost = 0.650149s
CS: find better solution, the fvsp is = 139	timecost = 0.712148s
CS: find better solution, the fvsp is = 138	timecost = 0.725418s
CS: find better solution, the fvsp is = 137	timecost = 0.75617s
CS: find better solution, the fvsp is = 136	timecost = 0.761307s
local_f = 137
key node:
358 220 55 312 237 63 195 148 213 281 116 205 189 297 386 421 193 238 139 414 199 382 48 251 388 221 107 455 298 372 187 286 399 332 134 426 156 369 232 197 118 121 149 249 182 328 75 318 252 164 32 200 96 258 325 446 42 254 257 18 20 152 180 241 447 188 135 206 353 14 33 146 451 308 364 340 255 166 4 16 108 183 321 474 435 285 93 132 359 284 431 208 310 138 479 422 61 471 239 264 64 111 439 341 …
============================ round 13 ===============================
Complete the construction of the initial solution, the fvsp is = 214	timecost = 0.002442s
CS: find better solution, the fvsp is = 213	timecost = 0.003927s
CS: find better solution, the fvsp is = 212	timecost = 0.003942s
CS: find better solution, the fvsp is = 211	timecost = 0.003956s
CS: find better solution, the fvsp is = 210	timecost = 0.003967s
CS: find better solution, the fvsp is = 209	timecost = 0.003979s
CS: find better solution, the fvsp is = 208	timecost = 0.003991s
CS: find better solution, the fvsp is = 207	timecost = 0.004002s
CS: find better solution, the fvsp is = 206	timecost = 0.004015s
CS: find better solution, the fvsp is = 205	timecost = 0.004028s
CS: find better solution, the fvsp is = 204	timecost = 0.00404s
CS: find better solution, the fvsp is = 203	timecost = 0.004052s
CS: find better solution, the fvsp is = 202	timecost = 0.004067s
CS: find better solution, the fvsp is = 201	timecost = 0.00408s
CS: find better solution, the fvsp is = 200	timecost = 0.004095s
CS: find better solution, the fvsp is = 199	timecost = 0.004107s
CS: find better solution, the fvsp is = 198	timecost = 0.00412s
CS: find better solution, the fvsp is = 197	timecost = 0.004134s
CS: find better solution, the fvsp is = 196	timecost = 0.004147s
CS: find better solution, the fvsp is = 195	timecost = 0.00416s
CS: find better solution, the fvsp is = 194	timecost = 0.004182s
CS: find better solution, the fvsp is = 193	timecost = 0.004193s
CS: find better solution, the fvsp is = 192	timecost = 0.004208s
CS: find better solution, the fvsp is = 191	timecost = 0.005398s
CS: find better solution, the fvsp is = 190	timecost = 0.005413s
CS: find better solution, the fvsp is = 189	timecost = 0.005427s
CS: find better solution, the fvsp is = 188	timecost = 0.005439s
CS: find better solution, the fvsp is = 187	timecost = 0.005451s
CS: find better solution, the fvsp is = 186	timecost = 0.005464s
CS: find better solution, the fvsp is = 185	timecost = 0.005475s
CS: find better solution, the fvsp is = 184	timecost = 0.006648s
CS: find better solution, the fvsp is = 183	timecost = 0.006666s
CS: find better solution, the fvsp is = 182	timecost = 0.006678s
CS: find better solution, the fvsp is = 181	timecost = 0.006697s
CS: find better solution, the fvsp is = 180	timecost = 0.006713s
CS: find better solution, the fvsp is = 179	timecost = 0.006725s
CS: find better solution, the fvsp is = 178	timecost = 0.006738s
CS: find better solution, the fvsp is = 177	timecost = 0.006751s
CS: find better solution, the fvsp is = 176	timecost = 0.007791s
CS: find better solution, the fvsp is = 175	timecost = 0.007806s
CS: find better solution, the fvsp is = 174	timecost = 0.007822s
CS: find better solution, the fvsp is = 173	timecost = 0.007833s
CS: find better solution, the fvsp is = 172	timecost = 0.007847s
CS: find better solution, the fvsp is = 171	timecost = 0.007859s
CS: find better solution, the fvsp is = 170	timecost = 0.007872s
CS: find better solution, the fvsp is = 169	timecost = 0.008734s
CS: find better solution, the fvsp is = 168	timecost = 0.008748s
CS: find better solution, the fvsp is = 167	timecost = 0.008761s
CS: find better solution, the fvsp is = 166	timecost = 0.008776s
CS: find better solution, the fvsp is = 165	timecost = 0.00879s
CS: find better solution, the fvsp is = 164	timecost = 0.009507s
CS: find better solution, the fvsp is = 163	timecost = 0.01023s
CS: find better solution, the fvsp is = 162	timecost = 0.010246s
CS: find better solution, the fvsp is = 161	timecost = 0.01026s
CS: find better solution, the fvsp is = 160	timecost = 0.010274s
CS: find better solution, the fvsp is = 159	timecost = 0.010886s
CS: find better solution, the fvsp is = 158	timecost = 0.0109s
CS: find better solution, the fvsp is = 157	timecost = 0.015017s
CS: find better solution, the fvsp is = 156	timecost = 0.018203s
CS: find better solution, the fvsp is = 155	timecost = 0.018841s
CS: find better solution, the fvsp is = 154	timecost = 0.018856s
CS: find better solution, the fvsp is = 153	timecost = 0.021875s
CS: find better solution, the fvsp is = 152	timecost = 0.023605s
CS: find better solution, the fvsp is = 151	timecost = 0.025174s
CS: find better solution, the fvsp is = 150	timecost = 0.029751s
CS: find better solution, the fvsp is = 149	timecost = 0.030312s
CS: find better solution, the fvsp is = 148	timecost = 0.043309s
CS: find better solution, the fvsp is = 147	timecost = 0.044922s
CS: find better solution, the fvsp is = 146	timecost = 0.058884s
CS: find better solution, the fvsp is = 145	timecost = 0.06321s
CS: find better solution, the fvsp is = 144	timecost = 0.085698s
CS: find better solution, the fvsp is = 143	timecost = 0.128328s
CS: find better solution, the fvsp is = 142	timecost = 0.204638s
CS: find better solution, the fvsp is = 141	timecost = 0.219524s
CS: find better solution, the fvsp is = 140	timecost = 0.344313s
CS: find better solution, the fvsp is = 139	timecost = 0.346194s
CS: find better solution, the fvsp is = 138	timecost = 0.34668s
CS: find better solution, the fvsp is = 137	timecost = 0.440186s
CS: find better solution, the fvsp is = 136	timecost = 20.0674s
local_f = 137
key node:
283 217 264 116 288 93 57 188 48 369 363 118 226 174 232 220 235 96 372 38 454 156 3 478 444 110 208 195 451 112 446 82 180 186 103 358 289 72 491 192 318 152 193 201 421 50 33 85 44 439 75 431 65 344 225 206 328 281 386 249 474 158 464 124 325 223 166 310 456 472 20 149 426 154 47 172 205 461 257 15 121 55 453 67 447 337 144 14 353 382 207 111 224 349 162 322 496 187 13 351 164 200 42 384 146 38…
============================ round 14 ===============================
Complete the construction of the initial solution, the fvsp is = 230	timecost = 0.002297s
CS: find better solution, the fvsp is = 229	timecost = 0.004003s
CS: find better solution, the fvsp is = 228	timecost = 0.00402s
CS: find better solution, the fvsp is = 227	timecost = 0.004033s
CS: find better solution, the fvsp is = 226	timecost = 0.004044s
CS: find better solution, the fvsp is = 225	timecost = 0.00406s
CS: find better solution, the fvsp is = 224	timecost = 0.004075s
CS: find better solution, the fvsp is = 223	timecost = 0.004087s
CS: find better solution, the fvsp is = 222	timecost = 0.004101s
CS: find better solution, the fvsp is = 221	timecost = 0.00412s
CS: find better solution, the fvsp is = 220	timecost = 0.004134s
CS: find better solution, the fvsp is = 219	timecost = 0.004146s
CS: find better solution, the fvsp is = 218	timecost = 0.004158s
CS: find better solution, the fvsp is = 217	timecost = 0.00417s
CS: find better solution, the fvsp is = 216	timecost = 0.004183s
CS: find better solution, the fvsp is = 215	timecost = 0.004196s
CS: find better solution, the fvsp is = 214	timecost = 0.004208s
CS: find better solution, the fvsp is = 213	timecost = 0.004218s
CS: find better solution, the fvsp is = 212	timecost = 0.00423s
CS: find better solution, the fvsp is = 211	timecost = 0.004242s
CS: find better solution, the fvsp is = 210	timecost = 0.004254s
CS: find better solution, the fvsp is = 209	timecost = 0.004268s
CS: find better solution, the fvsp is = 208	timecost = 0.004281s
CS: find better solution, the fvsp is = 207	timecost = 0.004295s
CS: find better solution, the fvsp is = 206	timecost = 0.004308s
CS: find better solution, the fvsp is = 205	timecost = 0.00432s
CS: find better solution, the fvsp is = 204	timecost = 0.004332s
CS: find better solution, the fvsp is = 203	timecost = 0.004347s
CS: find better solution, the fvsp is = 202	timecost = 0.005736s
CS: find better solution, the fvsp is = 201	timecost = 0.005751s
CS: find better solution, the fvsp is = 200	timecost = 0.005764s
CS: find better solution, the fvsp is = 199	timecost = 0.005777s
CS: find better solution, the fvsp is = 198	timecost = 0.005789s
CS: find better solution, the fvsp is = 197	timecost = 0.005801s
CS: find better solution, the fvsp is = 196	timecost = 0.005813s
CS: find better solution, the fvsp is = 195	timecost = 0.005828s
CS: find better solution, the fvsp is = 194	timecost = 0.005843s
CS: find better solution, the fvsp is = 193	timecost = 0.005856s
CS: find better solution, the fvsp is = 192	timecost = 0.005868s
CS: find better solution, the fvsp is = 191	timecost = 0.005881s
CS: find better solution, the fvsp is = 190	timecost = 0.005893s
CS: find better solution, the fvsp is = 189	timecost = 0.005905s
CS: find better solution, the fvsp is = 188	timecost = 0.005917s
CS: find better solution, the fvsp is = 187	timecost = 0.00593s
CS: find better solution, the fvsp is = 186	timecost = 0.005944s
CS: find better solution, the fvsp is = 185	timecost = 0.005958s
CS: find better solution, the fvsp is = 184	timecost = 0.007015s
CS: find better solution, the fvsp is = 183	timecost = 0.007033s
CS: find better solution, the fvsp is = 182	timecost = 0.007047s
CS: find better solution, the fvsp is = 181	timecost = 0.00706s
CS: find better solution, the fvsp is = 180	timecost = 0.007075s
CS: find better solution, the fvsp is = 179	timecost = 0.007088s
CS: find better solution, the fvsp is = 178	timecost = 0.007111s
CS: find better solution, the fvsp is = 177	timecost = 0.007974s
CS: find better solution, the fvsp is = 176	timecost = 0.007987s
CS: find better solution, the fvsp is = 175	timecost = 0.008s
CS: find better solution, the fvsp is = 174	timecost = 0.008015s
CS: find better solution, the fvsp is = 173	timecost = 0.00803s
CS: find better solution, the fvsp is = 172	timecost = 0.008045s
CS: find better solution, the fvsp is = 171	timecost = 0.008775s
CS: find better solution, the fvsp is = 170	timecost = 0.008789s
CS: find better solution, the fvsp is = 169	timecost = 0.008803s
CS: find better solution, the fvsp is = 168	timecost = 0.008815s
CS: find better solution, the fvsp is = 167	timecost = 0.008829s
CS: find better solution, the fvsp is = 166	timecost = 0.00884s
CS: find better solution, the fvsp is = 165	timecost = 0.009411s
CS: find better solution, the fvsp is = 164	timecost = 0.009425s
CS: find better solution, the fvsp is = 163	timecost = 0.009441s
CS: find better solution, the fvsp is = 162	timecost = 0.009455s
CS: find better solution, the fvsp is = 161	timecost = 0.012374s
CS: find better solution, the fvsp is = 160	timecost = 0.01292s
CS: find better solution, the fvsp is = 159	timecost = 0.015644s
CS: find better solution, the fvsp is = 158	timecost = 0.015658s
CS: find better solution, the fvsp is = 157	timecost = 0.020293s
CS: find better solution, the fvsp is = 156	timecost = 0.020308s
CS: find better solution, the fvsp is = 155	timecost = 0.023568s
CS: find better solution, the fvsp is = 154	timecost = 0.039531s
CS: find better solution, the fvsp is = 153	timecost = 0.04097s
CS: find better solution, the fvsp is = 152	timecost = 0.041912s
CS: find better solution, the fvsp is = 151	timecost = 0.050499s
CS: find better solution, the fvsp is = 150	timecost = 0.058672s
CS: find better solution, the fvsp is = 149	timecost = 0.063727s
CS: find better solution, the fvsp is = 148	timecost = 0.076804s
CS: find better solution, the fvsp is = 147	timecost = 0.078069s
CS: find better solution, the fvsp is = 146	timecost = 0.152327s
CS: find better solution, the fvsp is = 145	timecost = 0.157087s
CS: find better solution, the fvsp is = 144	timecost = 0.354871s
CS: find better solution, the fvsp is = 143	timecost = 0.590021s
CS: find better solution, the fvsp is = 142	timecost = 0.590918s
CS: find better solution, the fvsp is = 141	timecost = 1.081s
CS: find better solution, the fvsp is = 140	timecost = 1.12597s
CS: find better solution, the fvsp is = 139	timecost = 1.19935s
CS: find better solution, the fvsp is = 138	timecost = 1.22521s
CS: find better solution, the fvsp is = 137	timecost = 5.96716s
CS: find better solution, the fvsp is = 136	timecost = 51.1949s
local_f = 137
key node:
325 461 318 148 421 474 53 384 188 424 206 264 137 223 492 155 156 208 57 200 456 55 195 217 255 220 14 446 469 205 351 96 386 322 457 33 121 108 249 184 472 248 152 110 99 347 251 335 232 116 35 172 271 139 414 238 164 72 471 38 478 394 20 65 146 86 50 321 388 444 48 431 186 166 283 496 118 369 260 111 281 193 179 382 353 258 454 311 259 451 93 491 464 364 239 81 349 221 289 310 44 201 162 103 3…
============================ round 15 ===============================
Complete the construction of the initial solution, the fvsp is = 226	timecost = 0.002324s
CS: find better solution, the fvsp is = 225	timecost = 0.004119s
CS: find better solution, the fvsp is = 224	timecost = 0.004133s
CS: find better solution, the fvsp is = 223	timecost = 0.004146s
CS: find better solution, the fvsp is = 222	timecost = 0.00416s
CS: find better solution, the fvsp is = 221	timecost = 0.004172s
CS: find better solution, the fvsp is = 220	timecost = 0.004185s
CS: find better solution, the fvsp is = 219	timecost = 0.004199s
CS: find better solution, the fvsp is = 218	timecost = 0.004211s
CS: find better solution, the fvsp is = 217	timecost = 0.004222s
CS: find better solution, the fvsp is = 216	timecost = 0.004237s
CS: find better solution, the fvsp is = 215	timecost = 0.004251s
CS: find better solution, the fvsp is = 214	timecost = 0.004261s
CS: find better solution, the fvsp is = 213	timecost = 0.004274s
CS: find better solution, the fvsp is = 212	timecost = 0.004285s
CS: find better solution, the fvsp is = 211	timecost = 0.004299s
CS: find better solution, the fvsp is = 210	timecost = 0.004311s
CS: find better solution, the fvsp is = 209	timecost = 0.004323s
CS: find better solution, the fvsp is = 208	timecost = 0.004335s
CS: find better solution, the fvsp is = 207	timecost = 0.004347s
CS: find better solution, the fvsp is = 206	timecost = 0.004359s
CS: find better solution, the fvsp is = 205	timecost = 0.004372s
CS: find better solution, the fvsp is = 204	timecost = 0.004384s
CS: find better solution, the fvsp is = 203	timecost = 0.004396s
CS: find better solution, the fvsp is = 202	timecost = 0.004413s
CS: find better solution, the fvsp is = 201	timecost = 0.004426s
CS: find better solution, the fvsp is = 200	timecost = 0.005739s
CS: find better solution, the fvsp is = 199	timecost = 0.005752s
CS: find better solution, the fvsp is = 198	timecost = 0.005763s
CS: find better solution, the fvsp is = 197	timecost = 0.005778s
CS: find better solution, the fvsp is = 196	timecost = 0.00579s
CS: find better solution, the fvsp is = 195	timecost = 0.005806s
CS: find better solution, the fvsp is = 194	timecost = 0.005819s
CS: find better solution, the fvsp is = 193	timecost = 0.005832s
CS: find better solution, the fvsp is = 192	timecost = 0.005846s
CS: find better solution, the fvsp is = 191	timecost = 0.005859s
CS: find better solution, the fvsp is = 190	timecost = 0.005873s
CS: find better solution, the fvsp is = 189	timecost = 0.005887s
CS: find better solution, the fvsp is = 188	timecost = 0.0059s
CS: find better solution, the fvsp is = 187	timecost = 0.005912s
CS: find better solution, the fvsp is = 186	timecost = 0.005924s
CS: find better solution, the fvsp is = 185	timecost = 0.005935s
CS: find better solution, the fvsp is = 184	timecost = 0.005947s
CS: find better solution, the fvsp is = 183	timecost = 0.005961s
CS: find better solution, the fvsp is = 182	timecost = 0.005974s
CS: find better solution, the fvsp is = 181	timecost = 0.00679s
CS: find better solution, the fvsp is = 180	timecost = 0.006806s
CS: find better solution, the fvsp is = 179	timecost = 0.006818s
CS: find better solution, the fvsp is = 178	timecost = 0.00683s
CS: find better solution, the fvsp is = 177	timecost = 0.006841s
CS: find better solution, the fvsp is = 176	timecost = 0.006853s
CS: find better solution, the fvsp is = 175	timecost = 0.006866s
CS: find better solution, the fvsp is = 174	timecost = 0.00688s
CS: find better solution, the fvsp is = 173	timecost = 0.006891s
CS: find better solution, the fvsp is = 172	timecost = 0.006906s
CS: find better solution, the fvsp is = 171	timecost = 0.008321s
CS: find better solution, the fvsp is = 170	timecost = 0.008335s
CS: find better solution, the fvsp is = 169	timecost = 0.008347s
CS: find better solution, the fvsp is = 168	timecost = 0.008967s
CS: find better solution, the fvsp is = 167	timecost = 0.00898s
CS: find better solution, the fvsp is = 166	timecost = 0.009599s
CS: find better solution, the fvsp is = 165	timecost = 0.009614s
CS: find better solution, the fvsp is = 164	timecost = 0.01019s
CS: find better solution, the fvsp is = 163	timecost = 0.010205s
CS: find better solution, the fvsp is = 162	timecost = 0.010218s
CS: find better solution, the fvsp is = 161	timecost = 0.010696s
CS: find better solution, the fvsp is = 160	timecost = 0.013431s
CS: find better solution, the fvsp is = 159	timecost = 0.017126s
CS: find better solution, the fvsp is = 158	timecost = 0.018694s
CS: find better solution, the fvsp is = 157	timecost = 0.018706s
CS: find better solution, the fvsp is = 156	timecost = 0.018718s
CS: find better solution, the fvsp is = 155	timecost = 0.019193s
CS: find better solution, the fvsp is = 154	timecost = 0.021324s
CS: find better solution, the fvsp is = 153	timecost = 0.032976s
CS: find better solution, the fvsp is = 152	timecost = 0.03974s
CS: find better solution, the fvsp is = 151	timecost = 0.043694s
CS: find better solution, the fvsp is = 150	timecost = 0.043709s
CS: find better solution, the fvsp is = 149	timecost = 0.056204s
CS: find better solution, the fvsp is = 148	timecost = 0.060573s
CS: find better solution, the fvsp is = 147	timecost = 0.070999s
CS: find better solution, the fvsp is = 146	timecost = 0.077573s
CS: find better solution, the fvsp is = 145	timecost = 0.118427s
CS: find better solution, the fvsp is = 144	timecost = 0.194954s
CS: find better solution, the fvsp is = 143	timecost = 0.196674s
CS: find better solution, the fvsp is = 142	timecost = 0.224082s
CS: find better solution, the fvsp is = 141	timecost = 0.33635s
CS: find better solution, the fvsp is = 140	timecost = 0.356706s
CS: find better solution, the fvsp is = 139	timecost = 0.538944s
CS: find better solution, the fvsp is = 138	timecost = 0.685375s
CS: find better solution, the fvsp is = 137	timecost = 1.79587s
CS: find better solution, the fvsp is = 136	timecost = 7.42228s
CS: find better solution, the fvsp is = 135	timecost = 50.4133s
local_f = 136
key node:
205 66 86 492 337 38 179 174 341 440 134 478 455 4 332 177 146 208 116 271 106 70 110 175 6 42 241 141 264 384 479 324 259 111 321 331 73 226 180 355 469 254 225 99 166 491 55 157 206 414 454 421 461 107 471 439 142 48 249 138 335 178 213 239 14 193 64 154 81 422 223 3 474 300 188 201 288 499 186 426 18 65 164 82 310 451 328 33 445 447 364 369 446 224 85 281 388 246 340 137 464 152 320 195 156 23…
============================ round 16 ===============================
Complete the construction of the initial solution, the fvsp is = 238	timecost = 0.002207s
CS: find better solution, the fvsp is = 237	timecost = 0.004188s
CS: find better solution, the fvsp is = 236	timecost = 0.004205s
CS: find better solution, the fvsp is = 235	timecost = 0.00422s
CS: find better solution, the fvsp is = 234	timecost = 0.004234s
CS: find better solution, the fvsp is = 233	timecost = 0.004246s
CS: find better solution, the fvsp is = 232	timecost = 0.004261s
CS: find better solution, the fvsp is = 231	timecost = 0.004274s
CS: find better solution, the fvsp is = 230	timecost = 0.004288s
CS: find better solution, the fvsp is = 229	timecost = 0.004302s
CS: find better solution, the fvsp is = 228	timecost = 0.004315s
CS: find better solution, the fvsp is = 227	timecost = 0.004329s
CS: find better solution, the fvsp is = 226	timecost = 0.004341s
CS: find better solution, the fvsp is = 225	timecost = 0.004354s
CS: find better solution, the fvsp is = 224	timecost = 0.004366s
CS: find better solution, the fvsp is = 223	timecost = 0.004382s
CS: find better solution, the fvsp is = 222	timecost = 0.004396s
CS: find better solution, the fvsp is = 221	timecost = 0.004409s
CS: find better solution, the fvsp is = 220	timecost = 0.004422s
CS: find better solution, the fvsp is = 219	timecost = 0.004436s
CS: find better solution, the fvsp is = 218	timecost = 0.004451s
CS: find better solution, the fvsp is = 217	timecost = 0.004464s
CS: find better solution, the fvsp is = 216	timecost = 0.004477s
CS: find better solution, the fvsp is = 215	timecost = 0.004489s
CS: find better solution, the fvsp is = 214	timecost = 0.004502s
CS: find better solution, the fvsp is = 213	timecost = 0.004517s
CS: find better solution, the fvsp is = 212	timecost = 0.00453s
CS: find better solution, the fvsp is = 211	timecost = 0.004543s
CS: find better solution, the fvsp is = 210	timecost = 0.004557s
CS: find better solution, the fvsp is = 209	timecost = 0.00457s
CS: find better solution, the fvsp is = 208	timecost = 0.004581s
CS: find better solution, the fvsp is = 207	timecost = 0.004594s
CS: find better solution, the fvsp is = 206	timecost = 0.004607s
CS: find better solution, the fvsp is = 205	timecost = 0.004621s
CS: find better solution, the fvsp is = 204	timecost = 0.004635s
CS: find better solution, the fvsp is = 203	timecost = 0.00465s
CS: find better solution, the fvsp is = 202	timecost = 0.004663s
CS: find better solution, the fvsp is = 201	timecost = 0.005969s
CS: find better solution, the fvsp is = 200	timecost = 0.005984s
CS: find better solution, the fvsp is = 199	timecost = 0.005998s
CS: find better solution, the fvsp is = 198	timecost = 0.006013s
CS: find better solution, the fvsp is = 197	timecost = 0.006026s
CS: find better solution, the fvsp is = 196	timecost = 0.00604s
CS: find better solution, the fvsp is = 195	timecost = 0.006055s
CS: find better solution, the fvsp is = 194	timecost = 0.006069s
CS: find better solution, the fvsp is = 193	timecost = 0.006084s
CS: find better solution, the fvsp is = 192	timecost = 0.006099s
CS: find better solution, the fvsp is = 191	timecost = 0.00612s
CS: find better solution, the fvsp is = 190	timecost = 0.006134s
CS: find better solution, the fvsp is = 189	timecost = 0.006147s
CS: find better solution, the fvsp is = 188	timecost = 0.006159s
CS: find better solution, the fvsp is = 187	timecost = 0.006173s
CS: find better solution, the fvsp is = 186	timecost = 0.006186s
CS: find better solution, the fvsp is = 185	timecost = 0.006201s
CS: find better solution, the fvsp is = 184	timecost = 0.006217s
CS: find better solution, the fvsp is = 183	timecost = 0.007307s
CS: find better solution, the fvsp is = 182	timecost = 0.007322s
CS: find better solution, the fvsp is = 181	timecost = 0.007336s
CS: find better solution, the fvsp is = 180	timecost = 0.007349s
CS: find better solution, the fvsp is = 179	timecost = 0.007363s
CS: find better solution, the fvsp is = 178	timecost = 0.007377s
CS: find better solution, the fvsp is = 177	timecost = 0.007393s
CS: find better solution, the fvsp is = 176	timecost = 0.009234s
CS: find better solution, the fvsp is = 175	timecost = 0.00925s
CS: find better solution, the fvsp is = 174	timecost = 0.009264s
CS: find better solution, the fvsp is = 173	timecost = 0.009275s
CS: find better solution, the fvsp is = 172	timecost = 0.009289s
CS: find better solution, the fvsp is = 171	timecost = 0.010328s
CS: find better solution, the fvsp is = 170	timecost = 0.010343s
CS: find better solution, the fvsp is = 169	timecost = 0.010356s
CS: find better solution, the fvsp is = 168	timecost = 0.011181s
CS: find better solution, the fvsp is = 167	timecost = 0.011197s
CS: find better solution, the fvsp is = 166	timecost = 0.011209s
CS: find better solution, the fvsp is = 165	timecost = 0.011221s
CS: find better solution, the fvsp is = 164	timecost = 0.011234s
CS: find better solution, the fvsp is = 163	timecost = 0.012025s
CS: find better solution, the fvsp is = 162	timecost = 0.014824s
CS: find better solution, the fvsp is = 161	timecost = 0.014839s
CS: find better solution, the fvsp is = 160	timecost = 0.018693s
CS: find better solution, the fvsp is = 159	timecost = 0.019294s
CS: find better solution, the fvsp is = 158	timecost = 0.020459s
CS: find better solution, the fvsp is = 157	timecost = 0.022213s
CS: find better solution, the fvsp is = 156	timecost = 0.022231s
CS: find better solution, the fvsp is = 155	timecost = 0.02445s
CS: find better solution, the fvsp is = 154	timecost = 0.032995s
CS: find better solution, the fvsp is = 153	timecost = 0.033463s
CS: find better solution, the fvsp is = 152	timecost = 0.033477s
CS: find better solution, the fvsp is = 151	timecost = 0.039321s
CS: find better solution, the fvsp is = 150	timecost = 0.047169s
CS: find better solution, the fvsp is = 149	timecost = 0.049177s
CS: find better solution, the fvsp is = 148	timecost = 0.05175s
CS: find better solution, the fvsp is = 147	timecost = 0.071973s
CS: find better solution, the fvsp is = 146	timecost = 0.075322s
CS: find better solution, the fvsp is = 145	timecost = 0.095191s
CS: find better solution, the fvsp is = 144	timecost = 0.110387s
CS: find better solution, the fvsp is = 143	timecost = 0.146782s
CS: find better solution, the fvsp is = 142	timecost = 0.158441s
CS: find better solution, the fvsp is = 141	timecost = 0.161111s
CS: find better solution, the fvsp is = 140	timecost = 0.353923s
CS: find better solution, the fvsp is = 139	timecost = 1.29897s
CS: find better solution, the fvsp is = 138	timecost = 2.15289s
CS: find better solution, the fvsp is = 137	timecost = 2.16437s
CS: find better solution, the fvsp is = 136	timecost = 8.56866s
local_f = 137
key node:
156 47 369 131 321 138 257 221 148 158 487 283 141 319 300 382 439 451 241 384 259 386 239 179 464 32 364 456 14 324 223 205 111 107 414 220 474 64 99 33 63 93 226 201 3 455 311 154 4 454 85 38 188 134 70 42 331 206 55 374 20 164 217 355 48 335 359 317 224 347 461 399 208 57 446 479 478 322 344 260 187 152 110 249 337 491 440 310 238 65 421 193 445 180 377 233 388 137 86 325 271 177 118 178 72 25…
============================ round 17 ===============================
Complete the construction of the initial solution, the fvsp is = 224	timecost = 0.002346s
CS: find better solution, the fvsp is = 223	timecost = 0.004059s
CS: find better solution, the fvsp is = 222	timecost = 0.004076s
CS: find better solution, the fvsp is = 221	timecost = 0.004089s
CS: find better solution, the fvsp is = 220	timecost = 0.004104s
CS: find better solution, the fvsp is = 219	timecost = 0.004117s
CS: find better solution, the fvsp is = 218	timecost = 0.004131s
CS: find better solution, the fvsp is = 217	timecost = 0.004146s
CS: find better solution, the fvsp is = 216	timecost = 0.004159s
CS: find better solution, the fvsp is = 215	timecost = 0.004172s
CS: find better solution, the fvsp is = 214	timecost = 0.004185s
CS: find better solution, the fvsp is = 213	timecost = 0.004198s
CS: find better solution, the fvsp is = 212	timecost = 0.004211s
CS: find better solution, the fvsp is = 211	timecost = 0.004224s
CS: find better solution, the fvsp is = 210	timecost = 0.004237s
CS: find better solution, the fvsp is = 209	timecost = 0.004252s
CS: find better solution, the fvsp is = 208	timecost = 0.004264s
CS: find better solution, the fvsp is = 207	timecost = 0.004286s
CS: find better solution, the fvsp is = 206	timecost = 0.004299s
CS: find better solution, the fvsp is = 205	timecost = 0.004314s
CS: find better solution, the fvsp is = 204	timecost = 0.004334s
CS: find better solution, the fvsp is = 203	timecost = 0.00435s
CS: find better solution, the fvsp is = 202	timecost = 0.004362s
CS: find better solution, the fvsp is = 201	timecost = 0.004374s
CS: find better solution, the fvsp is = 200	timecost = 0.004387s
CS: find better solution, the fvsp is = 199	timecost = 0.0044s
CS: find better solution, the fvsp is = 198	timecost = 0.004414s
CS: find better solution, the fvsp is = 197	timecost = 0.004428s
CS: find better solution, the fvsp is = 196	timecost = 0.004441s
CS: find better solution, the fvsp is = 195	timecost = 0.004455s
CS: find better solution, the fvsp is = 194	timecost = 0.004469s
CS: find better solution, the fvsp is = 193	timecost = 0.004482s
CS: find better solution, the fvsp is = 192	timecost = 0.004495s
CS: find better solution, the fvsp is = 191	timecost = 0.004508s
CS: find better solution, the fvsp is = 190	timecost = 0.004521s
CS: find better solution, the fvsp is = 189	timecost = 0.005525s
CS: find better solution, the fvsp is = 188	timecost = 0.005539s
CS: find better solution, the fvsp is = 187	timecost = 0.005553s
CS: find better solution, the fvsp is = 186	timecost = 0.005566s
CS: find better solution, the fvsp is = 185	timecost = 0.005579s
CS: find better solution, the fvsp is = 184	timecost = 0.005592s
CS: find better solution, the fvsp is = 183	timecost = 0.006546s
CS: find better solution, the fvsp is = 182	timecost = 0.00656s
CS: find better solution, the fvsp is = 181	timecost = 0.006578s
CS: find better solution, the fvsp is = 180	timecost = 0.006591s
CS: find better solution, the fvsp is = 179	timecost = 0.006604s
CS: find better solution, the fvsp is = 178	timecost = 0.006618s
CS: find better solution, the fvsp is = 177	timecost = 0.006631s
CS: find better solution, the fvsp is = 176	timecost = 0.006644s
CS: find better solution, the fvsp is = 175	timecost = 0.007463s
CS: find better solution, the fvsp is = 174	timecost = 0.007478s
CS: find better solution, the fvsp is = 173	timecost = 0.008374s
CS: find better solution, the fvsp is = 172	timecost = 0.009124s
CS: find better solution, the fvsp is = 171	timecost = 0.009137s
CS: find better solution, the fvsp is = 170	timecost = 0.009151s
CS: find better solution, the fvsp is = 169	timecost = 0.010063s
CS: find better solution, the fvsp is = 168	timecost = 0.010078s
CS: find better solution, the fvsp is = 167	timecost = 0.010091s
CS: find better solution, the fvsp is = 166	timecost = 0.010796s
CS: find better solution, the fvsp is = 165	timecost = 0.01155s
CS: find better solution, the fvsp is = 164	timecost = 0.012285s
CS: find better solution, the fvsp is = 163	timecost = 0.012299s
CS: find better solution, the fvsp is = 162	timecost = 0.013582s
CS: find better solution, the fvsp is = 161	timecost = 0.016304s
CS: find better solution, the fvsp is = 160	timecost = 0.016318s
CS: find better solution, the fvsp is = 159	timecost = 0.01758s
CS: find better solution, the fvsp is = 158	timecost = 0.018826s
CS: find better solution, the fvsp is = 157	timecost = 0.01994s
CS: find better solution, the fvsp is = 156	timecost = 0.024788s
CS: find better solution, the fvsp is = 155	timecost = 0.025827s
CS: find better solution, the fvsp is = 154	timecost = 0.026319s
CS: find better solution, the fvsp is = 153	timecost = 0.034048s
CS: find better solution, the fvsp is = 152	timecost = 0.034069s
CS: find better solution, the fvsp is = 151	timecost = 0.039858s
CS: find better solution, the fvsp is = 150	timecost = 0.047344s
CS: find better solution, the fvsp is = 149	timecost = 0.048996s
CS: find better solution, the fvsp is = 148	timecost = 0.054182s
CS: find better solution, the fvsp is = 147	timecost = 0.069202s
CS: find better solution, the fvsp is = 146	timecost = 0.071594s
CS: find better solution, the fvsp is = 145	timecost = 0.140806s
CS: find better solution, the fvsp is = 144	timecost = 0.163728s
CS: find better solution, the fvsp is = 143	timecost = 0.166037s
CS: find better solution, the fvsp is = 142	timecost = 0.21581s
CS: find better solution, the fvsp is = 141	timecost = 0.234703s
CS: find better solution, the fvsp is = 140	timecost = 0.242377s
CS: find better solution, the fvsp is = 139	timecost = 0.484621s
CS: find better solution, the fvsp is = 138	timecost = 1.15287s
CS: find better solution, the fvsp is = 137	timecost = 2.07987s
CS: find better solution, the fvsp is = 136	timecost = 11.8287s
CS: find better solution, the fvsp is = 135	timecost = 18.9021s
local_f = 136
key node:
138 48 221 347 226 155 134 328 14 38 232 255 156 461 99 388 193 158 18 164 195 146 260 194 208 55 154 15 3 311 258 188 100 103 374 175 20 241 355 364 286 322 439 132 369 384 344 421 337 69 317 57 111 447 166 42 382 491 186 496 454 353 75 271 92 152 33 499 137 440 238 289 455 464 201 50 86 288 478 445 249 489 163 263 206 351 446 93 264 283 205 332 451 142 35 318 492 220 225 177 180 414 108 118 254…
============================ round 18 ===============================
Complete the construction of the initial solution, the fvsp is = 228	timecost = 0.002299s
CS: find better solution, the fvsp is = 227	timecost = 0.004158s
CS: find better solution, the fvsp is = 226	timecost = 0.004174s
CS: find better solution, the fvsp is = 225	timecost = 0.004186s
CS: find better solution, the fvsp is = 224	timecost = 0.0042s
CS: find better solution, the fvsp is = 223	timecost = 0.004213s
CS: find better solution, the fvsp is = 222	timecost = 0.004227s
CS: find better solution, the fvsp is = 221	timecost = 0.00424s
CS: find better solution, the fvsp is = 220	timecost = 0.004253s
CS: find better solution, the fvsp is = 219	timecost = 0.004266s
CS: find better solution, the fvsp is = 218	timecost = 0.004277s
CS: find better solution, the fvsp is = 217	timecost = 0.004291s
CS: find better solution, the fvsp is = 216	timecost = 0.004304s
CS: find better solution, the fvsp is = 215	timecost = 0.004315s
CS: find better solution, the fvsp is = 214	timecost = 0.004328s
CS: find better solution, the fvsp is = 213	timecost = 0.00434s
CS: find better solution, the fvsp is = 212	timecost = 0.004354s
CS: find better solution, the fvsp is = 211	timecost = 0.004368s
CS: find better solution, the fvsp is = 210	timecost = 0.00438s
CS: find better solution, the fvsp is = 209	timecost = 0.004394s
CS: find better solution, the fvsp is = 208	timecost = 0.004406s
CS: find better solution, the fvsp is = 207	timecost = 0.004424s
CS: find better solution, the fvsp is = 206	timecost = 0.004436s
CS: find better solution, the fvsp is = 205	timecost = 0.004448s
CS: find better solution, the fvsp is = 204	timecost = 0.00446s
CS: find better solution, the fvsp is = 203	timecost = 0.004472s
CS: find better solution, the fvsp is = 202	timecost = 0.004487s
CS: find better solution, the fvsp is = 201	timecost = 0.004501s
CS: find better solution, the fvsp is = 200	timecost = 0.004515s
CS: find better solution, the fvsp is = 199	timecost = 0.004527s
CS: find better solution, the fvsp is = 198	timecost = 0.004539s
CS: find better solution, the fvsp is = 197	timecost = 0.004552s
CS: find better solution, the fvsp is = 196	timecost = 0.004566s
CS: find better solution, the fvsp is = 195	timecost = 0.004578s
CS: find better solution, the fvsp is = 194	timecost = 0.00459s
CS: find better solution, the fvsp is = 193	timecost = 0.004601s
CS: find better solution, the fvsp is = 192	timecost = 0.004614s
CS: find better solution, the fvsp is = 191	timecost = 0.005678s
CS: find better solution, the fvsp is = 190	timecost = 0.005693s
CS: find better solution, the fvsp is = 189	timecost = 0.005706s
CS: find better solution, the fvsp is = 188	timecost = 0.005717s
CS: find better solution, the fvsp is = 187	timecost = 0.005731s
CS: find better solution, the fvsp is = 186	timecost = 0.005743s
CS: find better solution, the fvsp is = 185	timecost = 0.005755s
CS: find better solution, the fvsp is = 184	timecost = 0.005767s
CS: find better solution, the fvsp is = 183	timecost = 0.005781s
CS: find better solution, the fvsp is = 182	timecost = 0.005793s
CS: find better solution, the fvsp is = 181	timecost = 0.005807s
CS: find better solution, the fvsp is = 180	timecost = 0.005819s
CS: find better solution, the fvsp is = 179	timecost = 0.005832s
CS: find better solution, the fvsp is = 178	timecost = 0.005844s
CS: find better solution, the fvsp is = 177	timecost = 0.006682s
CS: find better solution, the fvsp is = 176	timecost = 0.006696s
CS: find better solution, the fvsp is = 175	timecost = 0.006712s
CS: find better solution, the fvsp is = 174	timecost = 0.006726s
CS: find better solution, the fvsp is = 173	timecost = 0.007564s
CS: find better solution, the fvsp is = 172	timecost = 0.00758s
CS: find better solution, the fvsp is = 171	timecost = 0.007593s
CS: find better solution, the fvsp is = 170	timecost = 0.008406s
CS: find better solution, the fvsp is = 169	timecost = 0.008419s
CS: find better solution, the fvsp is = 168	timecost = 0.008436s
CS: find better solution, the fvsp is = 167	timecost = 0.009231s
CS: find better solution, the fvsp is = 166	timecost = 0.009246s
CS: find better solution, the fvsp is = 165	timecost = 0.009261s
CS: find better solution, the fvsp is = 164	timecost = 0.009934s
CS: find better solution, the fvsp is = 163	timecost = 0.010585s
CS: find better solution, the fvsp is = 162	timecost = 0.011865s
CS: find better solution, the fvsp is = 161	timecost = 0.012508s
CS: find better solution, the fvsp is = 160	timecost = 0.012523s
CS: find better solution, the fvsp is = 159	timecost = 0.017229s
CS: find better solution, the fvsp is = 158	timecost = 0.018597s
CS: find better solution, the fvsp is = 157	timecost = 0.01861s
CS: find better solution, the fvsp is = 156	timecost = 0.019308s
CS: find better solution, the fvsp is = 155	timecost = 0.040179s
CS: find better solution, the fvsp is = 154	timecost = 0.046273s
CS: find better solution, the fvsp is = 153	timecost = 0.046772s
CS: find better solution, the fvsp is = 152	timecost = 0.062532s
CS: find better solution, the fvsp is = 151	timecost = 0.065183s
CS: find better solution, the fvsp is = 150	timecost = 0.065199s
CS: find better solution, the fvsp is = 149	timecost = 0.069416s
CS: find better solution, the fvsp is = 148	timecost = 0.07457s
CS: find better solution, the fvsp is = 147	timecost = 0.107646s
CS: find better solution, the fvsp is = 146	timecost = 0.110677s
CS: find better solution, the fvsp is = 145	timecost = 0.118711s
CS: find better solution, the fvsp is = 144	timecost = 0.138702s
CS: find better solution, the fvsp is = 143	timecost = 0.164101s
CS: find better solution, the fvsp is = 142	timecost = 0.217246s
CS: find better solution, the fvsp is = 141	timecost = 0.274365s
CS: find better solution, the fvsp is = 140	timecost = 0.307155s
CS: find better solution, the fvsp is = 139	timecost = 0.47654s
CS: find better solution, the fvsp is = 138	timecost = 1.12243s
CS: find better solution, the fvsp is = 137	timecost = 2.37053s
CS: find better solution, the fvsp is = 136	timecost = 21.743s
local_f = 137
key node:
446 221 311 300 377 193 134 111 474 426 93 318 337 99 496 75 146 70 447 249 294 451 258 399 4 411 116 175 454 32 164 479 384 157 110 86 382 186 319 322 321 178 18 271 213 455 100 200 491 137 187 427 344 255 217 107 328 441 156 359 142 66 205 158 308 138 331 154 3 85 347 48 38 364 469 65 478 47 33 499 20 206 310 317 445 471 464 386 332 239 14 440 152 201 233 422 388 118 353 461 260 82 179 257 184 …
============================ round 19 ===============================
Complete the construction of the initial solution, the fvsp is = 220	timecost = 0.00239s
CS: find better solution, the fvsp is = 219	timecost = 0.004068s
CS: find better solution, the fvsp is = 218	timecost = 0.004082s
CS: find better solution, the fvsp is = 217	timecost = 0.004096s
CS: find better solution, the fvsp is = 216	timecost = 0.004109s
CS: find better solution, the fvsp is = 215	timecost = 0.004123s
CS: find better solution, the fvsp is = 214	timecost = 0.004136s
CS: find better solution, the fvsp is = 213	timecost = 0.004149s
CS: find better solution, the fvsp is = 212	timecost = 0.004162s
CS: find better solution, the fvsp is = 211	timecost = 0.004176s
CS: find better solution, the fvsp is = 210	timecost = 0.004189s
CS: find better solution, the fvsp is = 209	timecost = 0.004211s
CS: find better solution, the fvsp is = 208	timecost = 0.004224s
CS: find better solution, the fvsp is = 207	timecost = 0.004239s
CS: find better solution, the fvsp is = 206	timecost = 0.004255s
CS: find better solution, the fvsp is = 205	timecost = 0.004268s
CS: find better solution, the fvsp is = 204	timecost = 0.004282s
CS: find better solution, the fvsp is = 203	timecost = 0.004296s
CS: find better solution, the fvsp is = 202	timecost = 0.004314s
CS: find better solution, the fvsp is = 201	timecost = 0.004327s
CS: find better solution, the fvsp is = 200	timecost = 0.004339s
CS: find better solution, the fvsp is = 199	timecost = 0.004353s
CS: find better solution, the fvsp is = 198	timecost = 0.004367s
CS: find better solution, the fvsp is = 197	timecost = 0.004379s
CS: find better solution, the fvsp is = 196	timecost = 0.004393s
CS: find better solution, the fvsp is = 195	timecost = 0.005694s
CS: find better solution, the fvsp is = 194	timecost = 0.005707s
CS: find better solution, the fvsp is = 193	timecost = 0.005722s
CS: find better solution, the fvsp is = 192	timecost = 0.005736s
CS: find better solution, the fvsp is = 191	timecost = 0.00575s
CS: find better solution, the fvsp is = 190	timecost = 0.005763s
CS: find better solution, the fvsp is = 189	timecost = 0.005777s
CS: find better solution, the fvsp is = 188	timecost = 0.00579s
CS: find better solution, the fvsp is = 187	timecost = 0.005804s
CS: find better solution, the fvsp is = 186	timecost = 0.005815s
CS: find better solution, the fvsp is = 185	timecost = 0.005828s
CS: find better solution, the fvsp is = 184	timecost = 0.005842s
CS: find better solution, the fvsp is = 183	timecost = 0.005855s
CS: find better solution, the fvsp is = 182	timecost = 0.006743s
CS: find better solution, the fvsp is = 181	timecost = 0.006758s
CS: find better solution, the fvsp is = 180	timecost = 0.006772s
CS: find better solution, the fvsp is = 179	timecost = 0.006786s
CS: find better solution, the fvsp is = 178	timecost = 0.006799s
CS: find better solution, the fvsp is = 177	timecost = 0.006819s
CS: find better solution, the fvsp is = 176	timecost = 0.007489s
CS: find better solution, the fvsp is = 175	timecost = 0.007504s
CS: find better solution, the fvsp is = 174	timecost = 0.007518s
CS: find better solution, the fvsp is = 173	timecost = 0.00839s
CS: find better solution, the fvsp is = 172	timecost = 0.008404s
CS: find better solution, the fvsp is = 171	timecost = 0.008421s
CS: find better solution, the fvsp is = 170	timecost = 0.009985s
CS: find better solution, the fvsp is = 169	timecost = 0.010645s
CS: find better solution, the fvsp is = 168	timecost = 0.010659s
CS: find better solution, the fvsp is = 167	timecost = 0.010675s
CS: find better solution, the fvsp is = 166	timecost = 0.010689s
CS: find better solution, the fvsp is = 165	timecost = 0.014121s
CS: find better solution, the fvsp is = 164	timecost = 0.014135s
CS: find better solution, the fvsp is = 163	timecost = 0.014149s
CS: find better solution, the fvsp is = 162	timecost = 0.01456s
CS: find better solution, the fvsp is = 161	timecost = 0.016716s
CS: find better solution, the fvsp is = 160	timecost = 0.017181s
CS: find better solution, the fvsp is = 159	timecost = 0.017204s
CS: find better solution, the fvsp is = 158	timecost = 0.029387s
CS: find better solution, the fvsp is = 157	timecost = 0.029902s
CS: find better solution, the fvsp is = 156	timecost = 0.039275s
CS: find better solution, the fvsp is = 155	timecost = 0.040234s
CS: find better solution, the fvsp is = 154	timecost = 0.040251s
CS: find better solution, the fvsp is = 153	timecost = 0.04997s
CS: find better solution, the fvsp is = 152	timecost = 0.050515s
CS: find better solution, the fvsp is = 151	timecost = 0.051504s
CS: find better solution, the fvsp is = 150	timecost = 0.05193s
CS: find better solution, the fvsp is = 149	timecost = 0.053316s
CS: find better solution, the fvsp is = 148	timecost = 0.054556s
CS: find better solution, the fvsp is = 147	timecost = 0.086381s
CS: find better solution, the fvsp is = 146	timecost = 0.086869s
CS: find better solution, the fvsp is = 145	timecost = 0.124396s
CS: find better solution, the fvsp is = 144	timecost = 0.327731s
CS: find better solution, the fvsp is = 143	timecost = 0.360432s
CS: find better solution, the fvsp is = 142	timecost = 0.579095s
CS: find better solution, the fvsp is = 141	timecost = 0.608559s
CS: find better solution, the fvsp is = 140	timecost = 0.707639s
CS: find better solution, the fvsp is = 139	timecost = 0.830954s
CS: find better solution, the fvsp is = 138	timecost = 0.918104s
CS: find better solution, the fvsp is = 137	timecost = 12.737s
CS: find better solution, the fvsp is = 136	timecost = 13.6453s
local_f = 137
key node:
172 67 471 311 232 402 142 238 344 162 200 251 347 201 226 149 491 439 464 50 364 431 111 217 136 332 55 264 447 381 377 164 99 349 388 146 322 187 35 195 15 38 446 106 199 208 93 325 382 118 321 96 240 453 369 116 318 335 186 363 192 472 163 47 166 224 156 263 70 193 188 252 86 107 134 158 72 32 496 205 206 239 179 180 223 474 351 386 259 281 255 220 137 444 249 221 426 414 328 48 461 384 353 45…
============================ round 20 ===============================
Complete the construction of the initial solution, the fvsp is = 226	timecost = 0.001331s
CS: find better solution, the fvsp is = 225	timecost = 0.003035s
CS: find better solution, the fvsp is = 224	timecost = 0.003051s
CS: find better solution, the fvsp is = 223	timecost = 0.003065s
CS: find better solution, the fvsp is = 222	timecost = 0.003079s
CS: find better solution, the fvsp is = 221	timecost = 0.003093s
CS: find better solution, the fvsp is = 220	timecost = 0.003108s
CS: find better solution, the fvsp is = 219	timecost = 0.003121s
CS: find better solution, the fvsp is = 218	timecost = 0.003134s
CS: find better solution, the fvsp is = 217	timecost = 0.003148s
CS: find better solution, the fvsp is = 216	timecost = 0.003167s
CS: find better solution, the fvsp is = 215	timecost = 0.00318s
CS: find better solution, the fvsp is = 214	timecost = 0.003193s
CS: find better solution, the fvsp is = 213	timecost = 0.003214s
CS: find better solution, the fvsp is = 212	timecost = 0.003228s
CS: find better solution, the fvsp is = 211	timecost = 0.003242s
CS: find better solution, the fvsp is = 210	timecost = 0.003256s
CS: find better solution, the fvsp is = 209	timecost = 0.003269s
CS: find better solution, the fvsp is = 208	timecost = 0.003283s
CS: find better solution, the fvsp is = 207	timecost = 0.003296s
CS: find better solution, the fvsp is = 206	timecost = 0.003309s
CS: find better solution, the fvsp is = 205	timecost = 0.003323s
CS: find better solution, the fvsp is = 204	timecost = 0.003337s
CS: find better solution, the fvsp is = 203	timecost = 0.003349s
CS: find better solution, the fvsp is = 202	timecost = 0.003365s
CS: find better solution, the fvsp is = 201	timecost = 0.00338s
CS: find better solution, the fvsp is = 200	timecost = 0.003391s
CS: find better solution, the fvsp is = 199	timecost = 0.003404s
CS: find better solution, the fvsp is = 198	timecost = 0.003418s
CS: find better solution, the fvsp is = 197	timecost = 0.003432s
CS: find better solution, the fvsp is = 196	timecost = 0.003448s
CS: find better solution, the fvsp is = 195	timecost = 0.004634s
CS: find better solution, the fvsp is = 194	timecost = 0.004652s
CS: find better solution, the fvsp is = 193	timecost = 0.004665s
CS: find better solution, the fvsp is = 192	timecost = 0.004677s
CS: find better solution, the fvsp is = 191	timecost = 0.004691s
CS: find better solution, the fvsp is = 190	timecost = 0.004704s
CS: find better solution, the fvsp is = 189	timecost = 0.00472s
CS: find better solution, the fvsp is = 188	timecost = 0.004733s
CS: find better solution, the fvsp is = 187	timecost = 0.005715s
CS: find better solution, the fvsp is = 186	timecost = 0.00573s
CS: find better solution, the fvsp is = 185	timecost = 0.005744s
CS: find better solution, the fvsp is = 184	timecost = 0.006742s
CS: find better solution, the fvsp is = 183	timecost = 0.006758s
CS: find better solution, the fvsp is = 182	timecost = 0.006772s
CS: find better solution, the fvsp is = 181	timecost = 0.006786s
CS: find better solution, the fvsp is = 180	timecost = 0.006798s
CS: find better solution, the fvsp is = 179	timecost = 0.007725s
CS: find better solution, the fvsp is = 178	timecost = 0.007739s
CS: find better solution, the fvsp is = 177	timecost = 0.007753s
CS: find better solution, the fvsp is = 176	timecost = 0.00851s
CS: find better solution, the fvsp is = 175	timecost = 0.008525s
CS: find better solution, the fvsp is = 174	timecost = 0.008538s
CS: find better solution, the fvsp is = 173	timecost = 0.008552s
CS: find better solution, the fvsp is = 172	timecost = 0.0093s
CS: find better solution, the fvsp is = 171	timecost = 0.00999s
CS: find better solution, the fvsp is = 170	timecost = 0.011445s
CS: find better solution, the fvsp is = 169	timecost = 0.011458s
CS: find better solution, the fvsp is = 168	timecost = 0.01147s
CS: find better solution, the fvsp is = 167	timecost = 0.013576s
CS: find better solution, the fvsp is = 166	timecost = 0.013592s
CS: find better solution, the fvsp is = 165	timecost = 0.013606s
CS: find better solution, the fvsp is = 164	timecost = 0.014863s
CS: find better solution, the fvsp is = 163	timecost = 0.014879s
CS: find better solution, the fvsp is = 162	timecost = 0.0155s
CS: find better solution, the fvsp is = 161	timecost = 0.015513s
CS: find better solution, the fvsp is = 160	timecost = 0.016037s
CS: find better solution, the fvsp is = 159	timecost = 0.017637s
CS: find better solution, the fvsp is = 158	timecost = 0.02267s
CS: find better solution, the fvsp is = 157	timecost = 0.032978s
CS: find better solution, the fvsp is = 156	timecost = 0.039579s
CS: find better solution, the fvsp is = 155	timecost = 0.039598s
CS: find better solution, the fvsp is = 154	timecost = 0.046372s
CS: find better solution, the fvsp is = 153	timecost = 0.051878s
CS: find better solution, the fvsp is = 152	timecost = 0.052342s
CS: find better solution, the fvsp is = 151	timecost = 0.054707s
CS: find better solution, the fvsp is = 150	timecost = 0.057223s
CS: find better solution, the fvsp is = 149	timecost = 0.061053s
CS: find better solution, the fvsp is = 148	timecost = 0.061073s
CS: find better solution, the fvsp is = 147	timecost = 0.067496s
CS: find better solution, the fvsp is = 146	timecost = 0.081965s
CS: find better solution, the fvsp is = 145	timecost = 0.085305s
CS: find better solution, the fvsp is = 144	timecost = 0.146796s
CS: find better solution, the fvsp is = 143	timecost = 0.276383s
CS: find better solution, the fvsp is = 142	timecost = 0.296634s
CS: find better solution, the fvsp is = 141	timecost = 0.420576s
CS: find better solution, the fvsp is = 140	timecost = 0.839653s
CS: find better solution, the fvsp is = 139	timecost = 2.63122s
CS: find better solution, the fvsp is = 138	timecost = 9.27568s
CS: find better solution, the fvsp is = 137	timecost = 10.8388s
CS: find better solution, the fvsp is = 136	timecost = 11.1003s
CS: find better solution, the fvsp is = 135	timecost = 16.5689s
local_f = 136
key node:
471 331 317 454 111 50 132 458 10 138 6 496 332 205 18 474 251 189 195 336 137 225 384 44 194 33 461 93 281 163 386 283 169 271 447 444 57 477 221 136 322 364 107 179 220 347 156 134 118 175 38 206 164 157 166 201 99 139 187 424 414 17 355 222 445 260 146 419 36 388 106 263 103 492 318 258 363 120 382 340 238 235 464 32 48 257 348 193 47 478 321 412 92 224 374 180 248 439 85 239 328 289 426 298 3…
============================ round 21 ===============================
Complete the construction of the initial solution, the fvsp is = 221	timecost = 0.002371s
CS: find better solution, the fvsp is = 220	timecost = 0.004023s
CS: find better solution, the fvsp is = 219	timecost = 0.004038s
CS: find better solution, the fvsp is = 218	timecost = 0.004053s
CS: find better solution, the fvsp is = 217	timecost = 0.004068s
CS: find better solution, the fvsp is = 216	timecost = 0.004082s
CS: find better solution, the fvsp is = 215	timecost = 0.004094s
CS: find better solution, the fvsp is = 214	timecost = 0.004109s
CS: find better solution, the fvsp is = 213	timecost = 0.00412s
CS: find better solution, the fvsp is = 212	timecost = 0.004133s
CS: find better solution, the fvsp is = 211	timecost = 0.004145s
CS: find better solution, the fvsp is = 210	timecost = 0.004158s
CS: find better solution, the fvsp is = 209	timecost = 0.004171s
CS: find better solution, the fvsp is = 208	timecost = 0.004182s
CS: find better solution, the fvsp is = 207	timecost = 0.004194s
CS: find better solution, the fvsp is = 206	timecost = 0.004205s
CS: find better solution, the fvsp is = 205	timecost = 0.004217s
CS: find better solution, the fvsp is = 204	timecost = 0.004229s
CS: find better solution, the fvsp is = 203	timecost = 0.004243s
CS: find better solution, the fvsp is = 202	timecost = 0.004254s
CS: find better solution, the fvsp is = 201	timecost = 0.004265s
CS: find better solution, the fvsp is = 200	timecost = 0.004276s
CS: find better solution, the fvsp is = 199	timecost = 0.004288s
CS: find better solution, the fvsp is = 198	timecost = 0.004304s
CS: find better solution, the fvsp is = 197	timecost = 0.004316s
CS: find better solution, the fvsp is = 196	timecost = 0.004327s
CS: find better solution, the fvsp is = 195	timecost = 0.00434s
CS: find better solution, the fvsp is = 194	timecost = 0.004352s
CS: find better solution, the fvsp is = 193	timecost = 0.004368s
CS: find better solution, the fvsp is = 192	timecost = 0.00438s
CS: find better solution, the fvsp is = 191	timecost = 0.004392s
CS: find better solution, the fvsp is = 190	timecost = 0.004406s
CS: find better solution, the fvsp is = 189	timecost = 0.00442s
CS: find better solution, the fvsp is = 188	timecost = 0.004436s
CS: find better solution, the fvsp is = 187	timecost = 0.00445s
CS: find better solution, the fvsp is = 186	timecost = 0.004463s
CS: find better solution, the fvsp is = 185	timecost = 0.004475s
CS: find better solution, the fvsp is = 184	timecost = 0.005549s
CS: find better solution, the fvsp is = 183	timecost = 0.005564s
CS: find better solution, the fvsp is = 182	timecost = 0.005578s
CS: find better solution, the fvsp is = 181	timecost = 0.005591s
CS: find better solution, the fvsp is = 180	timecost = 0.005603s
CS: find better solution, the fvsp is = 179	timecost = 0.005617s
CS: find better solution, the fvsp is = 178	timecost = 0.005629s
CS: find better solution, the fvsp is = 177	timecost = 0.005641s
CS: find better solution, the fvsp is = 176	timecost = 0.005653s
CS: find better solution, the fvsp is = 175	timecost = 0.005666s
CS: find better solution, the fvsp is = 174	timecost = 0.00568s
CS: find better solution, the fvsp is = 173	timecost = 0.006622s
CS: find better solution, the fvsp is = 172	timecost = 0.006634s
CS: find better solution, the fvsp is = 171	timecost = 0.006648s
CS: find better solution, the fvsp is = 170	timecost = 0.006661s
CS: find better solution, the fvsp is = 169	timecost = 0.006675s
CS: find better solution, the fvsp is = 168	timecost = 0.006688s
CS: find better solution, the fvsp is = 167	timecost = 0.006701s
CS: find better solution, the fvsp is = 166	timecost = 0.006715s
CS: find better solution, the fvsp is = 165	timecost = 0.006727s
CS: find better solution, the fvsp is = 164	timecost = 0.007443s
CS: find better solution, the fvsp is = 163	timecost = 0.007456s
CS: find better solution, the fvsp is = 162	timecost = 0.007469s
CS: find better solution, the fvsp is = 161	timecost = 0.008072s
CS: find better solution, the fvsp is = 160	timecost = 0.009176s
CS: find better solution, the fvsp is = 159	timecost = 0.009192s
CS: find better solution, the fvsp is = 158	timecost = 0.010902s
CS: find better solution, the fvsp is = 157	timecost = 0.011372s
CS: find better solution, the fvsp is = 156	timecost = 0.014446s
CS: find better solution, the fvsp is = 155	timecost = 0.01976s
CS: find better solution, the fvsp is = 154	timecost = 0.021273s
CS: find better solution, the fvsp is = 153	timecost = 0.021288s
CS: find better solution, the fvsp is = 152	timecost = 0.03266s
CS: find better solution, the fvsp is = 151	timecost = 0.053165s
CS: find better solution, the fvsp is = 150	timecost = 0.059168s
CS: find better solution, the fvsp is = 149	timecost = 0.065804s
CS: find better solution, the fvsp is = 148	timecost = 0.075834s
CS: find better solution, the fvsp is = 147	timecost = 0.103376s
CS: find better solution, the fvsp is = 146	timecost = 0.135685s
CS: find better solution, the fvsp is = 145	timecost = 0.13598s
CS: find better solution, the fvsp is = 144	timecost = 0.156868s
CS: find better solution, the fvsp is = 143	timecost = 0.177218s
CS: find better solution, the fvsp is = 142	timecost = 0.216337s
CS: find better solution, the fvsp is = 141	timecost = 0.348781s
CS: find better solution, the fvsp is = 140	timecost = 0.790029s
CS: find better solution, the fvsp is = 139	timecost = 1.27249s
CS: find better solution, the fvsp is = 138	timecost = 1.94601s
CS: find better solution, the fvsp is = 137	timecost = 2.55025s
CS: find better solution, the fvsp is = 136	timecost = 7.15837s
CS: find better solution, the fvsp is = 135	timecost = 39.6936s
local_f = 136
key node:
365 111 220 283 349 134 65 447 100 260 241 259 110 411 496 386 318 18 323 499 440 321 158 57 359 294 319 66 17 239 223 188 258 132 201 93 455 3 157 217 344 293 118 107 469 233 38 347 446 164 182 86 311 337 85 42 48 289 382 257 264 263 249 50 148 64 451 421 103 187 388 137 414 255 141 310 186 138 439 193 72 322 156 175 377 454 189 300 70 14 178 99 445 353 35 474 369 20 177 426 464 335 208 69 384 2…
Complete the construction of the initial solution, the fvsp is = 223	timecost = 0.002369s
CS: find better solution, the fvsp is = 222	timecost = 0.004246s
[truncated: 811 more rows]
