# Supplementary material for: Dynamic thresholding search for the feedback vertex set problem
Source: PeerJ Comput Sci. 2023 Feb 10;9:e1245. doi: 10.7717/peerj-cs.1245 (PMC10280643; doi:10.7717/peerj-cs.1245)
Supplement: Supplemental Information 4 — Each data indicates a series of the best objective values, the ever-found optimal solutions, and the corresponding computation time obtained by our algorithm in the search process. [file peerj-cs-09-1245-s004.zip › results/SecondCategory/r800-4000.txt]

Number of vertexes = 800
Number of edges = 4000
n' = 727
m' = 3844
8
reduction cost:9.2e-05
============================ round 1 ===============================
Complete the construction of the initial solution, the fvsp is = 347	 timecost = 0.009709s
CS: find better solution, the fvsp is = 346	 timecost = 0.016804s
CS: find better solution, the fvsp is = 345	 timecost = 0.016838s
CS: find better solution, the fvsp is = 344	 timecost = 0.016867s
CS: find better solution, the fvsp is = 343	 timecost = 0.016894s
CS: find better solution, the fvsp is = 342	 timecost = 0.016923s
CS: find better solution, the fvsp is = 341	 timecost = 0.016951s
CS: find better solution, the fvsp is = 340	 timecost = 0.016979s
CS: find better solution, the fvsp is = 339	 timecost = 0.017007s
CS: find better solution, the fvsp is = 338	 timecost = 0.017035s
CS: find better solution, the fvsp is = 337	 timecost = 0.017066s
CS: find better solution, the fvsp is = 336	 timecost = 0.017094s
CS: find better solution, the fvsp is = 335	 timecost = 0.017122s
CS: find better solution, the fvsp is = 334	 timecost = 0.017152s
CS: find better solution, the fvsp is = 333	 timecost = 0.017182s
CS: find better solution, the fvsp is = 332	 timecost = 0.017221s
CS: find better solution, the fvsp is = 331	 timecost = 0.017251s
CS: find better solution, the fvsp is = 330	 timecost = 0.017281s
CS: find better solution, the fvsp is = 329	 timecost = 0.017309s
CS: find better solution, the fvsp is = 328	 timecost = 0.017337s
CS: find better solution, the fvsp is = 327	 timecost = 0.017365s
CS: find better solution, the fvsp is = 326	 timecost = 0.017398s
CS: find better solution, the fvsp is = 325	 timecost = 0.017424s
CS: find better solution, the fvsp is = 324	 timecost = 0.017461s
CS: find better solution, the fvsp is = 323	 timecost = 0.017491s
CS: find better solution, the fvsp is = 322	 timecost = 0.017519s
CS: find better solution, the fvsp is = 321	 timecost = 0.017547s
CS: find better solution, the fvsp is = 320	 timecost = 0.017577s
CS: find better solution, the fvsp is = 319	 timecost = 0.017604s
CS: find better solution, the fvsp is = 318	 timecost = 0.017633s
CS: find better solution, the fvsp is = 317	 timecost = 0.017662s
CS: find better solution, the fvsp is = 316	 timecost = 0.017692s
CS: find better solution, the fvsp is = 315	 timecost = 0.017721s
CS: find better solution, the fvsp is = 314	 timecost = 0.017748s
CS: find better solution, the fvsp is = 313	 timecost = 0.017779s
CS: find better solution, the fvsp is = 312	 timecost = 0.017806s
CS: find better solution, the fvsp is = 311	 timecost = 0.017836s
CS: find better solution, the fvsp is = 310	 timecost = 0.017864s
CS: find better solution, the fvsp is = 309	 timecost = 0.017891s
CS: find better solution, the fvsp is = 308	 timecost = 0.017921s
CS: find better solution, the fvsp is = 307	 timecost = 0.017949s
CS: find better solution, the fvsp is = 306	 timecost = 0.017978s
CS: find better solution, the fvsp is = 305	 timecost = 0.018008s
CS: find better solution, the fvsp is = 304	 timecost = 0.018038s
CS: find better solution, the fvsp is = 303	 timecost = 0.018065s
CS: find better solution, the fvsp is = 302	 timecost = 0.018093s
CS: find better solution, the fvsp is = 301	 timecost = 0.022827s
CS: find better solution, the fvsp is = 300	 timecost = 0.022859s
CS: find better solution, the fvsp is = 299	 timecost = 0.022887s
CS: find better solution, the fvsp is = 298	 timecost = 0.022915s
CS: find better solution, the fvsp is = 297	 timecost = 0.022946s
CS: find better solution, the fvsp is = 296	 timecost = 0.022975s
CS: find better solution, the fvsp is = 295	 timecost = 0.023003s
CS: find better solution, the fvsp is = 294	 timecost = 0.023033s
CS: find better solution, the fvsp is = 293	 timecost = 0.02306s
CS: find better solution, the fvsp is = 292	 timecost = 0.023087s
CS: find better solution, the fvsp is = 291	 timecost = 0.023116s
CS: find better solution, the fvsp is = 290	 timecost = 0.027486s
CS: find better solution, the fvsp is = 289	 timecost = 0.02752s
CS: find better solution, the fvsp is = 288	 timecost = 0.02755s
CS: find better solution, the fvsp is = 287	 timecost = 0.027582s
CS: find better solution, the fvsp is = 286	 timecost = 0.027615s
CS: find better solution, the fvsp is = 285	 timecost = 0.027641s
CS: find better solution, the fvsp is = 284	 timecost = 0.027671s
CS: find better solution, the fvsp is = 283	 timecost = 0.027699s
CS: find better solution, the fvsp is = 282	 timecost = 0.027728s
CS: find better solution, the fvsp is = 281	 timecost = 0.027757s
CS: find better solution, the fvsp is = 280	 timecost = 0.027788s
CS: find better solution, the fvsp is = 279	 timecost = 0.031402s
CS: find better solution, the fvsp is = 278	 timecost = 0.03144s
CS: find better solution, the fvsp is = 277	 timecost = 0.031471s
CS: find better solution, the fvsp is = 276	 timecost = 0.031502s
CS: find better solution, the fvsp is = 275	 timecost = 0.03153s
CS: find better solution, the fvsp is = 274	 timecost = 0.031558s
CS: find better solution, the fvsp is = 273	 timecost = 0.031589s
CS: find better solution, the fvsp is = 272	 timecost = 0.031619s
CS: find better solution, the fvsp is = 271	 timecost = 0.031651s
CS: find better solution, the fvsp is = 270	 timecost = 0.03168s
CS: find better solution, the fvsp is = 269	 timecost = 0.031709s
CS: find better solution, the fvsp is = 268	 timecost = 0.034762s
CS: find better solution, the fvsp is = 267	 timecost = 0.034795s
CS: find better solution, the fvsp is = 266	 timecost = 0.034827s
CS: find better solution, the fvsp is = 265	 timecost = 0.034855s
CS: find better solution, the fvsp is = 264	 timecost = 0.034886s
CS: find better solution, the fvsp is = 263	 timecost = 0.034917s
CS: find better solution, the fvsp is = 262	 timecost = 0.034946s
CS: find better solution, the fvsp is = 261	 timecost = 0.034977s
CS: find better solution, the fvsp is = 260	 timecost = 0.037409s
CS: find better solution, the fvsp is = 259	 timecost = 0.03744s
CS: find better solution, the fvsp is = 258	 timecost = 0.044508s
CS: find better solution, the fvsp is = 257	 timecost = 0.044542s
CS: find better solution, the fvsp is = 256	 timecost = 0.046766s
CS: find better solution, the fvsp is = 255	 timecost = 0.050714s
CS: find better solution, the fvsp is = 254	 timecost = 0.05313s
CS: find better solution, the fvsp is = 253	 timecost = 0.053161s
CS: find better solution, the fvsp is = 252	 timecost = 0.058462s
CS: find better solution, the fvsp is = 251	 timecost = 0.062873s
CS: find better solution, the fvsp is = 250	 timecost = 0.062905s
CS: find better solution, the fvsp is = 249	 timecost = 0.064977s
CS: find better solution, the fvsp is = 248	 timecost = 0.065009s
CS: find better solution, the fvsp is = 247	 timecost = 0.067035s
CS: find better solution, the fvsp is = 246	 timecost = 0.067067s
CS: find better solution, the fvsp is = 245	 timecost = 0.080818s
CS: find better solution, the fvsp is = 244	 timecost = 0.080852s
CS: find better solution, the fvsp is = 243	 timecost = 0.084653s
CS: find better solution, the fvsp is = 242	 timecost = 0.084687s
CS: find better solution, the fvsp is = 241	 timecost = 0.091541s
CS: find better solution, the fvsp is = 240	 timecost = 0.107254s
CS: find better solution, the fvsp is = 239	 timecost = 0.10729s
CS: find better solution, the fvsp is = 238	 timecost = 0.10732s
CS: find better solution, the fvsp is = 237	 timecost = 0.107349s
CS: find better solution, the fvsp is = 236	 timecost = 0.109033s
CS: find better solution, the fvsp is = 235	 timecost = 0.11774s
CS: find better solution, the fvsp is = 234	 timecost = 0.117773s
CS: find better solution, the fvsp is = 233	 timecost = 0.123089s
CS: find better solution, the fvsp is = 232	 timecost = 0.12312s
CS: find better solution, the fvsp is = 231	 timecost = 0.126146s
CS: find better solution, the fvsp is = 230	 timecost = 0.172042s
CS: find better solution, the fvsp is = 229	 timecost = 0.172085s
CS: find better solution, the fvsp is = 228	 timecost = 0.186208s
CS: find better solution, the fvsp is = 227	 timecost = 0.342357s
CS: find better solution, the fvsp is = 226	 timecost = 0.579428s
CS: find better solution, the fvsp is = 225	 timecost = 0.589065s
CS: find better solution, the fvsp is = 224	 timecost = 1.57009s
CS: find better solution, the fvsp is = 223	 timecost = 2.14651s
CS: find better solution, the fvsp is = 222	 timecost = 2.87991s
CS: find better solution, the fvsp is = 221	 timecost = 3.1544s
CS: find better solution, the fvsp is = 220	 timecost = 3.31713s
CS: find better solution, the fvsp is = 219	 timecost = 26.8098s
CS: find better solution, the fvsp is = 218	 timecost = 26.9321s
CS: find better solution, the fvsp is = 217	 timecost = 29.233s
CS: find better solution, the fvsp is = 216	 timecost = 48.9821s
CS: find better solution, the fvsp is = 215	 timecost = 468.062s
local_f = 216
key node:
284 388 626 101 207 723 586 198 534 107 398 185 373 456 322 294 330 38 694 766 529 409 485 728 614 681 85 452 125 255 113 157 278 151 4 522 147 508 720 5 401 144 705 697 564 462 487 761 324 516 787 545 302 768 405 520 192 158 629 688 135 735 464 574 181 281 364 19 742 556 796 290 492 617 49 506 782 194 759 161 470 9 267 576 532 724 84 568 253 140 445 658 513 130 22 750 321 86 495 239 50 704 243 241 698 712 258 637 153 482 418 304 10 478 489 467 560 497 305 557 621 526 466 450 337 105 332 193 788 362 143 702 11 211 283 691 633 733 285 235 432 661 263 566 34 28 610 167 41 601 259 527 693 342 47 625 744 493 271 461 439 667 209 476 663 250 236 573 35 675 377 717 256 386 427 129 571 657 549 141 552 78 411 338 530 790 413 502 233 594 163 652 683 754 16 357 392 154 569 738 91 507 7 746 95 320 732 176 669 301 18 72 232 426 777 132 
============================ round 2 ===============================
Complete the construction of the initial solution, the fvsp is = 352	 timecost = 0.009657s
CS: find better solution, the fvsp is = 351	 timecost = 0.017689s
CS: find better solution, the fvsp is = 350	 timecost = 0.017721s
CS: find better solution, the fvsp is = 349	 timecost = 0.01775s
CS: find better solution, the fvsp is = 348	 timecost = 0.017778s
CS: find better solution, the fvsp is = 347	 timecost = 0.017805s
CS: find better solution, the fvsp is = 346	 timecost = 0.017833s
CS: find better solution, the fvsp is = 345	 timecost = 0.017863s
CS: find better solution, the fvsp is = 344	 timecost = 0.017893s
CS: find better solution, the fvsp is = 343	 timecost = 0.017925s
CS: find better solution, the fvsp is = 342	 timecost = 0.017953s
CS: find better solution, the fvsp is = 341	 timecost = 0.017981s
CS: find better solution, the fvsp is = 340	 timecost = 0.018008s
CS: find better solution, the fvsp is = 339	 timecost = 0.018036s
CS: find better solution, the fvsp is = 338	 timecost = 0.018064s
CS: find better solution, the fvsp is = 337	 timecost = 0.018093s
CS: find better solution, the fvsp is = 336	 timecost = 0.018123s
CS: find better solution, the fvsp is = 335	 timecost = 0.01815s
CS: find better solution, the fvsp is = 334	 timecost = 0.018186s
CS: find better solution, the fvsp is = 333	 timecost = 0.018215s
CS: find better solution, the fvsp is = 332	 timecost = 0.018246s
CS: find better solution, the fvsp is = 331	 timecost = 0.01828s
CS: find better solution, the fvsp is = 330	 timecost = 0.018307s
CS: find better solution, the fvsp is = 329	 timecost = 0.018337s
CS: find better solution, the fvsp is = 328	 timecost = 0.018362s
CS: find better solution, the fvsp is = 327	 timecost = 0.018391s
CS: find better solution, the fvsp is = 326	 timecost = 0.018421s
CS: find better solution, the fvsp is = 325	 timecost = 0.01845s
CS: find better solution, the fvsp is = 324	 timecost = 0.018481s
CS: find better solution, the fvsp is = 323	 timecost = 0.018508s
CS: find better solution, the fvsp is = 322	 timecost = 0.018536s
CS: find better solution, the fvsp is = 321	 timecost = 0.018564s
CS: find better solution, the fvsp is = 320	 timecost = 0.018595s
CS: find better solution, the fvsp is = 319	 timecost = 0.018625s
CS: find better solution, the fvsp is = 318	 timecost = 0.018655s
CS: find better solution, the fvsp is = 317	 timecost = 0.018682s
CS: find better solution, the fvsp is = 316	 timecost = 0.018711s
CS: find better solution, the fvsp is = 315	 timecost = 0.018745s
CS: find better solution, the fvsp is = 314	 timecost = 0.018775s
CS: find better solution, the fvsp is = 313	 timecost = 0.018804s
CS: find better solution, the fvsp is = 312	 timecost = 0.018834s
CS: find better solution, the fvsp is = 311	 timecost = 0.018864s
CS: find better solution, the fvsp is = 310	 timecost = 0.02439s
CS: find better solution, the fvsp is = 309	 timecost = 0.024432s
CS: find better solution, the fvsp is = 308	 timecost = 0.024461s
CS: find better solution, the fvsp is = 307	 timecost = 0.024493s
CS: find better solution, the fvsp is = 306	 timecost = 0.024522s
CS: find better solution, the fvsp is = 305	 timecost = 0.024553s
CS: find better solution, the fvsp is = 304	 timecost = 0.02458s
CS: find better solution, the fvsp is = 303	 timecost = 0.024609s
CS: find better solution, the fvsp is = 302	 timecost = 0.024639s
CS: find better solution, the fvsp is = 301	 timecost = 0.024668s
CS: find better solution, the fvsp is = 300	 timecost = 0.0247s
CS: find better solution, the fvsp is = 299	 timecost = 0.024728s
CS: find better solution, the fvsp is = 298	 timecost = 0.024756s
CS: find better solution, the fvsp is = 297	 timecost = 0.024784s
CS: find better solution, the fvsp is = 296	 timecost = 0.024813s
CS: find better solution, the fvsp is = 295	 timecost = 0.024842s
CS: find better solution, the fvsp is = 294	 timecost = 0.024874s
CS: find better solution, the fvsp is = 293	 timecost = 0.024902s
CS: find better solution, the fvsp is = 292	 timecost = 0.024931s
CS: find better solution, the fvsp is = 291	 timecost = 0.024958s
CS: find better solution, the fvsp is = 290	 timecost = 0.024989s
CS: find better solution, the fvsp is = 289	 timecost = 0.029401s
CS: find better solution, the fvsp is = 288	 timecost = 0.029434s
CS: find better solution, the fvsp is = 287	 timecost = 0.029465s
CS: find better solution, the fvsp is = 286	 timecost = 0.029494s
CS: find better solution, the fvsp is = 285	 timecost = 0.029524s
CS: find better solution, the fvsp is = 284	 timecost = 0.029553s
CS: find better solution, the fvsp is = 283	 timecost = 0.029581s
CS: find better solution, the fvsp is = 282	 timecost = 0.029609s
CS: find better solution, the fvsp is = 281	 timecost = 0.029637s
CS: find better solution, the fvsp is = 280	 timecost = 0.029666s
CS: find better solution, the fvsp is = 279	 timecost = 0.029695s
CS: find better solution, the fvsp is = 278	 timecost = 0.033384s
CS: find better solution, the fvsp is = 277	 timecost = 0.033417s
CS: find better solution, the fvsp is = 276	 timecost = 0.033447s
CS: find better solution, the fvsp is = 275	 timecost = 0.033476s
CS: find better solution, the fvsp is = 274	 timecost = 0.033505s
CS: find better solution, the fvsp is = 273	 timecost = 0.033535s
CS: find better solution, the fvsp is = 272	 timecost = 0.033566s
CS: find better solution, the fvsp is = 271	 timecost = 0.033596s
CS: find better solution, the fvsp is = 270	 timecost = 0.033624s
CS: find better solution, the fvsp is = 269	 timecost = 0.033652s
CS: find better solution, the fvsp is = 268	 timecost = 0.03675s
CS: find better solution, the fvsp is = 267	 timecost = 0.043121s
CS: find better solution, the fvsp is = 266	 timecost = 0.043155s
CS: find better solution, the fvsp is = 265	 timecost = 0.043193s
CS: find better solution, the fvsp is = 264	 timecost = 0.045977s
CS: find better solution, the fvsp is = 263	 timecost = 0.046006s
CS: find better solution, the fvsp is = 262	 timecost = 0.048936s
CS: find better solution, the fvsp is = 261	 timecost = 0.04897s
CS: find better solution, the fvsp is = 260	 timecost = 0.049005s
CS: find better solution, the fvsp is = 259	 timecost = 0.051372s
CS: find better solution, the fvsp is = 258	 timecost = 0.056055s
CS: find better solution, the fvsp is = 257	 timecost = 0.056087s
CS: find better solution, the fvsp is = 256	 timecost = 0.060388s
CS: find better solution, the fvsp is = 255	 timecost = 0.062221s
CS: find better solution, the fvsp is = 254	 timecost = 0.062256s
CS: find better solution, the fvsp is = 253	 timecost = 0.084402s
CS: find better solution, the fvsp is = 252	 timecost = 0.084453s
CS: find better solution, the fvsp is = 251	 timecost = 0.084486s
CS: find better solution, the fvsp is = 250	 timecost = 0.097471s
CS: find better solution, the fvsp is = 249	 timecost = 0.128436s
CS: find better solution, the fvsp is = 248	 timecost = 0.146449s
CS: find better solution, the fvsp is = 247	 timecost = 0.146487s
CS: find better solution, the fvsp is = 246	 timecost = 0.146521s
CS: find better solution, the fvsp is = 245	 timecost = 0.154271s
CS: find better solution, the fvsp is = 244	 timecost = 0.168685s
CS: find better solution, the fvsp is = 243	 timecost = 0.172857s
CS: find better solution, the fvsp is = 242	 timecost = 0.196139s
CS: find better solution, the fvsp is = 241	 timecost = 0.196196s
CS: find better solution, the fvsp is = 240	 timecost = 0.210822s
CS: find better solution, the fvsp is = 239	 timecost = 0.210858s
CS: find better solution, the fvsp is = 238	 timecost = 0.226786s
CS: find better solution, the fvsp is = 237	 timecost = 0.239518s
CS: find better solution, the fvsp is = 236	 timecost = 0.382407s
CS: find better solution, the fvsp is = 235	 timecost = 0.394549s
CS: find better solution, the fvsp is = 234	 timecost = 0.431631s
CS: find better solution, the fvsp is = 233	 timecost = 0.431677s
CS: find better solution, the fvsp is = 232	 timecost = 0.433339s
CS: find better solution, the fvsp is = 231	 timecost = 0.516789s
CS: find better solution, the fvsp is = 230	 timecost = 0.609613s
CS: find better solution, the fvsp is = 229	 timecost = 0.617268s
CS: find better solution, the fvsp is = 228	 timecost = 0.617309s
CS: find better solution, the fvsp is = 227	 timecost = 0.617341s
CS: find better solution, the fvsp is = 226	 timecost = 0.662778s
CS: find better solution, the fvsp is = 225	 timecost = 0.670675s
CS: find better solution, the fvsp is = 224	 timecost = 0.926613s
CS: find better solution, the fvsp is = 223	 timecost = 1.25398s
CS: find better solution, the fvsp is = 222	 timecost = 1.59117s
CS: find better solution, the fvsp is = 221	 timecost = 6.70076s
CS: find better solution, the fvsp is = 220	 timecost = 9.11407s
CS: find better solution, the fvsp is = 219	 timecost = 9.11421s
CS: find better solution, the fvsp is = 218	 timecost = 10.0919s
CS: find better solution, the fvsp is = 217	 timecost = 36.1176s
CS: find better solution, the fvsp is = 216	 timecost = 41.9169s
CS: find better solution, the fvsp is = 215	 timecost = 78.4104s
CS: find better solution, the fvsp is = 214	 timecost = 241.26s
CS: find better solution, the fvsp is = 213	 timecost = 241.681s
local_f = 214
key node:
199 766 759 467 233 693 90 55 632 95 707 28 22 621 45 787 9 529 715 50 586 483 671 601 735 377 795 124 513 121 85 780 439 129 363 492 750 34 373 482 438 557 536 427 250 551 761 413 549 329 733 732 681 797 754 37 398 485 192 388 568 193 135 337 215 738 386 441 676 666 56 176 86 304 466 143 552 597 5 683 432 450 633 768 629 736 380 301 259 209 790 359 66 445 423 78 717 267 453 147 131 532 506 663 544 370 610 573 194 626 99 594 157 316 749 698 576 490 284 566 462 364 163 493 101 614 456 405 241 93 723 705 675 560 122 469 796 627 181 253 452 604 278 588 19 372 757 527 691 305 296 102 14 324 41 571 694 574 280 776 144 478 637 294 262 72 612 625 404 235 411 487 357 283 125 158 533 107 734 271 526 508 247 342 418 731 520 547 167 383 222 286 788 507 530 395 516 497 120 330 558 232 246 10 320 263 140 777 712 525 49 35 360 132 
============================ round 3 ===============================
Complete the construction of the initial solution, the fvsp is = 357	 timecost = 0.009485s
CS: find better solution, the fvsp is = 356	 timecost = 0.017556s
CS: find better solution, the fvsp is = 355	 timecost = 0.017591s
CS: find better solution, the fvsp is = 354	 timecost = 0.017619s
CS: find better solution, the fvsp is = 353	 timecost = 0.017647s
CS: find better solution, the fvsp is = 352	 timecost = 0.017678s
CS: find better solution, the fvsp is = 351	 timecost = 0.017714s
CS: find better solution, the fvsp is = 350	 timecost = 0.017748s
CS: find better solution, the fvsp is = 349	 timecost = 0.017784s
CS: find better solution, the fvsp is = 348	 timecost = 0.017816s
CS: find better solution, the fvsp is = 347	 timecost = 0.017845s
CS: find better solution, the fvsp is = 346	 timecost = 0.017873s
CS: find better solution, the fvsp is = 345	 timecost = 0.017903s
CS: find better solution, the fvsp is = 344	 timecost = 0.017934s
CS: find better solution, the fvsp is = 343	 timecost = 0.017963s
CS: find better solution, the fvsp is = 342	 timecost = 0.017988s
CS: find better solution, the fvsp is = 341	 timecost = 0.018016s
CS: find better solution, the fvsp is = 340	 timecost = 0.018043s
CS: find better solution, the fvsp is = 339	 timecost = 0.018072s
CS: find better solution, the fvsp is = 338	 timecost = 0.018102s
CS: find better solution, the fvsp is = 337	 timecost = 0.01813s
CS: find better solution, the fvsp is = 336	 timecost = 0.018158s
CS: find better solution, the fvsp is = 335	 timecost = 0.018185s
CS: find better solution, the fvsp is = 334	 timecost = 0.018217s
CS: find better solution, the fvsp is = 333	 timecost = 0.018247s
CS: find better solution, the fvsp is = 332	 timecost = 0.018277s
CS: find better solution, the fvsp is = 331	 timecost = 0.018305s
CS: find better solution, the fvsp is = 330	 timecost = 0.018335s
CS: find better solution, the fvsp is = 329	 timecost = 0.018362s
CS: find better solution, the fvsp is = 328	 timecost = 0.018391s
CS: find better solution, the fvsp is = 327	 timecost = 0.018421s
CS: find better solution, the fvsp is = 326	 timecost = 0.018454s
CS: find better solution, the fvsp is = 325	 timecost = 0.018482s
CS: find better solution, the fvsp is = 324	 timecost = 0.018511s
CS: find better solution, the fvsp is = 323	 timecost = 0.018542s
CS: find better solution, the fvsp is = 322	 timecost = 0.018571s
CS: find better solution, the fvsp is = 321	 timecost = 0.018599s
CS: find better solution, the fvsp is = 320	 timecost = 0.018627s
CS: find better solution, the fvsp is = 319	 timecost = 0.018656s
CS: find better solution, the fvsp is = 318	 timecost = 0.018686s
CS: find better solution, the fvsp is = 317	 timecost = 0.018715s
CS: find better solution, the fvsp is = 316	 timecost = 0.018743s
CS: find better solution, the fvsp is = 315	 timecost = 0.018781s
CS: find better solution, the fvsp is = 314	 timecost = 0.0241s
CS: find better solution, the fvsp is = 313	 timecost = 0.024134s
CS: find better solution, the fvsp is = 312	 timecost = 0.024164s
CS: find better solution, the fvsp is = 311	 timecost = 0.024193s
CS: find better solution, the fvsp is = 310	 timecost = 0.02422s
CS: find better solution, the fvsp is = 309	 timecost = 0.024249s
CS: find better solution, the fvsp is = 308	 timecost = 0.024278s
CS: find better solution, the fvsp is = 307	 timecost = 0.024307s
CS: find better solution, the fvsp is = 306	 timecost = 0.024337s
CS: find better solution, the fvsp is = 305	 timecost = 0.024367s
CS: find better solution, the fvsp is = 304	 timecost = 0.024395s
CS: find better solution, the fvsp is = 303	 timecost = 0.024424s
CS: find better solution, the fvsp is = 302	 timecost = 0.024453s
CS: find better solution, the fvsp is = 301	 timecost = 0.024483s
CS: find better solution, the fvsp is = 300	 timecost = 0.024512s
CS: find better solution, the fvsp is = 299	 timecost = 0.024542s
CS: find better solution, the fvsp is = 298	 timecost = 0.02457s
CS: find better solution, the fvsp is = 297	 timecost = 0.029071s
CS: find better solution, the fvsp is = 296	 timecost = 0.029104s
CS: find better solution, the fvsp is = 295	 timecost = 0.029132s
CS: find better solution, the fvsp is = 294	 timecost = 0.029162s
CS: find better solution, the fvsp is = 293	 timecost = 0.029192s
CS: find better solution, the fvsp is = 292	 timecost = 0.02922s
CS: find better solution, the fvsp is = 291	 timecost = 0.02925s
CS: find better solution, the fvsp is = 290	 timecost = 0.029279s
CS: find better solution, the fvsp is = 289	 timecost = 0.029307s
CS: find better solution, the fvsp is = 288	 timecost = 0.02934s
CS: find better solution, the fvsp is = 287	 timecost = 0.029369s
CS: find better solution, the fvsp is = 286	 timecost = 0.029398s
CS: find better solution, the fvsp is = 285	 timecost = 0.029428s
CS: find better solution, the fvsp is = 284	 timecost = 0.029457s
CS: find better solution, the fvsp is = 283	 timecost = 0.032864s
CS: find better solution, the fvsp is = 282	 timecost = 0.032894s
CS: find better solution, the fvsp is = 281	 timecost = 0.032922s
CS: find better solution, the fvsp is = 280	 timecost = 0.032953s
CS: find better solution, the fvsp is = 279	 timecost = 0.032982s
CS: find better solution, the fvsp is = 278	 timecost = 0.036406s
CS: find better solution, the fvsp is = 277	 timecost = 0.036439s
CS: find better solution, the fvsp is = 276	 timecost = 0.03647s
CS: find better solution, the fvsp is = 275	 timecost = 0.036503s
CS: find better solution, the fvsp is = 274	 timecost = 0.036533s
CS: find better solution, the fvsp is = 273	 timecost = 0.039751s
CS: find better solution, the fvsp is = 272	 timecost = 0.039789s
CS: find better solution, the fvsp is = 271	 timecost = 0.03982s
CS: find better solution, the fvsp is = 270	 timecost = 0.039853s
CS: find better solution, the fvsp is = 269	 timecost = 0.03988s
CS: find better solution, the fvsp is = 268	 timecost = 0.039909s
CS: find better solution, the fvsp is = 267	 timecost = 0.042447s
CS: find better solution, the fvsp is = 266	 timecost = 0.042479s
CS: find better solution, the fvsp is = 265	 timecost = 0.04251s
CS: find better solution, the fvsp is = 264	 timecost = 0.044971s
CS: find better solution, the fvsp is = 263	 timecost = 0.045003s
CS: find better solution, the fvsp is = 262	 timecost = 0.047342s
CS: find better solution, the fvsp is = 261	 timecost = 0.047372s
CS: find better solution, the fvsp is = 260	 timecost = 0.05416s
CS: find better solution, the fvsp is = 259	 timecost = 0.054191s
CS: find better solution, the fvsp is = 258	 timecost = 0.05422s
CS: find better solution, the fvsp is = 257	 timecost = 0.054249s
CS: find better solution, the fvsp is = 256	 timecost = 0.060824s
CS: find better solution, the fvsp is = 255	 timecost = 0.060855s
CS: find better solution, the fvsp is = 254	 timecost = 0.06947s
CS: find better solution, the fvsp is = 253	 timecost = 0.075912s
CS: find better solution, the fvsp is = 252	 timecost = 0.0781s
CS: find better solution, the fvsp is = 251	 timecost = 0.082112s
CS: find better solution, the fvsp is = 250	 timecost = 0.084124s
CS: find better solution, the fvsp is = 249	 timecost = 0.085817s
CS: find better solution, the fvsp is = 248	 timecost = 0.085848s
CS: find better solution, the fvsp is = 247	 timecost = 0.08982s
CS: find better solution, the fvsp is = 246	 timecost = 0.089851s
CS: find better solution, the fvsp is = 245	 timecost = 0.111459s
CS: find better solution, the fvsp is = 244	 timecost = 0.111491s
CS: find better solution, the fvsp is = 243	 timecost = 0.113405s
CS: find better solution, the fvsp is = 242	 timecost = 0.113437s
CS: find better solution, the fvsp is = 241	 timecost = 0.196383s
CS: find better solution, the fvsp is = 240	 timecost = 0.204873s
CS: find better solution, the fvsp is = 239	 timecost = 0.272275s
CS: find better solution, the fvsp is = 238	 timecost = 0.273861s
CS: find better solution, the fvsp is = 237	 timecost = 0.321692s
CS: find better solution, the fvsp is = 236	 timecost = 0.345463s
CS: find better solution, the fvsp is = 235	 timecost = 0.345509s
CS: find better solution, the fvsp is = 234	 timecost = 0.367752s
CS: find better solution, the fvsp is = 233	 timecost = 0.380302s
CS: find better solution, the fvsp is = 232	 timecost = 0.443851s
CS: find better solution, the fvsp is = 231	 timecost = 0.519699s
CS: find better solution, the fvsp is = 230	 timecost = 0.519749s
CS: find better solution, the fvsp is = 229	 timecost = 0.549197s
CS: find better solution, the fvsp is = 228	 timecost = 0.599825s
CS: find better solution, the fvsp is = 227	 timecost = 0.705688s
CS: find better solution, the fvsp is = 226	 timecost = 0.852811s
CS: find better solution, the fvsp is = 225	 timecost = 0.944243s
CS: find better solution, the fvsp is = 224	 timecost = 1.32367s
CS: find better solution, the fvsp is = 223	 timecost = 1.34002s
CS: find better solution, the fvsp is = 222	 timecost = 1.72232s
CS: find better solution, the fvsp is = 221	 timecost = 1.76884s
CS: find better solution, the fvsp is = 220	 timecost = 1.91678s
CS: find better solution, the fvsp is = 219	 timecost = 2.06835s
CS: find better solution, the fvsp is = 218	 timecost = 8.34475s
CS: find better solution, the fvsp is = 217	 timecost = 12.6003s
CS: find better solution, the fvsp is = 216	 timecost = 57.4372s
CS: find better solution, the fvsp is = 215	 timecost = 88.2802s
CS: find better solution, the fvsp is = 214	 timecost = 138.978s
local_f = 215
key node:
193 723 588 738 418 255 487 26 754 462 107 666 411 795 492 681 719 304 93 611 190 506 327 91 143 586 271 294 364 557 520 751 637 712 432 790 476 766 262 601 441 124 633 404 573 163 281 343 167 284 533 467 56 732 65 526 525 413 715 9 545 256 250 324 316 507 405 576 749 777 135 571 194 423 568 154 547 321 558 670 90 610 286 564 209 246 593 594 552 162 694 536 10 788 50 267 478 513 37 574 744 263 151 99 731 625 750 196 102 176 285 72 318 121 241 192 675 409 239 485 28 626 734 796 5 344 759 412 717 733 566 157 560 278 140 186 452 691 735 283 450 530 431 78 427 629 683 131 141 705 532 19 787 527 508 301 357 698 388 612 377 482 66 521 466 101 461 776 14 693 302 398 516 697 34 35 426 181 614 720 604 445 372 439 549 337 704 41 342 144 395 599 305 490 621 658 761 233 663 702 211 768 253 483 403 320 373 86 16 85 338 330 22 259 132 
============================ round 4 ===============================
Complete the construction of the initial solution, the fvsp is = 354	 timecost = 0.009592s
CS: find better solution, the fvsp is = 353	 timecost = 0.017071s
CS: find better solution, the fvsp is = 352	 timecost = 0.017104s
CS: find better solution, the fvsp is = 351	 timecost = 0.017132s
CS: find better solution, the fvsp is = 350	 timecost = 0.017158s
CS: find better solution, the fvsp is = 349	 timecost = 0.017188s
CS: find better solution, the fvsp is = 348	 timecost = 0.017215s
CS: find better solution, the fvsp is = 347	 timecost = 0.017242s
CS: find better solution, the fvsp is = 346	 timecost = 0.017276s
CS: find better solution, the fvsp is = 345	 timecost = 0.017307s
CS: find better solution, the fvsp is = 344	 timecost = 0.017336s
CS: find better solution, the fvsp is = 343	 timecost = 0.017363s
CS: find better solution, the fvsp is = 342	 timecost = 0.017391s
CS: find better solution, the fvsp is = 341	 timecost = 0.017419s
CS: find better solution, the fvsp is = 340	 timecost = 0.017448s
CS: find better solution, the fvsp is = 339	 timecost = 0.017476s
CS: find better solution, the fvsp is = 338	 timecost = 0.017507s
CS: find better solution, the fvsp is = 337	 timecost = 0.017535s
CS: find better solution, the fvsp is = 336	 timecost = 0.017562s
CS: find better solution, the fvsp is = 335	 timecost = 0.01759s
CS: find better solution, the fvsp is = 334	 timecost = 0.017617s
CS: find better solution, the fvsp is = 333	 timecost = 0.017646s
CS: find better solution, the fvsp is = 332	 timecost = 0.017677s
CS: find better solution, the fvsp is = 331	 timecost = 0.017705s
CS: find better solution, the fvsp is = 330	 timecost = 0.017737s
CS: find better solution, the fvsp is = 329	 timecost = 0.017765s
CS: find better solution, the fvsp is = 328	 timecost = 0.017795s
CS: find better solution, the fvsp is = 327	 timecost = 0.017823s
CS: find better solution, the fvsp is = 326	 timecost = 0.017851s
CS: find better solution, the fvsp is = 325	 timecost = 0.017881s
CS: find better solution, the fvsp is = 324	 timecost = 0.017908s
CS: find better solution, the fvsp is = 323	 timecost = 0.017938s
CS: find better solution, the fvsp is = 322	 timecost = 0.017968s
CS: find better solution, the fvsp is = 321	 timecost = 0.017994s
CS: find better solution, the fvsp is = 320	 timecost = 0.018023s
CS: find better solution, the fvsp is = 319	 timecost = 0.01806s
CS: find better solution, the fvsp is = 318	 timecost = 0.018088s
CS: find better solution, the fvsp is = 317	 timecost = 0.018116s
CS: find better solution, the fvsp is = 316	 timecost = 0.018143s
CS: find better solution, the fvsp is = 315	 timecost = 0.018171s
CS: find better solution, the fvsp is = 314	 timecost = 0.018201s
CS: find better solution, the fvsp is = 313	 timecost = 0.01823s
CS: find better solution, the fvsp is = 312	 timecost = 0.018269s
CS: find better solution, the fvsp is = 311	 timecost = 0.0183s
CS: find better solution, the fvsp is = 310	 timecost = 0.018327s
CS: find better solution, the fvsp is = 309	 timecost = 0.018356s
CS: find better solution, the fvsp is = 308	 timecost = 0.018386s
CS: find better solution, the fvsp is = 307	 timecost = 0.023626s
CS: find better solution, the fvsp is = 306	 timecost = 0.023656s
CS: find better solution, the fvsp is = 305	 timecost = 0.023687s
CS: find better solution, the fvsp is = 304	 timecost = 0.023715s
CS: find better solution, the fvsp is = 303	 timecost = 0.023746s
CS: find better solution, the fvsp is = 302	 timecost = 0.023775s
CS: find better solution, the fvsp is = 301	 timecost = 0.023803s
CS: find better solution, the fvsp is = 300	 timecost = 0.023833s
CS: find better solution, the fvsp is = 299	 timecost = 0.023861s
CS: find better solution, the fvsp is = 298	 timecost = 0.023891s
CS: find better solution, the fvsp is = 297	 timecost = 0.023923s
CS: find better solution, the fvsp is = 296	 timecost = 0.023953s
CS: find better solution, the fvsp is = 295	 timecost = 0.023982s
CS: find better solution, the fvsp is = 294	 timecost = 0.024013s
CS: find better solution, the fvsp is = 293	 timecost = 0.024042s
CS: find better solution, the fvsp is = 292	 timecost = 0.024071s
CS: find better solution, the fvsp is = 291	 timecost = 0.024101s
CS: find better solution, the fvsp is = 290	 timecost = 0.024129s
CS: find better solution, the fvsp is = 289	 timecost = 0.028321s
CS: find better solution, the fvsp is = 288	 timecost = 0.028351s
CS: find better solution, the fvsp is = 287	 timecost = 0.028385s
CS: find better solution, the fvsp is = 286	 timecost = 0.028415s
CS: find better solution, the fvsp is = 285	 timecost = 0.028447s
CS: find better solution, the fvsp is = 284	 timecost = 0.028477s
CS: find better solution, the fvsp is = 283	 timecost = 0.028503s
CS: find better solution, the fvsp is = 282	 timecost = 0.028535s
CS: find better solution, the fvsp is = 281	 timecost = 0.028562s
CS: find better solution, the fvsp is = 280	 timecost = 0.028593s
CS: find better solution, the fvsp is = 279	 timecost = 0.028623s
CS: find better solution, the fvsp is = 278	 timecost = 0.028654s
CS: find better solution, the fvsp is = 277	 timecost = 0.028682s
CS: find better solution, the fvsp is = 276	 timecost = 0.028709s
CS: find better solution, the fvsp is = 275	 timecost = 0.035232s
CS: find better solution, the fvsp is = 274	 timecost = 0.035282s
CS: find better solution, the fvsp is = 273	 timecost = 0.035313s
CS: find better solution, the fvsp is = 272	 timecost = 0.035341s
CS: find better solution, the fvsp is = 271	 timecost = 0.03829s
CS: find better solution, the fvsp is = 270	 timecost = 0.038323s
CS: find better solution, the fvsp is = 269	 timecost = 0.038354s
CS: find better solution, the fvsp is = 268	 timecost = 0.041371s
CS: find better solution, the fvsp is = 267	 timecost = 0.041403s
CS: find better solution, the fvsp is = 266	 timecost = 0.044022s
CS: find better solution, the fvsp is = 265	 timecost = 0.044053s
CS: find better solution, the fvsp is = 264	 timecost = 0.046787s
CS: find better solution, the fvsp is = 263	 timecost = 0.046818s
CS: find better solution, the fvsp is = 262	 timecost = 0.046848s
CS: find better solution, the fvsp is = 261	 timecost = 0.052071s
CS: find better solution, the fvsp is = 260	 timecost = 0.059568s
CS: find better solution, the fvsp is = 259	 timecost = 0.059599s
CS: find better solution, the fvsp is = 258	 timecost = 0.062166s
CS: find better solution, the fvsp is = 257	 timecost = 0.062204s
CS: find better solution, the fvsp is = 256	 timecost = 0.062233s
CS: find better solution, the fvsp is = 255	 timecost = 0.064565s
CS: find better solution, the fvsp is = 254	 timecost = 0.066778s
CS: find better solution, the fvsp is = 253	 timecost = 0.108378s
CS: find better solution, the fvsp is = 252	 timecost = 0.137532s
CS: find better solution, the fvsp is = 251	 timecost = 0.137583s
CS: find better solution, the fvsp is = 250	 timecost = 0.137613s
CS: find better solution, the fvsp is = 249	 timecost = 0.14611s
CS: find better solution, the fvsp is = 248	 timecost = 0.148041s
CS: find better solution, the fvsp is = 247	 timecost = 0.148072s
CS: find better solution, the fvsp is = 246	 timecost = 0.149882s
CS: find better solution, the fvsp is = 245	 timecost = 0.149911s
CS: find better solution, the fvsp is = 244	 timecost = 0.153394s
CS: find better solution, the fvsp is = 243	 timecost = 0.168946s
CS: find better solution, the fvsp is = 242	 timecost = 0.176685s
CS: find better solution, the fvsp is = 241	 timecost = 0.176717s
CS: find better solution, the fvsp is = 240	 timecost = 0.179961s
CS: find better solution, the fvsp is = 239	 timecost = 0.180003s
CS: find better solution, the fvsp is = 238	 timecost = 0.217889s
CS: find better solution, the fvsp is = 237	 timecost = 0.217925s
CS: find better solution, the fvsp is = 236	 timecost = 0.228732s
CS: find better solution, the fvsp is = 235	 timecost = 0.247829s
CS: find better solution, the fvsp is = 234	 timecost = 0.250698s
CS: find better solution, the fvsp is = 233	 timecost = 0.370513s
CS: find better solution, the fvsp is = 232	 timecost = 0.481294s
CS: find better solution, the fvsp is = 231	 timecost = 0.48134s
CS: find better solution, the fvsp is = 230	 timecost = 0.520266s
CS: find better solution, the fvsp is = 229	 timecost = 0.712265s
CS: find better solution, the fvsp is = 228	 timecost = 0.921491s
CS: find better solution, the fvsp is = 227	 timecost = 0.962212s
CS: find better solution, the fvsp is = 226	 timecost = 0.965192s
CS: find better solution, the fvsp is = 225	 timecost = 0.969678s
CS: find better solution, the fvsp is = 224	 timecost = 2.16935s
CS: find better solution, the fvsp is = 223	 timecost = 2.30787s
CS: find better solution, the fvsp is = 222	 timecost = 2.30793s
CS: find better solution, the fvsp is = 221	 timecost = 2.832s
CS: find better solution, the fvsp is = 220	 timecost = 6.28391s
CS: find better solution, the fvsp is = 219	 timecost = 8.08356s
CS: find better solution, the fvsp is = 218	 timecost = 14.3598s
CS: find better solution, the fvsp is = 217	 timecost = 23.2075s
CS: find better solution, the fvsp is = 216	 timecost = 34.448s
CS: find better solution, the fvsp is = 215	 timecost = 38.9664s
CS: find better solution, the fvsp is = 214	 timecost = 61.2473s
local_f = 215
key node:
614 338 502 357 342 450 426 388 507 409 50 737 560 40 719 321 549 525 72 475 78 691 419 311 101 380 274 754 28 795 663 427 574 395 774 190 445 162 442 157 158 22 91 93 305 129 723 467 487 354 492 626 535 81 11 566 595 366 698 278 532 320 520 255 222 216 576 57 232 38 464 675 482 744 151 515 121 508 167 652 599 558 239 301 766 422 35 144 503 41 14 759 107 341 267 193 483 403 671 439 360 572 343 124 196 243 544 181 588 344 768 373 750 163 704 761 545 259 490 796 324 610 601 594 669 261 223 37 263 235 135 102 790 294 571 233 621 676 461 731 777 516 533 527 705 250 573 629 658 500 330 55 19 402 529 681 309 462 568 611 452 10 398 236 441 283 552 586 604 780 405 286 787 513 683 147 432 141 732 140 411 547 377 340 66 674 7 56 728 625 304 9 557 734 677 85 5 418 125 209 478 738 633 672 364 241 506 246 631 697 337 466 720 131 132 
============================ round 5 ===============================
Complete the construction of the initial solution, the fvsp is = 361	 timecost = 0.009408s
CS: find better solution, the fvsp is = 360	 timecost = 0.017353s
CS: find better solution, the fvsp is = 359	 timecost = 0.017384s
CS: find better solution, the fvsp is = 358	 timecost = 0.017411s
CS: find better solution, the fvsp is = 357	 timecost = 0.017445s
CS: find better solution, the fvsp is = 356	 timecost = 0.017474s
CS: find better solution, the fvsp is = 355	 timecost = 0.017503s
CS: find better solution, the fvsp is = 354	 timecost = 0.01753s
CS: find better solution, the fvsp is = 353	 timecost = 0.017559s
CS: find better solution, the fvsp is = 352	 timecost = 0.017587s
CS: find better solution, the fvsp is = 351	 timecost = 0.017617s
CS: find better solution, the fvsp is = 350	 timecost = 0.017646s
CS: find better solution, the fvsp is = 349	 timecost = 0.017672s
CS: find better solution, the fvsp is = 348	 timecost = 0.017701s
CS: find better solution, the fvsp is = 347	 timecost = 0.017727s
CS: find better solution, the fvsp is = 346	 timecost = 0.017755s
CS: find better solution, the fvsp is = 345	 timecost = 0.017782s
CS: find better solution, the fvsp is = 344	 timecost = 0.017808s
CS: find better solution, the fvsp is = 343	 timecost = 0.017837s
CS: find better solution, the fvsp is = 342	 timecost = 0.017867s
CS: find better solution, the fvsp is = 341	 timecost = 0.017897s
CS: find better solution, the fvsp is = 340	 timecost = 0.017928s
CS: find better solution, the fvsp is = 339	 timecost = 0.017958s
CS: find better solution, the fvsp is = 338	 timecost = 0.017986s
CS: find better solution, the fvsp is = 337	 timecost = 0.018016s
CS: find better solution, the fvsp is = 336	 timecost = 0.018044s
CS: find better solution, the fvsp is = 335	 timecost = 0.018073s
CS: find better solution, the fvsp is = 334	 timecost = 0.018102s
CS: find better solution, the fvsp is = 333	 timecost = 0.018129s
CS: find better solution, the fvsp is = 332	 timecost = 0.018157s
CS: find better solution, the fvsp is = 331	 timecost = 0.018186s
CS: find better solution, the fvsp is = 330	 timecost = 0.018215s
CS: find better solution, the fvsp is = 329	 timecost = 0.018254s
CS: find better solution, the fvsp is = 328	 timecost = 0.018283s
CS: find better solution, the fvsp is = 327	 timecost = 0.018311s
CS: find better solution, the fvsp is = 326	 timecost = 0.018341s
CS: find better solution, the fvsp is = 325	 timecost = 0.018372s
CS: find better solution, the fvsp is = 324	 timecost = 0.0184s
CS: find better solution, the fvsp is = 323	 timecost = 0.018429s
CS: find better solution, the fvsp is = 322	 timecost = 0.018457s
CS: find better solution, the fvsp is = 321	 timecost = 0.018485s
CS: find better solution, the fvsp is = 320	 timecost = 0.018513s
CS: find better solution, the fvsp is = 319	 timecost = 0.018551s
CS: find better solution, the fvsp is = 318	 timecost = 0.018582s
CS: find better solution, the fvsp is = 317	 timecost = 0.01861s
CS: find better solution, the fvsp is = 316	 timecost = 0.018639s
CS: find better solution, the fvsp is = 315	 timecost = 0.018667s
CS: find better solution, the fvsp is = 314	 timecost = 0.018697s
CS: find better solution, the fvsp is = 313	 timecost = 0.018728s
CS: find better solution, the fvsp is = 312	 timecost = 0.018755s
CS: find better solution, the fvsp is = 311	 timecost = 0.018783s
CS: find better solution, the fvsp is = 310	 timecost = 0.0242s
CS: find better solution, the fvsp is = 309	 timecost = 0.024241s
CS: find better solution, the fvsp is = 308	 timecost = 0.02427s
CS: find better solution, the fvsp is = 307	 timecost = 0.024299s
CS: find better solution, the fvsp is = 306	 timecost = 0.024329s
CS: find better solution, the fvsp is = 305	 timecost = 0.024358s
CS: find better solution, the fvsp is = 304	 timecost = 0.024389s
CS: find better solution, the fvsp is = 303	 timecost = 0.024418s
CS: find better solution, the fvsp is = 302	 timecost = 0.024449s
CS: find better solution, the fvsp is = 301	 timecost = 0.024478s
CS: find better solution, the fvsp is = 300	 timecost = 0.024508s
CS: find better solution, the fvsp is = 299	 timecost = 0.024537s
CS: find better solution, the fvsp is = 298	 timecost = 0.024565s
CS: find better solution, the fvsp is = 297	 timecost = 0.024597s
CS: find better solution, the fvsp is = 296	 timecost = 0.024626s
CS: find better solution, the fvsp is = 295	 timecost = 0.02466s
CS: find better solution, the fvsp is = 294	 timecost = 0.024689s
CS: find better solution, the fvsp is = 293	 timecost = 0.028883s
CS: find better solution, the fvsp is = 292	 timecost = 0.028912s
CS: find better solution, the fvsp is = 291	 timecost = 0.028943s
CS: find better solution, the fvsp is = 290	 timecost = 0.02897s
CS: find better solution, the fvsp is = 289	 timecost = 0.028998s
CS: find better solution, the fvsp is = 288	 timecost = 0.029028s
CS: find better solution, the fvsp is = 287	 timecost = 0.029056s
CS: find better solution, the fvsp is = 286	 timecost = 0.029087s
CS: find better solution, the fvsp is = 285	 timecost = 0.029115s
CS: find better solution, the fvsp is = 284	 timecost = 0.033066s
CS: find better solution, the fvsp is = 283	 timecost = 0.033096s
CS: find better solution, the fvsp is = 282	 timecost = 0.033123s
CS: find better solution, the fvsp is = 281	 timecost = 0.033152s
CS: find better solution, the fvsp is = 280	 timecost = 0.033181s
CS: find better solution, the fvsp is = 279	 timecost = 0.033209s
CS: find better solution, the fvsp is = 278	 timecost = 0.033247s
CS: find better solution, the fvsp is = 277	 timecost = 0.036971s
CS: find better solution, the fvsp is = 276	 timecost = 0.037003s
CS: find better solution, the fvsp is = 275	 timecost = 0.037032s
CS: find better solution, the fvsp is = 274	 timecost = 0.037062s
CS: find better solution, the fvsp is = 273	 timecost = 0.03709s
CS: find better solution, the fvsp is = 272	 timecost = 0.03712s
CS: find better solution, the fvsp is = 271	 timecost = 0.04619s
CS: find better solution, the fvsp is = 270	 timecost = 0.049208s
CS: find better solution, the fvsp is = 269	 timecost = 0.04925s
CS: find better solution, the fvsp is = 268	 timecost = 0.049281s
CS: find better solution, the fvsp is = 267	 timecost = 0.04931s
CS: find better solution, the fvsp is = 266	 timecost = 0.049342s
CS: find better solution, the fvsp is = 265	 timecost = 0.054776s
CS: find better solution, the fvsp is = 264	 timecost = 0.054807s
CS: find better solution, the fvsp is = 263	 timecost = 0.054836s
CS: find better solution, the fvsp is = 262	 timecost = 0.054864s
CS: find better solution, the fvsp is = 261	 timecost = 0.062779s
CS: find better solution, the fvsp is = 260	 timecost = 0.062811s
CS: find better solution, the fvsp is = 259	 timecost = 0.062843s
CS: find better solution, the fvsp is = 258	 timecost = 0.062874s
CS: find better solution, the fvsp is = 257	 timecost = 0.067791s
CS: find better solution, the fvsp is = 256	 timecost = 0.067826s
CS: find better solution, the fvsp is = 255	 timecost = 0.072421s
CS: find better solution, the fvsp is = 254	 timecost = 0.074918s
CS: find better solution, the fvsp is = 253	 timecost = 0.07495s
CS: find better solution, the fvsp is = 252	 timecost = 0.074979s
CS: find better solution, the fvsp is = 251	 timecost = 0.07501s
CS: find better solution, the fvsp is = 250	 timecost = 0.075039s
CS: find better solution, the fvsp is = 249	 timecost = 0.080967s
CS: find better solution, the fvsp is = 248	 timecost = 0.080999s
CS: find better solution, the fvsp is = 247	 timecost = 0.08261s
CS: find better solution, the fvsp is = 246	 timecost = 0.099729s
CS: find better solution, the fvsp is = 245	 timecost = 0.101371s
CS: find better solution, the fvsp is = 244	 timecost = 0.101402s
CS: find better solution, the fvsp is = 243	 timecost = 0.120822s
CS: find better solution, the fvsp is = 242	 timecost = 0.126142s
CS: find better solution, the fvsp is = 241	 timecost = 0.126174s
CS: find better solution, the fvsp is = 240	 timecost = 0.126204s
CS: find better solution, the fvsp is = 239	 timecost = 0.126247s
CS: find better solution, the fvsp is = 238	 timecost = 0.166736s
CS: find better solution, the fvsp is = 237	 timecost = 0.215027s
CS: find better solution, the fvsp is = 236	 timecost = 0.242313s
CS: find better solution, the fvsp is = 235	 timecost = 0.242349s
CS: find better solution, the fvsp is = 234	 timecost = 0.286437s
CS: find better solution, the fvsp is = 233	 timecost = 0.289595s
CS: find better solution, the fvsp is = 232	 timecost = 0.615546s
CS: find better solution, the fvsp is = 231	 timecost = 0.615607s
CS: find better solution, the fvsp is = 230	 timecost = 0.659849s
CS: find better solution, the fvsp is = 229	 timecost = 0.850305s
CS: find better solution, the fvsp is = 228	 timecost = 1.36582s
CS: find better solution, the fvsp is = 227	 timecost = 1.69517s
CS: find better solution, the fvsp is = 226	 timecost = 1.72898s
CS: find better solution, the fvsp is = 225	 timecost = 2.93886s
CS: find better solution, the fvsp is = 224	 timecost = 3.03936s
CS: find better solution, the fvsp is = 223	 timecost = 5.45701s
CS: find better solution, the fvsp is = 222	 timecost = 5.47008s
CS: find better solution, the fvsp is = 221	 timecost = 5.47012s
CS: find better solution, the fvsp is = 220	 timecost = 6.92622s
CS: find better solution, the fvsp is = 219	 timecost = 9.73476s
CS: find better solution, the fvsp is = 218	 timecost = 10.6388s
CS: find better solution, the fvsp is = 217	 timecost = 26.3725s
CS: find better solution, the fvsp is = 216	 timecost = 92.5279s
CS: find better solution, the fvsp is = 215	 timecost = 309.896s
CS: find better solution, the fvsp is = 214	 timecost = 310.525s
local_f = 215
key node:
167 121 364 321 278 9 576 118 16 294 492 81 342 549 283 516 530 542 787 403 366 35 691 586 438 7 22 419 611 704 78 157 728 304 357 750 493 28 398 698 777 338 67 305 432 525 11 291 441 625 478 311 308 599 259 482 267 263 669 601 442 373 14 405 610 258 233 140 675 547 91 685 466 130 788 427 621 318 508 192 10 490 515 256 388 147 281 377 568 236 552 760 487 413 141 456 211 255 246 681 439 72 506 588 411 735 163 604 502 301 151 705 209 657 629 662 387 241 56 162 341 55 50 412 652 617 573 754 396 768 614 452 445 507 327 774 250 324 475 190 181 574 462 545 720 533 513 309 176 571 320 520 744 38 485 402 144 734 86 658 461 796 194 107 5 418 93 596 582 340 344 746 395 57 41 702 302 560 557 426 737 337 243 235 483 663 193 535 732 738 766 66 697 284 594 360 239 731 123 683 158 102 532 723 759 551 626 450 37 322 101 29 464 129 132 
============================ round 6 ===============================
Complete the construction of the initial solution, the fvsp is = 351	 timecost = 0.009759s
CS: find better solution, the fvsp is = 350	 timecost = 0.01703s
CS: find better solution, the fvsp is = 349	 timecost = 0.017061s
CS: find better solution, the fvsp is = 348	 timecost = 0.017088s
CS: find better solution, the fvsp is = 347	 timecost = 0.017116s
CS: find better solution, the fvsp is = 346	 timecost = 0.017143s
CS: find better solution, the fvsp is = 345	 timecost = 0.017174s
CS: find better solution, the fvsp is = 344	 timecost = 0.017202s
CS: find better solution, the fvsp is = 343	 timecost = 0.017231s
CS: find better solution, the fvsp is = 342	 timecost = 0.017261s
CS: find better solution, the fvsp is = 341	 timecost = 0.017298s
CS: find better solution, the fvsp is = 340	 timecost = 0.017327s
CS: find better solution, the fvsp is = 339	 timecost = 0.017355s
CS: find better solution, the fvsp is = 338	 timecost = 0.017385s
CS: find better solution, the fvsp is = 337	 timecost = 0.017414s
CS: find better solution, the fvsp is = 336	 timecost = 0.017442s
CS: find better solution, the fvsp is = 335	 timecost = 0.017469s
CS: find better solution, the fvsp is = 334	 timecost = 0.0175s
CS: find better solution, the fvsp is = 333	 timecost = 0.017528s
CS: find better solution, the fvsp is = 332	 timecost = 0.017555s
CS: find better solution, the fvsp is = 331	 timecost = 0.017583s
CS: find better solution, the fvsp is = 330	 timecost = 0.01761s
CS: find better solution, the fvsp is = 329	 timecost = 0.01764s
CS: find better solution, the fvsp is = 328	 timecost = 0.017668s
CS: find better solution, the fvsp is = 327	 timecost = 0.017695s
CS: find better solution, the fvsp is = 326	 timecost = 0.017723s
CS: find better solution, the fvsp is = 325	 timecost = 0.017751s
CS: find better solution, the fvsp is = 324	 timecost = 0.017783s
CS: find better solution, the fvsp is = 323	 timecost = 0.017817s
CS: find better solution, the fvsp is = 322	 timecost = 0.017847s
CS: find better solution, the fvsp is = 321	 timecost = 0.017875s
CS: find better solution, the fvsp is = 320	 timecost = 0.017906s
CS: find better solution, the fvsp is = 319	 timecost = 0.017936s
CS: find better solution, the fvsp is = 318	 timecost = 0.017965s
CS: find better solution, the fvsp is = 317	 timecost = 0.017996s
CS: find better solution, the fvsp is = 316	 timecost = 0.018024s
CS: find better solution, the fvsp is = 315	 timecost = 0.018053s
CS: find better solution, the fvsp is = 314	 timecost = 0.01808s
CS: find better solution, the fvsp is = 313	 timecost = 0.018109s
CS: find better solution, the fvsp is = 312	 timecost = 0.018138s
CS: find better solution, the fvsp is = 311	 timecost = 0.018168s
CS: find better solution, the fvsp is = 310	 timecost = 0.02267s
CS: find better solution, the fvsp is = 309	 timecost = 0.0227s
CS: find better solution, the fvsp is = 308	 timecost = 0.022731s
CS: find better solution, the fvsp is = 307	 timecost = 0.022759s
CS: find better solution, the fvsp is = 306	 timecost = 0.022788s
CS: find better solution, the fvsp is = 305	 timecost = 0.022818s
CS: find better solution, the fvsp is = 304	 timecost = 0.022845s
CS: find better solution, the fvsp is = 303	 timecost = 0.022871s
CS: find better solution, the fvsp is = 302	 timecost = 0.022903s
CS: find better solution, the fvsp is = 301	 timecost = 0.022933s
CS: find better solution, the fvsp is = 300	 timecost = 0.022962s
CS: find better solution, the fvsp is = 299	 timecost = 0.02299s
CS: find better solution, the fvsp is = 298	 timecost = 0.023019s
CS: find better solution, the fvsp is = 297	 timecost = 0.023046s
CS: find better solution, the fvsp is = 296	 timecost = 0.023073s
CS: find better solution, the fvsp is = 295	 timecost = 0.023103s
CS: find better solution, the fvsp is = 294	 timecost = 0.026997s
CS: find better solution, the fvsp is = 293	 timecost = 0.027025s
CS: find better solution, the fvsp is = 292	 timecost = 0.027053s
CS: find better solution, the fvsp is = 291	 timecost = 0.027083s
CS: find better solution, the fvsp is = 290	 timecost = 0.031279s
CS: find better solution, the fvsp is = 289	 timecost = 0.031317s
CS: find better solution, the fvsp is = 288	 timecost = 0.031347s
CS: find better solution, the fvsp is = 287	 timecost = 0.031379s
CS: find better solution, the fvsp is = 286	 timecost = 0.031408s
CS: find better solution, the fvsp is = 285	 timecost = 0.031438s
CS: find better solution, the fvsp is = 284	 timecost = 0.031466s
CS: find better solution, the fvsp is = 283	 timecost = 0.035193s
CS: find better solution, the fvsp is = 282	 timecost = 0.035223s
CS: find better solution, the fvsp is = 281	 timecost = 0.035252s
CS: find better solution, the fvsp is = 280	 timecost = 0.03528s
CS: find better solution, the fvsp is = 279	 timecost = 0.035314s
CS: find better solution, the fvsp is = 278	 timecost = 0.035345s
CS: find better solution, the fvsp is = 277	 timecost = 0.035376s
CS: find better solution, the fvsp is = 276	 timecost = 0.035405s
CS: find better solution, the fvsp is = 275	 timecost = 0.039135s
CS: find better solution, the fvsp is = 274	 timecost = 0.039167s
CS: find better solution, the fvsp is = 273	 timecost = 0.039199s
CS: find better solution, the fvsp is = 272	 timecost = 0.042879s
CS: find better solution, the fvsp is = 271	 timecost = 0.042912s
CS: find better solution, the fvsp is = 270	 timecost = 0.042942s
CS: find better solution, the fvsp is = 269	 timecost = 0.045931s
CS: find better solution, the fvsp is = 268	 timecost = 0.045963s
CS: find better solution, the fvsp is = 267	 timecost = 0.051808s
CS: find better solution, the fvsp is = 266	 timecost = 0.05184s
CS: find better solution, the fvsp is = 265	 timecost = 0.051869s
CS: find better solution, the fvsp is = 264	 timecost = 0.05475s
CS: find better solution, the fvsp is = 263	 timecost = 0.054782s
CS: find better solution, the fvsp is = 262	 timecost = 0.057596s
CS: find better solution, the fvsp is = 261	 timecost = 0.05763s
CS: find better solution, the fvsp is = 260	 timecost = 0.060262s
CS: find better solution, the fvsp is = 259	 timecost = 0.060303s
CS: find better solution, the fvsp is = 258	 timecost = 0.060333s
CS: find better solution, the fvsp is = 257	 timecost = 0.06285s
CS: find better solution, the fvsp is = 256	 timecost = 0.071684s
CS: find better solution, the fvsp is = 255	 timecost = 0.071715s
CS: find better solution, the fvsp is = 254	 timecost = 0.071747s
CS: find better solution, the fvsp is = 253	 timecost = 0.079742s
CS: find better solution, the fvsp is = 252	 timecost = 0.079773s
CS: find better solution, the fvsp is = 251	 timecost = 0.108953s
CS: find better solution, the fvsp is = 250	 timecost = 0.108986s
CS: find better solution, the fvsp is = 249	 timecost = 0.111308s
CS: find better solution, the fvsp is = 248	 timecost = 0.113509s
CS: find better solution, the fvsp is = 247	 timecost = 0.113541s
CS: find better solution, the fvsp is = 246	 timecost = 0.11558s
CS: find better solution, the fvsp is = 245	 timecost = 0.117445s
CS: find better solution, the fvsp is = 244	 timecost = 0.117476s
CS: find better solution, the fvsp is = 243	 timecost = 0.132707s
CS: find better solution, the fvsp is = 242	 timecost = 0.21163s
CS: find better solution, the fvsp is = 241	 timecost = 0.245242s
CS: find better solution, the fvsp is = 240	 timecost = 0.255742s
CS: find better solution, the fvsp is = 239	 timecost = 0.261937s
CS: find better solution, the fvsp is = 238	 timecost = 0.261973s
CS: find better solution, the fvsp is = 237	 timecost = 0.328103s
CS: find better solution, the fvsp is = 236	 timecost = 0.34039s
CS: find better solution, the fvsp is = 235	 timecost = 0.371061s
CS: find better solution, the fvsp is = 234	 timecost = 0.371095s
CS: find better solution, the fvsp is = 233	 timecost = 0.374719s
CS: find better solution, the fvsp is = 232	 timecost = 0.385168s
CS: find better solution, the fvsp is = 231	 timecost = 0.401391s
CS: find better solution, the fvsp is = 230	 timecost = 0.401424s
CS: find better solution, the fvsp is = 229	 timecost = 0.405376s
CS: find better solution, the fvsp is = 228	 timecost = 0.509525s
CS: find better solution, the fvsp is = 227	 timecost = 0.580002s
CS: find better solution, the fvsp is = 226	 timecost = 0.618237s
CS: find better solution, the fvsp is = 225	 timecost = 1.13378s
CS: find better solution, the fvsp is = 224	 timecost = 1.17248s
CS: find better solution, the fvsp is = 223	 timecost = 1.32158s
CS: find better solution, the fvsp is = 222	 timecost = 2.17956s
CS: find better solution, the fvsp is = 221	 timecost = 5.0621s
CS: find better solution, the fvsp is = 220	 timecost = 6.7125s
CS: find better solution, the fvsp is = 219	 timecost = 7.96009s
CS: find better solution, the fvsp is = 218	 timecost = 8.02978s
CS: find better solution, the fvsp is = 217	 timecost = 43.1749s
CS: find better solution, the fvsp is = 216	 timecost = 165.832s
CS: find better solution, the fvsp is = 215	 timecost = 190.227s
local_f = 216
key node:
568 235 594 309 780 361 525 461 611 318 544 359 107 209 467 530 738 294 790 78 72 621 9 631 515 239 388 669 373 482 22 487 502 123 286 143 105 438 712 681 167 516 503 237 418 572 426 532 121 731 99 196 342 549 278 478 777 364 283 663 576 321 625 754 736 216 328 90 304 508 604 533 131 330 720 507 101 41 259 159 766 464 441 484 541 734 271 5 702 683 620 439 595 744 124 340 243 88 291 500 113 192 279 436 10 732 563 35 784 320 658 144 675 377 154 674 571 527 357 338 81 386 28 337 329 274 13 495 250 267 470 422 370 588 629 186 155 356 316 776 795 610 759 520 526 432 651 295 203 529 710 147 56 181 691 17 415 743 652 677 241 176 586 367 419 281 343 723 789 614 538 405 255 308 19 450 66 411 535 750 404 45 796 462 55 633 490 492 672 16 412 475 452 285 552 626 557 95 85 301 344 91 662 547 247 93 506 427 68 246 158 693 573 574 324 132 
============================ round 7 ===============================
Complete the construction of the initial solution, the fvsp is = 350	 timecost = 0.009696s
CS: find better solution, the fvsp is = 349	 timecost = 0.016716s
CS: find better solution, the fvsp is = 348	 timecost = 0.016757s
CS: find better solution, the fvsp is = 347	 timecost = 0.016785s
CS: find better solution, the fvsp is = 346	 timecost = 0.016815s
CS: find better solution, the fvsp is = 345	 timecost = 0.016842s
CS: find better solution, the fvsp is = 344	 timecost = 0.016872s
CS: find better solution, the fvsp is = 343	 timecost = 0.0169s
CS: find better solution, the fvsp is = 342	 timecost = 0.016928s
CS: find better solution, the fvsp is = 341	 timecost = 0.016956s
CS: find better solution, the fvsp is = 340	 timecost = 0.016983s
CS: find better solution, the fvsp is = 339	 timecost = 0.017013s
CS: find better solution, the fvsp is = 338	 timecost = 0.017041s
CS: find better solution, the fvsp is = 337	 timecost = 0.01707s
CS: find better solution, the fvsp is = 336	 timecost = 0.0171s
CS: find better solution, the fvsp is = 335	 timecost = 0.017128s
CS: find better solution, the fvsp is = 334	 timecost = 0.017156s
CS: find better solution, the fvsp is = 333	 timecost = 0.017185s
CS: find better solution, the fvsp is = 332	 timecost = 0.017213s
CS: find better solution, the fvsp is = 331	 timecost = 0.017245s
CS: find better solution, the fvsp is = 330	 timecost = 0.017273s
CS: find better solution, the fvsp is = 329	 timecost = 0.017302s
CS: find better solution, the fvsp is = 328	 timecost = 0.017337s
CS: find better solution, the fvsp is = 327	 timecost = 0.017365s
CS: find better solution, the fvsp is = 326	 timecost = 0.017396s
CS: find better solution, the fvsp is = 325	 timecost = 0.017424s
CS: find better solution, the fvsp is = 324	 timecost = 0.017451s
CS: find better solution, the fvsp is = 323	 timecost = 0.017482s
CS: find better solution, the fvsp is = 322	 timecost = 0.017512s
CS: find better solution, the fvsp is = 321	 timecost = 0.017541s
CS: find better solution, the fvsp is = 320	 timecost = 0.017572s
CS: find better solution, the fvsp is = 319	 timecost = 0.017601s
CS: find better solution, the fvsp is = 318	 timecost = 0.017629s
CS: find better solution, the fvsp is = 317	 timecost = 0.017657s
CS: find better solution, the fvsp is = 316	 timecost = 0.017684s
CS: find better solution, the fvsp is = 315	 timecost = 0.017711s
CS: find better solution, the fvsp is = 314	 timecost = 0.017741s
CS: find better solution, the fvsp is = 313	 timecost = 0.017768s
CS: find better solution, the fvsp is = 312	 timecost = 0.017797s
CS: find better solution, the fvsp is = 311	 timecost = 0.017825s
CS: find better solution, the fvsp is = 310	 timecost = 0.017852s
CS: find better solution, the fvsp is = 309	 timecost = 0.022864s
CS: find better solution, the fvsp is = 308	 timecost = 0.022895s
CS: find better solution, the fvsp is = 307	 timecost = 0.022925s
CS: find better solution, the fvsp is = 306	 timecost = 0.022953s
CS: find better solution, the fvsp is = 305	 timecost = 0.022983s
CS: find better solution, the fvsp is = 304	 timecost = 0.023012s
CS: find better solution, the fvsp is = 303	 timecost = 0.023042s
CS: find better solution, the fvsp is = 302	 timecost = 0.023072s
CS: find better solution, the fvsp is = 301	 timecost = 0.0231s
CS: find better solution, the fvsp is = 300	 timecost = 0.02313s
CS: find better solution, the fvsp is = 299	 timecost = 0.023159s
CS: find better solution, the fvsp is = 298	 timecost = 0.02319s
CS: find better solution, the fvsp is = 297	 timecost = 0.023221s
CS: find better solution, the fvsp is = 296	 timecost = 0.023249s
CS: find better solution, the fvsp is = 295	 timecost = 0.023277s
CS: find better solution, the fvsp is = 294	 timecost = 0.023305s
CS: find better solution, the fvsp is = 293	 timecost = 0.023344s
CS: find better solution, the fvsp is = 292	 timecost = 0.023373s
CS: find better solution, the fvsp is = 291	 timecost = 0.027664s
CS: find better solution, the fvsp is = 290	 timecost = 0.0277s
CS: find better solution, the fvsp is = 289	 timecost = 0.027731s
CS: find better solution, the fvsp is = 288	 timecost = 0.027761s
CS: find better solution, the fvsp is = 287	 timecost = 0.02779s
CS: find better solution, the fvsp is = 286	 timecost = 0.027822s
CS: find better solution, the fvsp is = 285	 timecost = 0.027851s
CS: find better solution, the fvsp is = 284	 timecost = 0.027881s
CS: find better solution, the fvsp is = 283	 timecost = 0.03191s
CS: find better solution, the fvsp is = 282	 timecost = 0.031942s
CS: find better solution, the fvsp is = 281	 timecost = 0.035803s
CS: find better solution, the fvsp is = 280	 timecost = 0.035843s
CS: find better solution, the fvsp is = 279	 timecost = 0.035874s
CS: find better solution, the fvsp is = 278	 timecost = 0.035905s
CS: find better solution, the fvsp is = 277	 timecost = 0.035935s
CS: find better solution, the fvsp is = 276	 timecost = 0.035966s
CS: find better solution, the fvsp is = 275	 timecost = 0.035995s
CS: find better solution, the fvsp is = 274	 timecost = 0.042892s
CS: find better solution, the fvsp is = 273	 timecost = 0.04293s
CS: find better solution, the fvsp is = 272	 timecost = 0.042961s
CS: find better solution, the fvsp is = 271	 timecost = 0.042989s
CS: find better solution, the fvsp is = 270	 timecost = 0.043018s
CS: find better solution, the fvsp is = 269	 timecost = 0.043048s
CS: find better solution, the fvsp is = 268	 timecost = 0.043078s
CS: find better solution, the fvsp is = 267	 timecost = 0.04311s
CS: find better solution, the fvsp is = 266	 timecost = 0.043142s
CS: find better solution, the fvsp is = 265	 timecost = 0.048197s
CS: find better solution, the fvsp is = 264	 timecost = 0.048234s
CS: find better solution, the fvsp is = 263	 timecost = 0.048264s
CS: find better solution, the fvsp is = 262	 timecost = 0.053132s
CS: find better solution, the fvsp is = 261	 timecost = 0.053165s
CS: find better solution, the fvsp is = 260	 timecost = 0.06076s
CS: find better solution, the fvsp is = 259	 timecost = 0.060794s
CS: find better solution, the fvsp is = 258	 timecost = 0.060824s
CS: find better solution, the fvsp is = 257	 timecost = 0.06828s
CS: find better solution, the fvsp is = 256	 timecost = 0.081095s
CS: find better solution, the fvsp is = 255	 timecost = 0.091159s
CS: find better solution, the fvsp is = 254	 timecost = 0.095737s
CS: find better solution, the fvsp is = 253	 timecost = 0.104663s
CS: find better solution, the fvsp is = 252	 timecost = 0.104713s
CS: find better solution, the fvsp is = 251	 timecost = 0.106949s
CS: find better solution, the fvsp is = 250	 timecost = 0.109083s
CS: find better solution, the fvsp is = 249	 timecost = 0.109118s
CS: find better solution, the fvsp is = 248	 timecost = 0.109148s
CS: find better solution, the fvsp is = 247	 timecost = 0.113504s
CS: find better solution, the fvsp is = 246	 timecost = 0.119769s
CS: find better solution, the fvsp is = 245	 timecost = 0.130669s
CS: find better solution, the fvsp is = 244	 timecost = 0.130722s
CS: find better solution, the fvsp is = 243	 timecost = 0.156707s
CS: find better solution, the fvsp is = 242	 timecost = 0.156746s
CS: find better solution, the fvsp is = 241	 timecost = 0.156775s
CS: find better solution, the fvsp is = 240	 timecost = 0.21242s
CS: find better solution, the fvsp is = 239	 timecost = 0.224062s
CS: find better solution, the fvsp is = 238	 timecost = 0.225932s
CS: find better solution, the fvsp is = 237	 timecost = 0.242764s
CS: find better solution, the fvsp is = 236	 timecost = 0.242798s
CS: find better solution, the fvsp is = 235	 timecost = 0.601814s
CS: find better solution, the fvsp is = 234	 timecost = 0.601868s
CS: find better solution, the fvsp is = 233	 timecost = 0.681295s
CS: find better solution, the fvsp is = 232	 timecost = 0.728274s
CS: find better solution, the fvsp is = 231	 timecost = 1.77804s
CS: find better solution, the fvsp is = 230	 timecost = 1.79242s
CS: find better solution, the fvsp is = 229	 timecost = 2.42078s
CS: find better solution, the fvsp is = 228	 timecost = 3.38306s
CS: find better solution, the fvsp is = 227	 timecost = 3.38312s
CS: find better solution, the fvsp is = 226	 timecost = 4.87213s
CS: find better solution, the fvsp is = 225	 timecost = 5.1438s
CS: find better solution, the fvsp is = 224	 timecost = 5.37477s
CS: find better solution, the fvsp is = 223	 timecost = 5.39127s
CS: find better solution, the fvsp is = 222	 timecost = 5.68365s
CS: find better solution, the fvsp is = 221	 timecost = 7.31961s
CS: find better solution, the fvsp is = 220	 timecost = 7.88438s
CS: find better solution, the fvsp is = 219	 timecost = 7.88444s
CS: find better solution, the fvsp is = 218	 timecost = 9.07911s
CS: find better solution, the fvsp is = 217	 timecost = 15.3111s
CS: find better solution, the fvsp is = 216	 timecost = 392.181s
local_f = 217
key node:
742 322 38 766 780 450 264 263 732 542 177 211 452 271 693 735 167 719 95 50 453 285 724 508 372 675 344 286 404 464 239 364 233 661 664 413 576 158 513 466 93 147 68 596 571 274 461 630 16 301 121 186 144 681 373 181 329 377 92 723 611 707 749 607 556 660 193 777 107 569 418 10 621 734 255 256 135 574 715 101 241 552 520 658 560 631 534 526 568 738 294 411 250 308 586 746 330 2 284 243 475 81 334 140 671 595 776 551 439 705 667 456 730 585 643 157 366 320 356 338 324 633 220 612 61 35 774 651 9 105 56 148 41 435 309 533 506 683 311 487 755 549 515 283 704 626 532 22 5 176 761 423 484 113 432 573 195 358 163 557 691 396 750 787 305 336 676 304 663 161 281 492 386 235 482 674 796 564 629 278 321 154 357 86 203 710 78 438 476 712 495 359 516 332 316 535 754 49 192 342 507 731 129 405 625 685 604 509 130 672 258 736 614 90 143 550 132 
============================ round 8 ===============================
Complete the construction of the initial solution, the fvsp is = 360	 timecost = 0.009418s
CS: find better solution, the fvsp is = 359	 timecost = 0.017323s
CS: find better solution, the fvsp is = 358	 timecost = 0.017354s
CS: find better solution, the fvsp is = 357	 timecost = 0.017383s
CS: find better solution, the fvsp is = 356	 timecost = 0.017415s
CS: find better solution, the fvsp is = 355	 timecost = 0.017443s
CS: find better solution, the fvsp is = 354	 timecost = 0.017472s
CS: find better solution, the fvsp is = 353	 timecost = 0.017498s
CS: find better solution, the fvsp is = 352	 timecost = 0.017528s
CS: find better solution, the fvsp is = 351	 timecost = 0.01756s
CS: find better solution, the fvsp is = 350	 timecost = 0.017589s
CS: find better solution, the fvsp is = 349	 timecost = 0.017617s
CS: find better solution, the fvsp is = 348	 timecost = 0.017647s
CS: find better solution, the fvsp is = 347	 timecost = 0.017676s
CS: find better solution, the fvsp is = 346	 timecost = 0.017705s
CS: find better solution, the fvsp is = 345	 timecost = 0.017735s
CS: find better solution, the fvsp is = 344	 timecost = 0.017762s
CS: find better solution, the fvsp is = 343	 timecost = 0.017791s
CS: find better solution, the fvsp is = 342	 timecost = 0.017823s
CS: find better solution, the fvsp is = 341	 timecost = 0.01785s
CS: find better solution, the fvsp is = 340	 timecost = 0.017879s
CS: find better solution, the fvsp is = 339	 timecost = 0.017905s
CS: find better solution, the fvsp is = 338	 timecost = 0.017934s
CS: find better solution, the fvsp is = 337	 timecost = 0.017963s
CS: find better solution, the fvsp is = 336	 timecost = 0.017989s
CS: find better solution, the fvsp is = 335	 timecost = 0.018017s
CS: find better solution, the fvsp is = 334	 timecost = 0.018045s
CS: find better solution, the fvsp is = 333	 timecost = 0.018076s
CS: find better solution, the fvsp is = 332	 timecost = 0.018114s
CS: find better solution, the fvsp is = 331	 timecost = 0.018142s
CS: find better solution, the fvsp is = 330	 timecost = 0.018171s
CS: find better solution, the fvsp is = 329	 timecost = 0.018201s
CS: find better solution, the fvsp is = 328	 timecost = 0.018232s
CS: find better solution, the fvsp is = 327	 timecost = 0.018259s
CS: find better solution, the fvsp is = 326	 timecost = 0.018288s
CS: find better solution, the fvsp is = 325	 timecost = 0.018318s
CS: find better solution, the fvsp is = 324	 timecost = 0.018348s
CS: find better solution, the fvsp is = 323	 timecost = 0.018376s
CS: find better solution, the fvsp is = 322	 timecost = 0.018404s
CS: find better solution, the fvsp is = 321	 timecost = 0.01844s
CS: find better solution, the fvsp is = 320	 timecost = 0.018466s
CS: find better solution, the fvsp is = 319	 timecost = 0.018494s
CS: find better solution, the fvsp is = 318	 timecost = 0.018524s
CS: find better solution, the fvsp is = 317	 timecost = 0.023643s
CS: find better solution, the fvsp is = 316	 timecost = 0.023673s
CS: find better solution, the fvsp is = 315	 timecost = 0.023702s
CS: find better solution, the fvsp is = 314	 timecost = 0.02373s
CS: find better solution, the fvsp is = 313	 timecost = 0.023759s
CS: find better solution, the fvsp is = 312	 timecost = 0.023789s
CS: find better solution, the fvsp is = 311	 timecost = 0.023818s
CS: find better solution, the fvsp is = 310	 timecost = 0.023845s
CS: find better solution, the fvsp is = 309	 timecost = 0.023874s
CS: find better solution, the fvsp is = 308	 timecost = 0.023902s
CS: find better solution, the fvsp is = 307	 timecost = 0.023931s
CS: find better solution, the fvsp is = 306	 timecost = 0.023959s
CS: find better solution, the fvsp is = 305	 timecost = 0.023988s
CS: find better solution, the fvsp is = 304	 timecost = 0.02402s
CS: find better solution, the fvsp is = 303	 timecost = 0.024048s
CS: find better solution, the fvsp is = 302	 timecost = 0.029222s
CS: find better solution, the fvsp is = 301	 timecost = 0.029253s
CS: find better solution, the fvsp is = 300	 timecost = 0.029281s
CS: find better solution, the fvsp is = 299	 timecost = 0.029311s
CS: find better solution, the fvsp is = 298	 timecost = 0.02934s
CS: find better solution, the fvsp is = 297	 timecost = 0.029369s
CS: find better solution, the fvsp is = 296	 timecost = 0.029396s
CS: find better solution, the fvsp is = 295	 timecost = 0.029426s
CS: find better solution, the fvsp is = 294	 timecost = 0.029456s
CS: find better solution, the fvsp is = 293	 timecost = 0.029485s
CS: find better solution, the fvsp is = 292	 timecost = 0.029514s
CS: find better solution, the fvsp is = 291	 timecost = 0.029543s
CS: find better solution, the fvsp is = 290	 timecost = 0.029571s
CS: find better solution, the fvsp is = 289	 timecost = 0.029599s
CS: find better solution, the fvsp is = 288	 timecost = 0.029629s
CS: find better solution, the fvsp is = 287	 timecost = 0.033818s
CS: find better solution, the fvsp is = 286	 timecost = 0.033849s
CS: find better solution, the fvsp is = 285	 timecost = 0.033878s
CS: find better solution, the fvsp is = 284	 timecost = 0.033905s
CS: find better solution, the fvsp is = 283	 timecost = 0.033934s
CS: find better solution, the fvsp is = 282	 timecost = 0.033964s
CS: find better solution, the fvsp is = 281	 timecost = 0.033992s
CS: find better solution, the fvsp is = 280	 timecost = 0.034022s
CS: find better solution, the fvsp is = 279	 timecost = 0.034051s
CS: find better solution, the fvsp is = 278	 timecost = 0.034085s
CS: find better solution, the fvsp is = 277	 timecost = 0.034122s
CS: find better solution, the fvsp is = 276	 timecost = 0.034151s
CS: find better solution, the fvsp is = 275	 timecost = 0.034182s
CS: find better solution, the fvsp is = 274	 timecost = 0.038086s
CS: find better solution, the fvsp is = 273	 timecost = 0.038128s
CS: find better solution, the fvsp is = 272	 timecost = 0.038158s
CS: find better solution, the fvsp is = 271	 timecost = 0.041864s
CS: find better solution, the fvsp is = 270	 timecost = 0.041894s
CS: find better solution, the fvsp is = 269	 timecost = 0.045479s
CS: find better solution, the fvsp is = 268	 timecost = 0.045513s
CS: find better solution, the fvsp is = 267	 timecost = 0.045541s
CS: find better solution, the fvsp is = 266	 timecost = 0.045572s
CS: find better solution, the fvsp is = 265	 timecost = 0.045601s
CS: find better solution, the fvsp is = 264	 timecost = 0.045632s
CS: find better solution, the fvsp is = 263	 timecost = 0.045663s
CS: find better solution, the fvsp is = 262	 timecost = 0.045693s
CS: find better solution, the fvsp is = 261	 timecost = 0.045722s
CS: find better solution, the fvsp is = 260	 timecost = 0.045754s
CS: find better solution, the fvsp is = 259	 timecost = 0.04579s
CS: find better solution, the fvsp is = 258	 timecost = 0.045821s
CS: find better solution, the fvsp is = 257	 timecost = 0.045852s
CS: find better solution, the fvsp is = 256	 timecost = 0.045882s
CS: find better solution, the fvsp is = 255	 timecost = 0.053424s
CS: find better solution, the fvsp is = 254	 timecost = 0.060578s
CS: find better solution, the fvsp is = 253	 timecost = 0.102902s
CS: find better solution, the fvsp is = 252	 timecost = 0.115863s
CS: find better solution, the fvsp is = 251	 timecost = 0.118344s
CS: find better solution, the fvsp is = 250	 timecost = 0.118375s
CS: find better solution, the fvsp is = 249	 timecost = 0.118405s
CS: find better solution, the fvsp is = 248	 timecost = 0.120625s
CS: find better solution, the fvsp is = 247	 timecost = 0.120658s
CS: find better solution, the fvsp is = 246	 timecost = 0.123036s
CS: find better solution, the fvsp is = 245	 timecost = 0.151867s
CS: find better solution, the fvsp is = 244	 timecost = 0.170235s
CS: find better solution, the fvsp is = 243	 timecost = 0.181009s
CS: find better solution, the fvsp is = 242	 timecost = 0.195359s
CS: find better solution, the fvsp is = 241	 timecost = 0.199529s
CS: find better solution, the fvsp is = 240	 timecost = 0.199562s
CS: find better solution, the fvsp is = 239	 timecost = 0.199593s
CS: find better solution, the fvsp is = 238	 timecost = 0.281401s
CS: find better solution, the fvsp is = 237	 timecost = 0.281438s
CS: find better solution, the fvsp is = 236	 timecost = 0.337202s
CS: find better solution, the fvsp is = 235	 timecost = 0.339032s
CS: find better solution, the fvsp is = 234	 timecost = 0.547462s
CS: find better solution, the fvsp is = 233	 timecost = 0.663438s
CS: find better solution, the fvsp is = 232	 timecost = 1.19135s
CS: find better solution, the fvsp is = 231	 timecost = 1.45813s
CS: find better solution, the fvsp is = 230	 timecost = 1.59051s
CS: find better solution, the fvsp is = 229	 timecost = 1.59225s
CS: find better solution, the fvsp is = 228	 timecost = 1.59671s
CS: find better solution, the fvsp is = 227	 timecost = 1.72602s
CS: find better solution, the fvsp is = 226	 timecost = 1.90332s
CS: find better solution, the fvsp is = 225	 timecost = 1.90339s
CS: find better solution, the fvsp is = 224	 timecost = 2.63936s
CS: find better solution, the fvsp is = 223	 timecost = 5.02862s
CS: find better solution, the fvsp is = 222	 timecost = 5.11122s
CS: find better solution, the fvsp is = 221	 timecost = 6.39097s
CS: find better solution, the fvsp is = 220	 timecost = 6.9757s
CS: find better solution, the fvsp is = 219	 timecost = 18.9308s
CS: find better solution, the fvsp is = 218	 timecost = 18.9318s
CS: find better solution, the fvsp is = 217	 timecost = 53.7207s
CS: find better solution, the fvsp is = 216	 timecost = 90.7621s
CS: find better solution, the fvsp is = 215	 timecost = 91.0099s
local_f = 216
key node:
599 321 604 144 395 487 735 162 403 320 190 259 516 450 28 10 627 469 576 691 527 409 467 5 731 418 493 246 681 93 211 263 220 442 186 330 515 9 475 610 761 61 768 533 705 507 549 483 181 380 432 796 243 596 712 560 541 508 671 283 633 130 56 740 342 377 157 626 305 386 526 431 11 452 78 787 176 191 466 41 267 236 135 185 255 81 239 663 159 192 621 707 35 478 571 572 485 544 694 338 489 717 22 759 86 532 738 322 411 566 666 124 464 14 163 683 140 373 405 675 241 147 445 612 568 456 313 271 151 732 38 309 702 426 601 90 235 698 427 774 520 586 301 557 121 545 233 439 585 547 55 723 388 285 382 125 357 551 637 530 614 462 143 167 629 101 250 766 304 324 278 364 658 521 492 625 573 552 232 359 777 546 482 441 734 513 643 423 611 129 107 222 50 39 60 19 525 413 141 594 710 91 490 461 506 790 193 754 372 294 750 749 693 37 398 132 
============================ round 9 ===============================
Complete the construction of the initial solution, the fvsp is = 353	 timecost = 0.009742s
CS: find better solution, the fvsp is = 352	 timecost = 0.017546s
CS: find better solution, the fvsp is = 351	 timecost = 0.017578s
CS: find better solution, the fvsp is = 350	 timecost = 0.017609s
CS: find better solution, the fvsp is = 349	 timecost = 0.017638s
CS: find better solution, the fvsp is = 348	 timecost = 0.017667s
CS: find better solution, the fvsp is = 347	 timecost = 0.017696s
CS: find better solution, the fvsp is = 346	 timecost = 0.017726s
CS: find better solution, the fvsp is = 345	 timecost = 0.017761s
CS: find better solution, the fvsp is = 344	 timecost = 0.017789s
CS: find better solution, the fvsp is = 343	 timecost = 0.017816s
CS: find better solution, the fvsp is = 342	 timecost = 0.017843s
CS: find better solution, the fvsp is = 341	 timecost = 0.017875s
CS: find better solution, the fvsp is = 340	 timecost = 0.017903s
CS: find better solution, the fvsp is = 339	 timecost = 0.017934s
CS: find better solution, the fvsp is = 338	 timecost = 0.017959s
CS: find better solution, the fvsp is = 337	 timecost = 0.017988s
CS: find better solution, the fvsp is = 336	 timecost = 0.018015s
CS: find better solution, the fvsp is = 335	 timecost = 0.018048s
CS: find better solution, the fvsp is = 334	 timecost = 0.018077s
CS: find better solution, the fvsp is = 333	 timecost = 0.018107s
CS: find better solution, the fvsp is = 332	 timecost = 0.018135s
CS: find better solution, the fvsp is = 331	 timecost = 0.018163s
CS: find better solution, the fvsp is = 330	 timecost = 0.018197s
CS: find better solution, the fvsp is = 329	 timecost = 0.018223s
CS: find better solution, the fvsp is = 328	 timecost = 0.018253s
CS: find better solution, the fvsp is = 327	 timecost = 0.018282s
CS: find better solution, the fvsp is = 326	 timecost = 0.018309s
CS: find better solution, the fvsp is = 325	 timecost = 0.018339s
CS: find better solution, the fvsp is = 324	 timecost = 0.018368s
CS: find better solution, the fvsp is = 323	 timecost = 0.018397s
CS: find better solution, the fvsp is = 322	 timecost = 0.018428s
CS: find better solution, the fvsp is = 321	 timecost = 0.018455s
CS: find better solution, the fvsp is = 320	 timecost = 0.018486s
CS: find better solution, the fvsp is = 319	 timecost = 0.018514s
CS: find better solution, the fvsp is = 318	 timecost = 0.018546s
CS: find better solution, the fvsp is = 317	 timecost = 0.023626s
CS: find better solution, the fvsp is = 316	 timecost = 0.023659s
CS: find better solution, the fvsp is = 315	 timecost = 0.023689s
CS: find better solution, the fvsp is = 314	 timecost = 0.023719s
CS: find better solution, the fvsp is = 313	 timecost = 0.023759s
CS: find better solution, the fvsp is = 312	 timecost = 0.023786s
CS: find better solution, the fvsp is = 311	 timecost = 0.023813s
CS: find better solution, the fvsp is = 310	 timecost = 0.023843s
CS: find better solution, the fvsp is = 309	 timecost = 0.023873s
CS: find better solution, the fvsp is = 308	 timecost = 0.023903s
CS: find better solution, the fvsp is = 307	 timecost = 0.023941s
CS: find better solution, the fvsp is = 306	 timecost = 0.02397s
CS: find better solution, the fvsp is = 305	 timecost = 0.024s
CS: find better solution, the fvsp is = 304	 timecost = 0.024031s
CS: find better solution, the fvsp is = 303	 timecost = 0.024059s
CS: find better solution, the fvsp is = 302	 timecost = 0.024091s
CS: find better solution, the fvsp is = 301	 timecost = 0.02412s
CS: find better solution, the fvsp is = 300	 timecost = 0.024149s
CS: find better solution, the fvsp is = 299	 timecost = 0.024177s
CS: find better solution, the fvsp is = 298	 timecost = 0.024207s
CS: find better solution, the fvsp is = 297	 timecost = 0.024234s
CS: find better solution, the fvsp is = 296	 timecost = 0.028717s
CS: find better solution, the fvsp is = 295	 timecost = 0.028762s
CS: find better solution, the fvsp is = 294	 timecost = 0.028793s
CS: find better solution, the fvsp is = 293	 timecost = 0.02882s
CS: find better solution, the fvsp is = 292	 timecost = 0.028848s
CS: find better solution, the fvsp is = 291	 timecost = 0.028878s
CS: find better solution, the fvsp is = 290	 timecost = 0.028907s
CS: find better solution, the fvsp is = 289	 timecost = 0.028936s
CS: find better solution, the fvsp is = 288	 timecost = 0.028969s
CS: find better solution, the fvsp is = 287	 timecost = 0.029s
CS: find better solution, the fvsp is = 286	 timecost = 0.02903s
CS: find better solution, the fvsp is = 285	 timecost = 0.029061s
CS: find better solution, the fvsp is = 284	 timecost = 0.02909s
CS: find better solution, the fvsp is = 283	 timecost = 0.029119s
CS: find better solution, the fvsp is = 282	 timecost = 0.02915s
CS: find better solution, the fvsp is = 281	 timecost = 0.02918s
CS: find better solution, the fvsp is = 280	 timecost = 0.029212s
CS: find better solution, the fvsp is = 279	 timecost = 0.029242s
CS: find better solution, the fvsp is = 278	 timecost = 0.029274s
CS: find better solution, the fvsp is = 277	 timecost = 0.029305s
CS: find better solution, the fvsp is = 276	 timecost = 0.036563s
CS: find better solution, the fvsp is = 275	 timecost = 0.036595s
CS: find better solution, the fvsp is = 274	 timecost = 0.036626s
CS: find better solution, the fvsp is = 273	 timecost = 0.036656s
CS: find better solution, the fvsp is = 272	 timecost = 0.036686s
CS: find better solution, the fvsp is = 271	 timecost = 0.036717s
CS: find better solution, the fvsp is = 270	 timecost = 0.036751s
CS: find better solution, the fvsp is = 269	 timecost = 0.03678s
CS: find better solution, the fvsp is = 268	 timecost = 0.036808s
CS: find better solution, the fvsp is = 267	 timecost = 0.0396s
CS: find better solution, the fvsp is = 266	 timecost = 0.039633s
CS: find better solution, the fvsp is = 265	 timecost = 0.039662s
CS: find better solution, the fvsp is = 264	 timecost = 0.039692s
CS: find better solution, the fvsp is = 263	 timecost = 0.039721s
CS: find better solution, the fvsp is = 262	 timecost = 0.042493s
CS: find better solution, the fvsp is = 261	 timecost = 0.042525s
CS: find better solution, the fvsp is = 260	 timecost = 0.045385s
CS: find better solution, the fvsp is = 259	 timecost = 0.045418s
CS: find better solution, the fvsp is = 258	 timecost = 0.045451s
CS: find better solution, the fvsp is = 257	 timecost = 0.045479s
CS: find better solution, the fvsp is = 256	 timecost = 0.050538s
CS: find better solution, the fvsp is = 255	 timecost = 0.050569s
CS: find better solution, the fvsp is = 254	 timecost = 0.050598s
CS: find better solution, the fvsp is = 253	 timecost = 0.050628s
CS: find better solution, the fvsp is = 252	 timecost = 0.059709s
CS: find better solution, the fvsp is = 251	 timecost = 0.059748s
CS: find better solution, the fvsp is = 250	 timecost = 0.05978s
CS: find better solution, the fvsp is = 249	 timecost = 0.059812s
CS: find better solution, the fvsp is = 248	 timecost = 0.125513s
CS: find better solution, the fvsp is = 247	 timecost = 0.125567s
CS: find better solution, the fvsp is = 246	 timecost = 0.131347s
CS: find better solution, the fvsp is = 245	 timecost = 0.15864s
CS: find better solution, the fvsp is = 244	 timecost = 0.171847s
CS: find better solution, the fvsp is = 243	 timecost = 0.171879s
CS: find better solution, the fvsp is = 242	 timecost = 0.175479s
CS: find better solution, the fvsp is = 241	 timecost = 0.253947s
CS: find better solution, the fvsp is = 240	 timecost = 0.253999s
CS: find better solution, the fvsp is = 239	 timecost = 0.302286s
CS: find better solution, the fvsp is = 238	 timecost = 0.31944s
CS: find better solution, the fvsp is = 237	 timecost = 0.319475s
CS: find better solution, the fvsp is = 236	 timecost = 0.349132s
CS: find better solution, the fvsp is = 235	 timecost = 0.375251s
CS: find better solution, the fvsp is = 234	 timecost = 0.397817s
CS: find better solution, the fvsp is = 233	 timecost = 0.450973s
CS: find better solution, the fvsp is = 232	 timecost = 0.577387s
CS: find better solution, the fvsp is = 231	 timecost = 0.578857s
CS: find better solution, the fvsp is = 230	 timecost = 0.623568s
CS: find better solution, the fvsp is = 229	 timecost = 0.909348s
CS: find better solution, the fvsp is = 228	 timecost = 0.919699s
CS: find better solution, the fvsp is = 227	 timecost = 1.11245s
CS: find better solution, the fvsp is = 226	 timecost = 1.24154s
CS: find better solution, the fvsp is = 225	 timecost = 2.18338s
CS: find better solution, the fvsp is = 224	 timecost = 3.20041s
CS: find better solution, the fvsp is = 223	 timecost = 3.3115s
CS: find better solution, the fvsp is = 222	 timecost = 3.86663s
CS: find better solution, the fvsp is = 221	 timecost = 9.47606s
CS: find better solution, the fvsp is = 220	 timecost = 10.989s
CS: find better solution, the fvsp is = 219	 timecost = 15.3977s
CS: find better solution, the fvsp is = 218	 timecost = 41.8681s
CS: find better solution, the fvsp is = 217	 timecost = 43.4532s
CS: find better solution, the fvsp is = 216	 timecost = 51.6366s
CS: find better solution, the fvsp is = 215	 timecost = 287.05s
CS: find better solution, the fvsp is = 214	 timecost = 289.582s
local_f = 215
key node:
56 93 527 544 456 478 612 436 441 17 432 41 239 495 614 415 91 263 135 285 485 470 147 438 461 738 759 740 279 411 337 203 144 356 735 234 526 705 413 72 529 574 107 10 768 520 633 35 439 490 250 388 246 530 309 193 308 278 697 749 264 799 255 572 467 418 78 770 691 776 513 287 712 329 405 683 167 105 750 780 662 15 531 728 159 508 16 500 301 734 723 693 370 702 515 129 372 516 380 143 404 125 157 532 707 621 754 113 377 361 487 9 736 85 766 22 431 163 286 19 283 192 158 243 49 663 124 541 222 534 790 533 100 121 81 537 267 731 321 304 720 28 101 777 14 235 610 549 789 568 71 795 373 588 427 506 5 484 382 229 364 342 412 216 66 271 343 492 637 626 344 55 573 547 423 681 13 675 698 452 324 320 181 604 796 507 247 625 757 552 215 569 409 717 497 386 464 450 594 190 305 611 576 466 571 294 482 50 658 788 176 330 313 92 132 
============================ round 10 ===============================
Complete the construction of the initial solution, the fvsp is = 356	 timecost = 0.00956s
DTS: find better solution, the fvsp is = 355	 timecost = 0.009725s
CS: find better solution, the fvsp is = 354	 timecost = 0.017305s
CS: find better solution, the fvsp is = 353	 timecost = 0.017339s
CS: find better solution, the fvsp is = 352	 timecost = 0.017371s
CS: find better solution, the fvsp is = 351	 timecost = 0.017399s
CS: find better solution, the fvsp is = 350	 timecost = 0.017426s
CS: find better solution, the fvsp is = 349	 timecost = 0.017455s
CS: find better solution, the fvsp is = 348	 timecost = 0.017484s
CS: find better solution, the fvsp is = 347	 timecost = 0.017514s
CS: find better solution, the fvsp is = 346	 timecost = 0.017549s
CS: find better solution, the fvsp is = 345	 timecost = 0.017578s
CS: find better solution, the fvsp is = 344	 timecost = 0.017607s
CS: find better solution, the fvsp is = 343	 timecost = 0.017635s
CS: find better solution, the fvsp is = 342	 timecost = 0.017663s
CS: find better solution, the fvsp is = 341	 timecost = 0.017691s
CS: find better solution, the fvsp is = 340	 timecost = 0.017719s
CS: find better solution, the fvsp is = 339	 timecost = 0.017747s
CS: find better solution, the fvsp is = 338	 timecost = 0.017775s
CS: find better solution, the fvsp is = 337	 timecost = 0.017803s
CS: find better solution, the fvsp is = 336	 timecost = 0.017835s
CS: find better solution, the fvsp is = 335	 timecost = 0.017862s
CS: find better solution, the fvsp is = 334	 timecost = 0.017889s
CS: find better solution, the fvsp is = 333	 timecost = 0.01792s
CS: find better solution, the fvsp is = 332	 timecost = 0.017947s
CS: find better solution, the fvsp is = 331	 timecost = 0.017976s
CS: find better solution, the fvsp is = 330	 timecost = 0.018003s
CS: find better solution, the fvsp is = 329	 timecost = 0.018034s
CS: find better solution, the fvsp is = 328	 timecost = 0.018062s
CS: find better solution, the fvsp is = 327	 timecost = 0.018091s
CS: find better solution, the fvsp is = 326	 timecost = 0.018122s
CS: find better solution, the fvsp is = 325	 timecost = 0.018153s
CS: find better solution, the fvsp is = 324	 timecost = 0.018183s
CS: find better solution, the fvsp is = 323	 timecost = 0.01821s
CS: find better solution, the fvsp is = 322	 timecost = 0.018239s
CS: find better solution, the fvsp is = 321	 timecost = 0.018271s
CS: find better solution, the fvsp is = 320	 timecost = 0.018299s
CS: find better solution, the fvsp is = 319	 timecost = 0.018326s
CS: find better solution, the fvsp is = 318	 timecost = 0.018355s
CS: find better solution, the fvsp is = 317	 timecost = 0.018384s
CS: find better solution, the fvsp is = 316	 timecost = 0.018416s
CS: find better solution, the fvsp is = 315	 timecost = 0.018443s
CS: find better solution, the fvsp is = 314	 timecost = 0.01847s
CS: find better solution, the fvsp is = 313	 timecost = 0.018498s
CS: find better solution, the fvsp is = 312	 timecost = 0.018533s
CS: find better solution, the fvsp is = 311	 timecost = 0.018563s
CS: find better solution, the fvsp is = 310	 timecost = 0.023325s
CS: find better solution, the fvsp is = 309	 timecost = 0.023356s
CS: find better solution, the fvsp is = 308	 timecost = 0.023388s
CS: find better solution, the fvsp is = 307	 timecost = 0.02342s
CS: find better solution, the fvsp is = 306	 timecost = 0.023448s
CS: find better solution, the fvsp is = 305	 timecost = 0.023478s
CS: find better solution, the fvsp is = 304	 timecost = 0.023508s
CS: find better solution, the fvsp is = 303	 timecost = 0.023545s
CS: find better solution, the fvsp is = 302	 timecost = 0.023576s
CS: find better solution, the fvsp is = 301	 timecost = 0.023607s
CS: find better solution, the fvsp is = 300	 timecost = 0.02364s
CS: find better solution, the fvsp is = 299	 timecost = 0.023671s
CS: find better solution, the fvsp is = 298	 timecost = 0.0237s
CS: find better solution, the fvsp is = 297	 timecost = 0.023731s
CS: find better solution, the fvsp is = 296	 timecost = 0.023758s
CS: find better solution, the fvsp is = 295	 timecost = 0.023785s
CS: find better solution, the fvsp is = 294	 timecost = 0.023813s
CS: find better solution, the fvsp is = 293	 timecost = 0.023842s
CS: find better solution, the fvsp is = 292	 timecost = 0.023874s
CS: find better solution, the fvsp is = 291	 timecost = 0.023905s
CS: find better solution, the fvsp is = 290	 timecost = 0.023936s
CS: find better solution, the fvsp is = 289	 timecost = 0.023964s
CS: find better solution, the fvsp is = 288	 timecost = 0.023994s
CS: find better solution, the fvsp is = 287	 timecost = 0.024021s
CS: find better solution, the fvsp is = 286	 timecost = 0.024051s
CS: find better solution, the fvsp is = 285	 timecost = 0.027684s
CS: find better solution, the fvsp is = 284	 timecost = 0.027731s
CS: find better solution, the fvsp is = 283	 timecost = 0.027761s
CS: find better solution, the fvsp is = 282	 timecost = 0.02779s
CS: find better solution, the fvsp is = 281	 timecost = 0.027818s
CS: find better solution, the fvsp is = 280	 timecost = 0.027845s
CS: find better solution, the fvsp is = 279	 timecost = 0.027875s
CS: find better solution, the fvsp is = 278	 timecost = 0.027905s
CS: find better solution, the fvsp is = 277	 timecost = 0.027933s
CS: find better solution, the fvsp is = 276	 timecost = 0.027963s
CS: find better solution, the fvsp is = 275	 timecost = 0.030767s
CS: find better solution, the fvsp is = 274	 timecost = 0.030817s
CS: find better solution, the fvsp is = 273	 timecost = 0.030854s
CS: find better solution, the fvsp is = 272	 timecost = 0.033492s
CS: find better solution, the fvsp is = 271	 timecost = 0.036081s
CS: find better solution, the fvsp is = 270	 timecost = 0.0386s
CS: find better solution, the fvsp is = 269	 timecost = 0.041228s
CS: find better solution, the fvsp is = 268	 timecost = 0.041259s
CS: find better solution, the fvsp is = 267	 timecost = 0.041287s
CS: find better solution, the fvsp is = 266	 timecost = 0.041316s
CS: find better solution, the fvsp is = 265	 timecost = 0.043847s
CS: find better solution, the fvsp is = 264	 timecost = 0.043882s
CS: find better solution, the fvsp is = 263	 timecost = 0.043912s
CS: find better solution, the fvsp is = 262	 timecost = 0.04394s
CS: find better solution, the fvsp is = 261	 timecost = 0.04397s
CS: find better solution, the fvsp is = 260	 timecost = 0.044002s
CS: find better solution, the fvsp is = 259	 timecost = 0.05388s
CS: find better solution, the fvsp is = 258	 timecost = 0.053914s
CS: find better solution, the fvsp is = 257	 timecost = 0.063456s
CS: find better solution, the fvsp is = 256	 timecost = 0.066155s
CS: find better solution, the fvsp is = 255	 timecost = 0.066187s
CS: find better solution, the fvsp is = 254	 timecost = 0.066215s
CS: find better solution, the fvsp is = 253	 timecost = 0.077348s
CS: find better solution, the fvsp is = 252	 timecost = 0.081418s
CS: find better solution, the fvsp is = 251	 timecost = 0.10016s
CS: find better solution, the fvsp is = 250	 timecost = 0.102295s
CS: find better solution, the fvsp is = 249	 timecost = 0.102327s
CS: find better solution, the fvsp is = 248	 timecost = 0.117297s
CS: find better solution, the fvsp is = 247	 timecost = 0.152686s
CS: find better solution, the fvsp is = 246	 timecost = 0.166193s
CS: find better solution, the fvsp is = 245	 timecost = 0.180938s
CS: find better solution, the fvsp is = 244	 timecost = 0.180972s
CS: find better solution, the fvsp is = 243	 timecost = 0.181002s
CS: find better solution, the fvsp is = 242	 timecost = 0.188678s
CS: find better solution, the fvsp is = 241	 timecost = 0.18871s
CS: find better solution, the fvsp is = 240	 timecost = 0.205503s
CS: find better solution, the fvsp is = 239	 timecost = 0.230711s
CS: find better solution, the fvsp is = 238	 timecost = 0.242316s
CS: find better solution, the fvsp is = 237	 timecost = 0.252169s
CS: find better solution, the fvsp is = 236	 timecost = 0.252203s
CS: find better solution, the fvsp is = 235	 timecost = 0.356827s
CS: find better solution, the fvsp is = 234	 timecost = 0.360203s
CS: find better solution, the fvsp is = 233	 timecost = 0.603587s
CS: find better solution, the fvsp is = 232	 timecost = 0.690127s
CS: find better solution, the fvsp is = 231	 timecost = 0.725553s
CS: find better solution, the fvsp is = 230	 timecost = 0.763891s
CS: find better solution, the fvsp is = 229	 timecost = 0.791623s
CS: find better solution, the fvsp is = 228	 timecost = 0.797887s
CS: find better solution, the fvsp is = 227	 timecost = 0.820165s
CS: find better solution, the fvsp is = 226	 timecost = 0.841245s
CS: find better solution, the fvsp is = 225	 timecost = 1.10945s
CS: find better solution, the fvsp is = 224	 timecost = 1.27116s
CS: find better solution, the fvsp is = 223	 timecost = 1.57922s
CS: find better solution, the fvsp is = 222	 timecost = 2.29477s
CS: find better solution, the fvsp is = 221	 timecost = 2.46843s
CS: find better solution, the fvsp is = 220	 timecost = 2.46983s
CS: find better solution, the fvsp is = 219	 timecost = 8.79253s
CS: find better solution, the fvsp is = 218	 timecost = 29.884s
CS: find better solution, the fvsp is = 217	 timecost = 29.9293s
CS: find better solution, the fvsp is = 216	 timecost = 82.6971s
CS: find better solution, the fvsp is = 215	 timecost = 119.243s
local_f = 216
key node:
547 53 507 663 557 478 530 40 766 698 41 712 386 529 527 11 58 28 520 594 405 38 788 246 759 525 322 604 305 485 681 37 135 777 361 147 450 614 366 731 662 304 576 22 720 193 157 255 181 474 301 278 194 143 259 10 774 704 740 738 55 241 95 233 380 107 427 342 281 7 697 669 750 66 192 787 343 253 691 364 572 508 441 130 611 344 330 377 683 199 236 81 198 409 239 86 159 196 158 717 490 515 568 552 702 626 461 418 502 545 439 35 541 693 413 209 751 633 85 768 290 445 411 232 9 256 320 357 340 283 790 521 670 398 324 586 489 285 56 516 72 466 625 601 462 796 163 573 492 728 5 442 140 532 243 526 282 621 732 14 549 91 629 78 395 467 675 734 115 125 151 129 487 426 294 154 93 144 30 141 267 658 19 321 211 432 705 284 338 250 754 566 302 373 464 719 101 167 16 506 162 723 452 50 223 531 483 217 610 482 574 313 666 271 229 132 
============================ round 11 ===============================
Complete the construction of the initial solution, the fvsp is = 353	 timecost = 0.009593s
CS: find better solution, the fvsp is = 352	 timecost = 0.016845s
CS: find better solution, the fvsp is = 351	 timecost = 0.016878s
CS: find better solution, the fvsp is = 350	 timecost = 0.016913s
CS: find better solution, the fvsp is = 349	 timecost = 0.016941s
CS: find better solution, the fvsp is = 348	 timecost = 0.01697s
CS: find better solution, the fvsp is = 347	 timecost = 0.017s
CS: find better solution, the fvsp is = 346	 timecost = 0.017028s
CS: find better solution, the fvsp is = 345	 timecost = 0.017056s
CS: find better solution, the fvsp is = 344	 timecost = 0.017084s
CS: find better solution, the fvsp is = 343	 timecost = 0.017112s
CS: find better solution, the fvsp is = 342	 timecost = 0.017141s
CS: find better solution, the fvsp is = 341	 timecost = 0.01717s
CS: find better solution, the fvsp is = 340	 timecost = 0.017198s
CS: find better solution, the fvsp is = 339	 timecost = 0.017226s
CS: find better solution, the fvsp is = 338	 timecost = 0.017253s
CS: find better solution, the fvsp is = 337	 timecost = 0.01728s
CS: find better solution, the fvsp is = 336	 timecost = 0.017311s
CS: find better solution, the fvsp is = 335	 timecost = 0.01734s
CS: find better solution, the fvsp is = 334	 timecost = 0.017372s
CS: find better solution, the fvsp is = 333	 timecost = 0.017402s
CS: find better solution, the fvsp is = 332	 timecost = 0.017428s
CS: find better solution, the fvsp is = 331	 timecost = 0.017456s
CS: find better solution, the fvsp is = 330	 timecost = 0.017486s
CS: find better solution, the fvsp is = 329	 timecost = 0.017514s
CS: find better solution, the fvsp is = 328	 timecost = 0.017545s
CS: find better solution, the fvsp is = 327	 timecost = 0.017573s
CS: find better solution, the fvsp is = 326	 timecost = 0.017602s
CS: find better solution, the fvsp is = 325	 timecost = 0.017631s
CS: find better solution, the fvsp is = 324	 timecost = 0.017662s
CS: find better solution, the fvsp is = 323	 timecost = 0.017693s
CS: find better solution, the fvsp is = 322	 timecost = 0.017724s
CS: find better solution, the fvsp is = 321	 timecost = 0.017753s
CS: find better solution, the fvsp is = 320	 timecost = 0.01778s
CS: find better solution, the fvsp is = 319	 timecost = 0.017809s
CS: find better solution, the fvsp is = 318	 timecost = 0.017847s
CS: find better solution, the fvsp is = 317	 timecost = 0.017877s
CS: find better solution, the fvsp is = 316	 timecost = 0.017906s
CS: find better solution, the fvsp is = 315	 timecost = 0.017936s
CS: find better solution, the fvsp is = 314	 timecost = 0.017962s
CS: find better solution, the fvsp is = 313	 timecost = 0.017991s
CS: find better solution, the fvsp is = 312	 timecost = 0.018019s
CS: find better solution, the fvsp is = 311	 timecost = 0.018048s
CS: find better solution, the fvsp is = 310	 timecost = 0.01808s
CS: find better solution, the fvsp is = 309	 timecost = 0.018111s
CS: find better solution, the fvsp is = 308	 timecost = 0.018139s
CS: find better solution, the fvsp is = 307	 timecost = 0.018167s
CS: find better solution, the fvsp is = 306	 timecost = 0.018198s
CS: find better solution, the fvsp is = 305	 timecost = 0.018227s
CS: find better solution, the fvsp is = 304	 timecost = 0.022708s
CS: find better solution, the fvsp is = 303	 timecost = 0.022741s
CS: find better solution, the fvsp is = 302	 timecost = 0.022768s
CS: find better solution, the fvsp is = 301	 timecost = 0.022797s
CS: find better solution, the fvsp is = 300	 timecost = 0.022834s
CS: find better solution, the fvsp is = 299	 timecost = 0.022863s
CS: find better solution, the fvsp is = 298	 timecost = 0.022893s
CS: find better solution, the fvsp is = 297	 timecost = 0.022925s
CS: find better solution, the fvsp is = 296	 timecost = 0.022954s
CS: find better solution, the fvsp is = 295	 timecost = 0.022983s
CS: find better solution, the fvsp is = 294	 timecost = 0.023013s
CS: find better solution, the fvsp is = 293	 timecost = 0.023041s
CS: find better solution, the fvsp is = 292	 timecost = 0.023072s
CS: find better solution, the fvsp is = 291	 timecost = 0.023099s
CS: find better solution, the fvsp is = 290	 timecost = 0.023129s
CS: find better solution, the fvsp is = 289	 timecost = 0.02316s
CS: find better solution, the fvsp is = 288	 timecost = 0.023196s
CS: find better solution, the fvsp is = 287	 timecost = 0.023227s
CS: find better solution, the fvsp is = 286	 timecost = 0.023257s
CS: find better solution, the fvsp is = 285	 timecost = 0.027073s
CS: find better solution, the fvsp is = 284	 timecost = 0.027106s
CS: find better solution, the fvsp is = 283	 timecost = 0.027135s
CS: find better solution, the fvsp is = 282	 timecost = 0.027167s
CS: find better solution, the fvsp is = 281	 timecost = 0.027199s
CS: find better solution, the fvsp is = 280	 timecost = 0.027229s
CS: find better solution, the fvsp is = 279	 timecost = 0.027256s
CS: find better solution, the fvsp is = 278	 timecost = 0.027286s
CS: find better solution, the fvsp is = 277	 timecost = 0.027314s
CS: find better solution, the fvsp is = 276	 timecost = 0.027344s
CS: find better solution, the fvsp is = 275	 timecost = 0.030879s
CS: find better solution, the fvsp is = 274	 timecost = 0.030908s
CS: find better solution, the fvsp is = 273	 timecost = 0.033805s
CS: find better solution, the fvsp is = 272	 timecost = 0.033845s
CS: find better solution, the fvsp is = 271	 timecost = 0.036835s
CS: find better solution, the fvsp is = 270	 timecost = 0.036869s
CS: find better solution, the fvsp is = 269	 timecost = 0.0369s
CS: find better solution, the fvsp is = 268	 timecost = 0.036929s
CS: find better solution, the fvsp is = 267	 timecost = 0.036958s
CS: find better solution, the fvsp is = 266	 timecost = 0.036988s
CS: find better solution, the fvsp is = 265	 timecost = 0.037019s
CS: find better solution, the fvsp is = 264	 timecost = 0.04705s
CS: find better solution, the fvsp is = 263	 timecost = 0.049556s
CS: find better solution, the fvsp is = 262	 timecost = 0.049587s
CS: find better solution, the fvsp is = 261	 timecost = 0.049616s
CS: find better solution, the fvsp is = 260	 timecost = 0.052266s
CS: find better solution, the fvsp is = 259	 timecost = 0.057095s
CS: find better solution, the fvsp is = 258	 timecost = 0.057127s
CS: find better solution, the fvsp is = 257	 timecost = 0.066445s
CS: find better solution, the fvsp is = 256	 timecost = 0.066476s
CS: find better solution, the fvsp is = 255	 timecost = 0.068624s
CS: find better solution, the fvsp is = 254	 timecost = 0.072696s
CS: find better solution, the fvsp is = 253	 timecost = 0.072726s
CS: find better solution, the fvsp is = 252	 timecost = 0.072757s
CS: find better solution, the fvsp is = 251	 timecost = 0.074536s
CS: find better solution, the fvsp is = 250	 timecost = 0.086279s
CS: find better solution, the fvsp is = 249	 timecost = 0.08811s
CS: find better solution, the fvsp is = 248	 timecost = 0.150943s
CS: find better solution, the fvsp is = 247	 timecost = 0.150983s
CS: find better solution, the fvsp is = 246	 timecost = 0.192014s
CS: find better solution, the fvsp is = 245	 timecost = 0.196151s
CS: find better solution, the fvsp is = 244	 timecost = 0.198161s
CS: find better solution, the fvsp is = 243	 timecost = 0.202033s
CS: find better solution, the fvsp is = 242	 timecost = 0.202065s
CS: find better solution, the fvsp is = 241	 timecost = 0.213478s
CS: find better solution, the fvsp is = 240	 timecost = 0.226663s
CS: find better solution, the fvsp is = 239	 timecost = 0.226698s
CS: find better solution, the fvsp is = 238	 timecost = 0.232872s
CS: find better solution, the fvsp is = 237	 timecost = 0.244062s
CS: find better solution, the fvsp is = 236	 timecost = 0.245671s
CS: find better solution, the fvsp is = 235	 timecost = 0.349325s
CS: find better solution, the fvsp is = 234	 timecost = 0.372301s
CS: find better solution, the fvsp is = 233	 timecost = 0.382042s
CS: find better solution, the fvsp is = 232	 timecost = 0.467183s
CS: find better solution, the fvsp is = 231	 timecost = 0.677542s
CS: find better solution, the fvsp is = 230	 timecost = 1.03604s
CS: find better solution, the fvsp is = 229	 timecost = 1.15369s
CS: find better solution, the fvsp is = 228	 timecost = 1.16078s
CS: find better solution, the fvsp is = 227	 timecost = 1.16082s
CS: find better solution, the fvsp is = 226	 timecost = 1.16086s
CS: find better solution, the fvsp is = 225	 timecost = 1.16089s
CS: find better solution, the fvsp is = 224	 timecost = 1.53407s
CS: find better solution, the fvsp is = 223	 timecost = 1.53412s
CS: find better solution, the fvsp is = 222	 timecost = 1.63917s
CS: find better solution, the fvsp is = 221	 timecost = 3.25491s
CS: find better solution, the fvsp is = 220	 timecost = 3.26654s
CS: find better solution, the fvsp is = 219	 timecost = 3.729s
CS: find better solution, the fvsp is = 218	 timecost = 5.85272s
CS: find better solution, the fvsp is = 217	 timecost = 9.74011s
CS: find better solution, the fvsp is = 216	 timecost = 11.966s
CS: find better solution, the fvsp is = 215	 timecost = 195.889s
CS: find better solution, the fvsp is = 214	 timecost = 464.31s
local_f = 215
key node:
526 427 611 588 253 568 337 34 194 740 193 78 597 749 125 86 283 601 239 140 372 49 432 418 90 698 766 382 456 795 547 482 586 744 513 66 19 280 453 536 574 693 101 707 14 129 22 629 93 549 28 666 10 560 723 380 41 167 144 733 95 683 235 485 627 85 438 490 734 757 450 452 192 363 787 736 320 467 594 294 544 768 529 188 324 493 469 759 386 790 663 691 788 796 181 107 413 330 102 697 552 576 409 532 398 507 506 712 520 329 267 388 242 259 241 373 377 461 411 342 285 754 777 441 120 566 637 246 55 705 72 533 541 614 357 516 466 738 147 305 316 732 124 483 525 143 215 278 222 370 284 731 551 508 232 263 720 286 121 423 56 702 735 395 557 780 625 612 671 776 158 364 571 626 247 492 233 37 462 675 135 131 99 604 35 157 405 5 681 176 694 527 558 530 439 761 163 301 621 271 610 487 750 573 633 717 445 250 304 199 9 50 515 478 132 
============================ round 12 ===============================
Complete the construction of the initial solution, the fvsp is = 357	 timecost = 0.009555s
CS: find better solution, the fvsp is = 356	 timecost = 0.017513s
CS: find better solution, the fvsp is = 355	 timecost = 0.017547s
CS: find better solution, the fvsp is = 354	 timecost = 0.017581s
CS: find better solution, the fvsp is = 353	 timecost = 0.017614s
CS: find better solution, the fvsp is = 352	 timecost = 0.017642s
CS: find better solution, the fvsp is = 351	 timecost = 0.017668s
CS: find better solution, the fvsp is = 350	 timecost = 0.017703s
CS: find better solution, the fvsp is = 349	 timecost = 0.017731s
CS: find better solution, the fvsp is = 348	 timecost = 0.017759s
CS: find better solution, the fvsp is = 347	 timecost = 0.017788s
CS: find better solution, the fvsp is = 346	 timecost = 0.017817s
CS: find better solution, the fvsp is = 345	 timecost = 0.017846s
CS: find better solution, the fvsp is = 344	 timecost = 0.017875s
CS: find better solution, the fvsp is = 343	 timecost = 0.017903s
CS: find better solution, the fvsp is = 342	 timecost = 0.017931s
CS: find better solution, the fvsp is = 341	 timecost = 0.017961s
CS: find better solution, the fvsp is = 340	 timecost = 0.017987s
CS: find better solution, the fvsp is = 339	 timecost = 0.018014s
CS: find better solution, the fvsp is = 338	 timecost = 0.018043s
CS: find better solution, the fvsp is = 337	 timecost = 0.018073s
CS: find better solution, the fvsp is = 336	 timecost = 0.018102s
CS: find better solution, the fvsp is = 335	 timecost = 0.018128s
CS: find better solution, the fvsp is = 334	 timecost = 0.018165s
CS: find better solution, the fvsp is = 333	 timecost = 0.018196s
CS: find better solution, the fvsp is = 332	 timecost = 0.018226s
CS: find better solution, the fvsp is = 331	 timecost = 0.018256s
CS: find better solution, the fvsp is = 330	 timecost = 0.018288s
CS: find better solution, the fvsp is = 329	 timecost = 0.018317s
CS: find better solution, the fvsp is = 328	 timecost = 0.018346s
CS: find better solution, the fvsp is = 327	 timecost = 0.018374s
CS: find better solution, the fvsp is = 326	 timecost = 0.018403s
CS: find better solution, the fvsp is = 325	 timecost = 0.01843s
CS: find better solution, the fvsp is = 324	 timecost = 0.01846s
CS: find better solution, the fvsp is = 323	 timecost = 0.018492s
CS: find better solution, the fvsp is = 322	 timecost = 0.018525s
CS: find better solution, the fvsp is = 321	 timecost = 0.018553s
CS: find better solution, the fvsp is = 320	 timecost = 0.018583s
CS: find better solution, the fvsp is = 319	 timecost = 0.018614s
CS: find better solution, the fvsp is = 318	 timecost = 0.018644s
CS: find better solution, the fvsp is = 317	 timecost = 0.018675s
CS: find better solution, the fvsp is = 316	 timecost = 0.018705s
CS: find better solution, the fvsp is = 315	 timecost = 0.018735s
CS: find better solution, the fvsp is = 314	 timecost = 0.018764s
CS: find better solution, the fvsp is = 313	 timecost = 0.018793s
CS: find better solution, the fvsp is = 312	 timecost = 0.018822s
CS: find better solution, the fvsp is = 311	 timecost = 0.018852s
CS: find better solution, the fvsp is = 310	 timecost = 0.01888s
CS: find better solution, the fvsp is = 309	 timecost = 0.018908s
CS: find better solution, the fvsp is = 308	 timecost = 0.01894s
CS: find better solution, the fvsp is = 307	 timecost = 0.018969s
CS: find better solution, the fvsp is = 306	 timecost = 0.019s
CS: find better solution, the fvsp is = 305	 timecost = 0.019029s
CS: find better solution, the fvsp is = 304	 timecost = 0.019058s
CS: find better solution, the fvsp is = 303	 timecost = 0.019089s
CS: find better solution, the fvsp is = 302	 timecost = 0.023748s
CS: find better solution, the fvsp is = 301	 timecost = 0.023779s
CS: find better solution, the fvsp is = 300	 timecost = 0.023808s
CS: find better solution, the fvsp is = 299	 timecost = 0.023835s
CS: find better solution, the fvsp is = 298	 timecost = 0.023865s
CS: find better solution, the fvsp is = 297	 timecost = 0.023894s
CS: find better solution, the fvsp is = 296	 timecost = 0.023921s
CS: find better solution, the fvsp is = 295	 timecost = 0.02395s
CS: find better solution, the fvsp is = 294	 timecost = 0.023979s
CS: find better solution, the fvsp is = 293	 timecost = 0.024007s
CS: find better solution, the fvsp is = 292	 timecost = 0.024035s
CS: find better solution, the fvsp is = 291	 timecost = 0.024064s
CS: find better solution, the fvsp is = 290	 timecost = 0.024092s
CS: find better solution, the fvsp is = 289	 timecost = 0.024122s
CS: find better solution, the fvsp is = 288	 timecost = 0.02416s
CS: find better solution, the fvsp is = 287	 timecost = 0.024191s
CS: find better solution, the fvsp is = 286	 timecost = 0.024219s
CS: find better solution, the fvsp is = 285	 timecost = 0.024247s
CS: find better solution, the fvsp is = 284	 timecost = 0.024277s
CS: find better solution, the fvsp is = 283	 timecost = 0.027987s
CS: find better solution, the fvsp is = 282	 timecost = 0.028017s
CS: find better solution, the fvsp is = 281	 timecost = 0.02805s
CS: find better solution, the fvsp is = 280	 timecost = 0.02808s
CS: find better solution, the fvsp is = 279	 timecost = 0.028111s
CS: find better solution, the fvsp is = 278	 timecost = 0.028139s
CS: find better solution, the fvsp is = 277	 timecost = 0.028177s
CS: find better solution, the fvsp is = 276	 timecost = 0.031736s
CS: find better solution, the fvsp is = 275	 timecost = 0.03177s
CS: find better solution, the fvsp is = 274	 timecost = 0.031798s
CS: find better solution, the fvsp is = 273	 timecost = 0.031826s
CS: find better solution, the fvsp is = 272	 timecost = 0.031856s
CS: find better solution, the fvsp is = 271	 timecost = 0.034834s
CS: find better solution, the fvsp is = 270	 timecost = 0.034869s
CS: find better solution, the fvsp is = 269	 timecost = 0.034901s
CS: find better solution, the fvsp is = 268	 timecost = 0.034933s
CS: find better solution, the fvsp is = 267	 timecost = 0.037412s
CS: find better solution, the fvsp is = 266	 timecost = 0.037443s
CS: find better solution, the fvsp is = 265	 timecost = 0.037473s
CS: find better solution, the fvsp is = 264	 timecost = 0.037502s
CS: find better solution, the fvsp is = 263	 timecost = 0.037531s
CS: find better solution, the fvsp is = 262	 timecost = 0.037568s
CS: find better solution, the fvsp is = 261	 timecost = 0.037598s
CS: find better solution, the fvsp is = 260	 timecost = 0.040061s
CS: find better solution, the fvsp is = 259	 timecost = 0.047168s
CS: find better solution, the fvsp is = 258	 timecost = 0.0472s
CS: find better solution, the fvsp is = 257	 timecost = 0.047232s
CS: find better solution, the fvsp is = 256	 timecost = 0.04726s
CS: find better solution, the fvsp is = 255	 timecost = 0.047292s
CS: find better solution, the fvsp is = 254	 timecost = 0.051631s
CS: find better solution, the fvsp is = 253	 timecost = 0.051664s
CS: find better solution, the fvsp is = 252	 timecost = 0.051696s
CS: find better solution, the fvsp is = 251	 timecost = 0.061487s
CS: find better solution, the fvsp is = 250	 timecost = 0.068776s
CS: find better solution, the fvsp is = 249	 timecost = 0.073108s
CS: find better solution, the fvsp is = 248	 timecost = 0.093964s
CS: find better solution, the fvsp is = 247	 timecost = 0.105933s
CS: find better solution, the fvsp is = 246	 timecost = 0.113024s
CS: find better solution, the fvsp is = 245	 timecost = 0.113059s
CS: find better solution, the fvsp is = 244	 timecost = 0.124851s
CS: find better solution, the fvsp is = 243	 timecost = 0.126794s
CS: find better solution, the fvsp is = 242	 timecost = 0.126826s
CS: find better solution, the fvsp is = 241	 timecost = 0.160409s
CS: find better solution, the fvsp is = 240	 timecost = 0.163804s
CS: find better solution, the fvsp is = 239	 timecost = 0.16698s
CS: find better solution, the fvsp is = 238	 timecost = 0.167013s
CS: find better solution, the fvsp is = 237	 timecost = 0.213354s
CS: find better solution, the fvsp is = 236	 timecost = 0.213393s
CS: find better solution, the fvsp is = 235	 timecost = 0.22322s
CS: find better solution, the fvsp is = 234	 timecost = 0.274957s
CS: find better solution, the fvsp is = 233	 timecost = 0.279968s
CS: find better solution, the fvsp is = 232	 timecost = 0.299053s
CS: find better solution, the fvsp is = 231	 timecost = 0.306328s
CS: find better solution, the fvsp is = 230	 timecost = 0.490793s
CS: find better solution, the fvsp is = 229	 timecost = 0.639907s
CS: find better solution, the fvsp is = 228	 timecost = 0.683616s
CS: find better solution, the fvsp is = 227	 timecost = 0.824022s
CS: find better solution, the fvsp is = 226	 timecost = 0.827099s
CS: find better solution, the fvsp is = 225	 timecost = 0.879016s
CS: find better solution, the fvsp is = 224	 timecost = 0.946475s
CS: find better solution, the fvsp is = 223	 timecost = 1.22741s
CS: find better solution, the fvsp is = 222	 timecost = 1.36857s
CS: find better solution, the fvsp is = 221	 timecost = 1.60142s
CS: find better solution, the fvsp is = 220	 timecost = 1.70057s
CS: find better solution, the fvsp is = 219	 timecost = 2.03062s
CS: find better solution, the fvsp is = 218	 timecost = 5.74828s
CS: find better solution, the fvsp is = 217	 timecost = 8.18026s
CS: find better solution, the fvsp is = 216	 timecost = 31.1717s
CS: find better solution, the fvsp is = 215	 timecost = 85.7053s
local_f = 216
key node:
557 324 370 47 560 263 209 233 316 702 575 90 784 681 516 574 344 697 267 677 533 9 741 452 683 211 388 78 456 143 357 669 339 508 666 253 193 215 113 337 203 717 19 777 521 537 438 453 398 659 723 141 302 181 220 129 334 597 372 418 281 176 259 788 286 629 522 795 467 720 527 525 599 246 301 241 392 412 405 194 17 538 30 377 380 776 556 86 652 278 688 2 664 258 545 66 513 724 657 596 663 520 28 178 289 262 93 105 502 532 140 750 161 107 732 495 342 94 482 588 283 694 626 195 698 332 121 693 661 50 642 154 619 190 237 625 768 637 507 404 704 22 526 534 712 88 790 691 363 576 373 586 270 135 485 755 279 294 733 730 573 70 14 529 568 766 125 192 99 147 536 35 291 235 101 409 18 401 10 738 338 614 304 621 432 445 328 320 26 462 163 37 450 497 492 271 461 754 330 200 464 564 734 552 167 633 427 144 82 321 439 487 530 49 566 132 
============================ round 13 ===============================
Complete the construction of the initial solution, the fvsp is = 357	 timecost = 0.009521s
CS: find better solution, the fvsp is = 356	 timecost = 0.017389s
CS: find better solution, the fvsp is = 355	 timecost = 0.017439s
CS: find better solution, the fvsp is = 354	 timecost = 0.017471s
CS: find better solution, the fvsp is = 353	 timecost = 0.017501s
CS: find better solution, the fvsp is = 352	 timecost = 0.017532s
CS: find better solution, the fvsp is = 351	 timecost = 0.017561s
CS: find better solution, the fvsp is = 350	 timecost = 0.01759s
CS: find better solution, the fvsp is = 349	 timecost = 0.01762s
CS: find better solution, the fvsp is = 348	 timecost = 0.01765s
CS: find better solution, the fvsp is = 347	 timecost = 0.017678s
CS: find better solution, the fvsp is = 346	 timecost = 0.017708s
CS: find better solution, the fvsp is = 345	 timecost = 0.017737s
CS: find better solution, the fvsp is = 344	 timecost = 0.017766s
CS: find better solution, the fvsp is = 343	 timecost = 0.017798s
CS: find better solution, the fvsp is = 342	 timecost = 0.017829s
CS: find better solution, the fvsp is = 341	 timecost = 0.01786s
CS: find better solution, the fvsp is = 340	 timecost = 0.017889s
CS: find better solution, the fvsp is = 339	 timecost = 0.017917s
CS: find better solution, the fvsp is = 338	 timecost = 0.017946s
CS: find better solution, the fvsp is = 337	 timecost = 0.017976s
CS: find better solution, the fvsp is = 336	 timecost = 0.018005s
CS: find better solution, the fvsp is = 335	 timecost = 0.018036s
CS: find better solution, the fvsp is = 334	 timecost = 0.018067s
CS: find better solution, the fvsp is = 333	 timecost = 0.018097s
CS: find better solution, the fvsp is = 332	 timecost = 0.018125s
CS: find better solution, the fvsp is = 331	 timecost = 0.018155s
CS: find better solution, the fvsp is = 330	 timecost = 0.018186s
CS: find better solution, the fvsp is = 329	 timecost = 0.018215s
CS: find better solution, the fvsp is = 328	 timecost = 0.018253s
CS: find better solution, the fvsp is = 327	 timecost = 0.0183s
CS: find better solution, the fvsp is = 326	 timecost = 0.018334s
CS: find better solution, the fvsp is = 325	 timecost = 0.018362s
CS: find better solution, the fvsp is = 324	 timecost = 0.018391s
CS: find better solution, the fvsp is = 323	 timecost = 0.018418s
CS: find better solution, the fvsp is = 322	 timecost = 0.01845s
CS: find better solution, the fvsp is = 321	 timecost = 0.018481s
CS: find better solution, the fvsp is = 320	 timecost = 0.018509s
CS: find better solution, the fvsp is = 319	 timecost = 0.018541s
CS: find better solution, the fvsp is = 318	 timecost = 0.018571s
CS: find better solution, the fvsp is = 317	 timecost = 0.018597s
CS: find better solution, the fvsp is = 316	 timecost = 0.024398s
CS: find better solution, the fvsp is = 315	 timecost = 0.024433s
CS: find better solution, the fvsp is = 314	 timecost = 0.024463s
CS: find better solution, the fvsp is = 313	 timecost = 0.024493s
CS: find better solution, the fvsp is = 312	 timecost = 0.024522s
CS: find better solution, the fvsp is = 311	 timecost = 0.024553s
CS: find better solution, the fvsp is = 310	 timecost = 0.024582s
CS: find better solution, the fvsp is = 309	 timecost = 0.02461s
CS: find better solution, the fvsp is = 308	 timecost = 0.024638s
CS: find better solution, the fvsp is = 307	 timecost = 0.024669s
CS: find better solution, the fvsp is = 306	 timecost = 0.024697s
CS: find better solution, the fvsp is = 305	 timecost = 0.024728s
CS: find better solution, the fvsp is = 304	 timecost = 0.024758s
CS: find better solution, the fvsp is = 303	 timecost = 0.024787s
CS: find better solution, the fvsp is = 302	 timecost = 0.024816s
CS: find better solution, the fvsp is = 301	 timecost = 0.024846s
CS: find better solution, the fvsp is = 300	 timecost = 0.024875s
CS: find better solution, the fvsp is = 299	 timecost = 0.024904s
CS: find better solution, the fvsp is = 298	 timecost = 0.024933s
CS: find better solution, the fvsp is = 297	 timecost = 0.024964s
CS: find better solution, the fvsp is = 296	 timecost = 0.024992s
CS: find better solution, the fvsp is = 295	 timecost = 0.025023s
CS: find better solution, the fvsp is = 294	 timecost = 0.025054s
CS: find better solution, the fvsp is = 293	 timecost = 0.025083s
CS: find better solution, the fvsp is = 292	 timecost = 0.025119s
CS: find better solution, the fvsp is = 291	 timecost = 0.02515s
CS: find better solution, the fvsp is = 290	 timecost = 0.025181s
CS: find better solution, the fvsp is = 289	 timecost = 0.029649s
CS: find better solution, the fvsp is = 288	 timecost = 0.029687s
CS: find better solution, the fvsp is = 287	 timecost = 0.029717s
CS: find better solution, the fvsp is = 286	 timecost = 0.029745s
CS: find better solution, the fvsp is = 285	 timecost = 0.029775s
CS: find better solution, the fvsp is = 284	 timecost = 0.029806s
CS: find better solution, the fvsp is = 283	 timecost = 0.029837s
CS: find better solution, the fvsp is = 282	 timecost = 0.029867s
CS: find better solution, the fvsp is = 281	 timecost = 0.029897s
CS: find better solution, the fvsp is = 280	 timecost = 0.029928s
CS: find better solution, the fvsp is = 279	 timecost = 0.029959s
CS: find better solution, the fvsp is = 278	 timecost = 0.029991s
CS: find better solution, the fvsp is = 277	 timecost = 0.033922s
CS: find better solution, the fvsp is = 276	 timecost = 0.033956s
CS: find better solution, the fvsp is = 275	 timecost = 0.033985s
CS: find better solution, the fvsp is = 274	 timecost = 0.034016s
CS: find better solution, the fvsp is = 273	 timecost = 0.037762s
CS: find better solution, the fvsp is = 272	 timecost = 0.037795s
CS: find better solution, the fvsp is = 271	 timecost = 0.041101s
CS: find better solution, the fvsp is = 270	 timecost = 0.041135s
CS: find better solution, the fvsp is = 269	 timecost = 0.041169s
CS: find better solution, the fvsp is = 268	 timecost = 0.041201s
CS: find better solution, the fvsp is = 267	 timecost = 0.044728s
CS: find better solution, the fvsp is = 266	 timecost = 0.044762s
CS: find better solution, the fvsp is = 265	 timecost = 0.044793s
CS: find better solution, the fvsp is = 264	 timecost = 0.044823s
CS: find better solution, the fvsp is = 263	 timecost = 0.044853s
CS: find better solution, the fvsp is = 262	 timecost = 0.051075s
CS: find better solution, the fvsp is = 261	 timecost = 0.054234s
CS: find better solution, the fvsp is = 260	 timecost = 0.054269s
CS: find better solution, the fvsp is = 259	 timecost = 0.065907s
CS: find better solution, the fvsp is = 258	 timecost = 0.065947s
CS: find better solution, the fvsp is = 257	 timecost = 0.071069s
CS: find better solution, the fvsp is = 256	 timecost = 0.071106s
CS: find better solution, the fvsp is = 255	 timecost = 0.071139s
CS: find better solution, the fvsp is = 254	 timecost = 0.076158s
CS: find better solution, the fvsp is = 253	 timecost = 0.078538s
CS: find better solution, the fvsp is = 252	 timecost = 0.08278s
CS: find better solution, the fvsp is = 251	 timecost = 0.092314s
CS: find better solution, the fvsp is = 250	 timecost = 0.092352s
CS: find better solution, the fvsp is = 249	 timecost = 0.095061s
CS: find better solution, the fvsp is = 248	 timecost = 0.095098s
CS: find better solution, the fvsp is = 247	 timecost = 0.097372s
CS: find better solution, the fvsp is = 246	 timecost = 0.097405s
CS: find better solution, the fvsp is = 245	 timecost = 0.099616s
CS: find better solution, the fvsp is = 244	 timecost = 0.099648s
CS: find better solution, the fvsp is = 243	 timecost = 0.099677s
CS: find better solution, the fvsp is = 242	 timecost = 0.099709s
CS: find better solution, the fvsp is = 241	 timecost = 0.112633s
CS: find better solution, the fvsp is = 240	 timecost = 0.114593s
CS: find better solution, the fvsp is = 239	 timecost = 0.118648s
CS: find better solution, the fvsp is = 238	 timecost = 0.154802s
CS: find better solution, the fvsp is = 237	 timecost = 0.15484s
CS: find better solution, the fvsp is = 236	 timecost = 0.154871s
CS: find better solution, the fvsp is = 235	 timecost = 0.154904s
CS: find better solution, the fvsp is = 234	 timecost = 0.154936s
CS: find better solution, the fvsp is = 233	 timecost = 0.260364s
CS: find better solution, the fvsp is = 232	 timecost = 0.270486s
CS: find better solution, the fvsp is = 231	 timecost = 0.899173s
CS: find better solution, the fvsp is = 230	 timecost = 1.04964s
CS: find better solution, the fvsp is = 229	 timecost = 1.24122s
CS: find better solution, the fvsp is = 228	 timecost = 1.24443s
CS: find better solution, the fvsp is = 227	 timecost = 1.24446s
CS: find better solution, the fvsp is = 226	 timecost = 1.28286s
CS: find better solution, the fvsp is = 225	 timecost = 1.35241s
CS: find better solution, the fvsp is = 224	 timecost = 1.50299s
CS: find better solution, the fvsp is = 223	 timecost = 1.60607s
CS: find better solution, the fvsp is = 222	 timecost = 1.64068s
CS: find better solution, the fvsp is = 221	 timecost = 2.40222s
CS: find better solution, the fvsp is = 220	 timecost = 2.44218s
CS: find better solution, the fvsp is = 219	 timecost = 4.50919s
CS: find better solution, the fvsp is = 218	 timecost = 5.79261s
CS: find better solution, the fvsp is = 217	 timecost = 6.14005s
CS: find better solution, the fvsp is = 216	 timecost = 17.1906s
CS: find better solution, the fvsp is = 215	 timecost = 109.026s
CS: find better solution, the fvsp is = 214	 timecost = 165.968s
local_f = 215
key node:
135 55 795 445 316 462 467 439 9 614 121 761 732 586 694 411 101 334 663 290 305 124 626 535 754 144 557 422 777 599 360 738 573 545 250 734 790 503 702 750 492 610 342 85 633 482 143 13 193 588 594 398 417 419 508 466 91 683 301 693 502 177 357 19 338 321 796 194 766 278 66 151 320 760 343 115 529 731 286 521 181 621 461 412 452 255 41 666 167 388 418 576 566 432 691 363 497 332 10 344 235 478 5 11 93 373 441 733 274 512 141 253 16 506 190 209 176 196 697 544 147 107 515 507 568 409 271 263 233 776 532 549 163 669 304 450 768 611 672 237 328 337 427 241 719 318 140 547 81 527 560 720 61 294 192 601 533 35 723 490 677 131 78 572 56 395 574 483 604 302 625 520 629 162 86 743 283 526 487 675 712 14 567 125 243 464 525 222 552 364 698 72 246 681 530 28 308 157 267 405 330 341 658 30 759 426 705 37 102 324 377 22 704 516 132 
============================ round 14 ===============================
Complete the construction of the initial solution, the fvsp is = 362	 timecost = 0.009502s
CS: find better solution, the fvsp is = 361	 timecost = 0.017128s
CS: find better solution, the fvsp is = 360	 timecost = 0.017161s
CS: find better solution, the fvsp is = 359	 timecost = 0.01719s
CS: find better solution, the fvsp is = 358	 timecost = 0.017218s
CS: find better solution, the fvsp is = 357	 timecost = 0.017246s
CS: find better solution, the fvsp is = 356	 timecost = 0.017284s
CS: find better solution, the fvsp is = 355	 timecost = 0.017315s
CS: find better solution, the fvsp is = 354	 timecost = 0.017343s
CS: find better solution, the fvsp is = 353	 timecost = 0.017375s
CS: find better solution, the fvsp is = 352	 timecost = 0.017403s
CS: find better solution, the fvsp is = 351	 timecost = 0.017434s
CS: find better solution, the fvsp is = 350	 timecost = 0.017462s
CS: find better solution, the fvsp is = 349	 timecost = 0.01749s
CS: find better solution, the fvsp is = 348	 timecost = 0.017518s
CS: find better solution, the fvsp is = 347	 timecost = 0.017544s
CS: find better solution, the fvsp is = 346	 timecost = 0.017571s
CS: find better solution, the fvsp is = 345	 timecost = 0.0176s
CS: find better solution, the fvsp is = 344	 timecost = 0.017631s
CS: find better solution, the fvsp is = 343	 timecost = 0.017661s
CS: find better solution, the fvsp is = 342	 timecost = 0.01769s
CS: find better solution, the fvsp is = 341	 timecost = 0.017716s
CS: find better solution, the fvsp is = 340	 timecost = 0.017743s
CS: find better solution, the fvsp is = 339	 timecost = 0.017773s
CS: find better solution, the fvsp is = 338	 timecost = 0.017801s
CS: find better solution, the fvsp is = 337	 timecost = 0.01783s
CS: find better solution, the fvsp is = 336	 timecost = 0.017859s
CS: find better solution, the fvsp is = 335	 timecost = 0.017886s
CS: find better solution, the fvsp is = 334	 timecost = 0.017917s
CS: find better solution, the fvsp is = 333	 timecost = 0.017943s
CS: find better solution, the fvsp is = 332	 timecost = 0.017974s
CS: find better solution, the fvsp is = 331	 timecost = 0.018008s
CS: find better solution, the fvsp is = 330	 timecost = 0.018036s
CS: find better solution, the fvsp is = 329	 timecost = 0.018068s
CS: find better solution, the fvsp is = 328	 timecost = 0.018096s
CS: find better solution, the fvsp is = 327	 timecost = 0.018125s
CS: find better solution, the fvsp is = 326	 timecost = 0.018154s
CS: find better solution, the fvsp is = 325	 timecost = 0.018182s
CS: find better solution, the fvsp is = 324	 timecost = 0.018212s
CS: find better solution, the fvsp is = 323	 timecost = 0.018241s
CS: find better solution, the fvsp is = 322	 timecost = 0.018282s
CS: find better solution, the fvsp is = 321	 timecost = 0.018309s
CS: find better solution, the fvsp is = 320	 timecost = 0.018336s
CS: find better solution, the fvsp is = 319	 timecost = 0.018369s
CS: find better solution, the fvsp is = 318	 timecost = 0.023862s
CS: find better solution, the fvsp is = 317	 timecost = 0.023892s
CS: find better solution, the fvsp is = 316	 timecost = 0.02392s
CS: find better solution, the fvsp is = 315	 timecost = 0.023949s
CS: find better solution, the fvsp is = 314	 timecost = 0.023976s
CS: find better solution, the fvsp is = 313	 timecost = 0.024005s
CS: find better solution, the fvsp is = 312	 timecost = 0.024033s
CS: find better solution, the fvsp is = 311	 timecost = 0.024063s
CS: find better solution, the fvsp is = 310	 timecost = 0.024093s
CS: find better solution, the fvsp is = 309	 timecost = 0.024122s
CS: find better solution, the fvsp is = 308	 timecost = 0.02415s
CS: find better solution, the fvsp is = 307	 timecost = 0.02418s
CS: find better solution, the fvsp is = 306	 timecost = 0.02421s
CS: find better solution, the fvsp is = 305	 timecost = 0.024238s
CS: find better solution, the fvsp is = 304	 timecost = 0.024278s
CS: find better solution, the fvsp is = 303	 timecost = 0.024306s
CS: find better solution, the fvsp is = 302	 timecost = 0.024334s
CS: find better solution, the fvsp is = 301	 timecost = 0.024364s
CS: find better solution, the fvsp is = 300	 timecost = 0.024392s
CS: find better solution, the fvsp is = 299	 timecost = 0.024423s
CS: find better solution, the fvsp is = 298	 timecost = 0.024453s
CS: find better solution, the fvsp is = 297	 timecost = 0.02448s
CS: find better solution, the fvsp is = 296	 timecost = 0.028742s
CS: find better solution, the fvsp is = 295	 timecost = 0.028774s
CS: find better solution, the fvsp is = 294	 timecost = 0.028805s
CS: find better solution, the fvsp is = 293	 timecost = 0.028837s
CS: find better solution, the fvsp is = 292	 timecost = 0.028867s
CS: find better solution, the fvsp is = 291	 timecost = 0.028896s
CS: find better solution, the fvsp is = 290	 timecost = 0.028926s
CS: find better solution, the fvsp is = 289	 timecost = 0.028959s
CS: find better solution, the fvsp is = 288	 timecost = 0.028988s
CS: find better solution, the fvsp is = 287	 timecost = 0.029017s
CS: find better solution, the fvsp is = 286	 timecost = 0.02905s
CS: find better solution, the fvsp is = 285	 timecost = 0.02908s
CS: find better solution, the fvsp is = 284	 timecost = 0.029116s
CS: find better solution, the fvsp is = 283	 timecost = 0.032315s
CS: find better solution, the fvsp is = 282	 timecost = 0.03235s
CS: find better solution, the fvsp is = 281	 timecost = 0.03238s
CS: find better solution, the fvsp is = 280	 timecost = 0.032409s
CS: find better solution, the fvsp is = 279	 timecost = 0.032439s
CS: find better solution, the fvsp is = 278	 timecost = 0.032469s
CS: find better solution, the fvsp is = 277	 timecost = 0.035437s
CS: find better solution, the fvsp is = 276	 timecost = 0.03547s
CS: find better solution, the fvsp is = 275	 timecost = 0.0355s
CS: find better solution, the fvsp is = 274	 timecost = 0.035528s
CS: find better solution, the fvsp is = 273	 timecost = 0.035558s
CS: find better solution, the fvsp is = 272	 timecost = 0.035589s
CS: find better solution, the fvsp is = 271	 timecost = 0.03868s
CS: find better solution, the fvsp is = 270	 timecost = 0.038714s
CS: find better solution, the fvsp is = 269	 timecost = 0.03875s
CS: find better solution, the fvsp is = 268	 timecost = 0.041696s
CS: find better solution, the fvsp is = 267	 timecost = 0.04173s
CS: find better solution, the fvsp is = 266	 timecost = 0.041759s
CS: find better solution, the fvsp is = 265	 timecost = 0.041788s
CS: find better solution, the fvsp is = 264	 timecost = 0.041817s
CS: find better solution, the fvsp is = 263	 timecost = 0.047058s
CS: find better solution, the fvsp is = 262	 timecost = 0.047093s
CS: find better solution, the fvsp is = 261	 timecost = 0.04712s
CS: find better solution, the fvsp is = 260	 timecost = 0.047152s
CS: find better solution, the fvsp is = 259	 timecost = 0.052102s
CS: find better solution, the fvsp is = 258	 timecost = 0.061294s
CS: find better solution, the fvsp is = 257	 timecost = 0.063799s
CS: find better solution, the fvsp is = 256	 timecost = 0.066141s
CS: find better solution, the fvsp is = 255	 timecost = 0.079144s
CS: find better solution, the fvsp is = 254	 timecost = 0.081233s
CS: find better solution, the fvsp is = 253	 timecost = 0.081276s
CS: find better solution, the fvsp is = 252	 timecost = 0.085429s
CS: find better solution, the fvsp is = 251	 timecost = 0.091392s
CS: find better solution, the fvsp is = 250	 timecost = 0.107964s
CS: find better solution, the fvsp is = 249	 timecost = 0.109592s
CS: find better solution, the fvsp is = 248	 timecost = 0.109624s
CS: find better solution, the fvsp is = 247	 timecost = 0.116736s
CS: find better solution, the fvsp is = 246	 timecost = 0.124073s
CS: find better solution, the fvsp is = 245	 timecost = 0.124108s
CS: find better solution, the fvsp is = 244	 timecost = 0.124142s
CS: find better solution, the fvsp is = 243	 timecost = 0.124172s
CS: find better solution, the fvsp is = 242	 timecost = 0.15811s
CS: find better solution, the fvsp is = 241	 timecost = 0.16733s
CS: find better solution, the fvsp is = 240	 timecost = 0.190778s
CS: find better solution, the fvsp is = 239	 timecost = 0.223868s
CS: find better solution, the fvsp is = 238	 timecost = 0.223905s
CS: find better solution, the fvsp is = 237	 timecost = 0.258425s
CS: find better solution, the fvsp is = 236	 timecost = 0.312875s
CS: find better solution, the fvsp is = 235	 timecost = 0.348869s
CS: find better solution, the fvsp is = 234	 timecost = 0.379707s
CS: find better solution, the fvsp is = 233	 timecost = 0.429945s
CS: find better solution, the fvsp is = 232	 timecost = 0.436314s
CS: find better solution, the fvsp is = 231	 timecost = 0.437836s
CS: find better solution, the fvsp is = 230	 timecost = 0.693307s
CS: find better solution, the fvsp is = 229	 timecost = 0.719549s
CS: find better solution, the fvsp is = 228	 timecost = 0.961598s
CS: find better solution, the fvsp is = 227	 timecost = 0.979386s
CS: find better solution, the fvsp is = 226	 timecost = 1.13207s
CS: find better solution, the fvsp is = 225	 timecost = 2.19504s
CS: find better solution, the fvsp is = 224	 timecost = 4.23534s
CS: find better solution, the fvsp is = 223	 timecost = 4.39761s
CS: find better solution, the fvsp is = 222	 timecost = 6.16688s
CS: find better solution, the fvsp is = 221	 timecost = 6.98667s
CS: find better solution, the fvsp is = 220	 timecost = 7.03893s
CS: find better solution, the fvsp is = 219	 timecost = 14.6457s
CS: find better solution, the fvsp is = 218	 timecost = 18.6644s
CS: find better solution, the fvsp is = 217	 timecost = 51.4795s
CS: find better solution, the fvsp is = 216	 timecost = 54.5942s
CS: find better solution, the fvsp is = 215	 timecost = 54.7137s
local_f = 216
key node:
105 405 85 192 513 203 675 778 594 533 125 27 611 56 329 35 81 181 316 13 216 549 795 232 788 271 140 768 286 720 516 321 573 309 380 439 507 619 526 38 366 633 753 541 757 750 790 136 263 492 9 255 637 723 111 427 143 147 610 293 129 614 741 478 190 588 135 627 466 158 671 568 418 388 72 185 235 453 411 461 364 487 490 712 469 413 107 796 563 22 715 464 432 527 738 305 90 485 467 719 612 576 157 506 324 249 361 370 193 626 572 547 311 515 735 683 372 50 695 744 382 272 41 475 441 285 342 264 258 304 356 529 621 776 144 124 250 113 456 19 574 702 294 91 40 532 301 571 538 261 14 222 377 604 93 357 544 450 283 78 438 10 530 749 777 770 586 215 55 163 691 337 159 520 278 707 552 681 789 585 167 49 754 395 537 233 241 409 717 697 736 761 625 101 373 484 766 404 243 497 508 693 452 710 423 5 330 246 239 482 780 436 28 525 386 132 
============================ round 15 ===============================
Complete the construction of the initial solution, the fvsp is = 346	 timecost = 0.009878s
CS: find better solution, the fvsp is = 345	 timecost = 0.01701s
CS: find better solution, the fvsp is = 344	 timecost = 0.017046s
CS: find better solution, the fvsp is = 343	 timecost = 0.017075s
CS: find better solution, the fvsp is = 342	 timecost = 0.017105s
CS: find better solution, the fvsp is = 341	 timecost = 0.017134s
CS: find better solution, the fvsp is = 340	 timecost = 0.017164s
CS: find better solution, the fvsp is = 339	 timecost = 0.017194s
CS: find better solution, the fvsp is = 338	 timecost = 0.017221s
CS: find better solution, the fvsp is = 337	 timecost = 0.017251s
CS: find better solution, the fvsp is = 336	 timecost = 0.01728s
CS: find better solution, the fvsp is = 335	 timecost = 0.017312s
CS: find better solution, the fvsp is = 334	 timecost = 0.017342s
CS: find better solution, the fvsp is = 333	 timecost = 0.017371s
CS: find better solution, the fvsp is = 332	 timecost = 0.017398s
CS: find better solution, the fvsp is = 331	 timecost = 0.017425s
CS: find better solution, the fvsp is = 330	 timecost = 0.017453s
CS: find better solution, the fvsp is = 329	 timecost = 0.017483s
CS: find better solution, the fvsp is = 328	 timecost = 0.017512s
CS: find better solution, the fvsp is = 327	 timecost = 0.017541s
CS: find better solution, the fvsp is = 326	 timecost = 0.01757s
CS: find better solution, the fvsp is = 325	 timecost = 0.01761s
CS: find better solution, the fvsp is = 324	 timecost = 0.017639s
CS: find better solution, the fvsp is = 323	 timecost = 0.017668s
CS: find better solution, the fvsp is = 322	 timecost = 0.017697s
CS: find better solution, the fvsp is = 321	 timecost = 0.017728s
CS: find better solution, the fvsp is = 320	 timecost = 0.017755s
CS: find better solution, the fvsp is = 319	 timecost = 0.017786s
CS: find better solution, the fvsp is = 318	 timecost = 0.017814s
CS: find better solution, the fvsp is = 317	 timecost = 0.01785s
CS: find better solution, the fvsp is = 316	 timecost = 0.017879s
CS: find better solution, the fvsp is = 315	 timecost = 0.017907s
CS: find better solution, the fvsp is = 314	 timecost = 0.017935s
CS: find better solution, the fvsp is = 313	 timecost = 0.017965s
CS: find better solution, the fvsp is = 312	 timecost = 0.017995s
CS: find better solution, the fvsp is = 311	 timecost = 0.018024s
CS: find better solution, the fvsp is = 310	 timecost = 0.018052s
CS: find better solution, the fvsp is = 309	 timecost = 0.01808s
CS: find better solution, the fvsp is = 308	 timecost = 0.01811s
CS: find better solution, the fvsp is = 307	 timecost = 0.018139s
CS: find better solution, the fvsp is = 306	 timecost = 0.01817s
CS: find better solution, the fvsp is = 305	 timecost = 0.018203s
CS: find better solution, the fvsp is = 304	 timecost = 0.018232s
CS: find better solution, the fvsp is = 303	 timecost = 0.01826s
CS: find better solution, the fvsp is = 302	 timecost = 0.01829s
CS: find better solution, the fvsp is = 301	 timecost = 0.018321s
CS: find better solution, the fvsp is = 300	 timecost = 0.022701s
CS: find better solution, the fvsp is = 299	 timecost = 0.022732s
CS: find better solution, the fvsp is = 298	 timecost = 0.022762s
CS: find better solution, the fvsp is = 297	 timecost = 0.02279s
CS: find better solution, the fvsp is = 296	 timecost = 0.022819s
CS: find better solution, the fvsp is = 295	 timecost = 0.022847s
CS: find better solution, the fvsp is = 294	 timecost = 0.022876s
CS: find better solution, the fvsp is = 293	 timecost = 0.022906s
CS: find better solution, the fvsp is = 292	 timecost = 0.022936s
CS: find better solution, the fvsp is = 291	 timecost = 0.022972s
CS: find better solution, the fvsp is = 290	 timecost = 0.023002s
CS: find better solution, the fvsp is = 289	 timecost = 0.023031s
CS: find better solution, the fvsp is = 288	 timecost = 0.026946s
CS: find better solution, the fvsp is = 287	 timecost = 0.026978s
CS: find better solution, the fvsp is = 286	 timecost = 0.027008s
CS: find better solution, the fvsp is = 285	 timecost = 0.027037s
CS: find better solution, the fvsp is = 284	 timecost = 0.027066s
CS: find better solution, the fvsp is = 283	 timecost = 0.027095s
CS: find better solution, the fvsp is = 282	 timecost = 0.027126s
CS: find better solution, the fvsp is = 281	 timecost = 0.027155s
CS: find better solution, the fvsp is = 280	 timecost = 0.027186s
CS: find better solution, the fvsp is = 279	 timecost = 0.027216s
CS: find better solution, the fvsp is = 278	 timecost = 0.030566s
CS: find better solution, the fvsp is = 277	 timecost = 0.030606s
CS: find better solution, the fvsp is = 276	 timecost = 0.030635s
CS: find better solution, the fvsp is = 275	 timecost = 0.030664s
CS: find better solution, the fvsp is = 274	 timecost = 0.030693s
CS: find better solution, the fvsp is = 273	 timecost = 0.03072s
CS: find better solution, the fvsp is = 272	 timecost = 0.030749s
CS: find better solution, the fvsp is = 271	 timecost = 0.030778s
CS: find better solution, the fvsp is = 270	 timecost = 0.033386s
CS: find better solution, the fvsp is = 269	 timecost = 0.033415s
CS: find better solution, the fvsp is = 268	 timecost = 0.033446s
CS: find better solution, the fvsp is = 267	 timecost = 0.033476s
CS: find better solution, the fvsp is = 266	 timecost = 0.033504s
CS: find better solution, the fvsp is = 265	 timecost = 0.033535s
CS: find better solution, the fvsp is = 264	 timecost = 0.039068s
CS: find better solution, the fvsp is = 263	 timecost = 0.039102s
CS: find better solution, the fvsp is = 262	 timecost = 0.045649s
CS: find better solution, the fvsp is = 261	 timecost = 0.04568s
CS: find better solution, the fvsp is = 260	 timecost = 0.045714s
CS: find better solution, the fvsp is = 259	 timecost = 0.048079s
CS: find better solution, the fvsp is = 258	 timecost = 0.04811s
CS: find better solution, the fvsp is = 257	 timecost = 0.050361s
CS: find better solution, the fvsp is = 256	 timecost = 0.050396s
CS: find better solution, the fvsp is = 255	 timecost = 0.062159s
CS: find better solution, the fvsp is = 254	 timecost = 0.062193s
CS: find better solution, the fvsp is = 253	 timecost = 0.062225s
CS: find better solution, the fvsp is = 252	 timecost = 0.062253s
CS: find better solution, the fvsp is = 251	 timecost = 0.070324s
CS: find better solution, the fvsp is = 250	 timecost = 0.070357s
CS: find better solution, the fvsp is = 249	 timecost = 0.075775s
CS: find better solution, the fvsp is = 248	 timecost = 0.095978s
CS: find better solution, the fvsp is = 247	 timecost = 0.098028s
CS: find better solution, the fvsp is = 246	 timecost = 0.118261s
CS: find better solution, the fvsp is = 245	 timecost = 0.119906s
CS: find better solution, the fvsp is = 244	 timecost = 0.119937s
CS: find better solution, the fvsp is = 243	 timecost = 0.131515s
CS: find better solution, the fvsp is = 242	 timecost = 0.131548s
CS: find better solution, the fvsp is = 241	 timecost = 0.133088s
CS: find better solution, the fvsp is = 240	 timecost = 0.144015s
CS: find better solution, the fvsp is = 239	 timecost = 0.145626s
CS: find better solution, the fvsp is = 238	 timecost = 0.147073s
CS: find better solution, the fvsp is = 237	 timecost = 0.187309s
CS: find better solution, the fvsp is = 236	 timecost = 0.262946s
CS: find better solution, the fvsp is = 235	 timecost = 0.351804s
CS: find better solution, the fvsp is = 234	 timecost = 0.353747s
CS: find better solution, the fvsp is = 233	 timecost = 0.355524s
CS: find better solution, the fvsp is = 232	 timecost = 0.363709s
CS: find better solution, the fvsp is = 231	 timecost = 0.363743s
CS: find better solution, the fvsp is = 230	 timecost = 0.434132s
CS: find better solution, the fvsp is = 229	 timecost = 0.435967s
CS: find better solution, the fvsp is = 228	 timecost = 0.435998s
CS: find better solution, the fvsp is = 227	 timecost = 0.495736s
CS: find better solution, the fvsp is = 226	 timecost = 0.495771s
CS: find better solution, the fvsp is = 225	 timecost = 0.516689s
CS: find better solution, the fvsp is = 224	 timecost = 0.518191s
CS: find better solution, the fvsp is = 223	 timecost = 0.557217s
CS: find better solution, the fvsp is = 222	 timecost = 1.16583s
CS: find better solution, the fvsp is = 221	 timecost = 1.23381s
CS: find better solution, the fvsp is = 220	 timecost = 1.30278s
CS: find better solution, the fvsp is = 219	 timecost = 1.65678s
CS: find better solution, the fvsp is = 218	 timecost = 1.92345s
CS: find better solution, the fvsp is = 217	 timecost = 10.6639s
CS: find better solution, the fvsp is = 216	 timecost = 10.6659s
CS: find better solution, the fvsp is = 215	 timecost = 29.6954s
CS: find better solution, the fvsp is = 214	 timecost = 110.615s
local_f = 215
key node:
545 694 241 625 516 30 102 629 243 572 91 790 141 525 316 529 56 321 301 422 192 41 626 86 445 125 697 274 720 754 669 568 719 176 734 614 547 731 526 395 337 318 286 552 527 162 193 222 177 294 267 302 426 5 78 101 663 530 560 712 462 478 627 72 22 723 151 13 439 490 621 341 332 467 761 66 566 796 507 733 282 691 373 81 549 492 342 586 328 84 768 35 361 405 398 144 633 11 601 255 759 181 482 506 237 338 611 19 233 574 750 283 147 93 704 196 573 121 557 409 320 304 610 278 324 777 418 520 305 776 10 594 377 28 441 576 55 702 681 263 795 14 450 107 503 235 705 85 135 249 604 693 588 388 487 442 411 502 760 677 143 253 675 743 461 357 652 541 363 464 295 271 766 412 500 658 131 427 741 666 521 432 330 343 452 466 190 532 9 567 163 738 124 16 533 167 544 290 683 698 672 483 157 508 37 209 732 364 246 497 250 344 599 140 132 
global_f = 214
