# Supplementary material for: Dynamic thresholding search for the feedback vertex set problem
Source: PeerJ Comput Sci. 2023 Feb 10;9:e1245. doi: 10.7717/peerj-cs.1245 (PMC10280643; doi:10.7717/peerj-cs.1245)
Supplement: Supplemental Information 4 — Each data indicates a series of the best objective values, the ever-found optimal solutions, and the corresponding computation time obtained by our algorithm in the search process. [file peerj-cs-09-1245-s004.zip › results/ThirdCategory/s1000-9900.txt]

Number of vertexes = 1000
Number of edges = 9900
n' = 994
m' = 9883
reduction time cost = 0.000123
the threhold is 6
seed = 1215008894
Complete the construction of the initial solution, the fvsp is = 529	 timecost = 0.0154s
CS: find better solution, the fvsp is = 528	 timecost = 0.025738s
CS: find better solution, the fvsp is = 527	 timecost = 0.025788s
CS: find better solution, the fvsp is = 526	 timecost = 0.025812s
CS: find better solution, the fvsp is = 525	 timecost = 0.025835s
CS: find better solution, the fvsp is = 524	 timecost = 0.025864s
CS: find better solution, the fvsp is = 523	 timecost = 0.025891s
CS: find better solution, the fvsp is = 522	 timecost = 0.025917s
CS: find better solution, the fvsp is = 521	 timecost = 0.025942s
CS: find better solution, the fvsp is = 520	 timecost = 0.02597s
CS: find better solution, the fvsp is = 519	 timecost = 0.026003s
CS: find better solution, the fvsp is = 518	 timecost = 0.026026s
CS: find better solution, the fvsp is = 517	 timecost = 0.026057s
CS: find better solution, the fvsp is = 516	 timecost = 0.026086s
CS: find better solution, the fvsp is = 515	 timecost = 0.026127s
CS: find better solution, the fvsp is = 514	 timecost = 0.02616s
CS: find better solution, the fvsp is = 513	 timecost = 0.026202s
CS: find better solution, the fvsp is = 512	 timecost = 0.026248s
CS: find better solution, the fvsp is = 511	 timecost = 0.026292s
CS: find better solution, the fvsp is = 510	 timecost = 0.026329s
CS: find better solution, the fvsp is = 509	 timecost = 0.026364s
CS: find better solution, the fvsp is = 508	 timecost = 0.026401s
CS: find better solution, the fvsp is = 507	 timecost = 0.026444s
CS: find better solution, the fvsp is = 506	 timecost = 0.026479s
CS: find better solution, the fvsp is = 505	 timecost = 0.026513s
CS: find better solution, the fvsp is = 504	 timecost = 0.026547s
CS: find better solution, the fvsp is = 503	 timecost = 0.026577s
CS: find better solution, the fvsp is = 502	 timecost = 0.026613s
CS: find better solution, the fvsp is = 501	 timecost = 0.026645s
CS: find better solution, the fvsp is = 500	 timecost = 0.02668s
CS: find better solution, the fvsp is = 499	 timecost = 0.02672s
CS: find better solution, the fvsp is = 498	 timecost = 0.026755s
CS: find better solution, the fvsp is = 497	 timecost = 0.026801s
CS: find better solution, the fvsp is = 496	 timecost = 0.026836s
CS: find better solution, the fvsp is = 495	 timecost = 0.026868s
CS: find better solution, the fvsp is = 494	 timecost = 0.026904s
CS: find better solution, the fvsp is = 493	 timecost = 0.026938s
CS: find better solution, the fvsp is = 492	 timecost = 0.026978s
CS: find better solution, the fvsp is = 491	 timecost = 0.027013s
CS: find better solution, the fvsp is = 490	 timecost = 0.02706s
CS: find better solution, the fvsp is = 489	 timecost = 0.027103s
CS: find better solution, the fvsp is = 488	 timecost = 0.027144s
CS: find better solution, the fvsp is = 487	 timecost = 0.027176s
CS: find better solution, the fvsp is = 486	 timecost = 0.027232s
CS: find better solution, the fvsp is = 485	 timecost = 0.027272s
CS: find better solution, the fvsp is = 484	 timecost = 0.027309s
CS: find better solution, the fvsp is = 483	 timecost = 0.027346s
CS: find better solution, the fvsp is = 482	 timecost = 0.027385s
CS: find better solution, the fvsp is = 481	 timecost = 0.027427s
CS: find better solution, the fvsp is = 480	 timecost = 0.027464s
CS: find better solution, the fvsp is = 479	 timecost = 0.027509s
CS: find better solution, the fvsp is = 478	 timecost = 0.027553s
CS: find better solution, the fvsp is = 477	 timecost = 0.027595s
CS: find better solution, the fvsp is = 476	 timecost = 0.027627s
CS: find better solution, the fvsp is = 475	 timecost = 0.027665s
CS: find better solution, the fvsp is = 474	 timecost = 0.027703s
CS: find better solution, the fvsp is = 473	 timecost = 0.027752s
CS: find better solution, the fvsp is = 472	 timecost = 0.027788s
CS: find better solution, the fvsp is = 471	 timecost = 0.027826s
CS: find better solution, the fvsp is = 470	 timecost = 0.027861s
CS: find better solution, the fvsp is = 469	 timecost = 0.027913s
CS: find better solution, the fvsp is = 468	 timecost = 0.027953s
CS: find better solution, the fvsp is = 467	 timecost = 0.027989s
CS: find better solution, the fvsp is = 466	 timecost = 0.028021s
CS: find better solution, the fvsp is = 465	 timecost = 0.028067s
CS: find better solution, the fvsp is = 464	 timecost = 0.028116s
CS: find better solution, the fvsp is = 463	 timecost = 0.028152s
CS: find better solution, the fvsp is = 462	 timecost = 0.028209s
CS: find better solution, the fvsp is = 461	 timecost = 0.028248s
CS: find better solution, the fvsp is = 460	 timecost = 0.028286s
CS: find better solution, the fvsp is = 459	 timecost = 0.028332s
CS: find better solution, the fvsp is = 458	 timecost = 0.028369s
CS: find better solution, the fvsp is = 457	 timecost = 0.028403s
CS: find better solution, the fvsp is = 456	 timecost = 0.028442s
CS: find better solution, the fvsp is = 455	 timecost = 0.036354s
CS: find better solution, the fvsp is = 454	 timecost = 0.036424s
CS: find better solution, the fvsp is = 453	 timecost = 0.036466s
CS: find better solution, the fvsp is = 452	 timecost = 0.0365s
CS: find better solution, the fvsp is = 451	 timecost = 0.036531s
CS: find better solution, the fvsp is = 450	 timecost = 0.036566s
CS: find better solution, the fvsp is = 449	 timecost = 0.036608s
CS: find better solution, the fvsp is = 448	 timecost = 0.036648s
CS: find better solution, the fvsp is = 447	 timecost = 0.036684s
CS: find better solution, the fvsp is = 446	 timecost = 0.03672s
CS: find better solution, the fvsp is = 445	 timecost = 0.036761s
CS: find better solution, the fvsp is = 444	 timecost = 0.036803s
CS: find better solution, the fvsp is = 443	 timecost = 0.036843s
CS: find better solution, the fvsp is = 442	 timecost = 0.036877s
CS: find better solution, the fvsp is = 441	 timecost = 0.03691s
CS: find better solution, the fvsp is = 440	 timecost = 0.036952s
CS: find better solution, the fvsp is = 439	 timecost = 0.036991s
CS: find better solution, the fvsp is = 438	 timecost = 0.037019s
CS: find better solution, the fvsp is = 437	 timecost = 0.037059s
CS: find better solution, the fvsp is = 436	 timecost = 0.037098s
CS: find better solution, the fvsp is = 435	 timecost = 0.037132s
CS: find better solution, the fvsp is = 434	 timecost = 0.037168s
CS: find better solution, the fvsp is = 433	 timecost = 0.037217s
CS: find better solution, the fvsp is = 432	 timecost = 0.037256s
CS: find better solution, the fvsp is = 431	 timecost = 0.037295s
CS: find better solution, the fvsp is = 430	 timecost = 0.037327s
CS: find better solution, the fvsp is = 429	 timecost = 0.037366s
CS: find better solution, the fvsp is = 428	 timecost = 0.0374s
CS: find better solution, the fvsp is = 427	 timecost = 0.037448s
CS: find better solution, the fvsp is = 426	 timecost = 0.037486s
CS: find better solution, the fvsp is = 425	 timecost = 0.037526s
CS: find better solution, the fvsp is = 424	 timecost = 0.037561s
CS: find better solution, the fvsp is = 423	 timecost = 0.037602s
CS: find better solution, the fvsp is = 422	 timecost = 0.037636s
CS: find better solution, the fvsp is = 421	 timecost = 0.043731s
CS: find better solution, the fvsp is = 420	 timecost = 0.043788s
CS: find better solution, the fvsp is = 419	 timecost = 0.043831s
CS: find better solution, the fvsp is = 418	 timecost = 0.043872s
CS: find better solution, the fvsp is = 417	 timecost = 0.04392s
CS: find better solution, the fvsp is = 416	 timecost = 0.043952s
CS: find better solution, the fvsp is = 415	 timecost = 0.043987s
CS: find better solution, the fvsp is = 414	 timecost = 0.044019s
CS: find better solution, the fvsp is = 413	 timecost = 0.044057s
CS: find better solution, the fvsp is = 412	 timecost = 0.044098s
CS: find better solution, the fvsp is = 411	 timecost = 0.04415s
CS: find better solution, the fvsp is = 410	 timecost = 0.0442s
CS: find better solution, the fvsp is = 409	 timecost = 0.044243s
CS: find better solution, the fvsp is = 408	 timecost = 0.04428s
CS: find better solution, the fvsp is = 407	 timecost = 0.044331s
CS: find better solution, the fvsp is = 406	 timecost = 0.049411s
CS: find better solution, the fvsp is = 405	 timecost = 0.04949s
CS: find better solution, the fvsp is = 404	 timecost = 0.049531s
CS: find better solution, the fvsp is = 403	 timecost = 0.049577s
CS: find better solution, the fvsp is = 402	 timecost = 0.049613s
CS: find better solution, the fvsp is = 401	 timecost = 0.049647s
CS: find better solution, the fvsp is = 400	 timecost = 0.049683s
CS: find better solution, the fvsp is = 399	 timecost = 0.049716s
CS: find better solution, the fvsp is = 398	 timecost = 0.049748s
CS: find better solution, the fvsp is = 397	 timecost = 0.049785s
CS: find better solution, the fvsp is = 396	 timecost = 0.049829s
CS: find better solution, the fvsp is = 395	 timecost = 0.049866s
CS: find better solution, the fvsp is = 394	 timecost = 0.049906s
CS: find better solution, the fvsp is = 393	 timecost = 0.053994s
CS: find better solution, the fvsp is = 392	 timecost = 0.054061s
CS: find better solution, the fvsp is = 391	 timecost = 0.054092s
CS: find better solution, the fvsp is = 390	 timecost = 0.054129s
CS: find better solution, the fvsp is = 389	 timecost = 0.054161s
CS: find better solution, the fvsp is = 388	 timecost = 0.054192s
CS: find better solution, the fvsp is = 387	 timecost = 0.054232s
CS: find better solution, the fvsp is = 386	 timecost = 0.058389s
CS: find better solution, the fvsp is = 385	 timecost = 0.05845s
CS: find better solution, the fvsp is = 384	 timecost = 0.061894s
CS: find better solution, the fvsp is = 383	 timecost = 0.061959s
CS: find better solution, the fvsp is = 382	 timecost = 0.065069s
CS: find better solution, the fvsp is = 381	 timecost = 0.068405s
CS: find better solution, the fvsp is = 380	 timecost = 0.068461s
CS: find better solution, the fvsp is = 379	 timecost = 0.071484s
CS: find better solution, the fvsp is = 378	 timecost = 0.078077s
CS: find better solution, the fvsp is = 377	 timecost = 0.078148s
CS: find better solution, the fvsp is = 376	 timecost = 0.08157s
CS: find better solution, the fvsp is = 375	 timecost = 0.081627s
CS: find better solution, the fvsp is = 374	 timecost = 0.084813s
CS: find better solution, the fvsp is = 373	 timecost = 0.08779s
CS: find better solution, the fvsp is = 372	 timecost = 0.087838s
CS: find better solution, the fvsp is = 371	 timecost = 0.087881s
CS: find better solution, the fvsp is = 370	 timecost = 0.109597s
CS: find better solution, the fvsp is = 369	 timecost = 0.115879s
CS: find better solution, the fvsp is = 368	 timecost = 0.115936s
CS: find better solution, the fvsp is = 367	 timecost = 0.118471s
CS: find better solution, the fvsp is = 366	 timecost = 0.123986s
CS: find better solution, the fvsp is = 365	 timecost = 0.124036s
CS: find better solution, the fvsp is = 364	 timecost = 0.126503s
CS: find better solution, the fvsp is = 363	 timecost = 0.134567s
CS: find better solution, the fvsp is = 362	 timecost = 0.134619s
CS: find better solution, the fvsp is = 361	 timecost = 0.14193s
CS: find better solution, the fvsp is = 360	 timecost = 0.19744s
CS: find better solution, the fvsp is = 359	 timecost = 0.19995s
CS: find better solution, the fvsp is = 358	 timecost = 0.211718s
CS: find better solution, the fvsp is = 357	 timecost = 0.250025s
CS: find better solution, the fvsp is = 356	 timecost = 0.386012s
CS: find better solution, the fvsp is = 355	 timecost = 0.423756s
CS: find better solution, the fvsp is = 354	 timecost = 0.431689s
CS: find better solution, the fvsp is = 353	 timecost = 0.447145s
CS: find better solution, the fvsp is = 352	 timecost = 0.458224s
CS: find better solution, the fvsp is = 351	 timecost = 0.464764s
CS: find better solution, the fvsp is = 350	 timecost = 0.690547s
CS: find better solution, the fvsp is = 349	 timecost = 0.742345s
CS: find better solution, the fvsp is = 348	 timecost = 0.805653s
CS: find better solution, the fvsp is = 347	 timecost = 0.812271s
CS: find better solution, the fvsp is = 346	 timecost = 0.812349s
CS: find better solution, the fvsp is = 345	 timecost = 0.831884s
CS: find better solution, the fvsp is = 344	 timecost = 0.832005s
CS: find better solution, the fvsp is = 343	 timecost = 0.845764s
CS: find better solution, the fvsp is = 342	 timecost = 1.1703s
CS: find better solution, the fvsp is = 341	 timecost = 1.34365s
CS: find better solution, the fvsp is = 340	 timecost = 1.76195s
CS: find better solution, the fvsp is = 339	 timecost = 2.66909s
CS: find better solution, the fvsp is = 338	 timecost = 2.67643s
CS: find better solution, the fvsp is = 337	 timecost = 2.90316s
CS: find better solution, the fvsp is = 336	 timecost = 5.4315s
CS: find better solution, the fvsp is = 335	 timecost = 6.81236s
CS: find better solution, the fvsp is = 334	 timecost = 9.66226s
CS: find better solution, the fvsp is = 333	 timecost = 11.0776s
CS: find better solution, the fvsp is = 332	 timecost = 13.6267s
CS: find better solution, the fvsp is = 331	 timecost = 14.35s
CS: find better solution, the fvsp is = 330	 timecost = 14.5355s
CS: find better solution, the fvsp is = 329	 timecost = 14.5457s
CS: find better solution, the fvsp is = 328	 timecost = 16.0682s
CS: find better solution, the fvsp is = 327	 timecost = 53.9213s
CS: find better solution, the fvsp is = 326	 timecost = 73.7819s
CS: find better solution, the fvsp is = 325	 timecost = 201.933s
totalTime = 3600
the min fvsp set size is:325
total round =3625088 pertTime = 144986
updateVertexTime = 1528901837
sequence_best:
505 840 514 767 306 871 902 353 538 327 785 681 776 733 518 729 647 748 533 689 867 996 881 657 231 417 911 786 486 735 691 651 474 504 976 488 991 780 846 603 960 546 562 258 687 899 386 774 377 984 675 550 359 661 290 348 574 999 147 717 153 711 310 875 597 314 834 320 628 487 929 355 508 849 880 913 420 829 600 844 526 589 873 965 645 990 617 139 357 831 224 957 940 857 171 397 983 703 271 582 278 403 194 364 605 251 297 308 347 210 580 878 422 937 145 125 818 896 614 820 958 599 234 835 624 813 300 419 851 802 869 641 749 685 551 916 288 862 882 573 612 287 475 100 528 89 242 931 586 243 974 770 604 720 154 903 946 864 626 588 512 672 581 96 684 860 301 632 291 525 444 719 430 295 404 796 529 807 152 515 781 804 592 410 977 815 140 455 494 245 677 690 391 636 920 233 457 378 366 797 490 563 808 198 716 169 747 670 523 188 768 380 388 923 697 939 739 639 269 431 317 530 120 363 427 230 664 850 468 972 561 90 644 117 893 762 854 787 537 752 783 872 165 485 981 594 432 709 259 156 998 566 330 962 725 682 907 943 351 543 866 467 757 196 459 772 756 853 746 712 178 162 708 542 993 932 665 450 463 407 909 680 714 955 824 276 693 662 885 769 971 827 200 385 446 879 412 811 286 578 779 298 737 335 591 764 718 313 950 284 615 339 663 825 166 678 217 241 401 734 283 927 803 894 935 375 553 130 792 915 229 988 848 667 987 545 425 859 944 789 289 598 750 137 837 560 805 493 398 356 905 394 329 479 800 941 790 365 863 279 158 934 322 638 978 759 982 346 384 473 179 836 83 472 521 758 700 788 679 901 659 225 985 452 710 164 865 338 569 489 876 649 801 917 919 491 722 845 428 587 668 396 341 316 610 429 296 318 411 342 740 656 623 949 938 511 237 732 326 484 648 160 745 270 186 448 517 534 784 252 256 724 558 970 761 328 465 570 806 443 299 630 669 833 956 855 654 319 660 731 373 832 509 354 376 715 906 584 64 536 303 699 618 191 926 843 585 642 755 352 88 498 688 182 400 571 794 260 497 701 778 898 502 945 997 936 519 828 952 555 793 727 214 694 101 413 652 307 387 994 449 601 810 58 775 368 819 640 503 607 891 309 861 895 325 268 499 247 240 564 492 478 621 541 900 847 969 321 975 483 501 967 839 627 611 674 423 706 924 763 968 744 142 476 311 629 852 753 506 390 222 482 539 552 471 721 395 399 942 176 102 922 730 877 892 602 868 973 161 115 964 168 522 264 886 285 293 954 135 532 643 620 416 559 798 441 535 439 704 583 424 402 726 713 575 379 695 315 888 435 622 928 692 340 742 816 980 453 362 579 462 415 760 858 371 381 405 520 596 823 382 408 933 754 655 826 199 516 791 544 966 951 707 953 838 830 464 979 884 910 576 925 105 723 842 782 696 821 890 595 874 812 908 777 904 959 331 606 547 989 343 437 799 930 841 625 228 883 646 
s1_count = 0

key nodes
209 86 650 39 613 267 305 323 21 216 116 372 27 409 95 213 392 304 190 180 177 262 110 47 126 227 41 23 195 235 766 510 442 634 568 9 193 281 49 549 350 159 557 445 203 108 111 312 97 374 74 631 157 470 436 360 53 24 206 771 370 37 236 184 743 349 30 148 481 19 78 42 67 183 131 173 94 212 438 265 92 38 698 28 0 5 76 456 495 822 451 98 129 817 887 11 383 45 32 765 106 6 433 50 172 80 134 565 208 345 257 59 921 548 447 121 185 255 82 577 62 232 33 527 358 133 466 85 513 531 4 104 280 175 52 26 211 71 239 421 637 167 207 174 274 272 73 671 870 127 56 12 676 440 163 653 72 1 99 40 414 702 34 367 246 150 572 897 181 18 334 93 992 244 282 63 751 205 44 567 75 469 65 658 141 35 590 337 61 554 369 254 31 107 124 608 253 266 202 118 814 556 736 54 79 151 418 7 2 477 593 619 91 201 294 773 361 123 961 15 507 25 912 221 261 215 809 146 14 480 122 344 393 250 336 103 119 220 20 226 77 496 187 87 197 332 635 302 143 454 66 51 948 666 914 189 458 138 324 540 616 8 524 29 17 238 144 406 995 81 109 112 204 114 48 738 333 22 16 69 3 84 249 426 434 68 219 136 36 60 46 633 43 218 889 389 500 673 70 918 223 248 13 132 461 947 741 705 275 795 170 149 57 55 273 128 263 10 728 192 292 277 460 113 155 
