# Supplementary material for: Dynamic thresholding search for the feedback vertex set problem
Source: PeerJ Comput Sci. 2023 Feb 10;9:e1245. doi: 10.7717/peerj-cs.1245 (PMC10280643; doi:10.7717/peerj-cs.1245)
Supplement: Supplemental Information 4 — Each data indicates a series of the best objective values, the ever-found optimal solutions, and the corresponding computation time obtained by our algorithm in the search process. [file peerj-cs-09-1245-s004.zip › results/ThirdCategory/s1250-12400.txt]

Number of vertexes = 1250
Number of edges = 12400
n' = 1244
m' = 12371
reduction time cost = 0.000163
the threhold is 10
seed = 1520230786
Complete the construction of the initial solution, the fvsp is = 633	 timecost = 0.039274s
CS: find better solution, the fvsp is = 632	 timecost = 0.066657s
CS: find better solution, the fvsp is = 631	 timecost = 0.066776s
CS: find better solution, the fvsp is = 630	 timecost = 0.066885s
CS: find better solution, the fvsp is = 629	 timecost = 0.066964s
CS: find better solution, the fvsp is = 628	 timecost = 0.067024s
CS: find better solution, the fvsp is = 627	 timecost = 0.0671s
CS: find better solution, the fvsp is = 626	 timecost = 0.067177s
CS: find better solution, the fvsp is = 625	 timecost = 0.06724s
CS: find better solution, the fvsp is = 624	 timecost = 0.06731s
CS: find better solution, the fvsp is = 623	 timecost = 0.067394s
CS: find better solution, the fvsp is = 622	 timecost = 0.067465s
CS: find better solution, the fvsp is = 621	 timecost = 0.06753s
CS: find better solution, the fvsp is = 620	 timecost = 0.067603s
CS: find better solution, the fvsp is = 619	 timecost = 0.067663s
CS: find better solution, the fvsp is = 618	 timecost = 0.067735s
CS: find better solution, the fvsp is = 617	 timecost = 0.067801s
CS: find better solution, the fvsp is = 616	 timecost = 0.067862s
CS: find better solution, the fvsp is = 615	 timecost = 0.067936s
CS: find better solution, the fvsp is = 614	 timecost = 0.06801s
CS: find better solution, the fvsp is = 613	 timecost = 0.068076s
CS: find better solution, the fvsp is = 612	 timecost = 0.068147s
CS: find better solution, the fvsp is = 611	 timecost = 0.068224s
CS: find better solution, the fvsp is = 610	 timecost = 0.068288s
CS: find better solution, the fvsp is = 609	 timecost = 0.06836s
CS: find better solution, the fvsp is = 608	 timecost = 0.068438s
CS: find better solution, the fvsp is = 607	 timecost = 0.0685s
CS: find better solution, the fvsp is = 606	 timecost = 0.06857s
CS: find better solution, the fvsp is = 605	 timecost = 0.068652s
CS: find better solution, the fvsp is = 604	 timecost = 0.068721s
CS: find better solution, the fvsp is = 603	 timecost = 0.068794s
CS: find better solution, the fvsp is = 602	 timecost = 0.068868s
CS: find better solution, the fvsp is = 601	 timecost = 0.068951s
CS: find better solution, the fvsp is = 600	 timecost = 0.069022s
CS: find better solution, the fvsp is = 599	 timecost = 0.069095s
CS: find better solution, the fvsp is = 598	 timecost = 0.069164s
CS: find better solution, the fvsp is = 597	 timecost = 0.069237s
CS: find better solution, the fvsp is = 596	 timecost = 0.069303s
CS: find better solution, the fvsp is = 595	 timecost = 0.069383s
CS: find better solution, the fvsp is = 594	 timecost = 0.069463s
CS: find better solution, the fvsp is = 593	 timecost = 0.069535s
CS: find better solution, the fvsp is = 592	 timecost = 0.069607s
CS: find better solution, the fvsp is = 591	 timecost = 0.069678s
CS: find better solution, the fvsp is = 590	 timecost = 0.069745s
CS: find better solution, the fvsp is = 589	 timecost = 0.069811s
CS: find better solution, the fvsp is = 588	 timecost = 0.069881s
CS: find better solution, the fvsp is = 587	 timecost = 0.069953s
CS: find better solution, the fvsp is = 586	 timecost = 0.070026s
CS: find better solution, the fvsp is = 585	 timecost = 0.070091s
CS: find better solution, the fvsp is = 584	 timecost = 0.070168s
CS: find better solution, the fvsp is = 583	 timecost = 0.070242s
CS: find better solution, the fvsp is = 582	 timecost = 0.070307s
CS: find better solution, the fvsp is = 581	 timecost = 0.070391s
CS: find better solution, the fvsp is = 580	 timecost = 0.070474s
CS: find better solution, the fvsp is = 579	 timecost = 0.070555s
CS: find better solution, the fvsp is = 578	 timecost = 0.070631s
CS: find better solution, the fvsp is = 577	 timecost = 0.070705s
CS: find better solution, the fvsp is = 576	 timecost = 0.070772s
CS: find better solution, the fvsp is = 575	 timecost = 0.070839s
CS: find better solution, the fvsp is = 574	 timecost = 0.070913s
CS: find better solution, the fvsp is = 573	 timecost = 0.071005s
CS: find better solution, the fvsp is = 572	 timecost = 0.071079s
CS: find better solution, the fvsp is = 571	 timecost = 0.071141s
CS: find better solution, the fvsp is = 570	 timecost = 0.071212s
CS: find better solution, the fvsp is = 569	 timecost = 0.0713s
CS: find better solution, the fvsp is = 568	 timecost = 0.071382s
CS: find better solution, the fvsp is = 567	 timecost = 0.071454s
CS: find better solution, the fvsp is = 566	 timecost = 0.071536s
CS: find better solution, the fvsp is = 565	 timecost = 0.07161s
CS: find better solution, the fvsp is = 564	 timecost = 0.071695s
CS: find better solution, the fvsp is = 563	 timecost = 0.071777s
CS: find better solution, the fvsp is = 562	 timecost = 0.071846s
CS: find better solution, the fvsp is = 561	 timecost = 0.071918s
CS: find better solution, the fvsp is = 560	 timecost = 0.071999s
CS: find better solution, the fvsp is = 559	 timecost = 0.072084s
CS: find better solution, the fvsp is = 558	 timecost = 0.072155s
CS: find better solution, the fvsp is = 557	 timecost = 0.072224s
CS: find better solution, the fvsp is = 556	 timecost = 0.072305s
CS: find better solution, the fvsp is = 555	 timecost = 0.07239s
CS: find better solution, the fvsp is = 554	 timecost = 0.072476s
CS: find better solution, the fvsp is = 553	 timecost = 0.072547s
CS: find better solution, the fvsp is = 552	 timecost = 0.072615s
CS: find better solution, the fvsp is = 551	 timecost = 0.0727s
CS: find better solution, the fvsp is = 550	 timecost = 0.07277s
CS: find better solution, the fvsp is = 549	 timecost = 0.072837s
CS: find better solution, the fvsp is = 548	 timecost = 0.07291s
CS: find better solution, the fvsp is = 547	 timecost = 0.072988s
CS: find better solution, the fvsp is = 546	 timecost = 0.073062s
CS: find better solution, the fvsp is = 545	 timecost = 0.07313s
CS: find better solution, the fvsp is = 544	 timecost = 0.073215s
CS: find better solution, the fvsp is = 543	 timecost = 0.073276s
CS: find better solution, the fvsp is = 542	 timecost = 0.07335s
CS: find better solution, the fvsp is = 541	 timecost = 0.091234s
CS: find better solution, the fvsp is = 540	 timecost = 0.091341s
CS: find better solution, the fvsp is = 539	 timecost = 0.091418s
CS: find better solution, the fvsp is = 538	 timecost = 0.091488s
CS: find better solution, the fvsp is = 537	 timecost = 0.091566s
CS: find better solution, the fvsp is = 536	 timecost = 0.091652s
CS: find better solution, the fvsp is = 535	 timecost = 0.091724s
CS: find better solution, the fvsp is = 534	 timecost = 0.091791s
CS: find better solution, the fvsp is = 533	 timecost = 0.091855s
CS: find better solution, the fvsp is = 532	 timecost = 0.091932s
CS: find better solution, the fvsp is = 531	 timecost = 0.092009s
CS: find better solution, the fvsp is = 530	 timecost = 0.092089s
CS: find better solution, the fvsp is = 529	 timecost = 0.092161s
CS: find better solution, the fvsp is = 528	 timecost = 0.09223s
CS: find better solution, the fvsp is = 527	 timecost = 0.092307s
CS: find better solution, the fvsp is = 526	 timecost = 0.092395s
CS: find better solution, the fvsp is = 525	 timecost = 0.092474s
CS: find better solution, the fvsp is = 524	 timecost = 0.092545s
CS: find better solution, the fvsp is = 523	 timecost = 0.092616s
CS: find better solution, the fvsp is = 522	 timecost = 0.092697s
CS: find better solution, the fvsp is = 521	 timecost = 0.092774s
CS: find better solution, the fvsp is = 520	 timecost = 0.092846s
CS: find better solution, the fvsp is = 519	 timecost = 0.092913s
CS: find better solution, the fvsp is = 518	 timecost = 0.092993s
CS: find better solution, the fvsp is = 517	 timecost = 0.093069s
CS: find better solution, the fvsp is = 516	 timecost = 0.093138s
CS: find better solution, the fvsp is = 515	 timecost = 0.09321s
CS: find better solution, the fvsp is = 514	 timecost = 0.093279s
CS: find better solution, the fvsp is = 513	 timecost = 0.093358s
CS: find better solution, the fvsp is = 512	 timecost = 0.093442s
CS: find better solution, the fvsp is = 511	 timecost = 0.093521s
CS: find better solution, the fvsp is = 510	 timecost = 0.093598s
CS: find better solution, the fvsp is = 509	 timecost = 0.093672s
CS: find better solution, the fvsp is = 508	 timecost = 0.093747s
CS: find better solution, the fvsp is = 507	 timecost = 0.093821s
CS: find better solution, the fvsp is = 506	 timecost = 0.104258s
CS: find better solution, the fvsp is = 505	 timecost = 0.104336s
CS: find better solution, the fvsp is = 504	 timecost = 0.104395s
CS: find better solution, the fvsp is = 503	 timecost = 0.104441s
CS: find better solution, the fvsp is = 502	 timecost = 0.104494s
CS: find better solution, the fvsp is = 501	 timecost = 0.104542s
CS: find better solution, the fvsp is = 500	 timecost = 0.104589s
CS: find better solution, the fvsp is = 499	 timecost = 0.104637s
CS: find better solution, the fvsp is = 498	 timecost = 0.104686s
CS: find better solution, the fvsp is = 497	 timecost = 0.104736s
CS: find better solution, the fvsp is = 496	 timecost = 0.10478s
CS: find better solution, the fvsp is = 495	 timecost = 0.104826s
CS: find better solution, the fvsp is = 494	 timecost = 0.104872s
CS: find better solution, the fvsp is = 493	 timecost = 0.10492s
CS: find better solution, the fvsp is = 492	 timecost = 0.112887s
CS: find better solution, the fvsp is = 491	 timecost = 0.112939s
CS: find better solution, the fvsp is = 490	 timecost = 0.112991s
CS: find better solution, the fvsp is = 489	 timecost = 0.113046s
CS: find better solution, the fvsp is = 488	 timecost = 0.1131s
CS: find better solution, the fvsp is = 487	 timecost = 0.113148s
CS: find better solution, the fvsp is = 486	 timecost = 0.113201s
CS: find better solution, the fvsp is = 485	 timecost = 0.120316s
CS: find better solution, the fvsp is = 484	 timecost = 0.120379s
CS: find better solution, the fvsp is = 483	 timecost = 0.120427s
CS: find better solution, the fvsp is = 482	 timecost = 0.120474s
CS: find better solution, the fvsp is = 481	 timecost = 0.127223s
CS: find better solution, the fvsp is = 480	 timecost = 0.127279s
CS: find better solution, the fvsp is = 479	 timecost = 0.127331s
CS: find better solution, the fvsp is = 478	 timecost = 0.127385s
CS: find better solution, the fvsp is = 477	 timecost = 0.127433s
CS: find better solution, the fvsp is = 476	 timecost = 0.127489s
CS: find better solution, the fvsp is = 475	 timecost = 0.127544s
CS: find better solution, the fvsp is = 474	 timecost = 0.13358s
CS: find better solution, the fvsp is = 473	 timecost = 0.133641s
CS: find better solution, the fvsp is = 472	 timecost = 0.133691s
CS: find better solution, the fvsp is = 471	 timecost = 0.133734s
CS: find better solution, the fvsp is = 470	 timecost = 0.133784s
CS: find better solution, the fvsp is = 469	 timecost = 0.133831s
CS: find better solution, the fvsp is = 468	 timecost = 0.139436s
CS: find better solution, the fvsp is = 467	 timecost = 0.150242s
CS: find better solution, the fvsp is = 466	 timecost = 0.161986s
CS: find better solution, the fvsp is = 465	 timecost = 0.162047s
CS: find better solution, the fvsp is = 464	 timecost = 0.172989s
CS: find better solution, the fvsp is = 463	 timecost = 0.173046s
CS: find better solution, the fvsp is = 462	 timecost = 0.173095s
CS: find better solution, the fvsp is = 461	 timecost = 0.173152s
CS: find better solution, the fvsp is = 460	 timecost = 0.173206s
CS: find better solution, the fvsp is = 459	 timecost = 0.173263s
CS: find better solution, the fvsp is = 458	 timecost = 0.173323s
CS: find better solution, the fvsp is = 457	 timecost = 0.178202s
CS: find better solution, the fvsp is = 456	 timecost = 0.178261s
CS: find better solution, the fvsp is = 455	 timecost = 0.178318s
CS: find better solution, the fvsp is = 454	 timecost = 0.182811s
CS: find better solution, the fvsp is = 453	 timecost = 0.182867s
CS: find better solution, the fvsp is = 452	 timecost = 0.182925s
CS: find better solution, the fvsp is = 451	 timecost = 0.187707s
CS: find better solution, the fvsp is = 450	 timecost = 0.191744s
CS: find better solution, the fvsp is = 449	 timecost = 0.191801s
CS: find better solution, the fvsp is = 448	 timecost = 0.195323s
CS: find better solution, the fvsp is = 447	 timecost = 0.220011s
CS: find better solution, the fvsp is = 446	 timecost = 0.225301s
CS: find better solution, the fvsp is = 445	 timecost = 0.22537s
CS: find better solution, the fvsp is = 444	 timecost = 0.225425s
CS: find better solution, the fvsp is = 443	 timecost = 0.253948s
CS: find better solution, the fvsp is = 442	 timecost = 0.254008s
CS: find better solution, the fvsp is = 441	 timecost = 0.254057s
CS: find better solution, the fvsp is = 440	 timecost = 0.299735s
CS: find better solution, the fvsp is = 439	 timecost = 0.30444s
CS: find better solution, the fvsp is = 438	 timecost = 0.336077s
CS: find better solution, the fvsp is = 437	 timecost = 0.340493s
CS: find better solution, the fvsp is = 436	 timecost = 0.340553s
CS: find better solution, the fvsp is = 435	 timecost = 0.371622s
CS: find better solution, the fvsp is = 434	 timecost = 0.456151s
CS: find better solution, the fvsp is = 433	 timecost = 0.500943s
CS: find better solution, the fvsp is = 432	 timecost = 0.578916s
CS: find better solution, the fvsp is = 431	 timecost = 0.598148s
CS: find better solution, the fvsp is = 430	 timecost = 0.598213s
CS: find better solution, the fvsp is = 429	 timecost = 0.630547s
CS: find better solution, the fvsp is = 428	 timecost = 0.634783s
CS: find better solution, the fvsp is = 427	 timecost = 0.634841s
CS: find better solution, the fvsp is = 426	 timecost = 0.634891s
CS: find better solution, the fvsp is = 425	 timecost = 0.805098s
CS: find better solution, the fvsp is = 424	 timecost = 0.805192s
CS: find better solution, the fvsp is = 423	 timecost = 0.860636s
CS: find better solution, the fvsp is = 422	 timecost = 0.868761s
CS: find better solution, the fvsp is = 421	 timecost = 0.876551s
CS: find better solution, the fvsp is = 420	 timecost = 0.936629s
CS: find better solution, the fvsp is = 419	 timecost = 0.951229s
CS: find better solution, the fvsp is = 418	 timecost = 0.973764s
CS: find better solution, the fvsp is = 417	 timecost = 1.35267s
CS: find better solution, the fvsp is = 416	 timecost = 1.36026s
CS: find better solution, the fvsp is = 415	 timecost = 1.55962s
CS: find better solution, the fvsp is = 414	 timecost = 1.65312s
CS: find better solution, the fvsp is = 413	 timecost = 2.27532s
CS: find better solution, the fvsp is = 412	 timecost = 2.27541s
CS: find better solution, the fvsp is = 411	 timecost = 2.61906s
CS: find better solution, the fvsp is = 410	 timecost = 2.69107s
CS: find better solution, the fvsp is = 409	 timecost = 2.7568s
CS: find better solution, the fvsp is = 408	 timecost = 4.28822s
CS: find better solution, the fvsp is = 407	 timecost = 4.46988s
CS: find better solution, the fvsp is = 406	 timecost = 5.69471s
CS: find better solution, the fvsp is = 405	 timecost = 5.86268s
CS: find better solution, the fvsp is = 404	 timecost = 7.7059s
CS: find better solution, the fvsp is = 403	 timecost = 18.5707s
CS: find better solution, the fvsp is = 402	 timecost = 28.9584s
CS: find better solution, the fvsp is = 401	 timecost = 34.9715s
CS: find better solution, the fvsp is = 400	 timecost = 36.8067s
CS: find better solution, the fvsp is = 399	 timecost = 59.8974s
CS: find better solution, the fvsp is = 398	 timecost = 61.7442s
CS: find better solution, the fvsp is = 397	 timecost = 64.3823s
CS: find better solution, the fvsp is = 396	 timecost = 85.2587s
CS: find better solution, the fvsp is = 395	 timecost = 492.842s
CS: find better solution, the fvsp is = 394	 timecost = 810.288s
totalTime = 1000
the min fvsp set size is:394
total round =361659 pertTime = 14449
updateVertexTime = 262248887
sequence_best:
986 900 1237 1129 810 391 1059 785 806 562 966 587 952 917 906 183 1046 951 1056 1070 732 524 425 676 1118 781 812 1096 642 565 1188 621 349 793 1043 1235 1075 825 522 343 777 666 893 842 656 659 1246 529 307 804 677 337 541 1197 1029 1196 465 486 554 370 795 797 168 1082 431 904 739 601 1234 918 256 1116 948 1207 258 1158 1040 171 462 1138 1164 911 815 1171 1219 835 765 766 790 352 459 1175 696 3 534 327 1012 600 643 398 586 827 735 809 772 849 469 509 406 453 203 721 363 905 251 1206 358 1249 985 867 613 947 411 1037 424 496 408 883 389 834 746 1141 724 1198 1050 615 1098 745 916 490 378 634 1045 276 1086 626 549 390 787 671 936 909 412 1022 799 392 798 1165 1000 792 1157 847 402 353 670 640 1120 837 126 946 280 220 407 767 1243 502 648 828 362 722 1053 764 960 1025 872 445 1094 467 348 1103 430 1239 1166 822 1185 949 1068 230 320 1245 870 1151 267 314 683 814 1130 627 435 198 235 599 1213 506 1152 440 829 714 878 479 458 357 518 302 316 526 333 973 388 1017 968 589 1233 364 1241 330 1067 821 934 727 756 192 826 964 574 931 636 977 497 662 1114 550 454 1088 1189 523 624 1125 668 1055 313 996 134 816 819 1071 762 156 1101 356 1126 843 494 786 1149 1172 715 800 1181 234 1014 295 1051 194 961 907 405 1145 308 783 899 560 311 495 170 176 602 500 472 354 570 1023 763 121 877 1034 553 1090 374 123 491 726 999 850 163 503 927 854 1190 655 697 1084 992 558 457 791 688 788 428 442 663 700 484 557 1035 1123 706 288 1128 938 1109 1154 959 399 1229 840 720 1036 976 839 982 919 769 511 1122 1110 695 1180 625 935 632 448 1242 903 1133 1013 350 1135 623 866 1205 485 321 413 836 1027 332 1203 166 217 130 858 420 1137 776 499 260 698 661 760 1015 889 693 681 446 979 616 422 1077 340 820 1209 950 1020 855 73 1119 864 1002 894 1231 444 682 416 1033 1031 962 471 638 272 939 692 1146 887 336 892 436 881 1063 667 1227 476 610 993 274 404 1212 423 244 813 361 222 1144 585 699 808 520 452 673 750 1216 508 548 1208 860 468 1058 284 1186 279 709 637 730 409 369 1057 970 386 1215 665 326 434 461 1194 544 920 488 753 978 1106 748 45 265 519 377 1026 527 1044 1168 543 994 493 287 1221 387 717 1042 598 296 266 620 710 239 679 614 136 211 989 890 664 1161 298 1173 915 305 226 221 1065 1083 515 716 481 232 1074 542 1052 1199 857 1177 923 216 1041 1195 965 639 1142 1016 1069 1143 1091 551 958 1030 381 1095 886 690 846 573 617 871 546 752 1222 1121 556 487 609 532 504 649 744 1062 823 533 1192 1140 641 736 1240 922 415 1179 995 758 844 604 611 751 691 576 1187 1193 932 801 1018 367 252 1107 539 225 1078 450 1127 998 1007 784 1010 891 630 612 653 1167 657 723 768 684 841 1184 132 1004 957 933 705 291 741 925 417 1232 845 1039 414 475 737 155 771 607 297 376 953 711 306 818 421 380 704 774 590 1117 719 984 975 802 347 1009 832 707 492 749 757 578 1073 990 1202 278 1021 876 536 248 1076 229 373 1049 1112 912 856 1001 944 913 1072 1182 884 729 1150 1038 1087 365 861 1147 559 942 955 1191 803 1214 974 1223 186 498 873 1159 426 759 685 1097 937 778 660 875 270 742 372 967 928 1134 997 874 1089 775 830 579 1136 552 1248 263 1132 1085 1217 618 1218 566 848 564 868 480 1211 294 1047 1170 896 743 382 1019 926 733 1200 969 1131 1176 1104 879 628 1100 940 1024 954 897 608 1220 1210 1153 910 1247 594 568 282 725 633 1079 838 1003 885 597 238 1148 672 455 1238 898 1113 501 1204 605 432 782 851 686 983 322 603 712 1032 853 631 277 1155 593 1105 859 869 780 530 540 888 929 981 438 1124 401 1244 1163 463 247 581 1008 972 678 1092 441 197 908 718 862 734 773 754 1081 622 761 980 1225 680 582 921 514 1006 596 1156 521 807 1226 895 902 116 945 1066 1005 1054 368 619 1011 437 738 92 1183 669 606 702 281 824 
s1_count = 0

key nodes
429 129 250 325 583 181 11 191 259 433 811 110 312 447 394 174 162 264 419 51 6 34 246 4 580 1174 46 675 119 122 339 507 173 512 102 91 1028 538 924 654 317 283 97 195 107 956 26 210 78 24 1102 147 1178 204 82 644 60 212 58 140 83 575 299 360 167 72 117 516 531 1111 375 473 7 262 65 286 33 366 289 164 9 268 10 75 505 30 329 275 179 32 69 2 93 160 482 1 100 202 20 209 95 85 40 535 25 324 385 318 687 477 1061 331 525 120 271 201 143 150 779 22 15 285 105 517 127 338 334 37 199 86 180 21 50 987 290 345 397 635 12 146 152 237 63 62 703 863 175 253 1099 23 1093 571 38 54 584 68 344 652 96 240 99 341 645 513 755 157 914 1169 213 351 151 1162 141 359 172 831 81 300 128 227 29 478 694 207 254 190 466 59 185 193 880 943 310 43 567 701 88 76 90 39 510 713 161 138 137 101 1064 1224 456 42 70 315 108 27 245 113 80 19 592 206 740 47 1048 16 770 233 125 882 208 13 149 214 309 228 674 489 650 61 184 57 182 569 418 55 139 647 545 177 84 79 595 728 112 301 395 396 189 153 66 257 833 219 71 98 44 48 223 1228 591 379 1080 651 731 18 563 49 87 200 261 165 104 629 555 319 242 89 154 131 231 646 789 224 1201 393 577 187 0 133 747 41 658 794 561 178 158 293 196 94 483 106 243 400 460 689 145 273 236 8 249 528 111 1060 941 464 148 292 427 188 410 36 335 124 537 64 114 103 218 328 547 991 14 474 403 355 470 118 56 988 205 135 304 817 383 342 1160 323 963 74 159 269 852 35 241 169 67 5 31 451 439 572 449 796 1115 142 144 805 109 77 971 215 255 115 52 371 930 384 28 17 588 708 346 443 303 53 
