# Supplementary material for: Dynamic thresholding search for the feedback vertex set problem
Source: PeerJ Comput Sci. 2023 Feb 10;9:e1245. doi: 10.7717/peerj-cs.1245 (PMC10280643; doi:10.7717/peerj-cs.1245)
Supplement: Supplemental Information 4 — Each data indicates a series of the best objective values, the ever-found optimal solutions, and the corresponding computation time obtained by our algorithm in the search process. [file peerj-cs-09-1245-s004.zip › results/ThirdCategory/s1500-14900.txt]

Number of vertexes = 1500
Number of edges = 14900
n' = 1485
m' = 14875
reduction time cost = 0.000112
the threhold is 12
seed = 1847024882
Complete the construction of the initial solution, the fvsp is = 786	 timecost = 0.031944s
CS: find better solution, the fvsp is = 785	 timecost = 0.058921s
CS: find better solution, the fvsp is = 784	 timecost = 0.059006s
CS: find better solution, the fvsp is = 783	 timecost = 0.059057s
CS: find better solution, the fvsp is = 782	 timecost = 0.05911s
CS: find better solution, the fvsp is = 781	 timecost = 0.059165s
CS: find better solution, the fvsp is = 780	 timecost = 0.059222s
CS: find better solution, the fvsp is = 779	 timecost = 0.059275s
CS: find better solution, the fvsp is = 778	 timecost = 0.059322s
CS: find better solution, the fvsp is = 777	 timecost = 0.059375s
CS: find better solution, the fvsp is = 776	 timecost = 0.059424s
CS: find better solution, the fvsp is = 775	 timecost = 0.059474s
CS: find better solution, the fvsp is = 774	 timecost = 0.059518s
CS: find better solution, the fvsp is = 773	 timecost = 0.059575s
CS: find better solution, the fvsp is = 772	 timecost = 0.059629s
CS: find better solution, the fvsp is = 771	 timecost = 0.059675s
CS: find better solution, the fvsp is = 770	 timecost = 0.059738s
CS: find better solution, the fvsp is = 769	 timecost = 0.05979s
CS: find better solution, the fvsp is = 768	 timecost = 0.059842s
CS: find better solution, the fvsp is = 767	 timecost = 0.059895s
CS: find better solution, the fvsp is = 766	 timecost = 0.059948s
CS: find better solution, the fvsp is = 765	 timecost = 0.060002s
CS: find better solution, the fvsp is = 764	 timecost = 0.060053s
CS: find better solution, the fvsp is = 763	 timecost = 0.060112s
CS: find better solution, the fvsp is = 762	 timecost = 0.060172s
CS: find better solution, the fvsp is = 761	 timecost = 0.060223s
CS: find better solution, the fvsp is = 760	 timecost = 0.060279s
CS: find better solution, the fvsp is = 759	 timecost = 0.060336s
CS: find better solution, the fvsp is = 758	 timecost = 0.060396s
CS: find better solution, the fvsp is = 757	 timecost = 0.060447s
CS: find better solution, the fvsp is = 756	 timecost = 0.060499s
CS: find better solution, the fvsp is = 755	 timecost = 0.060552s
CS: find better solution, the fvsp is = 754	 timecost = 0.060599s
CS: find better solution, the fvsp is = 753	 timecost = 0.060648s
CS: find better solution, the fvsp is = 752	 timecost = 0.060702s
CS: find better solution, the fvsp is = 751	 timecost = 0.060764s
CS: find better solution, the fvsp is = 750	 timecost = 0.060817s
CS: find better solution, the fvsp is = 749	 timecost = 0.060869s
CS: find better solution, the fvsp is = 748	 timecost = 0.06092s
CS: find better solution, the fvsp is = 747	 timecost = 0.060967s
CS: find better solution, the fvsp is = 746	 timecost = 0.061014s
CS: find better solution, the fvsp is = 745	 timecost = 0.06106s
CS: find better solution, the fvsp is = 744	 timecost = 0.061119s
CS: find better solution, the fvsp is = 743	 timecost = 0.061172s
CS: find better solution, the fvsp is = 742	 timecost = 0.061225s
CS: find better solution, the fvsp is = 741	 timecost = 0.061275s
CS: find better solution, the fvsp is = 740	 timecost = 0.061334s
CS: find better solution, the fvsp is = 739	 timecost = 0.061392s
CS: find better solution, the fvsp is = 738	 timecost = 0.061443s
CS: find better solution, the fvsp is = 737	 timecost = 0.061495s
CS: find better solution, the fvsp is = 736	 timecost = 0.061546s
CS: find better solution, the fvsp is = 735	 timecost = 0.061602s
CS: find better solution, the fvsp is = 734	 timecost = 0.061652s
CS: find better solution, the fvsp is = 733	 timecost = 0.061706s
CS: find better solution, the fvsp is = 732	 timecost = 0.061763s
CS: find better solution, the fvsp is = 731	 timecost = 0.061815s
CS: find better solution, the fvsp is = 730	 timecost = 0.061873s
CS: find better solution, the fvsp is = 729	 timecost = 0.061925s
CS: find better solution, the fvsp is = 728	 timecost = 0.061972s
CS: find better solution, the fvsp is = 727	 timecost = 0.062025s
CS: find better solution, the fvsp is = 726	 timecost = 0.062086s
CS: find better solution, the fvsp is = 725	 timecost = 0.062135s
CS: find better solution, the fvsp is = 724	 timecost = 0.062184s
CS: find better solution, the fvsp is = 723	 timecost = 0.062234s
CS: find better solution, the fvsp is = 722	 timecost = 0.062288s
CS: find better solution, the fvsp is = 721	 timecost = 0.062343s
CS: find better solution, the fvsp is = 720	 timecost = 0.062398s
CS: find better solution, the fvsp is = 719	 timecost = 0.062445s
CS: find better solution, the fvsp is = 718	 timecost = 0.062498s
CS: find better solution, the fvsp is = 717	 timecost = 0.062551s
CS: find better solution, the fvsp is = 716	 timecost = 0.062604s
CS: find better solution, the fvsp is = 715	 timecost = 0.062653s
CS: find better solution, the fvsp is = 714	 timecost = 0.062713s
CS: find better solution, the fvsp is = 713	 timecost = 0.062775s
CS: find better solution, the fvsp is = 712	 timecost = 0.062824s
CS: find better solution, the fvsp is = 711	 timecost = 0.062876s
CS: find better solution, the fvsp is = 710	 timecost = 0.062934s
CS: find better solution, the fvsp is = 709	 timecost = 0.063001s
CS: find better solution, the fvsp is = 708	 timecost = 0.063058s
CS: find better solution, the fvsp is = 707	 timecost = 0.063106s
CS: find better solution, the fvsp is = 706	 timecost = 0.06316s
CS: find better solution, the fvsp is = 705	 timecost = 0.063211s
CS: find better solution, the fvsp is = 704	 timecost = 0.06326s
CS: find better solution, the fvsp is = 703	 timecost = 0.063315s
CS: find better solution, the fvsp is = 702	 timecost = 0.063372s
CS: find better solution, the fvsp is = 701	 timecost = 0.063421s
CS: find better solution, the fvsp is = 700	 timecost = 0.063474s
CS: find better solution, the fvsp is = 699	 timecost = 0.063521s
CS: find better solution, the fvsp is = 698	 timecost = 0.063575s
CS: find better solution, the fvsp is = 697	 timecost = 0.063629s
CS: find better solution, the fvsp is = 696	 timecost = 0.063677s
CS: find better solution, the fvsp is = 695	 timecost = 0.063739s
CS: find better solution, the fvsp is = 694	 timecost = 0.063787s
CS: find better solution, the fvsp is = 693	 timecost = 0.063835s
CS: find better solution, the fvsp is = 692	 timecost = 0.063887s
CS: find better solution, the fvsp is = 691	 timecost = 0.063942s
CS: find better solution, the fvsp is = 690	 timecost = 0.063993s
CS: find better solution, the fvsp is = 689	 timecost = 0.064045s
CS: find better solution, the fvsp is = 688	 timecost = 0.064102s
CS: find better solution, the fvsp is = 687	 timecost = 0.064151s
CS: find better solution, the fvsp is = 686	 timecost = 0.064206s
CS: find better solution, the fvsp is = 685	 timecost = 0.064258s
CS: find better solution, the fvsp is = 684	 timecost = 0.064309s
CS: find better solution, the fvsp is = 683	 timecost = 0.064374s
CS: find better solution, the fvsp is = 682	 timecost = 0.064424s
CS: find better solution, the fvsp is = 681	 timecost = 0.064472s
CS: find better solution, the fvsp is = 680	 timecost = 0.064528s
CS: find better solution, the fvsp is = 679	 timecost = 0.06458s
CS: find better solution, the fvsp is = 678	 timecost = 0.064628s
CS: find better solution, the fvsp is = 677	 timecost = 0.064679s
CS: find better solution, the fvsp is = 676	 timecost = 0.064744s
CS: find better solution, the fvsp is = 675	 timecost = 0.064799s
CS: find better solution, the fvsp is = 674	 timecost = 0.064848s
CS: find better solution, the fvsp is = 673	 timecost = 0.06491s
CS: find better solution, the fvsp is = 672	 timecost = 0.064966s
CS: find better solution, the fvsp is = 671	 timecost = 0.065016s
CS: find better solution, the fvsp is = 670	 timecost = 0.065068s
CS: find better solution, the fvsp is = 669	 timecost = 0.06512s
CS: find better solution, the fvsp is = 668	 timecost = 0.065178s
CS: find better solution, the fvsp is = 667	 timecost = 0.06523s
CS: find better solution, the fvsp is = 666	 timecost = 0.065275s
CS: find better solution, the fvsp is = 665	 timecost = 0.065326s
CS: find better solution, the fvsp is = 664	 timecost = 0.065379s
CS: find better solution, the fvsp is = 663	 timecost = 0.065445s
CS: find better solution, the fvsp is = 662	 timecost = 0.065493s
CS: find better solution, the fvsp is = 661	 timecost = 0.065543s
CS: find better solution, the fvsp is = 660	 timecost = 0.065597s
CS: find better solution, the fvsp is = 659	 timecost = 0.065647s
CS: find better solution, the fvsp is = 658	 timecost = 0.065705s
CS: find better solution, the fvsp is = 657	 timecost = 0.065765s
CS: find better solution, the fvsp is = 656	 timecost = 0.065823s
CS: find better solution, the fvsp is = 655	 timecost = 0.065874s
CS: find better solution, the fvsp is = 654	 timecost = 0.06593s
CS: find better solution, the fvsp is = 653	 timecost = 0.080987s
CS: find better solution, the fvsp is = 652	 timecost = 0.081049s
CS: find better solution, the fvsp is = 651	 timecost = 0.081106s
CS: find better solution, the fvsp is = 650	 timecost = 0.081163s
CS: find better solution, the fvsp is = 649	 timecost = 0.08122s
CS: find better solution, the fvsp is = 648	 timecost = 0.081272s
CS: find better solution, the fvsp is = 647	 timecost = 0.081322s
CS: find better solution, the fvsp is = 646	 timecost = 0.081373s
CS: find better solution, the fvsp is = 645	 timecost = 0.081425s
CS: find better solution, the fvsp is = 644	 timecost = 0.081478s
CS: find better solution, the fvsp is = 643	 timecost = 0.081531s
CS: find better solution, the fvsp is = 642	 timecost = 0.081582s
CS: find better solution, the fvsp is = 641	 timecost = 0.081637s
CS: find better solution, the fvsp is = 640	 timecost = 0.081687s
CS: find better solution, the fvsp is = 639	 timecost = 0.081749s
CS: find better solution, the fvsp is = 638	 timecost = 0.0818s
CS: find better solution, the fvsp is = 637	 timecost = 0.081853s
CS: find better solution, the fvsp is = 636	 timecost = 0.081907s
CS: find better solution, the fvsp is = 635	 timecost = 0.081959s
CS: find better solution, the fvsp is = 634	 timecost = 0.08201s
CS: find better solution, the fvsp is = 633	 timecost = 0.082068s
CS: find better solution, the fvsp is = 632	 timecost = 0.08212s
CS: find better solution, the fvsp is = 631	 timecost = 0.082172s
CS: find better solution, the fvsp is = 630	 timecost = 0.082225s
CS: find better solution, the fvsp is = 629	 timecost = 0.082275s
CS: find better solution, the fvsp is = 628	 timecost = 0.082341s
CS: find better solution, the fvsp is = 627	 timecost = 0.082412s
CS: find better solution, the fvsp is = 626	 timecost = 0.08247s
CS: find better solution, the fvsp is = 625	 timecost = 0.082539s
CS: find better solution, the fvsp is = 624	 timecost = 0.082597s
CS: find better solution, the fvsp is = 623	 timecost = 0.082656s
CS: find better solution, the fvsp is = 622	 timecost = 0.082727s
CS: find better solution, the fvsp is = 621	 timecost = 0.082775s
CS: find better solution, the fvsp is = 620	 timecost = 0.082829s
CS: find better solution, the fvsp is = 619	 timecost = 0.082889s
CS: find better solution, the fvsp is = 618	 timecost = 0.082941s
CS: find better solution, the fvsp is = 617	 timecost = 0.082997s
CS: find better solution, the fvsp is = 616	 timecost = 0.083051s
CS: find better solution, the fvsp is = 615	 timecost = 0.095427s
CS: find better solution, the fvsp is = 614	 timecost = 0.095485s
CS: find better solution, the fvsp is = 613	 timecost = 0.095544s
CS: find better solution, the fvsp is = 612	 timecost = 0.095601s
CS: find better solution, the fvsp is = 611	 timecost = 0.095655s
CS: find better solution, the fvsp is = 610	 timecost = 0.09572s
CS: find better solution, the fvsp is = 609	 timecost = 0.095775s
CS: find better solution, the fvsp is = 608	 timecost = 0.095823s
CS: find better solution, the fvsp is = 607	 timecost = 0.095878s
CS: find better solution, the fvsp is = 606	 timecost = 0.095929s
CS: find better solution, the fvsp is = 605	 timecost = 0.095981s
CS: find better solution, the fvsp is = 604	 timecost = 0.096034s
CS: find better solution, the fvsp is = 603	 timecost = 0.096083s
CS: find better solution, the fvsp is = 602	 timecost = 0.096147s
CS: find better solution, the fvsp is = 601	 timecost = 0.096203s
CS: find better solution, the fvsp is = 600	 timecost = 0.096261s
CS: find better solution, the fvsp is = 599	 timecost = 0.09632s
CS: find better solution, the fvsp is = 598	 timecost = 0.096374s
CS: find better solution, the fvsp is = 597	 timecost = 0.096427s
CS: find better solution, the fvsp is = 596	 timecost = 0.096478s
CS: find better solution, the fvsp is = 595	 timecost = 0.107119s
CS: find better solution, the fvsp is = 594	 timecost = 0.107183s
CS: find better solution, the fvsp is = 593	 timecost = 0.107235s
CS: find better solution, the fvsp is = 592	 timecost = 0.107299s
CS: find better solution, the fvsp is = 591	 timecost = 0.107352s
CS: find better solution, the fvsp is = 590	 timecost = 0.107416s
CS: find better solution, the fvsp is = 589	 timecost = 0.107468s
CS: find better solution, the fvsp is = 588	 timecost = 0.107521s
CS: find better solution, the fvsp is = 587	 timecost = 0.107575s
CS: find better solution, the fvsp is = 586	 timecost = 0.107627s
CS: find better solution, the fvsp is = 585	 timecost = 0.107678s
CS: find better solution, the fvsp is = 584	 timecost = 0.107753s
CS: find better solution, the fvsp is = 583	 timecost = 0.107805s
CS: find better solution, the fvsp is = 582	 timecost = 0.107856s
CS: find better solution, the fvsp is = 581	 timecost = 0.107909s
CS: find better solution, the fvsp is = 580	 timecost = 0.107961s
CS: find better solution, the fvsp is = 579	 timecost = 0.108016s
CS: find better solution, the fvsp is = 578	 timecost = 0.116531s
CS: find better solution, the fvsp is = 577	 timecost = 0.11659s
CS: find better solution, the fvsp is = 576	 timecost = 0.116642s
CS: find better solution, the fvsp is = 575	 timecost = 0.116711s
CS: find better solution, the fvsp is = 574	 timecost = 0.116773s
CS: find better solution, the fvsp is = 573	 timecost = 0.116824s
CS: find better solution, the fvsp is = 572	 timecost = 0.116887s
CS: find better solution, the fvsp is = 571	 timecost = 0.116949s
CS: find better solution, the fvsp is = 570	 timecost = 0.117007s
CS: find better solution, the fvsp is = 569	 timecost = 0.117066s
CS: find better solution, the fvsp is = 568	 timecost = 0.117127s
CS: find better solution, the fvsp is = 567	 timecost = 0.125095s
CS: find better solution, the fvsp is = 566	 timecost = 0.125151s
CS: find better solution, the fvsp is = 565	 timecost = 0.125207s
CS: find better solution, the fvsp is = 564	 timecost = 0.125257s
CS: find better solution, the fvsp is = 563	 timecost = 0.125306s
CS: find better solution, the fvsp is = 562	 timecost = 0.125357s
CS: find better solution, the fvsp is = 561	 timecost = 0.133049s
CS: find better solution, the fvsp is = 560	 timecost = 0.133114s
CS: find better solution, the fvsp is = 559	 timecost = 0.133171s
CS: find better solution, the fvsp is = 558	 timecost = 0.133221s
CS: find better solution, the fvsp is = 557	 timecost = 0.133277s
CS: find better solution, the fvsp is = 556	 timecost = 0.133338s
CS: find better solution, the fvsp is = 555	 timecost = 0.133387s
CS: find better solution, the fvsp is = 554	 timecost = 0.139775s
CS: find better solution, the fvsp is = 553	 timecost = 0.139834s
CS: find better solution, the fvsp is = 552	 timecost = 0.139891s
CS: find better solution, the fvsp is = 551	 timecost = 0.146633s
CS: find better solution, the fvsp is = 550	 timecost = 0.146688s
CS: find better solution, the fvsp is = 549	 timecost = 0.146748s
CS: find better solution, the fvsp is = 548	 timecost = 0.1468s
CS: find better solution, the fvsp is = 547	 timecost = 0.187978s
CS: find better solution, the fvsp is = 546	 timecost = 0.188044s
CS: find better solution, the fvsp is = 545	 timecost = 0.188104s
CS: find better solution, the fvsp is = 544	 timecost = 0.188154s
CS: find better solution, the fvsp is = 543	 timecost = 0.214438s
CS: find better solution, the fvsp is = 542	 timecost = 0.228018s
CS: find better solution, the fvsp is = 541	 timecost = 0.228083s
CS: find better solution, the fvsp is = 540	 timecost = 0.228135s
CS: find better solution, the fvsp is = 539	 timecost = 0.228197s
CS: find better solution, the fvsp is = 538	 timecost = 0.246897s
CS: find better solution, the fvsp is = 537	 timecost = 0.246962s
CS: find better solution, the fvsp is = 536	 timecost = 0.252995s
CS: find better solution, the fvsp is = 535	 timecost = 0.253052s
CS: find better solution, the fvsp is = 534	 timecost = 0.264012s
CS: find better solution, the fvsp is = 533	 timecost = 0.264075s
CS: find better solution, the fvsp is = 532	 timecost = 0.264131s
CS: find better solution, the fvsp is = 531	 timecost = 0.273284s
CS: find better solution, the fvsp is = 530	 timecost = 0.297987s
CS: find better solution, the fvsp is = 529	 timecost = 0.298055s
CS: find better solution, the fvsp is = 528	 timecost = 0.370396s
CS: find better solution, the fvsp is = 527	 timecost = 0.518738s
CS: find better solution, the fvsp is = 526	 timecost = 0.591009s
CS: find better solution, the fvsp is = 525	 timecost = 0.591073s
CS: find better solution, the fvsp is = 524	 timecost = 0.620034s
CS: find better solution, the fvsp is = 523	 timecost = 0.625093s
CS: find better solution, the fvsp is = 522	 timecost = 0.625151s
CS: find better solution, the fvsp is = 521	 timecost = 0.625205s
CS: find better solution, the fvsp is = 520	 timecost = 0.676339s
CS: find better solution, the fvsp is = 519	 timecost = 0.676415s
CS: find better solution, the fvsp is = 518	 timecost = 0.676475s
CS: find better solution, the fvsp is = 517	 timecost = 0.676525s
CS: find better solution, the fvsp is = 516	 timecost = 0.676582s
CS: find better solution, the fvsp is = 515	 timecost = 0.803398s
CS: find better solution, the fvsp is = 514	 timecost = 0.803483s
CS: find better solution, the fvsp is = 513	 timecost = 0.814736s
CS: find better solution, the fvsp is = 512	 timecost = 0.844166s
CS: find better solution, the fvsp is = 511	 timecost = 0.844228s
CS: find better solution, the fvsp is = 510	 timecost = 0.850129s
CS: find better solution, the fvsp is = 509	 timecost = 0.866638s
CS: find better solution, the fvsp is = 508	 timecost = 0.866705s
CS: find better solution, the fvsp is = 507	 timecost = 1.03128s
CS: find better solution, the fvsp is = 506	 timecost = 1.06829s
CS: find better solution, the fvsp is = 505	 timecost = 1.11526s
CS: find better solution, the fvsp is = 504	 timecost = 1.12022s
CS: find better solution, the fvsp is = 503	 timecost = 1.19312s
CS: find better solution, the fvsp is = 502	 timecost = 1.38167s
CS: find better solution, the fvsp is = 501	 timecost = 1.97281s
CS: find better solution, the fvsp is = 500	 timecost = 2.19261s
CS: find better solution, the fvsp is = 499	 timecost = 2.4586s
CS: find better solution, the fvsp is = 498	 timecost = 3.32339s
CS: find better solution, the fvsp is = 497	 timecost = 3.34356s
CS: find better solution, the fvsp is = 496	 timecost = 4.89989s
CS: find better solution, the fvsp is = 495	 timecost = 5.36826s
CS: find better solution, the fvsp is = 494	 timecost = 5.96135s
CS: find better solution, the fvsp is = 493	 timecost = 6.87168s
CS: find better solution, the fvsp is = 492	 timecost = 7.04013s
CS: find better solution, the fvsp is = 491	 timecost = 8.33775s
CS: find better solution, the fvsp is = 490	 timecost = 8.67785s
CS: find better solution, the fvsp is = 489	 timecost = 9.29633s
CS: find better solution, the fvsp is = 488	 timecost = 10.7265s
CS: find better solution, the fvsp is = 487	 timecost = 13.6597s
CS: find better solution, the fvsp is = 486	 timecost = 22.162s
CS: find better solution, the fvsp is = 485	 timecost = 24.101s
CS: find better solution, the fvsp is = 484	 timecost = 42.6277s
CS: find better solution, the fvsp is = 483	 timecost = 45.0457s
CS: find better solution, the fvsp is = 482	 timecost = 140.59s
CS: find better solution, the fvsp is = 481	 timecost = 364.367s
CS: find better solution, the fvsp is = 480	 timecost = 364.94s
CS: find better solution, the fvsp is = 479	 timecost = 750.349s
CS: find better solution, the fvsp is = 478	 timecost = 879.37s
CS: find better solution, the fvsp is = 477	 timecost = 880.602s
CS: find better solution, the fvsp is = 476	 timecost = 881.772s
totalTime = 1200
the min fvsp set size is:476
total round =316432 pertTime = 12639
updateVertexTime = 303381827
sequence_best:
1383 811 493 1197 731 1375 1248 937 779 987 920 1371 1366 1107 842 1236 1008 1189 1316 1161 1420 559 999 1270 1285 1405 1322 672 958 1116 1336 1481 948 1496 1234 965 510 1093 994 1323 1370 1121 446 911 860 386 762 749 1062 1355 996 542 1471 1117 1487 1058 448 1040 1208 977 1308 1087 682 1237 341 1051 872 870 492 852 354 721 878 809 565 1072 968 1049 343 1251 1089 1196 1026 1306 1180 1090 1103 314 1459 615 865 989 962 1380 1122 716 515 777 553 659 465 254 1091 319 1163 1374 1224 1411 1347 791 786 301 1462 437 632 1003 547 1054 1126 1130 1232 134 589 862 1361 1412 557 1071 766 1123 931 1060 387 1210 1146 907 1341 1108 182 402 152 840 1271 825 638 1178 1305 975 1171 1441 1226 610 732 1138 895 1167 1385 169 255 1175 1110 1077 1418 1242 1488 336 634 1148 728 205 624 949 1282 653 622 1304 1150 1151 1319 903 1476 552 232 330 259 1005 1038 375 892 853 1115 1354 954 1376 507 1263 737 1113 499 165 428 1114 674 1288 1185 774 1327 658 484 1307 1291 530 1295 1041 256 787 401 421 196 1465 459 979 1243 574 841 137 739 758 360 1013 337 1272 1112 1096 1290 351 1152 1429 1497 899 1299 1312 832 1278 1227 684 793 1402 1438 1135 838 778 944 398 425 461 1065 707 357 1075 575 436 796 469 880 1475 677 1303 1221 320 467 1063 1080 1078 202 1212 1136 1201 452 513 1073 449 754 1000 744 1346 1358 597 1485 683 942 361 376 531 1200 96 1294 313 1120 620 309 648 1125 522 928 390 479 1498 808 710 854 608 280 518 912 1279 734 475 1302 676 496 1024 1337 529 1329 1262 1231 1464 450 799 514 783 1188 173 1017 1444 697 1001 663 639 1256 1345 611 727 586 741 384 487 1450 859 251 1265 454 506 735 738 897 1183 1124 397 1159 848 951 304 647 613 921 959 1066 1297 1454 997 824 609 1387 1388 1452 230 1261 1384 678 867 1432 875 857 1324 1326 1435 535 233 1379 1363 831 433 1439 1101 223 1421 1469 1368 1448 1260 1012 1396 771 1085 1449 797 681 509 541 1056 1267 1247 834 1353 350 571 1014 1004 855 694 1373 785 1015 1132 810 1258 806 1193 197 1239 640 746 926 1409 770 396 1328 411 1094 938 923 1046 995 1129 517 992 886 970 761 1289 1099 399 652 1490 843 442 1064 473 145 1276 1283 1284 1076 947 1350 946 141 655 536 1141 1351 817 988 1211 1414 1143 851 1190 1352 577 1362 1250 789 482 1032 1330 1348 803 1434 1025 1424 904 1357 599 705 551 901 764 1470 656 1102 833 533 1477 966 691 460 1483 316 621 945 673 856 1128 688 1059 823 438 991 1199 1023 584 1335 964 767 382 1377 898 142 631 1394 671 302 306 429 278 158 708 1230 403 1443 408 1255 344 1447 587 664 829 253 1359 602 1275 900 957 1006 1254 210 821 1214 1369 1425 1433 1067 1020 603 699 1403 1010 1253 934 933 644 140 1042 503 943 155 295 692 1320 1422 423 1169 340 1468 925 1206 345 1173 1318 651 800 1431 1007 902 801 773 156 241 153 881 527 1430 1314 1389 717 532 563 635 520 1079 1426 1428 605 1489 208 891 348 1139 1321 414 1070 97 1209 1022 667 939 1246 792 1207 662 511 1455 1298 1466 1423 685 1461 1158 1393 385 537 362 718 1205 480 750 1165 516 346 982 500 1050 353 893 1238 555 795 1088 1037 378 377 1413 1467 617 981 1036 305 1086 1367 1395 359 971 1280 1334 1179 1495 993 298 816 583 960 1451 922 504 1408 1268 641 730 666 844 1084 606 1273 1222 861 222 1177 630 1203 1333 1142 935 1491 830 434 1009 427 703 1082 471 690 1365 1031 1016 715 1416 1204 889 263 680 1437 618 711 534 1482 702 1156 956 1331 372 474 1127 558 864 334 850 1440 592 1052 742 1436 917 1172 1240 1456 1144 955 393 1068 1105 297 849 1344 381 1030 1415 312 508 790 478 924 1184 1220 748 1311 432 244 1399 760 231 819 1215 827 704 1252 776 950 457 595 317 1473 1364 1244 1160 1315 1397 909 1398 266 494 1446 1140 315 941 1100 1195 1241 200 679 380 642 1134 406 525 696 1453 524 798 706 1095 236 1257 1457 1235 1406 813 1356 1339 1228 837 873 687 195 274 400 1332 1442 1274 675 1147 1053 868 990 700 568 914 1137 1301 932 1458 550 725 489 580 910 845 714 410 874 238 310 268 364 887 138 585 290 972 1153 1118 560 984 285 1266 1391 916 670 625 660 978 184 1119 209 1472 1287 1047 413 1269 1401 505 392 394 820 998 1484 1478 1035 1192 961 1174 1317 712 835 689 905 629 1111 1104 576 815 884 759 239 1407 1229 1002 1106 1349 863 562 1109 915 788 1338 151 752 1069 289 526 604 1479 1186 1225 1309 294 983 391 579 890 869 1486 1390 373 1131 1027 1202 581 157 1381 1145 1300 1133 291 1168 443 419 1149 952 569 814 271 332 1286 1404 765 1360 1419 1427 293 782 379 1045 1445 985 627 389 736 1170 1378 713 953 540 1342 1028 877 1474 768 645 963 866 1313 1218 371 1310 695 1181 270 743 1176 556 1293 1198 826 1194 1249 772 325 549 277 444 913 623 1154 828 1372 628 
s1_count = 0

key nodes
61 724 483 894 729 88 129 836 143 567 74 424 216 180 265 148 812 63 234 79 650 456 90 125 224 54 219 986 181 228 1223 131 214 68 284 329 498 486 1157 102 883 755 740 81 136 412 967 191 463 126 539 283 183 323 117 477 60 147 269 177 199 149 590 164 1245 92 32 37 229 13 485 248 1463 292 318 114 1499 1259 18 11 8 10 38 661 110 267 66 775 593 431 417 257 1019 415 203 226 769 472 132 1292 91 176 546 940 72 1029 763 818 78 100 15 22 14 847 327 781 1213 600 57 726 213 167 50 303 888 279 64 160 4 36 104 636 720 201 564 439 657 46 572 220 1277 719 561 1264 55 5 20 107 548 101 49 1281 582 1018 70 187 99 554 215 288 300 168 747 794 144 53 367 466 1043 308 207 116 120 0 409 17 124 733 190 34 369 51 121 686 512 1343 67 709 614 127 80 59 227 23 612 163 669 130 497 1296 723 185 927 356 112 85 82 16 349 29 637 365 418 21 166 250 24 146 908 668 1061 649 170 240 596 1382 12 1182 204 179 420 757 435 745 30 94 44 407 245 262 488 871 1162 753 1098 374 106 25 172 275 212 430 804 77 27 276 919 1216 108 264 45 65 1021 543 545 322 26 936 633 43 476 115 347 307 217 7 86 858 601 930 328 451 876 598 383 822 118 211 1 41 1081 62 969 218 98 363 171 426 440 33 246 150 918 206 756 839 338 282 189 272 481 879 352 139 261 93 1410 626 566 331 896 591 113 646 249 47 404 75 69 422 193 52 258 287 9 1217 105 885 40 237 491 470 154 247 1057 784 225 324 103 464 35 299 370 1187 588 701 441 178 643 490 447 48 1219 260 342 2 281 296 242 159 128 175 95 6 722 1048 405 39 1233 616 458 366 84 445 974 521 335 388 1492 123 1386 174 1417 192 980 1074 1083 468 198 594 1055 519 462 73 528 119 235 221 1044 111 89 619 538 805 882 162 751 973 76 58 243 333 455 194 368 358 135 1460 607 1097 1164 355 665 133 780 161 1494 502 286 570 273 523 416 252 654 83 501 693 807 311 109 56 573 87 186 846 71 453 19 321 976 339 698 122 28 326 188 395 31 3 42 544 495 802 1034 578 
