# Supplementary material for: Dynamic thresholding search for the feedback vertex set problem
Source: PeerJ Comput Sci. 2023 Feb 10;9:e1245. doi: 10.7717/peerj-cs.1245 (PMC10280643; doi:10.7717/peerj-cs.1245)
Supplement: Supplemental Information 4 — Each data indicates a series of the best objective values, the ever-found optimal solutions, and the corresponding computation time obtained by our algorithm in the search process. [file peerj-cs-09-1245-s004.zip › results/ThirdCategory/s1750-17400.txt]

Number of vertexes = 1750
Number of edges = 17400
n' = 1742
m' = 17392
reduction time cost = 0.000148
the threhold is 10
seed = 1566436396
Complete the construction of the initial solution, the fvsp is = 884	 timecost = 0.044549s
CS: find better solution, the fvsp is = 883	 timecost = 0.073749s
CS: find better solution, the fvsp is = 882	 timecost = 0.073861s
CS: find better solution, the fvsp is = 881	 timecost = 0.073923s
CS: find better solution, the fvsp is = 880	 timecost = 0.073973s
CS: find better solution, the fvsp is = 879	 timecost = 0.074028s
CS: find better solution, the fvsp is = 878	 timecost = 0.074091s
CS: find better solution, the fvsp is = 877	 timecost = 0.074147s
CS: find better solution, the fvsp is = 876	 timecost = 0.074204s
CS: find better solution, the fvsp is = 875	 timecost = 0.074254s
CS: find better solution, the fvsp is = 874	 timecost = 0.074306s
CS: find better solution, the fvsp is = 873	 timecost = 0.074365s
CS: find better solution, the fvsp is = 872	 timecost = 0.074422s
CS: find better solution, the fvsp is = 871	 timecost = 0.074473s
CS: find better solution, the fvsp is = 870	 timecost = 0.074526s
CS: find better solution, the fvsp is = 869	 timecost = 0.074586s
CS: find better solution, the fvsp is = 868	 timecost = 0.074636s
CS: find better solution, the fvsp is = 867	 timecost = 0.074685s
CS: find better solution, the fvsp is = 866	 timecost = 0.074743s
CS: find better solution, the fvsp is = 865	 timecost = 0.074803s
CS: find better solution, the fvsp is = 864	 timecost = 0.074855s
CS: find better solution, the fvsp is = 863	 timecost = 0.07492s
CS: find better solution, the fvsp is = 862	 timecost = 0.074978s
CS: find better solution, the fvsp is = 861	 timecost = 0.075037s
CS: find better solution, the fvsp is = 860	 timecost = 0.075088s
CS: find better solution, the fvsp is = 859	 timecost = 0.075142s
CS: find better solution, the fvsp is = 858	 timecost = 0.075194s
CS: find better solution, the fvsp is = 857	 timecost = 0.075248s
CS: find better solution, the fvsp is = 856	 timecost = 0.075307s
CS: find better solution, the fvsp is = 855	 timecost = 0.07536s
CS: find better solution, the fvsp is = 854	 timecost = 0.075414s
CS: find better solution, the fvsp is = 853	 timecost = 0.075472s
CS: find better solution, the fvsp is = 852	 timecost = 0.075529s
CS: find better solution, the fvsp is = 851	 timecost = 0.075602s
CS: find better solution, the fvsp is = 850	 timecost = 0.075665s
CS: find better solution, the fvsp is = 849	 timecost = 0.075721s
CS: find better solution, the fvsp is = 848	 timecost = 0.07578s
CS: find better solution, the fvsp is = 847	 timecost = 0.075834s
CS: find better solution, the fvsp is = 846	 timecost = 0.07591s
CS: find better solution, the fvsp is = 845	 timecost = 0.075967s
CS: find better solution, the fvsp is = 844	 timecost = 0.07603s
CS: find better solution, the fvsp is = 843	 timecost = 0.076086s
CS: find better solution, the fvsp is = 842	 timecost = 0.076141s
CS: find better solution, the fvsp is = 841	 timecost = 0.076198s
CS: find better solution, the fvsp is = 840	 timecost = 0.076268s
CS: find better solution, the fvsp is = 839	 timecost = 0.076328s
CS: find better solution, the fvsp is = 838	 timecost = 0.076384s
CS: find better solution, the fvsp is = 837	 timecost = 0.076446s
CS: find better solution, the fvsp is = 836	 timecost = 0.07651s
CS: find better solution, the fvsp is = 835	 timecost = 0.076565s
CS: find better solution, the fvsp is = 834	 timecost = 0.076625s
CS: find better solution, the fvsp is = 833	 timecost = 0.07669s
CS: find better solution, the fvsp is = 832	 timecost = 0.076755s
CS: find better solution, the fvsp is = 831	 timecost = 0.076815s
CS: find better solution, the fvsp is = 830	 timecost = 0.076874s
CS: find better solution, the fvsp is = 829	 timecost = 0.076942s
CS: find better solution, the fvsp is = 828	 timecost = 0.076999s
CS: find better solution, the fvsp is = 827	 timecost = 0.077054s
CS: find better solution, the fvsp is = 826	 timecost = 0.077112s
CS: find better solution, the fvsp is = 825	 timecost = 0.077171s
CS: find better solution, the fvsp is = 824	 timecost = 0.077239s
CS: find better solution, the fvsp is = 823	 timecost = 0.077318s
CS: find better solution, the fvsp is = 822	 timecost = 0.077371s
CS: find better solution, the fvsp is = 821	 timecost = 0.077434s
CS: find better solution, the fvsp is = 820	 timecost = 0.077498s
CS: find better solution, the fvsp is = 819	 timecost = 0.077556s
CS: find better solution, the fvsp is = 818	 timecost = 0.077619s
CS: find better solution, the fvsp is = 817	 timecost = 0.07768s
CS: find better solution, the fvsp is = 816	 timecost = 0.077737s
CS: find better solution, the fvsp is = 815	 timecost = 0.077792s
CS: find better solution, the fvsp is = 814	 timecost = 0.077846s
CS: find better solution, the fvsp is = 813	 timecost = 0.077908s
CS: find better solution, the fvsp is = 812	 timecost = 0.077966s
CS: find better solution, the fvsp is = 811	 timecost = 0.078022s
CS: find better solution, the fvsp is = 810	 timecost = 0.07808s
CS: find better solution, the fvsp is = 809	 timecost = 0.078135s
CS: find better solution, the fvsp is = 808	 timecost = 0.078209s
CS: find better solution, the fvsp is = 807	 timecost = 0.078266s
CS: find better solution, the fvsp is = 806	 timecost = 0.078323s
CS: find better solution, the fvsp is = 805	 timecost = 0.078381s
CS: find better solution, the fvsp is = 804	 timecost = 0.078438s
CS: find better solution, the fvsp is = 803	 timecost = 0.078491s
CS: find better solution, the fvsp is = 802	 timecost = 0.078547s
CS: find better solution, the fvsp is = 801	 timecost = 0.078604s
CS: find better solution, the fvsp is = 800	 timecost = 0.078666s
CS: find better solution, the fvsp is = 799	 timecost = 0.078724s
CS: find better solution, the fvsp is = 798	 timecost = 0.07878s
CS: find better solution, the fvsp is = 797	 timecost = 0.078841s
CS: find better solution, the fvsp is = 796	 timecost = 0.078908s
CS: find better solution, the fvsp is = 795	 timecost = 0.078963s
CS: find better solution, the fvsp is = 794	 timecost = 0.079017s
CS: find better solution, the fvsp is = 793	 timecost = 0.079077s
CS: find better solution, the fvsp is = 792	 timecost = 0.079131s
CS: find better solution, the fvsp is = 791	 timecost = 0.079187s
CS: find better solution, the fvsp is = 790	 timecost = 0.079242s
CS: find better solution, the fvsp is = 789	 timecost = 0.079304s
CS: find better solution, the fvsp is = 788	 timecost = 0.079385s
CS: find better solution, the fvsp is = 787	 timecost = 0.079459s
CS: find better solution, the fvsp is = 786	 timecost = 0.079552s
CS: find better solution, the fvsp is = 785	 timecost = 0.079639s
CS: find better solution, the fvsp is = 784	 timecost = 0.079728s
CS: find better solution, the fvsp is = 783	 timecost = 0.079823s
CS: find better solution, the fvsp is = 782	 timecost = 0.079917s
CS: find better solution, the fvsp is = 781	 timecost = 0.079992s
CS: find better solution, the fvsp is = 780	 timecost = 0.080062s
CS: find better solution, the fvsp is = 779	 timecost = 0.08014s
CS: find better solution, the fvsp is = 778	 timecost = 0.080231s
CS: find better solution, the fvsp is = 777	 timecost = 0.080305s
CS: find better solution, the fvsp is = 776	 timecost = 0.080386s
CS: find better solution, the fvsp is = 775	 timecost = 0.080459s
CS: find better solution, the fvsp is = 774	 timecost = 0.080535s
CS: find better solution, the fvsp is = 773	 timecost = 0.08062s
CS: find better solution, the fvsp is = 772	 timecost = 0.080694s
CS: find better solution, the fvsp is = 771	 timecost = 0.080772s
CS: find better solution, the fvsp is = 770	 timecost = 0.080856s
CS: find better solution, the fvsp is = 769	 timecost = 0.080953s
CS: find better solution, the fvsp is = 768	 timecost = 0.081036s
CS: find better solution, the fvsp is = 767	 timecost = 0.081112s
CS: find better solution, the fvsp is = 766	 timecost = 0.081192s
CS: find better solution, the fvsp is = 765	 timecost = 0.081262s
CS: find better solution, the fvsp is = 764	 timecost = 0.081351s
CS: find better solution, the fvsp is = 763	 timecost = 0.081433s
CS: find better solution, the fvsp is = 762	 timecost = 0.081533s
CS: find better solution, the fvsp is = 761	 timecost = 0.081616s
CS: find better solution, the fvsp is = 760	 timecost = 0.081695s
CS: find better solution, the fvsp is = 759	 timecost = 0.081778s
CS: find better solution, the fvsp is = 758	 timecost = 0.081862s
CS: find better solution, the fvsp is = 757	 timecost = 0.081965s
CS: find better solution, the fvsp is = 756	 timecost = 0.10082s
CS: find better solution, the fvsp is = 755	 timecost = 0.100936s
CS: find better solution, the fvsp is = 754	 timecost = 0.101002s
CS: find better solution, the fvsp is = 753	 timecost = 0.10106s
CS: find better solution, the fvsp is = 752	 timecost = 0.101113s
CS: find better solution, the fvsp is = 751	 timecost = 0.101166s
CS: find better solution, the fvsp is = 750	 timecost = 0.101224s
CS: find better solution, the fvsp is = 749	 timecost = 0.101278s
CS: find better solution, the fvsp is = 748	 timecost = 0.101339s
CS: find better solution, the fvsp is = 747	 timecost = 0.1014s
CS: find better solution, the fvsp is = 746	 timecost = 0.101457s
CS: find better solution, the fvsp is = 745	 timecost = 0.101535s
CS: find better solution, the fvsp is = 744	 timecost = 0.101597s
CS: find better solution, the fvsp is = 743	 timecost = 0.101656s
CS: find better solution, the fvsp is = 742	 timecost = 0.101713s
CS: find better solution, the fvsp is = 741	 timecost = 0.101775s
CS: find better solution, the fvsp is = 740	 timecost = 0.101837s
CS: find better solution, the fvsp is = 739	 timecost = 0.101904s
CS: find better solution, the fvsp is = 738	 timecost = 0.101965s
CS: find better solution, the fvsp is = 737	 timecost = 0.102025s
CS: find better solution, the fvsp is = 736	 timecost = 0.102081s
CS: find better solution, the fvsp is = 735	 timecost = 0.10214s
CS: find better solution, the fvsp is = 734	 timecost = 0.102198s
CS: find better solution, the fvsp is = 733	 timecost = 0.102249s
CS: find better solution, the fvsp is = 732	 timecost = 0.102307s
CS: find better solution, the fvsp is = 731	 timecost = 0.102365s
CS: find better solution, the fvsp is = 730	 timecost = 0.102429s
CS: find better solution, the fvsp is = 729	 timecost = 0.102487s
CS: find better solution, the fvsp is = 728	 timecost = 0.102544s
CS: find better solution, the fvsp is = 727	 timecost = 0.102599s
CS: find better solution, the fvsp is = 726	 timecost = 0.102657s
CS: find better solution, the fvsp is = 725	 timecost = 0.102716s
CS: find better solution, the fvsp is = 724	 timecost = 0.102792s
CS: find better solution, the fvsp is = 723	 timecost = 0.102852s
CS: find better solution, the fvsp is = 722	 timecost = 0.117855s
CS: find better solution, the fvsp is = 721	 timecost = 0.117961s
CS: find better solution, the fvsp is = 720	 timecost = 0.118019s
CS: find better solution, the fvsp is = 719	 timecost = 0.118084s
CS: find better solution, the fvsp is = 718	 timecost = 0.118142s
CS: find better solution, the fvsp is = 717	 timecost = 0.118201s
CS: find better solution, the fvsp is = 716	 timecost = 0.118262s
CS: find better solution, the fvsp is = 715	 timecost = 0.118316s
CS: find better solution, the fvsp is = 714	 timecost = 0.118369s
CS: find better solution, the fvsp is = 713	 timecost = 0.118425s
CS: find better solution, the fvsp is = 712	 timecost = 0.118481s
CS: find better solution, the fvsp is = 711	 timecost = 0.118541s
CS: find better solution, the fvsp is = 710	 timecost = 0.118592s
CS: find better solution, the fvsp is = 709	 timecost = 0.118648s
CS: find better solution, the fvsp is = 708	 timecost = 0.118707s
CS: find better solution, the fvsp is = 707	 timecost = 0.118761s
CS: find better solution, the fvsp is = 706	 timecost = 0.118824s
CS: find better solution, the fvsp is = 705	 timecost = 0.118892s
CS: find better solution, the fvsp is = 704	 timecost = 0.118954s
CS: find better solution, the fvsp is = 703	 timecost = 0.119016s
CS: find better solution, the fvsp is = 702	 timecost = 0.119074s
CS: find better solution, the fvsp is = 701	 timecost = 0.119129s
CS: find better solution, the fvsp is = 700	 timecost = 0.119207s
CS: find better solution, the fvsp is = 699	 timecost = 0.119267s
CS: find better solution, the fvsp is = 698	 timecost = 0.119333s
CS: find better solution, the fvsp is = 697	 timecost = 0.119385s
CS: find better solution, the fvsp is = 696	 timecost = 0.119441s
CS: find better solution, the fvsp is = 695	 timecost = 0.119498s
CS: find better solution, the fvsp is = 694	 timecost = 0.132038s
CS: find better solution, the fvsp is = 693	 timecost = 0.132127s
CS: find better solution, the fvsp is = 692	 timecost = 0.132183s
CS: find better solution, the fvsp is = 691	 timecost = 0.132252s
CS: find better solution, the fvsp is = 690	 timecost = 0.132311s
CS: find better solution, the fvsp is = 689	 timecost = 0.132371s
CS: find better solution, the fvsp is = 688	 timecost = 0.132427s
CS: find better solution, the fvsp is = 687	 timecost = 0.132486s
CS: find better solution, the fvsp is = 686	 timecost = 0.132544s
CS: find better solution, the fvsp is = 685	 timecost = 0.13261s
CS: find better solution, the fvsp is = 684	 timecost = 0.132677s
CS: find better solution, the fvsp is = 683	 timecost = 0.132745s
CS: find better solution, the fvsp is = 682	 timecost = 0.132804s
CS: find better solution, the fvsp is = 681	 timecost = 0.132865s
CS: find better solution, the fvsp is = 680	 timecost = 0.132935s
CS: find better solution, the fvsp is = 679	 timecost = 0.132997s
CS: find better solution, the fvsp is = 678	 timecost = 0.133055s
CS: find better solution, the fvsp is = 677	 timecost = 0.133123s
CS: find better solution, the fvsp is = 676	 timecost = 0.133186s
CS: find better solution, the fvsp is = 675	 timecost = 0.133244s
CS: find better solution, the fvsp is = 674	 timecost = 0.133303s
CS: find better solution, the fvsp is = 673	 timecost = 0.143101s
CS: find better solution, the fvsp is = 672	 timecost = 0.143194s
CS: find better solution, the fvsp is = 671	 timecost = 0.14325s
CS: find better solution, the fvsp is = 670	 timecost = 0.14331s
CS: find better solution, the fvsp is = 669	 timecost = 0.143368s
CS: find better solution, the fvsp is = 668	 timecost = 0.143424s
CS: find better solution, the fvsp is = 667	 timecost = 0.143476s
CS: find better solution, the fvsp is = 666	 timecost = 0.143537s
CS: find better solution, the fvsp is = 665	 timecost = 0.143607s
CS: find better solution, the fvsp is = 664	 timecost = 0.143669s
CS: find better solution, the fvsp is = 663	 timecost = 0.143735s
CS: find better solution, the fvsp is = 662	 timecost = 0.152984s
CS: find better solution, the fvsp is = 661	 timecost = 0.153082s
CS: find better solution, the fvsp is = 660	 timecost = 0.153149s
CS: find better solution, the fvsp is = 659	 timecost = 0.153211s
CS: find better solution, the fvsp is = 658	 timecost = 0.153268s
CS: find better solution, the fvsp is = 657	 timecost = 0.153329s
CS: find better solution, the fvsp is = 656	 timecost = 0.162184s
CS: find better solution, the fvsp is = 655	 timecost = 0.16227s
CS: find better solution, the fvsp is = 654	 timecost = 0.170719s
CS: find better solution, the fvsp is = 653	 timecost = 0.170794s
CS: find better solution, the fvsp is = 652	 timecost = 0.170868s
CS: find better solution, the fvsp is = 651	 timecost = 0.17093s
CS: find better solution, the fvsp is = 650	 timecost = 0.170995s
CS: find better solution, the fvsp is = 649	 timecost = 0.178487s
CS: find better solution, the fvsp is = 648	 timecost = 0.17856s
CS: find better solution, the fvsp is = 647	 timecost = 0.186s
CS: find better solution, the fvsp is = 646	 timecost = 0.202076s
CS: find better solution, the fvsp is = 645	 timecost = 0.202169s
CS: find better solution, the fvsp is = 644	 timecost = 0.224135s
CS: find better solution, the fvsp is = 643	 timecost = 0.224233s
CS: find better solution, the fvsp is = 642	 timecost = 0.231333s
CS: find better solution, the fvsp is = 641	 timecost = 0.231404s
CS: find better solution, the fvsp is = 640	 timecost = 0.238534s
CS: find better solution, the fvsp is = 639	 timecost = 0.238621s
CS: find better solution, the fvsp is = 638	 timecost = 0.245201s
CS: find better solution, the fvsp is = 637	 timecost = 0.296063s
CS: find better solution, the fvsp is = 636	 timecost = 0.309836s
CS: find better solution, the fvsp is = 635	 timecost = 0.333432s
CS: find better solution, the fvsp is = 634	 timecost = 0.362699s
CS: find better solution, the fvsp is = 633	 timecost = 0.362802s
CS: find better solution, the fvsp is = 632	 timecost = 0.362867s
CS: find better solution, the fvsp is = 631	 timecost = 0.407388s
CS: find better solution, the fvsp is = 630	 timecost = 0.407502s
CS: find better solution, the fvsp is = 629	 timecost = 0.40757s
CS: find better solution, the fvsp is = 628	 timecost = 0.429038s
CS: find better solution, the fvsp is = 627	 timecost = 0.436458s
CS: find better solution, the fvsp is = 626	 timecost = 0.457217s
CS: find better solution, the fvsp is = 625	 timecost = 0.479283s
CS: find better solution, the fvsp is = 624	 timecost = 0.479384s
CS: find better solution, the fvsp is = 623	 timecost = 0.47955s
CS: find better solution, the fvsp is = 622	 timecost = 0.47971s
CS: find better solution, the fvsp is = 621	 timecost = 0.486957s
CS: find better solution, the fvsp is = 620	 timecost = 0.528598s
CS: find better solution, the fvsp is = 619	 timecost = 0.564046s
CS: find better solution, the fvsp is = 618	 timecost = 0.564152s
CS: find better solution, the fvsp is = 617	 timecost = 0.570638s
CS: find better solution, the fvsp is = 616	 timecost = 0.57074s
CS: find better solution, the fvsp is = 615	 timecost = 0.618554s
CS: find better solution, the fvsp is = 614	 timecost = 0.618676s
CS: find better solution, the fvsp is = 613	 timecost = 0.790894s
CS: find better solution, the fvsp is = 612	 timecost = 0.821362s
CS: find better solution, the fvsp is = 611	 timecost = 0.82146s
CS: find better solution, the fvsp is = 610	 timecost = 0.846041s
CS: find better solution, the fvsp is = 609	 timecost = 0.89699s
CS: find better solution, the fvsp is = 608	 timecost = 0.8971s
CS: find better solution, the fvsp is = 607	 timecost = 0.97168s
CS: find better solution, the fvsp is = 606	 timecost = 0.995307s
CS: find better solution, the fvsp is = 605	 timecost = 1.00768s
CS: find better solution, the fvsp is = 604	 timecost = 1.0251s
CS: find better solution, the fvsp is = 603	 timecost = 1.02519s
CS: find better solution, the fvsp is = 602	 timecost = 1.05288s
CS: find better solution, the fvsp is = 601	 timecost = 1.14295s
CS: find better solution, the fvsp is = 600	 timecost = 1.23021s
CS: find better solution, the fvsp is = 599	 timecost = 1.23032s
CS: find better solution, the fvsp is = 598	 timecost = 1.23038s
CS: find better solution, the fvsp is = 597	 timecost = 1.23592s
CS: find better solution, the fvsp is = 596	 timecost = 1.23602s
CS: find better solution, the fvsp is = 595	 timecost = 1.35042s
CS: find better solution, the fvsp is = 594	 timecost = 1.35053s
CS: find better solution, the fvsp is = 593	 timecost = 1.44416s
CS: find better solution, the fvsp is = 592	 timecost = 1.52224s
CS: find better solution, the fvsp is = 591	 timecost = 1.52776s
CS: find better solution, the fvsp is = 590	 timecost = 1.53292s
CS: find better solution, the fvsp is = 589	 timecost = 1.90864s
CS: find better solution, the fvsp is = 588	 timecost = 2.47374s
CS: find better solution, the fvsp is = 587	 timecost = 2.47385s
CS: find better solution, the fvsp is = 586	 timecost = 3.09636s
CS: find better solution, the fvsp is = 585	 timecost = 3.09663s
CS: find better solution, the fvsp is = 584	 timecost = 3.40486s
CS: find better solution, the fvsp is = 583	 timecost = 3.45665s
CS: find better solution, the fvsp is = 582	 timecost = 3.61703s
CS: find better solution, the fvsp is = 581	 timecost = 3.95674s
CS: find better solution, the fvsp is = 580	 timecost = 4.09341s
CS: find better solution, the fvsp is = 579	 timecost = 5.15798s
CS: find better solution, the fvsp is = 578	 timecost = 6.97446s
CS: find better solution, the fvsp is = 577	 timecost = 7.4978s
CS: find better solution, the fvsp is = 576	 timecost = 7.96589s
CS: find better solution, the fvsp is = 575	 timecost = 10.2234s
CS: find better solution, the fvsp is = 574	 timecost = 10.3368s
CS: find better solution, the fvsp is = 573	 timecost = 13.4183s
CS: find better solution, the fvsp is = 572	 timecost = 13.5472s
CS: find better solution, the fvsp is = 571	 timecost = 16.4772s
CS: find better solution, the fvsp is = 570	 timecost = 18.196s
CS: find better solution, the fvsp is = 569	 timecost = 27.2313s
CS: find better solution, the fvsp is = 568	 timecost = 27.6906s
CS: find better solution, the fvsp is = 567	 timecost = 28.6357s
CS: find better solution, the fvsp is = 566	 timecost = 28.983s
CS: find better solution, the fvsp is = 565	 timecost = 41.667s
CS: find better solution, the fvsp is = 564	 timecost = 41.6913s
CS: find better solution, the fvsp is = 563	 timecost = 102.576s
CS: find better solution, the fvsp is = 562	 timecost = 102.857s
CS: find better solution, the fvsp is = 561	 timecost = 128.166s
CS: find better solution, the fvsp is = 560	 timecost = 151.042s
CS: find better solution, the fvsp is = 559	 timecost = 198.719s
CS: find better solution, the fvsp is = 558	 timecost = 198.81s
CS: find better solution, the fvsp is = 557	 timecost = 603.095s
CS: find better solution, the fvsp is = 556	 timecost = 664.68s
CS: find better solution, the fvsp is = 555	 timecost = 675.939s
CS: find better solution, the fvsp is = 554	 timecost = 676.81s
CS: find better solution, the fvsp is = 553	 timecost = 697.587s
totalTime = 1000
the min fvsp set size is:553
total round =239729 pertTime = 9562
updateVertexTime = 220127349
sequence_best:
1116 976 876 1223 1458 721 1468 1592 1021 1597 1276 936 1573 748 863 938 567 1048 1238 1605 779 1072 551 1721 922 1587 653 986 400 1241 1172 1451 873 1442 1464 1377 1269 1174 1108 707 1135 1340 1232 633 1652 1365 1087 1694 318 1643 1452 1180 1074 1346 1645 479 1668 1326 841 914 716 883 1683 542 1747 1430 820 888 909 1691 1405 1403 1186 1204 1473 1609 726 368 1023 668 882 705 898 404 579 1616 1019 1191 461 518 619 916 696 655 1408 1193 635 1653 1469 1347 1057 389 344 1581 165 1336 675 1090 800 827 1324 1133 1062 211 577 451 534 1292 1612 1719 1615 789 1745 772 923 1049 880 1619 1556 493 1519 1147 691 1512 926 1522 1129 1183 1723 1604 528 797 793 1226 1212 1513 1356 1534 743 197 222 1636 701 1017 983 1315 1610 1063 1622 948 799 889 1214 803 777 1115 665 1606 1508 941 1381 1312 678 912 1456 267 1557 1718 372 171 1415 1744 1646 1507 234 1146 202 419 1267 1419 1578 460 1059 1211 1148 1431 1066 602 1708 159 1125 1411 692 1720 575 1514 593 1418 1056 1275 834 1194 1068 1256 1564 1176 1437 554 686 773 1536 787 231 1114 1370 1670 997 416 598 1332 1478 1119 1091 833 1567 725 816 1070 1542 1746 118 1034 618 1170 150 1583 1553 1265 893 866 581 1105 1649 382 862 374 1106 1322 1290 788 378 1382 1426 1246 414 490 1603 405 284 263 1013 1504 216 857 1667 1361 1428 966 929 1020 1388 951 813 1499 642 1461 1280 341 1325 333 1387 1404 1291 1355 1647 764 1144 901 273 1118 740 658 1369 1620 384 639 1640 363 446 847 466 1726 535 1098 227 844 366 1739 603 719 1287 1219 875 860 1748 411 477 243 235 119 1543 565 1130 1367 991 989 850 1352 539 974 1305 508 958 1099 564 879 1590 1671 287 1568 771 1217 1698 1580 1495 817 859 471 1398 1002 115 1321 810 819 1555 1162 831 1270 470 541 1547 526 394 1475 1623 886 1601 497 512 973 1509 1274 1122 681 1003 1595 1022 157 388 1227 1303 326 1061 610 236 670 1438 1007 1659 612 920 170 1706 557 750 1277 1738 1449 1724 1067 1608 758 1421 786 1045 1679 413 868 1510 1378 977 1416 1394 1695 1571 761 1107 1306 592 693 1310 1142 1320 309 1465 994 992 1445 1717 1650 1713 574 532 1714 173 804 1137 836 345 1350 1154 1733 281 637 1317 1250 1424 782 210 1311 1447 158 1141 1235 993 1316 1479 1083 1440 1467 870 1635 572 1673 573 556 798 1080 1441 910 1259 1120 659 1282 1231 864 1140 323 1413 1046 1611 1637 1244 796 766 1279 1425 1663 1113 1092 1433 763 781 1402 1454 754 806 1221 656 872 300 1184 1054 1334 978 1470 1538 218 301 1401 1053 1380 1110 1278 295 1576 1420 1097 1081 1582 1086 885 1273 1397 1436 1432 1527 1239 690 454 722 1577 1065 1487 467 569 491 407 1701 1511 1526 1523 649 1541 1599 1085 1096 925 1725 1215 979 1208 717 673 769 1289 348 732 1594 1410 1248 1658 1195 1569 1153 730 881 1010 521 661 1000 1589 1709 714 483 1598 353 1190 562 961 1213 930 1117 294 1075 371 331 489 1621 484 785 933 698 1240 718 1138 1491 1735 704 1496 502 1484 1385 469 801 1444 736 457 1544 1029 1371 1145 1656 1483 1251 1682 1359 1201 403 628 954 128 1712 703 156 1446 1136 1400 1078 632 1199 1112 1749 1702 436 622 1406 874 1539 328 972 1351 1166 537 1088 1331 1249 687 1711 1455 1664 995 1466 1493 1318 1337 1584 1684 908 1716 1686 1565 180 408 472 1655 1471 1665 768 945 1624 1654 1319 715 650 1254 895 667 1710 1588 1027 1439 774 663 292 327 330 1252 1159 590 549 296 246 1395 1492 641 1518 555 1669 1399 828 1540 1674 553 1648 1618 1625 753 1179 1295 397 1638 664 1485 756 939 1629 751 536 1058 1271 240 376 1545 1696 596 1374 601 187 984 1198 1628 1373 1506 839 1304 215 1284 1498 626 311 1266 373 276 1100 1028 500 1501 1521 826 708 1263 1344 1429 1156 1482 911 1299 1632 1715 802 1450 1572 1481 1392 259 1358 1685 543 1285 968 969 854 589 547 621 1417 818 1490 700 1335 1158 1102 1030 1288 904 1228 1026 790 1537 1591 755 1357 780 1206 1187 928 1517 1342 1688 1489 1520 1192 711 498 832 1132 760 1516 636 1164 1661 1041 1234 1165 947 1242 1237 207 1364 852 1515 913 82 1741 487 1366 1255 516 953 513 1687 1633 583 1128 1258 1308 168 438 752 587 1386 607 835 1161 940 647 1268 306 1043 737 322 959 1297 1676 965 1069 1168 1561 580 846 1225 694 1345 1631 900 1372 396 1554 529 1139 582 435 613 1486 230 1396 998 1639 375 1600 987 1731 1011 1155 643 1104 1283 935 1634 713 1338 406 310 95 1730 278 982 996 1095 1229 980 734 1272 1151 1662 1460 1209 1143 381 452 689 475 1175 971 312 1692 1037 682 683 783 1675 558 1660 1497 1681 538 1376 1353 548 517 615 962 1552 280 884 1093 533 1690 1500 654 1333 140 811 1111 1502 1149 950 1121 1732 1472 934 399 897 486 915 657 848 1360 1575 747 1680 651 609 1300 1314 1570 729 767 1177 1727 1216 1393 465 1529 1009 1257 1033 1076 1613 1051 181 425 1203 1354 891 1627 1532 1412 917 1103 1169 356 1505 1001 838 1109 1018 1035 1531 393 688 679 245 1309 1185 735 1563 1596 944 599 1722 1200 305 1549 1434 1651 1012 1286 286 474 1032 1064 1044 1614 1740 1617 357 630 430 869 476 1245 903 1562 320 887 927 1423 1642 1196 552 809 1607 616 985 899 1525 1313 918 1459 424 1210 390 1262 1693 1084 1443 1293 568 794 464 288 1094 1131 505 871 1052 1566 201 776 1008 1546 1016 1593 1533 1477 830 1157 1363 1302 952 1264 1729 680 685 1071 1005 843 1602 1134 1243 741 1082 1253 1031 354 728 1734 1704 1205 1488 325 1474 1024 530 1558 840 1548 1574 1666 335 902 1368 784 1550 586 710 264 447 1689 631 1705 960 1188 1678 510 967 1707 1167 924 1626 1697 1528 1230 921 906 805 1737 1414 1389 1328 1261 1039 563 255 807 1160 162 1152 1672 638 712 1348 1343 449 878 1042 1457 1220 1150 617 1453 1025 1060 1301 706 1641 1728 1202 1181 1630 894 1040 1127 932 1503 825 605 
s1_count = 0

key nodes
200 275 206 890 3 1409 775 204 1585 347 8 1189 117 102 1329 70 1341 125 54 107 1390 383 386 423 106 1391 666 355 1298 316 260 455 63 856 955 208 61 453 17 88 369 282 177 1742 645 277 198 93 738 91 80 501 304 164 72 121 346 1657 126 352 770 15 514 699 239 59 270 35 428 1535 1330 238 75 672 64 778 545 343 444 92 576 604 858 268 468 896 5 124 81 1296 515 232 226 441 94 362 321 595 27 849 155 907 677 662 65 257 112 336 100 220 18 104 1224 32 274 433 60 473 19 141 429 143 746 51 620 14 29 252 674 169 12 504 99 148 73 494 410 671 109 1101 146 727 822 195 481 42 1207 251 445 147 1233 154 2 503 179 559 566 28 123 560 402 458 23 342 199 58 702 114 1743 83 1422 122 1524 31 196 421 723 792 1124 415 55 496 78 1383 52 184 600 540 358 742 695 1163 291 988 77 213 76 67 1004 380 36 103 350 845 136 137 814 189 135 269 506 13 172 578 981 167 53 242 44 191 24 79 1014 1463 149 855 71 627 113 422 1736 644 69 302 145 597 634 492 865 762 1247 1327 1427 823 488 47 46 166 462 531 351 744 646 138 731 611 43 946 86 720 365 1307 289 178 329 523 229 733 456 949 194 1036 26 1586 228 387 38 6 340 608 248 134 89 132 640 1339 434 842 45 669 1073 524 377 66 450 1260 812 571 332 317 87 370 9 337 431 837 391 1055 392 821 614 84 648 527 265 1384 223 217 999 829 361 334 440 963 247 185 219 877 367 815 509 174 1123 442 652 757 20 417 443 1 349 339 437 360 298 1126 120 34 186 41 142 448 418 1015 22 90 1560 307 40 919 127 313 957 7 249 623 283 606 1050 624 1047 39 629 101 1178 324 525 203 266 105 188 463 676 739 139 258 25 133 74 0 1197 990 190 108 68 261 745 97 550 495 175 10 765 129 285 221 439 867 379 192 214 151 660 412 21 131 110 931 409 262 359 970 308 1173 163 50 588 395 546 303 96 1281 937 1077 507 1218 1559 293 1182 233 1703 964 585 254 49 570 459 224 808 57 1700 62 905 684 1435 432 519 401 48 314 1323 16 544 824 1494 485 33 160 594 1375 943 420 499 4 241 1236 625 1006 853 250 724 480 253 584 892 161 749 319 942 1462 478 225 152 271 130 30 182 299 591 1079 482 791 272 1362 364 338 153 561 111 427 1349 1551 851 1171 522 511 212 520 237 144 1448 1222 385 1294 709 1089 209 290 1530 183 205 98 697 244 176 398 37 861 315 297 11 759 116 85 256 193 1644 1476 795 426 56 279 1379 
