# Supplementary material for: Dynamic thresholding search for the feedback vertex set problem
Source: PeerJ Comput Sci. 2023 Feb 10;9:e1245. doi: 10.7717/peerj-cs.1245 (PMC10280643; doi:10.7717/peerj-cs.1245)
Supplement: Supplemental Information 4 — Each data indicates a series of the best objective values, the ever-found optimal solutions, and the corresponding computation time obtained by our algorithm in the search process. [file peerj-cs-09-1245-s004.zip › results/ThirdCategory/s2000-19900.txt]

Number of vertexes = 2000
Number of edges = 19900
n' = 1986
m' = 19885
reduction time cost = 0.000158
the threhold is 10
seed = 1066759488
Complete the construction of the initial solution, the fvsp is = 1041	 timecost = 0.031454s
CS: find better solution, the fvsp is = 1040	 timecost = 0.055287s
CS: find better solution, the fvsp is = 1039	 timecost = 0.055345s
CS: find better solution, the fvsp is = 1038	 timecost = 0.055386s
CS: find better solution, the fvsp is = 1037	 timecost = 0.055421s
CS: find better solution, the fvsp is = 1036	 timecost = 0.055463s
CS: find better solution, the fvsp is = 1035	 timecost = 0.055502s
CS: find better solution, the fvsp is = 1034	 timecost = 0.055539s
CS: find better solution, the fvsp is = 1033	 timecost = 0.055589s
CS: find better solution, the fvsp is = 1032	 timecost = 0.05564s
CS: find better solution, the fvsp is = 1031	 timecost = 0.055683s
CS: find better solution, the fvsp is = 1030	 timecost = 0.055726s
CS: find better solution, the fvsp is = 1029	 timecost = 0.055777s
CS: find better solution, the fvsp is = 1028	 timecost = 0.055817s
CS: find better solution, the fvsp is = 1027	 timecost = 0.05586s
CS: find better solution, the fvsp is = 1026	 timecost = 0.055901s
CS: find better solution, the fvsp is = 1025	 timecost = 0.055939s
CS: find better solution, the fvsp is = 1024	 timecost = 0.055981s
CS: find better solution, the fvsp is = 1023	 timecost = 0.056021s
CS: find better solution, the fvsp is = 1022	 timecost = 0.056056s
CS: find better solution, the fvsp is = 1021	 timecost = 0.056097s
CS: find better solution, the fvsp is = 1020	 timecost = 0.056141s
CS: find better solution, the fvsp is = 1019	 timecost = 0.056175s
CS: find better solution, the fvsp is = 1018	 timecost = 0.056209s
CS: find better solution, the fvsp is = 1017	 timecost = 0.056247s
CS: find better solution, the fvsp is = 1016	 timecost = 0.056284s
CS: find better solution, the fvsp is = 1015	 timecost = 0.056319s
CS: find better solution, the fvsp is = 1014	 timecost = 0.056354s
CS: find better solution, the fvsp is = 1013	 timecost = 0.056391s
CS: find better solution, the fvsp is = 1012	 timecost = 0.056436s
CS: find better solution, the fvsp is = 1011	 timecost = 0.056477s
CS: find better solution, the fvsp is = 1010	 timecost = 0.056524s
CS: find better solution, the fvsp is = 1009	 timecost = 0.056573s
CS: find better solution, the fvsp is = 1008	 timecost = 0.056611s
CS: find better solution, the fvsp is = 1007	 timecost = 0.056652s
CS: find better solution, the fvsp is = 1006	 timecost = 0.056691s
CS: find better solution, the fvsp is = 1005	 timecost = 0.056732s
CS: find better solution, the fvsp is = 1004	 timecost = 0.056769s
CS: find better solution, the fvsp is = 1003	 timecost = 0.056809s
CS: find better solution, the fvsp is = 1002	 timecost = 0.056854s
CS: find better solution, the fvsp is = 1001	 timecost = 0.056899s
CS: find better solution, the fvsp is = 1000	 timecost = 0.056939s
CS: find better solution, the fvsp is = 999	 timecost = 0.056982s
CS: find better solution, the fvsp is = 998	 timecost = 0.057023s
CS: find better solution, the fvsp is = 997	 timecost = 0.057065s
CS: find better solution, the fvsp is = 996	 timecost = 0.057104s
CS: find better solution, the fvsp is = 995	 timecost = 0.057145s
CS: find better solution, the fvsp is = 994	 timecost = 0.057182s
CS: find better solution, the fvsp is = 993	 timecost = 0.057226s
CS: find better solution, the fvsp is = 992	 timecost = 0.057261s
CS: find better solution, the fvsp is = 991	 timecost = 0.057305s
CS: find better solution, the fvsp is = 990	 timecost = 0.057339s
CS: find better solution, the fvsp is = 989	 timecost = 0.057377s
CS: find better solution, the fvsp is = 988	 timecost = 0.057416s
CS: find better solution, the fvsp is = 987	 timecost = 0.057472s
CS: find better solution, the fvsp is = 986	 timecost = 0.057508s
CS: find better solution, the fvsp is = 985	 timecost = 0.057543s
CS: find better solution, the fvsp is = 984	 timecost = 0.057593s
CS: find better solution, the fvsp is = 983	 timecost = 0.057634s
CS: find better solution, the fvsp is = 982	 timecost = 0.057681s
CS: find better solution, the fvsp is = 981	 timecost = 0.057722s
CS: find better solution, the fvsp is = 980	 timecost = 0.057759s
CS: find better solution, the fvsp is = 979	 timecost = 0.05782s
CS: find better solution, the fvsp is = 978	 timecost = 0.057857s
CS: find better solution, the fvsp is = 977	 timecost = 0.057891s
CS: find better solution, the fvsp is = 976	 timecost = 0.057931s
CS: find better solution, the fvsp is = 975	 timecost = 0.057971s
CS: find better solution, the fvsp is = 974	 timecost = 0.058009s
CS: find better solution, the fvsp is = 973	 timecost = 0.058049s
CS: find better solution, the fvsp is = 972	 timecost = 0.058097s
CS: find better solution, the fvsp is = 971	 timecost = 0.058154s
CS: find better solution, the fvsp is = 970	 timecost = 0.058193s
CS: find better solution, the fvsp is = 969	 timecost = 0.058234s
CS: find better solution, the fvsp is = 968	 timecost = 0.058279s
CS: find better solution, the fvsp is = 967	 timecost = 0.058318s
CS: find better solution, the fvsp is = 966	 timecost = 0.058359s
CS: find better solution, the fvsp is = 965	 timecost = 0.058401s
CS: find better solution, the fvsp is = 964	 timecost = 0.058441s
CS: find better solution, the fvsp is = 963	 timecost = 0.05848s
CS: find better solution, the fvsp is = 962	 timecost = 0.058521s
CS: find better solution, the fvsp is = 961	 timecost = 0.058559s
CS: find better solution, the fvsp is = 960	 timecost = 0.05861s
CS: find better solution, the fvsp is = 959	 timecost = 0.058655s
CS: find better solution, the fvsp is = 958	 timecost = 0.058692s
CS: find better solution, the fvsp is = 957	 timecost = 0.058736s
CS: find better solution, the fvsp is = 956	 timecost = 0.058773s
CS: find better solution, the fvsp is = 955	 timecost = 0.058809s
CS: find better solution, the fvsp is = 954	 timecost = 0.05885s
CS: find better solution, the fvsp is = 953	 timecost = 0.058887s
CS: find better solution, the fvsp is = 952	 timecost = 0.058928s
CS: find better solution, the fvsp is = 951	 timecost = 0.058969s
CS: find better solution, the fvsp is = 950	 timecost = 0.059006s
CS: find better solution, the fvsp is = 949	 timecost = 0.059048s
CS: find better solution, the fvsp is = 948	 timecost = 0.059092s
CS: find better solution, the fvsp is = 947	 timecost = 0.059131s
CS: find better solution, the fvsp is = 946	 timecost = 0.059172s
CS: find better solution, the fvsp is = 945	 timecost = 0.059214s
CS: find better solution, the fvsp is = 944	 timecost = 0.059251s
CS: find better solution, the fvsp is = 943	 timecost = 0.059291s
CS: find better solution, the fvsp is = 942	 timecost = 0.05933s
CS: find better solution, the fvsp is = 941	 timecost = 0.05937s
CS: find better solution, the fvsp is = 940	 timecost = 0.059408s
CS: find better solution, the fvsp is = 939	 timecost = 0.059455s
CS: find better solution, the fvsp is = 938	 timecost = 0.059495s
CS: find better solution, the fvsp is = 937	 timecost = 0.059529s
CS: find better solution, the fvsp is = 936	 timecost = 0.059581s
CS: find better solution, the fvsp is = 935	 timecost = 0.059632s
CS: find better solution, the fvsp is = 934	 timecost = 0.059673s
CS: find better solution, the fvsp is = 933	 timecost = 0.059712s
CS: find better solution, the fvsp is = 932	 timecost = 0.059754s
CS: find better solution, the fvsp is = 931	 timecost = 0.059794s
CS: find better solution, the fvsp is = 930	 timecost = 0.059829s
CS: find better solution, the fvsp is = 929	 timecost = 0.05987s
CS: find better solution, the fvsp is = 928	 timecost = 0.059911s
CS: find better solution, the fvsp is = 927	 timecost = 0.059947s
CS: find better solution, the fvsp is = 926	 timecost = 0.059986s
CS: find better solution, the fvsp is = 925	 timecost = 0.060022s
CS: find better solution, the fvsp is = 924	 timecost = 0.060056s
CS: find better solution, the fvsp is = 923	 timecost = 0.060099s
CS: find better solution, the fvsp is = 922	 timecost = 0.06014s
CS: find better solution, the fvsp is = 921	 timecost = 0.060192s
CS: find better solution, the fvsp is = 920	 timecost = 0.06023s
CS: find better solution, the fvsp is = 919	 timecost = 0.060268s
CS: find better solution, the fvsp is = 918	 timecost = 0.060306s
CS: find better solution, the fvsp is = 917	 timecost = 0.060344s
CS: find better solution, the fvsp is = 916	 timecost = 0.060383s
CS: find better solution, the fvsp is = 915	 timecost = 0.060432s
CS: find better solution, the fvsp is = 914	 timecost = 0.06048s
CS: find better solution, the fvsp is = 913	 timecost = 0.060528s
CS: find better solution, the fvsp is = 912	 timecost = 0.060575s
CS: find better solution, the fvsp is = 911	 timecost = 0.060614s
CS: find better solution, the fvsp is = 910	 timecost = 0.060653s
CS: find better solution, the fvsp is = 909	 timecost = 0.0607s
CS: find better solution, the fvsp is = 908	 timecost = 0.060745s
CS: find better solution, the fvsp is = 907	 timecost = 0.060784s
CS: find better solution, the fvsp is = 906	 timecost = 0.060831s
CS: find better solution, the fvsp is = 905	 timecost = 0.060871s
CS: find better solution, the fvsp is = 904	 timecost = 0.060911s
CS: find better solution, the fvsp is = 903	 timecost = 0.060949s
CS: find better solution, the fvsp is = 902	 timecost = 0.060988s
CS: find better solution, the fvsp is = 901	 timecost = 0.06103s
CS: find better solution, the fvsp is = 900	 timecost = 0.06107s
CS: find better solution, the fvsp is = 899	 timecost = 0.061109s
CS: find better solution, the fvsp is = 898	 timecost = 0.061152s
CS: find better solution, the fvsp is = 897	 timecost = 0.061192s
CS: find better solution, the fvsp is = 896	 timecost = 0.061234s
CS: find better solution, the fvsp is = 895	 timecost = 0.061279s
CS: find better solution, the fvsp is = 894	 timecost = 0.061317s
CS: find better solution, the fvsp is = 893	 timecost = 0.061356s
CS: find better solution, the fvsp is = 892	 timecost = 0.061402s
CS: find better solution, the fvsp is = 891	 timecost = 0.061439s
CS: find better solution, the fvsp is = 890	 timecost = 0.061481s
CS: find better solution, the fvsp is = 889	 timecost = 0.061518s
CS: find better solution, the fvsp is = 888	 timecost = 0.061569s
CS: find better solution, the fvsp is = 887	 timecost = 0.061616s
CS: find better solution, the fvsp is = 886	 timecost = 0.061659s
CS: find better solution, the fvsp is = 885	 timecost = 0.061701s
CS: find better solution, the fvsp is = 884	 timecost = 0.061741s
CS: find better solution, the fvsp is = 883	 timecost = 0.061779s
CS: find better solution, the fvsp is = 882	 timecost = 0.061816s
CS: find better solution, the fvsp is = 881	 timecost = 0.061857s
CS: find better solution, the fvsp is = 880	 timecost = 0.061896s
CS: find better solution, the fvsp is = 879	 timecost = 0.061936s
CS: find better solution, the fvsp is = 878	 timecost = 0.061975s
CS: find better solution, the fvsp is = 877	 timecost = 0.062014s
CS: find better solution, the fvsp is = 876	 timecost = 0.062053s
CS: find better solution, the fvsp is = 875	 timecost = 0.062092s
CS: find better solution, the fvsp is = 874	 timecost = 0.062134s
CS: find better solution, the fvsp is = 873	 timecost = 0.062175s
CS: find better solution, the fvsp is = 872	 timecost = 0.062214s
CS: find better solution, the fvsp is = 871	 timecost = 0.062254s
CS: find better solution, the fvsp is = 870	 timecost = 0.062299s
CS: find better solution, the fvsp is = 869	 timecost = 0.076188s
CS: find better solution, the fvsp is = 868	 timecost = 0.076236s
CS: find better solution, the fvsp is = 867	 timecost = 0.076278s
CS: find better solution, the fvsp is = 866	 timecost = 0.076315s
CS: find better solution, the fvsp is = 865	 timecost = 0.07636s
CS: find better solution, the fvsp is = 864	 timecost = 0.076404s
CS: find better solution, the fvsp is = 863	 timecost = 0.076447s
CS: find better solution, the fvsp is = 862	 timecost = 0.076485s
CS: find better solution, the fvsp is = 861	 timecost = 0.076528s
CS: find better solution, the fvsp is = 860	 timecost = 0.076576s
CS: find better solution, the fvsp is = 859	 timecost = 0.076622s
CS: find better solution, the fvsp is = 858	 timecost = 0.076664s
CS: find better solution, the fvsp is = 857	 timecost = 0.076722s
CS: find better solution, the fvsp is = 856	 timecost = 0.076766s
CS: find better solution, the fvsp is = 855	 timecost = 0.076807s
CS: find better solution, the fvsp is = 854	 timecost = 0.076853s
CS: find better solution, the fvsp is = 853	 timecost = 0.076898s
CS: find better solution, the fvsp is = 852	 timecost = 0.076946s
CS: find better solution, the fvsp is = 851	 timecost = 0.076992s
CS: find better solution, the fvsp is = 850	 timecost = 0.077036s
CS: find better solution, the fvsp is = 849	 timecost = 0.077078s
CS: find better solution, the fvsp is = 848	 timecost = 0.077116s
CS: find better solution, the fvsp is = 847	 timecost = 0.077158s
CS: find better solution, the fvsp is = 846	 timecost = 0.077197s
CS: find better solution, the fvsp is = 845	 timecost = 0.077238s
CS: find better solution, the fvsp is = 844	 timecost = 0.07728s
CS: find better solution, the fvsp is = 843	 timecost = 0.077319s
CS: find better solution, the fvsp is = 842	 timecost = 0.07736s
CS: find better solution, the fvsp is = 841	 timecost = 0.077401s
CS: find better solution, the fvsp is = 840	 timecost = 0.077442s
CS: find better solution, the fvsp is = 839	 timecost = 0.077489s
CS: find better solution, the fvsp is = 838	 timecost = 0.077531s
CS: find better solution, the fvsp is = 837	 timecost = 0.077585s
CS: find better solution, the fvsp is = 836	 timecost = 0.077623s
CS: find better solution, the fvsp is = 835	 timecost = 0.07766s
CS: find better solution, the fvsp is = 834	 timecost = 0.077702s
CS: find better solution, the fvsp is = 833	 timecost = 0.077742s
CS: find better solution, the fvsp is = 832	 timecost = 0.077781s
CS: find better solution, the fvsp is = 831	 timecost = 0.07782s
CS: find better solution, the fvsp is = 830	 timecost = 0.077868s
CS: find better solution, the fvsp is = 829	 timecost = 0.077911s
CS: find better solution, the fvsp is = 828	 timecost = 0.077952s
CS: find better solution, the fvsp is = 827	 timecost = 0.07799s
CS: find better solution, the fvsp is = 826	 timecost = 0.078034s
CS: find better solution, the fvsp is = 825	 timecost = 0.078071s
CS: find better solution, the fvsp is = 824	 timecost = 0.078114s
CS: find better solution, the fvsp is = 823	 timecost = 0.078156s
CS: find better solution, the fvsp is = 822	 timecost = 0.078194s
CS: find better solution, the fvsp is = 821	 timecost = 0.078239s
CS: find better solution, the fvsp is = 820	 timecost = 0.078281s
CS: find better solution, the fvsp is = 819	 timecost = 0.078325s
CS: find better solution, the fvsp is = 818	 timecost = 0.078366s
CS: find better solution, the fvsp is = 817	 timecost = 0.078409s
CS: find better solution, the fvsp is = 816	 timecost = 0.078454s
CS: find better solution, the fvsp is = 815	 timecost = 0.078496s
CS: find better solution, the fvsp is = 814	 timecost = 0.078542s
CS: find better solution, the fvsp is = 813	 timecost = 0.078588s
CS: find better solution, the fvsp is = 812	 timecost = 0.089742s
CS: find better solution, the fvsp is = 811	 timecost = 0.089802s
CS: find better solution, the fvsp is = 810	 timecost = 0.089846s
CS: find better solution, the fvsp is = 809	 timecost = 0.089893s
CS: find better solution, the fvsp is = 808	 timecost = 0.089947s
CS: find better solution, the fvsp is = 807	 timecost = 0.089992s
CS: find better solution, the fvsp is = 806	 timecost = 0.090033s
CS: find better solution, the fvsp is = 805	 timecost = 0.090073s
CS: find better solution, the fvsp is = 804	 timecost = 0.090112s
CS: find better solution, the fvsp is = 803	 timecost = 0.09015s
CS: find better solution, the fvsp is = 802	 timecost = 0.090201s
CS: find better solution, the fvsp is = 801	 timecost = 0.090239s
CS: find better solution, the fvsp is = 800	 timecost = 0.090289s
CS: find better solution, the fvsp is = 799	 timecost = 0.09033s
CS: find better solution, the fvsp is = 798	 timecost = 0.090373s
CS: find better solution, the fvsp is = 797	 timecost = 0.090423s
CS: find better solution, the fvsp is = 796	 timecost = 0.090462s
CS: find better solution, the fvsp is = 795	 timecost = 0.090506s
CS: find better solution, the fvsp is = 794	 timecost = 0.090546s
CS: find better solution, the fvsp is = 793	 timecost = 0.090593s
CS: find better solution, the fvsp is = 792	 timecost = 0.090639s
CS: find better solution, the fvsp is = 791	 timecost = 0.090683s
CS: find better solution, the fvsp is = 790	 timecost = 0.090724s
CS: find better solution, the fvsp is = 789	 timecost = 0.099501s
CS: find better solution, the fvsp is = 788	 timecost = 0.099547s
CS: find better solution, the fvsp is = 787	 timecost = 0.09959s
CS: find better solution, the fvsp is = 786	 timecost = 0.099632s
CS: find better solution, the fvsp is = 785	 timecost = 0.099675s
CS: find better solution, the fvsp is = 784	 timecost = 0.09972s
CS: find better solution, the fvsp is = 783	 timecost = 0.099765s
CS: find better solution, the fvsp is = 782	 timecost = 0.099808s
CS: find better solution, the fvsp is = 781	 timecost = 0.099849s
CS: find better solution, the fvsp is = 780	 timecost = 0.099893s
CS: find better solution, the fvsp is = 779	 timecost = 0.099945s
CS: find better solution, the fvsp is = 778	 timecost = 0.099992s
CS: find better solution, the fvsp is = 777	 timecost = 0.108211s
CS: find better solution, the fvsp is = 776	 timecost = 0.108259s
CS: find better solution, the fvsp is = 775	 timecost = 0.108302s
CS: find better solution, the fvsp is = 774	 timecost = 0.108356s
CS: find better solution, the fvsp is = 773	 timecost = 0.108401s
CS: find better solution, the fvsp is = 772	 timecost = 0.108442s
CS: find better solution, the fvsp is = 771	 timecost = 0.108488s
CS: find better solution, the fvsp is = 770	 timecost = 0.108527s
CS: find better solution, the fvsp is = 769	 timecost = 0.116462s
CS: find better solution, the fvsp is = 768	 timecost = 0.116513s
CS: find better solution, the fvsp is = 767	 timecost = 0.116552s
CS: find better solution, the fvsp is = 766	 timecost = 0.1166s
CS: find better solution, the fvsp is = 765	 timecost = 0.116643s
CS: find better solution, the fvsp is = 764	 timecost = 0.116681s
CS: find better solution, the fvsp is = 763	 timecost = 0.116723s
CS: find better solution, the fvsp is = 762	 timecost = 0.123689s
CS: find better solution, the fvsp is = 761	 timecost = 0.123743s
CS: find better solution, the fvsp is = 760	 timecost = 0.123789s
CS: find better solution, the fvsp is = 759	 timecost = 0.123828s
CS: find better solution, the fvsp is = 758	 timecost = 0.123871s
CS: find better solution, the fvsp is = 757	 timecost = 0.123915s
CS: find better solution, the fvsp is = 756	 timecost = 0.123958s
CS: find better solution, the fvsp is = 755	 timecost = 0.137037s
CS: find better solution, the fvsp is = 754	 timecost = 0.137082s
CS: find better solution, the fvsp is = 753	 timecost = 0.137127s
CS: find better solution, the fvsp is = 752	 timecost = 0.137172s
CS: find better solution, the fvsp is = 751	 timecost = 0.137207s
CS: find better solution, the fvsp is = 750	 timecost = 0.149676s
CS: find better solution, the fvsp is = 749	 timecost = 0.163428s
CS: find better solution, the fvsp is = 748	 timecost = 0.163487s
CS: find better solution, the fvsp is = 747	 timecost = 0.163532s
CS: find better solution, the fvsp is = 746	 timecost = 0.176899s
CS: find better solution, the fvsp is = 745	 timecost = 0.17697s
CS: find better solution, the fvsp is = 744	 timecost = 0.177017s
CS: find better solution, the fvsp is = 743	 timecost = 0.183895s
CS: find better solution, the fvsp is = 742	 timecost = 0.183955s
CS: find better solution, the fvsp is = 741	 timecost = 0.183998s
CS: find better solution, the fvsp is = 740	 timecost = 0.184046s
CS: find better solution, the fvsp is = 739	 timecost = 0.184089s
CS: find better solution, the fvsp is = 738	 timecost = 0.184133s
CS: find better solution, the fvsp is = 737	 timecost = 0.184175s
CS: find better solution, the fvsp is = 736	 timecost = 0.19025s
CS: find better solution, the fvsp is = 735	 timecost = 0.196079s
CS: find better solution, the fvsp is = 734	 timecost = 0.196128s
CS: find better solution, the fvsp is = 733	 timecost = 0.20759s
CS: find better solution, the fvsp is = 732	 timecost = 0.213261s
CS: find better solution, the fvsp is = 731	 timecost = 0.213308s
CS: find better solution, the fvsp is = 730	 timecost = 0.219157s
CS: find better solution, the fvsp is = 729	 timecost = 0.219207s
CS: find better solution, the fvsp is = 728	 timecost = 0.21927s
CS: find better solution, the fvsp is = 727	 timecost = 0.219323s
CS: find better solution, the fvsp is = 726	 timecost = 0.224798s
CS: find better solution, the fvsp is = 725	 timecost = 0.224855s
CS: find better solution, the fvsp is = 724	 timecost = 0.230058s
CS: find better solution, the fvsp is = 723	 timecost = 0.230111s
CS: find better solution, the fvsp is = 722	 timecost = 0.230153s
CS: find better solution, the fvsp is = 721	 timecost = 0.230195s
CS: find better solution, the fvsp is = 720	 timecost = 0.245534s
CS: find better solution, the fvsp is = 719	 timecost = 0.250598s
CS: find better solution, the fvsp is = 718	 timecost = 0.25064s
CS: find better solution, the fvsp is = 717	 timecost = 0.255426s
CS: find better solution, the fvsp is = 716	 timecost = 0.255483s
CS: find better solution, the fvsp is = 715	 timecost = 0.255533s
CS: find better solution, the fvsp is = 714	 timecost = 0.288941s
CS: find better solution, the fvsp is = 713	 timecost = 0.345042s
CS: find better solution, the fvsp is = 712	 timecost = 0.345104s
CS: find better solution, the fvsp is = 711	 timecost = 0.365133s
CS: find better solution, the fvsp is = 710	 timecost = 0.375762s
CS: find better solution, the fvsp is = 709	 timecost = 0.38535s
CS: find better solution, the fvsp is = 708	 timecost = 0.390064s
CS: find better solution, the fvsp is = 707	 timecost = 0.462438s
CS: find better solution, the fvsp is = 706	 timecost = 0.467617s
CS: find better solution, the fvsp is = 705	 timecost = 0.467671s
CS: find better solution, the fvsp is = 704	 timecost = 0.532373s
CS: find better solution, the fvsp is = 703	 timecost = 0.587659s
CS: find better solution, the fvsp is = 702	 timecost = 0.603629s
CS: find better solution, the fvsp is = 701	 timecost = 0.718326s
CS: find better solution, the fvsp is = 700	 timecost = 0.718391s
CS: find better solution, the fvsp is = 699	 timecost = 0.907137s
CS: find better solution, the fvsp is = 698	 timecost = 0.953558s
CS: find better solution, the fvsp is = 697	 timecost = 1.05049s
CS: find better solution, the fvsp is = 696	 timecost = 1.05594s
CS: find better solution, the fvsp is = 695	 timecost = 1.07209s
CS: find better solution, the fvsp is = 694	 timecost = 1.07753s
CS: find better solution, the fvsp is = 693	 timecost = 1.13722s
CS: find better solution, the fvsp is = 692	 timecost = 1.14198s
CS: find better solution, the fvsp is = 691	 timecost = 1.14202s
CS: find better solution, the fvsp is = 690	 timecost = 1.25196s
CS: find better solution, the fvsp is = 689	 timecost = 1.27759s
CS: find better solution, the fvsp is = 688	 timecost = 1.27764s
CS: find better solution, the fvsp is = 687	 timecost = 1.6368s
CS: find better solution, the fvsp is = 686	 timecost = 1.69194s
CS: find better solution, the fvsp is = 685	 timecost = 1.70816s
CS: find better solution, the fvsp is = 684	 timecost = 1.70824s
CS: find better solution, the fvsp is = 683	 timecost = 1.7308s
CS: find better solution, the fvsp is = 682	 timecost = 1.84772s
CS: find better solution, the fvsp is = 681	 timecost = 1.84781s
CS: find better solution, the fvsp is = 680	 timecost = 2.11132s
CS: find better solution, the fvsp is = 679	 timecost = 2.11648s
CS: find better solution, the fvsp is = 678	 timecost = 2.20079s
CS: find better solution, the fvsp is = 677	 timecost = 2.25645s
CS: find better solution, the fvsp is = 676	 timecost = 2.28814s
CS: find better solution, the fvsp is = 675	 timecost = 2.48979s
CS: find better solution, the fvsp is = 674	 timecost = 2.48987s
CS: find better solution, the fvsp is = 673	 timecost = 2.80873s
CS: find better solution, the fvsp is = 672	 timecost = 2.86523s
CS: find better solution, the fvsp is = 671	 timecost = 2.97417s
CS: find better solution, the fvsp is = 670	 timecost = 3.34566s
CS: find better solution, the fvsp is = 669	 timecost = 3.35796s
CS: find better solution, the fvsp is = 668	 timecost = 3.41624s
CS: find better solution, the fvsp is = 667	 timecost = 3.54553s
CS: find better solution, the fvsp is = 666	 timecost = 5.34698s
CS: find better solution, the fvsp is = 665	 timecost = 5.42935s
CS: find better solution, the fvsp is = 664	 timecost = 5.51197s
CS: find better solution, the fvsp is = 663	 timecost = 6.34763s
CS: find better solution, the fvsp is = 662	 timecost = 6.90376s
CS: find better solution, the fvsp is = 661	 timecost = 6.93872s
CS: find better solution, the fvsp is = 660	 timecost = 7.45694s
CS: find better solution, the fvsp is = 659	 timecost = 7.57873s
CS: find better solution, the fvsp is = 658	 timecost = 10.0634s
CS: find better solution, the fvsp is = 657	 timecost = 10.2724s
CS: find better solution, the fvsp is = 656	 timecost = 13.1849s
CS: find better solution, the fvsp is = 655	 timecost = 13.5728s
CS: find better solution, the fvsp is = 654	 timecost = 14.6492s
CS: find better solution, the fvsp is = 653	 timecost = 15.3741s
CS: find better solution, the fvsp is = 652	 timecost = 16.3672s
CS: find better solution, the fvsp is = 651	 timecost = 16.5966s
CS: find better solution, the fvsp is = 650	 timecost = 17.792s
CS: find better solution, the fvsp is = 649	 timecost = 42.8447s
CS: find better solution, the fvsp is = 648	 timecost = 42.8449s
CS: find better solution, the fvsp is = 647	 timecost = 54.3341s
CS: find better solution, the fvsp is = 646	 timecost = 71.6932s
CS: find better solution, the fvsp is = 645	 timecost = 73.6901s
CS: find better solution, the fvsp is = 644	 timecost = 89.2877s
CS: find better solution, the fvsp is = 643	 timecost = 90.7986s
CS: find better solution, the fvsp is = 642	 timecost = 240.804s
CS: find better solution, the fvsp is = 641	 timecost = 261.795s
CS: find better solution, the fvsp is = 640	 timecost = 360.312s
CS: find better solution, the fvsp is = 639	 timecost = 456.315s
CS: find better solution, the fvsp is = 638	 timecost = 456.816s
CS: find better solution, the fvsp is = 637	 timecost = 527.33s
CS: find better solution, the fvsp is = 636	 timecost = 581.373s
CS: find better solution, the fvsp is = 635	 timecost = 724.14s
CS: find better solution, the fvsp is = 634	 timecost = 942.699s
CS: find better solution, the fvsp is = 633	 timecost = 1064.17s
CS: find better solution, the fvsp is = 632	 timecost = 1485.72s
CS: find better solution, the fvsp is = 631	 timecost = 1485.72s
CS: find better solution, the fvsp is = 630	 timecost = 1497.92s
CS: find better solution, the fvsp is = 629	 timecost = 1709.51s
CS: find better solution, the fvsp is = 628	 timecost = 1728.12s
CS: find better solution, the fvsp is = 627	 timecost = 1913.62s
totalTime = 4800
the min fvsp set size is:627
total round =1566995 pertTime = 62644
updateVertexTime = 1433179270
sequence_best:
1756 1630 1075 1978 645 1387 1743 1997 1423 1640 1421 867 1311 1665 1401 1490 1108 278 1855 1104 1428 1273 783 795 1856 1903 1666 1298 1838 709 1775 1726 1249 1191 459 1321 1787 1660 1584 1099 715 957 1434 1869 1786 1558 977 1247 1497 1948 1005 1041 1276 1017 1728 1270 1237 524 1057 1281 1858 1914 912 881 1376 1032 1482 1704 1426 1277 1597 1203 1751 937 868 1717 361 1919 1959 1503 809 882 562 799 1201 1560 1026 925 586 1435 396 430 1974 614 439 1412 1982 1048 701 736 842 404 1934 1604 772 1187 917 1453 1250 611 1473 1158 1713 1574 847 1303 1912 1517 800 198 597 1922 338 1504 446 1635 1097 1946 1264 394 553 373 1820 1592 802 839 908 578 267 648 743 958 1530 792 1204 1806 209 1018 425 1952 1811 1723 258 1581 616 1011 1245 1518 1835 729 1337 1451 1059 682 1381 1647 1902 1868 1770 1044 599 1827 1471 1125 1458 1707 649 1513 1918 1098 650 323 1160 1796 1275 1299 1885 1132 901 1211 566 194 1901 399 1091 998 1383 299 1444 1136 1454 1776 1994 1716 1913 1496 1031 1752 991 613 1066 1056 559 1289 501 734 811 551 742 1793 1081 1233 953 705 1038 817 1500 1129 1936 1607 596 1013 549 607 259 1393 1507 887 1588 999 1049 389 1100 1341 273 1398 1886 1579 990 1338 1223 765 1078 1394 1440 1246 1190 1590 1101 936 546 1633 286 631 1559 1354 1255 845 1616 274 1065 497 1794 886 1645 1583 672 1780 625 1969 1509 1102 1506 1138 1086 1492 1738 1672 980 1244 264 1216 1991 1324 1364 964 711 1115 230 1522 1195 1626 758 1502 1670 87 1617 1711 1127 1083 1178 679 1629 451 455 1925 1778 1676 866 1984 1234 496 1932 1152 348 747 1087 1702 1322 113 166 1968 808 1866 1064 1267 402 1661 190 1798 1758 1819 1784 287 1834 1243 1302 771 907 1072 1568 728 1949 1825 1205 1007 1215 900 916 1063 1159 1797 1318 864 1346 1123 1782 1494 1975 626 344 1151 865 777 657 1573 1575 1092 1962 1189 1911 1977 1935 1154 1355 1392 848 969 1442 1889 1667 1446 1998 1021 629 143 1096 779 1317 1467 1456 1980 398 1150 1823 434 1642 450 1194 740 1269 1422 1546 833 1896 971 1710 199 884 212 1532 767 448 759 591 1731 1739 1873 1697 1675 933 1619 810 517 478 920 1916 1526 1767 831 671 979 1708 1224 789 1650 739 321 1074 1326 331 1186 1744 1779 1001 1730 1620 1947 1472 1861 290 1735 1380 641 919 1391 827 1570 1230 1587 1515 1961 1304 1691 1153 1671 785 526 1871 1055 1413 1897 1874 1050 1356 1821 1202 1727 1320 1297 482 921 1512 1403 841 1681 836 1367 1116 1589 1290 1652 1656 595 1850 1351 1938 1043 1474 1808 1734 548 487 1207 1327 780 575 1625 1712 1659 1830 748 1983 966 938 1791 1927 1596 503 775 1382 1188 431 1746 415 903 1854 1915 1407 1209 1999 896 1609 1366 1137 1736 918 1883 624 794 1972 1478 929 500 1015 249 652 1047 1669 1813 753 1058 871 1585 618 627 1419 731 1325 1443 275 1310 1287 1396 1937 1111 637 806 119 683 1284 573 1993 898 1069 376 1238 1112 593 1760 279 1569 1852 722 307 1128 1242 818 144 432 1487 770 1615 1279 695 1663 1286 1783 948 1459 1863 1460 1165 653 726 1580 768 1045 1766 1803 405 1377 1185 1235 784 1884 1375 1228 963 1040 1542 696 1480 1220 1602 372 1213 1464 1406 1879 1003 1755 1499 525 755 1475 1832 680 1763 1424 1840 1508 1673 1677 880 676 1239 1465 724 843 1923 859 1126 1989 1523 488 873 1468 1941 1631 1131 565 523 1399 1536 1521 1219 762 1266 1308 718 1307 1958 1183 1809 1400 1360 1052 1470 368 869 266 1447 959 449 590 1093 486 1252 1168 1167 1529 849 1198 1505 1397 835 1839 659 815 1033 495 1943 1960 1632 277 1905 589 1967 339 1030 1940 1771 1679 568 1921 1330 574 1637 470 1329 1371 1544 1944 1926 1263 1688 1906 1772 1761 227 893 870 1357 1035 1359 1082 1184 1350 1826 1576 563 468 660 1405 897 947 257 782 1595 1750 253 1268 276 826 353 1332 1851 1385 1042 1214 1373 1455 727 1241 1323 461 296 1895 662 502 1951 1135 1641 1674 1762 464 1171 1002 685 816 712 1253 1173 215 1680 995 539 1622 1353 1476 858 702 1315 579 1988 1498 1694 1643 1719 787 931 766 716 1971 911 905 1880 1818 883 383 1053 347 1285 1527 1163 1740 1966 1488 1862 1175 219 961 1416 1841 1130 1554 1448 244 1493 498 1742 1737 1254 1469 1439 1842 1611 1060 1556 329 1571 981 1683 1495 1466 390 1754 993 1105 540 1987 1232 1113 1516 1260 543 1333 513 1920 1390 1829 1070 433 1789 1510 895 127 1155 1788 1557 598 1701 1828 1084 1449 1438 1908 365 1904 894 349 1415 1388 1039 689 1741 1799 1768 1301 532 557 1170 1732 1046 1917 987 1402 926 1822 493 1733 1177 1340 1457 1872 956 1986 1080 604 1586 804 1295 214 1169 1606 391 1088 1605 1106 1773 294 1843 1417 1887 976 909 1634 1599 1210 798 1208 1543 1875 667 1062 1655 1725 1291 915 1336 1271 342 550 1653 1831 569 260 1061 1145 975 178 88 725 623 1594 710 992 1144 1837 954 200 1193 250 1577 628 1933 600 1022 1034 441 1996 1845 1648 1016 913 670 1687 1553 1618 308 1846 1462 928 1956 1379 1479 1349 1514 1649 1608 1836 499 1019 358 1485 1491 820 1288 764 1157 1436 556 738 1600 269 1378 154 1166 735 832 457 1565 846 282 1257 252 609 978 1051 1280 853 1358 951 1876 1892 1109 796 1651 889 324 1790 1395 1792 1549 1564 1294 350 927 512 1563 1197 788 1221 1612 1206 1296 860 1816 411 1692 1860 760 1312 291 761 531 1815 521 1524 606 1483 534 1582 945 1162 751 1548 697 899 732 152 690 1668 128 460 409 416 1121 1945 1309 723 1117 1942 315 1463 1985 1644 1810 1408 1685 254 1384 248 1227 1907 1844 693 1107 1718 1141 888 325 1624 1682 638 642 1314 412 850 923 1143 603 444 1283 1541 1881 1119 822 1441 996 577 1335 1077 1955 1877 1909 1489 529 477 838 688 1036 1014 1627 985 1481 1374 1802 1363 746 1814 1420 1690 639 1539 1124 1362 1928 1174 1706 754 620 1878 570 473 1282 1180 1891 1657 778 830 674 1566 364 1598 1747 840 1593 271 855 902 1306 1182 544 1196 1262 1212 687 1721 1248 1848 1638 447 1265 658 1156 994 854 828 1089 1698 1342 965 1477 1004 720 1006 741 1990 1037 1662 1547 1334 1686 874 1305 699 1865 643 1090 1722 1278 1229 1365 1765 522 1361 1540 829 1501 1110 1614 1085 890 530 1753 914 1636 1562 1555 1551 1853 1525 1172 1259 982 1857 1757 1970 872 1386 1561 942 1552 1533 1292 1029 1724 1432 1345 922 1534 1319 1684 1372 878 790 1705 1452 537 622 1142 946 1729 419 1995 1578 1703 1992 1981 1801 1646 1348 825 1414 745 1389 1893 1122 805 1613 1954 584 1929 1068 1805 1339 382 1368 1882 371 943 1550 1950 1695 1899 930 1179 231 374 601 610 1148 1316 1774 1217 1817 1010 1418 1200 1781 763 1538 1274 171 1976 533 1888 535 1176 647 1027 706 1429 1745 1450 1347 1963 1699 1628 541 1953 1134 862 1621 750 773 422 494 1437 1689 1898 1693 1777 1591 1795 1431 1610 
s1_count = 0

key nodes
71 673 30 392 359 542 571 17 56 1076 640 1140 58 395 370 180 134 692 962 318 617 196 605 393 440 303 201 135 1957 863 174 334 98 438 262 651 207 812 471 356 583 1849 970 379 1240 41 1859 619 1800 458 285 576 940 64 184 63 1639 988 635 560 1 423 44 558 730 355 336 769 110 146 1461 707 403 950 1118 856 170 797 686 837 363 479 328 341 136 656 1567 240 1409 292 384 752 632 139 504 1103 749 538 15 580 179 245 229 1410 986 165 476 241 297 77 572 14 507 1256 1931 1313 481 413 1601 148 310 437 1147 594 1261 147 967 5 145 509 107 924 974 717 1020 293 442 684 1331 1545 97 527 452 1870 26 427 9 79 242 1824 428 592 302 485 129 1900 29 1344 232 1973 8 94 401 385 112 1024 27 3 935 263 1520 774 332 1910 319 1537 118 162 1433 84 6 48 238 1894 51 125 256 1293 801 72 397 103 210 388 284 1696 327 1678 989 1095 218 492 326 111 803 330 281 875 1071 564 43 1352 47 243 101 515 0 821 997 1067 62 217 160 465 42 89 483 466 39 807 28 973 474 35 19 18 173 983 1807 91 1023 34 205 1028 1714 177 1531 335 426 60 1528 188 518 453 181 220 456 776 424 375 124 932 1161 630 1231 185 516 904 1236 150 300 1484 280 157 211 906 972 31 414 1812 78 1192 952 587 876 410 633 197 567 38 588 463 333 126 4 168 76 235 1181 228 844 694 851 161 1847 203 377 288 1079 561 345 66 167 582 16 1094 380 1654 585 417 1258 159 322 69 435 713 1114 1715 661 1009 237 314 85 719 834 669 960 131 514 70 489 733 100 1225 955 602 226 86 92 547 360 1149 1769 400 204 138 554 654 1664 408 700 55 73 298 505 1343 61 484 621 655 175 467 1658 420 1300 366 183 191 1000 519 59 305 316 82 351 555 158 234 1979 1328 634 202 236 1430 49 221 222 944 369 852 206 54 313 708 32 10 698 216 1603 861 1073 80 192 46 506 255 357 1511 814 675 272 343 96 757 406 172 704 137 934 480 270 664 744 1864 737 1120 309 1218 1964 445 1519 106 1272 149 114 21 891 407 155 81 1924 1749 362 615 545 491 142 25 75 268 793 40 45 984 1054 910 115 12 130 1709 475 472 52 352 443 120 123 1012 20 13 1226 1404 387 116 121 819 813 102 317 33 312 536 646 691 36 756 1251 176 714 644 295 877 786 57 663 552 265 108 1486 23 885 612 1804 721 224 156 367 381 50 1411 454 213 169 378 1930 436 1139 24 340 2 386 95 1427 22 261 462 1222 490 67 189 239 1425 306 187 304 939 608 223 429 246 301 164 1133 195 1146 678 1720 418 186 83 163 132 208 289 892 1008 1890 1199 949 520 247 581 117 677 879 346 133 421 665 251 11 7 65 153 104 781 1572 681 703 193 151 511 1164 53 824 823 141 508 37 93 74 283 857 320 99 182 636 510 1369 105 109 311 225 469 122 68 140 666 90 528 1764 668 941 233 1535 791 337 
