# Supplementary material for: Dynamic thresholding search for the feedback vertex set problem
Source: PeerJ Comput Sci. 2023 Feb 10;9:e1245. doi: 10.7717/peerj-cs.1245 (PMC10280643; doi:10.7717/peerj-cs.1245)
Supplement: Supplemental Information 4 — Each data indicates a series of the best objective values, the ever-found optimal solutions, and the corresponding computation time obtained by our algorithm in the search process. [file peerj-cs-09-1245-s004.zip › results/ThirdCategory/s2250-22400.txt]

Number of vertexes = 2250
Number of edges = 22400
n' = 2232
m' = 22360
reduction time cost = 0.000167
the threhold is 10
seed = 1994112180
Complete the construction of the initial solution, the fvsp is = 1173	 timecost = 0.057787s
CS: find better solution, the fvsp is = 1172	 timecost = 0.104295s
CS: find better solution, the fvsp is = 1171	 timecost = 0.104371s
CS: find better solution, the fvsp is = 1170	 timecost = 0.104432s
CS: find better solution, the fvsp is = 1169	 timecost = 0.10449s
CS: find better solution, the fvsp is = 1168	 timecost = 0.104553s
CS: find better solution, the fvsp is = 1167	 timecost = 0.10461s
CS: find better solution, the fvsp is = 1166	 timecost = 0.104669s
CS: find better solution, the fvsp is = 1165	 timecost = 0.104734s
CS: find better solution, the fvsp is = 1164	 timecost = 0.104794s
CS: find better solution, the fvsp is = 1163	 timecost = 0.104852s
CS: find better solution, the fvsp is = 1162	 timecost = 0.104914s
CS: find better solution, the fvsp is = 1161	 timecost = 0.104975s
CS: find better solution, the fvsp is = 1160	 timecost = 0.105035s
CS: find better solution, the fvsp is = 1159	 timecost = 0.105098s
CS: find better solution, the fvsp is = 1158	 timecost = 0.105159s
CS: find better solution, the fvsp is = 1157	 timecost = 0.105213s
CS: find better solution, the fvsp is = 1156	 timecost = 0.105276s
CS: find better solution, the fvsp is = 1155	 timecost = 0.105343s
CS: find better solution, the fvsp is = 1154	 timecost = 0.105403s
CS: find better solution, the fvsp is = 1153	 timecost = 0.105457s
CS: find better solution, the fvsp is = 1152	 timecost = 0.105519s
CS: find better solution, the fvsp is = 1151	 timecost = 0.105584s
CS: find better solution, the fvsp is = 1150	 timecost = 0.105646s
CS: find better solution, the fvsp is = 1149	 timecost = 0.105714s
CS: find better solution, the fvsp is = 1148	 timecost = 0.105774s
CS: find better solution, the fvsp is = 1147	 timecost = 0.105833s
CS: find better solution, the fvsp is = 1146	 timecost = 0.105891s
CS: find better solution, the fvsp is = 1145	 timecost = 0.105949s
CS: find better solution, the fvsp is = 1144	 timecost = 0.106024s
CS: find better solution, the fvsp is = 1143	 timecost = 0.106079s
CS: find better solution, the fvsp is = 1142	 timecost = 0.106135s
CS: find better solution, the fvsp is = 1141	 timecost = 0.106198s
CS: find better solution, the fvsp is = 1140	 timecost = 0.106259s
CS: find better solution, the fvsp is = 1139	 timecost = 0.106317s
CS: find better solution, the fvsp is = 1138	 timecost = 0.106388s
CS: find better solution, the fvsp is = 1137	 timecost = 0.106444s
CS: find better solution, the fvsp is = 1136	 timecost = 0.106505s
CS: find better solution, the fvsp is = 1135	 timecost = 0.106562s
CS: find better solution, the fvsp is = 1134	 timecost = 0.106623s
CS: find better solution, the fvsp is = 1133	 timecost = 0.106689s
CS: find better solution, the fvsp is = 1132	 timecost = 0.106753s
CS: find better solution, the fvsp is = 1131	 timecost = 0.106811s
CS: find better solution, the fvsp is = 1130	 timecost = 0.106872s
CS: find better solution, the fvsp is = 1129	 timecost = 0.106928s
CS: find better solution, the fvsp is = 1128	 timecost = 0.106984s
CS: find better solution, the fvsp is = 1127	 timecost = 0.107036s
CS: find better solution, the fvsp is = 1126	 timecost = 0.107094s
CS: find better solution, the fvsp is = 1125	 timecost = 0.10715s
CS: find better solution, the fvsp is = 1124	 timecost = 0.107216s
CS: find better solution, the fvsp is = 1123	 timecost = 0.107274s
CS: find better solution, the fvsp is = 1122	 timecost = 0.107339s
CS: find better solution, the fvsp is = 1121	 timecost = 0.107395s
CS: find better solution, the fvsp is = 1120	 timecost = 0.107459s
CS: find better solution, the fvsp is = 1119	 timecost = 0.10752s
CS: find better solution, the fvsp is = 1118	 timecost = 0.107576s
CS: find better solution, the fvsp is = 1117	 timecost = 0.107649s
CS: find better solution, the fvsp is = 1116	 timecost = 0.107714s
CS: find better solution, the fvsp is = 1115	 timecost = 0.10778s
CS: find better solution, the fvsp is = 1114	 timecost = 0.107847s
CS: find better solution, the fvsp is = 1113	 timecost = 0.107908s
CS: find better solution, the fvsp is = 1112	 timecost = 0.107971s
CS: find better solution, the fvsp is = 1111	 timecost = 0.108031s
CS: find better solution, the fvsp is = 1110	 timecost = 0.108087s
CS: find better solution, the fvsp is = 1109	 timecost = 0.108146s
CS: find better solution, the fvsp is = 1108	 timecost = 0.108208s
CS: find better solution, the fvsp is = 1107	 timecost = 0.108271s
CS: find better solution, the fvsp is = 1106	 timecost = 0.10833s
CS: find better solution, the fvsp is = 1105	 timecost = 0.108396s
CS: find better solution, the fvsp is = 1104	 timecost = 0.10846s
CS: find better solution, the fvsp is = 1103	 timecost = 0.108526s
CS: find better solution, the fvsp is = 1102	 timecost = 0.108589s
CS: find better solution, the fvsp is = 1101	 timecost = 0.108644s
CS: find better solution, the fvsp is = 1100	 timecost = 0.10872s
CS: find better solution, the fvsp is = 1099	 timecost = 0.108781s
CS: find better solution, the fvsp is = 1098	 timecost = 0.108842s
CS: find better solution, the fvsp is = 1097	 timecost = 0.108898s
CS: find better solution, the fvsp is = 1096	 timecost = 0.108956s
CS: find better solution, the fvsp is = 1095	 timecost = 0.109019s
CS: find better solution, the fvsp is = 1094	 timecost = 0.109084s
CS: find better solution, the fvsp is = 1093	 timecost = 0.109162s
CS: find better solution, the fvsp is = 1092	 timecost = 0.109223s
CS: find better solution, the fvsp is = 1091	 timecost = 0.10929s
CS: find better solution, the fvsp is = 1090	 timecost = 0.109347s
CS: find better solution, the fvsp is = 1089	 timecost = 0.109409s
CS: find better solution, the fvsp is = 1088	 timecost = 0.109468s
CS: find better solution, the fvsp is = 1087	 timecost = 0.109527s
CS: find better solution, the fvsp is = 1086	 timecost = 0.109587s
CS: find better solution, the fvsp is = 1085	 timecost = 0.109651s
CS: find better solution, the fvsp is = 1084	 timecost = 0.109716s
CS: find better solution, the fvsp is = 1083	 timecost = 0.109776s
CS: find better solution, the fvsp is = 1082	 timecost = 0.109831s
CS: find better solution, the fvsp is = 1081	 timecost = 0.10989s
CS: find better solution, the fvsp is = 1080	 timecost = 0.109967s
CS: find better solution, the fvsp is = 1079	 timecost = 0.110028s
CS: find better solution, the fvsp is = 1078	 timecost = 0.110095s
CS: find better solution, the fvsp is = 1077	 timecost = 0.110159s
CS: find better solution, the fvsp is = 1076	 timecost = 0.110216s
CS: find better solution, the fvsp is = 1075	 timecost = 0.110281s
CS: find better solution, the fvsp is = 1074	 timecost = 0.110351s
CS: find better solution, the fvsp is = 1073	 timecost = 0.110415s
CS: find better solution, the fvsp is = 1072	 timecost = 0.110476s
CS: find better solution, the fvsp is = 1071	 timecost = 0.110538s
CS: find better solution, the fvsp is = 1070	 timecost = 0.1106s
CS: find better solution, the fvsp is = 1069	 timecost = 0.110661s
CS: find better solution, the fvsp is = 1068	 timecost = 0.110726s
CS: find better solution, the fvsp is = 1067	 timecost = 0.110785s
CS: find better solution, the fvsp is = 1066	 timecost = 0.110844s
CS: find better solution, the fvsp is = 1065	 timecost = 0.110907s
CS: find better solution, the fvsp is = 1064	 timecost = 0.110964s
CS: find better solution, the fvsp is = 1063	 timecost = 0.111024s
CS: find better solution, the fvsp is = 1062	 timecost = 0.111089s
CS: find better solution, the fvsp is = 1061	 timecost = 0.11115s
CS: find better solution, the fvsp is = 1060	 timecost = 0.111212s
CS: find better solution, the fvsp is = 1059	 timecost = 0.111269s
CS: find better solution, the fvsp is = 1058	 timecost = 0.111329s
CS: find better solution, the fvsp is = 1057	 timecost = 0.111389s
CS: find better solution, the fvsp is = 1056	 timecost = 0.111446s
CS: find better solution, the fvsp is = 1055	 timecost = 0.111512s
CS: find better solution, the fvsp is = 1054	 timecost = 0.111574s
CS: find better solution, the fvsp is = 1053	 timecost = 0.111632s
CS: find better solution, the fvsp is = 1052	 timecost = 0.111704s
CS: find better solution, the fvsp is = 1051	 timecost = 0.111766s
CS: find better solution, the fvsp is = 1050	 timecost = 0.111831s
CS: find better solution, the fvsp is = 1049	 timecost = 0.111894s
CS: find better solution, the fvsp is = 1048	 timecost = 0.111957s
CS: find better solution, the fvsp is = 1047	 timecost = 0.11202s
CS: find better solution, the fvsp is = 1046	 timecost = 0.112081s
CS: find better solution, the fvsp is = 1045	 timecost = 0.112137s
CS: find better solution, the fvsp is = 1044	 timecost = 0.112199s
CS: find better solution, the fvsp is = 1043	 timecost = 0.112263s
CS: find better solution, the fvsp is = 1042	 timecost = 0.11232s
CS: find better solution, the fvsp is = 1041	 timecost = 0.112383s
CS: find better solution, the fvsp is = 1040	 timecost = 0.112447s
CS: find better solution, the fvsp is = 1039	 timecost = 0.112505s
CS: find better solution, the fvsp is = 1038	 timecost = 0.112568s
CS: find better solution, the fvsp is = 1037	 timecost = 0.112631s
CS: find better solution, the fvsp is = 1036	 timecost = 0.112689s
CS: find better solution, the fvsp is = 1035	 timecost = 0.112755s
CS: find better solution, the fvsp is = 1034	 timecost = 0.112818s
CS: find better solution, the fvsp is = 1033	 timecost = 0.11288s
CS: find better solution, the fvsp is = 1032	 timecost = 0.112935s
CS: find better solution, the fvsp is = 1031	 timecost = 0.113002s
CS: find better solution, the fvsp is = 1030	 timecost = 0.113064s
CS: find better solution, the fvsp is = 1029	 timecost = 0.113126s
CS: find better solution, the fvsp is = 1028	 timecost = 0.113189s
CS: find better solution, the fvsp is = 1027	 timecost = 0.113252s
CS: find better solution, the fvsp is = 1026	 timecost = 0.11332s
CS: find better solution, the fvsp is = 1025	 timecost = 0.113384s
CS: find better solution, the fvsp is = 1024	 timecost = 0.113441s
CS: find better solution, the fvsp is = 1023	 timecost = 0.113501s
CS: find better solution, the fvsp is = 1022	 timecost = 0.113562s
CS: find better solution, the fvsp is = 1021	 timecost = 0.113623s
CS: find better solution, the fvsp is = 1020	 timecost = 0.113683s
CS: find better solution, the fvsp is = 1019	 timecost = 0.113749s
CS: find better solution, the fvsp is = 1018	 timecost = 0.113817s
CS: find better solution, the fvsp is = 1017	 timecost = 0.113882s
CS: find better solution, the fvsp is = 1016	 timecost = 0.113944s
CS: find better solution, the fvsp is = 1015	 timecost = 0.114009s
CS: find better solution, the fvsp is = 1014	 timecost = 0.114064s
CS: find better solution, the fvsp is = 1013	 timecost = 0.114128s
CS: find better solution, the fvsp is = 1012	 timecost = 0.114194s
CS: find better solution, the fvsp is = 1011	 timecost = 0.114251s
CS: find better solution, the fvsp is = 1010	 timecost = 0.114313s
CS: find better solution, the fvsp is = 1009	 timecost = 0.114372s
CS: find better solution, the fvsp is = 1008	 timecost = 0.114439s
CS: find better solution, the fvsp is = 1007	 timecost = 0.114499s
CS: find better solution, the fvsp is = 1006	 timecost = 0.114558s
CS: find better solution, the fvsp is = 1005	 timecost = 0.114618s
CS: find better solution, the fvsp is = 1004	 timecost = 0.11468s
CS: find better solution, the fvsp is = 1003	 timecost = 0.11475s
CS: find better solution, the fvsp is = 1002	 timecost = 0.114816s
CS: find better solution, the fvsp is = 1001	 timecost = 0.114882s
CS: find better solution, the fvsp is = 1000	 timecost = 0.114944s
CS: find better solution, the fvsp is = 999	 timecost = 0.115007s
CS: find better solution, the fvsp is = 998	 timecost = 0.115068s
CS: find better solution, the fvsp is = 997	 timecost = 0.115139s
CS: find better solution, the fvsp is = 996	 timecost = 0.115203s
CS: find better solution, the fvsp is = 995	 timecost = 0.115262s
CS: find better solution, the fvsp is = 994	 timecost = 0.115326s
CS: find better solution, the fvsp is = 993	 timecost = 0.115385s
CS: find better solution, the fvsp is = 992	 timecost = 0.115445s
CS: find better solution, the fvsp is = 991	 timecost = 0.115504s
CS: find better solution, the fvsp is = 990	 timecost = 0.115571s
CS: find better solution, the fvsp is = 989	 timecost = 0.115635s
CS: find better solution, the fvsp is = 988	 timecost = 0.115702s
CS: find better solution, the fvsp is = 987	 timecost = 0.115766s
CS: find better solution, the fvsp is = 986	 timecost = 0.115832s
CS: find better solution, the fvsp is = 985	 timecost = 0.115904s
CS: find better solution, the fvsp is = 984	 timecost = 0.115966s
CS: find better solution, the fvsp is = 983	 timecost = 0.116023s
CS: find better solution, the fvsp is = 982	 timecost = 0.143491s
CS: find better solution, the fvsp is = 981	 timecost = 0.143576s
CS: find better solution, the fvsp is = 980	 timecost = 0.143649s
CS: find better solution, the fvsp is = 979	 timecost = 0.143722s
CS: find better solution, the fvsp is = 978	 timecost = 0.143784s
CS: find better solution, the fvsp is = 977	 timecost = 0.143851s
CS: find better solution, the fvsp is = 976	 timecost = 0.143915s
CS: find better solution, the fvsp is = 975	 timecost = 0.143977s
CS: find better solution, the fvsp is = 974	 timecost = 0.144037s
CS: find better solution, the fvsp is = 973	 timecost = 0.144101s
CS: find better solution, the fvsp is = 972	 timecost = 0.144166s
CS: find better solution, the fvsp is = 971	 timecost = 0.144228s
CS: find better solution, the fvsp is = 970	 timecost = 0.144292s
CS: find better solution, the fvsp is = 969	 timecost = 0.144355s
CS: find better solution, the fvsp is = 968	 timecost = 0.144423s
CS: find better solution, the fvsp is = 967	 timecost = 0.144481s
CS: find better solution, the fvsp is = 966	 timecost = 0.144547s
CS: find better solution, the fvsp is = 965	 timecost = 0.14461s
CS: find better solution, the fvsp is = 964	 timecost = 0.144673s
CS: find better solution, the fvsp is = 963	 timecost = 0.144742s
CS: find better solution, the fvsp is = 962	 timecost = 0.144804s
CS: find better solution, the fvsp is = 961	 timecost = 0.144868s
CS: find better solution, the fvsp is = 960	 timecost = 0.144932s
CS: find better solution, the fvsp is = 959	 timecost = 0.145002s
CS: find better solution, the fvsp is = 958	 timecost = 0.145065s
CS: find better solution, the fvsp is = 957	 timecost = 0.145137s
CS: find better solution, the fvsp is = 956	 timecost = 0.145195s
CS: find better solution, the fvsp is = 955	 timecost = 0.145257s
CS: find better solution, the fvsp is = 954	 timecost = 0.145322s
CS: find better solution, the fvsp is = 953	 timecost = 0.145388s
CS: find better solution, the fvsp is = 952	 timecost = 0.145456s
CS: find better solution, the fvsp is = 951	 timecost = 0.145519s
CS: find better solution, the fvsp is = 950	 timecost = 0.145585s
CS: find better solution, the fvsp is = 949	 timecost = 0.145645s
CS: find better solution, the fvsp is = 948	 timecost = 0.145716s
CS: find better solution, the fvsp is = 947	 timecost = 0.145781s
CS: find better solution, the fvsp is = 946	 timecost = 0.145851s
CS: find better solution, the fvsp is = 945	 timecost = 0.14591s
CS: find better solution, the fvsp is = 944	 timecost = 0.14599s
CS: find better solution, the fvsp is = 943	 timecost = 0.146066s
CS: find better solution, the fvsp is = 942	 timecost = 0.146132s
CS: find better solution, the fvsp is = 941	 timecost = 0.146196s
CS: find better solution, the fvsp is = 940	 timecost = 0.146266s
CS: find better solution, the fvsp is = 939	 timecost = 0.146335s
CS: find better solution, the fvsp is = 938	 timecost = 0.1464s
CS: find better solution, the fvsp is = 937	 timecost = 0.146467s
CS: find better solution, the fvsp is = 936	 timecost = 0.146533s
CS: find better solution, the fvsp is = 935	 timecost = 0.146595s
CS: find better solution, the fvsp is = 934	 timecost = 0.146654s
CS: find better solution, the fvsp is = 933	 timecost = 0.14672s
CS: find better solution, the fvsp is = 932	 timecost = 0.146808s
CS: find better solution, the fvsp is = 931	 timecost = 0.146873s
CS: find better solution, the fvsp is = 930	 timecost = 0.146933s
CS: find better solution, the fvsp is = 929	 timecost = 0.146998s
CS: find better solution, the fvsp is = 928	 timecost = 0.14706s
CS: find better solution, the fvsp is = 927	 timecost = 0.147126s
CS: find better solution, the fvsp is = 926	 timecost = 0.147188s
CS: find better solution, the fvsp is = 925	 timecost = 0.147247s
CS: find better solution, the fvsp is = 924	 timecost = 0.147317s
CS: find better solution, the fvsp is = 923	 timecost = 0.147384s
CS: find better solution, the fvsp is = 922	 timecost = 0.147449s
CS: find better solution, the fvsp is = 921	 timecost = 0.147519s
CS: find better solution, the fvsp is = 920	 timecost = 0.147584s
CS: find better solution, the fvsp is = 919	 timecost = 0.147651s
CS: find better solution, the fvsp is = 918	 timecost = 0.147729s
CS: find better solution, the fvsp is = 917	 timecost = 0.14779s
CS: find better solution, the fvsp is = 916	 timecost = 0.167018s
CS: find better solution, the fvsp is = 915	 timecost = 0.167103s
CS: find better solution, the fvsp is = 914	 timecost = 0.167165s
CS: find better solution, the fvsp is = 913	 timecost = 0.16724s
CS: find better solution, the fvsp is = 912	 timecost = 0.167306s
CS: find better solution, the fvsp is = 911	 timecost = 0.167368s
CS: find better solution, the fvsp is = 910	 timecost = 0.167431s
CS: find better solution, the fvsp is = 909	 timecost = 0.167495s
CS: find better solution, the fvsp is = 908	 timecost = 0.167565s
CS: find better solution, the fvsp is = 907	 timecost = 0.167626s
CS: find better solution, the fvsp is = 906	 timecost = 0.167686s
CS: find better solution, the fvsp is = 905	 timecost = 0.167755s
CS: find better solution, the fvsp is = 904	 timecost = 0.167823s
CS: find better solution, the fvsp is = 903	 timecost = 0.167887s
CS: find better solution, the fvsp is = 902	 timecost = 0.167946s
CS: find better solution, the fvsp is = 901	 timecost = 0.168007s
CS: find better solution, the fvsp is = 900	 timecost = 0.168075s
CS: find better solution, the fvsp is = 899	 timecost = 0.168143s
CS: find better solution, the fvsp is = 898	 timecost = 0.168212s
CS: find better solution, the fvsp is = 897	 timecost = 0.168277s
CS: find better solution, the fvsp is = 896	 timecost = 0.168342s
CS: find better solution, the fvsp is = 895	 timecost = 0.168409s
CS: find better solution, the fvsp is = 894	 timecost = 0.168475s
CS: find better solution, the fvsp is = 893	 timecost = 0.168537s
CS: find better solution, the fvsp is = 892	 timecost = 0.168603s
CS: find better solution, the fvsp is = 891	 timecost = 0.168661s
CS: find better solution, the fvsp is = 890	 timecost = 0.16873s
CS: find better solution, the fvsp is = 889	 timecost = 0.168801s
CS: find better solution, the fvsp is = 888	 timecost = 0.168863s
CS: find better solution, the fvsp is = 887	 timecost = 0.168926s
CS: find better solution, the fvsp is = 886	 timecost = 0.168994s
CS: find better solution, the fvsp is = 885	 timecost = 0.169058s
CS: find better solution, the fvsp is = 884	 timecost = 0.169128s
CS: find better solution, the fvsp is = 883	 timecost = 0.186128s
CS: find better solution, the fvsp is = 882	 timecost = 0.186221s
CS: find better solution, the fvsp is = 881	 timecost = 0.18629s
CS: find better solution, the fvsp is = 880	 timecost = 0.18636s
CS: find better solution, the fvsp is = 879	 timecost = 0.186424s
CS: find better solution, the fvsp is = 878	 timecost = 0.186485s
CS: find better solution, the fvsp is = 877	 timecost = 0.186549s
CS: find better solution, the fvsp is = 876	 timecost = 0.186616s
CS: find better solution, the fvsp is = 875	 timecost = 0.18668s
CS: find better solution, the fvsp is = 874	 timecost = 0.186739s
CS: find better solution, the fvsp is = 873	 timecost = 0.18681s
CS: find better solution, the fvsp is = 872	 timecost = 0.186879s
CS: find better solution, the fvsp is = 871	 timecost = 0.186946s
CS: find better solution, the fvsp is = 870	 timecost = 0.187017s
CS: find better solution, the fvsp is = 869	 timecost = 0.187081s
CS: find better solution, the fvsp is = 868	 timecost = 0.202163s
CS: find better solution, the fvsp is = 867	 timecost = 0.202269s
CS: find better solution, the fvsp is = 866	 timecost = 0.202335s
CS: find better solution, the fvsp is = 865	 timecost = 0.202403s
CS: find better solution, the fvsp is = 864	 timecost = 0.202469s
CS: find better solution, the fvsp is = 863	 timecost = 0.202545s
CS: find better solution, the fvsp is = 862	 timecost = 0.202609s
CS: find better solution, the fvsp is = 861	 timecost = 0.202673s
CS: find better solution, the fvsp is = 860	 timecost = 0.202738s
CS: find better solution, the fvsp is = 859	 timecost = 0.202799s
CS: find better solution, the fvsp is = 858	 timecost = 0.202868s
CS: find better solution, the fvsp is = 857	 timecost = 0.202936s
CS: find better solution, the fvsp is = 856	 timecost = 0.202999s
CS: find better solution, the fvsp is = 855	 timecost = 0.203069s
CS: find better solution, the fvsp is = 854	 timecost = 0.203138s
CS: find better solution, the fvsp is = 853	 timecost = 0.203204s
CS: find better solution, the fvsp is = 852	 timecost = 0.203268s
CS: find better solution, the fvsp is = 851	 timecost = 0.217533s
CS: find better solution, the fvsp is = 850	 timecost = 0.217609s
CS: find better solution, the fvsp is = 849	 timecost = 0.217672s
CS: find better solution, the fvsp is = 848	 timecost = 0.217741s
CS: find better solution, the fvsp is = 847	 timecost = 0.217806s
CS: find better solution, the fvsp is = 846	 timecost = 0.217871s
CS: find better solution, the fvsp is = 845	 timecost = 0.23057s
CS: find better solution, the fvsp is = 844	 timecost = 0.230647s
CS: find better solution, the fvsp is = 843	 timecost = 0.230712s
CS: find better solution, the fvsp is = 842	 timecost = 0.230776s
CS: find better solution, the fvsp is = 841	 timecost = 0.243492s
CS: find better solution, the fvsp is = 840	 timecost = 0.243566s
CS: find better solution, the fvsp is = 839	 timecost = 0.243632s
CS: find better solution, the fvsp is = 838	 timecost = 0.243699s
CS: find better solution, the fvsp is = 837	 timecost = 0.243766s
CS: find better solution, the fvsp is = 836	 timecost = 0.254757s
CS: find better solution, the fvsp is = 835	 timecost = 0.254826s
CS: find better solution, the fvsp is = 834	 timecost = 0.254891s
CS: find better solution, the fvsp is = 833	 timecost = 0.265273s
CS: find better solution, the fvsp is = 832	 timecost = 0.265344s
CS: find better solution, the fvsp is = 831	 timecost = 0.26541s
CS: find better solution, the fvsp is = 830	 timecost = 0.265486s
CS: find better solution, the fvsp is = 829	 timecost = 0.276335s
CS: find better solution, the fvsp is = 828	 timecost = 0.276419s
CS: find better solution, the fvsp is = 827	 timecost = 0.276494s
CS: find better solution, the fvsp is = 826	 timecost = 0.286434s
CS: find better solution, the fvsp is = 825	 timecost = 0.295846s
CS: find better solution, the fvsp is = 824	 timecost = 0.295917s
CS: find better solution, the fvsp is = 823	 timecost = 0.295978s
CS: find better solution, the fvsp is = 822	 timecost = 0.296044s
CS: find better solution, the fvsp is = 821	 timecost = 0.358368s
CS: find better solution, the fvsp is = 820	 timecost = 0.35846s
CS: find better solution, the fvsp is = 819	 timecost = 0.358525s
CS: find better solution, the fvsp is = 818	 timecost = 0.358591s
CS: find better solution, the fvsp is = 817	 timecost = 0.358662s
CS: find better solution, the fvsp is = 816	 timecost = 0.358726s
CS: find better solution, the fvsp is = 815	 timecost = 0.369182s
CS: find better solution, the fvsp is = 814	 timecost = 0.390243s
CS: find better solution, the fvsp is = 813	 timecost = 0.390319s
CS: find better solution, the fvsp is = 812	 timecost = 0.422818s
CS: find better solution, the fvsp is = 811	 timecost = 0.422889s
CS: find better solution, the fvsp is = 810	 timecost = 0.422963s
CS: find better solution, the fvsp is = 809	 timecost = 0.423037s
CS: find better solution, the fvsp is = 808	 timecost = 0.433151s
CS: find better solution, the fvsp is = 807	 timecost = 0.433221s
CS: find better solution, the fvsp is = 806	 timecost = 0.451478s
CS: find better solution, the fvsp is = 805	 timecost = 0.45156s
CS: find better solution, the fvsp is = 804	 timecost = 0.470006s
CS: find better solution, the fvsp is = 803	 timecost = 0.470078s
CS: find better solution, the fvsp is = 802	 timecost = 0.470144s
CS: find better solution, the fvsp is = 801	 timecost = 0.488822s
CS: find better solution, the fvsp is = 800	 timecost = 0.520078s
CS: find better solution, the fvsp is = 799	 timecost = 0.529282s
CS: find better solution, the fvsp is = 798	 timecost = 0.549756s
CS: find better solution, the fvsp is = 797	 timecost = 0.549844s
CS: find better solution, the fvsp is = 796	 timecost = 0.549911s
CS: find better solution, the fvsp is = 795	 timecost = 0.589899s
CS: find better solution, the fvsp is = 794	 timecost = 0.590003s
CS: find better solution, the fvsp is = 793	 timecost = 0.600569s
CS: find better solution, the fvsp is = 792	 timecost = 0.60065s
CS: find better solution, the fvsp is = 791	 timecost = 0.600715s
CS: find better solution, the fvsp is = 790	 timecost = 0.609809s
CS: find better solution, the fvsp is = 789	 timecost = 0.619081s
CS: find better solution, the fvsp is = 788	 timecost = 0.619155s
CS: find better solution, the fvsp is = 787	 timecost = 0.654145s
CS: find better solution, the fvsp is = 786	 timecost = 0.654234s
CS: find better solution, the fvsp is = 785	 timecost = 0.690708s
CS: find better solution, the fvsp is = 784	 timecost = 0.699949s
CS: find better solution, the fvsp is = 783	 timecost = 0.709065s
CS: find better solution, the fvsp is = 782	 timecost = 0.709147s
CS: find better solution, the fvsp is = 781	 timecost = 0.759669s
CS: find better solution, the fvsp is = 780	 timecost = 0.759789s
CS: find better solution, the fvsp is = 779	 timecost = 0.759871s
CS: find better solution, the fvsp is = 778	 timecost = 0.919767s
CS: find better solution, the fvsp is = 777	 timecost = 0.927272s
CS: find better solution, the fvsp is = 776	 timecost = 0.927352s
CS: find better solution, the fvsp is = 775	 timecost = 0.965269s
CS: find better solution, the fvsp is = 774	 timecost = 1.01986s
CS: find better solution, the fvsp is = 773	 timecost = 1.03525s
CS: find better solution, the fvsp is = 772	 timecost = 1.04205s
CS: find better solution, the fvsp is = 771	 timecost = 1.11636s
CS: find better solution, the fvsp is = 770	 timecost = 1.19236s
CS: find better solution, the fvsp is = 769	 timecost = 1.19247s
CS: find better solution, the fvsp is = 768	 timecost = 1.34974s
CS: find better solution, the fvsp is = 767	 timecost = 1.39783s
CS: find better solution, the fvsp is = 766	 timecost = 1.48958s
CS: find better solution, the fvsp is = 765	 timecost = 1.52736s
CS: find better solution, the fvsp is = 764	 timecost = 1.54363s
CS: find better solution, the fvsp is = 763	 timecost = 1.59002s
CS: find better solution, the fvsp is = 762	 timecost = 1.59009s
CS: find better solution, the fvsp is = 761	 timecost = 1.85038s
CS: find better solution, the fvsp is = 760	 timecost = 1.88256s
CS: find better solution, the fvsp is = 759	 timecost = 2.09131s
CS: find better solution, the fvsp is = 758	 timecost = 2.20503s
CS: find better solution, the fvsp is = 757	 timecost = 2.20513s
CS: find better solution, the fvsp is = 756	 timecost = 2.20521s
CS: find better solution, the fvsp is = 755	 timecost = 2.21992s
CS: find better solution, the fvsp is = 754	 timecost = 2.25106s
CS: find better solution, the fvsp is = 753	 timecost = 2.25117s
CS: find better solution, the fvsp is = 752	 timecost = 2.38886s
CS: find better solution, the fvsp is = 751	 timecost = 2.75608s
CS: find better solution, the fvsp is = 750	 timecost = 2.92959s
CS: find better solution, the fvsp is = 749	 timecost = 2.93581s
CS: find better solution, the fvsp is = 748	 timecost = 3.41139s
CS: find better solution, the fvsp is = 747	 timecost = 3.72831s
CS: find better solution, the fvsp is = 746	 timecost = 4.8706s
CS: find better solution, the fvsp is = 745	 timecost = 4.87743s
CS: find better solution, the fvsp is = 744	 timecost = 4.98324s
CS: find better solution, the fvsp is = 743	 timecost = 5.51169s
CS: find better solution, the fvsp is = 742	 timecost = 5.61025s
CS: find better solution, the fvsp is = 741	 timecost = 6.79101s
CS: find better solution, the fvsp is = 740	 timecost = 6.9523s
CS: find better solution, the fvsp is = 739	 timecost = 7.14915s
CS: find better solution, the fvsp is = 738	 timecost = 7.48326s
CS: find better solution, the fvsp is = 737	 timecost = 8.2824s
CS: find better solution, the fvsp is = 736	 timecost = 8.28253s
CS: find better solution, the fvsp is = 735	 timecost = 8.33929s
CS: find better solution, the fvsp is = 734	 timecost = 8.82138s
CS: find better solution, the fvsp is = 733	 timecost = 8.89083s
CS: find better solution, the fvsp is = 732	 timecost = 8.95201s
CS: find better solution, the fvsp is = 731	 timecost = 9.3101s
CS: find better solution, the fvsp is = 730	 timecost = 9.50089s
CS: find better solution, the fvsp is = 729	 timecost = 9.50103s
CS: find better solution, the fvsp is = 728	 timecost = 9.54187s
CS: find better solution, the fvsp is = 727	 timecost = 14.6999s
CS: find better solution, the fvsp is = 726	 timecost = 15.4142s
CS: find better solution, the fvsp is = 725	 timecost = 17.8029s
CS: find better solution, the fvsp is = 724	 timecost = 17.803s
CS: find better solution, the fvsp is = 723	 timecost = 28.3217s
CS: find better solution, the fvsp is = 722	 timecost = 28.7877s
CS: find better solution, the fvsp is = 721	 timecost = 29.9851s
CS: find better solution, the fvsp is = 720	 timecost = 30.9646s
CS: find better solution, the fvsp is = 719	 timecost = 34.3512s
CS: find better solution, the fvsp is = 718	 timecost = 34.5973s
CS: find better solution, the fvsp is = 717	 timecost = 44.4095s
CS: find better solution, the fvsp is = 716	 timecost = 46.9843s
CS: find better solution, the fvsp is = 715	 timecost = 67.1266s
CS: find better solution, the fvsp is = 714	 timecost = 84.1718s
CS: find better solution, the fvsp is = 713	 timecost = 107.986s
CS: find better solution, the fvsp is = 712	 timecost = 112.51s
CS: find better solution, the fvsp is = 711	 timecost = 124.676s
CS: find better solution, the fvsp is = 710	 timecost = 182.707s
CS: find better solution, the fvsp is = 709	 timecost = 185.787s
CS: find better solution, the fvsp is = 708	 timecost = 207.417s
CS: find better solution, the fvsp is = 707	 timecost = 209.991s
CS: find better solution, the fvsp is = 706	 timecost = 233.851s
CS: find better solution, the fvsp is = 705	 timecost = 278.133s
CS: find better solution, the fvsp is = 704	 timecost = 304.963s
CS: find better solution, the fvsp is = 703	 timecost = 531.802s
CS: find better solution, the fvsp is = 702	 timecost = 678.403s
CS: find better solution, the fvsp is = 701	 timecost = 743.541s
CS: find better solution, the fvsp is = 700	 timecost = 747.149s
totalTime = 1200
the min fvsp set size is:700
total round =237748 pertTime = 9474
updateVertexTime = 235193341
sequence_best:
1473 1109 1143 1074 2100 805 2195 729 673 1762 2022 2002 950 1704 1258 891 2137 1556 1299 1751 908 1513 2000 1414 1912 774 1337 1664 1195 1150 799 1128 2246 1926 1721 2094 2155 2044 2201 2103 2114 2157 1726 1365 2003 615 165 1298 2131 1640 2012 1218 1525 1426 2038 537 1828 1644 2074 1903 410 2139 1486 1868 2221 1990 761 1572 1740 1446 1851 2173 1038 1969 767 2034 1623 1493 424 1180 1935 2140 700 888 443 1562 717 811 1713 1641 915 1110 1242 229 722 2242 2071 2028 1782 768 1735 1767 1404 1759 1776 1120 1781 1708 652 1753 795 2241 1768 2215 1016 2021 1007 1586 1232 2129 1895 1783 1349 2229 1253 383 1964 1724 571 1599 2203 1512 800 2175 839 912 1741 804 2088 684 2154 481 1608 2107 554 259 1712 830 1808 1980 953 2110 639 2238 789 1106 1259 1293 1260 680 2138 1891 566 1804 893 884 1890 1387 1301 1066 1965 1625 1616 1865 599 1863 1754 1642 1827 1998 1553 1000 715 1844 433 1323 845 2053 1853 1123 1440 1498 1825 1596 753 969 2174 282 1499 1048 466 1036 385 1166 1617 987 1046 1720 252 1255 2165 959 621 765 1163 1105 1515 1609 1490 632 1469 1053 1520 644 1431 1544 1121 709 400 2136 895 1306 757 2068 509 570 535 1531 517 553 1594 2095 654 2220 1743 616 1637 995 1233 1228 643 1576 332 2055 2181 883 1266 1575 1212 2090 533 2089 724 2067 1405 2062 2212 1427 1560 394 1192 547 1643 939 1961 1484 1970 1352 954 1787 1620 926 737 1247 1149 1230 894 1407 2182 785 1699 1927 2106 1174 1142 1095 2222 1919 2167 1085 1986 1179 911 818 1565 1339 531 702 1148 1773 1338 2133 402 1449 638 1457 1065 1898 708 686 976 1943 1561 835 1262 456 1578 1420 653 699 404 1505 1557 511 2145 2243 1378 2041 1480 866 1467 371 1197 1325 1909 1483 1920 2247 1302 2208 1905 1362 2127 364 1351 595 93 1205 792 1152 873 1928 122 1390 1668 1437 2186 2230 735 663 949 520 2244 1070 775 1923 667 922 247 2135 1171 622 1031 1435 909 961 1821 2023 1116 1227 1286 901 2236 1060 1991 956 397 2009 1700 1184 1836 1714 87 1441 1013 594 1091 1888 2150 1803 635 1988 1843 1077 892 1635 2213 307 370 764 1455 1144 2183 2015 2111 1245 1652 2027 1054 1830 2010 2125 2228 2016 1367 1167 2072 2102 460 1570 1246 929 1140 403 1867 855 2043 1271 620 1674 2146 1360 626 1622 529 711 314 985 960 1694 1419 1392 301 1924 561 2063 1778 1397 982 1728 2190 430 1645 1251 2184 266 1413 563 2042 788 1792 1304 1008 1281 1225 1838 1399 256 1738 1829 2061 1185 1900 831 683 1598 2180 943 1528 1702 1393 822 2052 2008 1028 2194 1852 568 1559 1447 1864 1164 562 850 1343 1516 1408 1208 874 1840 1317 1579 1974 1464 1842 1958 1742 889 1985 1932 1795 1939 1257 671 1809 1848 762 977 1992 1497 1646 2245 381 1191 2060 354 2163 1024 387 748 1078 1466 2029 777 801 910 1734 2104 1819 1003 1789 1461 1757 1574 1945 1542 1366 749 657 2081 1710 878 1933 1627 1224 1786 1332 1318 1917 851 1954 2018 2134 1115 1656 2153 678 1450 540 1113 606 465 2171 2176 732 918 807 1661 813 1454 504 474 872 1650 413 999 1394 1059 1229 1193 207 704 2160 2123 1292 1701 2024 1711 242 524 1684 2013 258 311 2205 1508 1527 2066 1538 202 1280 305 453 1388 1256 1082 1780 869 1425 1439 450 745 1630 1629 602 1580 1276 944 1207 1341 1911 1375 1348 966 1647 583 464 2086 1328 681 1613 907 962 2204 1703 1073 1968 1026 1494 1034 1937 1050 713 1327 1755 1785 828 1535 2047 1424 967 2172 1717 898 1279 688 772 1010 2070 1273 1372 1807 815 1058 1029 885 1221 629 829 2179 1977 670 1342 957 935 372 1377 1794 441 1930 2130 1913 341 1607 1416 1136 1770 1856 1204 1788 1288 455 1445 1592 2087 485 691 329 2189 1861 1558 1410 2164 2226 2046 1876 769 377 1675 1504 1938 3 1267 2075 1946 1590 1030 2168 1936 1882 1548 1593 843 1727 1477 1934 552 1300 1534 2032 1846 1805 2232 2158 1984 1818 1869 1283 1022 2120 1810 905 731 438 1723 1098 1697 810 821 1893 2217 406 1020 994 914 1539 2126 327 1421 484 1695 440 1151 710 660 1521 411 1564 1423 1811 980 1686 1453 1511 492 776 787 1551 593 1463 1858 1062 1093 988 1209 1793 1748 389 1676 1488 1380 500 1845 302 1263 1769 2036 376 1303 1879 1165 382 823 1667 952 1012 461 916 1611 1162 2098 1434 881 1979 1186 1315 2112 234 1921 842 2197 479 1239 877 1971 1502 1155 597 1411 1983 1522 2079 1947 1376 1364 2099 1816 1385 973 1673 1906 900 826 1361 714 1707 1806 2011 1254 2005 1322 743 1719 2001 1071 1981 856 1687 2085 1265 1381 1883 662 1268 1591 1615 2035 2191 1350 1709 1398 1628 2051 1543 871 2045 989 1018 1264 1655 1027 1881 1396 1678 1160 647 2233 1681 1777 2156 1802 1487 491 362 1698 677 1491 896 1241 1801 666 1282 2207 2224 1997 1100 1758 614 747 906 1696 849 972 1311 1931 2064 1170 142 612 2092 2057 416 2199 844 1766 1796 1274 695 1603 1175 1087 1689 824 514 1872 1045 1430 177 1277 1940 1887 1693 436 646 169 1908 791 1837 1571 1213 1517 1790 1319 379 154 1824 1800 521 628 548 1929 1324 2101 560 497 601 1238 550 1231 1371 1880 1540 1756 1047 288 1995 2211 1501 763 1188 2082 1403 1096 1177 1533 955 1885 1083 1916 2069 608 1176 1730 1634 1125 1733 741 1760 2097 1055 605 1291 510 280 1569 473 1359 1182 435 534 991 2040 649 1967 1648 409 569 665 1215 1448 2054 840 1356 1015 2188 2025 630 369 2214 1326 1679 913 1680 1610 1002 1316 723 2141 518 806 1736 1409 2006 1391 1784 1567 1814 862 1250 1658 721 1025 1217 1994 1363 1334 1826 838 530 933 1731 921 1963 658 1621 672 1474 1889 1075 2148 820 809 1383 1672 984 1949 220 1475 283 1509 1555 1812 395 1465 676 2193 1021 1877 689 1951 2096 675 1236 2065 903 2240 1862 1226 832 1330 1489 1172 1072 557 870 1732 348 1395 2178 886 1955 1433 161 1510 1526 2202 986 1589 1297 2237 1588 1636 1691 697 360 803 2185 930 502 1203 983 733 1857 1597 1130 1114 295 2170 1248 1308 1468 156 1584 425 1999 1329 581 1005 1884 2200 1452 1871 2031 1747 1718 1138 299 1187 1774 865 1272 1993 1102 1798 2219 1772 468 796 1495 1476 1039 1312 1156 1737 353 1874 315 428 2116 1084 1859 1373 746 1284 1948 1132 1285 2225 1739 852 1198 1536 2014 1745 919 1914 1671 1237 1321 1631 974 1118 490 528 1462 1960 1344 2147 1240 1444 1249 814 1530 88 596 2108 1839 707 2119 1832 1178 1595 1181 419 1340 1813 1507 1436 1722 1847 1850 512 992 286 2115 396 463 2083 1797 1190 1089 1309 1638 1079 2166 1345 1666 1331 2073 1333 682 797 373 284 352 779 1918 1478 1261 655 1899 1357 712 802 551 1715 902 1904 179 1910 1752 641 1086 343 1384 1583 99 358 750 2037 1849 679 904 1820 2177 1153 1382 513 1573 1443 1973 1834 1429 2056 948 391 970 549 1854 1169 1524 1761 1606 477 1061 7 1417 2050 1481 316 1514 1386 1173 1296 1354 1459 2142 572 2093 1313 2124 1978 323 998 996 1134 2209 1670 2122 1041 1688 925 2076 1896 1141 1657 1068 1763 1064 1189 587 580 1472 331 1374 778 1370 1601 2080 556 656 1982 645 1400 1822 1744 1875 367 209 539 1633 1833 669 1011 206 555 1124 1550 1779 1577 1987 1554 1568 476 2039 2117 1194 867 489 265 2078 1222 1235 997 1037 1099 2231 457 1518 1496 1406 1582 199 1422 1183 1866 812 1210 285 2132 1612 1097 584 1950 1033 1952 346 1651 1310 1019 2030 1660 1503 1716 1817 255 837 1275 899 1479 790 642 2033 651 786 1901 1944 1270 1725 1009 1438 932 1706 951 817 2048 1401 1925 1523 2169 1202 1685 1201 1692 2210 981 1653 963 1051 2159 2206 1746 1336 2249 1972 1902 1196 1894 1157 2192 1922 1549 2020 705 964 836 1135 2144 1669 1295 1278 1017 1682 674 2121 1415 2227 2235 1581 2223 864 1347 2161 1878 897 1632 920 1112 412 2248 1244 1500 2059 1966 1962 685 1355 1690 1206 1040 1942 1290
s1_count = 0

key nodes
875 1252 131 690 374 558 317 224 152 139 1957 297 598 175 52 1043 29 112 2239 501 2 451 1506 1897 14 243 879 300 49 471 163 261 452 124 1199 359 834 318 1764 782 1775 928 405 1358 351 10 200 180 119 136 589 847 522 2187 1042 24 613 447 478 506 235 1127 5 2128 66 887 121 269 544 627 9 2084 1841 696 523 730 43 85 1146 303 590 780 355 808 1369 118 40 1056 392 117 623 159 718 28 1223 174 274 197 1771 744 542 720 1220 725 1243 1119 1067 421 176 349 493 277 503 292 170 110 38 459 449 91 1 312 198 756 361 273 848 244 890 92 607 218 861 1126 618 971 734 253 0 275 1080 1989 102 603 1023 2151 1101 429 357 11 291 1649 1006 515 846 1368 310 588 543 923 1200 692 211 128 1104 321 157 546 927 2113 77 407 1092 661 766 296 1460 650 1831 386 758 214 876 576 525 231 1456 101 841 640 880 2143 1402 384 1892 108 399 245 1001 129 1090 859 289 1063 1729 26 755 335 74 2017 664 80 439 1585 505 308 783 414 120 1552 716 27 740 278 134 194 378 98 1546 147 417 190 1137 46 81 784 1677 469 1159 239 624 62 15 1014 934 155 336 1004 279 993 50 687 59 968 1389 193 582 752 1234 825 148 1614 330 467 415 183 422 23 1547 1870 326 958 100 585 408 706 123 320 854 498 736 309 868 577 388 496 1470 2026 97 63 181 18 1103 1665 759 344 78 1604 350 270 115 442 82 254 45 1873 345 1587 754 1956 445 188 1294 631 526 945 1133 260 219 427 189 633 215 527 760 304 268 86 44 319 83 89 434 1168 573 604 1519 946 1750 8 2109 216 366 1049 192 1269 196 73 237 160 458 47 1094 495 494 1289 281 185 937 1799 2216 1076 1035 1108 423 1111 13 109 151 636 334 565 2218 610 333 1088 105 771 1032 135 827 42 1335 150 171 1765 212 1482 2091 241 1131 223 931 313 20 2152 1602 125 1161 936 975 246 133 116 225 600 1532 462 938 833 432 480 742 538 1428 947 4 625 56 37 262 816 1600 342 365 703 418 1662 559 420 579 1976 1145 1122 483 328 158 1057 1705 380 70 1485 617 1541 368 48 69 203 64 575 637 79 1214 1107 488 103 182 857 1307 65 507 1563 249 173 267 1442 1117 226 611 233 132 1044 437 592 1791 965 263 1618 858 347 107 860 94 236 75 2019 238 213 187 32 84 978 1418 516 130 257 545 1975 574 693 1907 1069 941 71 149 96 41 1860 475 217 1320 168 338 104 609 39 1953 6 95 58 659 178 694 564 60 819 567 793 363 146 541 781 532 1492 221 186 230 1941 21 1219 1855 294 72 1211 167 1139 137 634 1314 298 222 499 2004 191 356 1129 201 114 227 738 195 1379 250 990 248 232 22 30 322 794 16 153 2149 940 482 143 773 536 578 431 1619 701 31 448 863 1305 205 210 728 240 398 140 251 33 1996 264 57 924 727 144 113 917 36 145 141 882 1529 1346 293 393 34 508 2196 184 90 287 126 61 2058 519 698 271 454 486 1432 67 487 1915 19 272 1158 719 106 1412 111 339 726 375 138 1659 1471 1639 1216 619 25 127 390 1959 1081 2162 979 162 1458 324 17 306 668 228 401 2049 1624 1353 798 1749 164 54 166 68 53 1537 55 751 470 2077 591 472 770 426 325 446 35 208 276 76 340 204 172 444 942 2105 739 586 12 1287 290 337 51 648 1605 1154 
