# Supplementary material for: Dynamic thresholding search for the feedback vertex set problem
Source: PeerJ Comput Sci. 2023 Feb 10;9:e1245. doi: 10.7717/peerj-cs.1245 (PMC10280643; doi:10.7717/peerj-cs.1245)
Supplement: Supplemental Information 4 — Each data indicates a series of the best objective values, the ever-found optimal solutions, and the corresponding computation time obtained by our algorithm in the search process. [file peerj-cs-09-1245-s004.zip › results/ThirdCategory/s2500-24900.txt]

Number of vertexes = 2500
Number of edges = 24900
n' = 2488
m' = 24858
reduction time cost = 0.000206
the threhold is 10
seed = 1001152271
Complete the construction of the initial solution, the fvsp is = 1289	 timecost = 0.071447s
CS: find better solution, the fvsp is = 1288	 timecost = 0.125268s
CS: find better solution, the fvsp is = 1287	 timecost = 0.125393s
CS: find better solution, the fvsp is = 1286	 timecost = 0.125464s
CS: find better solution, the fvsp is = 1285	 timecost = 0.125534s
CS: find better solution, the fvsp is = 1284	 timecost = 0.125602s
CS: find better solution, the fvsp is = 1283	 timecost = 0.125666s
CS: find better solution, the fvsp is = 1282	 timecost = 0.125728s
CS: find better solution, the fvsp is = 1281	 timecost = 0.125795s
CS: find better solution, the fvsp is = 1280	 timecost = 0.125856s
CS: find better solution, the fvsp is = 1279	 timecost = 0.125916s
CS: find better solution, the fvsp is = 1278	 timecost = 0.125971s
CS: find better solution, the fvsp is = 1277	 timecost = 0.126045s
CS: find better solution, the fvsp is = 1276	 timecost = 0.12611s
CS: find better solution, the fvsp is = 1275	 timecost = 0.126171s
CS: find better solution, the fvsp is = 1274	 timecost = 0.126232s
CS: find better solution, the fvsp is = 1273	 timecost = 0.1263s
CS: find better solution, the fvsp is = 1272	 timecost = 0.126372s
CS: find better solution, the fvsp is = 1271	 timecost = 0.126458s
CS: find better solution, the fvsp is = 1270	 timecost = 0.126519s
CS: find better solution, the fvsp is = 1269	 timecost = 0.126587s
CS: find better solution, the fvsp is = 1268	 timecost = 0.126651s
CS: find better solution, the fvsp is = 1267	 timecost = 0.126707s
CS: find better solution, the fvsp is = 1266	 timecost = 0.126771s
CS: find better solution, the fvsp is = 1265	 timecost = 0.126836s
CS: find better solution, the fvsp is = 1264	 timecost = 0.126904s
CS: find better solution, the fvsp is = 1263	 timecost = 0.126978s
CS: find better solution, the fvsp is = 1262	 timecost = 0.127044s
CS: find better solution, the fvsp is = 1261	 timecost = 0.127117s
CS: find better solution, the fvsp is = 1260	 timecost = 0.127192s
CS: find better solution, the fvsp is = 1259	 timecost = 0.127256s
CS: find better solution, the fvsp is = 1258	 timecost = 0.127325s
CS: find better solution, the fvsp is = 1257	 timecost = 0.127398s
CS: find better solution, the fvsp is = 1256	 timecost = 0.12746s
CS: find better solution, the fvsp is = 1255	 timecost = 0.127541s
CS: find better solution, the fvsp is = 1254	 timecost = 0.127605s
CS: find better solution, the fvsp is = 1253	 timecost = 0.127674s
CS: find better solution, the fvsp is = 1252	 timecost = 0.127736s
CS: find better solution, the fvsp is = 1251	 timecost = 0.127816s
CS: find better solution, the fvsp is = 1250	 timecost = 0.1279s
CS: find better solution, the fvsp is = 1249	 timecost = 0.127978s
CS: find better solution, the fvsp is = 1248	 timecost = 0.128052s
CS: find better solution, the fvsp is = 1247	 timecost = 0.128124s
CS: find better solution, the fvsp is = 1246	 timecost = 0.128181s
CS: find better solution, the fvsp is = 1245	 timecost = 0.128255s
CS: find better solution, the fvsp is = 1244	 timecost = 0.128327s
CS: find better solution, the fvsp is = 1243	 timecost = 0.128399s
CS: find better solution, the fvsp is = 1242	 timecost = 0.128467s
CS: find better solution, the fvsp is = 1241	 timecost = 0.128535s
CS: find better solution, the fvsp is = 1240	 timecost = 0.1286s
CS: find better solution, the fvsp is = 1239	 timecost = 0.128661s
CS: find better solution, the fvsp is = 1238	 timecost = 0.128752s
CS: find better solution, the fvsp is = 1237	 timecost = 0.128814s
CS: find better solution, the fvsp is = 1236	 timecost = 0.128877s
CS: find better solution, the fvsp is = 1235	 timecost = 0.128942s
CS: find better solution, the fvsp is = 1234	 timecost = 0.129001s
CS: find better solution, the fvsp is = 1233	 timecost = 0.129071s
CS: find better solution, the fvsp is = 1232	 timecost = 0.129143s
CS: find better solution, the fvsp is = 1231	 timecost = 0.129211s
CS: find better solution, the fvsp is = 1230	 timecost = 0.129286s
CS: find better solution, the fvsp is = 1229	 timecost = 0.12936s
CS: find better solution, the fvsp is = 1228	 timecost = 0.129437s
CS: find better solution, the fvsp is = 1227	 timecost = 0.129509s
CS: find better solution, the fvsp is = 1226	 timecost = 0.129575s
CS: find better solution, the fvsp is = 1225	 timecost = 0.129643s
CS: find better solution, the fvsp is = 1224	 timecost = 0.129708s
CS: find better solution, the fvsp is = 1223	 timecost = 0.129779s
CS: find better solution, the fvsp is = 1222	 timecost = 0.129852s
CS: find better solution, the fvsp is = 1221	 timecost = 0.129927s
CS: find better solution, the fvsp is = 1220	 timecost = 0.13s
CS: find better solution, the fvsp is = 1219	 timecost = 0.130073s
CS: find better solution, the fvsp is = 1218	 timecost = 0.130137s
CS: find better solution, the fvsp is = 1217	 timecost = 0.130207s
CS: find better solution, the fvsp is = 1216	 timecost = 0.130279s
CS: find better solution, the fvsp is = 1215	 timecost = 0.130347s
CS: find better solution, the fvsp is = 1214	 timecost = 0.130425s
CS: find better solution, the fvsp is = 1213	 timecost = 0.130496s
CS: find better solution, the fvsp is = 1212	 timecost = 0.130561s
CS: find better solution, the fvsp is = 1211	 timecost = 0.130634s
CS: find better solution, the fvsp is = 1210	 timecost = 0.130707s
CS: find better solution, the fvsp is = 1209	 timecost = 0.130775s
CS: find better solution, the fvsp is = 1208	 timecost = 0.130843s
CS: find better solution, the fvsp is = 1207	 timecost = 0.130909s
CS: find better solution, the fvsp is = 1206	 timecost = 0.130976s
CS: find better solution, the fvsp is = 1205	 timecost = 0.131046s
CS: find better solution, the fvsp is = 1204	 timecost = 0.131122s
CS: find better solution, the fvsp is = 1203	 timecost = 0.131183s
CS: find better solution, the fvsp is = 1202	 timecost = 0.131252s
CS: find better solution, the fvsp is = 1201	 timecost = 0.131317s
CS: find better solution, the fvsp is = 1200	 timecost = 0.131398s
CS: find better solution, the fvsp is = 1199	 timecost = 0.131469s
CS: find better solution, the fvsp is = 1198	 timecost = 0.131534s
CS: find better solution, the fvsp is = 1197	 timecost = 0.131596s
CS: find better solution, the fvsp is = 1196	 timecost = 0.13166s
CS: find better solution, the fvsp is = 1195	 timecost = 0.131725s
CS: find better solution, the fvsp is = 1194	 timecost = 0.131788s
CS: find better solution, the fvsp is = 1193	 timecost = 0.131855s
CS: find better solution, the fvsp is = 1192	 timecost = 0.131927s
CS: find better solution, the fvsp is = 1191	 timecost = 0.131996s
CS: find better solution, the fvsp is = 1190	 timecost = 0.132064s
CS: find better solution, the fvsp is = 1189	 timecost = 0.132136s
CS: find better solution, the fvsp is = 1188	 timecost = 0.132201s
CS: find better solution, the fvsp is = 1187	 timecost = 0.132267s
CS: find better solution, the fvsp is = 1186	 timecost = 0.132341s
CS: find better solution, the fvsp is = 1185	 timecost = 0.132415s
CS: find better solution, the fvsp is = 1184	 timecost = 0.132485s
CS: find better solution, the fvsp is = 1183	 timecost = 0.132555s
CS: find better solution, the fvsp is = 1182	 timecost = 0.132626s
CS: find better solution, the fvsp is = 1181	 timecost = 0.132687s
CS: find better solution, the fvsp is = 1180	 timecost = 0.132755s
CS: find better solution, the fvsp is = 1179	 timecost = 0.132825s
CS: find better solution, the fvsp is = 1178	 timecost = 0.132894s
CS: find better solution, the fvsp is = 1177	 timecost = 0.132962s
CS: find better solution, the fvsp is = 1176	 timecost = 0.133028s
CS: find better solution, the fvsp is = 1175	 timecost = 0.133093s
CS: find better solution, the fvsp is = 1174	 timecost = 0.133157s
CS: find better solution, the fvsp is = 1173	 timecost = 0.133219s
CS: find better solution, the fvsp is = 1172	 timecost = 0.133288s
CS: find better solution, the fvsp is = 1171	 timecost = 0.133354s
CS: find better solution, the fvsp is = 1170	 timecost = 0.133432s
CS: find better solution, the fvsp is = 1169	 timecost = 0.133501s
CS: find better solution, the fvsp is = 1168	 timecost = 0.133578s
CS: find better solution, the fvsp is = 1167	 timecost = 0.133649s
CS: find better solution, the fvsp is = 1166	 timecost = 0.133712s
CS: find better solution, the fvsp is = 1165	 timecost = 0.13378s
CS: find better solution, the fvsp is = 1164	 timecost = 0.133858s
CS: find better solution, the fvsp is = 1163	 timecost = 0.133927s
CS: find better solution, the fvsp is = 1162	 timecost = 0.133989s
CS: find better solution, the fvsp is = 1161	 timecost = 0.134073s
CS: find better solution, the fvsp is = 1160	 timecost = 0.134136s
CS: find better solution, the fvsp is = 1159	 timecost = 0.134215s
CS: find better solution, the fvsp is = 1158	 timecost = 0.134287s
CS: find better solution, the fvsp is = 1157	 timecost = 0.134357s
CS: find better solution, the fvsp is = 1156	 timecost = 0.134435s
CS: find better solution, the fvsp is = 1155	 timecost = 0.134502s
CS: find better solution, the fvsp is = 1154	 timecost = 0.13458s
CS: find better solution, the fvsp is = 1153	 timecost = 0.134657s
CS: find better solution, the fvsp is = 1152	 timecost = 0.134722s
CS: find better solution, the fvsp is = 1151	 timecost = 0.134794s
CS: find better solution, the fvsp is = 1150	 timecost = 0.13487s
CS: find better solution, the fvsp is = 1149	 timecost = 0.134935s
CS: find better solution, the fvsp is = 1148	 timecost = 0.135003s
CS: find better solution, the fvsp is = 1147	 timecost = 0.135082s
CS: find better solution, the fvsp is = 1146	 timecost = 0.135152s
CS: find better solution, the fvsp is = 1145	 timecost = 0.135231s
CS: find better solution, the fvsp is = 1144	 timecost = 0.1353s
CS: find better solution, the fvsp is = 1143	 timecost = 0.135372s
CS: find better solution, the fvsp is = 1142	 timecost = 0.135449s
CS: find better solution, the fvsp is = 1141	 timecost = 0.135519s
CS: find better solution, the fvsp is = 1140	 timecost = 0.135592s
CS: find better solution, the fvsp is = 1139	 timecost = 0.13566s
CS: find better solution, the fvsp is = 1138	 timecost = 0.135727s
CS: find better solution, the fvsp is = 1137	 timecost = 0.135798s
CS: find better solution, the fvsp is = 1136	 timecost = 0.135869s
CS: find better solution, the fvsp is = 1135	 timecost = 0.13594s
CS: find better solution, the fvsp is = 1134	 timecost = 0.136006s
CS: find better solution, the fvsp is = 1133	 timecost = 0.136082s
CS: find better solution, the fvsp is = 1132	 timecost = 0.136167s
CS: find better solution, the fvsp is = 1131	 timecost = 0.136235s
CS: find better solution, the fvsp is = 1130	 timecost = 0.136316s
CS: find better solution, the fvsp is = 1129	 timecost = 0.136396s
CS: find better solution, the fvsp is = 1128	 timecost = 0.136474s
CS: find better solution, the fvsp is = 1127	 timecost = 0.136546s
CS: find better solution, the fvsp is = 1126	 timecost = 0.136613s
CS: find better solution, the fvsp is = 1125	 timecost = 0.136688s
CS: find better solution, the fvsp is = 1124	 timecost = 0.136757s
CS: find better solution, the fvsp is = 1123	 timecost = 0.136835s
CS: find better solution, the fvsp is = 1122	 timecost = 0.136912s
CS: find better solution, the fvsp is = 1121	 timecost = 0.13698s
CS: find better solution, the fvsp is = 1120	 timecost = 0.137052s
CS: find better solution, the fvsp is = 1119	 timecost = 0.13712s
CS: find better solution, the fvsp is = 1118	 timecost = 0.137194s
CS: find better solution, the fvsp is = 1117	 timecost = 0.137267s
CS: find better solution, the fvsp is = 1116	 timecost = 0.137336s
CS: find better solution, the fvsp is = 1115	 timecost = 0.137415s
CS: find better solution, the fvsp is = 1114	 timecost = 0.137481s
CS: find better solution, the fvsp is = 1113	 timecost = 0.137548s
CS: find better solution, the fvsp is = 1112	 timecost = 0.137615s
CS: find better solution, the fvsp is = 1111	 timecost = 0.137684s
CS: find better solution, the fvsp is = 1110	 timecost = 0.137758s
CS: find better solution, the fvsp is = 1109	 timecost = 0.137821s
CS: find better solution, the fvsp is = 1108	 timecost = 0.137883s
CS: find better solution, the fvsp is = 1107	 timecost = 0.137965s
CS: find better solution, the fvsp is = 1106	 timecost = 0.138028s
CS: find better solution, the fvsp is = 1105	 timecost = 0.13813s
CS: find better solution, the fvsp is = 1104	 timecost = 0.1382s
CS: find better solution, the fvsp is = 1103	 timecost = 0.138271s
CS: find better solution, the fvsp is = 1102	 timecost = 0.138336s
CS: find better solution, the fvsp is = 1101	 timecost = 0.138416s
CS: find better solution, the fvsp is = 1100	 timecost = 0.138487s
CS: find better solution, the fvsp is = 1099	 timecost = 0.13855s
CS: find better solution, the fvsp is = 1098	 timecost = 0.138618s
CS: find better solution, the fvsp is = 1097	 timecost = 0.138686s
CS: find better solution, the fvsp is = 1096	 timecost = 0.138752s
CS: find better solution, the fvsp is = 1095	 timecost = 0.138822s
CS: find better solution, the fvsp is = 1094	 timecost = 0.138894s
CS: find better solution, the fvsp is = 1093	 timecost = 0.138957s
CS: find better solution, the fvsp is = 1092	 timecost = 0.139022s
CS: find better solution, the fvsp is = 1091	 timecost = 0.139097s
CS: find better solution, the fvsp is = 1090	 timecost = 0.13917s
CS: find better solution, the fvsp is = 1089	 timecost = 0.139233s
CS: find better solution, the fvsp is = 1088	 timecost = 0.139312s
CS: find better solution, the fvsp is = 1087	 timecost = 0.139385s
CS: find better solution, the fvsp is = 1086	 timecost = 0.139461s
CS: find better solution, the fvsp is = 1085	 timecost = 0.139538s
CS: find better solution, the fvsp is = 1084	 timecost = 0.1707s
CS: find better solution, the fvsp is = 1083	 timecost = 0.170802s
CS: find better solution, the fvsp is = 1082	 timecost = 0.170872s
CS: find better solution, the fvsp is = 1081	 timecost = 0.170943s
CS: find better solution, the fvsp is = 1080	 timecost = 0.171015s
CS: find better solution, the fvsp is = 1079	 timecost = 0.171084s
CS: find better solution, the fvsp is = 1078	 timecost = 0.171148s
CS: find better solution, the fvsp is = 1077	 timecost = 0.171223s
CS: find better solution, the fvsp is = 1076	 timecost = 0.171299s
CS: find better solution, the fvsp is = 1075	 timecost = 0.171372s
CS: find better solution, the fvsp is = 1074	 timecost = 0.171457s
CS: find better solution, the fvsp is = 1073	 timecost = 0.171526s
CS: find better solution, the fvsp is = 1072	 timecost = 0.171601s
CS: find better solution, the fvsp is = 1071	 timecost = 0.171672s
CS: find better solution, the fvsp is = 1070	 timecost = 0.171742s
CS: find better solution, the fvsp is = 1069	 timecost = 0.171815s
CS: find better solution, the fvsp is = 1068	 timecost = 0.171884s
CS: find better solution, the fvsp is = 1067	 timecost = 0.171951s
CS: find better solution, the fvsp is = 1066	 timecost = 0.172031s
CS: find better solution, the fvsp is = 1065	 timecost = 0.172095s
CS: find better solution, the fvsp is = 1064	 timecost = 0.172165s
CS: find better solution, the fvsp is = 1063	 timecost = 0.172235s
CS: find better solution, the fvsp is = 1062	 timecost = 0.172312s
CS: find better solution, the fvsp is = 1061	 timecost = 0.172386s
CS: find better solution, the fvsp is = 1060	 timecost = 0.172455s
CS: find better solution, the fvsp is = 1059	 timecost = 0.172529s
CS: find better solution, the fvsp is = 1058	 timecost = 0.172604s
CS: find better solution, the fvsp is = 1057	 timecost = 0.172673s
CS: find better solution, the fvsp is = 1056	 timecost = 0.17274s
CS: find better solution, the fvsp is = 1055	 timecost = 0.17281s
CS: find better solution, the fvsp is = 1054	 timecost = 0.172882s
CS: find better solution, the fvsp is = 1053	 timecost = 0.172958s
CS: find better solution, the fvsp is = 1052	 timecost = 0.173032s
CS: find better solution, the fvsp is = 1051	 timecost = 0.173101s
CS: find better solution, the fvsp is = 1050	 timecost = 0.173171s
CS: find better solution, the fvsp is = 1049	 timecost = 0.173239s
CS: find better solution, the fvsp is = 1048	 timecost = 0.173316s
CS: find better solution, the fvsp is = 1047	 timecost = 0.173399s
CS: find better solution, the fvsp is = 1046	 timecost = 0.173475s
CS: find better solution, the fvsp is = 1045	 timecost = 0.173543s
CS: find better solution, the fvsp is = 1044	 timecost = 0.173617s
CS: find better solution, the fvsp is = 1043	 timecost = 0.173687s
CS: find better solution, the fvsp is = 1042	 timecost = 0.173756s
CS: find better solution, the fvsp is = 1041	 timecost = 0.173819s
CS: find better solution, the fvsp is = 1040	 timecost = 0.173889s
CS: find better solution, the fvsp is = 1039	 timecost = 0.173967s
CS: find better solution, the fvsp is = 1038	 timecost = 0.174051s
CS: find better solution, the fvsp is = 1037	 timecost = 0.174123s
CS: find better solution, the fvsp is = 1036	 timecost = 0.174194s
CS: find better solution, the fvsp is = 1035	 timecost = 0.174264s
CS: find better solution, the fvsp is = 1034	 timecost = 0.174341s
CS: find better solution, the fvsp is = 1033	 timecost = 0.174421s
CS: find better solution, the fvsp is = 1032	 timecost = 0.174493s
CS: find better solution, the fvsp is = 1031	 timecost = 0.17456s
CS: find better solution, the fvsp is = 1030	 timecost = 0.174627s
CS: find better solution, the fvsp is = 1029	 timecost = 0.174698s
CS: find better solution, the fvsp is = 1028	 timecost = 0.17477s
CS: find better solution, the fvsp is = 1027	 timecost = 0.174846s
CS: find better solution, the fvsp is = 1026	 timecost = 0.174915s
CS: find better solution, the fvsp is = 1025	 timecost = 0.174978s
CS: find better solution, the fvsp is = 1024	 timecost = 0.175052s
CS: find better solution, the fvsp is = 1023	 timecost = 0.175123s
CS: find better solution, the fvsp is = 1022	 timecost = 0.175195s
CS: find better solution, the fvsp is = 1021	 timecost = 0.175268s
CS: find better solution, the fvsp is = 1020	 timecost = 0.175348s
CS: find better solution, the fvsp is = 1019	 timecost = 0.175457s
CS: find better solution, the fvsp is = 1018	 timecost = 0.175553s
CS: find better solution, the fvsp is = 1017	 timecost = 0.175632s
CS: find better solution, the fvsp is = 1016	 timecost = 0.175703s
CS: find better solution, the fvsp is = 1015	 timecost = 0.17578s
CS: find better solution, the fvsp is = 1014	 timecost = 0.175853s
CS: find better solution, the fvsp is = 1013	 timecost = 0.175925s
CS: find better solution, the fvsp is = 1012	 timecost = 0.175998s
CS: find better solution, the fvsp is = 1011	 timecost = 0.176088s
CS: find better solution, the fvsp is = 1010	 timecost = 0.200915s
CS: find better solution, the fvsp is = 1009	 timecost = 0.20102s
CS: find better solution, the fvsp is = 1008	 timecost = 0.2011s
CS: find better solution, the fvsp is = 1007	 timecost = 0.201165s
CS: find better solution, the fvsp is = 1006	 timecost = 0.201234s
CS: find better solution, the fvsp is = 1005	 timecost = 0.201307s
CS: find better solution, the fvsp is = 1004	 timecost = 0.20138s
CS: find better solution, the fvsp is = 1003	 timecost = 0.201446s
CS: find better solution, the fvsp is = 1002	 timecost = 0.201524s
CS: find better solution, the fvsp is = 1001	 timecost = 0.201597s
CS: find better solution, the fvsp is = 1000	 timecost = 0.201674s
CS: find better solution, the fvsp is = 999	 timecost = 0.201741s
CS: find better solution, the fvsp is = 998	 timecost = 0.201816s
CS: find better solution, the fvsp is = 997	 timecost = 0.201888s
CS: find better solution, the fvsp is = 996	 timecost = 0.201959s
CS: find better solution, the fvsp is = 995	 timecost = 0.20203s
CS: find better solution, the fvsp is = 994	 timecost = 0.202104s
CS: find better solution, the fvsp is = 993	 timecost = 0.202166s
CS: find better solution, the fvsp is = 992	 timecost = 0.202231s
CS: find better solution, the fvsp is = 991	 timecost = 0.202314s
CS: find better solution, the fvsp is = 990	 timecost = 0.202387s
CS: find better solution, the fvsp is = 989	 timecost = 0.202465s
CS: find better solution, the fvsp is = 988	 timecost = 0.202544s
CS: find better solution, the fvsp is = 987	 timecost = 0.202614s
CS: find better solution, the fvsp is = 986	 timecost = 0.202684s
CS: find better solution, the fvsp is = 985	 timecost = 0.202754s
CS: find better solution, the fvsp is = 984	 timecost = 0.202829s
CS: find better solution, the fvsp is = 983	 timecost = 0.202901s
CS: find better solution, the fvsp is = 982	 timecost = 0.202976s
CS: find better solution, the fvsp is = 981	 timecost = 0.203056s
CS: find better solution, the fvsp is = 980	 timecost = 0.22299s
CS: find better solution, the fvsp is = 979	 timecost = 0.223101s
CS: find better solution, the fvsp is = 978	 timecost = 0.223169s
CS: find better solution, the fvsp is = 977	 timecost = 0.223235s
CS: find better solution, the fvsp is = 976	 timecost = 0.223307s
CS: find better solution, the fvsp is = 975	 timecost = 0.223395s
CS: find better solution, the fvsp is = 974	 timecost = 0.223464s
CS: find better solution, the fvsp is = 973	 timecost = 0.223535s
CS: find better solution, the fvsp is = 972	 timecost = 0.22361s
CS: find better solution, the fvsp is = 971	 timecost = 0.2237s
CS: find better solution, the fvsp is = 970	 timecost = 0.22377s
CS: find better solution, the fvsp is = 969	 timecost = 0.223837s
CS: find better solution, the fvsp is = 968	 timecost = 0.223911s
CS: find better solution, the fvsp is = 967	 timecost = 0.223984s
CS: find better solution, the fvsp is = 966	 timecost = 0.224054s
CS: find better solution, the fvsp is = 965	 timecost = 0.24133s
CS: find better solution, the fvsp is = 964	 timecost = 0.241417s
CS: find better solution, the fvsp is = 963	 timecost = 0.241494s
CS: find better solution, the fvsp is = 962	 timecost = 0.241571s
CS: find better solution, the fvsp is = 961	 timecost = 0.241657s
CS: find better solution, the fvsp is = 960	 timecost = 0.241721s
CS: find better solution, the fvsp is = 959	 timecost = 0.241793s
CS: find better solution, the fvsp is = 958	 timecost = 0.241861s
CS: find better solution, the fvsp is = 957	 timecost = 0.241938s
CS: find better solution, the fvsp is = 956	 timecost = 0.242017s
CS: find better solution, the fvsp is = 955	 timecost = 0.242085s
CS: find better solution, the fvsp is = 954	 timecost = 0.242159s
CS: find better solution, the fvsp is = 953	 timecost = 0.242228s
CS: find better solution, the fvsp is = 952	 timecost = 0.242296s
CS: find better solution, the fvsp is = 951	 timecost = 0.242366s
CS: find better solution, the fvsp is = 950	 timecost = 0.258398s
CS: find better solution, the fvsp is = 949	 timecost = 0.258498s
CS: find better solution, the fvsp is = 948	 timecost = 0.258574s
CS: find better solution, the fvsp is = 947	 timecost = 0.258652s
CS: find better solution, the fvsp is = 946	 timecost = 0.25872s
CS: find better solution, the fvsp is = 945	 timecost = 0.25879s
CS: find better solution, the fvsp is = 944	 timecost = 0.258857s
CS: find better solution, the fvsp is = 943	 timecost = 0.258935s
CS: find better solution, the fvsp is = 942	 timecost = 0.259018s
CS: find better solution, the fvsp is = 941	 timecost = 0.259088s
CS: find better solution, the fvsp is = 940	 timecost = 0.259164s
CS: find better solution, the fvsp is = 939	 timecost = 0.259233s
CS: find better solution, the fvsp is = 938	 timecost = 0.259315s
CS: find better solution, the fvsp is = 937	 timecost = 0.272335s
CS: find better solution, the fvsp is = 936	 timecost = 0.272421s
CS: find better solution, the fvsp is = 935	 timecost = 0.2725s
CS: find better solution, the fvsp is = 934	 timecost = 0.272572s
CS: find better solution, the fvsp is = 933	 timecost = 0.272648s
CS: find better solution, the fvsp is = 932	 timecost = 0.272729s
CS: find better solution, the fvsp is = 931	 timecost = 0.272798s
CS: find better solution, the fvsp is = 930	 timecost = 0.298505s
CS: find better solution, the fvsp is = 929	 timecost = 0.298593s
CS: find better solution, the fvsp is = 928	 timecost = 0.298664s
CS: find better solution, the fvsp is = 927	 timecost = 0.298742s
CS: find better solution, the fvsp is = 926	 timecost = 0.298813s
CS: find better solution, the fvsp is = 925	 timecost = 0.311018s
CS: find better solution, the fvsp is = 924	 timecost = 0.311106s
CS: find better solution, the fvsp is = 923	 timecost = 0.311174s
CS: find better solution, the fvsp is = 922	 timecost = 0.311263s
CS: find better solution, the fvsp is = 921	 timecost = 0.311343s
CS: find better solution, the fvsp is = 920	 timecost = 0.311412s
CS: find better solution, the fvsp is = 919	 timecost = 0.322427s
CS: find better solution, the fvsp is = 918	 timecost = 0.322523s
CS: find better solution, the fvsp is = 917	 timecost = 0.322595s
CS: find better solution, the fvsp is = 916	 timecost = 0.322665s
CS: find better solution, the fvsp is = 915	 timecost = 0.333833s
CS: find better solution, the fvsp is = 914	 timecost = 0.356163s
CS: find better solution, the fvsp is = 913	 timecost = 0.366939s
CS: find better solution, the fvsp is = 912	 timecost = 0.367025s
CS: find better solution, the fvsp is = 911	 timecost = 0.377724s
CS: find better solution, the fvsp is = 910	 timecost = 0.38821s
CS: find better solution, the fvsp is = 909	 timecost = 0.398494s
CS: find better solution, the fvsp is = 908	 timecost = 0.40872s
CS: find better solution, the fvsp is = 907	 timecost = 0.419179s
CS: find better solution, the fvsp is = 906	 timecost = 0.429562s
CS: find better solution, the fvsp is = 905	 timecost = 0.429646s
CS: find better solution, the fvsp is = 904	 timecost = 0.43923s
CS: find better solution, the fvsp is = 903	 timecost = 0.439321s
CS: find better solution, the fvsp is = 902	 timecost = 0.439393s
CS: find better solution, the fvsp is = 901	 timecost = 0.439465s
CS: find better solution, the fvsp is = 900	 timecost = 0.458432s
CS: find better solution, the fvsp is = 899	 timecost = 0.458542s
CS: find better solution, the fvsp is = 898	 timecost = 0.484702s
CS: find better solution, the fvsp is = 897	 timecost = 0.484792s
CS: find better solution, the fvsp is = 896	 timecost = 0.484863s
CS: find better solution, the fvsp is = 895	 timecost = 0.484933s
CS: find better solution, the fvsp is = 894	 timecost = 0.599274s
CS: find better solution, the fvsp is = 893	 timecost = 0.607908s
CS: find better solution, the fvsp is = 892	 timecost = 0.643059s
CS: find better solution, the fvsp is = 891	 timecost = 0.643162s
CS: find better solution, the fvsp is = 890	 timecost = 0.686048s
CS: find better solution, the fvsp is = 889	 timecost = 0.703289s
CS: find better solution, the fvsp is = 888	 timecost = 0.703379s
CS: find better solution, the fvsp is = 887	 timecost = 0.703449s
CS: find better solution, the fvsp is = 886	 timecost = 0.764721s
CS: find better solution, the fvsp is = 885	 timecost = 0.764828s
CS: find better solution, the fvsp is = 884	 timecost = 0.764896s
CS: find better solution, the fvsp is = 883	 timecost = 0.799472s
CS: find better solution, the fvsp is = 882	 timecost = 0.799569s
CS: find better solution, the fvsp is = 881	 timecost = 0.799639s
CS: find better solution, the fvsp is = 880	 timecost = 0.816214s
CS: find better solution, the fvsp is = 879	 timecost = 0.988891s
CS: find better solution, the fvsp is = 878	 timecost = 0.989012s
CS: find better solution, the fvsp is = 877	 timecost = 0.997212s
CS: find better solution, the fvsp is = 876	 timecost = 0.997309s
CS: find better solution, the fvsp is = 875	 timecost = 1.07377s
CS: find better solution, the fvsp is = 874	 timecost = 1.083s
CS: find better solution, the fvsp is = 873	 timecost = 1.08311s
CS: find better solution, the fvsp is = 872	 timecost = 1.09237s
CS: find better solution, the fvsp is = 871	 timecost = 1.10961s
CS: find better solution, the fvsp is = 870	 timecost = 1.118s
CS: find better solution, the fvsp is = 869	 timecost = 1.1249s
CS: find better solution, the fvsp is = 868	 timecost = 1.22954s
CS: find better solution, the fvsp is = 867	 timecost = 1.2678s
CS: find better solution, the fvsp is = 866	 timecost = 1.36829s
CS: find better solution, the fvsp is = 865	 timecost = 1.38553s
CS: find better solution, the fvsp is = 864	 timecost = 1.39369s
CS: find better solution, the fvsp is = 863	 timecost = 1.43164s
CS: find better solution, the fvsp is = 862	 timecost = 1.43173s
CS: find better solution, the fvsp is = 861	 timecost = 1.49519s
CS: find better solution, the fvsp is = 860	 timecost = 1.76495s
CS: find better solution, the fvsp is = 859	 timecost = 1.77252s
CS: find better solution, the fvsp is = 858	 timecost = 1.8353s
CS: find better solution, the fvsp is = 857	 timecost = 1.8941s
CS: find better solution, the fvsp is = 856	 timecost = 1.94938s
CS: find better solution, the fvsp is = 855	 timecost = 1.94949s
CS: find better solution, the fvsp is = 854	 timecost = 2.1936s
CS: find better solution, the fvsp is = 853	 timecost = 2.19372s
CS: find better solution, the fvsp is = 852	 timecost = 2.23552s
CS: find better solution, the fvsp is = 851	 timecost = 2.30855s
CS: find better solution, the fvsp is = 850	 timecost = 2.52851s
CS: find better solution, the fvsp is = 849	 timecost = 2.9233s
CS: find better solution, the fvsp is = 848	 timecost = 2.92354s
CS: find better solution, the fvsp is = 847	 timecost = 3.13675s
CS: find better solution, the fvsp is = 846	 timecost = 3.13689s
CS: find better solution, the fvsp is = 845	 timecost = 3.25583s
CS: find better solution, the fvsp is = 844	 timecost = 3.6162s
CS: find better solution, the fvsp is = 843	 timecost = 4.04109s
CS: find better solution, the fvsp is = 842	 timecost = 4.43596s
CS: find better solution, the fvsp is = 841	 timecost = 4.4517s
CS: find better solution, the fvsp is = 840	 timecost = 4.67156s
CS: find better solution, the fvsp is = 839	 timecost = 4.689s
CS: find better solution, the fvsp is = 838	 timecost = 4.8011s
CS: find better solution, the fvsp is = 837	 timecost = 5.00155s
CS: find better solution, the fvsp is = 836	 timecost = 6.1254s
CS: find better solution, the fvsp is = 835	 timecost = 7.05061s
CS: find better solution, the fvsp is = 834	 timecost = 7.29795s
CS: find better solution, the fvsp is = 833	 timecost = 7.44491s
CS: find better solution, the fvsp is = 832	 timecost = 7.48972s
CS: find better solution, the fvsp is = 831	 timecost = 7.60979s
CS: find better solution, the fvsp is = 830	 timecost = 7.64507s
CS: find better solution, the fvsp is = 829	 timecost = 7.72766s
CS: find better solution, the fvsp is = 828	 timecost = 7.94159s
CS: find better solution, the fvsp is = 827	 timecost = 8.58544s
CS: find better solution, the fvsp is = 826	 timecost = 12.4074s
CS: find better solution, the fvsp is = 825	 timecost = 12.5504s
CS: find better solution, the fvsp is = 824	 timecost = 13.2187s
CS: find better solution, the fvsp is = 823	 timecost = 13.3231s
CS: find better solution, the fvsp is = 822	 timecost = 13.3232s
CS: find better solution, the fvsp is = 821	 timecost = 13.3388s
CS: find better solution, the fvsp is = 820	 timecost = 17.4271s
CS: find better solution, the fvsp is = 819	 timecost = 22.2014s
CS: find better solution, the fvsp is = 818	 timecost = 22.6911s
CS: find better solution, the fvsp is = 817	 timecost = 24.9087s
CS: find better solution, the fvsp is = 816	 timecost = 25.276s
CS: find better solution, the fvsp is = 815	 timecost = 25.394s
CS: find better solution, the fvsp is = 814	 timecost = 25.5386s
CS: find better solution, the fvsp is = 813	 timecost = 38.0546s
CS: find better solution, the fvsp is = 812	 timecost = 39.6148s
CS: find better solution, the fvsp is = 811	 timecost = 39.7851s
CS: find better solution, the fvsp is = 810	 timecost = 48.1943s
CS: find better solution, the fvsp is = 809	 timecost = 60.417s
CS: find better solution, the fvsp is = 808	 timecost = 60.4645s
CS: find better solution, the fvsp is = 807	 timecost = 63.5601s
CS: find better solution, the fvsp is = 806	 timecost = 63.8047s
CS: find better solution, the fvsp is = 805	 timecost = 76.4442s
CS: find better solution, the fvsp is = 804	 timecost = 89.4104s
CS: find better solution, the fvsp is = 803	 timecost = 91.2539s
CS: find better solution, the fvsp is = 802	 timecost = 96.1189s
CS: find better solution, the fvsp is = 801	 timecost = 103.024s
CS: find better solution, the fvsp is = 800	 timecost = 105.069s
CS: find better solution, the fvsp is = 799	 timecost = 105.92s
CS: find better solution, the fvsp is = 798	 timecost = 152.377s
CS: find better solution, the fvsp is = 797	 timecost = 249.486s
CS: find better solution, the fvsp is = 796	 timecost = 262.534s
CS: find better solution, the fvsp is = 795	 timecost = 289.956s
CS: find better solution, the fvsp is = 794	 timecost = 291.89s
CS: find better solution, the fvsp is = 793	 timecost = 430.181s
CS: find better solution, the fvsp is = 792	 timecost = 444.117s
CS: find better solution, the fvsp is = 791	 timecost = 486.265s
CS: find better solution, the fvsp is = 790	 timecost = 506.743s
CS: find better solution, the fvsp is = 789	 timecost = 507.104s
CS: find better solution, the fvsp is = 788	 timecost = 527.941s
CS: find better solution, the fvsp is = 787	 timecost = 559.796s
CS: find better solution, the fvsp is = 786	 timecost = 713.663s
CS: find better solution, the fvsp is = 785	 timecost = 745.969s
CS: find better solution, the fvsp is = 784	 timecost = 747.515s
CS: find better solution, the fvsp is = 783	 timecost = 750.489s
totalTime = 1000.01
the min fvsp set size is:783
total round =149563 pertTime = 5942
updateVertexTime = 186843736
sequence_best:
1469 2343 1117 2132 342 2496 1859 2226 2430 1663 745 2474 1161 2130 1556 1968 266 746 1513 1965 2111 801 1811 1367 918 1266 1690 1578 888 1936 1348 1761 503 1698 2083 387 1661 2369 1429 1473 1062 2103 2336 2465 1526 1629 2425 1657 2203 1196 2165 1055 2401 1607 1194 1250 1808 1365 1672 458 1730 2256 2255 2320 2121 2421 2079 588 1818 617 752 2125 1973 1120 1424 2223 1746 1127 665 1586 1369 1414 1388 2333 732 2075 713 1836 1394 1712 1332 1481 2393 1780 1891 657 1787 1392 805 624 951 828 1626 2129 709 995 1500 1430 2242 695 1854 1678 1014 2494 1598 2120 2489 1542 2049 1739 968 2186 1222 1184 2118 1411 1494 2128 487 2204 456 756 1963 879 1427 1595 2219 1028 1630 1002 1038 1835 1474 2157 1766 1845 1043 2234 1282 1403 2461 1063 688 1832 1554 2113 1748 1623 912 2182 2140 2433 643 1044 2173 1276 1580 2217 1285 2480 2287 1219 303 976 450 2115 1492 1997 763 2321 2459 1714 1269 703 1195 1020 2381 1231 1876 2460 405 1622 2072 1989 2466 1357 1689 1933 500 2052 2055 2450 345 463 2122 601 1371 2329 507 590 1337 2289 1847 1289 1103 851 1077 896 1758 468 2105 2126 1172 2337 2266 352 1070 1303 1364 1729 854 2106 1278 1254 677 1996 579 1588 917 754 2402 373 1695 1280 492 271 2399 1620 2471 517 1153 2420 838 1779 837 704 606 1335 1639 878 1187 1478 1726 1634 2082 1396 890 501 1887 974 2018 1489 646 514 1882 883 1479 1789 1833 1877 1671 2277 422 773 1051 1611 1130 2241 1644 1581 1543 1105 1060 670 1247 1793 906 1939 2194 1265 2074 2325 1592 1976 1719 1040 1484 2438 1350 659 1321 1742 1074 2444 2012 2168 602 1259 608 2174 618 374 1007 1005 2340 1897 755 2262 664 534 1587 1853 325 2230 1691 1839 1869 1296 1284 675 328 2024 1934 2076 2249 2437 1946 489 1861 1137 2467 1555 2332 1391 2290 886 857 2324 1449 627 357 1530 1320 1874 1539 722 1428 1382 1356 2206 1463 1124 580 1202 1640 2334 2210 1566 1201 1366 2190 1591 2367 1262 1753 2039 2350 1754 2345 595 1406 2357 2147 2150 462 2026 2387 1288 784 502 1067 1010 860 1770 1091 1462 1642 924 1297 870 515 1049 1355 312 2252 1971 1949 524 2084 1215 2488 2036 1795 1261 1765 2141 2243 2338 1520 869 1107 1600 467 482 1412 1699 832 930 1686 1907 661 663 1309 1615 1817 2022 370 744 681 1734 1823 2205 781 2119 2341 1181 1740 1628 901 1563 1271 1092 819 1904 1407 2137 889 1455 565 1081 864 1268 1128 816 676 1918 2237 1785 1168 847 981 1570 1264 1147 2492 2286 522 903 611 1831 1134 1960 2045 2302 2463 1893 2370 2098 2133 1975 967 707 1374 1193 2093 2395 1255 2419 2422 936 1665 1192 2211 1003 1177 993 1174 2013 2453 2347 1862 1804 2415 2191 1619 1425 1417 1409 1518 944 2032 1224 585 1329 785 2175 1707 1373 2374 1516 1257 1189 923 2365 528 2047 317 2025 179 1638 1286 2017 834 2405 1653 1999 2386 1994 586 863 1938 2301 1246 1547 1185 1256 592 2351 747 1864 1881 1313 1400 2411 1935 1722 914 1458 1679 1606 770 1019 2457 915 973 2455 1199 247 1441 2020 1806 1148 970 881 288 1143 1346 2436 961 2413 2443 1197 1590 1815 1983 1235 1978 1828 2478 1287 1687 1998 1448 1898 1944 1277 1892 1956 2188 2481 416 2388 2342 698 1800 1784 2139 1903 1157 2178 1959 1472 1110 909 556 2409 1668 1724 1442 956 511 1150 2193 2067 1274 904 596 2297 730 2280 2027 194 1917 1912 1943 1768 1387 1771 761 2054 1501 2009 1476 1731 1245 998 1191 2462 2264 2439 2159 1609 734 1419 905 1324 300 2123 1658 1772 2218 2177 1013 2303 1930 2152 1841 1156 650 960 1979 1614 2484 1304 2155 1947 894 1624 1182 634 651 558 2298 1829 433 1684 2209 978 2391 1905 1422 2184 2127 1701 2232 674 931 759 111 246 899 849 1599 128 669 2004 1253 1743 1844 2307 2323 1139 1878 2146 348 1146 1456 1865 1301 2265 934 920 986 1155 1816 1064 1713 2379 1447 1072 519 1333 2200 1889 1880 2124 1980 2214 2224 2095 1423 381 954 574 1929 557 1604 2057 382 933 1491 1233 1705 806 539 1825 1783 2117 2354 1001 1790 817 1888 1840 2448 782 1496 779 1444 2495 2464 2238 2360 1545 569 2424 409 1249 2490 1225 2331 2073 1073 2172 1243 1664 1830 1750 2007 907 684 2451 1662 2231 256 600 2005 1145 1843 1741 2449 1258 2070 1056 1279 740 2181 1410 2087 1706 1118 836 2305 950 2063 2144 1217 1216 205 1906 2261 327 2156 1562 2317 1986 2267 2423 2153 1846 2160 1858 1605 1341 1540 2315 955 910 2044 919 1360 655 2116 1510 2060 1211 407 900 963 2101 1498 1436 2035 1059 2376 1535 2251 1531 1088 1053 505 2475 1149 792 866 1084 628 2244 2308 2112 1482 989 818 1220 1511 1345 1420 945 1763 1559 415 1047 2189 1962 2015 2179 536 885 491 858 984 867 1775 1573 1108 685 2108 1593 2110 2081 1160 2208 2356 959 1760 2327 1140 1848 2339 584 2396 1519 1485 2176 1961 2094 2434 2080 475 1575 1090 299 737 1950 1508 1608 2185 1347 2454 434 1769 2473 2417 2239 2476 1616 1572 1229 1827 1440 2296 493 2199 2258 396 778 1708 2002 2418 605 1075 1183 2164 2269 1693 2404 2077 1359 1509 1910 2154 723 2348 631 138 1618 1886 977 1728 1517 1034 1927 1732 1102 1574 1214 478 2136 1035 2406 666 1656 88 239 689 461 1747 644 2254 1046 2319 1082 1071 2363 2375 2477 1735 827 829 693 2064 2028 2042 1571 1267 1791 2034 1171 1632 656 2259 772 1549 1186 1012 2385 620 604 937 654 1471 265 2000 2143 2114 369 1132 1781 2358 552 566 1188 1536 506 1305 1809 2151 1692 2100 1116 1239 2400 1993 735 769 1826 576 1162 1506 952 1310 236 2441 2102 1426 275 2043 1696 835 1377 2281 287 1125 1923 1121 1778 1749 1465 2109 1204 294 2031 1895 1270 2235 636 1176 1158 946 2033 1703 1512 947 2316 2195 251 1386 884 2053 1505 1281 2091 983 1435 1652 635 2225 1579 466 990 1209 1037 2248 1651 2260 927 1937 714 1856 1884 799 992 1577 1955 1114 2382 2019 649 1470 2380 1389 1300 1024 1097 913 1198 290 929 1306 2284 2006 1643 1178 1534 2068 1307 1564 1764 2040 394 1318 1908 2499 1924 1273 1902 1438 749 2294 1141 2011 1395 1483 1327 1009 2161 2215 2271 862 1738 982 2227 891 1637 1819 708 446 1076 2482 941 2229 1641 1953 1866 813 1675 1418 1205 2479 612 1086 1302 1521 1940 2275 2131 1700 1685 383 1879 673 2089 821 1151 715 2220 2062 1165 1805 2069 2486 2192 2065 2228 1727 1011 2050 1502 2166 2398 368 1596 1988 1206 1393 1617 2403 347 1702 1900 1957 1529 1709 2485 1913 2361 1299 1443 1855 897 1890 1964 783 2346 464 846 1136 2390 529 1179 1915 1680 726 1645 526 856 2090 610 1824 793 278 1025 1569 2276 2359 2368 1061 795 843 1405 1798 2426 1794 1317 1452 562 2270 1138 1745 1931 332 2282 1799 1941 1210 593 2061 1413 1951 2372 571 2493 2392 2288 2497 2030 406 1036 1594 479 1322 2046 2312 541 725 2097 844 1295 892 2257 1725 1112 1776 633 2096 2483 378 393 1450 2432 1093 1252 372 1631 1871 1339 875 2304 2037 1967 748 1432 359 2001 1291 486 330 786 1232 1004 1958 1226 1106 2180 587 512 1792 297 1920 877 436 1974 496 1372 1711 1169 495 705 1376 2171 902 553 2274 1822 1885 2326 2397 1752 2253 1237 2167 1113 454 809 2314 1336 721 1104 1464 1548 1857 2088 469 2349 2410 789 777 1340 2273 112 430 2268 823 1984 718 2293 1283 1812 1248 2008 1032 1625 2330 1353 2447 2246 1488 2469 1244 1173 1251 1459 1677 733 2003 1218 2310 1627 2384 1314 1499 1228 1860 2071 706 1612 428 2344 2362 2429 2428 2048 1601 2364 420 1546 1646 2236 1659 2295 1610 2272 1751 1495 2086 421 2016 1016 1439 2318 1380 2201 2292 1454 1057 1397 852 796 1029 1230 1788 916 1720 1736 1385 2066 490 2085 1351 1585 2148 123 1557 2198 1486 1180 455 377 1342 1421 1849 563 2010 1457 1868 1666 1807 1227 1873 2377 964 880 758 1514 2056 1925 2279 1982 1159 1133 476 1154 1558 1987 364 1175 2487 2170 1311 1126 1810 1095 1331 1240 1821 2468 567 1203 2412 1756 2285 980 1431 859 2138 2092 855 1688 1774 1550 731 729 2221 1633 2306 242 2202 682 551 1676 1842 2145 1334 614 2328 549 483 1597 1363 1602 1308 1896 1757 1008 2051 1445 1078 1493 2187 1773 2366 1144 865 1466 319 1674 276 1383 1238 2353 1977 1241 1820 1298 750 2407 1942 2383 985 572 630 1123 283 1932 223 2435 625 1523 898 687 1911 583 1293 453 2458 2135 1490 2163 2371 2247 1636 2107 2207 1762 768 1948 1567 1697 1361 1717 2291 2309 2162 427 1921 2245 1015 2183 1926 1294 2456 1670 1952 1292 1635 2470 1272 1468 2313 2014 1852 2196 2169 2352 1401 1507 1851 1352 1928 1786 1718 1694 2491 2446 2431 1782 2212 814 1319 1814 2059 1972 2452 1919 2472 1212 1503 470 1068 640 2104 1021 2445 774 1883 2442 1208 2240 751 197 1850 441 1368 957 1023 2394 2078 1058 1017 1101 958 1669 2142 1647 1200 1316 1872 2427 996 1026 1723 2378 1899 313 966 
s1_count = 0

key nodes
384 171 390 110 599 55 2408 440 1416 192 953 250 1087 1328 521 386 392 186 473 318 224 442 820 1129 344 129 1080 678 1867 679 555 1098 363 1755 338 760 1170 484 361 61 531 2099 143 316 939 1648 448 1922 82 1875 220 803 47 459 1330 1041 1000 277 508 353 399 1673 132 2283 81 697 1446 1969 690 93 1315 2 249 1715 3 400 293 29 1649 122 938 1683 447 1384 743 1142 395 1497 1945 1236 873 333 1050 65 815 272 89 694 202 1460 893 701 62 766 2498 2216 804 335 642 0 1553 1099 2158 259 269 199 21 762 365 570 188 1901 314 613 609 845 174 1375 141 1402 449 791 37 20 253 1582 1089 1576 1434 218 765 1164 460 115 2373 308 975 437 198 822 343 48 1163 831 101 103 824 412 162 234 481 1475 1981 244 282 680 1487 2149 874 238 257 739 56 1544 711 183 686 1379 403 91 710 790 638 258 2038 388 414 668 152 92 887 337 581 151 1213 1527 2222 1870 36 621 658 1344 304 60 99 691 622 895 928 969 1909 1069 1682 351 1970 2250 942 1995 598 153 255 321 712 87 452 1079 1065 217 653 18 306 876 156 1480 225 672 1045 1290 545 210 1524 1083 107 1560 9 607 632 812 1349 371 830 498 155 59 181 424 172 582 1263 5 354 189 720 98 494 28 871 413 116 117 1398 211 626 245 1381 366 212 542 497 1039 284 1834 367 58 136 1362 987 118 296 810 254 215 39 64 480 1568 97 280 104 267 35 94 391 994 1613 311 1802 324 2134 1916 1453 1 716 389 15 540 1461 167 1914 147 2311 191 776 216 926 75 767 991 1030 1054 261 229 811 182 1650 286 546 42 738 159 548 222 24 339 780 775 537 616 2278 70 1803 1767 667 380 594 444 1621 154 787 72 11 13 150 12 2300 807 4 1135 201 564 292 401 362 23 358 1589 78 561 1260 320 1654 948 190 131 1541 1167 1863 700 1122 262 922 1716 523 639 741 477 7 1408 108 1561 1532 1207 2197 1323 1115 652 471 45 1100 180 520 206 535 527 240 264 1404 350 30 1066 1042 230 268 355 33 516 340 196 1704 219 298 2440 31 248 417 164 1655 178 841 25 532 273 19 233 1528 252 165 148 41 1533 504 757 1338 1223 1603 457 2233 1565 736 200 260 227 1433 559 100 1660 237 423 270 925 10 474 623 439 1992 826 86 2023 53 560 119 323 788 629 509 410 1152 105 139 1710 1504 2263 1721 525 742 398 203 999 67 207 221 660 645 334 66 38 1094 140 438 2355 965 728 597 1190 988 80 185 485 76 408 1085 1006 142 724 1096 882 17 932 435 1991 671 349 411 289 195 577 43 1985 641 235 543 163 83 341 1312 861 120 193 114 2335 839 121 426 54 1415 451 95 134 127 1325 662 204 1354 1759 647 84 1119 418 1552 603 764 40 431 22 794 109 49 699 175 591 547 144 187 1131 126 1027 1801 940 488 176 648 329 14 1399 402 44 445 85 2029 228 510 46 170 77 573 208 1343 34 1667 397 74 419 692 1522 1242 1275 1584 263 356 209 130 305 1537 465 232 962 307 1326 1733 1467 1033 173 90 213 6 274 1525 57 425 52 997 51 533 166 1837 443 102 825 125 518 1378 1048 2021 853 113 281 808 702 719 972 472 1234 243 921 310 214 619 2058 1052 146 911 935 949 137 124 404 1018 797 16 1166 133 568 309 161 872 360 160 979 302 379 315 50 226 1221 753 291 637 158 615 848 32 1894 1477 842 71 1111 96 908 530 1796 285 346 1358 63 1390 1515 943 589 375 157 2213 26 69 1990 840 727 1437 1797 1838 145 575 696 385 499 73 8 683 1031 168 554 1022 771 544 538 1109 231 800 1954 376 184 1777 833 550 295 241 79 578 1583 68 429 432 1681 717 322 798 971 177 149 301 135 331 169 850 1737 27 802 868 326 279 106 336 2414 513 
