# Supplementary material for: Dynamic thresholding search for the feedback vertex set problem
Source: PeerJ Comput Sci. 2023 Feb 10;9:e1245. doi: 10.7717/peerj-cs.1245 (PMC10280643; doi:10.7717/peerj-cs.1245)
Supplement: Supplemental Information 4 — Each data indicates a series of the best objective values, the ever-found optimal solutions, and the corresponding computation time obtained by our algorithm in the search process. [file peerj-cs-09-1245-s004.zip › results/ThirdCategory/s2750-27400.txt]

Number of vertexes = 2750
Number of edges = 27400
n' = 2739
m' = 27380
reduction time cost = 0.000206
the threhold is 15
seed = 331453491
Complete the construction of the initial solution, the fvsp is = 1431	 timecost = 0.079807s
CS: find better solution, the fvsp is = 1430	 timecost = 0.142782s
CS: find better solution, the fvsp is = 1429	 timecost = 0.142864s
CS: find better solution, the fvsp is = 1428	 timecost = 0.142938s
CS: find better solution, the fvsp is = 1427	 timecost = 0.143013s
CS: find better solution, the fvsp is = 1426	 timecost = 0.143082s
CS: find better solution, the fvsp is = 1425	 timecost = 0.143151s
CS: find better solution, the fvsp is = 1424	 timecost = 0.143213s
CS: find better solution, the fvsp is = 1423	 timecost = 0.143285s
CS: find better solution, the fvsp is = 1422	 timecost = 0.143355s
CS: find better solution, the fvsp is = 1421	 timecost = 0.143425s
CS: find better solution, the fvsp is = 1420	 timecost = 0.143501s
CS: find better solution, the fvsp is = 1419	 timecost = 0.143572s
CS: find better solution, the fvsp is = 1418	 timecost = 0.143644s
CS: find better solution, the fvsp is = 1417	 timecost = 0.143713s
CS: find better solution, the fvsp is = 1416	 timecost = 0.143782s
CS: find better solution, the fvsp is = 1415	 timecost = 0.143846s
CS: find better solution, the fvsp is = 1414	 timecost = 0.143909s
CS: find better solution, the fvsp is = 1413	 timecost = 0.143978s
CS: find better solution, the fvsp is = 1412	 timecost = 0.144047s
CS: find better solution, the fvsp is = 1411	 timecost = 0.144121s
CS: find better solution, the fvsp is = 1410	 timecost = 0.14419s
CS: find better solution, the fvsp is = 1409	 timecost = 0.144255s
CS: find better solution, the fvsp is = 1408	 timecost = 0.144329s
CS: find better solution, the fvsp is = 1407	 timecost = 0.144398s
CS: find better solution, the fvsp is = 1406	 timecost = 0.144466s
CS: find better solution, the fvsp is = 1405	 timecost = 0.144541s
CS: find better solution, the fvsp is = 1404	 timecost = 0.144623s
CS: find better solution, the fvsp is = 1403	 timecost = 0.144697s
CS: find better solution, the fvsp is = 1402	 timecost = 0.144767s
CS: find better solution, the fvsp is = 1401	 timecost = 0.144837s
CS: find better solution, the fvsp is = 1400	 timecost = 0.144907s
CS: find better solution, the fvsp is = 1399	 timecost = 0.144978s
CS: find better solution, the fvsp is = 1398	 timecost = 0.145051s
CS: find better solution, the fvsp is = 1397	 timecost = 0.145122s
CS: find better solution, the fvsp is = 1396	 timecost = 0.145188s
CS: find better solution, the fvsp is = 1395	 timecost = 0.14525s
CS: find better solution, the fvsp is = 1394	 timecost = 0.145325s
CS: find better solution, the fvsp is = 1393	 timecost = 0.145401s
CS: find better solution, the fvsp is = 1392	 timecost = 0.145469s
CS: find better solution, the fvsp is = 1391	 timecost = 0.145538s
CS: find better solution, the fvsp is = 1390	 timecost = 0.145616s
CS: find better solution, the fvsp is = 1389	 timecost = 0.145689s
CS: find better solution, the fvsp is = 1388	 timecost = 0.145756s
CS: find better solution, the fvsp is = 1387	 timecost = 0.145824s
CS: find better solution, the fvsp is = 1386	 timecost = 0.145894s
CS: find better solution, the fvsp is = 1385	 timecost = 0.145965s
CS: find better solution, the fvsp is = 1384	 timecost = 0.146033s
CS: find better solution, the fvsp is = 1383	 timecost = 0.146098s
CS: find better solution, the fvsp is = 1382	 timecost = 0.146166s
CS: find better solution, the fvsp is = 1381	 timecost = 0.146241s
CS: find better solution, the fvsp is = 1380	 timecost = 0.14631s
CS: find better solution, the fvsp is = 1379	 timecost = 0.14638s
CS: find better solution, the fvsp is = 1378	 timecost = 0.146459s
CS: find better solution, the fvsp is = 1377	 timecost = 0.146534s
CS: find better solution, the fvsp is = 1376	 timecost = 0.146626s
CS: find better solution, the fvsp is = 1375	 timecost = 0.146697s
CS: find better solution, the fvsp is = 1374	 timecost = 0.146759s
CS: find better solution, the fvsp is = 1373	 timecost = 0.146842s
CS: find better solution, the fvsp is = 1372	 timecost = 0.146923s
CS: find better solution, the fvsp is = 1371	 timecost = 0.146996s
CS: find better solution, the fvsp is = 1370	 timecost = 0.147066s
CS: find better solution, the fvsp is = 1369	 timecost = 0.147133s
CS: find better solution, the fvsp is = 1368	 timecost = 0.147203s
CS: find better solution, the fvsp is = 1367	 timecost = 0.147267s
CS: find better solution, the fvsp is = 1366	 timecost = 0.147339s
CS: find better solution, the fvsp is = 1365	 timecost = 0.147419s
CS: find better solution, the fvsp is = 1364	 timecost = 0.147491s
CS: find better solution, the fvsp is = 1363	 timecost = 0.147562s
CS: find better solution, the fvsp is = 1362	 timecost = 0.147632s
CS: find better solution, the fvsp is = 1361	 timecost = 0.147705s
CS: find better solution, the fvsp is = 1360	 timecost = 0.147776s
CS: find better solution, the fvsp is = 1359	 timecost = 0.14784s
CS: find better solution, the fvsp is = 1358	 timecost = 0.14791s
CS: find better solution, the fvsp is = 1357	 timecost = 0.147974s
CS: find better solution, the fvsp is = 1356	 timecost = 0.14805s
CS: find better solution, the fvsp is = 1355	 timecost = 0.148119s
CS: find better solution, the fvsp is = 1354	 timecost = 0.148189s
CS: find better solution, the fvsp is = 1353	 timecost = 0.148256s
CS: find better solution, the fvsp is = 1352	 timecost = 0.148327s
CS: find better solution, the fvsp is = 1351	 timecost = 0.148394s
CS: find better solution, the fvsp is = 1350	 timecost = 0.148463s
CS: find better solution, the fvsp is = 1349	 timecost = 0.148534s
CS: find better solution, the fvsp is = 1348	 timecost = 0.148625s
CS: find better solution, the fvsp is = 1347	 timecost = 0.148695s
CS: find better solution, the fvsp is = 1346	 timecost = 0.148763s
CS: find better solution, the fvsp is = 1345	 timecost = 0.148831s
CS: find better solution, the fvsp is = 1344	 timecost = 0.1489s
CS: find better solution, the fvsp is = 1343	 timecost = 0.148969s
CS: find better solution, the fvsp is = 1342	 timecost = 0.149032s
CS: find better solution, the fvsp is = 1341	 timecost = 0.1491s
CS: find better solution, the fvsp is = 1340	 timecost = 0.149167s
CS: find better solution, the fvsp is = 1339	 timecost = 0.149244s
CS: find better solution, the fvsp is = 1338	 timecost = 0.149314s
CS: find better solution, the fvsp is = 1337	 timecost = 0.149388s
CS: find better solution, the fvsp is = 1336	 timecost = 0.149452s
CS: find better solution, the fvsp is = 1335	 timecost = 0.149517s
CS: find better solution, the fvsp is = 1334	 timecost = 0.149585s
CS: find better solution, the fvsp is = 1333	 timecost = 0.149665s
CS: find better solution, the fvsp is = 1332	 timecost = 0.149733s
CS: find better solution, the fvsp is = 1331	 timecost = 0.149807s
CS: find better solution, the fvsp is = 1330	 timecost = 0.149873s
CS: find better solution, the fvsp is = 1329	 timecost = 0.149939s
CS: find better solution, the fvsp is = 1328	 timecost = 0.150009s
CS: find better solution, the fvsp is = 1327	 timecost = 0.150075s
CS: find better solution, the fvsp is = 1326	 timecost = 0.150147s
CS: find better solution, the fvsp is = 1325	 timecost = 0.150215s
CS: find better solution, the fvsp is = 1324	 timecost = 0.150285s
CS: find better solution, the fvsp is = 1323	 timecost = 0.150348s
CS: find better solution, the fvsp is = 1322	 timecost = 0.150421s
CS: find better solution, the fvsp is = 1321	 timecost = 0.15049s
CS: find better solution, the fvsp is = 1320	 timecost = 0.150567s
CS: find better solution, the fvsp is = 1319	 timecost = 0.150649s
CS: find better solution, the fvsp is = 1318	 timecost = 0.150713s
CS: find better solution, the fvsp is = 1317	 timecost = 0.150779s
CS: find better solution, the fvsp is = 1316	 timecost = 0.150849s
CS: find better solution, the fvsp is = 1315	 timecost = 0.150924s
CS: find better solution, the fvsp is = 1314	 timecost = 0.150991s
CS: find better solution, the fvsp is = 1313	 timecost = 0.15106s
CS: find better solution, the fvsp is = 1312	 timecost = 0.151125s
CS: find better solution, the fvsp is = 1311	 timecost = 0.151196s
CS: find better solution, the fvsp is = 1310	 timecost = 0.151268s
CS: find better solution, the fvsp is = 1309	 timecost = 0.15135s
CS: find better solution, the fvsp is = 1308	 timecost = 0.151418s
CS: find better solution, the fvsp is = 1307	 timecost = 0.151486s
CS: find better solution, the fvsp is = 1306	 timecost = 0.151551s
CS: find better solution, the fvsp is = 1305	 timecost = 0.151628s
CS: find better solution, the fvsp is = 1304	 timecost = 0.151699s
CS: find better solution, the fvsp is = 1303	 timecost = 0.151761s
CS: find better solution, the fvsp is = 1302	 timecost = 0.151831s
CS: find better solution, the fvsp is = 1301	 timecost = 0.151908s
CS: find better solution, the fvsp is = 1300	 timecost = 0.151982s
CS: find better solution, the fvsp is = 1299	 timecost = 0.152067s
CS: find better solution, the fvsp is = 1298	 timecost = 0.152148s
CS: find better solution, the fvsp is = 1297	 timecost = 0.152215s
CS: find better solution, the fvsp is = 1296	 timecost = 0.152287s
CS: find better solution, the fvsp is = 1295	 timecost = 0.152353s
CS: find better solution, the fvsp is = 1294	 timecost = 0.152421s
CS: find better solution, the fvsp is = 1293	 timecost = 0.15249s
CS: find better solution, the fvsp is = 1292	 timecost = 0.152562s
CS: find better solution, the fvsp is = 1291	 timecost = 0.152642s
CS: find better solution, the fvsp is = 1290	 timecost = 0.152718s
CS: find better solution, the fvsp is = 1289	 timecost = 0.152789s
CS: find better solution, the fvsp is = 1288	 timecost = 0.152852s
CS: find better solution, the fvsp is = 1287	 timecost = 0.152923s
CS: find better solution, the fvsp is = 1286	 timecost = 0.152991s
CS: find better solution, the fvsp is = 1285	 timecost = 0.153062s
CS: find better solution, the fvsp is = 1284	 timecost = 0.153134s
CS: find better solution, the fvsp is = 1283	 timecost = 0.153208s
CS: find better solution, the fvsp is = 1282	 timecost = 0.15328s
CS: find better solution, the fvsp is = 1281	 timecost = 0.153348s
CS: find better solution, the fvsp is = 1280	 timecost = 0.153417s
CS: find better solution, the fvsp is = 1279	 timecost = 0.15349s
CS: find better solution, the fvsp is = 1278	 timecost = 0.153557s
CS: find better solution, the fvsp is = 1277	 timecost = 0.153639s
CS: find better solution, the fvsp is = 1276	 timecost = 0.153705s
CS: find better solution, the fvsp is = 1275	 timecost = 0.153774s
CS: find better solution, the fvsp is = 1274	 timecost = 0.153842s
CS: find better solution, the fvsp is = 1273	 timecost = 0.153915s
CS: find better solution, the fvsp is = 1272	 timecost = 0.153986s
CS: find better solution, the fvsp is = 1271	 timecost = 0.154052s
CS: find better solution, the fvsp is = 1270	 timecost = 0.154127s
CS: find better solution, the fvsp is = 1269	 timecost = 0.154213s
CS: find better solution, the fvsp is = 1268	 timecost = 0.154279s
CS: find better solution, the fvsp is = 1267	 timecost = 0.154355s
CS: find better solution, the fvsp is = 1266	 timecost = 0.154421s
CS: find better solution, the fvsp is = 1265	 timecost = 0.154492s
CS: find better solution, the fvsp is = 1264	 timecost = 0.154571s
CS: find better solution, the fvsp is = 1263	 timecost = 0.154658s
CS: find better solution, the fvsp is = 1262	 timecost = 0.154726s
CS: find better solution, the fvsp is = 1261	 timecost = 0.154808s
CS: find better solution, the fvsp is = 1260	 timecost = 0.154875s
CS: find better solution, the fvsp is = 1259	 timecost = 0.154941s
CS: find better solution, the fvsp is = 1258	 timecost = 0.155014s
CS: find better solution, the fvsp is = 1257	 timecost = 0.155091s
CS: find better solution, the fvsp is = 1256	 timecost = 0.155162s
CS: find better solution, the fvsp is = 1255	 timecost = 0.155244s
CS: find better solution, the fvsp is = 1254	 timecost = 0.155321s
CS: find better solution, the fvsp is = 1253	 timecost = 0.155391s
CS: find better solution, the fvsp is = 1252	 timecost = 0.155465s
CS: find better solution, the fvsp is = 1251	 timecost = 0.155542s
CS: find better solution, the fvsp is = 1250	 timecost = 0.15562s
CS: find better solution, the fvsp is = 1249	 timecost = 0.155697s
CS: find better solution, the fvsp is = 1248	 timecost = 0.155762s
CS: find better solution, the fvsp is = 1247	 timecost = 0.155835s
CS: find better solution, the fvsp is = 1246	 timecost = 0.155903s
CS: find better solution, the fvsp is = 1245	 timecost = 0.155981s
CS: find better solution, the fvsp is = 1244	 timecost = 0.156052s
CS: find better solution, the fvsp is = 1243	 timecost = 0.156117s
CS: find better solution, the fvsp is = 1242	 timecost = 0.156194s
CS: find better solution, the fvsp is = 1241	 timecost = 0.156267s
CS: find better solution, the fvsp is = 1240	 timecost = 0.156333s
CS: find better solution, the fvsp is = 1239	 timecost = 0.156402s
CS: find better solution, the fvsp is = 1238	 timecost = 0.156472s
CS: find better solution, the fvsp is = 1237	 timecost = 0.156541s
CS: find better solution, the fvsp is = 1236	 timecost = 0.15662s
CS: find better solution, the fvsp is = 1235	 timecost = 0.15669s
CS: find better solution, the fvsp is = 1234	 timecost = 0.156755s
CS: find better solution, the fvsp is = 1233	 timecost = 0.15683s
CS: find better solution, the fvsp is = 1232	 timecost = 0.156908s
CS: find better solution, the fvsp is = 1231	 timecost = 0.156976s
CS: find better solution, the fvsp is = 1230	 timecost = 0.157054s
CS: find better solution, the fvsp is = 1229	 timecost = 0.157134s
CS: find better solution, the fvsp is = 1228	 timecost = 0.157209s
CS: find better solution, the fvsp is = 1227	 timecost = 0.15728s
CS: find better solution, the fvsp is = 1226	 timecost = 0.157358s
CS: find better solution, the fvsp is = 1225	 timecost = 0.157433s
CS: find better solution, the fvsp is = 1224	 timecost = 0.157509s
CS: find better solution, the fvsp is = 1223	 timecost = 0.157586s
CS: find better solution, the fvsp is = 1222	 timecost = 0.157669s
CS: find better solution, the fvsp is = 1221	 timecost = 0.15774s
CS: find better solution, the fvsp is = 1220	 timecost = 0.157811s
CS: find better solution, the fvsp is = 1219	 timecost = 0.157876s
CS: find better solution, the fvsp is = 1218	 timecost = 0.157947s
CS: find better solution, the fvsp is = 1217	 timecost = 0.158016s
CS: find better solution, the fvsp is = 1216	 timecost = 0.158091s
CS: find better solution, the fvsp is = 1215	 timecost = 0.158173s
CS: find better solution, the fvsp is = 1214	 timecost = 0.158244s
CS: find better solution, the fvsp is = 1213	 timecost = 0.15832s
CS: find better solution, the fvsp is = 1212	 timecost = 0.158392s
CS: find better solution, the fvsp is = 1211	 timecost = 0.158462s
CS: find better solution, the fvsp is = 1210	 timecost = 0.158543s
CS: find better solution, the fvsp is = 1209	 timecost = 0.158619s
CS: find better solution, the fvsp is = 1208	 timecost = 0.158687s
CS: find better solution, the fvsp is = 1207	 timecost = 0.158761s
CS: find better solution, the fvsp is = 1206	 timecost = 0.158836s
CS: find better solution, the fvsp is = 1205	 timecost = 0.158914s
CS: find better solution, the fvsp is = 1204	 timecost = 0.158997s
CS: find better solution, the fvsp is = 1203	 timecost = 0.159076s
CS: find better solution, the fvsp is = 1202	 timecost = 0.159147s
CS: find better solution, the fvsp is = 1201	 timecost = 0.159219s
CS: find better solution, the fvsp is = 1200	 timecost = 0.15929s
CS: find better solution, the fvsp is = 1199	 timecost = 0.159361s
CS: find better solution, the fvsp is = 1198	 timecost = 0.159445s
CS: find better solution, the fvsp is = 1197	 timecost = 0.15952s
CS: find better solution, the fvsp is = 1196	 timecost = 0.159596s
CS: find better solution, the fvsp is = 1195	 timecost = 0.159676s
CS: find better solution, the fvsp is = 1194	 timecost = 0.159748s
CS: find better solution, the fvsp is = 1193	 timecost = 0.159814s
CS: find better solution, the fvsp is = 1192	 timecost = 0.159882s
CS: find better solution, the fvsp is = 1191	 timecost = 0.159949s
CS: find better solution, the fvsp is = 1190	 timecost = 0.160025s
CS: find better solution, the fvsp is = 1189	 timecost = 0.160094s
CS: find better solution, the fvsp is = 1188	 timecost = 0.195449s
CS: find better solution, the fvsp is = 1187	 timecost = 0.195525s
CS: find better solution, the fvsp is = 1186	 timecost = 0.195612s
CS: find better solution, the fvsp is = 1185	 timecost = 0.195689s
CS: find better solution, the fvsp is = 1184	 timecost = 0.195759s
CS: find better solution, the fvsp is = 1183	 timecost = 0.195842s
CS: find better solution, the fvsp is = 1182	 timecost = 0.195912s
CS: find better solution, the fvsp is = 1181	 timecost = 0.195985s
CS: find better solution, the fvsp is = 1180	 timecost = 0.196055s
CS: find better solution, the fvsp is = 1179	 timecost = 0.196128s
CS: find better solution, the fvsp is = 1178	 timecost = 0.196196s
CS: find better solution, the fvsp is = 1177	 timecost = 0.196273s
CS: find better solution, the fvsp is = 1176	 timecost = 0.196343s
CS: find better solution, the fvsp is = 1175	 timecost = 0.196421s
CS: find better solution, the fvsp is = 1174	 timecost = 0.196494s
CS: find better solution, the fvsp is = 1173	 timecost = 0.196568s
CS: find better solution, the fvsp is = 1172	 timecost = 0.196654s
CS: find better solution, the fvsp is = 1171	 timecost = 0.196726s
CS: find better solution, the fvsp is = 1170	 timecost = 0.196801s
CS: find better solution, the fvsp is = 1169	 timecost = 0.196884s
CS: find better solution, the fvsp is = 1168	 timecost = 0.196961s
CS: find better solution, the fvsp is = 1167	 timecost = 0.197029s
CS: find better solution, the fvsp is = 1166	 timecost = 0.197106s
CS: find better solution, the fvsp is = 1165	 timecost = 0.197181s
CS: find better solution, the fvsp is = 1164	 timecost = 0.197256s
CS: find better solution, the fvsp is = 1163	 timecost = 0.19733s
CS: find better solution, the fvsp is = 1162	 timecost = 0.197406s
CS: find better solution, the fvsp is = 1161	 timecost = 0.197485s
CS: find better solution, the fvsp is = 1160	 timecost = 0.197553s
CS: find better solution, the fvsp is = 1159	 timecost = 0.197633s
CS: find better solution, the fvsp is = 1158	 timecost = 0.197699s
CS: find better solution, the fvsp is = 1157	 timecost = 0.197776s
CS: find better solution, the fvsp is = 1156	 timecost = 0.197851s
CS: find better solution, the fvsp is = 1155	 timecost = 0.197923s
CS: find better solution, the fvsp is = 1154	 timecost = 0.197991s
CS: find better solution, the fvsp is = 1153	 timecost = 0.198064s
CS: find better solution, the fvsp is = 1152	 timecost = 0.198142s
CS: find better solution, the fvsp is = 1151	 timecost = 0.198219s
CS: find better solution, the fvsp is = 1150	 timecost = 0.198297s
CS: find better solution, the fvsp is = 1149	 timecost = 0.198374s
CS: find better solution, the fvsp is = 1148	 timecost = 0.198442s
CS: find better solution, the fvsp is = 1147	 timecost = 0.198519s
CS: find better solution, the fvsp is = 1146	 timecost = 0.198595s
CS: find better solution, the fvsp is = 1145	 timecost = 0.198676s
CS: find better solution, the fvsp is = 1144	 timecost = 0.198755s
CS: find better solution, the fvsp is = 1143	 timecost = 0.198828s
CS: find better solution, the fvsp is = 1142	 timecost = 0.198902s
CS: find better solution, the fvsp is = 1141	 timecost = 0.198973s
CS: find better solution, the fvsp is = 1140	 timecost = 0.199045s
CS: find better solution, the fvsp is = 1139	 timecost = 0.199123s
CS: find better solution, the fvsp is = 1138	 timecost = 0.199199s
CS: find better solution, the fvsp is = 1137	 timecost = 0.199279s
CS: find better solution, the fvsp is = 1136	 timecost = 0.199354s
CS: find better solution, the fvsp is = 1135	 timecost = 0.199426s
CS: find better solution, the fvsp is = 1134	 timecost = 0.199499s
CS: find better solution, the fvsp is = 1133	 timecost = 0.199568s
CS: find better solution, the fvsp is = 1132	 timecost = 0.199645s
CS: find better solution, the fvsp is = 1131	 timecost = 0.199729s
CS: find better solution, the fvsp is = 1130	 timecost = 0.199799s
CS: find better solution, the fvsp is = 1129	 timecost = 0.19988s
CS: find better solution, the fvsp is = 1128	 timecost = 0.199953s
CS: find better solution, the fvsp is = 1127	 timecost = 0.200039s
CS: find better solution, the fvsp is = 1126	 timecost = 0.200117s
CS: find better solution, the fvsp is = 1125	 timecost = 0.200188s
CS: find better solution, the fvsp is = 1124	 timecost = 0.200265s
CS: find better solution, the fvsp is = 1123	 timecost = 0.200342s
CS: find better solution, the fvsp is = 1122	 timecost = 0.200413s
CS: find better solution, the fvsp is = 1121	 timecost = 0.200486s
CS: find better solution, the fvsp is = 1120	 timecost = 0.200553s
CS: find better solution, the fvsp is = 1119	 timecost = 0.200633s
CS: find better solution, the fvsp is = 1118	 timecost = 0.200709s
CS: find better solution, the fvsp is = 1117	 timecost = 0.200788s
CS: find better solution, the fvsp is = 1116	 timecost = 0.228676s
CS: find better solution, the fvsp is = 1115	 timecost = 0.228762s
CS: find better solution, the fvsp is = 1114	 timecost = 0.228844s
CS: find better solution, the fvsp is = 1113	 timecost = 0.228914s
CS: find better solution, the fvsp is = 1112	 timecost = 0.228985s
CS: find better solution, the fvsp is = 1111	 timecost = 0.229059s
CS: find better solution, the fvsp is = 1110	 timecost = 0.229136s
CS: find better solution, the fvsp is = 1109	 timecost = 0.229212s
CS: find better solution, the fvsp is = 1108	 timecost = 0.229292s
CS: find better solution, the fvsp is = 1107	 timecost = 0.229359s
CS: find better solution, the fvsp is = 1106	 timecost = 0.229433s
CS: find better solution, the fvsp is = 1105	 timecost = 0.229506s
CS: find better solution, the fvsp is = 1104	 timecost = 0.229578s
CS: find better solution, the fvsp is = 1103	 timecost = 0.229659s
CS: find better solution, the fvsp is = 1102	 timecost = 0.229735s
CS: find better solution, the fvsp is = 1101	 timecost = 0.229811s
CS: find better solution, the fvsp is = 1100	 timecost = 0.229885s
CS: find better solution, the fvsp is = 1099	 timecost = 0.229957s
CS: find better solution, the fvsp is = 1098	 timecost = 0.230027s
CS: find better solution, the fvsp is = 1097	 timecost = 0.230108s
CS: find better solution, the fvsp is = 1096	 timecost = 0.230183s
CS: find better solution, the fvsp is = 1095	 timecost = 0.23026s
CS: find better solution, the fvsp is = 1094	 timecost = 0.230339s
CS: find better solution, the fvsp is = 1093	 timecost = 0.230422s
CS: find better solution, the fvsp is = 1092	 timecost = 0.230499s
CS: find better solution, the fvsp is = 1091	 timecost = 0.230576s
CS: find better solution, the fvsp is = 1090	 timecost = 0.230654s
CS: find better solution, the fvsp is = 1089	 timecost = 0.230725s
CS: find better solution, the fvsp is = 1088	 timecost = 0.230805s
CS: find better solution, the fvsp is = 1087	 timecost = 0.230886s
CS: find better solution, the fvsp is = 1086	 timecost = 0.230957s
CS: find better solution, the fvsp is = 1085	 timecost = 0.231035s
CS: find better solution, the fvsp is = 1084	 timecost = 0.231103s
CS: find better solution, the fvsp is = 1083	 timecost = 0.231178s
CS: find better solution, the fvsp is = 1082	 timecost = 0.231254s
CS: find better solution, the fvsp is = 1081	 timecost = 0.231329s
CS: find better solution, the fvsp is = 1080	 timecost = 0.231404s
CS: find better solution, the fvsp is = 1079	 timecost = 0.256428s
CS: find better solution, the fvsp is = 1078	 timecost = 0.25652s
CS: find better solution, the fvsp is = 1077	 timecost = 0.256593s
CS: find better solution, the fvsp is = 1076	 timecost = 0.25667s
CS: find better solution, the fvsp is = 1075	 timecost = 0.256748s
CS: find better solution, the fvsp is = 1074	 timecost = 0.256825s
CS: find better solution, the fvsp is = 1073	 timecost = 0.256903s
CS: find better solution, the fvsp is = 1072	 timecost = 0.256972s
CS: find better solution, the fvsp is = 1071	 timecost = 0.257047s
CS: find better solution, the fvsp is = 1070	 timecost = 0.257126s
CS: find better solution, the fvsp is = 1069	 timecost = 0.257204s
CS: find better solution, the fvsp is = 1068	 timecost = 0.257274s
CS: find better solution, the fvsp is = 1067	 timecost = 0.257349s
CS: find better solution, the fvsp is = 1066	 timecost = 0.257434s
CS: find better solution, the fvsp is = 1065	 timecost = 0.257514s
CS: find better solution, the fvsp is = 1064	 timecost = 0.257586s
CS: find better solution, the fvsp is = 1063	 timecost = 0.257669s
CS: find better solution, the fvsp is = 1062	 timecost = 0.257749s
CS: find better solution, the fvsp is = 1061	 timecost = 0.257829s
CS: find better solution, the fvsp is = 1060	 timecost = 0.280956s
CS: find better solution, the fvsp is = 1059	 timecost = 0.281056s
CS: find better solution, the fvsp is = 1058	 timecost = 0.281133s
CS: find better solution, the fvsp is = 1057	 timecost = 0.281209s
CS: find better solution, the fvsp is = 1056	 timecost = 0.281289s
CS: find better solution, the fvsp is = 1055	 timecost = 0.281371s
CS: find better solution, the fvsp is = 1054	 timecost = 0.281442s
CS: find better solution, the fvsp is = 1053	 timecost = 0.281523s
CS: find better solution, the fvsp is = 1052	 timecost = 0.281607s
CS: find better solution, the fvsp is = 1051	 timecost = 0.28168s
CS: find better solution, the fvsp is = 1050	 timecost = 0.281754s
CS: find better solution, the fvsp is = 1049	 timecost = 0.281833s
CS: find better solution, the fvsp is = 1048	 timecost = 0.302647s
CS: find better solution, the fvsp is = 1047	 timecost = 0.30275s
CS: find better solution, the fvsp is = 1046	 timecost = 0.302826s
CS: find better solution, the fvsp is = 1045	 timecost = 0.302899s
CS: find better solution, the fvsp is = 1044	 timecost = 0.302982s
CS: find better solution, the fvsp is = 1043	 timecost = 0.303051s
CS: find better solution, the fvsp is = 1042	 timecost = 0.32219s
CS: find better solution, the fvsp is = 1041	 timecost = 0.322272s
CS: find better solution, the fvsp is = 1040	 timecost = 0.322353s
CS: find better solution, the fvsp is = 1039	 timecost = 0.322423s
CS: find better solution, the fvsp is = 1038	 timecost = 0.322502s
CS: find better solution, the fvsp is = 1037	 timecost = 0.322588s
CS: find better solution, the fvsp is = 1036	 timecost = 0.322674s
CS: find better solution, the fvsp is = 1035	 timecost = 0.342055s
CS: find better solution, the fvsp is = 1034	 timecost = 0.342146s
CS: find better solution, the fvsp is = 1033	 timecost = 0.342223s
CS: find better solution, the fvsp is = 1032	 timecost = 0.342301s
CS: find better solution, the fvsp is = 1031	 timecost = 0.342389s
CS: find better solution, the fvsp is = 1030	 timecost = 0.342479s
CS: find better solution, the fvsp is = 1029	 timecost = 0.359112s
CS: find better solution, the fvsp is = 1028	 timecost = 0.359195s
CS: find better solution, the fvsp is = 1027	 timecost = 0.359275s
CS: find better solution, the fvsp is = 1026	 timecost = 0.359354s
CS: find better solution, the fvsp is = 1025	 timecost = 0.359432s
CS: find better solution, the fvsp is = 1024	 timecost = 0.359504s
CS: find better solution, the fvsp is = 1023	 timecost = 0.375354s
CS: find better solution, the fvsp is = 1022	 timecost = 0.37544s
CS: find better solution, the fvsp is = 1021	 timecost = 0.392492s
CS: find better solution, the fvsp is = 1020	 timecost = 0.392582s
CS: find better solution, the fvsp is = 1019	 timecost = 0.392664s
CS: find better solution, the fvsp is = 1018	 timecost = 0.392744s
CS: find better solution, the fvsp is = 1017	 timecost = 0.392821s
CS: find better solution, the fvsp is = 1016	 timecost = 0.424012s
CS: find better solution, the fvsp is = 1015	 timecost = 0.456666s
CS: find better solution, the fvsp is = 1014	 timecost = 0.456749s
CS: find better solution, the fvsp is = 1013	 timecost = 0.472795s
CS: find better solution, the fvsp is = 1012	 timecost = 0.472878s
CS: find better solution, the fvsp is = 1011	 timecost = 0.472956s
CS: find better solution, the fvsp is = 1010	 timecost = 0.473033s
CS: find better solution, the fvsp is = 1009	 timecost = 0.473105s
CS: find better solution, the fvsp is = 1008	 timecost = 0.473177s
CS: find better solution, the fvsp is = 1007	 timecost = 0.473247s
CS: find better solution, the fvsp is = 1006	 timecost = 0.49028s
CS: find better solution, the fvsp is = 1005	 timecost = 0.490379s
CS: find better solution, the fvsp is = 1004	 timecost = 0.52155s
CS: find better solution, the fvsp is = 1003	 timecost = 0.521631s
CS: find better solution, the fvsp is = 1002	 timecost = 0.52171s
CS: find better solution, the fvsp is = 1001	 timecost = 0.521789s
CS: find better solution, the fvsp is = 1000	 timecost = 0.521868s
CS: find better solution, the fvsp is = 999	 timecost = 0.535651s
CS: find better solution, the fvsp is = 998	 timecost = 0.535741s
CS: find better solution, the fvsp is = 997	 timecost = 0.535818s
CS: find better solution, the fvsp is = 996	 timecost = 0.535907s
CS: find better solution, the fvsp is = 995	 timecost = 0.57959s
CS: find better solution, the fvsp is = 994	 timecost = 0.579676s
CS: find better solution, the fvsp is = 993	 timecost = 0.579751s
CS: find better solution, the fvsp is = 992	 timecost = 0.593791s
CS: find better solution, the fvsp is = 991	 timecost = 0.593867s
CS: find better solution, the fvsp is = 990	 timecost = 0.64907s
CS: find better solution, the fvsp is = 989	 timecost = 0.693594s
CS: find better solution, the fvsp is = 988	 timecost = 0.707884s
CS: find better solution, the fvsp is = 987	 timecost = 0.707984s
CS: find better solution, the fvsp is = 986	 timecost = 0.72163s
CS: find better solution, the fvsp is = 985	 timecost = 0.721717s
CS: find better solution, the fvsp is = 984	 timecost = 0.721802s
CS: find better solution, the fvsp is = 983	 timecost = 0.73444s
CS: find better solution, the fvsp is = 982	 timecost = 0.734529s
CS: find better solution, the fvsp is = 981	 timecost = 0.734608s
CS: find better solution, the fvsp is = 980	 timecost = 0.734684s
CS: find better solution, the fvsp is = 979	 timecost = 0.734766s
CS: find better solution, the fvsp is = 978	 timecost = 0.812139s
CS: find better solution, the fvsp is = 977	 timecost = 0.865391s
CS: find better solution, the fvsp is = 976	 timecost = 0.865491s
CS: find better solution, the fvsp is = 975	 timecost = 0.879179s
CS: find better solution, the fvsp is = 974	 timecost = 0.879274s
CS: find better solution, the fvsp is = 973	 timecost = 0.891129s
CS: find better solution, the fvsp is = 972	 timecost = 0.929473s
CS: find better solution, the fvsp is = 971	 timecost = 0.955654s
CS: find better solution, the fvsp is = 970	 timecost = 0.955741s
CS: find better solution, the fvsp is = 969	 timecost = 1.0073s
CS: find better solution, the fvsp is = 968	 timecost = 1.0074s
CS: find better solution, the fvsp is = 967	 timecost = 1.00749s
CS: find better solution, the fvsp is = 966	 timecost = 1.00755s
CS: find better solution, the fvsp is = 965	 timecost = 1.03071s
CS: find better solution, the fvsp is = 964	 timecost = 1.04263s
CS: find better solution, the fvsp is = 963	 timecost = 1.04272s
CS: find better solution, the fvsp is = 962	 timecost = 1.0428s
CS: find better solution, the fvsp is = 961	 timecost = 1.12654s
CS: find better solution, the fvsp is = 960	 timecost = 1.12667s
CS: find better solution, the fvsp is = 959	 timecost = 1.12675s
CS: find better solution, the fvsp is = 958	 timecost = 1.22766s
CS: find better solution, the fvsp is = 957	 timecost = 1.22776s
CS: find better solution, the fvsp is = 956	 timecost = 1.24056s
CS: find better solution, the fvsp is = 955	 timecost = 1.27948s
CS: find better solution, the fvsp is = 954	 timecost = 1.29235s
CS: find better solution, the fvsp is = 953	 timecost = 1.3176s
CS: find better solution, the fvsp is = 952	 timecost = 1.34139s
CS: find better solution, the fvsp is = 951	 timecost = 1.34149s
CS: find better solution, the fvsp is = 950	 timecost = 1.35267s
CS: find better solution, the fvsp is = 949	 timecost = 1.35275s
CS: find better solution, the fvsp is = 948	 timecost = 1.35283s
CS: find better solution, the fvsp is = 947	 timecost = 1.39877s
CS: find better solution, the fvsp is = 946	 timecost = 1.39886s
CS: find better solution, the fvsp is = 945	 timecost = 1.39895s
CS: find better solution, the fvsp is = 944	 timecost = 1.41802s
CS: find better solution, the fvsp is = 943	 timecost = 1.75649s
CS: find better solution, the fvsp is = 942	 timecost = 1.81842s
CS: find better solution, the fvsp is = 941	 timecost = 1.81852s
CS: find better solution, the fvsp is = 940	 timecost = 1.81862s
CS: find better solution, the fvsp is = 939	 timecost = 1.85466s
CS: find better solution, the fvsp is = 938	 timecost = 2.07995s
CS: find better solution, the fvsp is = 937	 timecost = 2.08007s
CS: find better solution, the fvsp is = 936	 timecost = 2.12368s
CS: find better solution, the fvsp is = 935	 timecost = 2.12377s
CS: find better solution, the fvsp is = 934	 timecost = 2.15692s
CS: find better solution, the fvsp is = 933	 timecost = 2.35986s
CS: find better solution, the fvsp is = 932	 timecost = 2.35998s
CS: find better solution, the fvsp is = 931	 timecost = 2.36007s
CS: find better solution, the fvsp is = 930	 timecost = 2.52603s
CS: find better solution, the fvsp is = 929	 timecost = 2.52613s
CS: find better solution, the fvsp is = 928	 timecost = 2.53562s
CS: find better solution, the fvsp is = 927	 timecost = 2.65103s
CS: find better solution, the fvsp is = 926	 timecost = 2.88652s
CS: find better solution, the fvsp is = 925	 timecost = 2.88664s
CS: find better solution, the fvsp is = 924	 timecost = 3.38104s
CS: find better solution, the fvsp is = 923	 timecost = 3.39332s
CS: find better solution, the fvsp is = 922	 timecost = 3.91208s
CS: find better solution, the fvsp is = 921	 timecost = 3.957s
CS: find better solution, the fvsp is = 920	 timecost = 3.95709s
CS: find better solution, the fvsp is = 919	 timecost = 4.25098s
CS: find better solution, the fvsp is = 918	 timecost = 4.27302s
CS: find better solution, the fvsp is = 917	 timecost = 4.27313s
CS: find better solution, the fvsp is = 916	 timecost = 4.30204s
CS: find better solution, the fvsp is = 915	 timecost = 4.34863s
CS: find better solution, the fvsp is = 914	 timecost = 4.34874s
CS: find better solution, the fvsp is = 913	 timecost = 5.3563s
CS: find better solution, the fvsp is = 912	 timecost = 5.52372s
CS: find better solution, the fvsp is = 911	 timecost = 5.63349s
CS: find better solution, the fvsp is = 910	 timecost = 5.71345s
CS: find better solution, the fvsp is = 909	 timecost = 5.74393s
CS: find better solution, the fvsp is = 908	 timecost = 5.74404s
CS: find better solution, the fvsp is = 907	 timecost = 6.43923s
CS: find better solution, the fvsp is = 906	 timecost = 6.45721s
CS: find better solution, the fvsp is = 905	 timecost = 7.41697s
CS: find better solution, the fvsp is = 904	 timecost = 7.76719s
CS: find better solution, the fvsp is = 903	 timecost = 8.32219s
CS: find better solution, the fvsp is = 902	 timecost = 8.68781s
CS: find better solution, the fvsp is = 901	 timecost = 9.01672s
CS: find better solution, the fvsp is = 900	 timecost = 9.01685s
CS: find better solution, the fvsp is = 899	 timecost = 9.09172s
CS: find better solution, the fvsp is = 898	 timecost = 9.12896s
CS: find better solution, the fvsp is = 897	 timecost = 9.50526s
CS: find better solution, the fvsp is = 896	 timecost = 9.51497s
CS: find better solution, the fvsp is = 895	 timecost = 11.341s
CS: find better solution, the fvsp is = 894	 timecost = 11.9731s
CS: find better solution, the fvsp is = 893	 timecost = 12.4675s
CS: find better solution, the fvsp is = 892	 timecost = 12.9072s
CS: find better solution, the fvsp is = 891	 timecost = 15.3408s
CS: find better solution, the fvsp is = 890	 timecost = 15.341s
CS: find better solution, the fvsp is = 889	 timecost = 15.3506s
CS: find better solution, the fvsp is = 888	 timecost = 22.389s
CS: find better solution, the fvsp is = 887	 timecost = 26.547s
CS: find better solution, the fvsp is = 886	 timecost = 28.1861s
CS: find better solution, the fvsp is = 885	 timecost = 28.1862s
CS: find better solution, the fvsp is = 884	 timecost = 28.2869s
CS: find better solution, the fvsp is = 883	 timecost = 33.6848s
CS: find better solution, the fvsp is = 882	 timecost = 38.5996s
CS: find better solution, the fvsp is = 881	 timecost = 39.4427s
CS: find better solution, the fvsp is = 880	 timecost = 39.5758s
CS: find better solution, the fvsp is = 879	 timecost = 39.8416s
CS: find better solution, the fvsp is = 878	 timecost = 40.0312s
CS: find better solution, the fvsp is = 877	 timecost = 40.2829s
CS: find better solution, the fvsp is = 876	 timecost = 40.5785s
CS: find better solution, the fvsp is = 875	 timecost = 41.6869s
CS: find better solution, the fvsp is = 874	 timecost = 49.4181s
CS: find better solution, the fvsp is = 873	 timecost = 51.6536s
CS: find better solution, the fvsp is = 872	 timecost = 51.776s
CS: find better solution, the fvsp is = 871	 timecost = 52.8183s
CS: find better solution, the fvsp is = 870	 timecost = 54.5317s
CS: find better solution, the fvsp is = 869	 timecost = 63.9044s
CS: find better solution, the fvsp is = 868	 timecost = 65.3194s
CS: find better solution, the fvsp is = 867	 timecost = 69.0112s
CS: find better solution, the fvsp is = 866	 timecost = 69.1697s
CS: find better solution, the fvsp is = 865	 timecost = 70.175s
CS: find better solution, the fvsp is = 864	 timecost = 70.3438s
CS: find better solution, the fvsp is = 863	 timecost = 74.8667s
CS: find better solution, the fvsp is = 862	 timecost = 75.7374s
CS: find better solution, the fvsp is = 861	 timecost = 75.8877s
CS: find better solution, the fvsp is = 860	 timecost = 76.5334s
CS: find better solution, the fvsp is = 859	 timecost = 171.158s
CS: find better solution, the fvsp is = 858	 timecost = 236.957s
CS: find better solution, the fvsp is = 857	 timecost = 450.615s
CS: find better solution, the fvsp is = 856	 timecost = 450.681s
CS: find better solution, the fvsp is = 855	 timecost = 456.029s
totalTime = 1000
the min fvsp set size is:855
total round =148728 pertTime = 5912
updateVertexTime = 177273993
sequence_best:
1124 1105 1485 2437 1474 1968 1806 2052 2243 2077 912 1413 2073 417 2496 2559 1604 1865 1690 2176 807 2047 1896 2041 2361 2701 1578 2566 2000 1375 1280 2029 2688 2272 1855 2734 1665 1055 838 1554 2059 1237 779 2574 1151 1868 2650 1199 2005 2695 2454 2387 2700 2171 1823 1479 2169 2446 2626 2275 1420 1428 1672 1832 2233 1996 1084 1587 2545 1142 1200 1850 1903 2516 2452 1641 1766 1160 1859 2618 2477 736 592 2288 627 1207 1826 1950 2108 1783 1402 1854 2599 1138 1944 2375 746 1085 2332 1846 570 2389 656 742 2269 2462 1472 2354 725 1343 2586 2211 2573 2279 2152 789 1137 2106 1486 1845 1254 1584 426 1985 2394 792 2404 2617 1759 468 2547 2042 1256 2187 2278 2180 1805 964 1398 2023 2684 398 2416 499 1793 1721 1546 2630 1459 1481 1203 2569 1616 2687 1322 933 1458 2525 2403 2154 2561 1530 1735 465 1049 1876 521 1931 1508 2460 2698 1777 1361 377 2194 1940 2244 2146 1882 2614 2487 461 2196 1591 1769 2567 803 2396 1853 2179 2166 1813 1404 1113 1208 710 184 2316 1013 1899 2148 1557 678 1686 1673 1216 911 1760 657 590 2188 1255 319 717 2237 1204 1625 1274 2694 709 1367 2619 2490 764 1952 1780 1313 271 1340 520 2724 2653 1305 2657 1772 766 2147 1920 784 340 2576 2229 995 2591 2633 2101 1794 1185 665 1312 2362 1495 786 1986 2130 2468 1842 1890 833 2453 594 2139 1365 1261 473 2675 984 2679 438 2548 2611 1626 1351 392 1430 1166 2704 2050 2257 1189 1660 2503 1483 1775 1319 2287 861 1963 1752 532 1457 823 1724 1293 1470 1679 929 895 2693 2035 941 2604 1778 2292 1976 2072 1219 1258 821 740 1926 1800 542 2160 2002 1411 2095 1043 2158 923 1039 2093 1355 2415 688 483 2478 1988 373 2565 820 2065 2336 1737 1997 2054 1891 2225 2124 1492 1727 1405 1159 733 699 1242 1434 1494 1054 1820 1906 2612 927 1574 1602 2110 1096 1364 641 2681 1984 835 2677 1674 1299 1073 1675 2208 194 1655 844 846 2326 1501 980 2178 2546 830 2413 2168 2592 2015 585 864 2043 2342 1487 1429 282 1445 2719 1345 217 2420 879 1052 1152 1002 783 1074 372 247 671 2436 2533 2030 880 2746 2066 834 2119 2537 2646 1461 2049 1046 1840 1973 1718 1446 1548 1949 1469 2676 2314 1874 2481 974 563 1967 1348 2091 1858 1971 2226 1500 1019 1810 564 2170 2315 1451 1418 2156 2578 889 2297 918 624 2494 476 618 1751 1978 865 1296 883 1030 1023 2006 1272 1095 1091 1067 1684 2136 2441 1561 2536 1767 1932 1644 940 2593 704 2355 1232 1093 2369 1593 2251 630 530 1473 2003 1350 1919 2259 2636 730 2374 2379 2729 1629 903 731 1663 1640 1838 2327 1287 1450 2479 1730 2424 700 1924 1892 2010 2489 1488 2455 1579 2219 1378 1799 2255 1857 1886 567 2531 1497 2121 2109 1178 884 1466 433 380 1608 1870 1741 522 1259 873 280 755 1077 1945 1998 885 544 2582 1586 2673 1743 2266 1116 2649 1567 581 430 2142 1809 1125 1900 628 1559 2444 2661 1620 1803 1059 2129 619 1786 1544 2344 1966 2581 1227 431 728 2127 1156 2025 2449 2319 2131 2742 2060 1824 1516 2564 1294 1057 1270 1310 2370 2668 676 819 2055 818 2125 4 1827 1241 1363 1176 1633 1041 2652 1292 1893 670 2276 2164 2328 749 922 1746 1311 1081 825 1071 857 2283 1819 2725 299 2426 457 2463 2163 1645 1628 1478 1637 1634 2642 2116 1788 2262 1392 511 1422 504 2290 2669 1070 2589 947 2738 1269 1750 1808 948 841 1612 498 454 2392 2595 1927 1687 1389 1699 450 371 979 1128 1517 2078 1106 1814 2153 2173 2431 2353 1598 1656 540 2350 2405 1770 1792 1915 2352 1496 2277 562 2514 1289 851 2535 1677 2145 646 1098 806 1521 1571 1776 1440 1273 2712 2623 1962 2330 2335 2205 325 1306 533 1051 1194 2099 867 1862 2596 973 727 2690 1669 2523 1120 1475 2309 1257 956 2082 1754 836 762 442 2474 1453 2040 1524 1852 1308 2483 1327 2505 1460 2376 897 863 1545 2399 682 1955 2358 2534 220 1407 1339 2737 2577 894 1549 972 1668 242 1482 596 1179 297 2102 902 2691 2058 2365 1867 602 2089 1507 1671 2504 2340 162 1298 1601 745 1553 1977 2134 1143 1334 1386 2368 790 2300 1839 2033 2231 1570 2303 2393 2476 943 2434 1747 1387 1384 2641 1225 1431 1415 1936 1590 1477 719 1597 1860 1513 1717 1731 2274 2186 1266 1704 695 171 1922 2739 1700 1912 1894 2190 1141 345 1866 1603 2397 1643 2493 2556 1934 1696 390 495 1904 2421 1764 2027 921 855 1234 1108 2402 739 934 1872 1391 1667 344 1302 2377 2717 2502 2554 2433 1324 1681 2651 2482 1164 2491 2075 1342 2585 2601 601 469 2204 1639 960 782 2329 1212 2390 2151 2182 1980 2401 689 486 1134 1346 2605 2132 2473 1910 1781 2467 2228 613 1594 1489 2598 1509 925 1576 1851 2372 2745 2107 1520 2155 2177 1244 2419 2398 2457 1321 2606 707 2519 1733 1841 741 737 2640 2356 1148 1217 1714 2001 1562 2213 2639 2683 1231 788 946 1047 2485 2224 1917 2256 1221 1247 759 2318 679 692 813 994 1442 2720 1149 1514 2544 559 1703 402 694 2331 2600 2438 2364 1990 2713 2348 1252 387 2665 996 2162 582 1958 1396 1928 1180 2708 2031 1499 2498 270 869 1006 1001 462 2557 770 690 2311 2697 2143 860 2193 306 2706 1619 1029 1484 2558 515 1884 1380 251 2689 1653 935 2284 1798 781 966 1009 952 1467 2260 2703 1787 1053 2183 649 2488 2216 1443 1064 1534 284 866 1121 1401 1498 1607 2140 810 723 2064 1399 1907 1123 2492 2458 1765 353 2423 2020 1110 2439 2200 654 2699 525 1572 2382 1025 565 2625 1187 1983 2497 2017 850 1938 2407 1956 1058 1215 2221 2603 1371 2062 1878 620 439 917 1941 408 1914 1438 1905 1789 2317 1075 1774 1943 1068 2386 645 800 1768 2634 1090 2057 1613 2104 1409 1933 2378 2667 2322 2486 795 2141 1712 1202 2555 1531 1000 1162 622 294 1897 808 721 989 1771 1889 2648 1946 448 2245 1107 847 1288 1427 2637 1828 2282 2655 2571 1871 2471 2621 2381 2239 2570 2084 1455 2470 365 1796 1114 2320 2201 2090 2013 2670 1341 589 2450 1300 2046 1201 2517 1642 2552 2120 2036 647 1605 776 1372 748 1323 2007 2572 2312 2702 1592 1448 2008 2051 305 1163 976 2234 798 713 2543 2645 626 2579 1930 2341 1720 2081 1757 155 2198 2373 1804 1790 2432 1744 2313 548 1362 379 2209 1732 1503 1045 1281 938 1262 848 2428 1773 2014 1512 1713 2521 2587 1276 382 2105 1569 1716 1532 1279 765 105 2270 799 2241 2385 2289 1076 1129 2440 1394 1583 2032 1909 1762 2562 174 878 2291 957 2324 1691 1150 192 1174 2021 1417 2126 1236 2638 793 2079 1205 1784 2271 566 2048 2157 1177 1304 2461 2615 1710 817 1547 2723 391 2299 1682 655 1198 2334 1437 1849 2294 1330 2542 1264 1410 2037 919 227 2714 1589 1749 1354 2512 2238 1631 1061 2103 1617 2427 893 1815 2215 1527 2622 2456 1381 2189 2664 1347 955 2643 386 1271 712 2149 1948 1228 1277 1011 2721 1680 2012 1044 1939 1462 2563 1664 898 2442 2500 1621 1833 447 2323 1812 1711 726 2443 348 1969 412 1577 1883 1979 1843 2549 1377 1630 1016 342 1518 2594 1875 1566 1419 494 978 2267 1753 2122 1491 1921 2506 1540 1575 1782 1538 2526 2218 423 643 1995 1707 2071 1726 1230 1017 1172 1303 796 1657 195 1649 553 1563 1723 2744 587 664 768 2310 1925 1382 543 2293 950 1742 2165 1811 2408 1360 198 2252 608 2707 1235 2174 1706 1528 2678 718 2686 1822 2281 1918 942 958 1961 1369 1101 887 2192 2726 983 856 1161 2748 2501 2337 2435 1728 1040 2654 2459 1739 2732 1326 1171 1947 2235 419 2682 1779 1536 831 2590 802 2159 394 2061 2018 2150 1999 2302 2295 1736 1243 991 2227 1104 2692 2685 1542 1581 1648 1048 2056 2094 945 1320 2674 2184 2137 2584 2451 2339 2223 2308 1331 1406 1647 2391 1444 1034 1877 1588 1383 1965 2672 852 1622 205 1357 1658 2418 2735 2044 1722 2203 631 1873 1651 763 2475 1763 2301 2662 2616 1670 2088 2610 2026 791 2588 1627 1183 2575 771 2286 1267 667 1126 1817 1972 824 2538 1729 67 2070 1397 1694 1239 1153 871 2085 167 363 2465 1117 1010 1240 2172 2254 452 1069 2280 1959 1433 1802 1535 1863 1991 2248 1181 1975 2660 1715 1037 1818 2429 2264 1463 2530 2508 1698 1193 1650 1695 1454 1982 744 1502 1286 1229 2568 1791 794 1184 2580 2298 1146 534 1393 785 2258 1135 2511 2709 1408 687 1395 2230 1307 1697 1476 1092 2445 1412 1537 2363 1989 1022 1042 2113 1685 531 2718 2743 715 1295 1869 2133 1993 2197 845 2114 2305 701 539 999 1901 2185 910 997 1506 2024 2092 1035 1038 2464 1214 1834 1282 696 906 2602 586 735 998 2367 677 1885 982 787 760 189 1425 2217 2417 2495 2510 2167 1994 1175 2644 2480 1325 583 1942 2128 2733 1020 2410 2039 1935 993 1652 1192 435 1086 1370 1144 2520 716 2022 691 2253 1992 882 686 1456 443 1844 2597 2123 1533 2236 928 1373 758 2063 1374 1118 1233 970 1705 2202 1315 2366 1390 1426 240 1835 1856 2161 2333 1248 2722 1173 2242 2469 1552 837 2448 1465 2321 2731 1582 1761 2351 2004 1758 2705 2034 1112 1379 2522 1960 1505 1468 2371 2628 2541 1223 877 1816 1666 1756 1316 2268 1837 2539 638 2412 862 446 1887 2206 2265 370 2472 2409 2680 1309 1957 886 1471 1154 1188 1599 2659 2011 1689 896 1026 1249 1157 2613 2080 1368 2583 1127 2715 2247 2553 1556 1332 2671 1745 574 651 2249 1676 1659 1719 1595 1414 1525 2728 2115 2069 1329 2550 1635 1210 273 1099 2411 1285 2740 1708 2741 2144 2711 1795 2425 1464 675 1493 2207 1937 2620 2388 2307 1441 2112 1709 2117 1801 1131 2083 720 1218 1981 642 512 1132 260 1879 1083 1797 1964 2658 1881 1913 697 674 2220 1197 401 673 1015 1825 2019 1911 1522 930 1755 1953 1511 609 2296 2263 2736 2666 1109 2068 2098 1725 1353 2447 2515 351 2627 890 2028 905 2749 2076 2347 2222 1702 2607 1523 2629 1683 1253 1490 2191 2349 2175 1182 1807 1693 2195 1539 2730 2181 1263 1050 931 1916 1880 1111 804 2647 2632 418 2710 2343 829 2414 1012 
s1_count = 0

key nodes
436 456 88 440 1007 49 529 875 2087 575 636 86 425 1734 225 774 669 112 1122 259 62 751 1018 683 668 578 600 201 54 415 43 1439 5 2406 517 1024 2345 235 605 2484 1970 1119 1929 264 1560 145 231 410 222 2499 815 188 316 68 2635 1902 909 23 146 588 35 2074 536 967 78 637 396 891 180 474 1065 1130 1003 881 1238 428 13 1145 915 2359 1403 320 907 403 93 467 2214 1082 193 1147 870 132 449 246 76 101 1275 772 337 304 24 684 385 290 256 1021 769 36 140 2338 315 20 985 10 302 854 1206 277 292 2100 84 1190 441 1738 116 364 496 2045 702 826 281 32 1297 1580 395 455 1923 1196 64 703 163 288 41 1615 554 732 98 519 614 555 252 936 170 1080 1423 761 427 26 463 1636 56 1337 1226 421 827 1260 2232 1032 1558 969 1654 1385 42 83 360 2507 308 272 904 971 1251 329 291 1830 2532 228 92 510 313 1611 780 249 635 777 913 1195 663 773 1864 173 1250 218 604 2111 621 15 199 261 274 322 1416 2346 1568 119 71 347 381 503 550 109 7 150 177 139 459 591 500 106 53 535 0 658 839 47 479 214 210 1056 900 932 926 96 849 356 1170 466 981 610 545 224 99 117 987 226 196 801 1529 1624 69 595 128 963 153 706 22 501 738 1701 1541 729 1209 652 207 79 1004 497 490 2624 383 1436 1211 159 275 492 513 236 471 805 1974 1220 1336 1094 120 1359 680 949 2118 939 262 89 147 2551 460 551 328 858 1169 1066 424 598 39 954 1614 97 369 72 183 126 2 336 12 1432 331 255 597 60 186 77 66 57 2529 573 63 444 1278 46 2608 908 414 208 2261 349 310 212 1028 1565 487 2135 1606 136 137 623 2240 659 2716 103 1526 1062 115 203 361 1551 51 301 547 1847 634 404 44 484 1543 253 977 375 311 445 485 660 482 1908 1008 121 1078 1646 584 149 296 1027 1388 753 2380 164 1421 134 1031 986 1987 157 480 1 219 179 1356 1155 2199 133 1895 920 384 685 1510 123 378 17 233 48 406 724 6 937 368 953 1072 767 338 239 1449 1555 100 362 2430 1317 2016 1060 853 752 27 2138 9 124 250 178 232 2727 293 775 276 1688 80 560 2360 2038 1222 334 388 568 1087 263 778 1504 812 489 962 1480 557 29 154 399 2383 221 107 2009 28 1748 142 968 82 576 1133 872 75 393 422 248 1265 822 1186 1435 1158 81 2395 1366 580 756 18 335 237 888 899 478 2357 148 285 168 639 118 988 61 632 708 1103 1318 523 1136 307 151 546 135 303 16 187 366 693 317 407 505 309 648 1245 1831 1328 2086 593 230 169 1291 1349 1610 653 1213 809 87 143 640 122 1333 1165 298 416 3 2210 376 1400 843 19 332 278 176 814 526 127 437 1358 409 2306 323 161 2384 629 859 2273 129 2400 698 1115 924 389 672 868 314 25 52 269 644 241 611 516 722 38 2250 204 358 1014 743 94 549 711 181 1268 1821 73 472 2518 1301 111 1662 606 1352 1167 481 556 125 944 1088 37 514 434 152 2285 244 1191 318 453 357 965 279 2212 355 45 359 1596 234 1609 757 1290 1898 85 1829 144 2067 312 209 1338 552 420 158 197 508 797 300 1740 350 579 339 215 506 1623 1063 130 229 916 411 2096 1954 1100 1036 477 429 114 569 8 840 524 31 1951 1692 131 1632 2528 74 65 295 828 541 1284 901 2513 165 705 1089 951 1139 2304 50 892 2540 206 1678 577 432 258 1283 488 343 714 160 245 1600 113 1618 213 1335 458 413 223 397 333 14 11 666 21 661 518 190 537 572 1638 1836 1140 527 289 1376 2560 352 104 102 876 1344 959 464 108 607 30 1246 558 286 200 747 211 816 166 990 842 1102 470 95 1079 1550 616 914 182 502 138 172 603 266 1564 493 202 283 265 254 681 975 405 491 662 58 216 324 1224 451 185 34 1585 287 650 1573 874 327 90 141 961 238 633 832 40 91 346 507 400 156 992 475 341 1848 59 528 330 1447 2097 70 599 175 2325 1519 2527 2524 191 268 1005 754 243 571 509 1033 321 538 734 612 2246 267 1424 354 1452 33 374 615 110 1097 1661 257 2663 1314 811 326 2509 2466 367 561 617 2053 55 625 750 
