# Supplementary material for: Dynamic thresholding search for the feedback vertex set problem
Source: PeerJ Comput Sci. 2023 Feb 10;9:e1245. doi: 10.7717/peerj-cs.1245 (PMC10280643; doi:10.7717/peerj-cs.1245)
Supplement: Supplemental Information 4 — Each data indicates a series of the best objective values, the ever-found optimal solutions, and the corresponding computation time obtained by our algorithm in the search process. [file peerj-cs-09-1245-s004.zip › results/ThirdCategory/s3000-29900.txt]

Number of vertexes = 3000
Number of edges = 29900
n' = 2986
m' = 29877
reduction time cost = 0.000236
the threhold is 30
seed = 1702238730
Complete the construction of the initial solution, the fvsp is = 1562	 timecost = 0.091122s
CS: find better solution, the fvsp is = 1561	 timecost = 0.165497s
CS: find better solution, the fvsp is = 1560	 timecost = 0.165608s
CS: find better solution, the fvsp is = 1559	 timecost = 0.165681s
CS: find better solution, the fvsp is = 1558	 timecost = 0.165763s
CS: find better solution, the fvsp is = 1557	 timecost = 0.16584s
CS: find better solution, the fvsp is = 1556	 timecost = 0.165913s
CS: find better solution, the fvsp is = 1555	 timecost = 0.165982s
CS: find better solution, the fvsp is = 1554	 timecost = 0.16605s
CS: find better solution, the fvsp is = 1553	 timecost = 0.166117s
CS: find better solution, the fvsp is = 1552	 timecost = 0.16619s
CS: find better solution, the fvsp is = 1551	 timecost = 0.166267s
CS: find better solution, the fvsp is = 1550	 timecost = 0.166336s
CS: find better solution, the fvsp is = 1549	 timecost = 0.166414s
CS: find better solution, the fvsp is = 1548	 timecost = 0.16648s
CS: find better solution, the fvsp is = 1547	 timecost = 0.166548s
CS: find better solution, the fvsp is = 1546	 timecost = 0.166615s
CS: find better solution, the fvsp is = 1545	 timecost = 0.166685s
CS: find better solution, the fvsp is = 1544	 timecost = 0.166752s
CS: find better solution, the fvsp is = 1543	 timecost = 0.166821s
CS: find better solution, the fvsp is = 1542	 timecost = 0.1669s
CS: find better solution, the fvsp is = 1541	 timecost = 0.16697s
CS: find better solution, the fvsp is = 1540	 timecost = 0.167041s
CS: find better solution, the fvsp is = 1539	 timecost = 0.167109s
CS: find better solution, the fvsp is = 1538	 timecost = 0.167181s
CS: find better solution, the fvsp is = 1537	 timecost = 0.167273s
CS: find better solution, the fvsp is = 1536	 timecost = 0.167344s
CS: find better solution, the fvsp is = 1535	 timecost = 0.16741s
CS: find better solution, the fvsp is = 1534	 timecost = 0.167479s
CS: find better solution, the fvsp is = 1533	 timecost = 0.167554s
CS: find better solution, the fvsp is = 1532	 timecost = 0.167617s
CS: find better solution, the fvsp is = 1531	 timecost = 0.167691s
CS: find better solution, the fvsp is = 1530	 timecost = 0.167759s
CS: find better solution, the fvsp is = 1529	 timecost = 0.167824s
CS: find better solution, the fvsp is = 1528	 timecost = 0.167898s
CS: find better solution, the fvsp is = 1527	 timecost = 0.167971s
CS: find better solution, the fvsp is = 1526	 timecost = 0.168044s
CS: find better solution, the fvsp is = 1525	 timecost = 0.16811s
CS: find better solution, the fvsp is = 1524	 timecost = 0.168184s
CS: find better solution, the fvsp is = 1523	 timecost = 0.168281s
CS: find better solution, the fvsp is = 1522	 timecost = 0.168345s
CS: find better solution, the fvsp is = 1521	 timecost = 0.168411s
CS: find better solution, the fvsp is = 1520	 timecost = 0.168487s
CS: find better solution, the fvsp is = 1519	 timecost = 0.168559s
CS: find better solution, the fvsp is = 1518	 timecost = 0.168629s
CS: find better solution, the fvsp is = 1517	 timecost = 0.168702s
CS: find better solution, the fvsp is = 1516	 timecost = 0.168772s
CS: find better solution, the fvsp is = 1515	 timecost = 0.16885s
CS: find better solution, the fvsp is = 1514	 timecost = 0.168926s
CS: find better solution, the fvsp is = 1513	 timecost = 0.168997s
CS: find better solution, the fvsp is = 1512	 timecost = 0.169068s
CS: find better solution, the fvsp is = 1511	 timecost = 0.169142s
CS: find better solution, the fvsp is = 1510	 timecost = 0.169214s
CS: find better solution, the fvsp is = 1509	 timecost = 0.169293s
CS: find better solution, the fvsp is = 1508	 timecost = 0.169376s
CS: find better solution, the fvsp is = 1507	 timecost = 0.169451s
CS: find better solution, the fvsp is = 1506	 timecost = 0.169516s
CS: find better solution, the fvsp is = 1505	 timecost = 0.169591s
CS: find better solution, the fvsp is = 1504	 timecost = 0.169656s
CS: find better solution, the fvsp is = 1503	 timecost = 0.169732s
CS: find better solution, the fvsp is = 1502	 timecost = 0.169816s
CS: find better solution, the fvsp is = 1501	 timecost = 0.169897s
CS: find better solution, the fvsp is = 1500	 timecost = 0.169971s
CS: find better solution, the fvsp is = 1499	 timecost = 0.170049s
CS: find better solution, the fvsp is = 1498	 timecost = 0.170125s
CS: find better solution, the fvsp is = 1497	 timecost = 0.170197s
CS: find better solution, the fvsp is = 1496	 timecost = 0.170281s
CS: find better solution, the fvsp is = 1495	 timecost = 0.170358s
CS: find better solution, the fvsp is = 1494	 timecost = 0.170434s
CS: find better solution, the fvsp is = 1493	 timecost = 0.170501s
CS: find better solution, the fvsp is = 1492	 timecost = 0.17059s
CS: find better solution, the fvsp is = 1491	 timecost = 0.170665s
CS: find better solution, the fvsp is = 1490	 timecost = 0.170738s
CS: find better solution, the fvsp is = 1489	 timecost = 0.170816s
CS: find better solution, the fvsp is = 1488	 timecost = 0.170919s
CS: find better solution, the fvsp is = 1487	 timecost = 0.171011s
CS: find better solution, the fvsp is = 1486	 timecost = 0.171112s
CS: find better solution, the fvsp is = 1485	 timecost = 0.17121s
CS: find better solution, the fvsp is = 1484	 timecost = 0.171304s
CS: find better solution, the fvsp is = 1483	 timecost = 0.171374s
CS: find better solution, the fvsp is = 1482	 timecost = 0.171452s
CS: find better solution, the fvsp is = 1481	 timecost = 0.171528s
CS: find better solution, the fvsp is = 1480	 timecost = 0.171611s
CS: find better solution, the fvsp is = 1479	 timecost = 0.171686s
CS: find better solution, the fvsp is = 1478	 timecost = 0.171762s
CS: find better solution, the fvsp is = 1477	 timecost = 0.171838s
CS: find better solution, the fvsp is = 1476	 timecost = 0.171913s
CS: find better solution, the fvsp is = 1475	 timecost = 0.17198s
CS: find better solution, the fvsp is = 1474	 timecost = 0.172053s
CS: find better solution, the fvsp is = 1473	 timecost = 0.172129s
CS: find better solution, the fvsp is = 1472	 timecost = 0.172203s
CS: find better solution, the fvsp is = 1471	 timecost = 0.17236s
CS: find better solution, the fvsp is = 1470	 timecost = 0.17246s
CS: find better solution, the fvsp is = 1469	 timecost = 0.172538s
CS: find better solution, the fvsp is = 1468	 timecost = 0.172615s
CS: find better solution, the fvsp is = 1467	 timecost = 0.172704s
CS: find better solution, the fvsp is = 1466	 timecost = 0.172773s
CS: find better solution, the fvsp is = 1465	 timecost = 0.172849s
CS: find better solution, the fvsp is = 1464	 timecost = 0.172917s
CS: find better solution, the fvsp is = 1463	 timecost = 0.172987s
CS: find better solution, the fvsp is = 1462	 timecost = 0.173057s
CS: find better solution, the fvsp is = 1461	 timecost = 0.173131s
CS: find better solution, the fvsp is = 1460	 timecost = 0.173217s
CS: find better solution, the fvsp is = 1459	 timecost = 0.17329s
CS: find better solution, the fvsp is = 1458	 timecost = 0.173362s
CS: find better solution, the fvsp is = 1457	 timecost = 0.17343s
CS: find better solution, the fvsp is = 1456	 timecost = 0.173509s
CS: find better solution, the fvsp is = 1455	 timecost = 0.17359s
CS: find better solution, the fvsp is = 1454	 timecost = 0.173666s
CS: find better solution, the fvsp is = 1453	 timecost = 0.17375s
CS: find better solution, the fvsp is = 1452	 timecost = 0.173827s
CS: find better solution, the fvsp is = 1451	 timecost = 0.173904s
CS: find better solution, the fvsp is = 1450	 timecost = 0.173975s
CS: find better solution, the fvsp is = 1449	 timecost = 0.174052s
CS: find better solution, the fvsp is = 1448	 timecost = 0.174125s
CS: find better solution, the fvsp is = 1447	 timecost = 0.174193s
CS: find better solution, the fvsp is = 1446	 timecost = 0.174279s
CS: find better solution, the fvsp is = 1445	 timecost = 0.174348s
CS: find better solution, the fvsp is = 1444	 timecost = 0.17442s
CS: find better solution, the fvsp is = 1443	 timecost = 0.174495s
CS: find better solution, the fvsp is = 1442	 timecost = 0.174575s
CS: find better solution, the fvsp is = 1441	 timecost = 0.174657s
CS: find better solution, the fvsp is = 1440	 timecost = 0.174748s
CS: find better solution, the fvsp is = 1439	 timecost = 0.174823s
CS: find better solution, the fvsp is = 1438	 timecost = 0.174898s
CS: find better solution, the fvsp is = 1437	 timecost = 0.174976s
CS: find better solution, the fvsp is = 1436	 timecost = 0.175047s
CS: find better solution, the fvsp is = 1435	 timecost = 0.175122s
CS: find better solution, the fvsp is = 1434	 timecost = 0.175189s
CS: find better solution, the fvsp is = 1433	 timecost = 0.175268s
CS: find better solution, the fvsp is = 1432	 timecost = 0.175346s
CS: find better solution, the fvsp is = 1431	 timecost = 0.175432s
CS: find better solution, the fvsp is = 1430	 timecost = 0.175509s
CS: find better solution, the fvsp is = 1429	 timecost = 0.175582s
CS: find better solution, the fvsp is = 1428	 timecost = 0.175655s
CS: find better solution, the fvsp is = 1427	 timecost = 0.175745s
CS: find better solution, the fvsp is = 1426	 timecost = 0.175819s
CS: find better solution, the fvsp is = 1425	 timecost = 0.175891s
CS: find better solution, the fvsp is = 1424	 timecost = 0.175964s
CS: find better solution, the fvsp is = 1423	 timecost = 0.176039s
CS: find better solution, the fvsp is = 1422	 timecost = 0.176114s
CS: find better solution, the fvsp is = 1421	 timecost = 0.176195s
CS: find better solution, the fvsp is = 1420	 timecost = 0.176272s
CS: find better solution, the fvsp is = 1419	 timecost = 0.176348s
CS: find better solution, the fvsp is = 1418	 timecost = 0.176428s
CS: find better solution, the fvsp is = 1417	 timecost = 0.176499s
CS: find better solution, the fvsp is = 1416	 timecost = 0.176571s
CS: find better solution, the fvsp is = 1415	 timecost = 0.176659s
CS: find better solution, the fvsp is = 1414	 timecost = 0.176747s
CS: find better solution, the fvsp is = 1413	 timecost = 0.176824s
CS: find better solution, the fvsp is = 1412	 timecost = 0.176901s
CS: find better solution, the fvsp is = 1411	 timecost = 0.176982s
CS: find better solution, the fvsp is = 1410	 timecost = 0.177048s
CS: find better solution, the fvsp is = 1409	 timecost = 0.177123s
CS: find better solution, the fvsp is = 1408	 timecost = 0.177198s
CS: find better solution, the fvsp is = 1407	 timecost = 0.177277s
CS: find better solution, the fvsp is = 1406	 timecost = 0.177354s
CS: find better solution, the fvsp is = 1405	 timecost = 0.177438s
CS: find better solution, the fvsp is = 1404	 timecost = 0.177515s
CS: find better solution, the fvsp is = 1403	 timecost = 0.177595s
CS: find better solution, the fvsp is = 1402	 timecost = 0.177669s
CS: find better solution, the fvsp is = 1401	 timecost = 0.177762s
CS: find better solution, the fvsp is = 1400	 timecost = 0.177828s
CS: find better solution, the fvsp is = 1399	 timecost = 0.177904s
CS: find better solution, the fvsp is = 1398	 timecost = 0.177978s
CS: find better solution, the fvsp is = 1397	 timecost = 0.178042s
CS: find better solution, the fvsp is = 1396	 timecost = 0.178125s
CS: find better solution, the fvsp is = 1395	 timecost = 0.1782s
CS: find better solution, the fvsp is = 1394	 timecost = 0.178279s
CS: find better solution, the fvsp is = 1393	 timecost = 0.17835s
CS: find better solution, the fvsp is = 1392	 timecost = 0.178425s
CS: find better solution, the fvsp is = 1391	 timecost = 0.178495s
CS: find better solution, the fvsp is = 1390	 timecost = 0.178573s
CS: find better solution, the fvsp is = 1389	 timecost = 0.178643s
CS: find better solution, the fvsp is = 1388	 timecost = 0.178785s
CS: find better solution, the fvsp is = 1387	 timecost = 0.178868s
CS: find better solution, the fvsp is = 1386	 timecost = 0.178956s
CS: find better solution, the fvsp is = 1385	 timecost = 0.179042s
CS: find better solution, the fvsp is = 1384	 timecost = 0.179145s
CS: find better solution, the fvsp is = 1383	 timecost = 0.179244s
CS: find better solution, the fvsp is = 1382	 timecost = 0.179325s
CS: find better solution, the fvsp is = 1381	 timecost = 0.179401s
CS: find better solution, the fvsp is = 1380	 timecost = 0.179486s
CS: find better solution, the fvsp is = 1379	 timecost = 0.179565s
CS: find better solution, the fvsp is = 1378	 timecost = 0.17965s
CS: find better solution, the fvsp is = 1377	 timecost = 0.179723s
CS: find better solution, the fvsp is = 1376	 timecost = 0.179802s
CS: find better solution, the fvsp is = 1375	 timecost = 0.179874s
CS: find better solution, the fvsp is = 1374	 timecost = 0.179945s
CS: find better solution, the fvsp is = 1373	 timecost = 0.180022s
CS: find better solution, the fvsp is = 1372	 timecost = 0.180095s
CS: find better solution, the fvsp is = 1371	 timecost = 0.180184s
CS: find better solution, the fvsp is = 1370	 timecost = 0.180261s
CS: find better solution, the fvsp is = 1369	 timecost = 0.180331s
CS: find better solution, the fvsp is = 1368	 timecost = 0.180402s
CS: find better solution, the fvsp is = 1367	 timecost = 0.180481s
CS: find better solution, the fvsp is = 1366	 timecost = 0.180563s
CS: find better solution, the fvsp is = 1365	 timecost = 0.180642s
CS: find better solution, the fvsp is = 1364	 timecost = 0.180716s
CS: find better solution, the fvsp is = 1363	 timecost = 0.180788s
CS: find better solution, the fvsp is = 1362	 timecost = 0.180868s
CS: find better solution, the fvsp is = 1361	 timecost = 0.180948s
CS: find better solution, the fvsp is = 1360	 timecost = 0.18102s
CS: find better solution, the fvsp is = 1359	 timecost = 0.181093s
CS: find better solution, the fvsp is = 1358	 timecost = 0.181186s
CS: find better solution, the fvsp is = 1357	 timecost = 0.181258s
CS: find better solution, the fvsp is = 1356	 timecost = 0.181335s
CS: find better solution, the fvsp is = 1355	 timecost = 0.181418s
CS: find better solution, the fvsp is = 1354	 timecost = 0.181487s
CS: find better solution, the fvsp is = 1353	 timecost = 0.18156s
CS: find better solution, the fvsp is = 1352	 timecost = 0.181639s
CS: find better solution, the fvsp is = 1351	 timecost = 0.181716s
CS: find better solution, the fvsp is = 1350	 timecost = 0.181791s
CS: find better solution, the fvsp is = 1349	 timecost = 0.181871s
CS: find better solution, the fvsp is = 1348	 timecost = 0.181953s
CS: find better solution, the fvsp is = 1347	 timecost = 0.182025s
CS: find better solution, the fvsp is = 1346	 timecost = 0.182101s
CS: find better solution, the fvsp is = 1345	 timecost = 0.182193s
CS: find better solution, the fvsp is = 1344	 timecost = 0.18227s
CS: find better solution, the fvsp is = 1343	 timecost = 0.18235s
CS: find better solution, the fvsp is = 1342	 timecost = 0.18242s
CS: find better solution, the fvsp is = 1341	 timecost = 0.182499s
CS: find better solution, the fvsp is = 1340	 timecost = 0.182575s
CS: find better solution, the fvsp is = 1339	 timecost = 0.182655s
CS: find better solution, the fvsp is = 1338	 timecost = 0.182728s
CS: find better solution, the fvsp is = 1337	 timecost = 0.182813s
CS: find better solution, the fvsp is = 1336	 timecost = 0.182892s
CS: find better solution, the fvsp is = 1335	 timecost = 0.182968s
CS: find better solution, the fvsp is = 1334	 timecost = 0.18305s
CS: find better solution, the fvsp is = 1333	 timecost = 0.183142s
CS: find better solution, the fvsp is = 1332	 timecost = 0.183221s
CS: find better solution, the fvsp is = 1331	 timecost = 0.183299s
CS: find better solution, the fvsp is = 1330	 timecost = 0.183376s
CS: find better solution, the fvsp is = 1329	 timecost = 0.18345s
CS: find better solution, the fvsp is = 1328	 timecost = 0.18353s
CS: find better solution, the fvsp is = 1327	 timecost = 0.183622s
CS: find better solution, the fvsp is = 1326	 timecost = 0.183694s
CS: find better solution, the fvsp is = 1325	 timecost = 0.183765s
CS: find better solution, the fvsp is = 1324	 timecost = 0.183843s
CS: find better solution, the fvsp is = 1323	 timecost = 0.183919s
CS: find better solution, the fvsp is = 1322	 timecost = 0.183995s
CS: find better solution, the fvsp is = 1321	 timecost = 0.184074s
CS: find better solution, the fvsp is = 1320	 timecost = 0.184167s
CS: find better solution, the fvsp is = 1319	 timecost = 0.184248s
CS: find better solution, the fvsp is = 1318	 timecost = 0.184326s
CS: find better solution, the fvsp is = 1317	 timecost = 0.184402s
CS: find better solution, the fvsp is = 1316	 timecost = 0.184482s
CS: find better solution, the fvsp is = 1315	 timecost = 0.184565s
CS: find better solution, the fvsp is = 1314	 timecost = 0.184648s
CS: find better solution, the fvsp is = 1313	 timecost = 0.184736s
CS: find better solution, the fvsp is = 1312	 timecost = 0.184818s
CS: find better solution, the fvsp is = 1311	 timecost = 0.184886s
CS: find better solution, the fvsp is = 1310	 timecost = 0.18497s
CS: find better solution, the fvsp is = 1309	 timecost = 0.185038s
CS: find better solution, the fvsp is = 1308	 timecost = 0.228916s
CS: find better solution, the fvsp is = 1307	 timecost = 0.229034s
CS: find better solution, the fvsp is = 1306	 timecost = 0.229108s
CS: find better solution, the fvsp is = 1305	 timecost = 0.229179s
CS: find better solution, the fvsp is = 1304	 timecost = 0.229256s
CS: find better solution, the fvsp is = 1303	 timecost = 0.229359s
CS: find better solution, the fvsp is = 1302	 timecost = 0.229438s
CS: find better solution, the fvsp is = 1301	 timecost = 0.229515s
CS: find better solution, the fvsp is = 1300	 timecost = 0.229599s
CS: find better solution, the fvsp is = 1299	 timecost = 0.229681s
CS: find better solution, the fvsp is = 1298	 timecost = 0.229759s
CS: find better solution, the fvsp is = 1297	 timecost = 0.229839s
CS: find better solution, the fvsp is = 1296	 timecost = 0.229915s
CS: find better solution, the fvsp is = 1295	 timecost = 0.22999s
CS: find better solution, the fvsp is = 1294	 timecost = 0.230064s
CS: find better solution, the fvsp is = 1293	 timecost = 0.230147s
CS: find better solution, the fvsp is = 1292	 timecost = 0.23022s
CS: find better solution, the fvsp is = 1291	 timecost = 0.230289s
CS: find better solution, the fvsp is = 1290	 timecost = 0.230372s
CS: find better solution, the fvsp is = 1289	 timecost = 0.230445s
CS: find better solution, the fvsp is = 1288	 timecost = 0.230518s
CS: find better solution, the fvsp is = 1287	 timecost = 0.230592s
CS: find better solution, the fvsp is = 1286	 timecost = 0.230668s
CS: find better solution, the fvsp is = 1285	 timecost = 0.23074s
CS: find better solution, the fvsp is = 1284	 timecost = 0.23082s
CS: find better solution, the fvsp is = 1283	 timecost = 0.230895s
CS: find better solution, the fvsp is = 1282	 timecost = 0.230973s
CS: find better solution, the fvsp is = 1281	 timecost = 0.231051s
CS: find better solution, the fvsp is = 1280	 timecost = 0.231137s
CS: find better solution, the fvsp is = 1279	 timecost = 0.231213s
CS: find better solution, the fvsp is = 1278	 timecost = 0.231289s
CS: find better solution, the fvsp is = 1277	 timecost = 0.231374s
CS: find better solution, the fvsp is = 1276	 timecost = 0.231454s
CS: find better solution, the fvsp is = 1275	 timecost = 0.231536s
CS: find better solution, the fvsp is = 1274	 timecost = 0.231616s
CS: find better solution, the fvsp is = 1273	 timecost = 0.231692s
CS: find better solution, the fvsp is = 1272	 timecost = 0.231768s
CS: find better solution, the fvsp is = 1271	 timecost = 0.231846s
CS: find better solution, the fvsp is = 1270	 timecost = 0.231931s
CS: find better solution, the fvsp is = 1269	 timecost = 0.232009s
CS: find better solution, the fvsp is = 1268	 timecost = 0.23209s
CS: find better solution, the fvsp is = 1267	 timecost = 0.232169s
CS: find better solution, the fvsp is = 1266	 timecost = 0.232249s
CS: find better solution, the fvsp is = 1265	 timecost = 0.232335s
CS: find better solution, the fvsp is = 1264	 timecost = 0.232418s
CS: find better solution, the fvsp is = 1263	 timecost = 0.232501s
CS: find better solution, the fvsp is = 1262	 timecost = 0.232586s
CS: find better solution, the fvsp is = 1261	 timecost = 0.232661s
CS: find better solution, the fvsp is = 1260	 timecost = 0.232739s
CS: find better solution, the fvsp is = 1259	 timecost = 0.232829s
CS: find better solution, the fvsp is = 1258	 timecost = 0.232916s
CS: find better solution, the fvsp is = 1257	 timecost = 0.232999s
CS: find better solution, the fvsp is = 1256	 timecost = 0.233072s
CS: find better solution, the fvsp is = 1255	 timecost = 0.233147s
CS: find better solution, the fvsp is = 1254	 timecost = 0.233221s
CS: find better solution, the fvsp is = 1253	 timecost = 0.233299s
CS: find better solution, the fvsp is = 1252	 timecost = 0.233392s
CS: find better solution, the fvsp is = 1251	 timecost = 0.233479s
CS: find better solution, the fvsp is = 1250	 timecost = 0.233565s
CS: find better solution, the fvsp is = 1249	 timecost = 0.233643s
CS: find better solution, the fvsp is = 1248	 timecost = 0.233725s
CS: find better solution, the fvsp is = 1247	 timecost = 0.233803s
CS: find better solution, the fvsp is = 1246	 timecost = 0.233887s
CS: find better solution, the fvsp is = 1245	 timecost = 0.233982s
CS: find better solution, the fvsp is = 1244	 timecost = 0.234058s
CS: find better solution, the fvsp is = 1243	 timecost = 0.23414s
CS: find better solution, the fvsp is = 1242	 timecost = 0.234212s
CS: find better solution, the fvsp is = 1241	 timecost = 0.234297s
CS: find better solution, the fvsp is = 1240	 timecost = 0.234388s
CS: find better solution, the fvsp is = 1239	 timecost = 0.234462s
CS: find better solution, the fvsp is = 1238	 timecost = 0.234541s
CS: find better solution, the fvsp is = 1237	 timecost = 0.234626s
CS: find better solution, the fvsp is = 1236	 timecost = 0.234706s
CS: find better solution, the fvsp is = 1235	 timecost = 0.234775s
CS: find better solution, the fvsp is = 1234	 timecost = 0.234846s
CS: find better solution, the fvsp is = 1233	 timecost = 0.23493s
CS: find better solution, the fvsp is = 1232	 timecost = 0.235011s
CS: find better solution, the fvsp is = 1231	 timecost = 0.235085s
CS: find better solution, the fvsp is = 1230	 timecost = 0.235165s
CS: find better solution, the fvsp is = 1229	 timecost = 0.235236s
CS: find better solution, the fvsp is = 1228	 timecost = 0.23533s
CS: find better solution, the fvsp is = 1227	 timecost = 0.235413s
CS: find better solution, the fvsp is = 1226	 timecost = 0.235494s
CS: find better solution, the fvsp is = 1225	 timecost = 0.235573s
CS: find better solution, the fvsp is = 1224	 timecost = 0.235649s
CS: find better solution, the fvsp is = 1223	 timecost = 0.235723s
CS: find better solution, the fvsp is = 1222	 timecost = 0.235797s
CS: find better solution, the fvsp is = 1221	 timecost = 0.235875s
CS: find better solution, the fvsp is = 1220	 timecost = 0.23596s
CS: find better solution, the fvsp is = 1219	 timecost = 0.236044s
CS: find better solution, the fvsp is = 1218	 timecost = 0.236121s
CS: find better solution, the fvsp is = 1217	 timecost = 0.236196s
CS: find better solution, the fvsp is = 1216	 timecost = 0.236274s
CS: find better solution, the fvsp is = 1215	 timecost = 0.236412s
CS: find better solution, the fvsp is = 1214	 timecost = 0.268451s
CS: find better solution, the fvsp is = 1213	 timecost = 0.268568s
CS: find better solution, the fvsp is = 1212	 timecost = 0.268648s
CS: find better solution, the fvsp is = 1211	 timecost = 0.268733s
CS: find better solution, the fvsp is = 1210	 timecost = 0.268809s
CS: find better solution, the fvsp is = 1209	 timecost = 0.26889s
CS: find better solution, the fvsp is = 1208	 timecost = 0.268969s
CS: find better solution, the fvsp is = 1207	 timecost = 0.269058s
CS: find better solution, the fvsp is = 1206	 timecost = 0.269159s
CS: find better solution, the fvsp is = 1205	 timecost = 0.269235s
CS: find better solution, the fvsp is = 1204	 timecost = 0.269315s
CS: find better solution, the fvsp is = 1203	 timecost = 0.269391s
CS: find better solution, the fvsp is = 1202	 timecost = 0.269469s
CS: find better solution, the fvsp is = 1201	 timecost = 0.269541s
CS: find better solution, the fvsp is = 1200	 timecost = 0.269625s
CS: find better solution, the fvsp is = 1199	 timecost = 0.269707s
CS: find better solution, the fvsp is = 1198	 timecost = 0.269781s
CS: find better solution, the fvsp is = 1197	 timecost = 0.269865s
CS: find better solution, the fvsp is = 1196	 timecost = 0.269944s
CS: find better solution, the fvsp is = 1195	 timecost = 0.270033s
CS: find better solution, the fvsp is = 1194	 timecost = 0.270106s
CS: find better solution, the fvsp is = 1193	 timecost = 0.270191s
CS: find better solution, the fvsp is = 1192	 timecost = 0.270264s
CS: find better solution, the fvsp is = 1191	 timecost = 0.270353s
CS: find better solution, the fvsp is = 1190	 timecost = 0.270428s
CS: find better solution, the fvsp is = 1189	 timecost = 0.270516s
CS: find better solution, the fvsp is = 1188	 timecost = 0.270595s
CS: find better solution, the fvsp is = 1187	 timecost = 0.270673s
CS: find better solution, the fvsp is = 1186	 timecost = 0.270754s
CS: find better solution, the fvsp is = 1185	 timecost = 0.270839s
CS: find better solution, the fvsp is = 1184	 timecost = 0.270921s
CS: find better solution, the fvsp is = 1183	 timecost = 0.271019s
CS: find better solution, the fvsp is = 1182	 timecost = 0.271108s
CS: find better solution, the fvsp is = 1181	 timecost = 0.27119s
CS: find better solution, the fvsp is = 1180	 timecost = 0.271276s
CS: find better solution, the fvsp is = 1179	 timecost = 0.271356s
CS: find better solution, the fvsp is = 1178	 timecost = 0.300739s
CS: find better solution, the fvsp is = 1177	 timecost = 0.300868s
CS: find better solution, the fvsp is = 1176	 timecost = 0.300955s
CS: find better solution, the fvsp is = 1175	 timecost = 0.301037s
CS: find better solution, the fvsp is = 1174	 timecost = 0.301126s
CS: find better solution, the fvsp is = 1173	 timecost = 0.30121s
CS: find better solution, the fvsp is = 1172	 timecost = 0.301287s
CS: find better solution, the fvsp is = 1171	 timecost = 0.301363s
CS: find better solution, the fvsp is = 1170	 timecost = 0.301444s
CS: find better solution, the fvsp is = 1169	 timecost = 0.301521s
CS: find better solution, the fvsp is = 1168	 timecost = 0.301607s
CS: find better solution, the fvsp is = 1167	 timecost = 0.301684s
CS: find better solution, the fvsp is = 1166	 timecost = 0.301759s
CS: find better solution, the fvsp is = 1165	 timecost = 0.30183s
CS: find better solution, the fvsp is = 1164	 timecost = 0.301935s
CS: find better solution, the fvsp is = 1163	 timecost = 0.302018s
CS: find better solution, the fvsp is = 1162	 timecost = 0.302107s
CS: find better solution, the fvsp is = 1161	 timecost = 0.302187s
CS: find better solution, the fvsp is = 1160	 timecost = 0.302274s
CS: find better solution, the fvsp is = 1159	 timecost = 0.302367s
CS: find better solution, the fvsp is = 1158	 timecost = 0.302455s
CS: find better solution, the fvsp is = 1157	 timecost = 0.329799s
CS: find better solution, the fvsp is = 1156	 timecost = 0.329914s
CS: find better solution, the fvsp is = 1155	 timecost = 0.329991s
CS: find better solution, the fvsp is = 1154	 timecost = 0.330094s
CS: find better solution, the fvsp is = 1153	 timecost = 0.330171s
CS: find better solution, the fvsp is = 1152	 timecost = 0.330253s
CS: find better solution, the fvsp is = 1151	 timecost = 0.330338s
CS: find better solution, the fvsp is = 1150	 timecost = 0.33042s
CS: find better solution, the fvsp is = 1149	 timecost = 0.330509s
CS: find better solution, the fvsp is = 1148	 timecost = 0.330588s
CS: find better solution, the fvsp is = 1147	 timecost = 0.330672s
CS: find better solution, the fvsp is = 1146	 timecost = 0.330753s
CS: find better solution, the fvsp is = 1145	 timecost = 0.330833s
CS: find better solution, the fvsp is = 1144	 timecost = 0.359099s
CS: find better solution, the fvsp is = 1143	 timecost = 0.35921s
CS: find better solution, the fvsp is = 1142	 timecost = 0.359293s
CS: find better solution, the fvsp is = 1141	 timecost = 0.359398s
CS: find better solution, the fvsp is = 1140	 timecost = 0.359501s
CS: find better solution, the fvsp is = 1139	 timecost = 0.359584s
CS: find better solution, the fvsp is = 1138	 timecost = 0.359665s
CS: find better solution, the fvsp is = 1137	 timecost = 0.359744s
CS: find better solution, the fvsp is = 1136	 timecost = 0.359824s
CS: find better solution, the fvsp is = 1135	 timecost = 0.359917s
CS: find better solution, the fvsp is = 1134	 timecost = 0.360007s
CS: find better solution, the fvsp is = 1133	 timecost = 0.360088s
CS: find better solution, the fvsp is = 1132	 timecost = 0.36017s
CS: find better solution, the fvsp is = 1131	 timecost = 0.360258s
CS: find better solution, the fvsp is = 1130	 timecost = 0.386293s
CS: find better solution, the fvsp is = 1129	 timecost = 0.386417s
CS: find better solution, the fvsp is = 1128	 timecost = 0.386497s
CS: find better solution, the fvsp is = 1127	 timecost = 0.386579s
CS: find better solution, the fvsp is = 1126	 timecost = 0.386681s
CS: find better solution, the fvsp is = 1125	 timecost = 0.386768s
CS: find better solution, the fvsp is = 1124	 timecost = 0.386857s
CS: find better solution, the fvsp is = 1123	 timecost = 0.386939s
CS: find better solution, the fvsp is = 1122	 timecost = 0.387025s
CS: find better solution, the fvsp is = 1121	 timecost = 0.387121s
CS: find better solution, the fvsp is = 1120	 timecost = 0.387205s
CS: find better solution, the fvsp is = 1119	 timecost = 0.387286s
CS: find better solution, the fvsp is = 1118	 timecost = 0.387367s
CS: find better solution, the fvsp is = 1117	 timecost = 0.410657s
CS: find better solution, the fvsp is = 1116	 timecost = 0.410756s
CS: find better solution, the fvsp is = 1115	 timecost = 0.410842s
CS: find better solution, the fvsp is = 1114	 timecost = 0.410933s
CS: find better solution, the fvsp is = 1113	 timecost = 0.411018s
CS: find better solution, the fvsp is = 1112	 timecost = 0.411103s
CS: find better solution, the fvsp is = 1111	 timecost = 0.43338s
CS: find better solution, the fvsp is = 1110	 timecost = 0.433489s
CS: find better solution, the fvsp is = 1109	 timecost = 0.433565s
CS: find better solution, the fvsp is = 1108	 timecost = 0.433643s
CS: find better solution, the fvsp is = 1107	 timecost = 0.433733s
CS: find better solution, the fvsp is = 1106	 timecost = 0.43382s
CS: find better solution, the fvsp is = 1105	 timecost = 0.4339s
CS: find better solution, the fvsp is = 1104	 timecost = 0.43398s
CS: find better solution, the fvsp is = 1103	 timecost = 0.456167s
CS: find better solution, the fvsp is = 1102	 timecost = 0.456282s
CS: find better solution, the fvsp is = 1101	 timecost = 0.456366s
CS: find better solution, the fvsp is = 1100	 timecost = 0.456446s
CS: find better solution, the fvsp is = 1099	 timecost = 0.456528s
CS: find better solution, the fvsp is = 1098	 timecost = 0.542836s
CS: find better solution, the fvsp is = 1097	 timecost = 0.542954s
CS: find better solution, the fvsp is = 1096	 timecost = 0.543034s
CS: find better solution, the fvsp is = 1095	 timecost = 0.543117s
CS: find better solution, the fvsp is = 1094	 timecost = 0.585948s
CS: find better solution, the fvsp is = 1093	 timecost = 0.586079s
CS: find better solution, the fvsp is = 1092	 timecost = 0.607043s
CS: find better solution, the fvsp is = 1091	 timecost = 0.607157s
CS: find better solution, the fvsp is = 1090	 timecost = 0.607239s
CS: find better solution, the fvsp is = 1089	 timecost = 0.607324s
CS: find better solution, the fvsp is = 1088	 timecost = 0.607405s
CS: find better solution, the fvsp is = 1087	 timecost = 0.607503s
CS: find better solution, the fvsp is = 1086	 timecost = 0.668044s
CS: find better solution, the fvsp is = 1085	 timecost = 0.668154s
CS: find better solution, the fvsp is = 1084	 timecost = 0.726407s
CS: find better solution, the fvsp is = 1083	 timecost = 0.726521s
CS: find better solution, the fvsp is = 1082	 timecost = 0.726602s
CS: find better solution, the fvsp is = 1081	 timecost = 0.746065s
CS: find better solution, the fvsp is = 1080	 timecost = 0.746181s
CS: find better solution, the fvsp is = 1079	 timecost = 0.746261s
CS: find better solution, the fvsp is = 1078	 timecost = 0.746348s
CS: find better solution, the fvsp is = 1077	 timecost = 0.746427s
CS: find better solution, the fvsp is = 1076	 timecost = 0.746523s
CS: find better solution, the fvsp is = 1075	 timecost = 0.746601s
CS: find better solution, the fvsp is = 1074	 timecost = 0.785206s
CS: find better solution, the fvsp is = 1073	 timecost = 0.785311s
CS: find better solution, the fvsp is = 1072	 timecost = 0.805666s
CS: find better solution, the fvsp is = 1071	 timecost = 0.80578s
CS: find better solution, the fvsp is = 1070	 timecost = 0.869174s
CS: find better solution, the fvsp is = 1069	 timecost = 0.869354s
CS: find better solution, the fvsp is = 1068	 timecost = 0.869458s
CS: find better solution, the fvsp is = 1067	 timecost = 0.89013s
CS: find better solution, the fvsp is = 1066	 timecost = 0.890261s
CS: find better solution, the fvsp is = 1065	 timecost = 0.890342s
CS: find better solution, the fvsp is = 1064	 timecost = 0.890439s
CS: find better solution, the fvsp is = 1063	 timecost = 0.890527s
CS: find better solution, the fvsp is = 1062	 timecost = 0.890615s
CS: find better solution, the fvsp is = 1061	 timecost = 0.909199s
CS: find better solution, the fvsp is = 1060	 timecost = 0.909329s
CS: find better solution, the fvsp is = 1059	 timecost = 0.909414s
CS: find better solution, the fvsp is = 1058	 timecost = 0.909504s
CS: find better solution, the fvsp is = 1057	 timecost = 0.909594s
CS: find better solution, the fvsp is = 1056	 timecost = 0.909677s
CS: find better solution, the fvsp is = 1055	 timecost = 0.909761s
CS: find better solution, the fvsp is = 1054	 timecost = 0.909846s
CS: find better solution, the fvsp is = 1053	 timecost = 0.944933s
CS: find better solution, the fvsp is = 1052	 timecost = 0.945066s
CS: find better solution, the fvsp is = 1051	 timecost = 0.961677s
CS: find better solution, the fvsp is = 1050	 timecost = 0.961785s
CS: find better solution, the fvsp is = 1049	 timecost = 1.02698s
CS: find better solution, the fvsp is = 1048	 timecost = 1.0271s
CS: find better solution, the fvsp is = 1047	 timecost = 1.0272s
CS: find better solution, the fvsp is = 1046	 timecost = 1.02728s
CS: find better solution, the fvsp is = 1045	 timecost = 1.02737s
CS: find better solution, the fvsp is = 1044	 timecost = 1.31676s
CS: find better solution, the fvsp is = 1043	 timecost = 1.31689s
CS: find better solution, the fvsp is = 1042	 timecost = 1.41233s
CS: find better solution, the fvsp is = 1041	 timecost = 1.53712s
CS: find better solution, the fvsp is = 1040	 timecost = 1.53725s
CS: find better solution, the fvsp is = 1039	 timecost = 1.55398s
CS: find better solution, the fvsp is = 1038	 timecost = 1.57229s
CS: find better solution, the fvsp is = 1037	 timecost = 1.57243s
CS: find better solution, the fvsp is = 1036	 timecost = 1.57252s
CS: find better solution, the fvsp is = 1035	 timecost = 1.5726s
CS: find better solution, the fvsp is = 1034	 timecost = 1.5896s
CS: find better solution, the fvsp is = 1033	 timecost = 1.58973s
CS: find better solution, the fvsp is = 1032	 timecost = 1.74687s
CS: find better solution, the fvsp is = 1031	 timecost = 1.74702s
CS: find better solution, the fvsp is = 1030	 timecost = 1.88289s
CS: find better solution, the fvsp is = 1029	 timecost = 2.05633s
CS: find better solution, the fvsp is = 1028	 timecost = 2.05646s
CS: find better solution, the fvsp is = 1027	 timecost = 2.07424s
CS: find better solution, the fvsp is = 1026	 timecost = 2.16241s
CS: find better solution, the fvsp is = 1025	 timecost = 2.17895s
CS: find better solution, the fvsp is = 1024	 timecost = 2.17904s
CS: find better solution, the fvsp is = 1023	 timecost = 2.19463s
CS: find better solution, the fvsp is = 1022	 timecost = 2.22671s
CS: find better solution, the fvsp is = 1021	 timecost = 2.94857s
CS: find better solution, the fvsp is = 1020	 timecost = 2.94886s
CS: find better solution, the fvsp is = 1019	 timecost = 2.99761s
CS: find better solution, the fvsp is = 1018	 timecost = 2.99773s
CS: find better solution, the fvsp is = 1017	 timecost = 2.99782s
CS: find better solution, the fvsp is = 1016	 timecost = 2.99791s
CS: find better solution, the fvsp is = 1015	 timecost = 3.08141s
CS: find better solution, the fvsp is = 1014	 timecost = 3.28027s
CS: find better solution, the fvsp is = 1013	 timecost = 3.7071s
CS: find better solution, the fvsp is = 1012	 timecost = 3.85661s
CS: find better solution, the fvsp is = 1011	 timecost = 3.92423s
CS: find better solution, the fvsp is = 1010	 timecost = 3.95628s
CS: find better solution, the fvsp is = 1009	 timecost = 3.95642s
CS: find better solution, the fvsp is = 1008	 timecost = 4.03687s
CS: find better solution, the fvsp is = 1007	 timecost = 4.06859s
CS: find better solution, the fvsp is = 1006	 timecost = 4.25894s
CS: find better solution, the fvsp is = 1005	 timecost = 4.30677s
CS: find better solution, the fvsp is = 1004	 timecost = 4.57222s
CS: find better solution, the fvsp is = 1003	 timecost = 5.02721s
CS: find better solution, the fvsp is = 1002	 timecost = 5.0564s
CS: find better solution, the fvsp is = 1001	 timecost = 5.05649s
CS: find better solution, the fvsp is = 1000	 timecost = 5.05658s
CS: find better solution, the fvsp is = 999	 timecost = 5.08524s
CS: find better solution, the fvsp is = 998	 timecost = 5.08533s
CS: find better solution, the fvsp is = 997	 timecost = 5.5665s
CS: find better solution, the fvsp is = 996	 timecost = 5.56664s
CS: find better solution, the fvsp is = 995	 timecost = 6.40443s
CS: find better solution, the fvsp is = 994	 timecost = 7.61492s
CS: find better solution, the fvsp is = 993	 timecost = 8.15682s
CS: find better solution, the fvsp is = 992	 timecost = 8.18347s
CS: find better solution, the fvsp is = 991	 timecost = 8.89827s
CS: find better solution, the fvsp is = 990	 timecost = 9.28166s
CS: find better solution, the fvsp is = 989	 timecost = 9.30762s
CS: find better solution, the fvsp is = 988	 timecost = 10.1597s
CS: find better solution, the fvsp is = 987	 timecost = 10.1598s
CS: find better solution, the fvsp is = 986	 timecost = 10.1712s
CS: find better solution, the fvsp is = 985	 timecost = 10.4862s
CS: find better solution, the fvsp is = 984	 timecost = 10.4863s
CS: find better solution, the fvsp is = 983	 timecost = 31.2054s
CS: find better solution, the fvsp is = 982	 timecost = 31.2993s
CS: find better solution, the fvsp is = 981	 timecost = 34.8563s
CS: find better solution, the fvsp is = 980	 timecost = 35.58s
CS: find better solution, the fvsp is = 979	 timecost = 35.6343s
CS: find better solution, the fvsp is = 978	 timecost = 35.9568s
CS: find better solution, the fvsp is = 977	 timecost = 35.957s
CS: find better solution, the fvsp is = 976	 timecost = 35.9953s
CS: find better solution, the fvsp is = 975	 timecost = 36.1216s
CS: find better solution, the fvsp is = 974	 timecost = 36.1217s
CS: find better solution, the fvsp is = 973	 timecost = 39.4625s
CS: find better solution, the fvsp is = 972	 timecost = 59.7118s
CS: find better solution, the fvsp is = 971	 timecost = 59.7231s
CS: find better solution, the fvsp is = 970	 timecost = 59.7725s
CS: find better solution, the fvsp is = 969	 timecost = 72.421s
CS: find better solution, the fvsp is = 968	 timecost = 72.4213s
CS: find better solution, the fvsp is = 967	 timecost = 73.0194s
CS: find better solution, the fvsp is = 966	 timecost = 75.4981s
CS: find better solution, the fvsp is = 965	 timecost = 77.0257s
CS: find better solution, the fvsp is = 964	 timecost = 89.8766s
CS: find better solution, the fvsp is = 963	 timecost = 92.4832s
CS: find better solution, the fvsp is = 962	 timecost = 92.4834s
CS: find better solution, the fvsp is = 961	 timecost = 93.9923s
CS: find better solution, the fvsp is = 960	 timecost = 93.9924s
CS: find better solution, the fvsp is = 959	 timecost = 168.439s
CS: find better solution, the fvsp is = 958	 timecost = 171.919s
CS: find better solution, the fvsp is = 957	 timecost = 176.809s
CS: find better solution, the fvsp is = 956	 timecost = 181.278s
CS: find better solution, the fvsp is = 955	 timecost = 251.885s
CS: find better solution, the fvsp is = 954	 timecost = 258.192s
CS: find better solution, the fvsp is = 953	 timecost = 353.311s
CS: find better solution, the fvsp is = 952	 timecost = 694.71s
CS: find better solution, the fvsp is = 951	 timecost = 697.111s
CS: find better solution, the fvsp is = 950	 timecost = 717.028s
CS: find better solution, the fvsp is = 949	 timecost = 1590.43s
CS: find better solution, the fvsp is = 948	 timecost = 1739.98s
CS: find better solution, the fvsp is = 947	 timecost = 1850.78s
CS: find better solution, the fvsp is = 946	 timecost = 1850.78s
CS: find better solution, the fvsp is = 945	 timecost = 4080.56s
CS: find better solution, the fvsp is = 944	 timecost = 4080.56s
CS: find better solution, the fvsp is = 943	 timecost = 4107.22s
CS: find better solution, the fvsp is = 942	 timecost = 4160.14s
CS: find better solution, the fvsp is = 941	 timecost = 4173.4s
CS: find better solution, the fvsp is = 940	 timecost = 4516.76s
CS: find better solution, the fvsp is = 939	 timecost = 7407.89s
CS: find better solution, the fvsp is = 938	 timecost = 8942.01s
totalTime = 10000
the min fvsp set size is:938
total round =1003149 pertTime = 40101
updateVertexTime = 1685392430
sequence_best:
1866 518 1027 2746 2040 2148 2961 2613 1712 2219 2117 2973 1780 2607 2228 2430 1868 2450 1885 2103 2151 1891 2534 1258 2978 2538 1262 1468 2178 1128 2983 1785 2513 1716 2370 2185 1610 2466 881 2439 1324 2959 2999 1728 1781 1380 1428 1658 2572 1036 1661 1472 1935 2070 2642 1829 2666 2207 2361 2386 2329 626 477 2786 1300 1506 2681 2331 1986 2778 2414 1573 640 2988 2347 2081 1581 1814 2172 2131 810 2763 926 1242 2911 1980 2592 2356 1117 2934 1543 2654 704 1011 2583 2969 1960 2694 2570 2821 2594 2627 2517 2727 2776 2300 1720 2374 2454 2056 1706 2111 2836 1460 1680 2240 681 1940 2126 1817 1395 1278 435 1861 2869 1233 1508 1540 1643 2798 1421 2636 2007 2174 876 2610 2358 2823 1990 2475 1557 2944 2719 513 849 2832 2955 1165 2154 2323 2982 947 2788 974 1446 1486 2847 2367 441 2041 2434 2801 1637 2939 2669 2991 2333 2168 791 1539 808 1416 2579 1551 279 1166 2543 2245 1700 1145 1236 2463 1187 2114 2030 359 2047 1119 2286 495 2663 2423 1560 1344 2484 2602 2284 2840 1516 2371 1602 1364 1456 1095 2064 1211 1204 2914 2929 1864 2530 2615 1019 2659 2393 2222 2603 2651 1989 2804 1749 2907 985 2476 378 1447 2355 1125 1183 799 2514 1038 835 1666 2532 1857 2136 2542 1537 1816 2807 783 2065 1513 2913 2223 2586 2494 2585 2468 2385 1222 2396 1139 2305 2364 1518 2394 1401 1438 1896 1305 2571 1044 1552 1533 2336 1299 2020 1102 2825 1132 1403 1813 2628 1577 1652 2234 1360 552 1320 2005 2360 2989 2250 1999 936 1685 1169 1260 2359 2589 1796 2458 2951 2100 1150 999 1198 914 917 1152 2489 1224 2752 2741 1939 2351 879 2150 2486 721 1270 1476 1944 1427 1899 1824 1843 1898 395 1196 292 1559 2838 2957 1055 2122 1931 1436 1034 686 2905 2236 662 666 1766 1523 1209 1916 642 1047 1572 1138 466 1718 349 1708 2935 1765 2865 1584 1707 1970 2169 399 1541 1292 2401 2863 336 1754 2180 2604 612 2924 797 2921 1050 1280 1331 2163 2259 2248 1692 2791 1024 2925 2665 1493 2701 1327 2319 2339 2085 1699 2645 1925 2820 2908 2621 2035 1735 1261 2407 1977 2790 2690 262 1633 916 1971 1615 2672 2577 2899 2902 1358 2731 1942 2201 1654 2993 941 1575 2225 1267 2744 723 2810 1751 1054 1281 2474 479 2074 1932 2431 883 2942 1061 1704 937 1569 1407 2295 579 2322 1599 2811 2590 2949 2724 2090 1802 1311 1161 2302 1981 1928 1107 1297 2737 2441 2242 1721 1426 2789 2946 650 2958 2504 873 2253 528 1555 2016 870 2263 1097 2346 1296 1668 1634 571 972 272 1194 1976 2892 2984 714 2841 980 763 1678 1477 2170 2524 2597 2471 1629 1444 497 2981 2107 2710 2941 1191 1487 2843 2558 1828 2251 2362 1783 675 887 1672 2618 860 716 2919 444 1618 758 1978 1178 2282 2757 1947 2540 2086 1371 856 1134 2894 2197 1724 2467 752 576 1709 1507 1987 2330 1676 1656 1620 1238 1669 2970 2901 2123 2477 222 773 1100 1667 1957 412 2797 1613 1073 2729 561 2144 1924 2888 953 655 839 1729 1381 697 2794 908 1354 2884 1853 485 2591 508 2806 267 2508 2723 2196 960 1340 575 614 2110 1306 1888 1710 2281 1363 1336 2887 1127 1004 2815 2121 2239 603 2276 2256 806 1088 2828 2125 1488 1312 1289 669 2473 2379 1846 1414 1216 1029 2464 2608 1106 1921 1039 2945 2453 1851 1646 2891 1809 638 2274 2485 1908 2493 1886 2233 1727 890 2337 1595 2002 1703 578 2877 939 800 1210 326 2759 930 1902 2257 1900 780 2258 2773 2451 2732 2510 1185 1473 1819 761 1954 2127 2948 1317 1070 1010 1015 2226 594 1897 1497 2012 2392 1872 2332 385 2771 2704 2408 1370 2373 920 2932 2831 1048 964 1996 2717 1512 2556 2176 325 1514 1085 1733 2644 1064 2143 2550 2058 1606 2561 2084 94 952 1314 2601 1835 2671 2158 1066 1197 1882 701 2382 1945 933 965 2733 1951 1601 1742 1894 1852 261 670 2795 1803 794 382 2389 2028 1760 2349 470 2761 632 2272 767 913 2459 1941 1849 865 2739 1226 2104 901 1510 1825 2046 2927 2260 2152 2156 1491 2145 765 1845 1651 2345 1420 2465 1502 1806 2198 2950 1505 2403 2576 1357 2255 2860 2472 2057 2102 2760 1736 2896 967 2770 719 2987 2206 2390 1394 932 1777 1362 500 2009 861 1400 776 1368 1046 411 970 2130 698 1496 790 1585 390 2897 2445 1457 1025 2652 567 2204 2177 825 2321 1341 1049 1831 2147 121 2725 907 2160 1385 1734 1906 2142 889 451 1052 1028 1787 2612 2692 2805 2205 2188 1815 1376 1411 2447 1000 503 1764 1283 2968 869 2775 1269 464 2587 2202 1231 1675 966 2429 2619 702 2052 1705 1854 1571 978 1017 997 1746 923 820 1429 2527 1793 2904 934 2462 1257 1648 596 2299 1443 430 2093 2735 1504 2926 2444 2023 2922 1335 1503 1548 1715 781 517 2990 2105 1753 207 2243 2986 904 2976 2876 2115 2406 1435 365 1485 2309 2689 2566 1252 2235 2686 1189 332 1114 2541 919 2516 2017 2365 2481 1771 2844 2277 1244 1237 214 2415 1093 2157 1714 2055 1532 2161 2181 2643 817 1498 2271 1355 2870 2616 1561 950 628 2734 2824 844 361 1162 2851 2141 2802 2313 2703 956 1239 2819 1339 1212 2254 1997 367 2695 1609 2646 2267 1979 1948 2599 1217 2487 2833 2166 1838 1878 2388 2129 1167 178 1663 1805 652 2611 1582 1949 915 2291 1190 1461 2435 1660 610 1249 1926 2071 2118 321 2696 1588 677 1323 1695 785 2398 836 2268 2882 2878 2244 2280 816 1645 533 2311 1293 1337 2452 1268 2605 1790 958 2940 2099 1694 2094 753 1594 1534 2034 2200 1965 2963 1108 2469 1789 1256 1611 1665 1511 352 2191 961 1412 2740 1564 2036 2967 405 1850 1409 1121 1462 1087 2762 2499 868 1755 2640 1424 2850 882 1867 2497 1221 354 1207 2720 2738 1333 203 1319 1691 1330 1791 2368 2195 403 1578 417 480 1625 837 1007 277 1003 2146 2688 1545 654 1058 1369 266 449 2765 1116 1874 2864 1758 1985 1550 2653 2183 2112 346 1452 306 2139 656 1399 2837 2238 663 1053 683 350 1110 777 2647 2755 664 1622 2498 898 1077 1576 1782 456 2328 1240 1129 2827 1859 1804 2898 728 2001 2061 1943 2241 896 1761 228 2573 630 823 2078 706 1839 607 2210 871 1418 1365 2132 2083 2650 2668 2880 493 2193 2312 2839 624 2098 2822 2557 2215 1870 893 1770 1153 678 2769 2520 2354 1202 1384 1554 2697 2062 2378 2829 2066 1434 1686 2018 1481 1002 443 2648 1918 2124 2024 864 2994 2380 1982 1423 1230 524 1390 1737 1437 2567 1933 353 1020 2641 585 2044 2682 2633 2014 1304 1747 2758 1451 2416 2470 2006 2162 1059 2575 1732 2702 2715 2409 2749 733 2873 902 570 1689 1282 1290 1184 1098 2785 2460 2721 1490 2479 1122 2325 2031 1688 1890 696 1483 713 921 2632 2027 2812 1275 549 2306 1301 946 1621 1993 2363 1135 2109 2482 2113 1157 2032 2492 2816 2404 2555 2814 2314 2491 1818 1776 2049 2275 1893 2664 2095 611 2037 878 225 2900 851 814 2680 2711 2218 2885 1287 2449 2923 627 2782 2318 2588 2626 322 1875 1744 2858 1937 2861 2297 2443 1869 1836 469 2581 2803 2440 2539 1056 929 703 1310 2171 1927 1208 1644 1930 2764 2455 2128 2054 2670 2175 2953 1154 796 1583 2186 2750 2069 1151 2867 2954 2372 2521 880 1566 1988 2261 863 843 699 2237 2799 1865 1929 2073 1972 1579 2022 2787 739 1743 1271 1179 1968 509 2998 2774 1847 2917 1858 1607 1627 1904 1991 771 1800 1567 2784 1832 1876 494 2507 2536 348 2712 1325 409 2502 1808 1984 1450 282 1328 2212 2082 1478 772 1351 2779 1647 1192 2722 2639 1373 2728 866 471 1946 2153 2437 580 1956 2159 2438 2080 1313 2551 2042 1798 2977 1950 2011 1023 2189 1168 1995 2726 2595 1905 2310 673 2456 1778 1596 1775 2871 827 2326 1302 775 1112 1316 1974 1884 1892 1964 2511 1433 729 2357 1562 1172 1404 1636 1640 1250 1697 2384 1934 616 1156 1366 2427 680 1568 1069 2381 1441 2679 892 1334 1768 1515 1144 1912 1795 1026 1919 1983 2165 615 2059 2316 2270 2224 604 2915 782 1272 1994 1315 2928 562 981 245 1826 2742 899 1544 2208 1938 2179 2279 2537 2706 338 1741 1649 1632 2971 2182 176 2584 1218 1963 1254 2133 2519 1788 2852 1973 1051 1035 2751 124 460 381 2426 2906 1160 1470 988 1911 1909 2533 1158 1422 1091 1234 1417 2661 769 1915 633 2562 1393 2875 2600 2503 2167 977 801 2687 1229 2683 1840 1241 1730 1626 2979 1717 1587 1522 2546 2952 1413 2684 2766 2767 2596 2995 2192 1060 1065 1823 2231 1862 1263 2216 2391 2320 406 1259 885 709 2343 1255 2442 897 1386 1517 2227 2545 2676 1773 1389 1903 2190 2554 1350 2436 2531 1080 1553 2089 1092 426 1445 2756 944 811 1155 1586 2677 2835 755 963 1580 1086 1083 1786 1593 711 1820 2419 1387 2026 587 987 2077 2560 903 1206 1641 2298 1285 2287 2050 2997 462 1895 2283 1266 989 1463 2768 2088 982 2709 858 455 2353 826 1671 787 1635 2624 540 1961 1528 749 2273 1603 1105 1343 1738 1922 2580 2848 384 1227 862 104 2937 1856 2092 2903 2754 998 2120 2529 1628 2509 2662 2029 2933 1910 2606 1318 1398 420 1072 2515 1731 1265 2369 2523 2173 1860 1284 1008 2598 2289 1759 360 606 2021 2425 1479 458 641 1519 2187 2209 2936 1094 928 2862 1126 1682 1042 2698 2413 2631 2685 1220 1975 1542 2446 2691 2842 679 1657 2506 324 1812 1031 945 532 2808 1722 2889 2262 2512 971 968 1247 931 2777 1529 2792 1674 1471 146 1723 1563 555 2327 2019 2199 1769 1374 1958 1616 2348 1779 1388 1464 1170 1509 2853 2834 1159 2097 2772 1248 2849 1353 2547 2053 2448 2866 1448 718 2552 1396 2025 2135 1841 1527 2480 2221 1295 991 2399 402 1745 2296 2667 2324 1043 2883 2826 692 1664 1967 2377 643 819 1359 1871 1243 1834 1349 1141 2338 1101 2930 1881 2535 1693 1748 2780 2678 1063 1372 2637 2909 620 1405 2184 2736 2708 2693 1998 2230 845 774 1739 2910 1279 1877 2315 1879 421 501 1465 2658 2522 1352 2015 2303 569 2699 1277 2375 1917 1807 2593 2879 2490 2008 2793 2886 1245 1205 1883 2307 2992 1397 2402 651 2549 2881 590 2674 2943 2568 1701 2629 1863 2051 2217 2574 1195 2705 2582 2400 1520 2895 1959 846 2634 1901 2043 2134 1750 2559 840 2859 2294 1274 1383 1408 2383 1920 2137 1726 2974 1725 2578 2496 2350 2673 2461 1966 2116 482 2266 1291 2194 593 1524 1624 2072 1521 2553 2249 661 2707 911 1419 2855 1546 2344 2063 2609 2246 1286 2290 1235 2564 2548 2856 2488 2565 759 1608 2745 1109 2660 1329 2965 2003 2718 1774 2528 1474 1431 1345 990 760 1592 1650 2038 2278 1549 1679 2818 720 2288 2656 2483 1440 1089 2563 1914 1432 2947 2743 1821 833 1772 1201 2366 584 465 984 1367 2428 910 2526 2996 2412 2149 227 2830 2845 1936 2975 1348 2410 2872 2478 602 1084 2985 619 1482 398 2247 2525 379 2108 2817 1361 1375 453 2068 1597 1799 1288 2730 2868 2655 2956 2960 1021 2101 2800 888 1953 1794 1148 2964 2700 812 2649 2013 1623 1591 1469 2675 271 2753 2569 912 2495 1811 0 
s1_count = 0

key nodes
634 979 254 394 1342 599 1484 283 331 343 1763 1067 8 27 1133 1630 310 305 1140 30 391 2106 1784 249 48 877 246 807 940 1307 1719 1810 2285 789 34 26 133 1713 691 523 635 522 216 1547 884 445 623 818 2220 813 631 173 1346 284 895 107 239 2138 954 639 57 764 948 726 201 2155 531 750 418 315 143 557 1740 232 198 731 300 622 660 918 79 1214 588 559 1499 2096 139 1016 490 208 54 1684 1182 1308 1837 293 164 538 251 832 1792 296 67 257 629 993 37 45 2972 187 145 1406 180 682 78 213 942 2376 1801 645 81 375 1467 475 389 1907 209 217 2980 181 174 565 190 573 717 2411 316 2004 50 1454 290 158 38 307 521 484 1670 734 1033 442 1303 87 329 65 371 2340 1391 256 32 1952 110 1955 636 2387 407 400 1298 1045 446 2433 831 741 564 205 233 1103 468 170 601 1181 319 2264 215 949 924 608 295 834 1500 798 73 416 66 192 690 1177 1844 47 486 1276 511 36 613 3 248 476 514 2301 1556 427 96 13 93 89 17 434 35 1830 64 520 1130 2293 556 53 1430 665 135 439 144 727 1041 1762 712 268 98 574 448 83 2623 647 387 689 177 1822 166 1677 2067 368 419 1480 1711 196 459 1099 766 1 1104 510 362 237 1001 995 171 108 302 2010 693 1022 438 829 29 1118 341 95 189 141 447 951 2781 821 242 1131 51 12 157 1600 2292 281 457 996 226 161 44 39 2635 909 2265 415 900 376 1458 1171 1378 534 969 2918 795 1175 583 118 6 1377 2048 61 905 317 112 1873 2395 754 2657 2039 1174 168 265 935 286 370 220 162 318 450 762 2505 274 2076 250 75 253 204 543 285 313 586 182 1062 2229 127 1164 23 33 463 31 874 1147 131 308 745 653 838 1392 824 973 2252 848 373 938 304 2164 658 738 545 1232 355 1690 1018 992 43 16 169 1215 804 2334 183 617 289 605 2620 252 2813 550 1264 525 955 2211 1246 577 275 1382 598 380 340 452 218 2033 20 572 788 244 609 163 358 621 2269 1074 867 644 41 150 1756 103 530 1115 99 732 488 962 1321 437 334 1673 1379 560 1565 333 114 2432 2060 269 147 1415 337 77 891 90 111 1219 9 429 1880 1797 22 685 240 1614 1570 85 1992 722 684 1037 151 1449 1531 369 167 487 757 1009 975 1662 2962 478 1696 815 212 184 454 1173 667 63 1698 1619 2000 2614 743 512 1075 68 600 830 193 14 1082 859 1057 58 1309 202 568 342 224 674 2417 498 62 735 2518 496 1326 1530 122 1347 1455 219 311 853 1655 994 792 2501 236 695 2397 49 850 1833 2630 82 5 18 152 2920 554 1495 551 263 60 105 778 1149 822 199 700 1186 303 149 537 736 397 19 2424 1501 547 668 1605 10 186 1113 1176 211 2420 148 40 119 88 648 287 746 2213 345 1163 428 2352 309 102 128 1642 440 42 1538 56 2 2846 1590 1638 1078 172 1617 197 259 688 117 393 927 155 91 1338 1332 1030 2500 52 372 294 1014 55 2966 473 298 1525 270 327 129 474 2075 1962 1251 1659 535 986 423 392 84 802 742 2304 278 243 235 705 1013 1653 1558 374 69 424 1136 113 2308 1702 461 1120 188 401 708 2045 976 1071 422 28 506 566 1475 86 541 297 1757 748 1489 841 527 943 433 1492 1213 959 558 80 76 200 1356 618 408 4 1639 229 2544 1090 156 364 2713 886 649 507 1143 875 467 2341 231 1767 328 737 872 687 1687 425 894 828 855 404 312 770 1005 185 1188 291 502 1079 142 71 273 383 1589 563 2638 740 194 707 2342 223 1466 234 1683 592 756 123 2893 671 925 299 130 74 125 1536 2422 206 100 595 582 922 335 175 320 1322 854 1752 1076 2748 542 1199 536 2087 548 351 154 526 1081 396 1526 2912 258 120 768 597 1913 195 386 366 21 1855 529 410 210 1842 238 413 221 2874 1040 1223 1032 659 2938 115 744 165 1439 179 2335 126 339 751 1631 1068 519 1604 260 489 72 591 546 852 809 24 160 1203 1225 1887 625 784 2317 715 301 1200 432 581 70 2203 323 1273 842 2079 1294 1494 11 1442 7 724 747 1574 191 1612 1137 388 314 347 101 344 505 1453 1012 1681 694 363 1096 1598 676 255 483 1111 276 730 637 414 1827 97 46 504 2854 132 377 2931 2622 515 589 2091 786 140 357 1228 793 137 134 657 247 1193 1889 159 1425 330 1402 472 646 516 2214 2617 116 2916 906 109 672 1142 2418 230 492 847 2232 857 481 779 1124 1459 957 1146 2716 983 288 710 803 59 431 25 553 153 356 436 241 1180 539 2625 499 280 544 805 1410 1535 264 138 92 1253 106 136 1123 491 2809 725 15 1006 
