# Supplementary material for: Dynamic thresholding search for the feedback vertex set problem
Source: PeerJ Comput Sci. 2023 Feb 10;9:e1245. doi: 10.7717/peerj-cs.1245 (PMC10280643; doi:10.7717/peerj-cs.1245)
Supplement: Supplemental Information 4 — Each data indicates a series of the best objective values, the ever-found optimal solutions, and the corresponding computation time obtained by our algorithm in the search process. [file peerj-cs-09-1245-s004.zip › results/ThirdCategory/s500-4900.txt]

Number of vertexes = 500
Number of edges = 4900
n' = 498
m' = 4897
reduction time cost = 4.9e-05
the threhold is 6
seed = 776022577
Complete the construction of the initial solution, the fvsp is = 262	 timecost = 0.003996s
CS: find better solution, the fvsp is = 261	 timecost = 0.006845s
CS: find better solution, the fvsp is = 260	 timecost = 0.006873s
CS: find better solution, the fvsp is = 259	 timecost = 0.006898s
CS: find better solution, the fvsp is = 258	 timecost = 0.006932s
CS: find better solution, the fvsp is = 257	 timecost = 0.006949s
CS: find better solution, the fvsp is = 256	 timecost = 0.006968s
CS: find better solution, the fvsp is = 255	 timecost = 0.006989s
CS: find better solution, the fvsp is = 254	 timecost = 0.007006s
CS: find better solution, the fvsp is = 253	 timecost = 0.007027s
CS: find better solution, the fvsp is = 252	 timecost = 0.007045s
CS: find better solution, the fvsp is = 251	 timecost = 0.007067s
CS: find better solution, the fvsp is = 250	 timecost = 0.007086s
CS: find better solution, the fvsp is = 249	 timecost = 0.007105s
CS: find better solution, the fvsp is = 248	 timecost = 0.007126s
CS: find better solution, the fvsp is = 247	 timecost = 0.007145s
CS: find better solution, the fvsp is = 246	 timecost = 0.007163s
CS: find better solution, the fvsp is = 245	 timecost = 0.007181s
CS: find better solution, the fvsp is = 244	 timecost = 0.0072s
CS: find better solution, the fvsp is = 243	 timecost = 0.007218s
CS: find better solution, the fvsp is = 242	 timecost = 0.00724s
CS: find better solution, the fvsp is = 241	 timecost = 0.007262s
CS: find better solution, the fvsp is = 240	 timecost = 0.007282s
CS: find better solution, the fvsp is = 239	 timecost = 0.007299s
CS: find better solution, the fvsp is = 238	 timecost = 0.00732s
CS: find better solution, the fvsp is = 237	 timecost = 0.007338s
CS: find better solution, the fvsp is = 236	 timecost = 0.007362s
CS: find better solution, the fvsp is = 235	 timecost = 0.007383s
CS: find better solution, the fvsp is = 234	 timecost = 0.007406s
CS: find better solution, the fvsp is = 233	 timecost = 0.007426s
CS: find better solution, the fvsp is = 232	 timecost = 0.007445s
CS: find better solution, the fvsp is = 231	 timecost = 0.007465s
CS: find better solution, the fvsp is = 230	 timecost = 0.007485s
CS: find better solution, the fvsp is = 229	 timecost = 0.007505s
CS: find better solution, the fvsp is = 228	 timecost = 0.007527s
CS: find better solution, the fvsp is = 227	 timecost = 0.009481s
CS: find better solution, the fvsp is = 226	 timecost = 0.009501s
CS: find better solution, the fvsp is = 225	 timecost = 0.009524s
CS: find better solution, the fvsp is = 224	 timecost = 0.009541s
CS: find better solution, the fvsp is = 223	 timecost = 0.00957s
CS: find better solution, the fvsp is = 222	 timecost = 0.00959s
CS: find better solution, the fvsp is = 221	 timecost = 0.009609s
CS: find better solution, the fvsp is = 220	 timecost = 0.0111s
CS: find better solution, the fvsp is = 219	 timecost = 0.012819s
CS: find better solution, the fvsp is = 218	 timecost = 0.01284s
CS: find better solution, the fvsp is = 217	 timecost = 0.012862s
CS: find better solution, the fvsp is = 216	 timecost = 0.012886s
CS: find better solution, the fvsp is = 215	 timecost = 0.012907s
CS: find better solution, the fvsp is = 214	 timecost = 0.01293s
CS: find better solution, the fvsp is = 213	 timecost = 0.012953s
CS: find better solution, the fvsp is = 212	 timecost = 0.012971s
CS: find better solution, the fvsp is = 211	 timecost = 0.01299s
CS: find better solution, the fvsp is = 210	 timecost = 0.013013s
CS: find better solution, the fvsp is = 209	 timecost = 0.01437s
CS: find better solution, the fvsp is = 208	 timecost = 0.014393s
CS: find better solution, the fvsp is = 207	 timecost = 0.014412s
CS: find better solution, the fvsp is = 206	 timecost = 0.018215s
CS: find better solution, the fvsp is = 205	 timecost = 0.018236s
CS: find better solution, the fvsp is = 204	 timecost = 0.023155s
CS: find better solution, the fvsp is = 203	 timecost = 0.023178s
CS: find better solution, the fvsp is = 202	 timecost = 0.023203s
CS: find better solution, the fvsp is = 201	 timecost = 0.025517s
CS: find better solution, the fvsp is = 200	 timecost = 0.025536s
CS: find better solution, the fvsp is = 199	 timecost = 0.025563s
CS: find better solution, the fvsp is = 198	 timecost = 0.026493s
CS: find better solution, the fvsp is = 197	 timecost = 0.026516s
CS: find better solution, the fvsp is = 196	 timecost = 0.02742s
CS: find better solution, the fvsp is = 195	 timecost = 0.027441s
CS: find better solution, the fvsp is = 194	 timecost = 0.02746s
CS: find better solution, the fvsp is = 193	 timecost = 0.032798s
CS: find better solution, the fvsp is = 192	 timecost = 0.032822s
CS: find better solution, the fvsp is = 191	 timecost = 0.034472s
CS: find better solution, the fvsp is = 190	 timecost = 0.043599s
CS: find better solution, the fvsp is = 189	 timecost = 0.045397s
CS: find better solution, the fvsp is = 188	 timecost = 0.066003s
CS: find better solution, the fvsp is = 187	 timecost = 0.107739s
CS: find better solution, the fvsp is = 186	 timecost = 0.112949s
CS: find better solution, the fvsp is = 185	 timecost = 0.127812s
CS: find better solution, the fvsp is = 184	 timecost = 0.142788s
CS: find better solution, the fvsp is = 183	 timecost = 0.142817s
CS: find better solution, the fvsp is = 182	 timecost = 0.143312s
CS: find better solution, the fvsp is = 181	 timecost = 0.200157s
CS: find better solution, the fvsp is = 180	 timecost = 0.354522s
CS: find better solution, the fvsp is = 179	 timecost = 0.378139s
CS: find better solution, the fvsp is = 178	 timecost = 0.379328s
CS: find better solution, the fvsp is = 177	 timecost = 0.922201s
CS: find better solution, the fvsp is = 176	 timecost = 0.958823s
CS: find better solution, the fvsp is = 175	 timecost = 4.68488s
CS: find better solution, the fvsp is = 174	 timecost = 4.70902s
CS: find better solution, the fvsp is = 173	 timecost = 4.70908s
CS: find better solution, the fvsp is = 172	 timecost = 220.182s
totalTime = 3600
the min fvsp set size is:172
total round =7658621 pertTime = 306336
updateVertexTime = 2096820493
sequence_best:
150 477 261 174 432 470 395 493 482 303 279 365 381 292 463 293 145 337 393 499 399 330 194 424 312 474 454 443 404 400 397 291 115 484 289 361 388 178 496 142 296 405 458 269 491 143 376 447 409 144 202 370 369 188 380 192 478 163 231 338 497 185 240 407 406 336 272 311 252 124 455 358 485 450 486 429 441 324 390 342 403 276 281 248 354 428 275 384 462 242 396 288 206 166 346 481 435 436 356 475 285 332 322 389 198 494 210 473 265 364 278 352 167 266 191 241 483 323 79 327 348 439 157 159 183 284 283 139 280 498 334 233 135 315 431 172 96 260 466 235 204 452 306 297 453 168 383 179 193 313 237 408 164 335 138 492 85 156 256 318 487 215 111 422 244 181 220 271 402 448 71 328 66 316 394 84 177 345 69 442 254 386 229 175 155 42 239 286 471 488 207 103 243 417 228 387 234 245 414 415 317 197 95 353 186 309 131 341 170 445 469 468 196 357 333 373 290 416 230 307 391 371 359 411 214 160 97 211 479 264 107 217 133 117 282 457 146 238 171 165 93 136 339 489 472 476 128 374 251 236 300 121 154 430 382 465 277 367 114 262 218 456 132 347 294 108 70 223 427 355 464 329 200 222 480 184 437 125 378 94 325 310 377 90 162 267 298 413 255 360 249 385 152 418 420 126 343 320 134 216 434 495 209 301 232 375 349 82 419 372 412 438 467 368 351 440 304 305 392 410 461 444 259 219 268 366 
s1_count = 0

key nodes
151 490 274 62 41 10 80 401 176 362 148 36 127 87 460 344 141 130 149 67 273 308 208 340 11 30 137 26 91 53 54 205 72 4 32 46 65 92 5 169 47 25 76 129 74 326 33 319 104 52 60 110 61 449 63 6 24 59 350 34 35 109 189 68 199 28 13 29 398 173 321 302 182 212 27 106 421 140 119 123 57 0 43 31 23 263 451 64 9 226 100 161 101 118 246 314 221 122 120 459 423 270 147 158 113 86 2 12 195 22 116 56 18 446 247 99 224 287 83 3 331 15 50 153 78 379 17 98 14 40 201 75 180 1 227 257 21 102 7 73 55 58 433 51 299 8 44 38 49 187 253 20 190 258 295 37 45 225 89 48 203 16 250 105 112 363 77 81 19 39 213 88 
