# Supplementary material for: Dynamic thresholding search for the feedback vertex set problem
Source: PeerJ Comput Sci. 2023 Feb 10;9:e1245. doi: 10.7717/peerj-cs.1245 (PMC10280643; doi:10.7717/peerj-cs.1245)
Supplement: Supplemental Information 4 — Each data indicates a series of the best objective values, the ever-found optimal solutions, and the corresponding computation time obtained by our algorithm in the search process. [file peerj-cs-09-1245-s004.zip › results/undirect_graph/ER1.txt]

Instance name is instances3/ER1.dat
Number of vertices: 100000
Number of edges: 100000
Time_Seed: 46389
The optimal objective value = 7534
The Best FVS is :
179 184 214 265 266 352 377 409 490 520 536 537 569 688 746 942 951 1106 1222 1276 1334 1335 1405 1476 1496 1518 1605 1694 1701 1877 1939 1958 1961 1972 2002 2078 2146 2171 2223 2245 2299 2396 2415 2423 2440 2574 2595 2612 2708 2826 2870 2936 3019 3085 3117 3137 3176 3223 3234 3253 3296 3314 3403 3474 3505 3544 3583 3638 3718 3754 3840 3897 3946 3995 4024 4072 4082 4172 4235 4259 4263 4345 4387 4420 4575 4804 4817 4861 4868 4968 4986 5003 5021 5045 5046 5116 5126 5148 5371 5382 5398 5437 5678 5802 5993 6050 6064 6104 6121 6155 6168 6248 6298 6346 6465 6502 6615 6636 6721 6808 6890 6920 6967 6993 7240 7349 7398 7421 7483 7493 7628 7795 7823 7846 7894 7945 7953 7963 8116 8125 8143 8326 8335 8337 8526 8546 8560 8582 8612 8628 8741 8745 8844 8918 8996 9048 9319 9381 9383 9411 9436 9519 9568 9595 9624 9701 9772 9825 9909 9949 9985 10017 10164 10204 10349 10389 10432 10435 10589 10723 10781 10782 10887 10927 11001 11016 11019 11082 11110 11234 11279 11285 11526 11528 11532 11635 11676 11709 11717 11722 11794 11834 11897 11902 11912 11960 12022 12079 12089 12189 12242 12339 12363 12389 12555 12558 12567 12619 12643 12649 12669 12878 12936 13000 13047 13050 13073 13112 13148 13187 13200 13203 13280 13292 13313 13330 13338 13342 13350 13517 13529 13567 13598 13635 13650 13675 13796 13833 13863 13865 13867 13929 14038 14171 14185 14279 14334 14432 14479 14516 14549 14607 14628 14655 14661 14701 14863 14980 15012 15097 15148 15224 15258 15296 15391 15643 15664 15670 15696 15707 15714 15779 15784 15826 15870 15877 15959 16011 16031 16058 16134 16135 16137 16175 16195 16213 16329 16424 16465 16487 16528 16623 16624 16787 16871 16911 16990 17011 17248 17288 17355 17360 17404 17477 17479 17608 17644 17659 17804 17818 17827 17943 18127 18154 18248 18270 18473 18504 18541 18588 18629 18687 18733 18768 18856 18870 18884 18958 18970 19008 19060 19117 19180 19247 19283 19396 19428 19435 19437 19438 19454 19455 19510 19565 19574 19591 19671 19681 19715 19745 19783 19897 20002 20086 20112 20132 20150 20161 20197 20221 20226 20233 20243 20246 20277 20279 20297 20399 20420 20436 20447 20474 20478 20480 20522 20628 20656 20699 20752 20802 20861 20876 20924 20983 21013 21021 21087 21134 21210 21232 21249 21303 21322 21416 21470 21671 21677 21701 21717 21782 21798 21861 21926 21963 22015 22125 22170 22338 22401 22420 22521 22667 22790 22793 22833 22856 22857 22976 23037 23067 23074 23076 23152 23212 23349 23528 23594 23604 23606 23646 23666 23688 23690 23782 23809 23846 23942 23992 24003 24074 24151 24192 24233 24339 24425 24444 24482 24546 24550 24551 24622 24651 24697 24728 24751 24759 24761 24808 24890 24918 24941 24946 24964 24965 25024 25153 25165 25220 25238 25382 25493 25525 25563 25579 25642 25673 25837 25851 25866 25875 25947 25975 25991 26132 26170 26214 26258 26321 26350 26355 26358 26444 26612 26614 26622 26739 26760 26840 26918 26941 26988 27142 27159 27269 27292 27336 27395 27420 27430 27489 27490 27533 27579 27627 27747 27769 27859 27898 27919 27940 28025 28113 28187 28189 28225 28327 28334 28457 28501 28611 28628 28689 28703 28712 28723 28795 28828 28925 28936 29050 29051 29129 29156 29193 29195 29198 29208 29221 29248 29366 29385 29400 29404 29573 29617 29636 29665 29782 29804 29814 29816 29834 29845 29943 29947 30006 30034 30037 30062 30139 30156 30206 30249 30316 30318 30336 30387 30405 30448 30498 30525 30548 30639 30676 30703 30735 30740 30847 30879 30914 30961 31007 31061 31154 31190 31229 31239 31265 31305 31377 31388 31462 31493 31534 31540 31621 31669 31708 31770 31778 31857 31931 31991 32002 32011 32046 32127 32180 32262 32271 32275 32294 32341 32357 32364 32408 32431 32439 32460 32475 32485 32495 32560 32755 32764 32849 32852 32861 32865 32907 32941 33027 33081 33085 33100 33228 33402 33453 33550 33593 33704 33706 33813 33820 33841 33905 33960 34040 34073 34151 34192 34193 34308 34321 34358 34373 34416 34449 34464 34526 34554 34557 34795 34807 34846 34856 34864 34893 34918 34952 34977 35246 35373 35472 35575 35593 35597 35652 35787 35950 35997 36020 36052 36119 36160 36165 36179 36225 36302 36385 36528 36568 36636 36695 36859 36891 37047 37055 37139 37172 37211 37245 37252 37351 37507 37528 37540 37579 37617 37654 37807 37847 37879 37936 37943 37965 38001 38037 38107 38121 38345 38387 38452 38489 38553 38567 38572 38580 38583 38608 38727 38763 38897 38945 38978 39063 39117 39188 39201 39251 39333 39340 39369 39508 39515 39578 39628 39660 39663 39707 39723 39741 39808 39824 39880 39896 39914 39926 39930 40000 40018 40062 40097 40198 40237 40278 40304 40352 40433 40440 40471 40483 40560 40589 40628 40772 40808 40955 40966 40981 40995 41037 41075 41206 41267 41287 41326 41399 41427 41693 41844 41906 41926 41927 42013 42067 42109 42132 42188 42221 42239 42343 42404 42485 42487 42511 42541 42567 42637 42805 42832 42835 42899 42961 43082 43130 43284 43298 43371 43474 43488 43507 43517 43561 43583 43639 43679 43689 43740 43809 43846 43931 43935 44093 44168 44212 44218 44382 44478 44534 44587 44826 44851 44961 45090 45097 45225 45382 45428 45434 45451 45517 45540 45575 45682 45753 45762 45898 45901 45926 46006 46056 46060 46090 46101 46117 46140 46283 46299 46301 46314 46366 46393 46541 46661 46666 46685 46746 46753 46852 46900 46914 47012 47344 47356 47432 47441 47494 47507 47581 47586 47591 47610 47624 47655 47719 47771 47861 47963 47968 47970 48024 48216 48299 48393 48397 48411 48474 48514 48570 48608 48665 48673 48717 48719 48762 48779 48805 48836 48873 48892 48894 48929 49009 49089 49111 49172 49216 49249 49270 49275 49297 49344 49432 49473 49531 49596 49689 49723 49736 49880 49939 50008 50020 50098 50104 50200 50262 50439 50440 50507 50581 50592 50703 50779 50795 50816 50819 50946 50947 51014 51091 51136 51147 51169 51180 51181 51200 51226 51285 51308 51314 51319 51373 51396 51401 51406 51430 51443 51533 51568 51601 51621 51651 51707 51729 51793 51889 51938 52013 52099 52135 52138 52184 52236 52326 52415 52426 52499 52518 52531 52547 52589 52770 52938 53011 53039 53040 53064 53085 53148 53156 53196 53260 53276 53330 53391 53468 53471 53506 53529 53556 53596 53664 53843 53849 53861 53898 53972 54146 54196 54233 54253 54318 54373 54375 54389 54407 54502 54637 54678 54697 54794 54807 54823 54863 54890 54903 54932 54934 55002 55058 55122 55165 55207 55248 55305 55319 55346 55368 55382 55454 55455 55465 55481 55490 55524 55583 55625 55660 55711 55822 55858 55918 55938 55940 55957 55972 56013 56196 56277 56313 56363 56367 56373 56396 56402 56453 56473 56508 56513 56549 56652 56704 56825 56849 57012 57015 57030 57102 57123 57173 57178 57186 57218 57329 57353 57388 57445 57531 57583 57608 57626 57641 57828 57966 58041 58146 58242 58405 58416 58450 58492 58495 58506 58534 58546 58577 58595 58620 58691 58706 58841 58867 58966 58976 58996 59013 59027 59153 59163 59226 59242 59387 59480 59519 59534 59617 59629 59724 59735 59761 59830 59933 59942 59959 59964 59998 60063 60245 60250 60280 60305 60323 60337 60343 60376 60431 60445 60448 60485 60502 60578 60605 60679 60721 60734 60841 60971 60987 61169 61370 61527 61794 61866 62059 62106 62183 62198 62253 62311 62315 62335 62370 62471 62631 62673 62695 62701 62719 62733 62766 62807 62812 62823 62859 62884 62955 62972 63000 63009 63090 63152 63192 63226 63228 63284 63332 63372 63484 63491 63535 63705 63710 63854 63866 63886 63942 63982 64033 64037 64115 64344 64413 64572 64672 64863 64916 64959 65009 65015 65103 65151 65169 65191 65204 65212 65249 65283 65286 65341 65447 65521 65567 65629 65791 65866 65980 66042 66065 66077 66082 66129 66136 66159 66269 66300 66424 66433 66502 66508 66543 66585 66832 66846 66910 66929 67006 67009 67106 67199 67219 67260 67315 67371 67379 67422 67471 67495 67498 67524 67601 67619 67628 67632 67686 67765 67820 67843 67844 67851 67962 67998 68080 68083 68086 68121 68136 68182 68220 68257 68271 68369 68412 68482 68524 68613 68614 68627 68662 68705 68750 68855 68898 69018 69064 69100 69155 69239 69249 69311 69404 69543 69621 69625 69644 69699 69710 69817 69840 69930 69932 70049 70066 70158 70201 70207 70218 70265 70426 70493 70571 70580 70629 70664 70665 70688 70700 70720 70762 70792 70794 70801 70804 70904 70943 71026 71073 71114 71158 71159 71170 71239 71307 71427 71442 71444 71558 71849 71866 71990 72011 72049 72141 72195 72200 72221 72232 72245 72303 72305 72341 72422 72504 72557 72658 72674 72677 72703 72716 72763 72788 72799 72846 72863 72877 72980 72984 73029 73037 73069 73108 73111 73230 73287 73311 73411 73447 73511 73521 73537 73576 73579 73599 73616 73696 73788 73893 73911 73915 73927 73928 74180 74190 74260 74397 74407 74522 74532 74585 74627 74797 74810 74855 74867 74929 74983 75008 75045 75051 75053 75115 75198 75246 75249 75295 75311 75416 75439 75454 75499 75517 75525 75595 75607 75652 75685 75748 75832 75941 75948 75969 76066 76160 76316 76378 76436 76487 76535 76538 76548 76600 76628 76664 76673 76675 76733 76901 76975 77127 77128 77135 77152 77168 77256 77286 77298 77322 77342 77401 77436 77557 77658 77934 77973 78121 78142 78158 78161 78216 78280 78392 78417 78438 78466 78526 78530 78572 78610 78692 78857 78880 78894 78910 78940 78944 79019 79073 79129 79257 79281 79334 79394 79409 79411 79426 79621 79707 79866 79943 79980 80010 80048 80060 80064 80193 80214 80251 80291 80298 80362 80372 80410 80471 80484 80511 80520 80525 80552 80593 80619 80640 80710 80781 80823 80900 80908 80929 80968 80983 81034 81167 81190 81240 81266 81376 81398 81418 81450 81454 81509 81562 81574 81728 81779 81843 81869 81914 82067 82231 82257 82260 82263 82299 82358 82361 82367 82522 82563 82579 82671 82692 82784 82825 82928 82987 82998 82999 83002 83007 83017 83052 83126 83217 83224 83272 83417 83526 83563 83566 83712 83798 83801 83811 83832 83870 83940 83983 84016 84218 84276 84315 84325 84367 84472 84488 84537 84557 84679 84716 84741 84815 84847 84971 85034 85082 85089 85143 85230 85271 85296 85302 85496 85505 85519 85573 85577 85662 85763 85788 85800 85831 85875 85895 85938 86023 86110 86120 86149 86243 86266 86308 86336 86362 86363 86409 86457 86498 86565 86592 86615 86630 86669 86681 86695 86743 86744 86767 86768 86776 86892 86961 87050 87054 87085 87122 87146 87153 87234 87292 87599 87602 87701 87798 87826 87830 87874 87968 87984 87998 88020 88048 88091 88222 88408 88466 88473 88536 88550 88567 88624 88686 88749 88754 88797 88859 88884 88926 88986 89004 89098 89113 89141 89156 89211 89307 89327 89376 89443 89489 89518 89780 89783 89784 89867 89925 89957 90007 90125 90135 90172 90212 90261 90273 90298 90302 90365 90369 90377 90381 90420 90422 90457 90627 90682 90759 90770 90777 90786 90803 90812 90820 90826 90918 90948 90963 91038 91041 91058 91095 91115 91150 91175 91246 91317 91319 91354 91439 91563 91572 91631 91640 91645 91869 91883 91907 91982 92009 92048 92105 92159 92160 92198 92253 92310 92377 92381 92514 92553 92572 92689 92692 92775 92776 92801 92838 92997 93015 93147 93161 93227 93246 93332 93340 93362 93390 93439 93515 93521 93619 93679 93725 93953 93969 93983 94034 94168 94185 94242 94312 94381 94434 94445 94489 94495 94539 94555 94629 94651 94732 94765 94771 94804 94806 94838 94888 94912 94944 94951 94977 95049 95069 95102 95289 95290 95356 95390 95409 95451 95465 95572 95644 95656 95660 95773 95809 95944 95988 95991 96002 96020 96030 96282 96436 96470 96471 96488 96492 96497 96541 96545 96602 96617 96619 96734 96757 96820 96895 96917 96921 96999 97002 97017 97078 97082 97214 97317 97390 97500 97617 97667 97772 97827 97899 97924 97993 98078 98440 98500 98508 98525 98535 98564 98568 98627 98818 98901 99006 99049 99149 99196 99223 99242 99285 99304 99307 99324 99438 99487 99505 99520 99560 99606 99775 99813 99887 99906 99953 22233 52384 47633 17655 58938 34163 71234 16392 97116 60526 9968 80307 95463 37200 88504 25051 74597 16539 14188 35099 28970 87514 21497 71058 59314 89115 84055 59939 88613 62240 60945 81995 7467 69978 79508 37551 94794 9742 31505 3328 57323 6914 17035 40996 15782 82054 77593 98598 58349 59478 5846 10633 26075 50938 79932 69523 94696 90638 46488 46079 9334 28805 57420 5051 51165 43026 29277 82706 49106 76988 73734 30813 36496 85739 75671 27620 51948 66106 74392 61941 11049 36186 42838 82861 19497 9575 92399 80203 27419 87191 37935 2185 46227 1348 33486 91452 72537 71498 39795 12519 49120 41125 48674 2175 71536 95552 95199 4955 89185 18369 87184 70646 7170 53267 15635 14162 14027 81028 66182 25330 30312 38376 68955 10731 5791 50803 5861 39238 68950 59086 76611 36664 47421 56458 36839 54442 53456 64626 69899 90057 97185 28250 84133 37606 95400 64327 38911 84756 89364 98610 17335 14580 61505 92931 64285 96172 74482 6949 162 86123 28364 25039 56576 76530 98679 17571 31879 6670 52865 67512 6680 81540 38952 79603 90252 98492 95749 22114 39255 24567 60363 34500 7109 71093 33908 12808 94515 52163 67719 79389 47694 63597 9146 63646 5117 1234 42341 92324 54805 98617 70771 68306 73021 87533 31298 19961 192 83427 41091 73592 52437 35835 37327 66174 3796 2108 61857 29486 57581 39997 92609 26683 86279 35409 20114 23363 90395 63732 98441 30690 73109 22509 50708 76120 39963 28400 63958 3520 19216 71612 32511 78584 70239 30484 6648 95257 82816 98940 46332 98014 36069 40443 93939 46585 42629 87980 41954 45020 63845 64868 54405 52935 96206 89023 50391 14407 99087 66882 69701 42964 1065 18513 47664 78191 21305 94041 82211 78933 51266 1224 12220 67358 90340 56648 78475 49762 2621 40810 10092 14547 58259 47697 15144 71863 912 23435 49079 52509 39848 63033 45119 55648 50234 56921 30634 76158 2166 80108 63656 72904 2670 36303 11508 47442 13326 61007 58901 24848 91218 21446 65497 649 68279 36675 52845 16133 36569 22003 45836 54312 71842 5970 93103 23915 46941 38453 5307 93693 64031 48686 26861 16552 71309 40740 92170 35616 3399 17024 61003 32224 57627 94935 42304 8168 14555 18372 81980 70542 8004 82779 10021 75887 66681 44512 83748 16089 57517 28544 62653 91697 56773 17820 55946 77123 70583 57184 17516 96767 61838 73503 75656 96371 52640 1193 13081 32376 98253 38947 73063 73352 82709 85907 65107 93413 60051 9466 80603 61639 94487 19981 13501 79639 73233 54228 81558 42757 50570 96956 25147 76806 42226 44201 74970 46343 55758 16240 19043 21480 44655 40196 11546 79190 97681 77619 78092 40318 52433 45853 76492 5386 5081 47708 15285 53597 35782 86960 3919 30022 77927 32888 85122 52766 36099 37706 94957 95238 68358 46124 34186 74537 15731 95208 78098 28175 34179 55312 21220 71448 43942 67015 23647 91712 42047 84506 55535 62348 76292 39530 75197 55534 9672 958 87284 53587 59770 17407 31044 72310 83404 10455 34544 60458 5875 72352 103 90586 34700 88527 81290 9163 72130 92783 89433 46779 17710 42755 90008 76907 86235 92662 60452 18753 91398 71787 77695 78385 28040 91868 32078 84994 98040 65802 28619 4154 95592 2872 22104 1367 63690 83185 52061 12684 31387 91533 1321 2941 32373 71373 64611 9807 76454 89306 26979 11646 45644 61830 78130 46766 19038 29598 305 85623 99150 9732 3817 28949 57686 79655 18707 97757 3757 65105 19091 85656 91900 31277 43905 5945 91813 17182 11527 85031 71593 94768 18677 91013 33430 84901 28570 99640 17147 36058 45743 77676 34773 28749 12938 75705 55574 14694 60919 15063 175 55425 70345 366 99 30230 85128 91689 60311 67186 26345 36384 90843 90589 28302 86576 55943 7323 49040 25225 29091 32993 42201 66568 98028 8659 6858 21265 59120 73668 67334 78836 46529 59323 35715 53908 23040 75644 19748 86405 33812 76427 653 97838 76070 32370 54566 82372 3626 76421 10696 1372 54763 27386 90356 13051 75854 68098 450 37315 35083 74130 99372 68599 26711 23343 3094 16796 70919 19543 38969 10403 42108 34943 62393 63155 29904 7132 71950 7625 27083 19841 27961 50149 44423 39782 52405 91746 37519 45715 4374 56639 54848 30684 9242 80531 24701 80364 50838 69585 17221 28004 51098 72338 94650 60142 86063 5160 52187 54078 33600 19780 32791 38223 17128 763 79216 56762 96440 93053 1727 36016 69473 27869 94517 14187 63315 79162 57319 20967 11485 33018 18234 55672 98328 97000 10540 70016 86605 41457 10030 86236 14579 24674 15718 3153 23588 70797 94318 99893 23298 76360 64218 76614 23155 62621 92306 19279 76892 86610 69312 12005 68219 24983 17847 32446 41939 11788 90431 4168 40132 83761 12210 67472 3824 23257 55769 28530 57271 5656 33754 79382 52364 52393 6380 64193 8744 25167 51876 45187 50665 66547 82050 54246 21096 5755 93801 62262 56200 51964 53080 47974 56030 76077 5369 38866 56435 36406 46894 97882 6681 38450 57275 56401 2526 80610 19722 84225 88046 31972 29775 85629 77415 98792 49935 74919 32856 94914 20033 62643 89709 47023 91445 40617 87108 3072 29811 16581 13630 13096 19236 40160 70634 58721 43191 73590 91536 77996 90156 72956 90482 50724 33901 50731 76574 2319 59415 5157 70240 36397 10375 80712 33016 68598 89188 41529 30503 41426 72989 29417 99343 43657 87366 66639 46827 29885 47080 44928 80514 66896 73042 94878 88816 5470 45995 76039 26319 88594 50009 35143 94089 72583 59121 66638 91266 72060 7736 99572 7741 26592 17215 1855 18489 30562 2501 34824 68275 58428 25445 81868 15332 57298 74388 13868 38529 66410 65647 85455 72484 61613 94005 4547 57175 58479 50204 62519 29579 20743 91225 46077 91391 38079 58690 34776 30826 46410 72108 37208 55768 81957 97120 58583 71235 74920 33574 26684 27939 16620 26619 73116 83860 51913 37508 2952 55853 58859 14226 82248 89282 61772 82302 37394 40801 72477 15893 75438 78087 5794 66875 85692 6774 4779 18152 36115 80408 63720 84643 34014 98807 96580 944 11024 43047 84049 2894 62795 42502 75639 64246 7892 3942 33899 70726 5537 14970 23861 97565 97032 10558 71959 82683 9500 34698 64113 59449 25983 51403 3508 13444 17798 32424 44621 39844 79854 35509 63637 71638 14838 4026 91244 73436 79475 96879 91330 82322 61715 22878 68396 38252 11990 49148 92862 62466 20523 87355 30071 75559 54471 90051 7065 29514 51518 42211 73987 83842 28368 19087 10107 1012 56992 33238 88729 72770 64630 17158 82694 1 46382 3533 61535 44128 39866 20513 23438 83632 46644 53684 83849 12335 70499 94890 42855 5179 95482 22616 7144 23741 86521 56547 80102 40183 29770 31161 8981 69867 34911 58579 737 13742 56967 48327 88768 76911 22880 97731 3413 22764 49978 90858 36172 18488 59646 46550 63784 53693 982 6096 37331 93 99100 65410 29152 37194 51307 79188 59233 18605 2607 22502 98123 93712 15282 36304 76527 50574 65078 46174 37557 65531 82618 45766 58184 47512 65723 32960 73515 68742 77596 79911 12170 80424 2791 64048 42446 67414 58970 94665 9793 83892 11187 95228 63257 46210 62062 7551 73892 51384 57350 67038 85647 82328 89701 30322 85409 8600 15895 39662 52941 48870 59207 35615 35222 29435 85468 9387 27754 1119 72211 18892 15547 42059 31841 28325 2724 27137 99167 28388 26300 74915 76311 64445 45011 13094 41484 34813 55378 33460 91257 47227 77438 89581 7442 74551 40001 65355 47774 60008 29774 94193 8410 20686 88577 59107 83794 82267 81371 25465 55478 3402 55149 80107 48704 94889 39794 6160 46997 51758 44770 83507 35507 84548 62096 33804 41448 25467 13214 29663 46305 39682 4255 71930 40349 74745 27284 3304 48352 3513 97383 51447 85939 73661 25852 27720 89970 42400 92905 52667 13262 23185 37132 34262 71912 67157 90329 23996 10534 70632 22457 27061 99983 83576 3655 17998 42375 82485 16097 78187 61175 68678 21504 71840 54116 64802 29497 28439 42716 22055 24207 19368 96362 11053 47635 28198 24893 3181 91383 82996 21172 87780 64164 16348 84805 75290 94362 36314 34757 9976 56106 82125 43774 21944 55927 25263 76357 1057 25586 28051 65901 56516 52317 24583 24054 89242 18979 10700 63394 38653 819 58727 87185 24959 64052 7898 54131 81 73044 7071 29712 57362 22030 25632 60776 13455 13788 81886 34149 68353 99489 92134 35357 5450 93560 83579 87553 81600 45016 96141 83896 9620 25175 56382 14543 39290 52787 92038 15257 46589 61247 72335 7805 62416 82940 89548 22682 47337 79437 19665 77791 258 72296 35211 73196 55144 3347 66457 17061 16173 80566 83996 53781 88668 64951 15579 75268 55705 91235 59642 96195 77915 67616 4359 83753 12723 38613 77829 9399 80460 35794 82446 19169 41084 66562 41921 83562 56314 12219 85095 24369 28338 84257 2616 69613 34962 39838 38672 94411 44735 96632 2833 25328 37743 74596 15341 98848 36720 35266 70553 98035 29531 20245 7100 77485 10559 72400 99650 57741 12014 697 29166 3482 93688 28223 23383 17735 74167 53552 2083 9209 10162 28116 65964 86311 99667 28548 12787 61274 48259 4572 44583 22945 43145 53392 28096 63570 30567 24117 6675 47120 76319 59170 96272 25415 31385 21832 26972 23753 64969 75911 72951 21714 34012 45267 53407 21833 6109 62414 35558 7379 23569 68183 90878 662 95247 50242 9724 19903 58194 60375 10261 72370 38764 48996 93834 29983 67228 16161 89749 6184 28642 73695 80310 65062 8836 21687 72065 27496 63462 60884 29674 64131 83538 44774 93780 48063 51218 9245 84482 32795 50133 14395 79742 90527 77309 69684 29852 42398 49261 99450 88118 43257 98896 34460 9269 71890 30714 39149 13345 79783 66230 4187 8356 98588 58663 27800 33022 30148 10388 46237 71579 36248 65470 91284 59550 43060 69084 67629 42299 67850 36290 12431 15460 75878 17327 80549 18077 17471 21055 77940 1202 45711 19071 77038 21773 51830 6500 40886 56137 1952 49243 99607 58429 20510 84959 48317 87232 28995 93107 6534 1545 99554 76815 65751 71997 73379 79785 2243 64458 11434 80550 84836 1420 93173 3563 1670 10718 9090 9374 74320 28227 27692 58590 1456 59260 71929 94974 67726 94225 29533 32680 68691 44983 93068 48185 28190 87812 82071 2049 6716 76219 44324 53049 56537 69648 31082 39354 67925 47026 7979 10478 27117 19449 85552 13638 88657 60973 60410 35744 13671 61012 12392 19183 38233 42049 10006 11594 35506 14017 33328 33362 9529 52011 3859 47091 21219 77706 14429 11327 4534 45184 45324 32035 41786 36953 32228 37821 14273 35128 68730 39038 83400 10678 79845 41651 73430 25443 28566 91369 89235 60687 2369 55565 71040 21472 60990 68381 48563 22798 41218 6645 8907 94658 82199 85728 98546 12479 91532 80153 3962 47988 69110 39121 65673 29568 20214 51067 6469 90864 78213 2884 26778 79553 83194 29614 45546 10960 89228 19191 6762 5337 57943 69401 25940 3518 92741 71377 87341 84795 83916 6381 27740 82521 22249 50042 74872 50131 99279 13881 19869 86344 86339 59454 54813 43457 51980 88733 59280 97326 7607 60916 85353 16638 69388 793 96900 53573 84093 7259 81165 94138 1066 65876 12291 39131 68737 50317 35171 90440 27764 51265 61255 4977 3014 26367 41881 99163 48702 53454 839 10973 58955 17100 42265 44285 80009 14335 5997 99008 9750 6955 45578 47632 18441 39394 14394 28202 68693 45741 42227 63048 86055 57428 91343 95643 85129 89064 27712 99133 14065 55975 64758 68571 55919 12854 84594 58400 75794 97810 17532 58589 82475 52729 16980 24717 35098 39652 38542 26825 11702 1297 86200 42409 11878 94160 52903 80660 36238 86328 84003 20817 48884 98951 94928 27036 15075 68831 64007 26557 55090 72653 96294 8897 36075 50022 63052 14927 87364 3073 62786 19764 93351 92431 66790 143 33476 87378 97860 84080 5451 26910 51301 74827 63306 24593 1475 32660 70121 95323 19619 24126 20907 91479 48842 18398 75047 95404 21479 80584 68838 25533 12744 80556 98657 21324 34359 14530 41296 16805 23434 72444 99595 4330 55738 92394 56811 10376 42407 95162 62734 39917 16148 75285 4043 84370 2985 50151 26691 83577 85653 8292 38041 94302 33487 81722 48738 80757 6562 51167 45649 83120 24137 18770 86073 95943 28430 13586 90203 58340 89963 63222 15245 66003 54071 99819 70817 84880 92672 9098 43859 32908 11820 46624 79774 2335 76261 19714 86649 89754 85040 85816 85608 51731 88185 86204 14315 46595 96133 52151 87343 82252 29234 23181 6943 6083 27346 21316 46808 69707 2695 91796 6702 11330 42145 70486 22235 14614 16762 30893 14766 27515 77445 82796 56500 22953 17800 32698 81725 42207 73144 44713 74120 57612 15610 50578 38228 71108 92766 22329 43606 5447 15396 70093 91423 38832 50617 15512 48453 1868 92568 25601 76795 58039 3346 63949 357 7304 6734 72353 56496 43456 22827 79052 40054 61135 3032 56064 84215 34413 52422 87517 98404 16124 83806 87493 96033 18911 89246 27488 74106 98272 623 7866 80547 3914 33298 69659 64430 65898 58881 39305 61916 51962 7174 59683 71382 86966 54101 48847 86203 66305 39077 23665 86433 40528 65087 61087 25658 4912 28535 45492 63468 9321 82366 9141 12155 38193 98015 12425 21443 78107 46555 56116 52897 46591 83176 63742 91531 88106 62627 95036 17168 62642 32167 66240 31773 27633 34581 43067 23636 70592 32947 65120 88095 24452 81045 84045 92810 53647 1332 71767 19206 33674 61994 97420 45737 2 45192 89311 63811 72222 29649 30623 66036 74221 68392 78544 93358 96945 90349 90204 72317 5108 85223 76702 4250 73826 97054 13686 10764 30141 18532 24273 33584 19415 77470 35957 52958 59881 21742 79684 88267 32391 77901 51957 29424 19674 10036 94382 78126 17484 44441 54143 68150 22031 83948 34348 68049 91651 41868 60722 94605 6715 45773 22608 22983 45335 86135 52887 76439 238 74652 73680 76254 69945 44790 81936 47926 76011 88509 15112 90747 58019 2782 83242 1322 1056 54631 24225 49540 38871 67130 67545 93034 9153 5759 69421 35214 93443 35432 6161 74865 8610 88335 71815 24231 39841 14281 61117 69472 50727 28709 79108 90256 99282 69272 92971 11679 89880 85391 37073 53851 54093 64935 40814 94092 53877 17190 99121 61514 34259 60475 28822 85485 97907 22153 9651 72865 25362 35331 17562 91701 3284 21725 93249 56755 47427 32833 14322 2923 65779 63743 31979 55600 66962 30248 22732 59908 69991 17412 19979 31095 82919 5422 43635 42767 67794 46034 33807 19228 93311 44643 77870 69136 50967 12413 37946 74689 96512 86964 89393 43573 45355 80261 89554 22181 62994 24598 35930 51632 23521 37894 64105 32382 17761 56460 79605 9214 60759 47889 76150 22255 2048 41140 81822 18230 21563 43832 16180 87440 54402 19160 64332 21512 93959 35276 30574 11781 25610 61698 81191 93916 72949 75591 70882 1737 93788 14561 58281 94947 39423 27112 24120 19155 42692 73471 58602 52468 54493 88932 19762 27247 66035 39969 86157 97041 95004 7957 88286 24910 88161 49649 7465 48713 40235 82392 36768 91950 629 50110 28009 55994 70316 98448 3245 37848 1971 34552 5521 10622 72128 98783 43721 78251 6599 31759 79107 47242 95712 48602 24888 43896 27855 78439 66609 28679 1164 62357 1128 94695 37826 83596 68996 27735 15869 53944 63239 54197 65142 95144 64323 81947 97652 82040 65459 47444 86351 31564 57947 85134 34121 42919 91315 46463 87141 75788 34683 91636 54844 71254 56410 82679 68092 99247 51359 86309 6981 15997 80220 4889 41251 19154 77170 29357 93254 89096 55536 64407 51843 90762 26152 45686 96610 55186 43259 50913 70699 3188 24378 83086 41062 16249 87666 14805 51991 158 36142 70959 42870 74678 41013 58135 23559 65125 13502 42822 64988 77546 22570 5375 4592 69245 20452 68578 43459 17200 54178 91425 83716 3602 21353 31334 66461 19720 72462 9287 29508 33943 69586 28655 99176 69808 61353 93152 28623 9809 58523 63378 89424 96438 35137 56016 99325 48759 3293 63025 81782 29440 21588 37400 45712 53567 2031 90190 56197 71179 51848 92231 6530 71852 8064 63973 97204 87795 28596 69089 78589 88906 88269 68334 54788 37882 17610 6791 76557 15892 58903 78408 47729 27315 41561 32964 63963 65506 56260 27394 64180 64267 82673 24933 10818 99451 70915 2889 94241 37387 8169 32395 4938 62677 50342 12471 80258 45103 1284 8162 56594 44142 36590 7330 88585 24201 50055 82024 43783 95373 30716 5199 6119 54949 62611 71624 42462 39944 44761 60829 98882 57614 68813 87453 70279 2809 43467 52359 11828 32949 53842 45558 38238 92764 13783 88713 26496 11700 4980 1029 95248 23613 68541 96154 27197 12134 12818 77154 13588 46903 73148 77489 603 35828 77214 97035 12615 25033 19955 2067 13367 8602 97876 32074 99737 45436 4246 76879 88972 78051 69610 96198 2110 44315 52650 97392 97394 6080 60647 74151 97411 87977 11806 3765 57982 34870 4224 46443 81507 91077 59285 95169 16534 20857 78715 13028 33175 27510 83575 74038 78377 64595 29592 17556 49018 95124 40063 73494 28311 42474 86186 20082 69996 91290 34655 97590 11607 49488 91881 57604 56097 91945 79420 68034 77017 22503 5469 83651 22333 59126 26330 89298 10979 23092 81355 7630 36721 38494 7995 11022 85272 5686 33150 30288 84248 6124 48163 31025 63459 23945 51019 71085 83154 59128 74783 88612 18710 76175 47736 48946 64369 37326 56312 22886 51945 86154 33826 62016 45859 46499 64803 8964 90657 330 76441 30582 46870 91728 83987 64970 60962 21238 91624 68226 50729 31552 7362 23121 67305 34235 84012 55658 81691 26067 42795 63393 89911 38707 36145 46291 31848 29446 97473 71142 48021 99058 33778 28864 17772 69540 30724 21589 95366 72721 88147 96040 9084 7335 45299 67980 84754 34699 53894 8071 99175 46560 50482 50189 25770 62126 66370 88521 7766 10728 30939 53089 6350 71366 36369 88635 67054 78779 17208 31205 99586 90136 71983 78159 51654 10751 55688 8301 53308 34599 81736 33543 13370 61451 17094 82400 29549 69664 60822 59713 96142 81367 12223 6100 76009 80669 37766 8785 65005 89832 66342 68764 4252 74857 81176 60701 66789 37746 57000 75174 67035 46783 37828 16520 49203 91742 50246 55384 95070 94942 17853 76236 47715 18717 93747 88688 90666 18434 62876 46424 34728 4421 93870 93442 18051 8275 16613 3742 23770 65797 35520 6951 41818 52312 76712 44014 20775 64398 38258 13679 44286 2378 73714 26365 68351 36323 31678 78299 16030 78108 47623 20333 8947 40578 72923 67494 15289 76853 20467 22647 48099 90719 84825 87699 34157 35183 4378 11191 62565 3541 39030 89656 33610 75202 71920 36394 7857 30938 59421 39134 50918 18438 7841 48545 23930 30412 56227 18794 23852 80933 41102 79350 64884 87190 71776 23881 81594 49718 45038 21679 81358 88334 76679 91509 37008 51714 78652 60927 4324 22696 96890 54675 15708 8082 4618 26858 92749 62988 99820 17840 37506 39416 25417 52773 72896 63395 52964 53542 10569 11169 3445 69172 15938 82283 8704 2255 61951 8373 45710 33317 35791 96405 50973 3515 94636 94537 349 54298 12091 31854 4019 18131 36078 75232 3755 40606 11634 22676 87794 5319 43514 13297 63032 90931 81602 2317 76165 93218 63333 95371 76266 27626 38595 9255 82868 30544 20660 22834 81052 18598 66976 70593 70200 2515 35559 42268 40229 49145 82780 41650 61271 5877 23286 6867 69320 68837 62690 42943 98870 9894 55825 26524 63358 95886 23335 62433 1184 33070 72074 62366 28111 225 28920 40941 24011 64152 29630 56577 346 31693 23374 37241 25498 11017 23032 47932 99934 56757 73326 93195 6563 15615 97491 37502 35788 21269 93144 68992 30251 94120 88772 1054 32472 74109 272 42742 1733 35980 76510 3928 47408 94211 27427 20374 33445 64876 22171 40757 8342 25251 32542 67801 95047 67952 86218 92274 43676 47949 15540 48574 23547 15203 63983 41827 29755 26841 98819 76098 86087 42825 71873 52266 59378 77985 56536 30722 92527 72198 75309 30052 6610 61257 24571 75989 78663 25336 9598 19182 47674 84542 71417 69030 99353 58112 44654 51322 19088 83222 5476 24014 77028 4037 45721 85103 74424 24748 58111 976 69950 37990 61549 15205 25249 58777 13291 76887 17664 72330 82675 8389 43263 60523 57674 79296 95815 25376 96383 93291 93682 98639 56746 18846 66090 97287 73553 85877 12869 85164 19212 20872 13027 6385 76069 14885 5195 44354 26103 56803 98322 59977 86942 38522 73633 76157 90455 36749 70381 29813 74642 19580 42327 36264 53019 54063 37458 64420 63172 47029 8732 72224 78387 37803 17362 80589 54019 54082 42980 65460 69047 35756 99255 78640 94170 33500 2062 31919 1614 19115 24640 59272 45663 5152 66397 14055 38170 67363 7897 38502 48019 3584 77014 2482 39718 71380 67806 61867 51753 18157 53079 36530 61045 16902 20696 46687 25710 50394 56296 84499 39324 94313 57511 96338 92184 4202 11436 22263 80861 93119 26888 60718 43400 78208 67026 27110 33439 87866 37393 28386 62851 13625 80240 91272 47000 53902 34839 1902 3343 21913 27323 98809 99956 60477 42824 93322 6810 89054 91644 9329 19742 51866 31038 92401 88877 56875 97986 81685 86663 87044 11473 91471 55775 99118 21839 94475 35347 79889 39112 60483 35724 37835 21803 74475 18538 73112 98106 29484 52265 51394 65845 60451 50397 10194 99151 24587 36863 5821 10431 70924 48147 10084 53606 13737 32394 5121 65708 40894 7634 82720 78327 61534 33590 14166 86557 38900 10390 76847 87558 56843 74131 81020 60637 3580 51985 75423 3211 26202 73420 47019 30787 70149 26606 37626 58362 97126 33311 37714 14782 6793 95929 25155 36433 19190 78875 71125 20199 9933 11136 63593 74622 35567 99798 63351 68904 29155 28251 9955 89309 71052 39818 99855 24234 57915 7730 80412 43418 23117 90321 20435 35229 96442 28807 58673 81959 86974 47475 51570 63151 58654 31087 1132 33384 70971 40664 57023 86142 86996 8066 84826 54011 73209 50810 33146 25989 72242 54065 59968 54290 50038 71964 9171 62698 97539 6307 96709 25668 23038 46226 75914 7895 24998 45049 70514 79030 81879 98111 29299 49686 63510 59662 75321 35846 1576 13052 4549 77692 95150 40190 18616 76477 76262 82501 79119 63476 62276 76094 60216 48396 68685 63066 38826 57302 72878 2725 20418 36176 4843 69440 67376 4366 45617 40010 22371 78234 99480 81913 8269 79817 98105 74182 24418 75973 66582 11672 28238 70357 77301 31768 31755 14336 73874 13496 55267 94000 23211 81225 74944 67858 55612 70213 8039 30511 86397 54638 72102 68840 20117 10675 10110 5593 67938 86828 65939 46690 75339 72315 257 36957 97396 40729 57250 70064 13939 84101 76894 18041 43564 12004 20682 87671 43386 64387 96432 58216 85557 15337 79443 56816 83044 67766 45932 89167 99690 10373 84620 29252 16014 69340 7688 69063 27299 24626 56883 85607 28392 42028 87688 46974 30396 48123 96707 89197 79780 97880 13925 99981 1913 25912 53018 73978 80118 22382 4407 84729 9664 23787 56098 208 81030 70787 75963 62097 57716 3089 33628 87081 99612 19956 71263 64435 91553 46007 88908 72922 57498 85492 61984 41092 6852 3190 75101 88469 88553 79251 50792 42994 93309 68519 90029 33994 77662 53903 87782 21311 90788 57390 49014 70824 94394 19932 78041 89629 67810 43833 53594 27748 71324 32316 40555 36738 31343 12603 25047 7219 15939 22267 33840 10664 11396 80659 49986 41197 98304 25056 50639 16954 37709 46395 16692 36281 69075 46254 79375 76970 58009 86769 25232 63762 35667 40668 84072 16754 8997 66 70823 22524 27470 5252 95455 21225 97527 60845 54394 34838 39993 29096 73036 14546 5781 46861 68169 20498 29363 39371 85316 19637 3849 2091 72777 99784 84414 92530 7302 18715 96182 68751 7567 76987 79842 49311 65513 56107 66417 13615 18619 23717 59386 72991 694 23414 79354 46640 13425 4102 89594 84737 45748 33292 43827 77075 89408 45535 98813 23063 8820 9861 71909 23018 24976 29638 23908 44807 50310 316 93925 36229 21231 48970 1645 67973 41919 98685 44892 66830 18104 79092 27241 86461 3641 13527 57321 50325 26949 74440 87212 60858 95634 54075 98566 77336 26780 26137 53035 54320 9393 79977 4192 69282 86837 58060 59141 40191 83389 44020 54882 99415 80189 13091 68256 90107 17490 77875 42993 32369 39772 13519 12434 64241 70080 55512 69714 74138 75426 4373 20584 73045 73561 87089 53735 15400 44022 8397 16205 78825 16401 2696 18731 75020 36393 38887 35535 89939 35089 74994 89037 69954 95151 45775 12023 88573 65786 89055 83430 17814 92697 59000 50532 31465 36070 37056 2547 75760 52206 52375 8217 24867 98039 87616 7211 2926 80744 94278 79205 20863 15046 88674 93568 79016 60024 92380 78718 82676 6399 25094 11300 3856 39703 9797 57219 1974 66489 62966 2750 48085 5848 9152 89791 6110 36109 23845 3712 98544 90715 55726 7514 58338 89946 95445 67291 85436 93681 23752 44989 26764 54048 60546 30620 99793 47916 90202 45095 96969 30491 76351 50869 84726 72138 45204 42089 99449 37977 28260 40751 71078 24723 82379 61136 9105 65594 38637 89522 85784 55553 22681 63677 71035 779 60625 2902 45393 13295 74235 67388 98366 50597 8363 49563 5267 64074 62485 7718 67088 19355 24858 38549 85047 37266 74033 98569 64497 32438 19143 5161 66848 28886 89651 69582 87204 22819 72783 46184 44236 88301 71139 94321 36345 42106 21560 88958 94361 85025 48243 11155 75190 7400 91145 51070 75898 73416 70795 60367 23112 95835 5907 24299 17579 7352 68033 48295 29202 38552 2860 84970 21646 16193 23788 75907 24278 97109 31509 97720 72513 59464 72899 91755 96576 29522 32189 4865 61397 90917 89101 61950 36208 38961 46898 37937 39579 48566 9792 80598 3643 78185 43240 68332 57688 51954 20159 8447 38467 11944 23174 72530 68661 12209 81349 96731 65650 19470 47039 37328 69562 67800 80756 72928 31101 29496 59271 43208 76543 61479 83691 84539 68103 94478 18249 95332 59872 90026 76572 4238 67689 40495 54368 26377 35312 85976 88413 44564 10143 56845 32097 74389 60345 60612 4778 6772 23958 3521 70154 12742 26732 14221 87275 56255 87289 16806 30790 33454 21603 92142 96377 70151 98172 64889 57496 36785 82664 77219 89262 42052 53023 34039 51121 98584 74754 44914 34201 30883 40402 9966 223 48495 99999 10196 61753 5347 10850 93874 84036 45098 61352 25897 35463 92906 42749 38021 42691 79974 27127 88841 61275 55514 35817 36326 1796 28162 78470 53051 93576 14268 49517 82234 28755 4459 42645 15390 12362 95276 82170 62166 78226 29504 90361 8299 37850 37772 64337 31855 573 57013 75336 90308 38097 88073 83516 10176 62078 68629 25625 70138 62109 32425 75165 38181 40954 57989 35701 79286 35822 61798 55829 20292 25587 41739 16743 3169 57607 11482 82480 54980 34 33030 2769 35941 8385 12463 70050 54334 12078 15703 71391 68484 13791 73796 82344 11281 58175 62050 54454 3313 8766 66378 28800 70610 78079 60317 93769 98956 5258 24558 68725 62476 20776 27415 93790 41338 69033 98514 27966 51346 78968 11987 66456 22212 84206 73329 57378 77559 62041 98811 4513 49096 73675 81051 8686 91384 54936 76380 1141 11287 76368 45306 14476 55488 72069 78297 85234 8062 56809 75518 62622 66750 77877 36937 60275 82121 25245 22825 61756 84806 15722 75544 44491 38537 96280 66720 98632 8520 28253 87181 81848 24555 71819 5542 73398 91009 35088 92972 5203 50646 64223 53973 25346 81765 34535 31891 5635 69738 34491 19158 77734 48229 96975 82963 97437 95589 88166 62913 17172 99274 12017 84282 24047 3908 50231 64563 87021 95608 20444 41034 20392 87537 22145 97415 15504 78192 59750 35602 49530 24050 27429 12970 7539 80617 64958 76739 28021 48533 64129 85256 31724 35489 10989 53032 83146 90710 16142 49168 68993 83469 65614 69308 92968 34925 79163 91355 78164 81546 11849 47420 64053 65570 68731 38006 4766 30113 5091 45640 29731 41807 11684 11553 83898 75054 79662 30064 92652 28740 40077 55477 24770 74034 63680 46430 27870 95527 98797 96637 90724 18212 89894 45616 84505 99936 80088 84516 77442 71943 38755 68853 49423 36898 93137 7395 38744 76619 69830 92696 64938 7125 776 18021 33102 61164 32041 65238 18305 50033 12149 23910 6038 63427 39141 51275 39346 90842 26144 60831 24993 46616 59274 91289 72029 39673 91861 22096 17139 54457 31538 1059 99144 66776 77672 40259 18101 84305 47054 94317 92945 36543 74007 75016 83168 95279 93672 54839 82581 34722 65969 40477 24390 75931 27884 55523 10627 34341 34778 29625 75148 74203 21908 85974 70146 84902 24689 75881 35544 49752 56223 86727 74605 39316 30946 95003 13601 79056 66885 28767 42729 21899 33222 75653 73162 73527 79930 89891 17214 59228 33605 7160 70815 16841 51822 37634 54203 50484 60983 45571 73212 29157 43033 31346 86341 69753 48094 72981 48166 496 31259 99050 13217 49196 81921 37072 81739 29230 54865 91766 67675 94090 13083 65756 61836 44641 26955 66930 5264 73476 49405 49381 53744 7491 56943 38307 45794 70981 19556 98204 72050 53457 35752 52483 73971 71978 30126 45755 85963 32104 26162 15513 85169 64658 59809 54098 85723 43739 79242 88086 60966 47301 69271 66530 62965 55708 99922 87436 30327 67428 92336 76367 75797 50166 29594 9496 90042 64336 46282 42285 44533 51436 3205 2534 55871 54051 46524 29853 80611 10591 1607 6182 2480 11376 29493 3888 22190 31065 42635 16510 35654 67705 29935 80327 70473 79983 749 32100 41554 29274 33715 10183 41403 90374 49368 30513 32183 39694 53050 39165 20950 73763 52261 63888 73124 40286 21994 52075 87346 93380 53233 98030 64097 19652 42928 2326 65358 59665 99113 15928 96819 54820 92367 17609 68342 95615 58480 68621 93326 83138 6884 34292 33946 68884 87929 6256 42326 60728 54163 95677 67283 73802 79125 42809 25027 21336 3909 56136 38032 85189 56892 18420 77402 78242 45440 64965 66074 68215 411 26229 86778 64091 79694 63990 21590 4653 9248 83800 36232 3605 82417 26895 58237 87987 57687 24443 36822 1096 95953 25826 22563 19672 34134 2530 39388 67656 21859 37995 73529 95633 85463 29787 52129 76934 99492 39169 69005 20603 67375 4760 34562 71388 75363 11882 40073 21762 93215 32296 73283 43472 48109 82947 8176 89937 47031 62756 62970 99252 70111 62765 2462 36237 22791 36850 6521 88975 11555 56834 59732 24169 74840 82191 77158 24914 14424 15987 92610 47896 38427 8138 18313 72169 99398 96143 50747 68134 50362 9787 91876 36518 97132 49117 70436 49197 21015 7364 66027 50512 11812 95544 21801 67934 38636 79626 54028 95631 1536 78657 1522 28791 87926 97896 57195 47304 96292 31193 16320 24711 22261 87635 15137 6299 85279 55881 33709 36712 83178 13298 70644 48798 21995 95935 83480 89381 99277 69503 26751 25013 17521 43923 95986 35861 87338 48887 75968 26459 59127 34859 59738 25316 86117 69915 64929 72815 84675 28203 23500 48957 43136 21421 41604 53717 21395 18732 43061 26382 31363 92727 70727 4136 31011 6240 17586 34169 93716 12035 81301 53515 42659 77096 36837 97521 83402 27301 40222 67351 32829 76798 43117 99962 84647 65239 78227 20062 17771 43911 11658 73140 6293 14940 35136 49180 71756 98342 51605 56978 79085 333 53683 43976 30820 70811 34830 8289 10247 85461 95611 78163 60937 76385 13622 80964 48960 77230 9710 41998 58845 53784 83656 51892 9922 93824 7340 58730 2562 62203 61170 87065 78427 29605 40704 43075 57382 3388 11083 7060 91911 96336 86406 8421 88004 29387 15267 39934 35327 4127 21692 85435 37286 47131 26015 98080 45147 89029 72131 9068 60285 46723 69863 29413 42619 75589 82223 8346 41512 24224 9076 18545 36973 70685 957 6880 72595 36002 56716 92065 23354 69261 34417 43309 10411 96984 48140 70377 79087 52106 21557 62185 78496 86189 29929 25003 31200 78767 99705 87920 7735 80069 85493 6280 3569 12218 33885 60094 6857 50249 2913 72125 41380 21113 60583 43486 17707 26914 77613 79377 73790 70837 32130 94129 7478 23304 22001 21481 24096 46545 21789 24682 42991 99969 11296 60482 5982 42305 9766 97884 23837 52480 75862 10217 38143 58578 70702 48275 29095 63997 56663 60321 95001 10076 7502 30637 4437 78184 16948 93842 26364 44791 77542 69418 89572 8841 24374 16289 87161 59197 60006 71676 90013 70427 45973 17339 27879 79670 88956 90982 89715 14589 72017 10933 54629 18215 18740 70921 29841 21052 13222 98551 33650 48843 45346 30855 31936 20859 71242 60912 21542 5716 60254 87801 12235 95626 36141 29970 47095 41047 90581 792 99833 53680 29174 22278 706 38662 69774 73510 70717 50126 36280 62275 23342 54255 44280 49139 67221 3587 38130 7784 89299 84025 98012 68089 62934 36446 51820 33194 1658 49179 20590 29465 59063 89890 49427 10690 89668 97519 21753 63015 60015 82455 2021 68932 96866 93828 71256 63516 85197 22384 6084 39990 7923 22343 60117 47308 91307 81328 42661 9828 97113 75304 72343 85216 34995 2298 73099 59807 31448 25207 82444 55181 25396 79739 20454 1116 72791 37034 23887 39712 38116 79858 13798 7501 98799 1624 34716 86140 79650 25307 28889 70864 94274 17950 46991 15716 8999 44046 32453 94095 26401 43878 16568 1712 13973 80751 78842 10903 53799 62444 70887 21348 383 56299 22291 92845 59657 24257 42084 81999 13396 97469 22922 93299 66662 59780 25146 89905 1662 53336 51134 90310 97840 76857 86127 45282 79963 35074 76135 9074 88892 90000 22749 79697 28981 4521 73949 31993 80718 67575 22903 84637 39726 21193 13655 75876 67853 79203 12579 19808 86178 91853 71693 14446 8757 30366 89773 32401 22335 44233 50069 145 41995 67841 9842 74247 72158 64418 62254 76200 86251 91877 77053 16937 58411 16022 51706 61651 54888 79706 18788 16795 3797 54067 35159 64141 29980 99709 38820 72829 30827 66249 8060 28842 90632 73648 97499 22592 1030 17092 94563 15977 76867 9299 44386 68624 48427 78738 2318 8445 20692 67479 64247 30730 88075 95013 43143 53207 37231 39679 5482 21805 78773 60892 54056 49129 65033 16470 86394 31717 31556 43206 76710 7136 38771 88223 11647 82172 35925 95508 16299 24061 91637 48597 40502 9252 94600 65841 91342 81059 41548 82049 62110 95933 36005 6907 84785 26064 22039 3138 14851 71278 65467 62514 36663 27493 47789 30223 9037 37429 45745 28351 81162 44170 16928 14797 49378 52030 76596 69864 7431 52010 58149 80448 21375 12647 62153 56280 28271 3921 35906 22366 17188 88339 78846 39325 60772 45070 17697 66672 42770 85381 95852 10268 78876 98897 93330 51420 54156 52338 48572 81737 14169 77252 48610 58448 87529 87213 92277 85294 20587 16114 15925 11626 13492 84102 62633 88917 92956 20572 37335 86072 31613 77582 51237 37083 21545 30603 30910 97222 35154 65402 71240 56380 47920 20422 55407 32379 87047 82007 94246 90187 4415 58123 16649 77884 43319 98917 45072 48783 46817 56390 95304 45124 92974 90428 51742 69001 31858 92073 39365 28445 64954 68561 94697 11950 9328 79680 2192 25881 396 23745 26077 89182 64765 91229 631 20407 32713 25778 
FindBestTime: 5936.42
TotalTime: 6016.28
pertimes: 0
