# Supplementary material for: Dynamic thresholding search for the feedback vertex set problem
Source: PeerJ Comput Sci. 2023 Feb 10;9:e1245. doi: 10.7717/peerj-cs.1245 (PMC10280643; doi:10.7717/peerj-cs.1245)
Supplement: Supplemental Information 4 — Each data indicates a series of the best objective values, the ever-found optimal solutions, and the corresponding computation time obtained by our algorithm in the search process. [file peerj-cs-09-1245-s004.zip › results/undirect_graph/ER10.txt]

Instance name is instances3/ER10.dat
Number of vertices: 100000
Number of edges: 1000000
Time_Seed: 46399
The optimal objective value = 71311
The Best FVS is :
0 3 4 7 13 15 17 18 19 20 23 27 29 30 32 33 34 35 36 37 40 43 44 49 55 56 69 70 71 72 75 76 80 83 84 87 90 92 94 96 98 102 103 106 107 110 112 113 115 116 120 121 122 124 125 128 129 131 133 136 137 140 146 149 151 152 155 156 167 168 169 173 176 177 178 179 183 190 194 196 198 203 206 207 209 210 214 215 218 220 222 223 226 231 232 233 236 238 240 242 244 245 249 254 255 257 260 264 267 270 271 272 274 275 276 277 281 282 283 284 285 287 290 293 295 297 299 305 306 307 311 312 313 315 316 317 320 323 324 325 327 331 333 334 336 339 340 341 342 343 344 346 347 348 349 350 355 358 361 362 364 366 367 368 369 370 375 376 377 381 383 384 385 386 389 392 395 396 401 409 410 411 412 420 421 422 423 424 430 432 434 439 441 447 448 450 453 455 457 459 462 463 465 470 471 473 476 482 485 487 490 494 498 499 503 504 505 507 510 514 516 517 519 520 526 530 533 534 536 538 539 541 544 546 548 549 550 551 552 557 560 562 563 564 568 569 571 573 574 576 579 580 584 585 589 590 592 593 595 600 603 606 607 610 611 613 615 616 617 618 621 623 624 628 630 632 633 635 636 637 640 644 645 646 647 648 650 651 652 662 664 670 674 675 677 678 680 682 685 689 690 691 692 693 694 698 699 701 703 706 710 712 713 714 715 718 721 722 723 724 725 727 732 733 734 735 736 738 740 741 746 748 750 752 753 754 755 756 760 761 763 765 767 768 769 770 771 777 780 783 786 789 790 791 792 793 794 795 799 802 803 804 807 809 811 813 815 816 818 822 823 825 828 835 837 838 842 843 846 849 850 855 856 857 858 860 862 868 870 872 874 875 877 883 884 885 886 889 893 894 895 896 898 904 909 915 916 918 919 920 925 927 928 931 932 933 935 938 939 940 941 942 943 944 945 946 952 955 958 960 962 966 967 969 970 971 975 979 980 981 982 983 984 985 990 991 994 999 1000 1002 1005 1006 1007 1008 1009 1012 1016 1019 1021 1023 1024 1026 1027 1028 1030 1032 1033 1039 1040 1041 1043 1047 1048 1050 1051 1063 1065 1066 1067 1069 1070 1072 1074 1076 1080 1081 1082 1084 1088 1090 1095 1096 1097 1098 1099 1101 1102 1103 1104 1105 1106 1107 1108 1110 1112 1113 1117 1118 1119 1120 1121 1122 1123 1125 1126 1128 1129 1130 1132 1134 1138 1143 1145 1151 1152 1154 1155 1157 1158 1159 1161 1162 1163 1167 1171 1174 1179 1180 1182 1183 1184 1185 1187 1189 1193 1195 1199 1201 1202 1204 1209 1210 1211 1214 1216 1217 1219 1220 1221 1222 1224 1225 1226 1228 1234 1238 1241 1249 1250 1251 1252 1254 1256 1258 1259 1262 1263 1267 1268 1270 1271 1272 1273 1274 1276 1277 1279 1280 1284 1287 1289 1290 1294 1296 1297 1301 1302 1306 1307 1309 1312 1319 1324 1325 1328 1333 1334 1335 1340 1344 1345 1346 1347 1348 1349 1351 1355 1357 1358 1360 1361 1364 1367 1368 1369 1370 1383 1385 1387 1388 1391 1393 1394 1395 1397 1398 1399 1400 1403 1404 1405 1407 1410 1411 1414 1415 1416 1418 1420 1424 1425 1426 1427 1428 1429 1430 1441 1442 1443 1445 1446 1447 1449 1450 1451 1452 1458 1459 1460 1463 1466 1468 1469 1470 1471 1473 1474 1475 1476 1478 1481 1482 1483 1488 1490 1493 1494 1496 1498 1499 1503 1504 1507 1510 1516 1518 1519 1521 1522 1524 1525 1526 1531 1532 1533 1536 1538 1540 1543 1544 1545 1553 1556 1559 1561 1562 1567 1569 1570 1572 1575 1576 1577 1579 1580 1581 1582 1584 1585 1589 1590 1591 1593 1595 1597 1599 1605 1606 1607 1608 1610 1611 1613 1614 1615 1616 1618 1619 1622 1623 1624 1625 1628 1630 1638 1644 1645 1647 1656 1657 1658 1659 1663 1664 1665 1666 1667 1668 1674 1675 1676 1677 1679 1680 1682 1683 1686 1687 1688 1689 1690 1691 1694 1695 1696 1697 1700 1701 1702 1705 1706 1712 1713 1714 1715 1718 1720 1721 1722 1724 1727 1729 1736 1737 1738 1739 1741 1744 1746 1747 1749 1750 1755 1757 1759 1760 1761 1763 1767 1769 1772 1773 1774 1775 1776 1777 1778 1781 1784 1786 1790 1791 1792 1794 1798 1799 1802 1804 1808 1812 1813 1814 1815 1816 1820 1821 1825 1828 1831 1833 1835 1836 1837 1838 1848 1849 1850 1852 1855 1856 1857 1859 1863 1865 1870 1871 1874 1876 1877 1878 1879 1882 1883 1884 1887 1890 1891 1892 1893 1895 1898 1899 1900 1901 1903 1906 1908 1909 1912 1914 1916 1917 1918 1919 1924 1927 1932 1935 1936 1937 1938 1942 1943 1944 1945 1946 1951 1952 1955 1957 1958 1964 1966 1968 1971 1973 1974 1976 1978 1979 1981 1982 1994 1995 1996 1997 1999 2000 2002 2004 2007 2008 2009 2011 2012 2018 2019 2020 2021 2026 2031 2035 2036 2037 2039 2040 2042 2043 2045 2048 2049 2051 2052 2053 2056 2062 2065 2067 2068 2069 2070 2075 2078 2083 2086 2088 2089 2092 2093 2094 2098 2099 2100 2103 2104 2107 2108 2109 2110 2112 2114 2115 2116 2117 2118 2120 2123 2124 2125 2126 2127 2129 2130 2132 2133 2136 2137 2140 2143 2144 2148 2149 2150 2151 2152 2155 2157 2159 2161 2162 2166 2169 2172 2173 2174 2175 2179 2187 2190 2192 2195 2197 2199 2201 2202 2213 2214 2217 2218 2219 2220 2222 2225 2227 2228 2229 2231 2232 2235 2236 2237 2239 2240 2242 2244 2245 2246 2247 2250 2252 2253 2256 2263 2264 2267 2271 2273 2274 2275 2278 2280 2282 2284 2285 2286 2287 2290 2291 2292 2294 2296 2298 2300 2302 2303 2305 2307 2308 2309 2311 2313 2314 2315 2317 2318 2320 2323 2324 2327 2329 2332 2333 2335 2336 2338 2339 2341 2342 2345 2346 2347 2352 2353 2356 2357 2360 2364 2365 2367 2368 2369 2370 2372 2379 2380 2392 2395 2402 2403 2404 2407 2410 2413 2417 2418 2419 2421 2426 2427 2430 2431 2442 2446 2447 2453 2454 2457 2462 2463 2464 2466 2468 2469 2474 2478 2479 2480 2481 2482 2484 2491 2494 2495 2498 2500 2501 2502 2506 2508 2509 2512 2515 2517 2520 2524 2528 2529 2530 2533 2540 2542 2550 2551 2552 2554 2555 2562 2565 2568 2571 2573 2574 2575 2577 2578 2579 2580 2582 2583 2584 2586 2589 2590 2593 2596 2597 2599 2600 2601 2606 2608 2609 2617 2618 2623 2625 2626 2627 2628 2633 2636 2637 2641 2642 2644 2645 2647 2648 2649 2650 2654 2659 2660 2665 2670 2671 2672 2675 2676 2679 2680 2684 2685 2687 2689 2690 2692 2693 2694 2695 2697 2698 2699 2700 2702 2704 2708 2713 2717 2718 2722 2725 2727 2728 2729 2730 2741 2742 2743 2748 2751 2752 2755 2756 2758 2761 2762 2764 2766 2770 2771 2772 2773 2774 2775 2778 2782 2785 2786 2787 2788 2794 2796 2798 2801 2804 2806 2808 2809 2810 2811 2813 2822 2823 2825 2826 2827 2830 2831 2833 2838 2839 2842 2843 2844 2845 2848 2849 2850 2852 2853 2859 2860 2863 2865 2867 2868 2876 2877 2878 2881 2883 2889 2890 2896 2901 2905 2907 2912 2915 2918 2920 2923 2927 2928 2929 2931 2936 2938 2939 2941 2942 2944 2946 2952 2953 2958 2959 2962 2963 2964 2965 2968 2970 2971 2972 2975 2981 2985 2986 2988 2990 2991 2993 2994 2995 2997 2998 2999 3000 3003 3005 3006 3008 3011 3013 3014 3015 3016 3017 3018 3019 3020 3021 3026 3027 3029 3032 3033 3034 3038 3039 3040 3043 3050 3054 3056 3057 3060 3061 3065 3066 3069 3073 3075 3077 3083 3086 3087 3088 3089 3090 3091 3092 3094 3095 3097 3098 3100 3101 3102 3103 3104 3106 3107 3108 3112 3115 3116 3118 3119 3121 3122 3123 3125 3126 3127 3128 3130 3132 3133 3136 3141 3147 3148 3149 3150 3152 3155 3157 3158 3159 3162 3163 3168 3171 3172 3173 3174 3179 3182 3184 3187 3188 3192 3193 3195 3199 3202 3203 3205 3208 3209 3210 3211 3213 3215 3216 3220 3221 3223 3228 3229 3230 3234 3237 3246 3247 3250 3251 3255 3258 3260 3263 3265 3267 3268 3272 3273 3276 3280 3283 3287 3292 3294 3300 3303 3305 3306 3307 3308 3311 3313 3314 3317 3319 3321 3322 3325 3327 3329 3332 3333 3334 3335 3336 3339 3340 3341 3342 3346 3351 3352 3354 3355 3357 3360 3364 3368 3370 3371 3373 3374 3376 3379 3382 3383 3384 3385 3386 3388 3391 3394 3397 3398 3402 3403 3408 3409 3412 3413 3414 3416 3417 3418 3420 3421 3423 3424 3426 3427 3428 3431 3432 3433 3436 3438 3440 3444 3446 3447 3448 3449 3451 3454 3460 3462 3465 3470 3473 3475 3477 3478 3481 3485 3487 3488 3489 3491 3493 3494 3495 3496 3498 3500 3503 3504 3505 3506 3507 3508 3510 3513 3514 3518 3521 3526 3528 3530 3533 3535 3537 3538 3542 3546 3551 3553 3554 3555 3556 3559 3563 3565 3566 3567 3568 3569 3570 3571 3573 3574 3577 3579 3580 3582 3583 3584 3585 3587 3588 3589 3592 3593 3599 3603 3604 3606 3607 3610 3612 3613 3614 3617 3619 3620 3624 3626 3628 3629 3640 3641 3642 3648 3649 3651 3652 3655 3656 3658 3660 3661 3666 3667 3669 3672 3674 3678 3680 3682 3683 3684 3686 3691 3692 3694 3695 3697 3699 3700 3701 3702 3703 3708 3710 3711 3713 3716 3717 3718 3722 3724 3725 3727 3729 3730 3732 3741 3746 3750 3753 3754 3757 3759 3761 3762 3763 3764 3768 3771 3773 3774 3776 3778 3780 3781 3782 3783 3785 3786 3789 3790 3792 3794 3795 3800 3803 3808 3812 3813 3814 3817 3818 3821 3822 3823 3824 3829 3831 3832 3833 3836 3837 3838 3840 3843 3846 3847 3848 3849 3851 3852 3853 3859 3860 3861 3866 3867 3868 3870 3871 3872 3875 3876 3879 3880 3881 3883 3886 3887 3889 3890 3893 3894 3897 3900 3901 3904 3908 3911 3914 3916 3922 3926 3934 3935 3941 3942 3943 3948 3951 3953 3955 3957 3959 3960 3962 3963 3965 3966 3971 3972 3974 3978 3980 3981 3982 3983 3984 3985 3989 3995 3996 3997 3999 4001 4003 4006 4010 4011 4012 4013 4014 4015 4016 4018 4019 4020 4022 4024 4026 4027 4029 4036 4038 4039 4040 4041 4043 4044 4046 4048 4051 4052 4053 4056 4059 4060 4061 4062 4063 4069 4070 4071 4072 4073 4074 4075 4077 4079 4084 4085 4086 4090 4091 4094 4096 4097 4100 4101 4103 4104 4105 4106 4108 4111 4115 4117 4118 4120 4122 4124 4127 4128 4130 4131 4136 4137 4138 4142 4144 4145 4146 4147 4149 4151 4155 4157 4159 4161 4162 4164 4168 4170 4172 4177 4180 4181 4182 4183 4186 4188 4189 4190 4191 4194 4195 4200 4203 4207 4208 4210 4211 4214 4215 4217 4218 4219 4222 4224 4225 4227 4228 4229 4230 4232 4237 4238 4239 4242 4243 4246 4247 4248 4250 4251 4252 4253 4257 4258 4263 4264 4266 4268 4269 4272 4274 4277 4279 4280 4282 4284 4291 4295 4296 4297 4298 4299 4301 4304 4305 4309 4311 4315 4317 4318 4322 4323 4327 4328 4330 4331 4333 4334 4340 4341 4344 4354 4356 4359 4362 4365 4367 4370 4373 4375 4378 4379 4380 4383 4384 4386 4390 4391 4393 4395 4397 4399 4400 4401 4405 4407 4408 4409 4410 4411 4414 4417 4418 4424 4427 4429 4432 4433 4435 4437 4440 4441 4442 4443 4446 4448 4451 4452 4457 4458 4463 4465 4467 4468 4470 4474 4477 4479 4481 4488 4490 4492 4495 4496 4498 4499 4502 4506 4507 4511 4512 4515 4516 4518 4519 4521 4523 4524 4526 4527 4528 4529 4531 4533 4534 4536 4540 4546 4547 4548 4553 4554 4557 4569 4573 4574 4576 4578 4579 4580 4582 4583 4584 4586 4587 4588 4591 4592 4594 4595 4598 4599 4600 4602 4604 4606 4611 4612 4613 4616 4617 4618 4622 4623 4627 4628 4629 4630 4633 4634 4635 4637 4644 4646 4647 4649 4650 4653 4655 4659 4661 4664 4665 4666 4668 4672 4676 4677 4678 4681 4683 4685 4686 4691 4692 4694 4695 4696 4698 4699 4702 4703 4705 4706 4707 4710 4711 4713 4714 4715 4718 4723 4727 4728 4731 4732 4734 4736 4737 4738 4739 4741 4742 4743 4746 4747 4748 4749 4750 4752 4755 4756 4764 4766 4769 4770 4771 4774 4778 4784 4785 4787 4793 4799 4800 4804 4805 4809 4811 4812 4817 4821 4822 4826 4827 4828 4829 4830 4831 4834 4835 4836 4839 4840 4842 4847 4852 4853 4854 4856 4858 4859 4860 4861 4865 4866 4867 4868 4870 4871 4872 4873 4874 4875 4876 4877 4878 4884 4886 4890 4892 4893 4894 4895 4903 4907 4910 4913 4918 4920 4921 4922 4925 4928 4930 4931 4934 4935 4939 4942 4943 4945 4947 4949 4950 4952 4956 4957 4958 4959 4960 4962 4963 4968 4972 4976 4977 4981 4988 4991 4993 4996 4997 4998 4999 5000 5003 5007 5008 5010 5011 5017 5018 5019 5020 5021 5022 5024 5028 5032 5033 5034 5035 5036 5037 5038 5039 5044 5045 5046 5048 5049 5050 5052 5054 5056 5057 5060 5061 5062 5065 5067 5068 5069 5071 5072 5075 5077 5078 5079 5080 5083 5085 5086 5087 5088 5092 5094 5098 5099 5103 5105 5106 5107 5108 5109 5110 5111 5114 5117 5121 5124 5129 5130 5131 5133 5136 5137 5138 5141 5143 5144 5145 5149 5150 5153 5154 5156 5157 5158 5161 5163 5168 5170 5173 5178 5179 5181 5182 5185 5186 5187 5188 5194 5196 5202 5203 5206 5207 5209 5210 5216 5217 5222 5223 5226 5228 5230 5231 5232 5235 5236 5237 5238 5240 5241 5249 5250 5251 5252 5253 5254 5257 5259 5260 5262 5263 5264 5265 5266 5267 5269 5271 5275 5281 5282 5285 5286 5287 5289 5291 5292 5294 5296 5298 5301 5304 5305 5306 5307 5308 5313 5315 5316 5317 5319 5322 5325 5327 5328 5329 5330 5331 5333 5334 5339 5342 5343 5344 5345 5350 5351 5352 5356 5360 5362 5363 5364 5374 5375 5376 5380 5382 5383 5384 5385 5386 5387 5392 5393 5395 5397 5398 5399 5401 5403 5404 5405 5408 5409 5413 5417 5419 5421 5422 5429 5434 5436 5441 5442 5444 5446 5447 5450 5452 5454 5458 5459 5460 5461 5462 5463 5464 5466 5468 5476 5477 5478 5481 5484 5485 5486 5487 5489 5491 5495 5497 5499 5500 5501 5502 5504 5508 5509 5510 5511 5512 5515 5516 5517 5518 5524 5525 5526 5527 5529 5533 5537 5539 5540 5542 5543 5544 5545 5553 5560 5561 5563 5568 5569 5571 5576 5577 5580 5581 5586 5589 5592 5594 5595 5596 5597 5601 5602 5604 5605 5609 5611 5613 5617 5618 5619 5620 5622 5627 5633 5634 5635 5636 5639 5640 5641 5642 5643 5644 5646 5650 5657 5659 5662 5663 5667 5668 5676 5677 5681 5683 5684 5688 5689 5692 5695 5696 5697 5701 5705 5708 5715 5717 5718 5720 5723 5724 5725 5727 5730 5735 5737 5740 5741 5742 5743 5749 5750 5751 5752 5754 5755 5763 5766 5767 5768 5773 5774 5775 5776 5779 5781 5783 5784 5785 5786 5787 5789 5790 5791 5792 5793 5794 5795 5796 5798 5800 5801 5802 5803 5806 5808 5810 5811 5812 5813 5815 5816 5818 5820 5821 5822 5824 5825 5826 5827 5828 5829 5830 5832 5833 5837 5838 5841 5843 5848 5852 5853 5857 5859 5862 5865 5868 5869 5870 5872 5875 5876 5877 5878 5880 5882 5883 5884 5885 5886 5887 5890 5891 5892 5894 5895 5897 5903 5905 5908 5912 5913 5916 5917 5919 5921 5928 5929 5931 5932 5935 5938 5940 5943 5944 5945 5946 5951 5953 5959 5961 5964 5965 5969 5972 5973 5975 5977 5983 5985 5988 5990 5993 5994 5995 5996 5999 6003 6004 6005 6007 6009 6010 6015 6018 6027 6028 6029 6032 6034 6035 6042 6043 6045 6047 6051 6055 6058 6060 6062 6063 6065 6066 6069 6071 6073 6078 6079 6081 6085 6087 6090 6092 6094 6095 6102 6103 6108 6109 6110 6111 6112 6113 6115 6122 6124 6126 6127 6129 6131 6133 6134 6135 6142 6144 6145 6146 6150 6152 6156 6157 6158 6160 6164 6167 6168 6169 6170 6171 6176 6182 6183 6184 6185 6186 6187 6190 6193 6197 6199 6202 6204 6205 6206 6207 6209 6212 6217 6222 6224 6225 6232 6233 6239 6240 6243 6244 6245 6252 6255 6257 6258 6261 6263 6266 6273 6275 6278 6283 6284 6285 6289 6293 6295 6298 6299 6302 6305 6310 6311 6313 6316 6318 6319 6321 6322 6323 6326 6327 6329 6330 6331 6334 6335 6337 6341 6342 6343 6344 6349 6350 6352 6356 6357 6361 6362 6364 6370 6371 6372 6376 6377 6378 6380 6381 6384 6386 6392 6393 6399 6400 6401 6403 6406 6410 6414 6417 6418 6419 6426 6427 6430 6431 6432 6437 6438 6439 6440 6443 6444 6446 6449 6450 6451 6453 6454 6455 6458 6459 6462 6464 6469 6471 6472 6475 6479 6480 6482 6483 6485 6488 6490 6491 6493 6495 6496 6497 6500 6505 6507 6509 6511 6512 6513 6516 6517 6518 6521 6525 6526 6527 6528 6530 6537 6543 6546 6554 6556 6557 6558 6559 6560 6564 6565 6566 6568 6569 6571 6572 6575 6577 6578 6583 6586 6592 6595 6598 6599 6600 6602 6604 6608 6610 6615 6617 6619 6620 6621 6622 6623 6625 6626 6628 6630 6632 6633 6636 6639 6641 6642 6648 6650 6658 6661 6666 6671 6672 6673 6675 6680 6681 6686 6689 6690 6693 6694 6696 6698 6701 6702 6704 6708 6713 6716 6721 6725 6726 6728 6730 6735 6736 6738 6740 6743 6745 6749 6750 6753 6754 6756 6758 6760 6763 6764 6768 6773 6774 6775 6776 6777 6779 6780 6781 6782 6783 6785 6786 6788 6789 6790 6791 6792 6794 6796 6797 6799 6800 6801 6806 6809 6812 6814 6815 6817 6818 6819 6820 6821 6826 6829 6830 6831 6833 6838 6839 6840 6841 6842 6843 6844 6847 6848 6849 6854 6855 6858 6859 6863 6864 6869 6870 6871 6872 6875 6876 6877 6878 6880 6881 6884 6886 6889 6890 6891 6895 6896 6899 6900 6901 6903 6905 6906 6907 6909 6912 6914 6915 6918 6920 6921 6925 6926 6927 6929 6930 6931 6932 6937 6938 6940 6944 6946 6947 6953 6954 6955 6956 6957 6959 6961 6963 6968 6969 6972 6977 6978 6980 6983 6984 6990 6991 6994 6996 7000 7003 7005 7007 7008 7009 7014 7015 7016 7019 7022 7024 7025 7028 7029 7034 7036 7042 7043 7045 7047 7050 7052 7054 7055 7056 7059 7062 7063 7064 7069 7074 7076 7086 7088 7090 7092 7094 7096 7097 7099 7100 7101 7103 7105 7106 7108 7109 7113 7114 7115 7118 7120 7124 7125 7126 7128 7129 7131 7136 7139 7141 7142 7143 7145 7146 7147 7150 7152 7153 7154 7155 7157 7159 7160 7162 7163 7166 7168 7172 7175 7176 7177 7182 7183 7184 7185 7188 7190 7193 7194 7195 7199 7200 7205 7206 7207 7208 7222 7224 7227 7230 7231 7232 7233 7236 7237 7239 7240 7242 7245 7248 7250 7256 7258 7260 7263 7267 7273 7275 7278 7280 7281 7283 7284 7285 7288 7289 7295 7296 7300 7304 7305 7307 7311 7314 7315 7316 7325 7329 7331 7332 7335 7337 7344 7345 7347 7349 7350 7352 7356 7357 7359 7360 7361 7362 7366 7368 7372 7376 7384 7386 7389 7390 7391 7392 7393 7395 7397 7398 7399 7400 7402 7406 7407 7409 7411 7412 7413 7414 7415 7420 7422 7424 7427 7430 7432 7433 7434 7435 7441 7442 7444 7446 7449 7450 7455 7460 7461 7462 7463 7464 7466 7467 7468 7471 7473 7475 7478 7479 7485 7486 7487 7489 7491 7494 7495 7496 7497 7501 7502 7503 7506 7511 7512 7514 7515 7516 7518 7519 7520 7522 7525 7527 7528 7529 7530 7532 7535 7541 7542 7544 7546 7550 7551 7552 7553 7554 7557 7558 7563 7564 7565 7566 7567 7569 7573 7574 7575 7579 7583 7588 7590 7593 7594 7602 7603 7607 7608 7611 7612 7613 7614 7616 7619 7620 7621 7622 7623 7625 7626 7630 7640 7641 7643 7645 7646 7647 7648 7651 7652 7654 7655 7656 7657 7659 7663 7664 7665 7668 7671 7672 7673 7677 7678 7679 7680 7681 7683 7685 7686 7689 7691 7698 7699 7702 7705 7710 7711 7712 7714 7715 7717 7718 7719 7720 7725 7729 7730 7733 7736 7737 7740 7741 7745 7746 7747 7748 7752 7753 7754 7756 7759 7760 7766 7771 7780 7782 7783 7784 7787 7792 7795 7796 7797 7802 7803 7806 7807 7811 7812 7813 7814 7815 7819 7822 7823 7827 7829 7830 7832 7833 7839 7841 7842 7845 7846 7851 7853 7854 7856 7857 7859 7863 7865 7866 7867 7868 7870 7872 7873 7874 7875 7879 7880 7881 7882 7884 7888 7891 7892 7893 7894 7895 7896 7898 7899 7906 7908 7910 7912 7914 7916 7920 7922 7926 7927 7928 7929 7934 7939 7941 7942 7946 7949 7952 7955 7959 7960 7964 7966 7967 7968 7970 7971 7975 7977 7982 7984 7987 7989 7992 7995 7996 7997 7998 7999 8001 8003 8005 8009 8010 8011 8012 8018 8021 8023 8025 8026 8027 8028 8029 8030 8031 8036 8037 8038 8039 8043 8044 8045 8049 8050 8052 8055 8056 8059 8060 8064 8065 8069 8071 8074 8077 8078 8084 8085 8087 8090 8091 8092 8097 8098 8102 8103 8104 8107 8110 8112 8115 8116 8117 8118 8120 8122 8125 8126 8129 8131 8133 8134 8135 8136 8138 8139 8141 8143 8144 8146 8148 8149 8150 8151 8154 8155 8157 8158 8160 8162 8165 8172 8173 8174 8179 8180 8181 8182 8185 8186 8187 8188 8191 8192 8193 8195 8196 8200 8202 8203 8205 8209 8210 8211 8217 8222 8225 8227 8228 8232 8236 8238 8240 8241 8242 8244 8246 8247 8249 8250 8256 8257 8258 8260 8263 8264 8265 8267 8269 8272 8275 8278 8279 8280 8282 8286 8289 8291 8292 8293 8295 8296 8298 8299 8300 8301 8306 8307 8309 8310 8313 8315 8317 8318 8319 8322 8323 8324 8325 8333 8335 8336 8337 8338 8340 8341 8343 8345 8348 8349 8350 8355 8358 8365 8366 8367 8368 8369 8371 8373 8379 8380 8382 8387 8388 8389 8390 8391 8394 8395 8398 8401 8402 8403 8404 8406 8407 8412 8413 8415 8416 8426 8428 8429 8430 8431 8433 8436 8437 8439 8443 8444 8446 8451 8452 8453 8456 8458 8460 8461 8463 8464 8465 8466 8467 8470 8474 8475 8476 8479 8482 8483 8486 8487 8489 8495 8497 8498 8500 8504 8508 8513 8521 8523 8529 8532 8533 8537 8541 8543 8544 8546 8549 8550 8551 8554 8555 8557 8559 8560 8561 8562 8563 8564 8565 8568 8570 8572 8573 8576 8581 8582 8584 8587 8588 8589 8591 8599 8600 8601 8606 8608 8610 8611 8612 8613 8616 8617 8619 8623 8624 8626 8627 8628 8629 8631 8634 8635 8638 8641 8647 8648 8649 8650 8651 8654 8655 8656 8658 8659 8661 8662 8663 8664 8666 8667 8668 8669 8671 8672 8673 8675 8676 8678 8679 8680 8683 8686 8688 8689 8693 8694 8698 8699 8701 8704 8705 8706 8715 8716 8719 8723 8725 8729 8731 8735 8737 8738 8739 8741 8742 8744 8745 8746 8749 8753 8754 8769 8770 8771 8772 8778 8779 8780 8781 8785 8787 8792 8795 8797 8800 8802 8803 8804 8805 8807 8809 8810 8811 8812 8813 8814 8816 8818 8819 8825 8826 8829 8830 8833 8834 8837 8839 8840 8842 8844 8848 8851 8856 8858 8861 8865 8867 8868 8869 8871 8873 8875 8876 8877 8879 8880 8881 8883 8884 8887 8890 8893 8894 8898 8899 8900 8903 8904 8905 8907 8912 8914 8916 8918 8919 8922 8924 8925 8927 8931 8934 8936 8940 8942 8943 8946 8947 8950 8952 8953 8957 8958 8959 8966 8967 8968 8969 8970 8974 8976 8977 8981 8984 8986 8989 8990 8992 8994 8995 9000 9002 9004 9006 9008 9010 9012 9014 9016 9019 9025 9026 9027 9029 9031 9032 9033 9035 9037 9039 9042 9043 9044 9045 9046 9049 9050 9051 9052 9055 9057 9058 9060 9062 9064 9067 9074 9077 9078 9080 9085 9086 9087 9088 9089 9090 9092 9095 9097 9098 9101 9102 9103 9104 9106 9107 9108 9109 9111 9113 9115 9119 9128 9132 9136 9137 9142 9144 9147 9148 9150 9152 9153 9163 9164 9166 9170 9171 9173 9175 9178 9179 9180 9185 9188 9191 9192 9195 9197 9200 9202 9203 9205 9206 9208 9211 9214 9218 9220 9224 9225 9229 9235 9237 9242 9245 9246 9247 9250 9252 9253 9259 9260 9261 9263 9264 9265 9267 9268 9269 9270 9272 9273 9274 9279 9280 9284 9286 9291 9292 9293 9295 9302 9303 9306 9308 9314 9315 9316 9320 9321 9322 9327 9329 9333 9334 9337 9338 9339 9340 9341 9344 9345 9348 9350 9352 9354 9355 9356 9357 9358 9362 9364 9369 9372 9374 9378 9380 9383 9390 9391 9392 9395 9398 9401 9404 9405 9408 9409 9413 9414 9415 9416 9418 9419 9422 9427 9428 9429 9432 9434 9436 9437 9438 9439 9440 9444 9448 9450 9453 9457 9458 9459 9463 9464 9466 9468 9469 9473 9476 9482 9483 9484 9485 9490 9496 9498 9499 9504 9506 9508 9510 9512 9513 9517 9520 9526 9533 9536 9537 9539 9540 9541 9543 9545 9546 9551 9552 9554 9555 9560 9563 9565 9566 9567 9568 9570 9571 9572 9575 9577 9578 9580 9581 9584 9585 9587 9589 9590 9592 9596 9597 9599 9600 9601 9604 9605 9606 9607 9609 9610 9612 9613 9614 9615 9617 9620 9623 9624 9630 9631 9634 9636 9638 9640 9641 9643 9648 9649 9650 9651 9656 9659 9661 9662 9663 9665 9669 9672 9673 9676 9677 9678 9679 9680 9682 9683 9685 9689 9691 9693 9695 9697 9698 9700 9701 9702 9704 9706 9709 9710 9711 9714 9721 9722 9723 9724 9726 9729 9731 9734 9738 9740 9750 9751 9753 9756 9757 9760 9762 9771 9775 9776 9777 9782 9783 9786 9787 9788 9789 9793 9794 9795 9799 9801 9803 9808 9812 9813 9815 9816 9817 9819 9820 9821 9827 9829 9830 9832 9834 9835 9836 9837 9842 9844 9846 9847 9850 9851 9852 9859 9860 9861 9865 9866 9869 9871 9872 9873 9876 9877 9882 9884 9885 9888 9890 9891 9892 9893 9894 9899 9900 9903 9912 9914 9915 9916 9917 9920 9922 9923 9924 9926 9927 9934 9935 9941 9942 9945 9948 9949 9951 9957 9958 9959 9960 9962 9963 9965 9966 9967 9973 9977 9979 9982 9983 9986 9988 9989 9990 9993 9994 9995 9996 9998 10000 10001 10002 10010 10016 10017 10020 10022 10023 10025 10028 10029 10030 10031 10033 10035 10036 10038 10039 10040 10042 10045 10046 10047 10049 10051 10052 10054 10055 10056 10058 10059 10063 10065 10067 10068 10073 10076 10077 10079 10080 10082 10084 10087 10089 10092 10093 10094 10095 10098 10099 10100 10102 10107 10112 10113 10114 10116 10118 10119 10121 10122 10127 10130 10132 10135 10140 10143 10145 10146 10147 10148 10152 10155 10156 10157 10158 10159 10160 10161 10169 10172 10173 10176 10179 10182 10187 10194 10196 10197 10198 10199 10200 10201 10204 10206 10207 10209 10214 10215 10216 10217 10218 10219 10221 10223 10224 10227 10229 10235 10238 10242 10243 10244 10248 10251 10252 10253 10261 10262 10263 10264 10269 10270 10276 10278 10280 10285 10287 10288 10290 10293 10297 10298 10302 10303 10305 10310 10311 10312 10314 10315 10319 10320 10323 10331 10333 10336 10340 10342 10343 10344 10345 10346 10348 10353 10359 10361 10362 10365 10366 10372 10373 10375 10376 10377 10379 10384 10387 10388 10389 10390 10391 10394 10401 10405 10407 10411 10414 10416 10417 10422 10424 10425 10428 10431 10432 10434 10436 10438 10440 10441 10443 10446 10447 10455 10457 10459 10462 10464 10465 10469 10471 10472 10473 10474 10475 10477 10478 10479 10482 10485 10486 10490 10492 10493 10494 10495 10496 10498 10499 10501 10502 10504 10505 10506 10508 10509 10512 10515 10516 10518 10526 10527 10528 10529 10530 10532 10534 10535 10536 10539 10542 10544 10545 10547 10549 10552 10556 10562 10563 10566 10568 10570 10571 10572 10574 10575 10576 10578 10579 10584 10586 10587 10588 10589 10594 10596 10597 10599 10600 10602 10604 10605 10607 10608 10609 10610 10613 10615 10618 10622 10624 10627 10630 10633 10637 10638 10639 10645 10647 10650 10652 10653 10656 10657 10658 10659 10660 10663 10664 10665 10666 10668 10669 10670 10672 10673 10677 10678 10680 10681 10682 10683 10684 10687 10696 10698 10700 10701 10702 10704 10707 10708 10709 10710 10713 10717 10718 10721 10723 10724 10726 10730 10731 10735 10738 10739 10742 10744 10745 10746 10748 10753 10754 10759 10765 10766 10767 10768 10771 10772 10773 10776 10779 10780 10781 10782 10784 10788 10790 10793 10794 10795 10796 10797 10798 10799 10800 10802 10803 10805 10806 10807 10809 10810 10816 10817 10818 10826 10829 10830 10832 10833 10836 10837 10838 10839 10840 10841 10844 10847 10848 10850 10854 10856 10857 10859 10860 10862 10866 10871 10872 10873 10876 10877 10878 10879 10880 10881 10884 10885 10887 10888 10892 10893 10894 10897 10898 10902 10903 10904 10906 10907 10909 10913 10914 10916 10917 10920 10922 10923 10925 10927 10931 10932 10934 10936 10937 10939 10944 10946 10948 10952 10956 10957 10962 10965 10966 10967 10970 10971 10972 10973 10974 10975 10977 10978 10981 10983 10984 10987 10988 10989 10990 10999 11003 11005 11006 11008 11009 11010 11011 11012 11013 11019 11022 11027 11028 11030 11031 11035 11036 11043 11044 11046 11049 11051 11052 11053 11055 11057 11061 11063 11065 11067 11068 11069 11071 11074 11076 11077 11082 11083 11085 11088 11089 11092 11095 11096 11098 11101 11104 11107 11108 11110 11112 11116 11120 11123 11125 11127 11128 11130 11131 11133 11135 11138 11139 11140 11142 11146 11148 11151 11154 11159 11160 11161 11164 11169 11174 11181 11182 11183 11186 11187 11188 11190 11192 11193 11195 11196 11197 11198 11205 11206 11209 11210 11213 11214 11215 11220 11221 11223 11224 11225 11235 11236 11237 11239 11240 11241 11243 11245 11248 11249 11250 11251 11252 11254 11258 11259 11260 11261 11262 11263 11265 11266 11267 11269 11271 11280 11282 11287 11288 11291 11292 11296 11298 11300 11303 11304 11306 11308 11310 11311 11312 11314 11315 11316 11317 11318 11319 11320 11321 11322 11323 11324 11325 11329 11330 11338 11340 11344 11351 11354 11355 11356 11357 11358 11359 11360 11362 11366 11368 11373 11374 11375 11376 11377 11378 11379 11380 11382 11384 11385 11386 11387 11388 11392 11393 11395 11396 11397 11400 11402 11406 11408 11409 11410 11411 11415 11416 11417 11418 11419 11421 11424 11434 11436 11438 11440 11441 11442 11443 11447 11451 11453 11461 11464 11465 11466 11468 11473 11480 11481 11482 11485 11491 11492 11493 11497 11498 11501 11502 11506 11508 11511 11512 11513 11514 11515 11517 11518 11519 11521 11525 11526 11529 11530 11532 11533 11534 11538 11539 11540 11543 11545 11548 11549 11553 11554 11557 11563 11565 11567 11568 11571 11572 11574 11575 11580 11581 11583 11584 11585 11588 11590 11592 11593 11594 11597 11598 11599 11601 11602 11603 11604 11605 11606 11612 11615 11621 11622 11624 11626 11627 11632 11633 11634 11635 11637 11638 11639 11643 11645 11646 11647 11648 11650 11651 11654 11655 11659 11664 11666 11667 11668 11670 11671 11673 11676 11677 11679 11682 11684 11685 11694 11696 11697 11699 11701 11702 11703 11705 11706 11707 11709 11710 11715 11718 11720 11721 11722 11723 11725 11726 11727 11729 11733 11736 11737 11738 11740 11742 11743 11744 11746 11747 11749 11750 11753 11754 11756 11759 11767 11768 11769 11771 11772 11774 11775 11783 11786 11787 11788 11791 11793 11794 11796 11801 11802 11804 11806 11814 11815 11816 11817 11818 11819 11820 11821 11822 11825 11827 11833 11834 11835 11837 11840 11841 11847 11848 11849 11851 11852 11854 11856 11859 11862 11865 11867 11870 11873 11877 11879 11880 11881 11883 11887 11888 11893 11895 11898 11899 11901 11902 11905 11906 11907 11908 11910 11911 11913 11918 11924 11926 11927 11928 11931 11932 11933 11934 11935 11937 11940 11942 11943 11945 11946 11948 11950 11951 11952 11955 11959 11960 11962 11963 11965 11966 11967 11969 11971 11972 11974 11975 11982 11989 11990 11991 11993 11997 11998 11999 12003 12004 12006 12008 12013 12014 12018 12020 12021 12022 12023 12027 12028 12029 12030 12035 12037 12038 12039 12040 12041 12042 12048 12049 12051 12052 12053 12058 12061 12063 12065 12067 12070 12071 12072 12074 12077 12078 12080 12081 12082 12084 12085 12089 12090 12093 12094 12096 12097 12100 12104 12106 12107 12112 12114 12115 12117 12118 12120 12124 12127 12128 12130 12134 12135 12138 12139 12141 12142 12143 12144 12145 12147 12148 12149 12150 12151 12152 12153 12154 12157 12162 12164 12165 12168 12170 12172 12173 12176 12183 12187 12189 12190 12191 12197 12199 12201 12203 12204 12206 12207 12209 12210 12212 12215 12220 12221 12223 12224 12225 12226 12228 12229 12230 12231 12232 12234 12237 12238 12240 12241 12242 12244 12247 12248 12249 12250 12252 12254 12255 12260 12262 12263 12266 12269 12272 12274 12275 12278 12279 12286 12287 12290 12291 12292 12295 12296 12297 12298 12301 12302 12303 12305 12307 12310 12312 12313 12314 12320 12321 12322 12325 12326 12327 12328 12329 12334 12335 12338 12339 12341 12343 12347 12349 12351 12352 12357 12358 12361 12363 12364 12365 12366 12367 12368 12370 12371 12372 12374 12376 12377 12379 12380 12381 12384 12385 12386 12388 12389 12395 12396 12397 12399 12400 12406 12408 12410 12411 12412 12413 12414 12416 12418 12421 12422 12423 12428 12429 12432 12434 12435 12436 12438 12439 12440 12441 12442 12443 12446 12448 12450 12453 12454 12458 12459 12461 12462 12465 12467 12470 12471 12474 12476 12479 12483 12484 12486 12487 12489 12492 12494 12495 12499 12500 12504 12505 12507 12508 12512 12513 12516 12517 12518 12521 12522 12523 12524 12525 12527 12532 12533 12539 12541 12547 12552 12554 12556 12560 12564 12566 12570 12571 12573 12576 12578 12583 12588 12591 12593 12595 12598 12600 12601 12603 12604 12607 12608 12610 12611 12613 12615 12619 12620 12624 12626 12627 12628 12629 12632 12633 12634 12636 12637 12641 12643 12645 12647 12649 12655 12656 12661 12662 12665 12670 12671 12672 12673 12675 12679 12680 12682 12683 12684 12690 12693 12694 12695 12696 12698 12699 12701 12702 12704 12707 12708 12712 12713 12714 12715 12716 12717 12718 12722 12723 12726 12729 12736 12737 12740 12741 12742 12744 12745 12747 12753 12755 12756 12759 12761 12762 12763 12764 12766 12770 12773 12774 12776 12777 12779 12780 12781 12782 12783 12784 12785 12787 12788 12790 12791 12792 12793 12801 12803 12804 12805 12808 12809 12811 12815 12816 12817 12818 12820 12822 12823 12824 12827 12828 12830 12832 12833 12836 12838 12839 12842 12843 12844 12845 12847 12850 12853 12854 12857 12862 12865 12868 12869 12872 12874 12875 12877 12878 12879 12880 12881 12882 12884 12885 12887 12892 12898 12900 12902 12903 12904 12910 12911 12912 12914 12916 12929 12930 12933 12935 12937 12939 12942 12947 12954 12955 12957 12960 12962 12964 12965 12966 12967 12968 12975 12978 12984 12986 12987 12988 12989 12990 12992 12993 12995 12997 13000 13004 13006 13011 13014 13016 13017 13018 13019 13021 13022 13023 13024 13025 13028 13029 13031 13032 13033 13034 13037 13040 13046 13048 13050 13051 13052 13054 13063 13064 13065 13066 13068 13069 13072 13073 13074 13075 13076 13079 13080 13081 13082 13083 13087 13095 13097 13098 13099 13100 13103 13105 13106 13109 13112 13115 13117 13121 13125 13126 13127 13129 13130 13135 13136 13139 13140 13141 13142 13144 13145 13147 13148 13149 13150 13151 13152 13153 13154 13155 13157 13158 13160 13163 13164 13166 13170 13171 13172 13173 13174 13176 13177 13182 13183 13186 13187 13192 13195 13196 13197 13199 13203 13204 13207 13209 13212 13218 13221 13223 13228 13229 13231 13233 13235 13242 13243 13244 13246 13247 13248 13249 13250 13254 13256 13258 13261 13265 13266 13267 13269 13271 13272 13274 13275 13278 13279 13282 13283 13285 13288 13292 13297 13302 13303 13304 13310 13317 13318 13320 13321 13327 13328 13330 13331 13332 13333 13334 13337 13339 13340 13341 13342 13345 13347 13348 13350 13353 13354 13358 13360 13361 13363 13365 13366 13368 13369 13372 13374 13376 13378 13379 13380 13385 13388 13390 13393 13395 13396 13398 13400 13403 13406 13408 13409 13410 13417 13420 13421 13423 13424 13427 13429 13430 13434 13435 13439 13440 13442 13443 13446 13447 13453 13454 13455 13456 13457 13460 13462 13464 13466 13475 13479 13480 13481 13484 13486 13487 13488 13490 13491 13492 13493 13495 13501 13502 13508 13509 13511 13514 13516 13519 13520 13522 13525 13527 13528 13536 13541 13544 13545 13550 13556 13557 13558 13561 13563 13567 13570 13571 13572 13575 13581 13582 13583 13584 13585 13586 13589 13592 13593 13594 13595 13598 13599 13602 13604 13607 13609 13612 13613 13615 13616 13618 13621 13622 13624 13626 13627 13628 13632 13633 13637 13639 13640 13643 13644 13645 13652 13655 13656 13657 13658 13663 13668 13672 13677 13678 13679 13680 13681 13682 13684 13687 13688 13691 13695 13697 13699 13702 13708 13712 13713 13714 13717 13718 13720 13722 13724 13725 13730 13732 13733 13736 13737 13740 13742 13745 13748 13749 13752 13755 13756 13760 13761 13762 13770 13771 13776 13777 13779 13780 13785 13786 13788 13789 13790 13791 13792 13794 13796 13798 13801 13805 13807 13810 13811 13812 13813 13815 13816 13817 13819 13820 13824 13827 13828 13833 13835 13839 13841 13842 13843 13845 13850 13854 13855 13856 13857 13858 13859 13863 13864 13865 13867 13868 13871 13875 13876 13877 13878 13879 13883 13884 13888 13889 13890 13891 13898 13899 13900 13901 13905 13910 13912 13914 13915 13916 13919 13920 13921 13925 13927 13930 13932 13933 13937 13939 13940 13941 13942 13944 13945 13947 13949 13950 13951 13958 13959 13960 13964 13966 13967 13970 13977 13978 13980 13981 13983 13991 13992 13994 13995 13996 13999 14001 14002 14003 14006 14008 14009 14010 14013 14019 14023 14024 14025 14027 14028 14029 14032 14033 14035 14036 14037 14038 14040 14041 14042 14044 14045 14048 14051 14052 14054 14056 14058 14063 14064 14066 14072 14078 14079 14080 14083 14085 14086 14089 14090 14091 14094 14095 14096 14098 14104 14106 14107 14108 14111 14112 14113 14114 14116 14118 14122 14123 14127 14128 14129 14131 14134 14136 14137 14138 14139 14141 14143 14146 14149 14151 14158 14159 14161 14164 14166 14170 14171 14173 14174 14175 14176 14182 14183 14185 14186 14188 14190 14191 14194 14203 14206 14207 14208 14209 14212 14213 14218 14220 14221 14222 14225 14226 14227 14228 14229 14231 14232 14235 14238 14241 14242 14245 14249 14250 14255 14256 14257 14263 14264 14265 14268 14269 14270 14273 14278 14281 14282 14283 14291 14294 14297 14298 14299 14302 14303 14306 14307 14308 14311 14314 14316 14317 14318 14319 14326 14329 14332 14333 14339 14343 14351 14354 14357 14358 14359 14363 14365 14366 14367 14371 14372 14374 14375 14376 14379 14381 14382 14383 14384 14386 14389 14390 14392 14393 14394 14397 14403 14404 14405 14406 14407 14410 14412 14416 14418 14419 14420 14423 14424 14426 14427 14429 14430 14431 14433 14439 14440 14441 14446 14447 14448 14457 14462 14468 14470 14472 14473 14477 14479 14483 14485 14487 14490 14492 14494 14496 14498 14499 14503 14505 14506 14507 14509 14510 14514 14515 14517 14518 14521 14522 14523 14524 14526 14527 14528 14530 14531 14534 14537 14543 14544 14546 14547 14550 14555 14558 14559 14562 14565 14568 14569 14570 14572 14574 14575 14580 14582 14583 14587 14589 14595 14601 14602 14604 14607 14608 14609 14614 14615 14616 14618 14622 14623 14624 14627 14628 14630 14632 14634 14635 14636 14637 14640 14641 14642 14643 14645 14646 14654 14655 14656 14657 14658 14659 14661 14662 14664 14670 14672 14673 14674 14675 14676 14680 14682 14684 14685 14688 14689 14690 14691 14692 14694 14696 14697 14706 14712 14713 14714 14716 14717 14720 14721 14722 14724 14726 14727 14729 14732 14736 14737 14740 14741 14742 14743 14744 14745 14746 14747 14750 14753 14757 14763 14765 14770 14771 14773 14778 14782 14783 14789 14790 14794 14796 14799 14800 14802 14804 14805 14806 14809 14811 14812 14813 14817 14821 14825 14827 14828 14829 14834 14837 14838 14839 14840 14843 14844 14847 14848 14853 14858 14859 14860 14861 14862 14866 14870 14871 14873 14875 14880 14884 14886 14888 14890 14891 14892 14893 14897 14900 14903 14904 14905 14907 14909 14910 14911 14912 14913 14914 14916 14917 14920 14924 14929 14931 14934 14937 14940 14944 14949 14950 14951 14952 14954 14956 14957 14958 14960 14962 14963 14970 14971 14973 14975 14980 14983 14986 14987 14990 14993 14996 14999 15005 15006 15009 15012 15013 15014 15017 15021 15022 15023 15024 15026 15027 15032 15034 15035 15038 15040 15042 15044 15045 15050 15053 15054 15055 15056 15059 15060 15062 15063 15065 15067 15068 15070 15071 15077 15078 15081 15083 15085 15091 15092 15094 15095 15096 15098 15099 15101 15104 15106 15109 15110 15113 15115 15116 15117 15118 15120 15122 15124 15125 15126 15128 15131 15133 15135 15136 15139 15141 15142 15144 15145 15146 15147 15155 15156 15157 15158 15161 15162 15163 15165 15167 15168 15169 15170 15171 15174 15175 15178 15181 15193 15194 15196 15197 15198 15200 15202 15203 15204 15205 15206 15207 15208 15210 15211 15212 15213 15218 15220 15223 15224 15231 15234 15237 15240 15242 15243 15244 15248 15253 15258 15260 15264 15267 15270 15271 15274 15275 15277 15284 15285 15286 15290 15291 15292 15296 15300 15301 15302 15308 15310 15311 15316 15319 15323 15325 15331 15333 15334 15336 15340 15342 15343 15347 15349 15351 15352 15357 15372 15374 15375 15376 15378 15379 15381 15384 15388 15389 15390 15391 15393 15394 15395 15396 15400 15401 15402 15403 15405 15406 15410 15411 15412 15414 15417 15418 15419 15423 15424 15431 15433 15436 15437 15438 15447 15448 15449 15452 15455 15458 15459 15462 15463 15464 15467 15471 15475 15476 15478 15479 15481 15485 15488 15491 15492 15493 15497 15499 15500 15506 15507 15508 15509 15511 15512 15515 15519 15521 15522 15523 15524 15526 15530 15531 15533 15537 15539 15542 15546 15549 15550 15553 15555 15556 15557 15564 15565 15567 15568 15570 15571 15573 15576 15577 15583 15589 15591 15593 15600 15601 15603 15604 15605 15608 15609 15610 15612 15613 15614 15615 15616 15617 15621 15622 15628 15629 15636 15637 15640 15642 15643 15648 15649 15650 15652 15654 15656 15658 15659 15660 15663 15664 15665 15667 15668 15670 15671 15680 15683 15685 15689 15690 15691 15692 15695 15696 15698 15702 15704 15705 15707 15713 15714 15715 15718 15719 15720 15721 15723 15724 15726 15728 15729 15731 15732 15733 15736 15737 15738 15743 15745 15747 15749 15750 15751 15753 15754 15755 15756 15757 15758 15762 15763 15764 15765 15772 15774 15776 15778 15781 15784 15786 15788 15789 15790 15791 15792 15795 15796 15797 15798 15799 15800 15801 15802 15803 15805 15806 15809 15810 15811 15812 15813 15816 15817 15818 15820 15823 15824 15827 15833 15839 15841 15842 15844 15846 15849 15851 15852 15855 15856 15858 15859 15860 15861 15862 15864 15865 15870 15872 15874 15875 15876 15877 15878 15879 15881 15882 15883 15884 15885 15888 15889 15891 15892 15893 15894 15895 15898 15903 15906 15909 15913 15915 15917 15918 15922 15926 15927 15932 15934 15937 15938 15939 15940 15943 15945 15946 15947 15949 15954 15955 15956 15959 15965 15971 15976 15980 15981 15982 15983 15988 15990 15991 15992 15993 15995 15998 15999 16001 16003 16004 16005 16010 16013 16014 16018 16022 16025 16029 16034 16035 16036 16040 16045 16047 16048 16050 16051 16052 16053 16055 16056 16058 16059 16062 16064 16068 16070 16071 16072 16074 16075 16076 16080 16081 16082 16083 16087 16090 16093 16098 16100 16107 16108 16109 16110 16112 16114 16115 16116 16120 16123 16124 16126 16129 16130 16133 16136 16140 16143 16146 16147 16151 16152 16153 16154 16155 16156 16157 16159 16161 16162 16170 16173 16177 16178 16180 16181 16183 16184 16187 16189 16190 16192 16194 16196 16197 16199 16204 16205 16209 16210 16211 16212 16215 16216 16219 16222 16224 16225 16226 16227 16229 16230 16231 16233 16234 16237 16240 16242 16243 16244 16246 16248 16250 16252 16254 16257 16260 16262 16263 16264 16265 16266 16267 16270 16272 16273 16274 16275 16276 16278 16280 16281 16283 16288 16290 16292 16293 16295 16298 16299 16302 16305 16307 16308 16310 16311 16313 16314 16317 16320 16322 16323 16327 16331 16332 16333 16335 16339 16340 16342 16345 16348 16350 16351 16355 16356 16357 16362 16363 16367 16372 16373 16376 16378 16380 16385 16388 16392 16396 16397 16403 16405 16413 16414 16416 16418 16423 16424 16425 16428 16429 16431 16433 16434 16435 16439 16440 16441 16444 16445 16447 16448 16450 16453 16456 16458 16460 16462 16464 16465 16467 16473 16475 16477 16481 16482 16485 16488 16490 16491 16492 16498 16502 16503 16505 16507 16512 16515 16518 16522 16527 16528 16529 16533 16536 16539 16540 16542 16547 16548 16549 16550 16556 16558 16560 16564 16565 16567 16568 16569 16571 16572 16573 16575 16576 16577 16578 16579 16580 16581 16582 16583 16584 16586 16589 16591 16593 16594 16595 16596 16597 16598 16600 16602 16605 16606 16607 16613 16615 16617 16618 16619 16624 16629 16631 16632 16633 16635 16637 16638 16639 16641 16646 16647 16650 16651 16652 16653 16654 16655 16659 16662 16663 16664 16666 16670 16673 16674 16676 16677 16679 16682 16685 16688 16689 16692 16696 16697 16698 16699 16700 16701 16704 16705 16706 16708 16710 16717 16722 16724 16726 16727 16728 16731 16734 16736 16737 16739 16740 16744 16749 16752 16756 16757 16758 16759 16761 16762 16765 16766 16769 16778 16780 16783 16787 16790 16791 16797 16800 16802 16804 16806 16808 16809 16813 16814 16815 16818 16819 16821 16824 16825 16826 16827 16828 16831 16832 16835 16836 16838 16839 16840 16841 16846 16850 16852 16853 16856 16857 16861 16863 16865 16867 16872 16873 16876 16877 16885 16886 16887 16888 16894 16895 16898 16902 16903 16904 16907 16914 16917 16918 16920 16922 16923 16928 16930 16931 16932 16938 16939 16940 16941 16943 16945 16946 16948 16955 16959 16963 16964 16965 16969 16975 16976 16977 16978 16980 16981 16982 16983 16984 16985 16986 16989 16990 16993 16995 16996 17000 17002 17003 17004 17008 17009 17013 17014 17016 17019 17020 17023 17024 17026 17034 17042 17043 17045 17049 17050 17051 17053 17059 17061 17064 17069 17070 17071 17072 17073 17075 17076 17078 17079 17080 17081 17082 17084 17086 17087 17089 17090 17091 17092 17095 17096 17099 17101 17102 17105 17107 17108 17116 17117 17118 17123 17125 17127 17128 17131 17133 17136 17137 17140 17141 17142 17143 17147 17151 17153 17156 17158 17162 17164 17166 17167 17168 17170 17183 17184 17185 17186 17188 17189 17191 17194 17198 17199 17200 17201 17203 17207 17209 17210 17211 17212 17213 17215 17216 17217 17219 17220 17221 17222 17229 17230 17233 17236 17237 17239 17243 17245 17247 17250 17252 17254 17256 17257 17260 17261 17264 17265 17266 17267 17269 17271 17272 17274 17276 17279 17282 17284 17285 17286 17288 17290 17291 17292 17297 17300 17302 17304 17307 17310 17311 17314 17315 17320 17324 17328 17329 17330 17332 17333 17339 17340 17345 17354 17355 17356 17358 17362 17363 17364 17366 17370 17373 17374 17376 17377 17378 17379 17380 17383 17384 17386 17391 17392 17394 17397 17398 17405 17408 17410 17411 17418 17420 17421 17424 17428 17429 17434 17435 17440 17442 17443 17445 17446 17448 17455 17457 17458 17460 17461 17466 17467 17469 17470 17472 17474 17476 17480 17481 17488 17490 17493 17499 17500 17502 17504 17505 17506 17509 17511 17512 17514 17515 17520 17521 17522 17523 17525 17527 17530 17531 17533 17534 17536 17539 17542 17544 17546 17548 17549 17550 17551 17555 17556 17557 17560 17562 17563 17564 17567 17571 17574 17577 17579 17581 17582 17583 17585 17587 17588 17589 17590 17600 17604 17605 17606 17608 17609 17610 17614 17617 17619 17621 17622 17623 17625 17627 17628 17629 17632 17633 17638 17639 17645 17646 17647 17653 17655 17657 17659 17661 17663 17667 17668 17674 17675 17679 17682 17683 17684 17685 17687 17692 17698 17701 17705 17707 17708 17709 17710 17711 17713 17714 17716 17722 17725 17729 17731 17732 17733 17735 17736 17740 17742 17743 17745 17753 17755 17761 17762 17763 17765 17769 17772 17774 17778 17779 17780 17782 17784 17787 17788 17790 17791 17793 17795 17796 17798 17800 17802 17803 17804 17806 17809 17810 17814 17816 17821 17829 17837 17838 17839 17842 17844 17846 17847 17848 17850 17851 17855 17858 17860 17867 17868 17870 17872 17873 17875 17877 17878 17879 17883 17887 17889 17890 17891 17893 17894 17896 17897 17898 17900 17905 17906 17907 17908 17912 17913 17914 17915 17916 17918 17926 17930 17932 17933 17934 17935 17936 17940 17941 17945 17946 17948 17949 17950 17953 17954 17955 17960 17961 17966 17967 17968 17970 17971 17972 17974 17975 17976 17979 17983 17985 17986 17987 17990 17993 17995 17996 18002 18005 18006 18009 18011 18013 18015 18017 18020 18021 18024 18025 18027 18028 18031 18033 18037 18039 18040 18044 18046 18051 18053 18056 18057 18059 18060 18061 18062 18064 18068 18073 18077 18078 18079 18081 18082 18085 18089 18090 18100 18102 18103 18104 18105 18107 18110 18111 18112 18114 18116 18118 18124 18126 18128 18130 18131 18132 18134 18139 18141 18143 18144 18145 18146 18148 18150 18156 18160 18161 18164 18168 18173 18175 18178 18186 18188 18190 18191 18194 18195 18196 18197 18198 18200 18202 18203 18208 18209 18210 18211 18214 18215 18216 18217 18219 18220 18222 18224 18225 18229 18230 18232 18233 18235 18240 18243 18247 18248 18249 18251 18252 18254 18255 18257 18260 18267 18269 18270 18272 18273 18274 18275 18278 18279 18280 18285 18290 18292 18293 18295 18296 18301 18303 18305 18307 18308 18310 18312 18315 18320 18322 18323 18326 18327 18328 18331 18333 18335 18338 18339 18342 18343 18345 18347 18351 18354 18355 18356 18357 18362 18363 18366 18370 18371 18372 18374 18380 18382 18385 18387 18388 18391 18392 18399 18405 18406 18410 18411 18412 18415 18416 18419 18420 18421 18423 18426 18431 18432 18436 18437 18439 18443 18444 18445 18446 18448 18449 18453 18455 18456 18458 18461 18462 18463 18465 18468 18469 18470 18471 18474 18475 18478 18481 18482 18483 18484 18486 18488 18489 18491 18493 18494 18495 18497 18500 18503 18504 18505 18507 18509 18511 18512 18515 18519 18521 18524 18527 18533 18534 18538 18539 18540 18542 18543 18544 18545 18547 18548 18549 18553 18554 18556 18559 18560 18562 18564 18565 18566 18568 18573 18574 18575 18579 18581 18587 18588 18589 18590 18592 18593 18594 18597 18600 18602 18603 18606 18607 18608 18609 18612 18613 18620 18622 18626 18629 18630 18632 18633 18636 18638 18641 18643 18644 18645 18647 18651 18652 18653 18654 18655 18657 18659 18661 18665 18667 18668 18670 18672 18674 18680 18681 18685 18686 18687 18690 18691 18692 18693 18696 18700 18702 18704 18706 18709 18710 18711 18716 18717 18718 18721 18723 18724 18725 18726 18730 18732 18738 18741 18742 18743 18752 18753 18754 18755 18759 18760 18761 18763 18764 18766 18768 18770 18771 18773 18777 18779 18786 18789 18790 18791 18792 18793 18794 18795 18798 18799 18805 18806 18810 18811 18816 18817 18819 18820 18823 18828 18829 18830 18836 18837 18839 18844 18846 18851 18853 18854 18855 18856 18859 18862 18869 18870 18871 18873 18874 18875 18877 18881 18882 18883 18884 18887 18888 18889 18890 18894 18897 18898 18903 18904 18907 18908 18909 18911 18913 18915 18917 18918 18926 18927 18930 18931 18932 18933 18934 18939 18940 18941 18942 18945 18949 18951 18953 18955 18957 18961 18962 18964 18966 18967 18968 18970 18974 18976 18978 18979 18983 18985 18986 18989 18990 18991 18998 19001 19002 19004 19006 19008 19009 19011 19012 19013 19020 19022 19024 19025 19026 19027 19030 19033 19035 19037 19038 19039 19041 19043 19046 19048 19051 19052 19053 19055 19056 19058 19060 19061 19063 19066 19070 19072 19075 19077 19079 19080 19081 19082 19083 19084 19085 19087 19090 19091 19094 19095 19097 19098 19099 19103 19106 19107 19109 19113 19114 19115 19117 19121 19125 19126 19127 19130 19134 19135 19137 19138 19139 19141 19143 19146 19147 19150 19153 19155 19160 19163 19168 19171 19172 19173 19181 19188 19191 19193 19196 19201 19202 19203 19205 19209 19216 19217 19220 19222 19223 19224 19228 19229 19233 19238 19240 19242 19251 19254 19255 19257 19259 19260 19261 19263 19264 19265 19270 19272 19274 19280 19281 19282 19283 19286 19294 19295 19296 19298 19299 19300 19304 19305 19308 19311 19316 19317 19318 19322 19323 19326 19329 19330 19331 19336 19338 19339 19345 19348 19349 19350 19352 19354 19355 19356 19357 19358 19361 19362 19363 19364 19365 19367 19369 19370 19371 19372 19376 19377 19378 19379 19382 19384 19386 19387 19388 19391 19396 19398 19403 19404 19406 19409 19410 19411 19412 19414 19415 19416 19417 19418 19421 19424 19425 19426 19427 19429 19430 19432 19434 19435 19436 19437 19441 19443 19444 19446 19447 19448 19449 19451 19452 19453 19454 19455 19456 19458 19462 19464 19465 19469 19472 19474 19478 19479 19480 19482 19483 19484 19488 19491 19492 19493 19495 19497 19498 19499 19503 19505 19506 19512 19513 19518 19521 19523 19526 19527 19528 19530 19531 19533 19536 19542 19543 19545 19546 19547 19548 19552 19554 19557 19558 19561 19562 19563 19564 19565 19567 19569 19570 19573 19574 19579 19585 19588 19591 19596 19597 19598 19601 19602 19603 19604 19605 19611 19612 19614 19620 19622 19627 19628 19629 19633 19636 19639 19640 19643 19647 19650 19651 19655 19656 19657 19658 19661 19662 19663 19667 19668 19669 19671 19672 19674 19675 19680 19685 19689 19690 19691 19694 19695 19696 19699 19701 19703 19704 19706 19707 19708 19709 19710 19711 19713 19714 19716 19717 19719 19720 19721 19723 19724 19725 19726 19729 19732 19734 19735 19736 19738 19740 19741 19742 19743 19744 19745 19747 19748 19754 19756 19758 19760 19764 19765 19766 19767 19768 19770 19773 19774 19775 19777 19778 19786 19787 19789 19790 19794 19795 19796 19797 19802 19804 19809 19812 19814 19816 19819 19822 19825 19826 19827 19831 19834 19839 19840 19841 19846 19853 19854 19857 19859 19860 19864 19865 19866 19867 19870 19872 19875 19877 19879 19880 19882 19885 19886 19887 19888 19889 19890 19893 19895 19896 19897 19903 19910 19911 19918 19920 19921 19922 19924 19925 19936 19942 19943 19946 19951 19952 19953 19954 19955 19959 19962 19965 19967 19968 19969 19970 19973 19974 19976 19977 19978 19979 19982 19983 19987 19988 19990 19993 19994 19995 19997 19998 19999 20000 20002 20004 20006 20007 20008 20009 20010 20011 20012 20013 20014 20016 20017 20019 20020 20022 20026 20029 20035 20036 20037 20038 20042 20044 20046 20047 20050 20051 20052 20053 20054 20055 20058 20059 20060 20061 20062 20063 20066 20067 20069 20071 20074 20078 20079 20081 20083 20085 20086 20087 20089 20093 20096 20097 20100 20103 20104 20105 20109 20110 20111 20112 20113 20114 20115 20117 20118 20122 20125 20127 20128 20129 20131 20132 20133 20136 20140 20142 20144 20150 20152 20155 20156 20157 20158 20161 20162 20165 20167 20170 20171 20176 20177 20178 20180 20186 20187 20188 20189 20190 20191 20193 20194 20196 20198 20200 20201 20202 20203 20204 20206 20208 20209 20212 20213 20214 20218 20219 20220 20223 20224 20226 20227 20228 20229 20231 20232 20236 20237 20238 20239 20240 20242 20244 20246 20247 20252 20253 20254 20256 20258 20260 20262 20263 20264 20267 20268 20272 20273 20275 20276 20277 20278 20280 20281 20283 20284 20288 20292 20293 20295 20297 20298 20299 20301 20302 20303 20304 20308 20311 20314 20316 20317 20320 20326 20327 20328 20329 20330 20331 20339 20341 20343 20345 20346 20347 20350 20351 20355 20356 20360 20362 20363 20364 20365 20366 20367 20370 20372 20373 20374 20375 20379 20380 20382 20383 20385 20386 20389 20393 20394 20399 20400 20401 20405 20407 20408 20413 20416 20417 20419 20420 20421 20424 20425 20430 20432 20433 20434 20436 20437 20438 20441 20447 20452 20456 20457 20458 20460 20464 20467 20469 20470 20473 20474 20480 20481 20484 20485 20491 20496 20497 20505 20506 20508 20510 20512 20513 20514 20518 20519 20520 20523 20524 20525 20526 20527 20528 20532 20533 20534 20538 20539 20543 20544 20545 20547 20553 20557 20559 20562 20563 20565 20569 20575 20577 20578 20579 20580 20581 20583 20585 20587 20588 20591 20592 20593 20596 20597 20601 20602 20603 20604 20605 20607 20609 20614 20617 20619 20620 20624 20627 20629 20630 20632 20633 20635 20637 20639 20642 20643 20644 20647 20649 20651 20652 20653 20656 20661 20662 20669 20676 20679 20681 20682 20683 20685 20689 20690 20691 20692 20698 20699 20700 20701 20703 20704 20709 20711 20713 20714 20715 20719 20720 20721 20722 20724 20726 20727 20730 20738 20740 20741 20742 20743 20744 20745 20746 20751 20752 20754 20757 20758 20761 20763 20765 20766 20768 20770 20774 20776 20781 20784 20785 20787 20788 20794 20796 20797 20798 20799 20800 20801 20804 20806 20808 20810 20812 20816 20819 20824 20826 20827 20828 20829 20830 20831 20833 20835 20838 20839 20841 20844 20847 20848 20850 20854 20855 20857 20860 20861 20863 20864 20865 20866 20870 20871 20872 20875 20878 20880 20886 20888 20890 20891 20893 20899 20900 20901 20902 20903 20904 20905 20906 20907 20909 20910 20911 20913 20918 20921 20924 20931 20932 20934 20935 20939 20940 20943 20944 20945 20947 20948 20951 20953 20954 20956 20959 20962 20965 20966 20969 20971 20972 20973 20978 20984 20986 20987 20989 20990 20992 20993 20995 20998 20999 21000 21008 21009 21010 21014 21015 21017 21018 21019 21022 21026 21029 21030 21032 21034 21035 21036 21040 21041 21043 21046 21049 21055 21056 21057 21062 21063 21065 21068 21070 21072 21073 21076 21077 21079 21080 21081 21086 21090 21091 21093 21095 21097 21098 21099 21100 21102 21104 21109 21112 21113 21114 21116 21117 21118 21119 21120 21123 21124 21126 21129 21130 21133 21135 21136 21137 21138 21139 21146 21148 21152 21154 21155 21157 21160 21161 21162 21163 21165 21166 21167 21169 21170 21175 21180 21183 21188 21190 21193 21194 21196 21197 21198 21199 21200 21202 21203 21204 21206 21210 21212 21213 21214 21215 21224 21225 21227 21234 21237 21242 21245 21246 21247 21249 21252 21254 21255 21257 21260 21261 21262 21268 21269 21270 21275 21276 21283 21284 21287 21288 21290 21291 21296 21297 21300 21302 21305 21309 21310 21312 21314 21315 21317 21318 21319 21323 21328 21332 21333 21334 21336 21337 21338 21341 21344 21347 21348 21349 21350 21351 21354 21355 21357 21360 21365 21366 21367 21369 21370 21371 21372 21373 21375 21377 21378 21379 21382 21384 21387 21388 21390 21392 21393 21398 21401 21403 21405 21407 21413 21416 21418 21421 21423 21424 21432 21436 21437 21438 21439 21440 21441 21448 21451 21453 21456 21458 21460 21461 21463 21464 21470 21471 21478 21479 21480 21481 21486 21487 21488 21490 21491 21492 21494 21497 21499 21504 21505 21509 21511 21515 21519 21521 21525 21527 21531 21533 21538 21546 21547 21548 21550 21551 21553 21556 21557 21559 21560 21563 21568 21569 21570 21572 21573 21576 21577 21582 21583 21584 21587 21589 21594 21595 21596 21597 21600 21601 21602 21605 21606 21608 21610 21613 21618 21620 21623 21624 21627 21629 21630 21632 21635 21636 21638 21639 21642 21643 21646 21648 21651 21652 21654 21657 21659 21660 21661 21662 21666 21667 21670 21671 21672 21673 21675 21679 21681 21684 21685 21687 21693 21695 21696 21699 21701 21702 21703 21704 21708 21709 21712 21715 21716 21717 21718 21719 21720 21722 21724 21727 21728 21729 21731 21734 21736 21737 21738 21739 21742 21746 21748 21749 21751 21753 21754 21755 21758 21759 21761 21762 21763 21764 21770 21771 21775 21776 21779 21781 21785 21786 21788 21794 21796 21798 21800 21803 21804 21805 21807 21809 21812 21813 21814 21815 21816 21817 21818 21819 21821 21822 21823 21826 21829 21833 21835 21838 21839 21842 21844 21846 21847 21849 21851 21852 21853 21854 21858 21859 21861 21862 21863 21864 21867 21868 21869 21871 21873 21876 21883 21884 21885 21887 21888 21890 21893 21898 21900 21903 21904 21907 21910 21913 21914 21916 21917 21919 21921 21925 21928 21933 21937 21940 21944 21946 21950 21953 21956 21958 21960 21962 21963 21970 21972 21975 21979 21980 21981 21982 21983 21984 21985 21986 21987 21988 21989 21991 21993 21995 21997 21999 22002 22006 22007 22008 22010 22011 22012 22013 22014 22015 22016 22017 22026 22029 22031 22032 22034 22039 22040 22041 22042 22043 22046 22056 22057 22059 22061 22063 22064 22067 22071 22073 22076 22078 22079 22081 22082 22083 22085 22089 22090 22093 22094 22097 22098 22099 22100 22101 22104 22105 22106 22108 22111 22117 22118 22119 22120 22121 22124 22125 22128 22131 22135 22136 22137 22139 22140 22144 22146 22148 22150 22154 22155 22157 22158 22160 22165 22166 22168 22171 22172 22173 22174 22176 22178 22179 22180 22181 22182 22184 22191 22192 22196 22200 22201 22202 22203 22204 22210 22211 22214 22215 22216 22218 22219 22220 22221 22224 22226 22227 22230 22232 22233 22235 22239 22244 22245 22250 22252 22255 22256 22257 22259 22260 22261 22262 22263 22264 22268 22269 22270 22272 22277 22282 22292 22293 22295 22296 22299 22301 22302 22307 22309 22310 22313 22317 22318 22320 22321 22324 22325 22327 22330 22331 22332 22333 22335 22336 22338 22339 22344 22345 22346 22350 22352 22354 22357 22363 22367 22369 22370 22371 22372 22374 22376 22379 22382 22383 22385 22386 22390 22392 22393 22394 22397 22399 22403 22405 22406 22407 22411 22412 22414 22416 22419 22420 22421 22422 22424 22425 22427 22428 22429 22430 22435 22439 22442 22445 22446 22450 22451 22453 22454 22458 22463 22464 22465 22466 22467 22472 22475 22477 22480 22482 22484 22486 22488 22489 22492 22493 22494 22495 22496 22497 22498 22499 22502 22503 22505 22508 22509 22510 22511 22514 22519 22521 22522 22524 22530 22533 22535 22536 22537 22540 22543 22545 22546 22547 22550 22552 22555 22556 22557 22558 22559 22564 22573 22575 22577 22578 22582 22583 22584 22585 22588 22590 22591 22593 22598 22602 22603 22607 22608 22612 22617 22623 22625 22627 22628 22629 22631 22636 22640 22641 22643 22644 22645 22647 22648 22652 22653 22656 22657 22658 22662 22663 22665 22666 22667 22672 22675 22677 22681 22683 22684 22686 22688 22691 22692 22693 22696 22698 22699 22702 22703 22704 22707 22712 22718 22721 22731 22732 22733 22737 22744 22745 22746 22747 22753 22754 22759 22760 22761 22762 22764 22765 22766 22768 22771 22776 22777 22778 22779 22781 22783 22787 22789 22790 22793 22795 22799 22800 22803 22804 22812 22813 22814 22819 22820 22822 22826 22828 22829 22831 22833 22834 22835 22837 22838 22839 22842 22844 22845 22846 22847 22848 22850 22852 22853 22854 22855 22856 22857 22859 22862 22863 22866 22867 22870 22872 22878 22880 22882 22883 22884 22887 22888 22890 22891 22892 22893 22894 22895 22901 22902 22905 22906 22908 22913 22914 22921 22922 22924 22926 22928 22929 22930 22931 22934 22938 22939 22943 22946 22948 22950 22952 22956 22962 22963 22964 22965 22966 22967 22968 22969 22973 22974 22975 22976 22977 22979 22980 22982 22983 22986 22988 22989 22995 22996 22998 23005 23009 23010 23011 23014 23015 23016 23019 23024 23027 23029 23031 23032 23034 23037 23038 23039 23041 23043 23044 23045 23046 23047 23048 23052 23054 23063 23064 23066 23067 23070 23071 23074 23078 23082 23086 23089 23092 23093 23095 23096 23097 23102 23103 23104 23105 23106 23107 23108 23111 23113 23117 23118 23119 23121 23124 23125 23130 23131 23134 23136 23138 23139 23140 23143 23144 23145 23150 23152 23155 23157 23171 23172 23174 23177 23178 23180 23183 23186 23187 23191 23193 23195 23196 23198 23201 23202 23204 23208 23209 23215 23217 23218 23219 23221 23222 23223 23226 23228 23230 23232 23233 23234 23235 23237 23245 23249 23251 23253 23254 23255 23257 23260 23261 23263 23265 23266 23267 23270 23272 23274 23275 23276 23279 23280 23281 23282 23285 23286 23287 23288 23291 23292 23293 23296 23297 23298 23300 23301 23303 23304 23309 23310 23313 23320 23322 23323 23327 23329 23330 23331 23333 23334 23335 23336 23337 23338 23339 23342 23345 23346 23349 23350 23351 23354 23357 23358 23360 23363 23364 23366 23367 23368 23369 23370 23371 23372 23374 23384 23385 23390 23393 23394 23398 23399 23400 23403 23411 23413 23414 23420 23422 23424 23427 23429 23431 23434 23437 23438 23441 23445 23446 23448 23449 23452 23453 23454 23457 23460 23461 23468 23474 23475 23478 23486 23489 23500 23501 23504 23505 23506 23507 23509 23511 23512 23513 23514 23517 23518 23520 23521 23522 23523 23526 23527 23528 23530 23536 23540 23545 23548 23549 23550 23554 23555 23559 23560 23561 23562 23563 23571 23572 23575 23576 23579 23582 23583 23584 23586 23587 23589 23590 23591 23597 23599 23603 23607 23610 23611 23613 23614 23617 23620 23621 23622 23624 23625 23630 23631 23634 23640 23642 23643 23647 23652 23653 23655 23656 23658 23659 23662 23667 23671 23672 23674 23680 23681 23686 23687 23688 23690 23692 23697 23702 23706 23707 23708 23709 23712 23713 23715 23718 23721 23722 23723 23724 23725 23727 23728 23730 23734 23737 23741 23747 23748 23749 23752 23753 23756 23757 23758 23759 23761 23762 23768 23769 23774 23777 23780 23781 23782 23783 23787 23789 23791 23794 23795 23796 23800 23805 23806 23808 23815 23817 23819 23823 23824 23827 23828 23829 23830 23832 23833 23836 23840 23844 23846 23848 23852 23853 23854 23855 23856 23858 23863 23864 23866 23870 23871 23872 23873 23877 23878 23879 23880 23881 23883 23884 23885 23887 23888 23890 23891 23895 23897 23898 23903 23908 23912 23913 23916 23920 23921 23923 23925 23927 23928 23929 23930 23933 23934 23937 23940 23942 23944 23945 23947 23948 23949 23951 23952 23954 23958 23961 23962 23963 23965 23969 23970 23971 23973 23974 23975 23977 23982 23983 23985 23987 23992 23993 23994 23996 24001 24002 24003 24004 24005 24006 24008 24009 24010 24012 24013 24020 24021 24022 24023 24024 24025 24026 24027 24028 24029 24030 24032 24033 24034 24036 24037 24038 24041 24045 24049 24050 24053 24057 24060 24061 24063 24064 24067 24073 24074 24077 24079 24080 24084 24086 24088 24090 24091 24092 24093 24094 24097 24098 24101 24102 24104 24105 24107 24108 24113 24114 24116 24120 24121 24122 24126 24130 24133 24134 24135 24136 24139 24142 24144 24145 24147 24150 24151 24153 24158 24163 24166 24167 24168 24170 24171 24172 24174 24176 24181 24182 24183 24187 24188 24190 24192 24193 24195 24196 24199 24201 24202 24203 24204 24205 24207 24209 24215 24216 24217 24221 24224 24225 24226 24229 24231 24234 24235 24236 24238 24241 24243 24244 24247 24248 24251 24256 24261 24264 24265 24266 24269 24271 24273 24275 24277 24278 24283 24288 24289 24293 24304 24306 24316 24318 24319 24320 24321 24322 24323 24324 24328 24330 24331 24333 24334 24336 24340 24343 24344 24349 24353 24354 24355 24359 24363 24369 24371 24372 24378 24380 24381 24383 24385 24387 24391 24392 24394 24396 24401 24402 24403 24407 24408 24409 24410 24411 24417 24423 24424 24425 24426 24428 24429 24430 24431 24433 24436 24440 24442 24446 24448 24450 24452 24455 24456 24458 24459 24460 24467 24469 24470 24472 24473 24479 24480 24486 24487 24489 24490 24493 24495 24500 24502 24503 24504 24505 24506 24507 24508 24509 24510 24513 24514 24521 24522 24523 24524 24525 24526 24527 24528 24529 24530 24531 24534 24535 24537 24540 24542 24544 24545 24547 24549 24551 24552 24553 24555 24556 24557 24560 24563 24565 24566 24568 24570 24571 24574 24580 24589 24592 24598 24599 24605 24606 24607 24609 24610 24611 24614 24616 24619 24622 24623 24627 24629 24630 24637 24638 24640 24641 24643 24644 24650 24657 24664 24667 24671 24673 24674 24676 24677 24679 24682 24684 24688 24689 24694 24695 24698 24699 24701 24702 24705 24707 24711 24712 24715 24716 24717 24720 24723 24724 24727 24731 24732 24734 24736 24737 24739 24746 24747 24748 24750 24753 24755 24757 24759 24760 24763 24766 24769 24770 24771 24773 24776 24780 24783 24785 24787 24788 24789 24790 24791 24793 24795 24796 24797 24801 24804 24805 24808 24809 24810 24814 24816 24820 24821 24822 24825 24828 24829 24831 24833 24835 24836 24837 24841 24842 24845 24846 24847 24849 24851 24853 24859 24860 24862 24864 24866 24871 24872 24873 24876 24882 24886 24888 24889 24890 24891 24894 24895 24896 24898 24901 24904 24905 24906 24909 24910 24914 24915 24916 24918 24921 24924 24928 24931 24933 24937 24946 24947 24949 24950 24951 24956 24957 24963 24965 24967 24969 24970 24971 24972 24973 24983 24984 24985 24987 24991 24992 24993 24995 24996 25002 25003 25004 25005 25006 25007 25008 25009 25010 25012 25013 25014 25015 25018 25020 25025 25026 25028 25030 25033 25034 25035 25036 25037 25038 25039 25040 25041 25042 25043 25045 25047 25048 25050 25052 25053 25056 25057 25059 25061 25068 25074 25075 25080 25082 25083 25084 25085 25088 25091 25092 25093 25099 25101 25102 25103 25105 25106 25111 25115 25121 25125 25129 25132 25134 25136 25137 25139 25144 25146 25147 25148 25149 25150 25153 25155 25156 25158 25159 25162 25164 25166 25168 25171 25173 25176 25178 25183 25185 25186 25187 25188 25189 25190 25191 25192 25194 25199 25203 25205 25209 25215 25220 25223 25224 25226 25227 25230 25232 25235 25238 25239 25240 25245 25246 25248 25249 25253 25255 25257 25258 25262 25263 25264 25265 25266 25270 25271 25273 25278 25280 25282 25283 25285 25287 25290 25291 25292 25293 25297 25299 25305 25306 25307 25309 25311 25312 25313 25315 25322 25323 25325 25327 25328 25330 25331 25334 25336 25337 25340 25343 25345 25346 25349 25354 25355 25356 25358 25359 25361 25363 25367 25369 25370 25371 25372 25382 25384 25385 25386 25387 25388 25389 25394 25396 25401 25402 25404 25405 25407 25414 25415 25419 25421 25424 25427 25428 25429 25430 25433 25435 25437 25440 25443 25444 25445 25446 25451 25456 25460 25461 25462 25465 25466 25468 25470 25471 25472 25473 25476 25477 25478 25482 25483 25484 25485 25490 25493 25495 25498 25499 25501 25504 25505 25506 25507 25508 25509 25510 25514 25515 25516 25517 25518 25519 25521 25525 25526 25531 25533 25534 25535 25538 25540 25542 25543 25545 25546 25547 25548 25549 25556 25560 25562 25564 25566 25568 25571 25573 25575 25578 25580 25582 25583 25584 25585 25586 25587 25588 25589 25590 25592 25596 25599 25600 25601 25602 25603 25604 25605 25607 25609 25611 25612 25616 25617 25619 25620 25622 25623 25625 25626 25627 25630 25635 25637 25641 25643 25645 25648 25650 25651 25652 25657 25658 25659 25661 25663 25665 25667 25673 25674 25677 25678 25681 25685 25686 25687 25688 25691 25692 25693 25697 25699 25701 25704 25707 25708 25710 25716 25720 25721 25722 25724 25727 25728 25729 25730 25733 25734 25735 25736 25738 25739 25741 25749 25750 25754 25755 25757 25759 25762 25763 25764 25765 25767 25769 25770 25772 25777 25778 25781 25787 25788 25790 25792 25795 25797 25798 25799 25800 25801 25802 25803 25806 25809 25812 25813 25817 25819 25821 25822 25825 25829 25832 25836 25839 25840 25844 25846 25848 25851 25853 25858 25860 25864 25866 25869 25870 25873 25875 25876 25877 25878 25879 25880 25881 25886 25890 25892 25893 25894 25897 25899 25901 25905 25906 25907 25909 25912 25914 25915 25917 25919 25920 25922 25925 25926 25927 25934 25935 25936 25940 25941 25943 25945 25946 25947 25953 25954 25955 25957 25958 25960 25961 25962 25965 25967 25971 25972 25975 25978 25981 25987 25988 25989 25993 25994 25998 25999 26003 26006 26007 26011 26013 26016 26018 26019 26022 26023 26024 26026 26027 26029 26030 26031 26034 26035 26039 26040 26043 26046 26050 26053 26059 26061 26063 26065 26069 26073 26075 26078 26081 26082 26083 26087 26088 26090 26094 26095 26096 26098 26100 26101 26102 26104 26109 26111 26112 26114 26116 26119 26122 26125 26127 26129 26131 26136 26137 26139 26140 26141 26147 26152 26153 26154 26157 26159 26160 26161 26162 26164 26166 26167 26168 26174 26175 26177 26178 26180 26182 26184 26185 26187 26192 26195 26198 26200 26201 26203 26204 26205 26206 26207 26209 26213 26214 26216 26218 26223 26226 26229 26230 26231 26233 26239 26242 26243 26245 26247 26248 26254 26255 26258 26260 26266 26267 26269 26271 26279 26280 26281 26287 26288 26289 26291 26292 26294 26297 26298 26302 26305 26306 26309 26315 26318 26319 26320 26323 26325 26326 26333 26334 26335 26336 26337 26340 26343 26345 26346 26348 26349 26350 26352 26355 26356 26357 26358 26360 26361 26362 26365 26369 26370 26374 26376 26377 26382 26388 26391 26394 26395 26399 26400 26403 26404 26406 26407 26411 26415 26416 26419 26421 26422 26424 26426 26427 26429 26431 26432 26434 26437 26441 26442 26443 26447 26449 26450 26451 26453 26457 26461 26462 26465 26467 26470 26474 26475 26476 26482 26485 26486 26492 26494 26495 26496 26497 26499 26502 26503 26504 26505 26506 26508 26509 26512 26514 26515 26516 26523 26524 26525 26526 26529 26530 26531 26532 26533 26534 26535 26536 26538 26541 26544 26546 26549 26552 26553 26554 26555 26560 26561 26563 26564 26565 26568 26571 26572 26577 26579 26581 26583 26585 26590 26595 26596 26599 26603 26604 26607 26608 26610 26613 26614 26616 26617 26618 26622 26626 26627 26630 26631 26633 26634 26642 26643 26646 26648 26651 26654 26655 26656 26657 26658 26664 26665 26666 26667 26669 26670 26673 26674 26675 26677 26678 26682 26683 26684 26685 26686 26689 26690 26691 26694 26695 26696 26698 26699 26700 26701 26702 26703 26704 26709 26711 26714 26718 26719 26720 26722 26724 26725 26729 26730 26731 26732 26734 26736 26741 26743 26746 26747 26748 26751 26755 26759 26761 26762 26766 26767 26772 26778 26779 26780 26781 26782 26786 26787 26790 26791 26793 26795 26799 26800 26801 26803 26804 26806 26808 26813 26814 26818 26819 26820 26822 26824 26827 26828 26829 26832 26834 26835 26837 26839 26840 26842 26843 26846 26848 26849 26852 26857 26858 26860 26862 26866 26868 26869 26871 26872 26874 26876 26879 26880 26881 26884 26886 26887 26888 26891 26894 26898 26899 26900 26902 26904 26906 26907 26910 26911 26914 26915 26916 26917 26919 26926 26930 26934 26935 26938 26940 26942 26943 26944 26950 26953 26955 26958 26962 26964 26966 26971 26972 26975 26976 26978 26987 26988 26990 26991 26995 26998 27000 27001 27002 27006 27008 27012 27014 27015 27016 27018 27019 27020 27021 27023 27024 27025 27026 27030 27033 27036 27042 27044 27048 27054 27056 27061 27069 27070 27072 27074 27078 27083 27086 27087 27089 27093 27096 27097 27098 27100 27101 27102 27103 27106 27107 27108 27109 27110 27111 27113 27117 27119 27120 27121 27126 27127 27130 27132 27134 27135 27138 27139 27141 27144 27145 27147 27149 27152 27155 27156 27157 27158 27161 27163 27166 27167 27168 27176 27178 27181 27182 27188 27191 27196 27197 27201 27202 27204 27208 27211 27213 27214 27218 27219 27223 27224 27225 27226 27227 27231 27233 27234 27236 27238 27239 27241 27243 27244 27245 27248 27253 27256 27257 27261 27263 27266 27268 27270 27272 27273 27275 27279 27280 27281 27282 27284 27287 27291 27292 27295 27298 27299 27300 27301 27305 27307 27308 27309 27310 27316 27319 27322 27323 27326 27328 27332 27333 27338 27339 27341 27342 27348 27351 27353 27354 27355 27361 27363 27364 27368 27371 27372 27373 27374 27377 27379 27381 27390 27394 27396 27400 27401 27404 27406 27407 27410 27416 27417 27420 27421 27422 27426 27427 27428 27430 27432 27433 27435 27438 27440 27441 27444 27446 27452 27453 27455 27456 27457 27458 27460 27462 27463 27465 27467 27468 27478 27480 27482 27483 27484 27486 27487 27488 27489 27491 27492 27493 27495 27501 27502 27503 27507 27509 27510 27513 27517 27521 27523 27527 27528 27530 27532 27533 27535 27537 27543 27545 27549 27552 27554 27555 27556 27557 27558 27561 27562 27564 27568 27569 27576 27577 27579 27580 27583 27587 27590 27591 27592 27593 27596 27597 27598 27600 27601 27603 27608 27614 27615 27616 27621 27625 27629 27630 27632 27633 27637 27639 27640 27642 27648 27649 27650 27651 27652 27653 27661 27662 27663 27665 27666 27667 27668 27670 27673 27674 27677 27681 27683 27686 27687 27688 27689 27691 27692 27696 27702 27703 27704 27706 27708 27711 27713 27716 27717 27718 27728 27729 27730 27731 27732 27735 27737 27742 27744 27745 27747 27750 27752 27757 27759 27760 27761 27762 27764 27766 27768 27771 27775 27776 27777 27778 27780 27783 27784 27785 27786 27787 27790 27791 27795 27796 27799 27802 27804 27805 27806 27811 27813 27814 27820 27821 27822 27823 27824 27827 27828 27834 27835 27836 27838 27845 27852 27854 27856 27858 27859 27860 27861 27862 27863 27864 27869 27871 27873 27874 27875 27878 27882 27883 27887 27888 27889 27890 27891 27898 27900 27901 27903 27906 27907 27909 27910 27911 27916 27919 27920 27921 27924 27928 27929 27930 27931 27933 27934 27937 27939 27941 27944 27945 27947 27948 27950 27953 27955 27956 27957 27959 27960 27961 27962 27963 27964 27966 27967 27972 27973 27975 27976 27977 27980 27983 27985 27988 27998 28003 28005 28006 28008 28009 28012 28013 28017 28018 28023 28026 28030 28034 28035 28037 28038 28040 28042 28045 28050 28051 28052 28060 28062 28064 28065 28069 28070 28071 28076 28077 28084 28086 28088 28091 28092 28095 28099 28100 28105 28107 28108 28112 28115 28116 28119 28121 28122 28124 28126 28127 28133 28136 28138 28140 28141 28142 28143 28144 28146 28148 28149 28151 28152 28153 28155 28156 28157 28159 28160 28161 28163 28165 28168 28170 28174 28176 28177 28178 28180 28181 28182 28183 28184 28187 28188 28190 28191 28192 28193 28196 28198 28201 28202 28203 28212 28215 28222 28223 28224 28225 28228 28234 28235 28236 28242 28243 28244 28246 28247 28248 28249 28250 28255 28256 28258 28259 28261 28268 28270 28273 28274 28279 28283 28286 28292 28294 28296 28297 28299 28305 28309 28310 28312 28315 28320 28321 28325 28327 28330 28331 28332 28333 28337 28342 28343 28344 28345 28347 28349 28350 28351 28354 28356 28357 28358 28363 28364 28366 28367 28368 28372 28373 28374 28375 28377 28382 28384 28386 28388 28389 28390 28391 28395 28399 28402 28409 28413 28414 28416 28417 28420 28424 28426 28428 28430 28433 28437 28440 28442 28443 28445 28446 28447 28448 28449 28451 28452 28453 28454 28455 28456 28458 28460 28463 28464 28466 28467 28470 28472 28476 28479 28481 28483 28484 28489 28490 28491 28492 28493 28495 28497 28498 28501 28502 28504 28506 28507 28508 28511 28513 28514 28518 28519 28523 28524 28525 28526 28527 28529 28532 28533 28537 28540 28542 28543 28544 28545 28546 28547 28549 28551 28556 28558 28559 28562 28563 28564 28569 28570 28572 28574 28575 28578 28581 28582 28583 28586 28590 28591 28592 28594 28596 28597 28599 28604 28605 28610 28611 28612 28614 28615 28618 28619 28622 28623 28626 28629 28634 28637 28638 28639 28640 28642 28643 28644 28647 28652 28653 28656 28658 28660 28661 28669 28675 28678 28683 28687 28689 28690 28694 28695 28696 28698 28700 28702 28703 28708 28709 28710 28711 28712 28713 28715 28718 28719 28722 28724 28726 28728 28732 28734 28735 28736 28737 28738 28739 28744 28746 28748 28749 28751 28752 28757 28758 28760 28761 28764 28765 28766 28767 28769 28770 28775 28777 28784 28785 28788 28789 28791 28792 28795 28800 28801 28804 28807 28811 28812 28813 28814 28815 28817 28820 28823 28824 28825 28826 28829 28831 28832 28834 28835 28836 28839 28840 28843 28845 28848 28850 28854 28855 28860 28861 28863 28864 28865 28866 28867 28869 28870 28873 28876 28877 28879 28882 28883 28886 28889 28890 28891 28893 28896 28897 28898 28900 28901 28907 28912 28913 28917 28918 28919 28920 28924 28925 28929 28932 28933 28934 28941 28944 28951 28956 28958 28959 28960 28962 28967 28974 28977 28978 28979 28980 28984 28987 28990 28993 28994 28998 29000 29001 29002 29007 29010 29011 29013 29014 29016 29018 29022 29026 29032 29035 29036 29042 29044 29046 29048 29049 29051 29055 29056 29059 29063 29064 29069 29070 29073 29076 29078 29079 29080 29082 29083 29084 29086 29090 29091 29092 29095 29097 29098 29102 29103 29104 29106 29108 29109 29110 29113 29114 29115 29117 29118 29119 29120 29123 29127 29129 29130 29131 29133 29134 29135 29137 29138 29142 29144 29146 29147 29148 29149 29153 29156 29159 29162 29164 29165 29168 29171 29172 29173 29174 29176 29177 29179 29183 29185 29186 29189 29190 29192 29197 29198 29199 29200 29201 29202 29205 29207 29208 29209 29210 29212 29214 29219 29220 29222 29223 29230 29234 29238 29241 29242 29244 29245 29249 29250 29252 29254 29256 29261 29262 29263 29264 29266 29267 29270 29271 29272 29273 29274 29276 29277 29281 29284 29285 29287 29289 29290 29292 29295 29298 29299 29300 29302 29303 29304 29305 29306 29312 29316 29318 29319 29320 29323 29324 29328 29332 29333 29335 29336 29337 29338 29339 29341 29342 29346 29347 29348 29351 29353 29354 29356 29357 29358 29359 29361 29362 29364 29365 29367 29370 29371 29372 29374 29376 29378 29379 29380 29382 29384 29386 29387 29389 29391 29392 29394 29395 29398 29400 29404 29407 29408 29410 29413 29414 29416 29420 29422 29423 29424 29425 29430 29432 29433 29437 29439 29441 29442 29445 29449 29450 29452 29453 29456 29457 29460 29461 29462 29463 29464 29465 29466 29469 29471 29472 29473 29475 29476 29477 29479 29480 29482 29484 29485 29488 29489 29490 29491 29492 29495 29496 29498 29499 29500 29501 29503 29504 29505 29507 29508 29510 29511 29513 29516 29519 29520 29523 29524 29526 29529 29534 29536 29537 29539 29540 29544 29546 29548 29551 29552 29559 29561 29564 29566 29569 29570 29571 29572 29577 29580 29581 29582 29583 29585 29588 29591 29593 29594 29596 29597 29598 29599 29600 29601 29602 29608 29609 29611 29613 29614 29615 29616 29617 29622 29625 29630 29631 29632 29633 29636 29638 29643 29647 29649 29652 29655 29656 29657 29659 29660 29664 29665 29666 29669 29670 29672 29673 29675 29680 29682 29684 29685 29687 29688 29689 29690 29692 29694 29695 29700 29704 29705 29707 29712 29714 29715 29716 29717 29718 29719 29723 29726 29731 29732 29734 29735 29736 29738 29744 29745 29747 29748 29750 29752 29754 29755 29757 29759 29760 29765 29766 29768 29770 29772 29773 29775 29776 29777 29779 29782 29783 29785 29786 29788 29790 29791 29793 29798 29802 29804 29806 29808 29809 29811 29812 29813 29814 29819 29820 29821 29822 29825 29834 29837 29838 29841 29845 29851 29853 29854 29855 29856 29860 29862 29863 29866 29867 29869 29870 29872 29873 29874 29877 29879 29881 29882 29884 29885 29886 29888 29892 29893 29894 29897 29898 29899 29900 29901 29906 29907 29910 29915 29916 29917 29923 29924 29925 29926 29927 29929 29931 29932 29935 29936 29939 29940 29941 29942 29943 29944 29948 29952 29953 29957 29964 29965 29967 29970 29971 29975 29979 29980 29982 29983 29984 29985 29990 29992 29993 29994 29999 30000 30002 30006 30008 30010 30013 30016 30019 30022 30029 30030 30032 30036 30037 30038 30039 30040 30041 30042 30044 30045 30050 30051 30055 30056 30057 30060 30061 30063 30066 30067 30068 30070 30071 30076 30079 30080 30081 30084 30085 30086 30088 30089 30090 30092 30093 30095 30097 30101 30102 30103 30104 30105 30106 30111 30117 30119 30120 30123 30124 30125 30126 30127 30135 30138 30139 30142 30146 30147 30148 30149 30150 30158 30160 30161 30163 30166 30168 30170 30176 30178 30179 30184 30185 30188 30189 30191 30193 30195 30196 30197 30199 30201 30204 30205 30210 30213 30220 30221 30222 30223 30226 30228 30230 30231 30233 30237 30238 30240 30242 30243 30246 30248 30250 30254 30255 30258 30260 30263 30267 30269 30270 30272 30274 30275 30278 30280 30281 30282 30286 30288 30289 30293 30295 30296 30297 30299 30303 30304 30308 30309 30310 30311 30313 30316 30318 30322 30323 30325 30327 30328 30333 30335 30337 30339 30341 30342 30343 30345 30347 30348 30349 30352 30354 30357 30358 30359 30362 30364 30365 30369 30370 30372 30373 30376 30377 30378 30379 30384 30392 30393 30394 30397 30398 30399 30400 30401 30403 30404 30405 30406 30407 30412 30416 30418 30420 30421 30422 30423 30425 30426 30427 30430 30434 30437 30438 30439 30443 30444 30445 30450 30452 30454 30455 30463 30465 30468 30469 30471 30472 30474 30475 30476 30479 30481 30482 30484 30486 30487 30489 30491 30495 30496 30498 30499 30505 30511 30514 30516 30517 30518 30522 30524 30525 30527 30529 30530 30532 30535 30538 30539 30541 30544 30546 30547 30549 30550 30551 30553 30557 30559 30561 30563 30564 30565 30566 30567 30568 30569 30572 30573 30574 30577 30578 30579 30582 30583 30584 30586 30588 30589 30592 30593 30595 30599 30605 30606 30607 30611 30613 30614 30621 30628 30640 30642 30646 30647 30651 30652 30654 30657 30658 30659 30664 30670 30671 30673 30674 30675 30676 30679 30681 30682 30683 30684 30686 30687 30689 30691 30697 30699 30709 30710 30712 30714 30717 30719 30721 30725 30731 30732 30734 30735 30737 30738 30740 30742 30749 30752 30757 30758 30761 30762 30764 30775 30776 30777 30780 30781 30785 30786 30787 30788 30793 30794 30798 30799 30801 30803 30804 30805 30806 30808 30809 30810 30813 30814 30816 30818 30820 30822 30823 30825 30827 30828 30831 30833 30834 30837 30842 30843 30846 30850 30852 30854 30855 30856 30857 30858 30859 30861 30864 30866 30869 30870 30871 30877 30878 30879 30881 30882 30886 30887 30889 30893 30898 30899 30904 30908 30909 30910 30916 30921 30923 30927 30929 30941 30946 30947 30949 30951 30954 30957 30959 30961 30962 30963 30967 30972 30975 30977 30979 30980 30981 30982 30983 30984 30985 30987 30990 30991 30992 30995 30998 30999 31000 31002 31003 31004 31005 31007 31008 31009 31010 31011 31019 31023 31024 31029 31030 31036 31043 31044 31045 31047 31048 31050 31051 31052 31053 31057 31059 31061 31063 31067 31070 31074 31079 31080 31081 31084 31086 31087 31089 31093 31094 31095 31096 31097 31100 31101 31107 31108 31111 31114 31115 31116 31117 31118 31119 31120 31123 31125 31126 31127 31128 31131 31138 31139 31147 31152 31153 31154 31155 31159 31160 31163 31165 31167 31169 31170 31174 31178 31183 31184 31185 31193 31194 31197 31198 31199 31206 31207 31211 31213 31219 31222 31225 31227 31228 31229 31230 31232 31236 31238 31239 31242 31243 31247 31253 31254 31258 31259 31260 31264 31270 31274 31277 31278 31281 31282 31283 31284 31289 31290 31292 31294 31295 31296 31297 31298 31299 31300 31303 31304 31305 31307 31308 31309 31313 31314 31315 31319 31322 31323 31325 31326 31327 31329 31330 31331 31334 31335 31336 31338 31341 31342 31343 31348 31352 31354 31356 31359 31360 31361 31364 31365 31366 31369 31371 31372 31377 31378 31383 31387 31391 31392 31393 31394 31395 31396 31398 31399 31403 31405 31409 31410 31411 31414 31415 31416 31418 31420 31421 31423 31428 31431 31432 31433 31435 31438 31440 31441 31444 31445 31447 31448 31449 31451 31454 31458 31459 31460 31461 31465 31466 31469 31470 31473 31474 31475 31483 31485 31491 31494 31496 31497 31499 31504 31506 31510 31513 31514 31515 31516 31519 31520 31521 31523 31525 31527 31532 31534 31535 31536 31537 31538 31539 31540 31543 31545 31547 31550 31551 31552 31553 31554 31555 31559 31561 31562 31569 31571 31578 31583 31585 31587 31588 31590 31591 31592 31593 31598 31600 31601 31605 31606 31607 31608 31610 31612 31613 31614 31616 31618 31619 31620 31621 31622 31623 31624 31625 31629 31631 31633 31634 31635 31638 31640 31642 31644 31645 31646 31647 31648 31652 31658 31662 31665 31666 31668 31670 31672 31673 31674 31684 31685 31688 31689 31693 31700 31702 31708 31709 31711 31712 31713 31714 31716 31718 31719 31721 31722 31723 31724 31726 31727 31730 31739 31740 31741 31742 31743 31744 31749 31750 31751 31753 31755 31758 31759 31761 31764 31765 31772 31777 31778 31782 31784 31785 31786 31787 31794 31796 31799 31800 31802 31803 31804 31809 31810 31812 31813 31814 31815 31816 31818 31820 31823 31824 31826 31828 31832 31835 31836 31841 31844 31845 31846 31848 31850 31852 31853 31855 31857 31858 31863 31865 31867 31868 31870 31871 31872 31873 31875 31876 31877 31882 31884 31887 31889 31893 31894 31897 31898 31900 31902 31905 31907 31908 31909 31910 31911 31913 31914 31915 31916 31918 31920 31921 31922 31926 31930 31931 31936 31939 31942 31943 31949 31950 31953 31954 31961 31962 31964 31965 31967 31968 31969 31973 31974 31975 31976 31979 31980 31982 31983 31984 31987 31989 31991 31992 31993 31994 31996 31998 32000 32001 32002 32003 32005 32006 32010 32011 32013 32015 32016 32017 32022 32025 32027 32028 32029 32030 32031 32032 32034 32037 32040 32044 32046 32049 32050 32052 32054 32055 32056 32058 32062 32064 32066 32071 32073 32077 32078 32080 32084 32086 32090 32091 32093 32094 32095 32097 32099 32101 32104 32107 32111 32112 32116 32117 32118 32119 32122 32123 32127 32135 32136 32137 32139 32143 32145 32148 32149 32153 32154 32158 32159 32160 32162 32164 32165 32166 32167 32168 32170 32172 32173 32175 32179 32180 32181 32184 32186 32187 32188 32189 32190 32191 32192 32193 32194 32198 32199 32200 32201 32202 32203 32204 32207 32208 32210 32213 32214 32215 32218 32219 32226 32228 32229 32232 32243 32244 32247 32248 32249 32250 32251 32252 32255 32256 32263 32264 32269 32270 32271 32272 32274 32275 32278 32281 32282 32283 32284 32289 32290 32291 32294 32298 32299 32300 32301 32305 32306 32309 32311 32314 32315 32317 32318 32319 32323 32324 32325 32326 32328 32330 32331 32332 32334 32335 32336 32338 32339 32342 32346 32348 32349 32350 32353 32359 32362 32364 32366 32367 32370 32375 32378 32379 32380 32381 32382 32383 32384 32386 32387 32390 32394 32395 32400 32404 32405 32412 32415 32416 32418 32419 32422 32424 32425 32426 32428 32429 32430 32435 32437 32438 32439 32440 32441 32443 32449 32451 32452 32454 32455 32458 32464 32465 32467 32469 32470 32472 32480 32483 32484 32485 32486 32489 32490 32495 32499 32501 32502 32505 32507 32511 32518 32521 32522 32526 32527 32532 32538 32540 32542 32543 32546 32549 32551 32553 32557 32558 32559 32560 32565 32566 32569 32570 32571 32572 32576 32582 32585 32588 32589 32590 32591 32592 32599 32602 32604 32605 32608 32610 32615 32617 32622 32625 32626 32627 32628 32630 32634 32638 32640 32641 32643 32644 32646 32649 32650 32651 32652 32653 32657 32658 32659 32660 32661 32663 32664 32667 32671 32673 32675 32677 32678 32679 32681 32688 32689 32695 32697 32698 32700 32701 32702 32704 32705 32708 32712 32713 32716 32717 32718 32722 32725 32726 32729 32734 32736 32738 32740 32741 32742 32744 32745 32747 32748 32749 32750 32752 32753 32756 32759 32760 32762 32765 32766 32767 32770 32775 32777 32779 32780 32789 32792 32793 32797 32799 32802 32804 32807 32810 32811 32812 32813 32822 32823 32825 32826 32827 32830 32831 32832 32834 32837 32840 32843 32846 32854 32855 32856 32857 32858 32862 32864 32865 32867 32868 32873 32875 32878 32880 32881 32886 32888 32889 32891 32893 32894 32897 32898 32899 32900 32901 32902 32904 32907 32909 32911 32919 32920 32921 32923 32926 32932 32934 32935 32937 32938 32940 32942 32946 32947 32949 32950 32953 32954 32955 32958 32961 32963 32964 32965 32966 32967 32968 32969 32971 32974 32975 32976 32977 32979 32981 32983 32984 32985 32986 32987 32988 32990 32992 32993 32994 32995 32996 32997 32998 32999 33005 33006 33007 33008 33009 33012 33013 33017 33020 33023 33026 33027 33030 33031 33032 33033 33039 33043 33044 33046 33047 33048 33049 33050 33051 33052 33053 33055 33057 33058 33063 33064 33065 33066 33069 33070 33073 33075 33078 33079 33080 33081 33086 33089 33090 33091 33092 33094 33095 33096 33098 33100 33103 33106 33107 33108 33110 33111 33113 33116 33117 33120 33122 33126 33127 33129 33130 33131 33137 33140 33144 33150 33151 33152 33153 33155 33156 33157 33158 33160 33161 33166 33167 33168 33172 33173 33178 33179 33180 33185 33186 33189 33192 33193 33194 33197 33199 33200 33208 33209 33210 33211 33212 33214 33215 33216 33217 33219 33220 33221 33222 33223 33224 33230 33234 33236 33237 33238 33239 33240 33241 33242 33245 33247 33248 33249 33250 33252 33253 33254 33255 33258 33260 33263 33265 33266 33268 33270 33271 33274 33278 33279 33280 33284 33286 33287 33290 33292 33293 33297 33301 33302 33305 33308 33309 33310 33311 33315 33316 33317 33318 33319 33323 33324 33326 33328 33330 33332 33333 33334 33339 33341 33343 33350 33351 33356 33357 33359 33360 33362 33364 33365 33366 33367 33368 33371 33375 33376 33377 33379 33380 33381 33382 33388 33391 33393 33394 33395 33397 33398 33400 33401 33404 33405 33407 33410 33411 33416 33418 33421 33422 33424 33426 33429 33433 33436 33438 33441 33443 33444 33446 33447 33449 33450 33452 33455 33457 33458 33459 33461 33463 33464 33465 33466 33471 33475 33476 33477 33480 33484 33485 33486 33488 33490 33493 33494 33496 33497 33501 33502 33503 33504 33506 33507 33508 33511 33514 33515 33516 33519 33525 33526 33530 33532 33533 33534 33539 33540 33542 33544 33546 33548 33551 33552 33561 33563 33568 33571 33576 33579 33580 33582 33583 33585 33589 33590 33593 33594 33596 33597 33600 33601 33603 33604 33607 33608 33610 33613 33614 33616 33617 33619 33624 33626 33630 33634 33637 33638 33639 33641 33646 33647 33649 33650 33656 33661 33662 33664 33665 33666 33668 33669 33671 33672 33673 33677 33678 33679 33685 33686 33687 33691 33692 33694 33695 33697 33698 33699 33702 33704 33705 33706 33707 33708 33711 33717 33719 33722 33724 33726 33729 33730 33734 33735 33738 33740 33741 33746 33748 33750 33751 33752 33753 33754 33755 33756 33757 33762 33763 33765 33766 33769 33771 33772 33776 33777 33781 33783 33784 33786 33787 33788 33795 33798 33799 33803 33805 33808 33809 33810 33812 33814 33815 33819 33820 33822 33827 33828 33830 33831 33832 33834 33837 33839 33840 33842 33844 33845 33848 33850 33855 33856 33858 33859 33860 33862 33866 33868 33869 33872 33874 33876 33877 33883 33887 33890 33891 33894 33898 33900 33901 33903 33904 33906 33908 33909 33912 33913 33915 33917 33918 33919 33920 33922 33923 33925 33926 33933 33935 33936 33938 33939 33942 33944 33945 33946 33947 33948 33949 33952 33953 33955 33956 33957 33959 33960 33965 33967 33968 33971 33973 33974 33979 33980 33982 33983 33984 33985 33988 33991 33992 33994 33995 33996 34000 34001 34002 34004 34006 34011 34012 34013 34017 34023 34025 34027 34029 34031 34032 34033 34035 34038 34039 34040 34044 34045 34047 34049 34051 34052 34057 34058 34062 34064 34072 34074 34076 34077 34082 34083 34084 34086 34087 34091 34093 34094 34095 34096 34097 34099 34101 34105 34106 34108 34110 34111 34113 34114 34115 34116 34123 34126 34127 34130 34131 34132 34134 34139 34140 34144 34145 34147 34150 34155 34156 34159 34161 34163 34166 34168 34171 34172 34173 34176 34177 34189 34191 34194 34195 34198 34199 34201 34204 34207 34210 34214 34216 34218 34220 34221 34223 34224 34225 34226 34231 34234 34235 34236 34237 34238 34244 34246 34250 34252 34253 34255 34259 34261 34263 34271 34275 34279 34281 34283 34284 34288 34290 34291 34294 34298 34299 34300 34303 34305 34306 34309 34316 34317 34325 34327 34334 34339 34342 34343 34344 34345 34347 34348 34349 34354 34356 34360 34363 34364 34366 34368 34372 34374 34376 34377 34378 34382 34385 34387 34391 34395 34396 34399 34400 34402 34406 34409 34410 34413 34415 34416 34418 34419 34420 34421 34422 34424 34425 34426 34428 34430 34431 34433 34434 34437 34438 34440 34446 34447 34453 34455 34457 34458 34460 34463 34465 34466 34468 34473 34475 34476 34478 34481 34483 34486 34487 34489 34490 34491 34494 34495 34496 34500 34502 34503 34504 34510 34512 34515 34516 34518 34519 34521 34522 34523 34524 34525 34527 34529 34532 34533 34544 34546 34547 34548 34550 34551 34558 34560 34562 34564 34566 34571 34572 34576 34577 34582 34584 34586 34587 34593 34599 34602 34603 34606 34607 34608 34611 34612 34614 34615 34616 34617 34620 34622 34624 34627 34630 34633 34636 34642 34643 34645 34647 34648 34649 34651 34653 34654 34655 34656 34662 34663 34666 34670 34674 34675 34676 34679 34683 34685 34686 34687 34688 34689 34690 34697 34701 34702 34703 34705 34707 34708 34711 34714 34715 34716 34718 34719 34721 34722 34723 34724 34725 34726 34728 34730 34731 34732 34733 34734 34737 34738 34740 34743 34744 34746 34748 34751 34752 34754 34755 34757 34761 34764 34766 34767 34768 34770 34771 34773 34774 34775 34776 34778 34779 34780 34781 34782 34783 34788 34790 34793 34796 34797 34801 34806 34807 34809 34814 34815 34816 34819 34820 34825 34826 34828 34833 34834 34837 34839 34840 34843 34844 34845 34849 34853 34860 34861 34865 34866 34869 34870 34872 34875 34877 34879 34881 34882 34884 34885 34886 34888 34889 34892 34895 34896 34897 34899 34900 34901 34903 34904 34905 34907 34908 34909 34910 34911 34912 34914 34916 34917 34919 34921 34922 34923 34925 34927 34928 34933 34934 34937 34938 34939 34943 34950 34952 34953 34956 34959 34960 34962 34969 34971 34973 34975 34976 34978 34979 34981 34982 34987 34990 34992 34996 35003 35004 35005 35007 35008 35011 35013 35014 35015 35016 35026 35027 35030 35031 35033 35034 35035 35040 35041 35047 35048 35050 35051 35053 35054 35056 35058 35059 35060 35063 35064 35065 35066 35068 35069 35070 35071 35074 35080 35081 35084 35085 35089 35095 35098 35099 35100 35101 35102 35104 35105 35107 35109 35112 35113 35115 35120 35121 35122 35124 35125 35127 35132 35133 35134 35137 35142 35143 35151 35152 35156 35158 35159 35160 35161 35163 35164 35165 35167 35168 35170 35172 35174 35176 35178 35180 35182 35183 35188 35189 35190 35191 35193 35195 35196 35197 35199 35201 35205 35207 35209 35213 35216 35217 35218 35220 35222 35224 35226 35229 35230 35235 35236 35237 35239 35240 35244 35245 35246 35249 35254 35257 35260 35262 35263 35264 35269 35270 35274 35276 35277 35284 35285 35286 35288 35289 35292 35296 35301 35302 35306 35309 35310 35312 35314 35317 35321 35322 35323 35324 35329 35331 35338 35340 35343 35344 35347 35350 35351 35352 35353 35355 35356 35357 35358 35361 35363 35366 35368 35370 35371 35375 35377 35378 35379 35383 35385 35387 35388 35390 35391 35393 35394 35397 35401 35412 35413 35416 35417 35418 35420 35421 35422 35424 35426 35427 35429 35431 35432 35435 35437 35441 35442 35445 35448 35449 35452 35456 35457 35461 35463 35466 35468 35469 35470 35473 35475 35476 35479 35480 35482 35483 35487 35488 35490 35495 35496 35498 35500 35501 35502 35505 35512 35519 35522 35524 35526 35527 35528 35530 35533 35535 35538 35539 35540 35541 35544 35547 35549 35552 35554 35556 35558 35560 35561 35564 35567 35568 35569 35572 35573 35574 35575 35577 35580 35581 35582 35584 35585 35586 35588 35589 35590 35591 35593 35594 35595 35597 35601 35603 35609 35612 35615 35617 35618 35619 35623 35624 35627 35629 35630 35631 35633 35635 35637 35639 35641 35642 35649 35653 35655 35656 35658 35659 35660 35662 35667 35670 35671 35672 35673 35674 35675 35676 35677 35678 35679 35681 35682 35683 35685 35686 35687 35688 35689 35695 35697 35700 35701 35703 35705 35706 35712 35714 35715 35717 35719 35722 35724 35729 35730 35733 35735 35737 35741 35744 35745 35748 35750 35752 35753 35754 35755 35758 35759 35760 35763 35764 35765 35766 35768 35769 35770 35771 35776 35777 35779 35782 35789 35790 35791 35792 35793 35797 35798 35799 35801 35802 35804 35805 35808 35809 35810 35811 35813 35816 35817 35820 35825 35826 35828 35830 35833 35834 35839 35843 35848 35849 35851 35852 35854 35855 35857 35858 35860 35861 35863 35866 35868 35869 35870 35871 35872 35873 35875 35876 35878 35881 35883 35887 35889 35895 35898 35899 35901 35910 35911 35913 35914 35915 35916 35917 35919 35923 35926 35927 35929 35931 35933 35935 35936 35938 35940 35941 35942 35943 35946 35948 35949 35952 35957 35958 35959 35960 35963 35967 35969 35971 35972 35973 35976 35977 35978 35979 35980 35983 35987 35990 35991 35993 35997 35999 36000 36001 36002 36003 36004 36006 36009 36011 36012 36013 36014 36017 36020 36021 36022 36023 36025 36027 36028 36029 36034 36038 36044 36045 36050 36051 36053 36055 36057 36058 36061 36063 36067 36068 36071 36075 36076 36077 36081 36084 36085 36086 36087 36088 36089 36090 36091 36093 36096 36097 36099 36105 36107 36109 36110 36112 36113 36115 36116 36117 36118 36125 36126 36128 36129 36132 36133 36135 36136 36137 36138 36139 36140 36141 36143 36147 36149 36152 36154 36157 36158 36161 36162 36163 36164 36171 36173 36174 36176 36177 36180 36182 36183 36184 36189 36192 36194 36197 36198 36200 36202 36203 36204 36205 36208 36211 36215 36216 36219 36220 36223 36227 36228 36229 36231 36232 36234 36238 36241 36243 36246 36249 36252 36253 36254 36258 36262 36263 36264 36270 36271 36272 36276 36278 36280 36283 36284 36286 36294 36295 36299 36306 36307 36309 36311 36314 36320 36324 36326 36327 36328 36330 36333 36335 36338 36339 36341 36342 36343 36345 36348 36350 36353 36354 36359 36362 36363 36365 36366 36367 36370 36371 36373 36375 36376 36377 36378 36379 36380 36382 36383 36384 36388 36390 36392 36393 36395 36397 36398 36399 36402 36403 36405 36406 36409 36412 36423 36424 36425 36426 36430 36435 36436 36438 36440 36441 36442 36443 36446 36447 36448 36450 36451 36452 36453 36455 36456 36458 36459 36460 36461 36464 36469 36470 36474 36475 36479 36481 36482 36484 36486 36487 36489 36491 36499 36500 36501 36505 36508 36509 36510 36512 36513 36514 36516 36517 36518 36519 36522 36526 36528 36530 36534 36537 36538 36541 36542 36544 36550 36551 36552 36553 36555 36556 36557 36558 36560 36562 36563 36564 36569 36570 36571 36572 36574 36575 36577 36581 36583 36586 36587 36589 36591 36596 36604 36605 36606 36607 36608 36611 36612 36614 36617 36619 36620 36621 36622 36623 36626 36627 36630 36631 36632 36635 36636 36638 36643 36651 36652 36655 36657 36658 36659 36662 36663 36664 36665 36666 36669 36670 36674 36679 36680 36690 36691 36693 36695 36697 36698 36701 36706 36708 36709 36711 36714 36719 36720 36721 36723 36725 36726 36727 36728 36729 36736 36738 36740 36743 36745 36747 36748 36749 36750 36751 36753 36756 36760 36762 36766 36771 36773 36775 36776 36778 36780 36781 36783 36785 36786 36788 36795 36799 36804 36807 36808 36813 36816 36817 36818 36819 36820 36821 36822 36825 36826 36827 36829 36830 36831 36833 36834 36837 36838 36840 36842 36844 36847 36848 36849 36853 36855 36857 36859 36860 36861 36862 36864 36867 36868 36869 36870 36873 36875 36876 36878 36881 36882 36888 36889 36891 36892 36896 36903 36904 36905 36906 36907 36908 36910 36911 36913 36916 36917 36918 36919 36920 36921 36922 36923 36924 36925 36926 36930 36935 36941 36944 36945 36946 36947 36948 36949 36951 36953 36954 36956 36968 36969 36973 36974 36976 36977 36980 36981 36982 36984 36985 36986 36987 36988 36990 36992 36993 36995 37001 37007 37012 37013 37015 37017 37019 37020 37022 37028 37033 37034 37041 37042 37043 37045 37049 37050 37054 37057 37059 37061 37062 37063 37067 37071 37072 37073 37074 37079 37080 37081 37084 37091 37092 37095 37098 37099 37100 37101 37102 37105 37107 37110 37111 37114 37115 37118 37120 37121 37122 37125 37127 37133 37135 37139 37140 37145 37151 37153 37158 37160 37162 37163 37164 37165 37166 37168 37173 37175 37177 37180 37181 37182 37184 37185 37186 37187 37188 37190 37192 37193 37196 37197 37200 37201 37202 37203 37204 37205 37208 37209 37211 37212 37216 37217 37220 37223 37226 37229 37230 37231 37233 37234 37235 37236 37239 37241 37242 37247 37251 37252 37254 37255 37256 37260 37261 37266 37268 37269 37272 37275 37276 37277 37281 37283 37284 37285 37290 37300 37301 37303 37306 37308 37309 37310 37311 37312 37315 37318 37320 37322 37323 37324 37326 37327 37329 37331 37338 37343 37345 37346 37352 37353 37355 37356 37357 37364 37365 37368 37369 37370 37371 37374 37378 37379 37384 37386 37387 37389 37391 37392 37393 37395 37397 37399 37400 37401 37402 37403 37411 37413 37417 37420 37421 37422 37424 37425 37429 37431 37432 37435 37437 37438 37440 37441 37442 37447 37448 37451 37452 37453 37454 37456 37465 37466 37467 37468 37469 37475 37478 37481 37482 37483 37486 37487 37501 37502 37503 37504 37506 37507 37508 37509 37510 37513 37516 37519 37520 37524 37525 37526 37528 37530 37532 37540 37541 37543 37544 37547 37550 37555 37556 37561 37567 37568 37569 37571 37572 37574 37575 37577 37578 37580 37581 37583 37585 37587 37590 37592 37593 37597 37599 37600 37604 37605 37606 37607 37608 37611 37612 37613 37614 37618 37620 37622 37623 37625 37627 37631 37632 37633 37637 37639 37640 37641 37642 37643 37644 37646 37648 37653 37654 37662 37667 37668 37669 37672 37673 37677 37679 37683 37685 37686 37687 37690 37691 37694 37695 37696 37699 37700 37702 37704 37710 37712 37714 37715 37719 37720 37722 37723 37730 37731 37733 37734 37736 37740 37742 37743 37745 37746 37748 37749 37751 37752 37753 37755 37758 37760 37761 37764 37766 37773 37776 37777 37778 37780 37785 37794 37795 37796 37798 37801 37803 37804 37805 37806 37807 37809 37813 37815 37819 37822 37823 37826 37827 37831 37833 37834 37835 37836 37839 37840 37842 37844 37846 37847 37849 37851 37855 37857 37858 37859 37861 37863 37864 37870 37872 37876 37878 37879 37881 37884 37887 37889 37890 37892 37894 37895 37897 37899 37901 37903 37908 37909 37910 37913 37914 37915 37916 37923 37924 37926 37928 37932 37933 37934 37935 37936 37938 37941 37949 37951 37952 37953 37955 37957 37960 37962 37965 37966 37972 37973 37978 37979 37984 37986 37987 37993 37995 37996 37997 37998 38003 38007 38008 38011 38014 38017 38018 38019 38020 38021 38023 38025 38027 38028 38029 38030 38033 38034 38035 38037 38039 38040 38043 38044 38045 38046 38049 38053 38054 38055 38056 38058 38059 38061 38062 38064 38066 38071 38072 38075 38076 38079 38080 38084 38086 38087 38088 38089 38090 38091 38092 38095 38099 38100 38101 38105 38109 38113 38114 38115 38118 38121 38123 38124 38126 38127 38130 38132 38140 38141 38142 38146 38148 38150 38153 38159 38161 38162 38163 38168 38173 38174 38176 38179 38183 38193 38194 38195 38196 38198 38199 38202 38204 38206 38209 38211 38217 38218 38220 38221 38222 38226 38229 38230 38231 38236 38237 38239 38241 38246 38247 38249 38250 38252 38257 38258 38259 38260 38261 38262 38264 38265 38276 38277 38278 38279 38281 38285 38286 38291 38293 38294 38297 38298 38299 38301 38303 38311 38314 38318 38319 38321 38322 38323 38325 38326 38329 38331 38333 38337 38342 38345 38353 38355 38356 38357 38360 38361 38362 38366 38369 38371 38372 38373 38374 38375 38378 38379 38381 38382 38383 38384 38385 38386 38389 38390 38392 38393 38398 38401 38403 38406 38408 38410 38411 38412 38417 38429 38430 38432 38436 38438 38439 38445 38447 38449 38451 38452 38455 38458 38460 38474 38476 38480 38481 38482 38483 38485 38489 38490 38491 38493 38495 38497 38502 38503 38504 38506 38507 38512 38513 38517 38518 38520 38521 38523 38525 38532 38537 38538 38539 38548 38550 38555 38558 38559 38562 38563 38564 38566 38567 38571 38572 38573 38575 38576 38577 38579 38580 38581 38584 38585 38589 38593 38594 38596 38597 38598 38600 38603 38604 38608 38609 38610 38613 38614 38615 38618 38619 38620 38621 38622 38623 38624 38625 38627 38628 38631 38638 38639 38640 38646 38647 38648 38650 38651 38654 38659 38660 38661 38662 38663 38668 38669 38670 38671 38672 38673 38674 38676 38680 38682 38686 38688 38689 38691 38692 38694 38695 38697 38702 38703 38704 38706 38708 38709 38711 38713 38716 38717 38718 38721 38727 38730 38732 38733 38737 38739 38741 38742 38743 38745 38746 38749 38751 38754 38755 38756 38759 38760 38762 38763 38766 38769 38770 38771 38772 38774 38776 38777 38778 38779 38780 38783 38784 38785 38786 38788 38791 38794 38795 38798 38799 38803 38804 38805 38806 38807 38808 38811 38815 38817 38823 38824 38827 38830 38836 38838 38839 38840 38843 38845 38847 38851 38853 38856 38858 38859 38861 38863 38865 38866 38867 38870 38873 38875 38876 38877 38878 38879 38880 38883 38894 38895 38897 38898 38899 38900 38901 38903 38906 38908 38909 38910 38911 38914 38915 38916 38918 38920 38922 38924 38925 38930 38933 38936 38938 38939 38941 38943 38948 38951 38952 38955 38956 38957 38958 38960 38962 38963 38965 38966 38970 38975 38979 38982 38984 38989 38998 38999 39003 39005 39007 39011 39014 39015 39016 39019 39021 39022 39024 39026 39028 39029 39033 39034 39035 39036 39039 39042 39045 39047 39050 39052 39055 39057 39058 39060 39061 39063 39064 39066 39069 39070 39071 39072 39075 39078 39079 39081 39083 39085 39087 39089 39091 39092 39093 39094 39095 39096 39099 39100 39101 39104 39105 39106 39110 39112 39113 39115 39117 39118 39119 39121 39125 39126 39128 39129 39131 39132 39135 39137 39140 39141 39145 39148 39152 39153 39155 39156 39157 39158 39164 39165 39169 39170 39172 39173 39174 39180 39181 39183 39185 39186 39188 39189 39191 39192 39194 39199 39200 39202 39203 39204 39205 39213 39216 39217 39218 39219 39223 39225 39226 39230 39234 39235 39238 39240 39241 39242 39244 39246 39249 39250 39251 39255 39256 39257 39264 39265 39267 39268 39270 39275 39276 39278 39285 39288 39289 39290 39292 39296 39297 39299 39300 39301 39303 39304 39308 39309 39313 39316 39321 39335 39336 39339 39342 39344 39345 39347 39349 39350 39354 39358 39361 39362 39365 39366 39371 39372 39373 39375 39376 39377 39383 39387 39389 39391 39393 39394 39395 39396 39397 39400 39402 39404 39406 39408 39410 39411 39412 39413 39415 39416 39417 39418 39423 39426 39427 39428 39430 39432 39434 39436 39437 39442 39443 39444 39446 39447 39449 39451 39453 39454 39455 39456 39457 39459 39460 39465 39466 39468 39469 39471 39477 39479 39486 39488 39489 39490 39492 39495 39499 39501 39502 39503 39505 39506 39510 39511 39517 39523 39524 39526 39528 39530 39535 39536 39539 39542 39543 39544 39545 39547 39549 39554 39555 39556 39558 39561 39567 39568 39569 39574 39584 39585 39586 39587 39589 39595 39596 39597 39605 39607 39608 39609 39610 39611 39612 39613 39616 39621 39622 39625 39629 39630 39631 39632 39634 39635 39637 39644 39646 39647 39649 39652 39655 39657 39658 39659 39661 39662 39663 39666 39668 39670 39671 39673 39675 39676 39677 39679 39684 39686 39687 39688 39692 39702 39703 39704 39706 39707 39711 39712 39716 39718 39720 39722 39723 39726 39729 39731 39737 39738 39741 39743 39747 39749 39750 39752 39759 39765 39767 39768 39770 39776 39782 39783 39786 39787 39790 39794 39796 39801 39802 39804 39808 39810 39812 39813 39814 39815 39820 39822 39824 39828 39829 39830 39832 39833 39834 39835 39838 39839 39840 39841 39843 39844 39848 39849 39850 39856 39858 39862 39863 39864 39865 39867 39870 39872 39873 39875 39879 39881 39882 39891 39894 39895 39896 39897 39900 39904 39906 39910 39911 39912 39914 39919 39920 39921 39922 39927 39928 39931 39933 39936 39938 39939 39940 39941 39943 39945 39947 39952 39956 39957 39958 39962 39964 39965 39968 39969 39972 39974 39975 39978 39979 39980 39983 39986 39987 39989 39990 39993 39995 40000 40002 40005 40006 40008 40010 40016 40017 40020 40022 40024 40025 40031 40032 40037 40038 40040 40041 40043 40046 40047 40048 40051 40054 40055 40057 40058 40059 40061 40062 40065 40066 40067 40068 40070 40071 40077 40079 40080 40081 40082 40087 40088 40089 40091 40092 40094 40098 40099 40100 40102 40105 40107 40108 40109 40110 40111 40112 40114 40123 40124 40125 40127 40130 40137 40140 40141 40142 40143 40148 40151 40159 40163 40169 40171 40175 40177 40178 40179 40181 40182 40183 40185 40186 40190 40193 40194 40195 40197 40199 40200 40202 40204 40206 40208 40209 40211 40212 40215 40216 40217 40218 40219 40220 40224 40226 40227 40228 40230 40231 40232 40233 40235 40236 40244 40245 40250 40251 40252 40257 40267 40270 40273 40275 40282 40284 40286 40287 40288 40294 40296 40297 40305 40311 40312 40313 40315 40316 40320 40326 40327 40331 40334 40342 40343 40344 40348 40352 40353 40356 40357 40360 40361 40362 40365 40366 40369 40371 40375 40379 40382 40390 40392 40393 40395 40396 40402 40403 40404 40411 40413 40414 40415 40421 40424 40425 40428 40430 40433 40436 40438 40441 40442 40443 40444 40445 40446 40448 40449 40450 40451 40453 40456 40460 40462 40463 40468 40470 40471 40474 40478 40481 40485 40487 40490 40491 40493 40495 40496 40497 40498 40501 40502 40505 40508 40509 40510 40512 40514 40517 40518 40524 40525 40526 40530 40531 40532 40536 40538 40539 40541 40542 40544 40546 40547 40549 40550 40551 40555 40556 40562 40564 40565 40566 40567 40569 40570 40571 40574 40575 40576 40577 40578 40580 40582 40584 40585 40588 40589 40595 40596 40599 40601 40606 40607 40611 40612 40616 40617 40618 40619 40621 40622 40623 40624 40626 40628 40632 40633 40637 40639 40642 40643 40645 40651 40653 40656 40657 40660 40662 40663 40664 40668 40672 40675 40677 40678 40680 40682 40686 40688 40690 40691 40695 40696 40697 40701 40702 40704 40706 40709 40710 40719 40721 40722 40726 40727 40729 40731 40733 40735 40736 40740 40745 40749 40750 40751 40753 40754 40757 40758 40761 40762 40763 40767 40769 40770 40777 40780 40781 40782 40783 40789 40792 40793 40795 40801 40805 40806 40807 40808 40810 40811 40813 40814 40816 40818 40820 40823 40825 40826 40829 40830 40832 40834 40838 40839 40841 40843 40846 40848 40852 40857 40860 40863 40869 40871 40873 40874 40876 40877 40879 40882 40884 40885 40889 40890 40897 40898 40902 40903 40906 40907 40910 40911 40912 40915 40916 40919 40920 40926 40928 40929 40930 40932 40934 40937 40939 40940 40943 40944 40951 40952 40954 40955 40957 40958 40959 40960 40962 40965 40967 40969 40973 40977 40979 40980 40981 40982 40985 40986 40988 40989 40991 40997 40999 41005 41009 41010 41012 41013 41014 41017 41019 41020 41021 41024 41025 41026 41027 41028 41029 41031 41038 41040 41042 41043 41048 41050 41053 41055 41056 41057 41058 41069 41070 41072 41075 41080 41081 41083 41084 41085 41086 41091 41094 41097 41098 41099 41102 41106 41107 41108 41110 41111 41117 41118 41119 41120 41122 41123 41124 41125 41126 41127 41128 41132 41134 41135 41140 41141 41144 41148 41149 41150 41152 41153 41154 41155 41157 41160 41161 41163 41168 41169 41170 41174 41185 41186 41189 41191 41192 41193 41194 41197 41198 41201 41202 41203 41204 41205 41207 41208 41210 41213 41219 41221 41222 41223 41225 41229 41231 41232 41234 41235 41239 41240 41246 41247 41250 41253 41256 41259 41260 41261 41263 41267 41268 41269 41273 41274 41275 41277 41281 41282 41283 41284 41292 41293 41294 41297 41298 41299 41300 41304 41305 41306 41307 41311 41313 41316 41318 41320 41321 41325 41328 41333 41335 41337 41338 41339 41341 41343 41344 41345 41346 41347 41349 41350 41354 41359 41360 41363 41365 41367 41368 41370 41372 41373 41374 41377 41380 41381 41382 41383 41386 41387 41388 41389 41391 41392 41395 41397 41399 41401 41403 41404 41407 41408 41411 41412 41413 41419 41424 41426 41427 41430 41432 41435 41436 41438 41443 41447 41450 41452 41457 41458 41459 41463 41464 41465 41467 41468 41470 41475 41479 41484 41485 41487 41489 41490 41493 41496 41498 41501 41506 41507 41508 41509 41511 41512 41513 41514 41517 41520 41522 41525 41526 41527 41528 41529 41530 41531 41533 41539 41540 41542 41546 41547 41548 41549 41550 41556 41557 41558 41559 41561 41562 41563 41565 41568 41569 41570 41573 41580 41583 41587 41588 41592 41593 41594 41595 41596 41601 41604 41605 41611 41613 41614 41616 41622 41624 41627 41628 41630 41631 41633 41635 41638 41639 41640 41643 41645 41647 41649 41655 41659 41660 41662 41664 41665 41666 41668 41673 41677 41680 41681 41682 41683 41685 41686 41689 41690 41695 41696 41699 41700 41701 41702 41705 41706 41708 41709 41710 41713 41714 41715 41717 41720 41723 41724 41726 41727 41732 41735 41737 41738 41739 41740 41741 41742 41746 41749 41750 41753 41755 41759 41762 41763 41764 41768 41769 41771 41775 41776 41778 41781 41783 41784 41785 41786 41787 41788 41790 41791 41792 41799 41800 41803 41804 41809 41810 41811 41813 41817 41818 41819 41820 41821 41825 41826 41827 41830 41833 41836 41838 41843 41844 41847 41848 41849 41853 41856 41858 41859 41860 41864 41867 41870 41872 41874 41875 41876 41877 41882 41884 41885 41887 41889 41893 41896 41897 41899 41907 41908 41911 41912 41915 41917 41918 41919 41920 41921 41924 41925 41927 41930 41931 41935 41937 41939 41944 41946 41948 41950 41952 41953 41958 41961 41962 41963 41964 41966 41967 41968 41969 41970 41973 41975 41976 41978 41980 41981 41985 41986 41988 41993 41994 41995 41996 41997 41998 42000 42002 42005 42010 42011 42016 42020 42021 42023 42026 42031 42032 42035 42036 42037 42038 42039 42040 42042 42051 42052 42055 42057 42059 42062 42064 42067 42071 42073 42074 42082 42083 42084 42085 42087 42088 42090 42094 42096 42097 42098 42103 42107 42109 42110 42113 42116 42118 42120 42122 42127 42129 42132 42135 42136 42143 42145 42147 42150 42151 42152 42154 42155 42161 42167 42171 42173 42175 42176 42177 42178 42182 42183 42185 42187 42188 42190 42191 42192 42195 42197 42199 42202 42204 42205 42206 42207 42208 42209 42211 42214 42215 42216 42217 42218 42220 42221 42224 42226 42227 42231 42235 42238 42239 42244 42247 42251 42254 42259 42260 42262 42263 42264 42265 42267 42268 42269 42273 42274 42275 42277 42279 42281 42282 42283 42285 42286 42287 42289 42294 42296 42300 42303 42304 42306 42307 42311 42312 42315 42316 42321 42323 42324 42325 42326 42329 42330 42336 42340 42342 42344 42345 42348 42349 42352 42354 42356 42357 42363 42364 42365 42368 42371 42373 42378 42380 42381 42386 42389 42391 42394 42395 42398 42400 42403 42404 42406 42408 42409 42411 42412 42413 42414 42415 42418 42423 42425 42426 42428 42430 42433 42434 42444 42445 42446 42449 42450 42454 42455 42458 42459 42460 42461 42462 42463 42464 42466 42467 42468 42470 42473 42476 42478 42480 42484 42485 42486 42487 42488 42496 42497 42500 42502 42504 42518 42520 42521 42524 42528 42530 42531 42532 42533 42535 42536 42537 42538 42539 42540 42541 42543 42545 42546 42549 42551 42557 42558 42559 42561 42562 42563 42566 42567 42569 42570 42571 42575 42577 42586 42588 42591 42592 42593 42595 42597 42600 42601 42603 42604 42605 42607 42609 42613 42614 42617 42618 42620 42623 42624 42628 42629 42630 42631 42634 42638 42643 42644 42647 42649 42650 42652 42654 42655 42656 42657 42659 42660 42665 42671 42674 42675 42678 42682 42683 42685 42686 42687 42688 42691 42692 42695 42696 42698 42699 42700 42701 42702 42703 42704 42705 42706 42707 42709 42713 42714 42716 42718 42719 42721 42722 42726 42727 42729 42730 42731 42733 42734 42738 42743 42745 42751 42754 42756 42757 42759 42760 42762 42763 42764 42765 42768 42774 42775 42776 42777 42779 42780 42781 42788 42790 42794 42795 42796 42799 42801 42803 42805 42810 42811 42814 42815 42816 42820 42824 42828 42829 42830 42831 42832 42840 42845 42849 42850 42853 42854 42857 42858 42861 42863 42864 42867 42870 42871 42873 42877 42878 42880 42881 42885 42886 42890 42891 42892 42893 42901 42902 42904 42905 42907 42909 42910 42919 42922 42924 42926 42927 42930 42931 42934 42936 42939 42940 42941 42942 42944 42949 42950 42951 42952 42955 42956 42959 42961 42965 42968 42969 42971 42973 42975 42976 42978 42979 42981 42988 42990 42991 42996 42997 42998 43005 43006 43009 43010 43012 43013 43014 43020 43023 43024 43025 43026 43029 43030 43032 43033 43034 43035 43036 43038 43039 43040 43041 43042 43043 43045 43046 43048 43051 43052 43055 43058 43059 43060 43061 43065 43066 43069 43071 43077 43078 43081 43083 43084 43087 43089 43091 43093 43094 43096 43101 43107 43109 43112 43113 43114 43115 43116 43118 43119 43120 43122 43123 43124 43126 43128 43129 43130 43131 43132 43136 43137 43140 43143 43144 43154 43155 43156 43157 43159 43164 43167 43169 43171 43172 43181 43183 43186 43187 43189 43191 43193 43195 43203 43206 43208 43209 43210 43212 43220 43221 43223 43226 43230 43234 43235 43236 43237 43239 43242 43243 43244 43245 43247 43250 43251 43253 43257 43258 43259 43261 43264 43268 43269 43270 43273 43275 43277 43279 43281 43283 43284 43285 43287 43288 43289 43291 43292 43298 43300 43301 43303 43308 43310 43312 43313 43315 43316 43319 43321 43325 43326 43327 43328 43329 43341 43342 43344 43346 43348 43349 43350 43352 43356 43359 43362 43365 43367 43372 43373 43374 43379 43382 43387 43388 43396 43400 43401 43402 43406 43408 43411 43413 43415 43418 43419 43423 43424 43426 43429 43431 43432 43435 43436 43438 43440 43443 43444 43445 43448 43451 43452 43454 43455 43457 43458 43459 43460 43462 43464 43468 43471 43472 43476 43477 43479 43486 43488 43491 43494 43495 43496 43502 43503 43505 43506 43507 43509 43514 43516 43517 43519 43521 43526 43527 43528 43531 43534 43538 43539 43544 43545 43546 43549 43550 43551 43553 43554 43555 43556 43557 43560 43562 43563 43565 43575 43576 43577 43578 43579 43582 43583 43584 43589 43596 43598 43599 43602 43606 43607 43609 43613 43614 43616 43617 43618 43619 43623 43627 43629 43631 43633 43635 43637 43639 43640 43642 43643 43646 43648 43650 43653 43654 43655 43657 43658 43659 43661 43662 43663 43664 43665 43667 43669 43670 43673 43675 43676 43678 43679 43680 43682 43685 43687 43689 43691 43692 43698 43699 43703 43707 43712 43713 43714 43715 43716 43717 43718 43721 43723 43725 43727 43730 43731 43732 43733 43734 43738 43739 43746 43747 43748 43758 43759 43765 43774 43775 43777 43778 43779 43781 43783 43784 43785 43786 43788 43794 43795 43796 43797 43804 43806 43807 43812 43813 43815 43817 43818 43819 43821 43822 43823 43824 43825 43826 43827 43828 43829 43830 43831 43832 43833 43835 43843 43847 43850 43856 43857 43864 43866 43867 43868 43874 43875 43877 43878 43879 43881 43882 43883 43884 43885 43886 43887 43890 43891 43898 43900 43901 43902 43903 43904 43907 43909 43912 43919 43921 43923 43925 43927 43931 43935 43936 43937 43938 43939 43940 43941 43942 43943 43944 43945 43949 43951 43953 43955 43956 43957 43960 43962 43967 43968 43970 43971 43973 43974 43976 43979 43980 43981 43987 43988 43992 43994 43995 43997 44000 44002 44008 44011 44013 44014 44016 44023 44027 44028 44029 44031 44036 44037 44038 44042 44046 44047 44048 44049 44050 44051 44053 44054 44055 44057 44060 44062 44066 44069 44074 44076 44078 44079 44080 44082 44086 44089 44091 44092 44096 44097 44099 44116 44117 44118 44119 44122 44126 44127 44130 44132 44134 44135 44137 44138 44140 44141 44143 44145 44146 44147 44148 44149 44151 44154 44160 44161 44163 44164 44168 44169 44170 44171 44174 44178 44185 44186 44188 44189 44194 44196 44197 44201 44202 44203 44205 44206 44209 44210 44213 44214 44218 44220 44223 44224 44225 44226 44228 44232 44233 44234 44236 44237 44240 44242 44243 44244 44247 44248 44251 44253 44256 44257 44259 44264 44269 44270 44272 44274 44278 44279 44284 44285 44292 44294 44298 44302 44303 44305 44307 44313 44314 44322 44323 44325 44330 44331 44333 44342 44344 44345 44347 44349 44350 44351 44354 44355 44359 44362 44365 44367 44368 44372 44374 44375 44376 44377 44378 44379 44380 44381 44383 44384 44385 44386 44389 44390 44391 44393 44395 44397 44399 44400 44401 44402 44403 44405 44406 44407 44409 44410 44413 44414 44417 44418 44419 44421 44422 44424 44425 44426 44427 44428 44429 44431 44434 44435 44436 44438 44441 44444 44454 44456 44458 44461 44464 44465 44466 44467 44470 44471 44472 44478 44480 44483 44484 44486 44487 44491 44492 44493 44495 44498 44499 44504 44507 44508 44510 44517 44521 44522 44529 44532 44538 44539 44543 44545 44547 44548 44549 44550 44553 44554 44555 44556 44559 44561 44562 44564 44566 44568 44570 44572 44573 44576 44578 44579 44583 44584 44585 44586 44588 44595 44596 44598 44601 44604 44605 44606 44608 44611 44613 44615 44619 44621 44626 44632 44633 44635 44638 44639 44645 44646 44648 44650 44651 44653 44654 44657 44659 44660 44661 44662 44665 44666 44668 44676 44677 44678 44679 44680 44681 44682 44683 44687 44688 44689 44691 44697 44698 44699 44700 44703 44706 44707 44709 44714 44715 44716 44719 44720 44721 44723 44724 44725 44728 44729 44730 44732 44734 44735 44736 44737 44739 44742 44743 44744 44745 44747 44750 44753 44756 44757 44758 44759 44761 44762 44764 44766 44768 44769 44770 44771 44779 44781 44782 44783 44785 44787 44794 44795 44797 44798 44800 44801 44804 44805 44806 44808 44810 44811 44814 44821 44824 44827 44828 44830 44834 44836 44838 44840 44843 44844 44846 44848 44849 44850 44851 44856 44857 44861 44862 44864 44868 44871 44878 44879 44885 44886 44891 44892 44893 44898 44899 44900 44901 44902 44903 44905 44908 44909 44911 44913 44916 44917 44921 44922 44923 44924 44927 44928 44932 44934 44937 44938 44944 44948 44951 44956 44957 44958 44964 44965 44966 44967 44968 44969 44971 44974 44977 44978 44981 44983 44984 44986 44989 44990 44991 44994 44997 44998 45003 45006 45009 45010 45013 45016 45017 45019 45020 45021 45024 45025 45026 45029 45033 45034 45035 45038 45047 45049 45050 45054 45055 45058 45059 45061 45062 45064 45066 45067 45068 45069 45070 45071 45074 45077 45079 45081 45082 45083 45084 45085 45087 45088 45089 45091 45092 45093 45094 45095 45100 45105 45107 45109 45113 45115 45122 45126 45127 45128 45129 45130 45132 45136 45137 45141 45145 45148 45152 45153 45154 45158 45163 45167 45168 45170 45171 45173 45177 45180 45181 45182 45183 45184 45186 45189 45192 45195 45198 45199 45202 45206 45207 45210 45212 45217 45221 45223 45224 45226 45233 45234 45236 45237 45242 45248 45250 45252 45253 45256 45258 45259 45260 45262 45265 45267 45268 45273 45274 45275 45276 45281 45284 45286 45287 45289 45291 45295 45296 45299 45302 45310 45315 45320 45323 45326 45327 45328 45331 45332 45336 45342 45344 45347 45348 45353 45354 45355 45359 45362 45363 45369 45370 45371 45372 45373 45374 45376 45378 45379 45380 45381 45385 45386 45388 45389 45391 45392 45393 45395 45396 45397 45399 45400 45403 45406 45409 45411 45412 45413 45414 45417 45418 45419 45421 45422 45423 45425 45426 45427 45428 45429 45431 45433 45436 45440 45441 45443 45445 45448 45451 45452 45453 45458 45460 45461 45463 45464 45465 45466 45468 45470 45473 45476 45478 45479 45480 45481 45483 45487 45488 45489 45492 45493 45494 45495 45496 45498 45500 45501 45502 45503 45505 45506 45509 45510 45511 45512 45514 45515 45516 45518 45519 45522 45528 45531 45532 45535 45536 45537 45542 45543 45546 45548 45549 45550 45551 45557 45558 45562 45566 45575 45576 45578 45580 45581 45582 45583 45584 45586 45587 45588 45589 45590 45592 45595 45596 45597 45602 45604 45606 45608 45609 45610 45612 45613 45618 45620 45621 45622 45627 45631 45633 45636 45638 45641 45642 45643 45644 45647 45649 45652 45656 45659 45660 45663 45665 45666 45667 45671 45675 45679 45681 45682 45685 45688 45690 45693 45696 45699 45700 45702 45704 45705 45709 45710 45712 45716 45717 45721 45723 45726 45727 45729 45730 45732 45733 45734 45737 45738 45740 45742 45743 45744 45745 45746 45747 45750 45753 45756 45758 45761 45762 45763 45768 45769 45770 45772 45775 45776 45777 45778 45780 45781 45782 45783 45786 45791 45793 45794 45795 45800 45803 45807 45810 45812 45813 45815 45818 45819 45821 45822 45823 45830 45831 45832 45833 45835 45836 45841 45844 45845 45847 45848 45849 45851 45853 45854 45855 45856 45857 45859 45864 45873 45874 45876 45877 45880 45884 45885 45890 45892 45893 45896 45903 45905 45908 45909 45912 45914 45917 45918 45920 45921 45922 45926 45927 45930 45933 45936 45937 45945 45946 45948 45949 45950 45951 45953 45955 45962 45964 45966 45967 45969 45973 45975 45976 45977 45978 45980 45982 45984 45985 45986 45987 45989 45992 45995 45999 46003 46004 46005 46006 46007 46009 46011 46014 46015 46020 46022 46025 46028 46029 46031 46036 46038 46042 46043 46051 46054 46059 46060 46062 46064 46066 46070 46072 46073 46077 46079 46085 46086 46088 46090 46092 46096 46097 46099 46100 46103 46105 46107 46110 46112 46115 46116 46117 46120 46122 46124 46125 46126 46127 46129 46130 46132 46137 46138 46141 46146 46147 46148 46150 46151 46153 46158 46159 46160 46162 46167 46168 46170 46172 46173 46175 46180 46182 46183 46184 46187 46189 46190 46191 46194 46195 46197 46200 46207 46208 46209 46210 46214 46217 46221 46222 46223 46227 46228 46229 46230 46233 46234 46239 46241 46243 46244 46245 46247 46250 46251 46253 46255 46257 46259 46262 46263 46264 46268 46271 46274 46275 46280 46288 46290 46291 46292 46293 46295 46297 46299 46307 46309 46312 46314 46316 46317 46321 46322 46324 46325 46328 46339 46340 46341 46344 46348 46349 46350 46352 46358 46361 46362 46365 46367 46368 46370 46373 46379 46381 46382 46383 46384 46386 46388 46390 46394 46395 46396 46398 46399 46401 46402 46403 46405 46406 46407 46408 46409 46412 46413 46425 46427 46428 46430 46431 46434 46435 46437 46438 46441 46443 46444 46445 46448 46449 46451 46454 46455 46458 46459 46464 46465 46471 46475 46476 46477 46479 46483 46484 46486 46487 46488 46496 46497 46498 46499 46501 46502 46503 46505 46506 46507 46508 46509 46511 46512 46518 46519 46524 46525 46528 46529 46530 46532 46535 46538 46539 46541 46544 46546 46547 46550 46551 46552 46554 46555 46556 46557 46558 46559 46560 46562 46564 46566 46567 46570 46571 46573 46576 46578 46580 46587 46590 46592 46595 46598 46603 46607 46609 46611 46617 46620 46621 46625 46626 46627 46628 46629 46630 46631 46633 46635 46638 46640 46641 46642 46643 46644 46645 46646 46648 46650 46651 46652 46663 46664 46665 46666 46667 46668 46671 46673 46675 46676 46678 46681 46682 46685 46686 46687 46689 46690 46691 46698 46703 46704 46707 46708 46710 46714 46719 46721 46724 46728 46729 46730 46731 46733 46734 46738 46739 46743 46744 46745 46751 46753 46754 46755 46756 46760 46764 46768 46769 46770 46771 46772 46775 46776 46778 46779 46780 46781 46782 46784 46785 46787 46789 46790 46793 46795 46797 46799 46802 46804 46808 46810 46811 46812 46813 46814 46815 46816 46817 46819 46820 46823 46824 46825 46826 46828 46829 46833 46838 46839 46842 46845 46849 46853 46854 46855 46858 46859 46860 46867 46870 46871 46873 46874 46876 46878 46881 46883 46884 46885 46886 46887 46893 46894 46896 46902 46903 46907 46908 46909 46910 46915 46921 46923 46927 46930 46932 46933 46935 46937 46939 46945 46946 46950 46952 46953 46954 46957 46959 46960 46961 46963 46966 46968 46969 46972 46974 46976 46992 46995 46998 47002 47003 47005 47006 47009 47011 47013 47014 47015 47019 47020 47022 47023 47025 47026 47030 47031 47033 47034 47035 47044 47046 47047 47050 47057 47058 47065 47067 47069 47071 47072 47077 47078 47079 47080 47083 47084 47086 47089 47091 47092 47093 47095 47097 47098 47099 47103 47105 47108 47109 47111 47113 47115 47116 47119 47120 47121 47122 47123 47124 47126 47128 47129 47130 47133 47136 47138 47140 47143 47148 47150 47153 47155 47156 47161 47167 47168 47172 47175 47176 47181 47182 47186 47187 47190 47191 47193 47198 47201 47202 47203 47205 47207 47208 47210 47211 47215 47217 47218 47220 47222 47225 47231 47232 47233 47235 47238 47244 47246 47248 47249 47250 47251 47253 47256 47259 47260 47261 47262 47263 47264 47268 47269 47271 47272 47276 47277 47282 47284 47285 47288 47290 47291 47293 47299 47301 47304 47308 47310 47311 47317 47318 47320 47322 47325 47326 47329 47330 47331 47334 47337 47340 47341 47347 47348 47351 47355 47356 47358 47359 47364 47366 47374 47380 47386 47387 47388 47389 47390 47391 47392 47394 47395 47405 47406 47407 47408 47409 47410 47412 47414 47415 47418 47419 47420 47421 47422 47424 47426 47427 47429 47433 47435 47436 47437 47439 47441 47443 47444 47448 47450 47451 47453 47455 47458 47462 47464 47465 47467 47469 47470 47472 47477 47480 47481 47488 47489 47494 47497 47498 47500 47502 47506 47507 47510 47511 47513 47514 47517 47518 47519 47522 47523 47525 47531 47532 47534 47537 47542 47544 47545 47546 47547 47550 47553 47554 47559 47566 47572 47575 47578 47579 47580 47581 47584 47585 47588 47590 47591 47592 47594 47595 47597 47598 47600 47603 47604 47606 47609 47613 47614 47619 47620 47622 47623 47624 47625 47628 47630 47633 47634 47635 47638 47639 47640 47642 47645 47647 47653 47655 47656 47657 47658 47659 47665 47666 47667 47668 47671 47672 47679 47682 47685 47687 47691 47693 47694 47695 47697 47698 47700 47704 47705 47706 47708 47709 47710 47711 47712 47715 47717 47719 47720 47721 47723 47724 47727 47729 47731 47733 47734 47735 47738 47739 47740 47741 47743 47745 47748 47750 47753 47754 47757 47758 47759 47762 47763 47764 47766 47767 47769 47770 47774 47778 47779 47780 47783 47785 47789 47792 47794 47797 47799 47800 47801 47804 47805 47806 47812 47814 47817 47818 47820 47825 47826 47829 47830 47833 47835 47837 47840 47841 47842 47843 47846 47849 47852 47856 47857 47860 47861 47864 47870 47872 47874 47876 47878 47879 47880 47881 47882 47883 47886 47887 47889 47890 47892 47895 47896 47899 47900 47905 47909 47910 47911 47912 47913 47918 47919 47920 47922 47923 47924 47925 47927 47928 47931 47932 47933 47934 47936 47940 47943 47945 47946 47947 47948 47949 47951 47956 47965 47967 47970 47971 47972 47978 47979 47981 47984 47985 47992 47999 48000 48003 48008 48009 48010 48012 48013 48014 48016 48018 48021 48023 48024 48025 48028 48029 48032 48034 48035 48037 48041 48042 48043 48044 48045 48049 48053 48055 48059 48061 48063 48064 48065 48070 48071 48073 48074 48075 48076 48079 48085 48086 48087 48088 48090 48092 48094 48098 48099 48100 48104 48106 48108 48109 48110 48114 48115 48116 48118 48120 48124 48125 48127 48133 48135 48136 48137 48138 48140 48147 48148 48149 48150 48153 48154 48160 48161 48163 48165 48167 48168 48170 48173 48174 48176 48178 48179 48181 48182 48184 48185 48187 48190 48191 48193 48196 48198 48199 48204 48206 48209 48210 48211 48215 48217 48219 48221 48222 48223 48225 48227 48228 48229 48233 48234 48236 48237 48238 48239 48241 48242 48244 48248 48249 48251 48252 48255 48256 48258 48260 48262 48266 48267 48269 48272 48273 48274 48275 48277 48278 48281 48282 48284 48288 48290 48291 48292 48294 48295 48297 48299 48300 48301 48303 48305 48307 48308 48309 48313 48315 48317 48322 48323 48324 48326 48329 48331 48333 48334 48336 48338 48341 48343 48344 48347 48348 48351 48352 48359 48360 48361 48364 48365 48367 48369 48370 48371 48373 48374 48381 48382 48383 48384 48385 48389 48391 48392 48393 48395 48397 48398 48399 48400 48401 48403 48404 48405 48408 48409 48411 48413 48414 48415 48419 48421 48422 48423 48424 48427 48428 48433 48434 48435 48439 48442 48443 48447 48448 48450 48451 48452 48453 48455 48456 48459 48460 48461 48462 48465 48467 48469 48472 48473 48475 48476 48479 48481 48482 48484 48485 48489 48490 48493 48494 48495 48497 48498 48499 48500 48502 48509 48514 48515 48516 48522 48523 48524 48526 48527 48529 48530 48531 48534 48535 48536 48537 48542 48543 48546 48547 48549 48554 48558 48564 48568 48570 48572 48573 48575 48576 48577 48578 48579 48581 48582 48583 48587 48592 48593 48594 48595 48596 48597 48598 48600 48601 48602 48605 48606 48611 48612 48614 48615 48618 48621 48625 48627 48628 48630 48632 48633 48634 48636 48638 48639 48640 48642 48645 48646 48650 48651 48652 48653 48654 48657 48658 48659 48661 48668 48669 48670 48671 48672 48673 48674 48677 48678 48679 48688 48690 48691 48692 48694 48695 48698 48700 48702 48703 48704 48708 48709 48710 48713 48715 48716 48718 48720 48722 48726 48734 48737 48738 48740 48741 48743 48744 48748 48749 48751 48757 48759 48761 48762 48764 48768 48769 48772 48774 48775 48776 48778 48781 48782 48784 48785 48786 48787 48788 48790 48791 48792 48793 48796 48798 48799 48801 48802 48803 48805 48808 48809 48814 48820 48821 48822 48826 48831 48836 48839 48840 48841 48842 48843 48845 48846 48848 48855 48857 48864 48865 48866 48867 48871 48873 48875 48876 48878 48879 48880 48882 48884 48886 48888 48889 48894 48896 48897 48899 48900 48901 48903 48907 48909 48910 48911 48912 48915 48916 48920 48921 48922 48926 48927 48932 48934 48936 48944 48945 48946 48947 48950 48952 48953 48954 48960 48963 48964 48973 48975 48977 48980 48981 48983 48985 48987 48989 48991 48992 48994 48995 48998 49003 49004 49005 49006 49009 49016 49018 49019 49021 49023 49024 49029 49030 49031 49033 49037 49038 49039 49041 49045 49049 49051 49053 49054 49056 49057 49058 49063 49064 49065 49066 49069 49070 49075 49077 49078 49079 49081 49082 49083 49088 49089 49091 49095 49096 49100 49101 49102 49108 49110 49113 49114 49116 49117 49119 49120 49123 49128 49130 49137 49141 49147 49149 49150 49153 49154 49155 49158 49162 49163 49168 49170 49172 49173 49176 49181 49182 49184 49185 49186 49187 49190 49191 49193 49195 49197 49204 49205 49208 49219 49223 49224 49230 49231 49234 49236 49240 49241 49243 49245 49246 49247 49249 49251 49252 49253 49254 49257 49259 49261 49263 49265 49267 49269 49276 49278 49282 49285 49287 49290 49291 49293 49295 49299 49300 49304 49306 49307 49308 49309 49312 49314 49317 49318 49320 49322 49323 49324 49326 49327 49328 49331 49332 49333 49335 49336 49338 49339 49340 49343 49344 49346 49347 49350 49352 49355 49357 49358 49359 49360 49361 49363 49365 49366 49367 49371 49372 49373 49374 49376 49383 49385 49386 49388 49389 49392 49393 49395 49396 49398 49399 49400 49402 49403 49405 49409 49414 49424 49428 49429 49432 49433 49434 49435 49436 49440 49441 49445 49447 49448 49453 49455 49456 49457 49460 49463 49464 49467 49468 49471 49472 49473 49477 49478 49480 49485 49486 49490 49493 49502 49509 49510 49511 49512 49515 49516 49519 49520 49522 49523 49524 49525 49530 49531 49532 49537 49539 49540 49541 49546 49553 49554 49557 49558 49561 49565 49566 49567 49570 49574 49577 49580 49582 49584 49585 49586 49587 49588 49590 49591 49593 49594 49596 49597 49598 49599 49600 49604 49606 49607 49608 49611 49614 49618 49619 49623 49624 49625 49626 49629 49630 49632 49633 49637 49639 49643 49647 49648 49649 49652 49656 49657 49660 49663 49664 49666 49667 49668 49673 49675 49676 49678 49681 49683 49684 49685 49689 49695 49696 49701 49704 49705 49706 49707 49708 49709 49711 49712 49713 49714 49717 49721 49722 49726 49732 49733 49734 49735 49736 49737 49738 49739 49740 49744 49747 49749 49750 49755 49759 49761 49767 49770 49773 49774 49775 49777 49782 49791 49793 49794 49795 49796 49797 49798 49801 49802 49803 49804 49807 49810 49811 49812 49813 49815 49817 49822 49826 49827 49829 49831 49837 49841 49842 49843 49846 49848 49849 49863 49869 49875 49876 49878 49880 49882 49884 49886 49889 49893 49896 49897 49899 49902 49904 49905 49906 49907 49908 49911 49913 49914 49917 49918 49920 49924 49925 49926 49929 49930 49931 49933 49935 49938 49939 49940 49945 49946 49948 49949 49950 49951 49952 49956 49958 49959 49960 49961 49963 49964 49967 49969 49971 49972 49976 49979 49980 49981 49985 49987 49988 49989 49990 49992 49994 49998 50002 50004 50006 50008 50009 50010 50015 50016 50031 50032 50034 50035 50036 50037 50042 50044 50046 50048 50050 50052 50054 50055 50057 50058 50059 50060 50061 50063 50066 50067 50068 50069 50070 50071 50073 50075 50077 50079 50080 50083 50084 50086 50087 50090 50091 50092 50094 50098 50099 50101 50103 50104 50105 50107 50108 50110 50111 50112 50113 50114 50115 50118 50120 50121 50124 50129 50130 50131 50132 50133 50134 50135 50136 50137 50139 50140 50141 50142 50143 50145 50148 50149 50150 50151 50152 50153 50160 50162 50163 50164 50166 50167 50169 50176 50179 50180 50181 50182 50183 50184 50186 50188 50189 50191 50198 50201 50202 50203 50204 50208 50211 50212 50220 50222 50223 50224 50228 50229 50232 50233 50242 50243 50244 50248 50251 50252 50254 50256 50263 50264 50265 50269 50275 50278 50279 50282 50283 50287 50288 50289 50294 50296 50298 50300 50301 50302 50303 50306 50307 50308 50309 50310 50312 50313 50315 50316 50320 50321 50322 50324 50325 50329 50330 50331 50334 50335 50337 50340 50341 50342 50344 50345 50351 50354 50356 50357 50358 50359 50361 50365 50366 50368 50371 50374 50375 50378 50382 50385 50386 50387 50390 50391 50392 50395 50396 50397 50399 50400 50401 50402 50403 50404 50406 50407 50408 50414 50415 50416 50421 50424 50430 50434 50439 50441 50442 50443 50444 50445 50446 50450 50451 50452 50455 50456 50457 50458 50459 50460 50461 50466 50468 50472 50473 50474 50475 50476 50478 50479 50480 50481 50483 50485 50486 50487 50488 50491 50493 50494 50496 50497 50503 50505 50506 50512 50513 50515 50518 50519 50522 50523 50528 50531 50533 50534 50538 50539 50540 50541 50542 50543 50544 50545 50548 50549 50550 50551 50555 50562 50563 50564 50565 50571 50573 50574 50575 50576 50578 50580 50581 50582 50583 50586 50587 50589 50591 50592 50594 50596 50600 50601 50602 50603 50604 50605 50611 50613 50615 50617 50619 50623 50625 50626 50627 50631 50633 50635 50636 50637 50638 50643 50645 50646 50648 50649 50652 50656 50657 50658 50661 50665 50666 50667 50669 50670 50677 50681 50682 50684 50685 50688 50694 50698 50699 50701 50702 50703 50705 50710 50712 50714 50715 50716 50717 50719 50722 50723 50725 50726 50727 50730 50734 50735 50737 50738 50742 50746 50747 50749 50753 50764 50765 50766 50770 50771 50776 50779 50782 50787 50788 50789 50790 50793 50796 50797 50798 50799 50800 50803 50804 50807 50808 50809 50811 50812 50817 50818 50820 50821 50824 50825 50826 50830 50833 50835 50836 50840 50841 50842 50843 50844 50845 50846 50850 50851 50852 50854 50856 50858 50859 50864 50867 50868 50869 50871 50874 50877 50889 50890 50891 50892 50895 50897 50900 50902 50905 50909 50910 50911 50913 50915 50916 50918 50919 50920 50921 50922 50926 50927 50928 50929 50930 50931 50932 50937 50938 50941 50942 50943 50945 50947 50948 50950 50951 50953 50954 50958 50961 50962 50969 50972 50973 50976 50977 50983 50986 50988 50992 50994 50999 51000 51001 51006 51009 51011 51013 51014 51015 51018 51020 51022 51023 51024 51025 51026 51029 51032 51042 51047 51048 51049 51053 51058 51059 51063 51064 51067 51068 51069 51070 51075 51076 51077 51083 51086 51090 51093 51094 51099 51101 51102 51103 51106 51108 51114 51116 51117 51120 51121 51123 51126 51135 51139 51140 51143 51144 51146 51147 51149 51151 51157 51158 51159 51164 51168 51170 51172 51173 51176 51178 51179 51184 51185 51186 51188 51190 51191 51194 51196 51198 51202 51208 51211 51213 51216 51217 51221 51223 51225 51226 51229 51233 51234 51235 51237 51239 51240 51243 51245 51249 51253 51255 51256 51257 51259 51260 51263 51264 51265 51270 51271 51273 51274 51275 51276 51279 51282 51283 51284 51286 51287 51289 51291 51293 51294 51299 51301 51303 51304 51305 51306 51309 51311 51313 51318 51319 51320 51321 51322 51323 51324 51328 51329 51335 51340 51341 51346 51347 51348 51349 51350 51353 51355 51363 51367 51370 51371 51376 51377 51378 51380 51381 51382 51389 51390 51391 51392 51393 51395 51397 51399 51400 51401 51402 51403 51406 51407 51408 51410 51414 51415 51419 51420 51421 51424 51430 51433 51436 51439 51442 51443 51444 51445 51447 51448 51452 51453 51454 51455 51456 51457 51460 51461 51464 51465 51467 51468 51478 51479 51482 51485 51486 51487 51488 51491 51492 51494 51495 51497 51499 51500 51501 51504 51507 51510 51515 51516 51517 51518 51519 51521 51522 51524 51526 51530 51533 51535 51536 51537 51538 51546 51547 51549 51550 51555 51558 51563 51564 51565 51569 51570 51573 51574 51575 51577 51579 51582 51583 51584 51586 51589 51590 51591 51592 51605 51606 51607 51610 51611 51612 51614 51615 51618 51625 51629 51630 51631 51633 51636 51639 51643 51653 51655 51656 51657 51658 51659 51660 51661 51663 51664 51669 51671 51677 51680 51681 51682 51683 51684 51685 51686 51687 51689 51690 51691 51693 51694 51697 51698 51699 51701 51704 51707 51709 51714 51715 51718 51719 51720 51722 51724 51726 51732 51733 51734 51735 51736 51742 51744 51745 51748 51749 51751 51753 51754 51756 51759 51762 51763 51772 51776 51780 51782 51784 51786 51787 51789 51793 51794 51798 51799 51802 51803 51808 51811 51812 51819 51822 51823 51826 51830 51831 51832 51834 51836 51837 51839 51840 51841 51842 51843 51845 51847 51849 51853 51855 51860 51864 51866 51867 51868 51869 51870 51871 51872 51873 51876 51878 51880 51881 51883 51884 51887 51888 51889 51892 51893 51894 51895 51896 51898 51901 51902 51904 51907 51910 51912 51915 51916 51917 51918 51920 51921 51923 51925 51926 51927 51928 51933 51934 51935 51939 51940 51941 51944 51948 51953 51954 51955 51956 51957 51958 51959 51964 51968 51970 51971 51972 51973 51975 51979 51980 51982 51987 51989 51991 51992 51993 51994 51998 52002 52005 52011 52013 52015 52018 52020 52021 52025 52026 52027 52031 52032 52034 52035 52037 52038 52040 52042 52045 52046 52048 52050 52051 52053 52055 52056 52057 52059 52063 52064 52065 52066 52067 52069 52070 52071 52072 52075 52076 52077 52079 52080 52086 52088 52089 52091 52095 52101 52104 52107 52109 52110 52112 52113 52114 52117 52119 52123 52125 52126 52128 52129 52131 52133 52134 52135 52141 52143 52145 52149 52151 52152 52156 52157 52158 52159 52161 52166 52167 52168 52169 52171 52175 52179 52185 52186 52187 52190 52191 52193 52196 52198 52200 52203 52209 52210 52213 52214 52217 52220 52221 52222 52223 52224 52225 52227 52229 52230 52231 52234 52237 52240 52242 52243 52246 52250 52251 52252 52260 52261 52263 52265 52269 52270 52271 52273 52275 52279 52281 52282 52284 52288 52289 52290 52291 52297 52300 52302 52303 52304 52307 52310 52311 52312 52313 52317 52319 52320 52324 52326 52328 52329 52330 52331 52333 52335 52337 52338 52345 52346 52350 52351 52355 52357 52360 52365 52366 52369 52371 52372 52378 52382 52387 52388 52390 52391 52393 52395 52399 52401 52404 52407 52408 52410 52411 52414 52418 52419 52421 52422 52426 52428 52430 52432 52433 52434 52436 52438 52439 52440 52441 52444 52449 52453 52455 52457 52459 52460 52461 52462 52464 52465 52467 52469 52470 52471 52472 52477 52478 52481 52487 52490 52494 52495 52498 52499 52504 52506 52507 52509 52513 52514 52515 52518 52519 52520 52521 52529 52530 52532 52533 52537 52539 52540 52542 52543 52547 52550 52557 52558 52561 52564 52567 52571 52573 52576 52579 52580 52581 52582 52584 52586 52587 52590 52591 52597 52602 52603 52604 52606 52607 52609 52610 52611 52612 52616 52617 52626 52627 52633 52635 52637 52645 52646 52647 52649 52650 52652 52654 52655 52657 52659 52660 52663 52671 52672 52673 52677 52678 52679 52682 52683 52685 52687 52691 52695 52696 52699 52700 52701 52702 52704 52706 52707 52709 52710 52711 52715 52717 52721 52725 52727 52729 52730 52731 52732 52734 52735 52739 52741 52743 52744 52745 52746 52749 52751 52752 52753 52755 52758 52759 52760 52762 52764 52765 52768 52770 52771 52773 52775 52777 52785 52786 52789 52791 52792 52793 52796 52797 52798 52801 52809 52810 52812 52814 52816 52817 52818 52820 52824 52827 52828 52829 52831 52832 52838 52839 52848 52853 52854 52855 52857 52858 52860 52864 52867 52868 52870 52873 52879 52881 52883 52889 52891 52892 52894 52897 52898 52902 52903 52905 52909 52910 52911 52913 52918 52921 52923 52924 52927 52928 52930 52931 52933 52934 52936 52937 52941 52942 52945 52948 52949 52953 52956 52958 52959 52960 52962 52963 52966 52969 52970 52971 52972 52975 52976 52978 52979 52983 52984 52988 52990 52991 52992 52993 52994 52995 52996 52998 53000 53001 53002 53003 53006 53007 53008 53009 53011 53012 53015 53020 53021 53023 53025 53027 53028 53029 53030 53032 53033 53034 53035 53036 53039 53040 53041 53042 53043 53044 53050 53051 53052 53054 53055 53056 53062 53064 53066 53067 53072 53076 53079 53082 53084 53086 53087 53089 53091 53096 53097 53102 53104 53105 53106 53107 53109 53110 53112 53114 53115 53117 53119 53120 53122 53124 53126 53128 53131 53132 53135 53136 53142 53143 53147 53148 53154 53155 53156 53157 53158 53159 53160 53161 53162 53163 53164 53167 53173 53174 53175 53177 53184 53186 53187 53188 53190 53194 53195 53197 53198 53199 53203 53212 53214 53215 53218 53220 53224 53225 53226 53227 53228 53230 53231 53234 53237 53239 53240 53241 53244 53245 53246 53250 53252 53253 53256 53259 53260 53265 53268 53269 53273 53274 53275 53276 53277 53280 53281 53282 53284 53285 53287 53288 53289 53290 53291 53292 53295 53306 53307 53308 53311 53314 53316 53317 53318 53320 53322 53323 53325 53327 53330 53333 53335 53336 53340 53342 53346 53347 53348 53350 53357 53359 53362 53363 53365 53372 53374 53376 53377 53380 53381 53382 53385 53386 53389 53391 53394 53398 53399 53400 53401 53402 53403 53405 53408 53409 53415 53417 53420 53421 53422 53424 53425 53427 53429 53433 53435 53440 53445 53448 53451 53452 53453 53455 53457 53458 53460 53461 53462 53463 53464 53466 53467 53470 53472 53475 53480 53481 53482 53486 53487 53493 53495 53496 53498 53500 53501 53502 53503 53504 53505 53507 53508 53511 53512 53515 53516 53518 53519 53521 53522 53525 53526 53527 53529 53530 53532 53536 53540 53541 53544 53545 53546 53553 53557 53558 53565 53567 53571 53572 53580 53584 53585 53586 53587 53593 53594 53595 53598 53599 53605 53606 53613 53615 53618 53619 53621 53623 53627 53629 53630 53632 53633 53635 53639 53647 53648 53649 53650 53652 53653 53654 53657 53659 53660 53664 53665 53666 53667 53668 53669 53670 53671 53674 53675 53681 53682 53684 53686 53687 53693 53697 53699 53701 53702 53707 53708 53710 53711 53713 53717 53719 53720 53722 53727 53730 53733 53734 53741 53743 53745 53746 53748 53749 53750 53753 53755 53758 53769 53770 53771 53772 53774 53776 53778 53779 53781 53782 53784 53788 53790 53794 53795 53796 53797 53798 53799 53804 53808 53809 53810 53812 53813 53814 53816 53817 53818 53821 53822 53824 53826 53831 53833 53834 53836 53840 53841 53844 53846 53851 53852 53853 53854 53855 53857 53861 53863 53866 53867 53869 53870 53871 53875 53879 53880 53881 53884 53889 53893 53894 53895 53896 53900 53904 53907 53908 53912 53913 53915 53917 53918 53920 53923 53926 53927 53931 53934 53936 53941 53944 53946 53952 53954 53962 53964 53968 53971 53973 53974 53979 53980 53983 53986 53989 53993 53994 53995 53998 54000 54001 54003 54004 54011 54016 54017 54019 54024 54025 54026 54028 54035 54037 54038 54041 54045 54048 54056 54059 54061 54063 54065 54067 54071 54075 54076 54077 54078 54081 54082 54086 54087 54088 54090 54091 54093 54096 54098 54103 54104 54108 54109 54110 54111 54113 54114 54117 54118 54119 54120 54122 54123 54126 54127 54129 54130 54132 54133 54138 54139 54144 54145 54146 54148 54150 54152 54153 54154 54155 54156 54157 54159 54160 54161 54167 54168 54170 54173 54174 54178 54181 54183 54184 54185 54187 54188 54189 54195 54196 54201 54203 54208 54209 54213 54221 54224 54225 54227 54229 54230 54231 54234 54235 54239 54241 54242 54243 54244 54254 54261 54262 54266 54267 54268 54273 54275 54276 54278 54279 54280 54281 54290 54291 54293 54294 54298 54299 54301 54302 54305 54310 54312 54315 54318 54320 54322 54325 54327 54328 54332 54334 54337 54338 54339 54346 54349 54350 54351 54352 54358 54360 54363 54364 54365 54372 54374 54375 54376 54377 54380 54385 54386 54389 54394 54398 54401 54402 54404 54405 54406 54407 54410 54413 54414 54415 54416 54421 54423 54424 54428 54429 54432 54435 54436 54437 54438 54439 54440 54442 54443 54447 54450 54452 54456 54457 54459 54460 54463 54466 54467 54468 54469 54470 54471 54474 54478 54480 54481 54482 54484 54486 54488 54491 54501 54502 54503 54509 54512 54513 54514 54516 54517 54518 54522 54523 54524 54525 54526 54532 54533 54534 54536 54537 54539 54541 54543 54545 54549 54552 54553 54555 54556 54561 54562 54564 54565 54567 54568 54573 54576 54580 54583 54585 54586 54590 54592 54593 54598 54601 54605 54606 54607 54609 54612 54613 54617 54619 54620 54621 54623 54628 54629 54630 54631 54632 54637 54638 54641 54643 54647 54648 54649 54652 54653 54654 54655 54656 54657 54659 54663 54664 54665 54668 54670 54672 54674 54682 54685 54687 54693 54698 54699 54700 54701 54702 54705 54707 54708 54709 54713 54715 54717 54720 54721 54722 54726 54730 54733 54738 54739 54741 54742 54743 54745 54746 54754 54763 54767 54769 54773 54774 54776 54779 54780 54782 54785 54787 54790 54792 54794 54795 54798 54799 54801 54805 54812 54813 54815 54816 54818 54819 54822 54825 54826 54827 54833 54834 54842 54844 54845 54847 54851 54855 54857 54859 54860 54861 54862 54864 54865 54869 54871 54876 54878 54879 54880 54882 54886 54890 54891 54892 54894 54896 54897 54902 54903 54906 54907 54908 54917 54918 54919 54920 54923 54924 54925 54926 54927 54928 54929 54930 54931 54933 54936 54938 54940 54944 54947 54949 54954 54956 54962 54963 54966 54970 54973 54974 54980 54982 54985 54986 54990 54993 54996 54998 54999 55004 55007 55008 55015 55016 55019 55020 55022 55023 55024 55027 55030 55035 55037 55039 55040 55042 55043 55044 55045 55047 55048 55051 55053 55057 55066 55067 55068 55071 55072 55073 55074 55075 55077 55078 55080 55081 55085 55088 55089 55090 55093 55095 55096 55097 55101 55102 55104 55105 55106 55113 55115 55117 55120 55121 55122 55125 55126 55127 55129 55134 55135 55137 55138 55141 55145 55147 55149 55150 55152 55154 55155 55164 55166 55167 55168 55174 55175 55176 55177 55178 55179 55181 55186 55189 55190 55192 55198 55199 55200 55207 55208 55209 55211 55215 55216 55217 55219 55221 55222 55223 55225 55227 55228 55229 55231 55232 55234 55235 55238 55240 55242 55245 55248 55249 55250 55251 55252 55253 55254 55255 55256 55257 55261 55262 55264 55265 55266 55267 55269 55272 55273 55275 55277 55278 55280 55284 55286 55288 55289 55292 55297 55298 55299 55300 55301 55302 55303 55306 55307 55311 55312 55315 55318 55320 55321 55322 55324 55325 55326 55327 55328 55329 55330 55331 55332 55334 55335 55336 55337 55338 55342 55343 55344 55345 55346 55347 55349 55352 55353 55354 55355 55356 55357 55358 55359 55360 55361 55362 55365 55368 55373 55376 55377 55384 55385 55386 55387 55388 55392 55393 55394 55402 55408 55415 55416 55417 55418 55422 55426 55428 55430 55431 55432 55434 55439 55442 55444 55448 55449 55450 55453 55454 55455 55456 55457 55458 55459 55463 55466 55467 55469 55473 55475 55477 55478 55479 55483 55486 55491 55494 55495 55503 55505 55506 55507 55511 55512 55513 55524 55525 55526 55527 55528 55529 55532 55534 55542 55543 55546 55547 55550 55551 55552 55555 55557 55561 55563 55567 55572 55575 55580 55582 55584 55587 55589 55590 55593 55594 55595 55596 55597 55600 55601 55604 55605 55606 55610 55611 55612 55613 55618 55619 55621 55622 55623 55625 55626 55634 55635 55642 55644 55645 55646 55647 55648 55649 55652 55653 55655 55656 55657 55658 55660 55665 55667 55669 55671 55673 55676 55677 55687 55688 55689 55690 55691 55693 55696 55699 55701 55702 55704 55705 55711 55712 55714 55717 55719 55721 55726 55728 55730 55731 55733 55734 55739 55742 55744 55745 55753 55755 55758 55759 55763 55766 55771 55775 55777 55779 55781 55782 55784 55786 55788 55789 55791 55792 55793 55794 55800 55801 55803 55804 55807 55811 55814 55816 55817 55819 55822 55823 55825 55827 55828 55829 55832 55833 55834 55841 55842 55843 55844 55845 55846 55847 55848 55854 55855 55856 55860 55862 55864 55869 55870 55871 55872 55874 55875 55877 55878 55882 55883 55884 55886 55887 55891 55897 55899 55903 55906 55908 55909 55910 55911 55912 55914 55916 55917 55919 55921 55922 55925 55926 55927 55928 55930 55932 55933 55935 55943 55945 55948 55949 55953 55954 55955 55956 55957 55959 55962 55964 55965 55967 55968 55969 55971 55976 55978 55979 55981 55984 55985 55986 55994 55996 55997 55999 56002 56004 56006 56007 56009 56010 56014 56018 56019 56025 56026 56027 56030 56035 56039 56042 56044 56046 56047 56049 56050 56052 56055 56057 56060 56061 56063 56065 56066 56067 56068 56069 56070 56073 56074 56075 56077 56078 56082 56083 56084 56088 56089 56090 56091 56092 56094 56097 56098 56100 56102 56103 56104 56107 56108 56110 56112 56113 56114 56115 56116 56117 56118 56119 56124 56126 56127 56133 56134 56135 56140 56142 56145 56147 56149 56150 56151 56155 56157 56159 56166 56167 56168 56169 56172 56173 56174 56178 56180 56184 56186 56187 56188 56189 56194 56196 56200 56203 56204 56206 56207 56208 56209 56211 56214 56221 56223 56225 56228 56229 56230 56231 56235 56236 56239 56241 56242 56244 56250 56254 56256 56257 56259 56260 56261 56265 56269 56273 56275 56276 56279 56281 56284 56286 56289 56290 56291 56292 56295 56296 56299 56300 56302 56304 56305 56309 56310 56311 56313 56314 56315 56316 56320 56322 56323 56325 56326 56328 56329 56331 56332 56333 56336 56337 56338 56341 56343 56347 56348 56352 56354 56361 56363 56365 56368 56370 56371 56372 56378 56379 56380 56381 56387 56388 56390 56391 56394 56397 56398 56400 56402 56403 56404 56410 56413 56415 56416 56427 56430 56435 56437 56438 56440 56441 56442 56443 56444 56449 56453 56456 56457 56458 56459 56461 56465 56469 56470 56473 56475 56476 56477 56478 56480 56481 56482 56483 56485 56487 56490 56493 56494 56499 56504 56505 56507 56508 56509 56513 56516 56519 56520 56521 56525 56527 56528 56530 56531 56533 56536 56538 56541 56543 56544 56546 56547 56548 56549 56550 56555 56558 56560 56562 56566 56568 56569 56570 56573 56577 56579 56581 56582 56584 56585 56588 56589 56596 56597 56600 56602 56605 56606 56609 56610 56612 56615 56616 56618 56619 56624 56625 56627 56629 56634 56642 56645 56647 56650 56651 56652 56655 56657 56659 56663 56665 56666 56667 56670 56671 56672 56673 56674 56676 56681 56682 56684 56686 56694 56695 56696 56700 56701 56702 56703 56708 56709 56710 56712 56713 56715 56716 56717 56718 56719 56720 56721 56725 56727 56729 56730 56732 56733 56736 56737 56743 56745 56746 56748 56749 56751 56756 56757 56758 56759 56761 56765 56767 56769 56772 56773 56774 56776 56779 56783 56784 56786 56787 56788 56790 56794 56795 56797 56802 56806 56809 56810 56812 56813 56815 56816 56822 56828 56830 56831 56832 56833 56838 56840 56842 56844 56845 56850 56851 56852 56853 56854 56857 56858 56859 56860 56862 56863 56864 56866 56869 56872 56876 56877 56881 56882 56883 56884 56886 56887 56888 56889 56892 56893 56896 56898 56904 56907 56909 56913 56914 56917 56920 56925 56926 56927 56928 56929 56930 56931 56932 56933 56934 56936 56940 56944 56949 56951 56952 56953 56956 56965 56967 56968 56969 56971 56975 56977 56978 56980 56984 56985 56986 56988 56990 56997 57000 57001 57003 57005 57006 57007 57008 57009 57011 57012 57013 57015 57017 57022 57026 57028 57029 57030 57032 57034 57035 57036 57037 57039 57043 57045 57054 57057 57058 57064 57067 57070 57072 57074 57075 57077 57078 57081 57082 57083 57084 57085 57087 57088 57090 57093 57095 57096 57097 57102 57104 57106 57108 57111 57116 57120 57121 57125 57126 57131 57132 57133 57134 57135 57137 57142 57143 57144 57145 57147 57148 57151 57153 57155 57156 57163 57164 57167 57168 57169 57170 57171 57172 57173 57177 57178 57180 57183 57184 57186 57190 57191 57192 57195 57196 57199 57202 57204 57207 57208 57210 57214 57215 57216 57223 57224 57225 57226 57228 57230 57231 57233 57236 57239 57240 57241 57242 57245 57247 57248 57249 57250 57253 57254 57255 57258 57259 57260 57264 57266 57267 57268 57269 57270 57271 57273 57280 57281 57282 57283 57284 57285 57286 57287 57289 57291 57293 57294 57300 57301 57303 57304 57306 57308 57309 57313 57315 57316 57317 57318 57319 57322 57323 57324 57325 57327 57328 57330 57331 57332 57333 57334 57335 57336 57337 57339 57343 57345 57349 57351 57354 57358 57359 57363 57365 57366 57367 57369 57370 57379 57384 57387 57388 57391 57394 57395 57396 57397 57400 57401 57403 57408 57412 57416 57418 57420 57422 57423 57425 57428 57432 57434 57435 57436 57437 57438 57439 57445 57446 57448 57452 57453 57457 57462 57465 57466 57467 57472 57473 57475 57477 57485 57486 57488 57490 57497 57498 57505 57508 57512 57513 57515 57517 57518 57519 57521 57524 57526 57529 57530 57532 57533 57539 57541 57543 57544 57547 57551 57553 57555 57558 57561 57562 57563 57564 57566 57568 57571 57575 57577 57578 57580 57583 57585 57586 57587 57589 57590 57591 57597 57598 57601 57604 57609 57610 57611 57612 57614 57618 57621 57622 57626 57628 57631 57634 57637 57641 57643 57646 57650 57652 57653 57654 57656 57658 57660 57663 57666 57670 57674 57675 57676 57680 57681 57682 57684 57686 57689 57690 57695 57696 57700 57702 57703 57704 57705 57706 57709 57710 57713 57715 57716 57718 57719 57720 57731 57736 57738 57739 57740 57742 57743 57745 57749 57753 57755 57757 57760 57765 57766 57768 57771 57774 57780 57783 57784 57785 57787 57788 57791 57793 57794 57796 57797 57802 57803 57804 57809 57810 57812 57813 57827 57828 57830 57833 57834 57835 57836 57839 57840 57841 57842 57844 57845 57848 57853 57854 57858 57859 57860 57864 57872 57874 57877 57881 57882 57884 57885 57886 57890 57895 57900 57906 57910 57913 57917 57919 57920 57921 57927 57932 57941 57942 57943 57944 57946 57947 57951 57952 57953 57954 57956 57958 57959 57962 57963 57967 57968 57969 57970 57971 57972 57975 57976 57977 57980 57981 57982 57987 57988 57991 57993 57998 58001 58007 58009 58010 58012 58013 58014 58017 58019 58023 58025 58028 58029 58030 58035 58037 58039 58040 58041 58042 58043 58045 58048 58055 58056 58059 58061 58062 58063 58065 58071 58075 58078 58079 58080 58081 58089 58091 58093 58094 58096 58098 58099 58100 58103 58105 58106 58111 58112 58114 58115 58117 58121 58123 58124 58127 58131 58135 58136 58139 58143 58144 58147 58151 58154 58155 58156 58157 58158 58159 58161 58162 58163 58164 58165 58166 58167 58168 58170 58171 58176 58177 58178 58179 58186 58188 58192 58194 58195 58197 58198 58199 58200 58202 58203 58204 58205 58209 58212 58213 58214 58215 58216 58219 58221 58224 58227 58229 58234 58236 58237 58238 58240 58241 58242 58243 58248 58249 58259 58260 58262 58266 58271 58272 58273 58274 58276 58278 58280 58281 58285 58288 58289 58290 58291 58295 58296 58298 58300 58301 58307 58312 58314 58316 58317 58318 58323 58324 58326 58327 58329 58331 58332 58336 58338 58341 58343 58345 58347 58349 58352 58354 58355 58359 58360 58361 58362 58363 58364 58368 58371 58372 58375 58376 58380 58381 58384 58385 58386 58387 58388 58395 58399 58400 58403 58404 58411 58414 58415 58417 58418 58420 58421 58424 58429 58435 58436 58437 58439 58444 58445 58446 58447 58454 58457 58463 58465 58467 58469 58479 58480 58481 58482 58483 58484 58485 58487 58488 58489 58490 58493 58495 58501 58502 58505 58510 58515 58516 58517 58518 58520 58521 58522 58523 58525 58527 58529 58530 58534 58537 58538 58539 58541 58542 58543 58544 58545 58546 58547 58549 58552 58553 58555 58556 58557 58559 58563 58564 58565 58566 58567 58574 58579 58580 58582 58584 58585 58586 58587 58588 58589 58590 58591 58593 58596 58599 58601 58603 58604 58605 58606 58609 58610 58612 58615 58616 58617 58620 58626 58627 58628 58629 58632 58633 58634 58638 58639 58641 58644 58648 58654 58655 58656 58658 58660 58662 58664 58667 58672 58673 58674 58675 58680 58681 58682 58684 58687 58690 58692 58693 58694 58695 58698 58700 58701 58702 58704 58705 58707 58708 58709 58711 58714 58719 58721 58722 58723 58725 58727 58729 58730 58731 58732 58733 58735 58736 58737 58741 58742 58745 58746 58749 58751 58752 58754 58755 58757 58758 58759 58760 58762 58763 58765 58766 58773 58774 58777 58781 58793 58795 58798 58799 58801 58803 58805 58806 58808 58809 58810 58811 58815 58817 58818 58826 58827 58828 58832 58835 58836 58839 58842 58843 58846 58851 58852 58854 58855 58856 58857 58859 58860 58861 58867 58868 58870 58871 58872 58873 58875 58876 58877 58878 58879 58881 58883 58887 58891 58892 58893 58896 58897 58901 58902 58907 58910 58911 58912 58913 58914 58915 58917 58919 58920 58922 58923 58924 58926 58927 58929 58930 58932 58933 58935 58936 58937 58938 58939 58943 58945 58946 58952 58959 58960 58962 58964 58967 58968 58969 58973 58974 58977 58978 58979 58981 58983 58985 58986 58987 58992 58995 58998 59005 59010 59012 59014 59018 59019 59029 59031 59032 59034 59035 59037 59039 59041 59042 59043 59045 59046 59048 59049 59050 59052 59053 59059 59062 59063 59065 59068 59069 59074 59075 59078 59080 59081 59084 59088 59089 59098 59101 59102 59103 59105 59107 59110 59111 59112 59114 59115 59116 59119 59121 59129 59133 59136 59137 59138 59139 59141 59142 59144 59147 59148 59149 59152 59153 59154 59156 59157 59158 59159 59161 59162 59164 59166 59167 59171 59174 59176 59177 59181 59185 59188 59190 59193 59194 59196 59197 59199 59200 59201 59206 59208 59209 59210 59213 59215 59218 59219 59221 59223 59225 59226 59227 59228 59229 59230 59231 59232 59235 59239 59242 59243 59245 59247 59248 59250 59252 59253 59254 59256 59257 59259 59260 59262 59264 59266 59270 59271 59272 59275 59276 59278 59280 59284 59289 59292 59294 59296 59298 59301 59302 59303 59304 59305 59307 59309 59311 59313 59318 59323 59324 59327 59330 59332 59336 59337 59339 59340 59341 59344 59345 59350 59354 59355 59356 59357 59360 59362 59365 59366 59367 59369 59370 59375 59376 59379 59382 59383 59386 59391 59394 59395 59396 59403 59409 59410 59412 59414 59415 59417 59418 59419 59426 59427 59428 59429 59432 59433 59434 59435 59439 59441 59443 59444 59448 59452 59454 59456 59457 59460 59465 59466 59469 59470 59471 59472 59473 59474 59475 59481 59485 59489 59490 59491 59494 59495 59496 59497 59498 59501 59502 59503 59505 59506 59509 59510 59511 59512 59513 59515 59516 59522 59523 59524 59527 59529 59533 59534 59538 59540 59541 59544 59551 59552 59553 59554 59555 59556 59558 59564 59566 59567 59568 59569 59571 59573 59574 59575 59576 59577 59578 59580 59584 59586 59588 59591 59594 59597 59599 59600 59601 59603 59604 59607 59611 59613 59618 59619 59620 59625 59626 59627 59628 59630 59633 59639 59641 59642 59645 59646 59649 59650 59651 59654 59655 59656 59657 59661 59663 59669 59670 59678 59679 59681 59683 59685 59688 59691 59694 59695 59696 59698 59701 59705 59706 59708 59710 59715 59719 59723 59725 59726 59727 59728 59730 59731 59732 59733 59735 59738 59741 59744 59748 59749 59756 59757 59758 59759 59765 59768 59769 59770 59773 59774 59775 59777 59778 59780 59781 59786 59791 59792 59793 59797 59800 59802 59804 59805 59807 59809 59810 59811 59813 59816 59818 59819 59821 59822 59826 59832 59833 59835 59836 59837 59840 59847 59849 59855 59856 59860 59864 59865 59869 59871 59874 59875 59879 59880 59881 59883 59885 59887 59888 59889 59891 59892 59898 59899 59900 59902 59903 59905 59906 59907 59910 59911 59912 59916 59917 59919 59922 59923 59926 59928 59933 59934 59935 59937 59942 59944 59945 59948 59949 59955 59957 59958 59960 59961 59964 59966 59967 59970 59971 59972 59973 59975 59979 59986 59988 59990 59995 59997 59998 60001 60003 60005 60006 60009 60011 60013 60015 60016 60017 60020 60025 60026 60030 60031 60033 60034 60036 60038 60039 60041 60043 60044 60046 60047 60049 60051 60054 60055 60058 60059 60062 60065 60066 60067 60068 60069 60071 60078 60080 60081 60082 60086 60088 60090 60092 60094 60095 60097 60099 60100 60103 60104 60107 60109 60110 60112 60115 60118 60120 60123 60130 60132 60135 60137 60138 60139 60143 60146 60147 60153 60155 60158 60159 60162 60168 60172 60176 60178 60180 60184 60185 60190 60191 60196 60197 60198 60202 60203 60204 60205 60206 60207 60208 60209 60217 60219 60221 60222 60223 60224 60225 60226 60228 60229 60231 60233 60236 60237 60238 60240 60241 60243 60244 60247 60248 60249 60250 60252 60255 60258 60260 60264 60268 60269 60270 60271 60272 60273 60274 60277 60281 60282 60283 60287 60288 60290 60292 60294 60297 60298 60299 60301 60307 60309 60310 60317 60318 60323 60327 60328 60331 60332 60335 60341 60342 60343 60345 60346 60347 60350 60353 60354 60355 60356 60359 60362 60364 60367 60368 60369 60370 60372 60375 60377 60379 60380 60382 60383 60386 60388 60391 60393 60397 60399 60400 60404 60405 60406 60409 60411 60413 60415 60417 60421 60422 60427 60428 60431 60433 60434 60435 60436 60437 60438 60439 60440 60445 60448 60450 60452 60453 60457 60458 60459 60461 60465 60467 60468 60470 60471 60476 60477 60478 60479 60480 60483 60484 60486 60487 60489 60491 60493 60496 60499 60500 60506 60507 60508 60509 60511 60514 60516 60517 60518 60519 60522 60527 60529 60532 60534 60536 60541 60542 60543 60544 60545 60546 60548 60551 60555 60557 60559 60562 60564 60568 60570 60575 60577 60578 60579 60581 60583 60587 60591 60594 60598 60599 60600 60601 60602 60604 60605 60606 60613 60618 60619 60620 60621 60623 60626 60632 60633 60635 60637 60638 60639 60640 60642 60644 60646 60647 60648 60649 60650 60654 60655 60656 60657 60663 60664 60667 60668 60669 60675 60678 60679 60680 60681 60682 60683 60684 60687 60688 60689 60690 60692 60694 60695 60698 60699 60701 60702 60704 60705 60706 60707 60709 60712 60716 60717 60718 60719 60724 60725 60731 60732 60733 60738 60742 60743 60745 60753 60754 60755 60756 60757 60758 60763 60765 60767 60768 60771 60772 60773 60778 60779 60783 60788 60790 60793 60794 60797 60799 60800 60802 60804 60807 60808 60812 60814 60815 60818 60821 60825 60826 60833 60836 60837 60841 60842 60846 60848 60850 60857 60858 60861 60862 60864 60868 60869 60871 60874 60875 60876 60878 60880 60881 60884 60886 60887 60888 60889 60894 60898 60901 60902 60903 60905 60907 60908 60910 60912 60917 60918 60920 60923 60924 60925 60928 60930 60931 60933 60934 60935 60937 60948 60950 60952 60956 60957 60964 60965 60966 60968 60970 60971 60972 60973 60975 60978 60980 60982 60984 60986 60989 60991 60993 60996 60997 60999 61000 61002 61003 61004 61006 61007 61009 61012 61013 61014 61020 61021 61023 61024 61027 61037 61042 61045 61046 61050 61052 61054 61058 61060 61063 61064 61065 61067 61068 61071 61073 61075 61076 61079 61081 61082 61085 61089 61090 61091 61093 61094 61098 61101 61106 61107 61109 61112 61116 61117 61120 61122 61123 61125 61126 61128 61130 61133 61134 61138 61141 61142 61145 61146 61149 61150 61157 61158 61161 61162 61163 61166 61167 61169 61172 61173 61174 61180 61181 61185 61186 61187 61189 61197 61198 61199 61200 61205 61207 61209 61212 61213 61217 61218 61219 61220 61221 61222 61224 61225 61227 61228 61229 61230 61233 61235 61236 61241 61244 61245 61248 61249 61250 61251 61252 61253 61255 61257 61259 61261 61264 61265 61267 61268 61269 61270 61272 61275 61276 61281 61282 61287 61291 61292 61294 61295 61296 61302 61303 61304 61305 61308 61311 61312 61313 61315 61317 61320 61324 61326 61327 61330 61331 61335 61337 61339 61340 61343 61345 61346 61351 61355 61356 61357 61360 61361 61363 61365 61366 61367 61368 61370 61371 61372 61377 61379 61381 61385 61392 61395 61396 61397 61398 61402 61407 61415 61416 61417 61420 61421 61425 61426 61430 61431 61433 61437 61439 61440 61441 61442 61443 61444 61445 61446 61447 61448 61452 61453 61456 61457 61461 61464 61466 61467 61470 61471 61473 61474 61475 61476 61481 61483 61484 61485 61489 61494 61497 61501 61507 61508 61509 61510 61513 61519 61520 61522 61523 61524 61525 61526 61527 61528 61529 61530 61532 61540 61544 61545 61547 61549 61558 61559 61560 61561 61563 61565 61569 61572 61580 61581 61582 61584 61585 61586 61590 61591 61592 61593 61594 61600 61602 61603 61605 61606 61607 61608 61609 61611 61615 61618 61626 61627 61633 61634 61635 61641 61644 61645 61647 61648 61649 61651 61653 61654 61655 61657 61660 61662 61665 61666 61667 61670 61671 61672 61675 61678 61684 61686 61692 61693 61694 61696 61698 61699 61702 61703 61706 61707 61708 61709 61712 61714 61715 61716 61719 61722 61723 61725 61727 61728 61731 61732 61736 61738 61742 61749 61753 61754 61757 61758 61760 61761 61763 61771 61773 61775 61776 61777 61780 61784 61788 61789 61790 61791 61792 61794 61798 61801 61805 61808 61810 61813 61814 61815 61818 61820 61825 61827 61830 61831 61836 61840 61841 61842 61843 61846 61848 61849 61850 61852 61854 61856 61858 61861 61862 61865 61866 61868 61870 61873 61876 61879 61880 61885 61888 61892 61893 61895 61896 61897 61901 61906 61909 61915 61916 61917 61921 61924 61925 61926 61930 61931 61933 61935 61937 61940 61941 61943 61944 61945 61947 61948 61950 61952 61955 61956 61959 61962 61963 61967 61969 61971 61974 61975 61976 61980 61981 61983 61984 61985 61988 61998 62000 62003 62005 62007 62011 62012 62013 62014 62019 62021 62024 62027 62033 62034 62035 62037 62039 62040 62041 62043 62045 62049 62051 62052 62057 62058 62059 62060 62064 62065 62069 62072 62073 62075 62076 62080 62081 62084 62087 62092 62094 62095 62096 62097 62098 62101 62103 62106 62109 62110 62118 62120 62121 62123 62126 62127 62130 62131 62134 62137 62138 62140 62141 62143 62144 62149 62151 62157 62159 62161 62165 62166 62167 62169 62170 62177 62183 62184 62186 62189 62191 62196 62197 62198 62201 62203 62205 62207 62212 62213 62214 62215 62216 62219 62220 62221 62223 62224 62227 62228 62229 62231 62234 62235 62237 62238 62243 62247 62251 62253 62257 62258 62259 62262 62264 62266 62267 62271 62274 62275 62276 62278 62279 62285 62286 62287 62288 62290 62292 62293 62294 62296 62297 62299 62300 62301 62302 62303 62304 62305 62307 62308 62311 62317 62318 62321 62322 62323 62325 62326 62329 62332 62333 62336 62337 62339 62342 62343 62345 62346 62350 62351 62353 62354 62355 62356 62357 62358 62362 62363 62364 62367 62368 62369 62370 62371 62372 62376 62378 62381 62384 62390 62392 62393 62397 62400 62401 62404 62408 62410 62413 62414 62416 62420 62423 62425 62426 62427 62428 62429 62434 62445 62446 62451 62457 62458 62459 62460 62462 62463 62467 62470 62471 62473 62477 62478 62484 62485 62487 62488 62489 62490 62493 62494 62496 62497 62498 62504 62505 62506 62508 62509 62512 62514 62516 62518 62519 62529 62531 62533 62537 62539 62541 62543 62544 62545 62548 62550 62555 62556 62561 62563 62564 62565 62567 62570 62573 62575 62578 62579 62580 62584 62588 62591 62593 62595 62600 62601 62603 62605 62606 62607 62608 62609 62612 62613 62614 62615 62616 62618 62622 62629 62633 62636 62637 62639 62642 62643 62647 62648 62649 62650 62651 62654 62655 62657 62661 62663 62665 62667 62668 62669 62671 62673 62675 62677 62679 62687 62690 62692 62693 62695 62698 62699 62702 62703 62705 62711 62713 62714 62715 62717 62718 62722 62725 62726 62727 62728 62730 62733 62735 62736 62737 62738 62741 62742 62744 62747 62751 62755 62756 62757 62759 62760 62761 62764 62766 62768 62770 62771 62772 62776 62778 62779 62782 62787 62788 62789 62791 62796 62797 62800 62803 62804 62806 62807 62809 62818 62819 62823 62824 62825 62830 62832 62833 62835 62836 62837 62839 62840 62844 62851 62853 62854 62856 62858 62863 62864 62868 62871 62872 62873 62874 62881 62882 62884 62885 62889 62894 62896 62897 62902 62903 62904 62905 62910 62911 62913 62915 62919 62921 62922 62923 62924 62926 62929 62936 62939 62948 62951 62955 62957 62958 62965 62970 62972 62973 62975 62978 62986 62987 62990 62991 62992 62993 62995 62998 62999 63000 63007 63008 63010 63011 63016 63017 63021 63023 63024 63026 63033 63035 63037 63039 63040 63041 63056 63059 63060 63061 63064 63067 63068 63069 63071 63073 63077 63079 63081 63082 63083 63084 63088 63090 63092 63093 63094 63096 63098 63100 63101 63104 63105 63107 63108 63110 63111 63112 63113 63117 63119 63121 63122 63124 63127 63128 63129 63132 63133 63136 63137 63146 63149 63151 63152 63153 63154 63155 63158 63159 63160 63161 63166 63168 63169 63171 63174 63175 63177 63178 63180 63181 63182 63183 63187 63189 63191 63192 63193 63197 63203 63206 63208 63209 63210 63211 63212 63214 63217 63218 63219 63220 63221 63223 63225 63228 63230 63232 63234 63235 63239 63243 63244 63245 63247 63248 63250 63251 63253 63254 63257 63258 63262 63265 63268 63275 63282 63284 63285 63286 63288 63293 63294 63295 63297 63301 63304 63305 63309 63311 63313 63317 63320 63321 63322 63323 63324 63326 63329 63330 63332 63334 63336 63337 63339 63340 63341 63343 63344 63345 63346 63348 63353 63355 63356 63357 63360 63361 63363 63365 63366 63368 63369 63370 63372 63373 63376 63377 63379 63381 63384 63385 63390 63391 63392 63396 63398 63400 63401 63403 63404 63406 63408 63410 63412 63415 63417 63418 63422 63427 63428 63431 63432 63433 63435 63437 63443 63445 63446 63447 63449 63450 63451 63455 63456 63464 63469 63470 63473 63475 63476 63479 63481 63482 63483 63484 63485 63486 63487 63488 63493 63495 63496 63497 63498 63499 63501 63502 63504 63505 63506 63511 63516 63519 63521 63524 63527 63529 63530 63533 63534 63535 63541 63545 63546 63548 63551 63553 63555 63556 63558 63559 63562 63568 63570 63573 63579 63580 63584 63585 63586 63592 63593 63594 63597 63598 63600 63601 63603 63606 63609 63610 63613 63614 63615 63616 63617 63618 63619 63622 63623 63624 63627 63629 63631 63633 63634 63635 63636 63637 63638 63640 63643 63646 63647 63648 63649 63650 63661 63663 63666 63669 63670 63677 63679 63680 63682 63685 63689 63690 63691 63692 63693 63695 63698 63701 63704 63705 63706 63707 63708 63709 63710 63711 63712 63713 63718 63724 63726 63729 63733 63736 63739 63740 63742 63745 63746 63749 63753 63754 63760 63762 63764 63769 63771 63772 63775 63777 63780 63784 63786 63787 63788 63789 63792 63793 63795 63797 63800 63801 63802 63804 63805 63806 63807 63810 63817 63818 63819 63823 63824 63825 63833 63834 63836 63839 63844 63847 63848 63849 63850 63851 63852 63853 63854 63856 63858 63860 63864 63865 63866 63867 63868 63869 63870 63871 63873 63874 63875 63878 63879 63882 63888 63891 63892 63893 63894 63896 63898 63899 63903 63905 63910 63915 63917 63920 63923 63928 63929 63931 63937 63938 63939 63940 63941 63943 63946 63947 63950 63952 63954 63955 63956 63958 63962 63963 63971 63976 63978 63980 63981 63990 63992 63993 63998 63999 64000 64007 64010 64011 64012 64016 64018 64020 64021 64024 64028 64029 64032 64034 64036 64037 64038 64042 64043 64045 64046 64050 64052 64054 64056 64058 64062 64063 64064 64068 64069 64070 64075 64077 64080 64081 64082 64083 64084 64088 64090 64091 64093 64094 64096 64098 64100 64101 64103 64107 64109 64115 64116 64119 64120 64121 64124 64129 64130 64132 64134 64138 64141 64143 64145 64147 64148 64149 64152 64156 64159 64166 64167 64169 64172 64173 64174 64177 64178 64179 64181 64182 64184 64187 64191 64192 64199 64200 64202 64203 64205 64212 64218 64219 64223 64225 64227 64228 64231 64236 64240 64241 64243 64244 64245 64246 64247 64248 64253 64256 64265 64267 64268 64273 64278 64281 64282 64283 64284 64285 64288 64289 64292 64294 64295 64296 64299 64300 64301 64306 64307 64309 64310 64311 64312 64314 64315 64321 64323 64326 64328 64330 64332 64333 64334 64339 64341 64345 64346 64347 64350 64351 64354 64358 64360 64361 64364 64366 64367 64371 64375 64379 64380 64381 64382 64384 64387 64397 64399 64401 64402 64403 64406 64407 64408 64409 64412 64413 64414 64418 64419 64420 64421 64424 64426 64428 64429 64430 64432 64433 64434 64436 64439 64440 64445 64446 64448 64451 64452 64454 64458 64460 64466 64469 64471 64472 64474 64475 64477 64483 64484 64485 64486 64488 64489 64493 64494 64498 64499 64502 64503 64505 64506 64507 64510 64511 64516 64517 64519 64522 64524 64525 64526 64529 64530 64534 64537 64539 64541 64542 64543 64545 64548 64550 64556 64557 64558 64561 64562 64564 64565 64571 64573 64575 64577 64579 64581 64583 64584 64586 64591 64592 64594 64595 64596 64599 64601 64604 64606 64609 64610 64611 64612 64614 64616 64617 64618 64619 64621 64623 64625 64626 64627 64629 64631 64632 64634 64635 64636 64639 64641 64643 64644 64647 64649 64650 64651 64652 64656 64658 64660 64663 64665 64667 64669 64673 64674 64675 64676 64677 64678 64680 64683 64692 64693 64695 64698 64700 64702 64704 64707 64711 64712 64714 64715 64716 64722 64725 64726 64729 64730 64732 64736 64737 64738 64740 64742 64747 64748 64758 64759 64762 64764 64765 64768 64770 64771 64772 64774 64777 64779 64785 64787 64788 64789 64790 64791 64793 64794 64795 64796 64798 64802 64803 64805 64806 64807 64813 64814 64817 64818 64819 64822 64823 64824 64826 64827 64828 64831 64833 64837 64839 64841 64842 64843 64850 64854 64855 64856 64857 64858 64859 64860 64861 64862 64867 64868 64870 64876 64879 64881 64882 64884 64885 64888 64889 64893 64896 64900 64902 64905 64906 64907 64910 64912 64913 64914 64916 64919 64922 64923 64924 64929 64931 64934 64935 64941 64944 64946 64949 64950 64952 64954 64957 64960 64961 64964 64965 64967 64968 64969 64972 64974 64978 64982 64995 64996 64998 64999 65000 65001 65002 65006 65007 65008 65009 65010 65013 65015 65016 65017 65020 65021 65022 65025 65027 65029 65031 65034 65035 65036 65037 65038 65040 65041 65043 65045 65046 65049 65051 65052 65054 65056 65058 65062 65064 65068 65069 65070 65073 65074 65075 65078 65079 65080 65087 65090 65091 65093 65094 65095 65096 65097 65099 65100 65107 65108 65112 65113 65116 65117 65120 65121 65124 65126 65130 65132 65134 65138 65140 65142 65145 65147 65149 65150 65153 65157 65159 65162 65163 65166 65167 65169 65170 65172 65173 65175 65176 65177 65178 65182 65184 65185 65186 65191 65193 65194 65197 65199 65200 65202 65205 65208 65214 65217 65221 65225 65226 65227 65230 65237 65238 65239 65241 65242 65246 65247 65249 65252 65253 65256 65259 65260 65261 65264 65265 65266 65267 65269 65270 65271 65272 65276 65279 65283 65286 65288 65289 65293 65294 65297 65300 65301 65303 65304 65307 65308 65309 65312 65314 65317 65318 65321 65326 65327 65330 65333 65337 65338 65340 65342 65343 65345 65347 65349 65350 65352 65354 65355 65356 65357 65359 65363 65366 65367 65369 65370 65373 65379 65380 65385 65390 65392 65394 65397 65399 65401 65402 65403 65406 65407 65409 65414 65419 65422 65426 65429 65433 65434 65440 65443 65446 65449 65451 65452 65453 65454 65455 65458 65459 65462 65465 65468 65469 65470 65474 65475 65483 65484 65490 65491 65492 65494 65496 65498 65499 65502 65504 65505 65506 65510 65513 65514 65515 65516 65518 65521 65522 65524 65525 65531 65535 65539 65541 65542 65543 65544 65545 65546 65548 65549 65550 65551 65553 65555 65556 65557 65558 65563 65564 65565 65566 65567 65568 65569 65573 65575 65578 65579 65580 65581 65582 65585 65588 65591 65592 65596 65597 65600 65602 65603 65606 65607 65608 65609 65611 65614 65618 65622 65626 65627 65628 65629 65630 65631 65633 65634 65635 65637 65638 65639 65640 65643 65645 65647 65648 65653 65656 65657 65658 65661 65666 65671 65672 65675 65677 65679 65680 65681 65682 65684 65685 65686 65688 65692 65693 65695 65697 65708 65709 65710 65712 65722 65723 65724 65729 65732 65733 65734 65735 65736 65737 65738 65741 65742 65745 65748 65750 65751 65752 65753 65754 65757 65758 65760 65761 65764 65766 65769 65772 65775 65780 65781 65784 65786 65788 65791 65792 65795 65797 65798 65799 65802 65808 65809 65810 65811 65812 65815 65817 65820 65823 65825 65830 65831 65833 65834 65835 65839 65840 65841 65842 65843 65845 65849 65850 65852 65854 65855 65859 65861 65864 65865 65866 65867 65871 65876 65878 65879 65880 65882 65886 65887 65889 65891 65893 65895 65899 65900 65901 65907 65911 65913 65914 65918 65920 65924 65927 65929 65930 65932 65933 65934 65935 65939 65941 65942 65944 65946 65951 65952 65957 65960 65963 65964 65969 65970 65973 65974 65975 65976 65978 65980 65984 65990 65995 65998 66005 66008 66014 66018 66023 66024 66026 66027 66035 66037 66042 66043 66045 66046 66047 66050 66051 66052 66053 66055 66056 66057 66058 66059 66060 66061 66062 66064 66065 66067 66073 66076 66078 66079 66082 66085 66088 66089 66092 66093 66094 66095 66097 66100 66101 66102 66104 66105 66107 66108 66109 66110 66111 66114 66119 66125 66126 66127 66128 66131 66134 66135 66136 66137 66138 66142 66143 66146 66147 66149 66150 66154 66158 66162 66163 66164 66167 66169 66177 66178 66179 66180 66182 66183 66186 66188 66190 66191 66193 66194 66199 66200 66202 66204 66210 66211 66216 66224 66227 66228 66229 66230 66232 66234 66235 66236 66240 66241 66244 66245 66246 66248 66249 66251 66252 66258 66260 66261 66263 66267 66268 66269 66270 66275 66281 66289 66290 66292 66294 66295 66297 66301 66302 66303 66304 66305 66308 66309 66313 66316 66317 66319 66321 66326 66327 66329 66332 66334 66337 66338 66339 66340 66341 66342 66343 66344 66345 66349 66351 66354 66356 66357 66361 66366 66367 66369 66372 66373 66387 66389 66393 66395 66396 66399 66407 66408 66411 66412 66416 66419 66421 66422 66424 66429 66430 66431 66432 66439 66440 66441 66442 66443 66447 66450 66454 66455 66457 66459 66460 66461 66463 66464 66471 66472 66473 66474 66477 66480 66484 66485 66486 66489 66490 66493 66495 66496 66498 66501 66504 66505 66506 66519 66520 66522 66523 66524 66528 66530 66531 66532 66539 66540 66541 66542 66543 66546 66547 66548 66556 66561 66562 66563 66564 66565 66567 66568 66569 66570 66577 66578 66579 66581 66582 66584 66585 66589 66593 66594 66595 66600 66603 66604 66609 66614 66615 66616 66617 66620 66623 66625 66629 66631 66632 66635 66636 66637 66638 66639 66640 66641 66642 66644 66646 66648 66650 66656 66659 66663 66664 66665 66666 66667 66668 66671 66672 66678 66679 66680 66681 66683 66686 66688 66689 66692 66693 66694 66696 66697 66700 66701 66702 66704 66706 66707 66708 66710 66711 66713 66714 66715 66718 66719 66721 66722 66725 66726 66728 66730 66736 66740 66744 66746 66747 66750 66751 66752 66754 66755 66756 66758 66760 66766 66767 66769 66770 66772 66782 66783 66784 66787 66789 66792 66794 66797 66799 66800 66801 66806 66809 66810 66811 66812 66817 66820 66821 66823 66827 66831 66832 66834 66835 66838 66839 66841 66844 66846 66847 66851 66853 66855 66856 66857 66858 66859 66860 66861 66862 66863 66864 66867 66869 66870 66871 66875 66876 66878 66881 66883 66885 66886 66889 66890 66891 66892 66895 66896 66897 66900 66901 66904 66905 66912 66915 66916 66917 66918 66919 66924 66925 66932 66933 66934 66936 66938 66939 66943 66944 66946 66947 66948 66949 66950 66951 66952 66954 66955 66956 66961 66962 66966 66971 66972 66975 66976 66977 66978 66979 66980 66981 66983 66985 66986 66987 66989 66990 66996 66998 67000 67002 67003 67004 67006 67010 67013 67014 67015 67017 67018 67020 67023 67030 67031 67033 67034 67036 67038 67039 67041 67042 67043 67045 67049 67052 67054 67059 67060 67061 67062 67065 67073 67077 67079 67081 67082 67083 67090 67091 67097 67098 67099 67100 67104 67107 67108 67109 67112 67113 67116 67118 67119 67120 67121 67125 67126 67127 67128 67129 67133 67136 67138 67142 67144 67148 67149 67152 67154 67155 67161 67162 67163 67165 67167 67169 67171 67175 67176 67179 67180 67181 67182 67185 67186 67190 67191 67193 67194 67196 67197 67198 67199 67201 67203 67204 67205 67207 67208 67209 67214 67215 67217 67219 67222 67223 67224 67225 67231 67232 67234 67237 67239 67242 67245 67251 67253 67254 67256 67257 67258 67260 67261 67262 67268 67270 67273 67280 67281 67288 67292 67298 67301 67302 67307 67308 67311 67312 67314 67317 67321 67325 67326 67327 67328 67330 67331 67334 67336 67337 67342 67343 67347 67350 67355 67356 67357 67358 67363 67364 67366 67367 67368 67369 67371 67372 67373 67377 67380 67381 67383 67384 67385 67386 67388 67389 67390 67392 67393 67394 67396 67399 67400 67401 67403 67404 67407 67412 67413 67414 67415 67423 67424 67427 67433 67434 67436 67437 67438 67440 67444 67449 67452 67455 67456 67457 67461 67463 67464 67465 67470 67472 67473 67477 67478 67479 67482 67484 67489 67491 67497 67499 67501 67503 67505 67507 67508 67509 67510 67513 67514 67515 67524 67525 67527 67531 67533 67536 67537 67538 67541 67547 67548 67549 67550 67551 67557 67559 67560 67563 67567 67568 67570 67572 67575 67576 67577 67578 67584 67585 67586 67587 67588 67590 67591 67595 67596 67598 67601 67603 67604 67605 67607 67609 67610 67613 67614 67618 67624 67625 67626 67628 67631 67634 67635 67636 67638 67640 67642 67644 67645 67648 67650 67651 67652 67656 67660 67662 67664 67667 67670 67672 67673 67674 67676 67678 67679 67683 67689 67692 67694 67698 67699 67700 67701 67705 67709 67711 67716 67717 67718 67720 67722 67723 67724 67725 67729 67732 67734 67737 67739 67740 67741 67743 67744 67749 67753 67755 67759 67761 67763 67765 67766 67769 67771 67777 67778 67781 67782 67785 67788 67789 67791 67794 67796 67797 67799 67800 67801 67803 67804 67806 67810 67814 67816 67821 67822 67828 67829 67830 67831 67834 67835 67838 67839 67840 67842 67843 67848 67849 67850 67851 67852 67858 67861 67864 67865 67869 67871 67873 67874 67875 67876 67877 67880 67882 67883 67884 67886 67888 67890 67891 67892 67894 67895 67896 67897 67900 67903 67905 67906 67907 67908 67912 67913 67914 67915 67921 67923 67924 67930 67936 67940 67941 67944 67946 67949 67950 67953 67954 67959 67962 67963 67966 67969 67976 67977 67978 67980 67981 67982 67983 67984 67985 67987 67989 67992 67997 67998 68001 68003 68004 68005 68007 68008 68011 68015 68016 68017 68023 68025 68026 68027 68029 68031 68032 68033 68034 68036 68038 68042 68045 68050 68051 68052 68053 68055 68056 68057 68059 68062 68063 68064 68065 68067 68070 68071 68072 68074 68078 68080 68085 68086 68087 68098 68103 68104 68105 68107 68108 68112 68113 68115 68117 68122 68126 68127 68129 68132 68133 68135 68137 68138 68139 68154 68155 68156 68158 68160 68162 68164 68166 68167 68170 68172 68176 68177 68178 68179 68181 68183 68185 68188 68190 68191 68193 68194 68195 68198 68204 68205 68206 68207 68210 68214 68215 68216 68218 68221 68223 68225 68226 68227 68230 68231 68232 68233 68234 68235 68239 68242 68243 68245 68250 68251 68252 68253 68255 68258 68259 68261 68262 68264 68267 68268 68271 68273 68274 68277 68280 68282 68284 68287 68288 68289 68290 68293 68296 68298 68300 68301 68302 68305 68307 68310 68311 68316 68319 68320 68321 68322 68323 68324 68325 68326 68327 68337 68340 68343 68344 68345 68349 68350 68351 68352 68353 68354 68356 68357 68360 68367 68368 68369 68370 68372 68376 68377 68380 68381 68382 68384 68386 68388 68389 68390 68392 68393 68395 68398 68400 68401 68409 68412 68413 68414 68416 68417 68418 68422 68423 68424 68426 68427 68428 68429 68431 68436 68443 68446 68450 68451 68455 68456 68458 68459 68460 68464 68465 68466 68467 68470 68474 68475 68477 68479 68481 68484 68485 68486 68487 68489 68490 68492 68494 68496 68499 68502 68505 68506 68507 68509 68510 68511 68512 68514 68518 68519 68521 68522 68525 68527 68530 68535 68540 68542 68544 68545 68547 68548 68553 68555 68556 68557 68562 68563 68564 68566 68567 68570 68571 68577 68578 68580 68581 68588 68589 68594 68596 68601 68602 68604 68605 68606 68607 68608 68609 68611 68614 68616 68617 68621 68625 68626 68627 68628 68630 68633 68635 68636 68638 68639 68641 68643 68646 68647 68648 68650 68658 68659 68662 68663 68664 68667 68671 68673 68674 68675 68676 68677 68679 68680 68685 68686 68687 68690 68691 68692 68695 68697 68703 68705 68709 68710 68714 68716 68718 68719 68720 68721 68723 68725 68731 68734 68736 68737 68738 68739 68744 68746 68749 68753 68757 68758 68761 68766 68768 68769 68770 68774 68777 68779 68781 68783 68784 68787 68790 68793 68795 68796 68797 68803 68805 68807 68810 68811 68812 68816 68818 68819 68821 68823 68828 68829 68830 68833 68835 68836 68838 68839 68840 68841 68842 68844 68846 68847 68848 68852 68853 68855 68859 68860 68861 68862 68863 68864 68865 68866 68867 68869 68872 68873 68874 68875 68876 68879 68882 68886 68889 68890 68891 68893 68898 68899 68901 68904 68905 68909 68910 68913 68916 68920 68921 68922 68924 68925 68926 68928 68931 68933 68935 68938 68939 68940 68941 68955 68956 68960 68962 68968 68970 68972 68973 68976 68978 68980 68983 68986 68989 68992 68994 68996 68997 68999 69002 69003 69006 69008 69009 69010 69012 69013 69014 69015 69021 69023 69024 69025 69026 69029 69030 69031 69033 69034 69035 69037 69039 69040 69041 69042 69043 69045 69046 69048 69049 69051 69052 69053 69057 69058 69059 69061 69064 69066 69067 69070 69072 69076 69078 69081 69083 69084 69085 69087 69089 69093 69095 69097 69102 69104 69108 69109 69112 69117 69122 69123 69125 69126 69128 69131 69133 69134 69136 69139 69141 69142 69144 69146 69148 69151 69152 69153 69156 69158 69162 69165 69166 69167 69170 69173 69174 69175 69177 69178 69179 69180 69181 69187 69190 69191 69192 69193 69194 69196 69198 69203 69204 69205 69213 69217 69218 69221 69223 69226 69227 69228 69232 69234 69239 69241 69243 69246 69247 69250 69251 69252 69253 69256 69257 69262 69263 69264 69265 69266 69267 69270 69272 69275 69276 69277 69281 69282 69283 69285 69286 69289 69294 69297 69300 69305 69307 69308 69310 69311 69312 69315 69316 69317 69321 69322 69323 69324 69328 69333 69334 69335 69337 69338 69339 69340 69342 69344 69345 69346 69348 69358 69359 69362 69366 69367 69368 69370 69372 69373 69374 69379 69382 69383 69387 69388 69389 69394 69397 69400 69402 69403 69407 69409 69410 69412 69418 69419 69420 69421 69422 69423 69424 69425 69427 69429 69431 69432 69434 69437 69438 69440 69442 69443 69444 69445 69447 69449 69452 69454 69455 69459 69463 69465 69467 69469 69470 69475 69481 69483 69484 69487 69490 69493 69496 69498 69500 69501 69506 69509 69515 69516 69518 69521 69523 69524 69527 69529 69533 69535 69536 69538 69539 69540 69541 69543 69549 69550 69551 69552 69553 69554 69558 69559 69560 69561 69563 69565 69566 69568 69569 69579 69581 69584 69585 69586 69587 69588 69590 69591 69592 69593 69594 69595 69597 69598 69600 69601 69602 69607 69608 69610 69614 69620 69621 69622 69623 69624 69625 69626 69627 69628 69629 69630 69631 69633 69634 69638 69639 69642 69643 69644 69646 69647 69648 69650 69652 69653 69654 69656 69657 69659 69660 69662 69664 69665 69666 69667 69669 69670 69671 69674 69677 69680 69684 69685 69686 69687 69688 69699 69701 69703 69704 69708 69709 69712 69714 69715 69718 69719 69720 69722 69724 69726 69729 69732 69733 69735 69739 69741 69742 69743 69744 69747 69748 69751 69752 69753 69755 69758 69763 69765 69775 69777 69778 69780 69781 69782 69783 69784 69785 69791 69792 69795 69797 69801 69804 69805 69809 69812 69817 69818 69819 69820 69824 69826 69828 69829 69830 69833 69835 69840 69841 69843 69844 69845 69848 69849 69850 69852 69858 69862 69863 69865 69866 69868 69869 69871 69872 69873 69874 69875 69877 69882 69883 69887 69888 69893 69897 69899 69901 69902 69903 69907 69908 69909 69910 69912 69916 69917 69921 69923 69925 69927 69932 69933 69934 69943 69944 69945 69947 69948 69950 69952 69955 69956 69957 69958 69960 69961 69962 69963 69965 69966 69968 69969 69972 69974 69975 69977 69979 69984 69985 69990 69991 69993 69994 69995 69998 70000 70003 70004 70005 70006 70007 70008 70009 70010 70014 70018 70019 70021 70032 70033 70036 70037 70038 70041 70042 70043 70044 70048 70049 70052 70053 70054 70058 70059 70060 70065 70066 70068 70070 70071 70072 70073 70074 70075 70077 70084 70087 70090 70093 70094 70095 70097 70099 70100 70102 70104 70105 70107 70109 70110 70111 70113 70114 70115 70116 70117 70120 70122 70124 70126 70127 70135 70141 70142 70144 70146 70149 70151 70154 70155 70156 70158 70161 70162 70166 70169 70170 70172 70173 70175 70176 70177 70178 70179 70181 70182 70183 70185 70187 70188 70189 70195 70197 70199 70201 70203 70204 70208 70214 70216 70218 70221 70222 70223 70224 70229 70230 70231 70232 70238 70239 70242 70244 70245 70248 70252 70260 70261 70265 70266 70267 70268 70270 70271 70272 70275 70276 70279 70281 70282 70283 70286 70289 70291 70292 70293 70294 70301 70303 70304 70308 70309 70311 70312 70313 70314 70316 70320 70322 70323 70330 70331 70332 70334 70336 70337 70338 70339 70342 70343 70344 70345 70346 70349 70351 70355 70356 70359 70362 70363 70365 70366 70368 70369 70370 70374 70376 70377 70378 70379 70380 70381 70383 70386 70387 70389 70392 70393 70398 70402 70403 70405 70406 70410 70411 70412 70413 70414 70415 70416 70421 70422 70424 70425 70427 70428 70429 70430 70431 70432 70435 70440 70441 70444 70445 70448 70450 70452 70454 70456 70459 70460 70462 70464 70465 70466 70468 70476 70477 70478 70482 70483 70485 70488 70489 70490 70493 70497 70501 70504 70505 70506 70510 70511 70514 70516 70517 70518 70519 70521 70524 70525 70527 70529 70531 70532 70533 70534 70535 70536 70539 70541 70544 70546 70548 70549 70552 70556 70557 70563 70566 70568 70569 70570 70574 70582 70583 70584 70585 70586 70592 70593 70605 70611 70613 70615 70616 70619 70620 70628 70629 70630 70632 70633 70634 70637 70638 70641 70643 70644 70646 70647 70648 70649 70650 70653 70656 70657 70658 70661 70662 70663 70665 70666 70669 70670 70672 70674 70677 70678 70680 70684 70685 70691 70694 70696 70698 70703 70706 70707 70709 70710 70716 70718 70721 70724 70725 70726 70727 70728 70731 70733 70737 70738 70739 70743 70745 70747 70748 70749 70750 70752 70758 70760 70761 70764 70766 70767 70771 70773 70774 70777 70781 70782 70783 70788 70791 70792 70793 70794 70795 70800 70801 70802 70803 70804 70805 70807 70809 70810 70811 70812 70818 70820 70821 70822 70826 70828 70832 70835 70838 70839 70842 70844 70845 70848 70849 70851 70852 70853 70859 70862 70864 70865 70867 70870 70872 70876 70877 70879 70881 70882 70883 70888 70892 70896 70897 70902 70905 70906 70908 70911 70913 70914 70915 70918 70919 70920 70924 70928 70931 70933 70934 70937 70939 70944 70952 70954 70958 70959 70963 70964 70966 70967 70968 70970 70971 70972 70973 70974 70976 70978 70979 70981 70983 70985 70986 70987 70989 70990 70991 70992 70993 70997 70998 71001 71004 71012 71015 71016 71018 71020 71024 71026 71031 71035 71038 71039 71040 71041 71042 71045 71046 71047 71048 71052 71057 71059 71060 71063 71064 71065 71066 71069 71074 71075 71077 71078 71080 71083 71084 71085 71086 71093 71094 71095 71099 71100 71101 71104 71105 71106 71109 71110 71112 71113 71114 71115 71120 71123 71124 71125 71126 71127 71130 71133 71134 71136 71138 71142 71143 71146 71150 71152 71154 71157 71158 71160 71165 71167 71168 71169 71170 71173 71174 71177 71180 71181 71184 71187 71189 71190 71191 71192 71199 71202 71203 71205 71206 71209 71212 71213 71216 71219 71221 71222 71229 71230 71232 71233 71236 71239 71240 71243 71245 71246 71250 71251 71252 71253 71257 71258 71260 71261 71271 71274 71275 71277 71278 71286 71287 71289 71292 71294 71295 71299 71301 71302 71303 71305 71306 71308 71309 71312 71314 71316 71317 71318 71321 71322 71325 71329 71331 71332 71334 71341 71344 71349 71358 71359 71360 71363 71364 71370 71373 71376 71380 71382 71384 71385 71394 71397 71398 71402 71404 71405 71407 71409 71410 71411 71412 71413 71414 71415 71417 71421 71423 71425 71428 71434 71435 71436 71439 71443 71445 71446 71448 71451 71452 71454 71457 71459 71461 71463 71464 71466 71469 71475 71476 71479 71480 71481 71482 71486 71488 71490 71494 71495 71496 71498 71499 71500 71501 71506 71507 71508 71509 71511 71512 71518 71520 71528 71530 71532 71536 71538 71539 71540 71541 71543 71545 71547 71551 71552 71556 71557 71558 71559 71560 71561 71562 71563 71564 71566 71569 71573 71578 71581 71584 71586 71588 71589 71590 71591 71592 71593 71594 71597 71598 71599 71600 71601 71603 71604 71605 71607 71609 71610 71611 71619 71622 71623 71624 71626 71629 71634 71635 71639 71641 71642 71643 71644 71645 71647 71648 71650 71655 71657 71658 71659 71661 71665 71668 71669 71671 71674 71678 71684 71685 71686 71696 71698 71699 71700 71703 71708 71710 71712 71713 71720 71723 71725 71730 71732 71735 71739 71740 71742 71745 71746 71748 71754 71756 71760 71761 71763 71765 71768 71769 71770 71771 71773 71774 71775 71776 71777 71778 71781 71784 71786 71790 71793 71795 71797 71798 71799 71801 71804 71811 71812 71814 71815 71818 71822 71825 71826 71831 71833 71834 71837 71838 71840 71845 71847 71848 71849 71856 71863 71866 71867 71868 71869 71872 71875 71876 71877 71878 71879 71881 71882 71883 71884 71885 71886 71887 71891 71892 71894 71897 71898 71899 71903 71907 71909 71910 71913 71915 71918 71920 71921 71922 71928 71930 71931 71932 71934 71935 71936 71937 71941 71943 71944 71945 71950 71951 71955 71958 71960 71961 71963 71966 71968 71972 71976 71978 71979 71983 71984 71985 71986 71987 71988 71990 71992 71996 71997 71998 72001 72003 72004 72005 72007 72014 72017 72020 72022 72023 72029 72032 72033 72034 72042 72045 72047 72049 72052 72055 72057 72059 72063 72065 72068 72069 72071 72072 72081 72083 72086 72087 72088 72089 72091 72095 72097 72098 72099 72101 72107 72108 72110 72114 72116 72119 72120 72124 72125 72126 72127 72132 72133 72137 72138 72140 72144 72150 72152 72155 72157 72160 72161 72162 72168 72171 72172 72173 72175 72176 72178 72179 72185 72186 72192 72193 72195 72196 72197 72199 72200 72203 72205 72207 72209 72210 72211 72212 72213 72216 72221 72222 72223 72225 72226 72230 72233 72234 72235 72238 72239 72240 72241 72242 72243 72244 72245 72246 72247 72252 72257 72258 72260 72261 72263 72264 72265 72266 72269 72270 72271 72272 72274 72275 72281 72282 72284 72287 72288 72289 72290 72292 72293 72294 72297 72301 72303 72306 72307 72310 72314 72317 72318 72319 72321 72322 72327 72328 72332 72333 72336 72337 72340 72343 72346 72347 72348 72350 72351 72354 72355 72356 72357 72358 72359 72360 72362 72367 72369 72370 72374 72379 72380 72382 72384 72387 72391 72392 72393 72394 72396 72397 72399 72402 72405 72408 72411 72416 72417 72419 72420 72421 72422 72425 72427 72432 72437 72441 72443 72445 72446 72447 72448 72449 72451 72456 72460 72461 72462 72463 72466 72469 72471 72476 72477 72480 72482 72484 72485 72492 72493 72495 72500 72503 72505 72507 72508 72510 72511 72516 72517 72518 72519 72521 72522 72524 72525 72526 72528 72530 72532 72533 72534 72537 72538 72539 72542 72543 72547 72548 72550 72551 72552 72556 72557 72559 72560 72565 72572 72573 72576 72582 72583 72585 72590 72591 72592 72595 72598 72600 72602 72603 72606 72607 72610 72611 72616 72618 72619 72621 72624 72630 72631 72635 72639 72642 72647 72648 72649 72653 72654 72658 72663 72664 72668 72670 72671 72677 72680 72684 72686 72687 72694 72697 72699 72700 72703 72710 72713 72716 72717 72720 72722 72724 72726 72730 72734 72737 72738 72743 72745 72747 72748 72751 72752 72755 72758 72762 72763 72768 72770 72777 72778 72779 72782 72786 72787 72788 72792 72794 72798 72801 72802 72807 72808 72812 72815 72820 72821 72823 72824 72825 72827 72828 72833 72835 72838 72840 72842 72845 72847 72848 72855 72857 72858 72859 72860 72861 72862 72863 72864 72865 72867 72868 72869 72871 72874 72875 72877 72878 72882 72883 72885 72891 72893 72897 72898 72899 72901 72902 72904 72908 72909 72910 72912 72914 72919 72921 72922 72924 72926 72928 72934 72939 72940 72941 72942 72945 72947 72948 72949 72952 72954 72955 72957 72961 72963 72965 72966 72969 72971 72977 72980 72981 72982 72984 72986 72988 72989 72990 72992 72993 72996 72998 73000 73003 73005 73006 73007 73008 73009 73010 73011 73012 73013 73017 73019 73020 73021 73024 73028 73029 73031 73032 73033 73035 73036 73037 73039 73040 73043 73044 73045 73048 73049 73055 73056 73058 73061 73064 73068 73069 73071 73074 73077 73080 73083 73087 73088 73091 73092 73094 73097 73099 73100 73102 73105 73107 73109 73111 73112 73113 73118 73119 73120 73126 73127 73132 73133 73139 73140 73142 73143 73145 73148 73150 73151 73154 73155 73159 73161 73162 73164 73166 73170 73171 73172 73173 73175 73177 73178 73180 73184 73187 73188 73193 73196 73197 73198 73201 73202 73203 73204 73205 73207 73209 73210 73212 73215 73216 73217 73218 73222 73223 73233 73234 73235 73236 73240 73241 73250 73252 73258 73259 73260 73261 73262 73263 73265 73268 73269 73272 73281 73285 73296 73298 73299 73300 73302 73303 73304 73305 73307 73309 73310 73313 73314 73317 73318 73321 73324 73325 73327 73336 73340 73342 73344 73347 73349 73352 73353 73354 73357 73358 73362 73363 73365 73367 73371 73372 73375 73377 73378 73379 73382 73385 73393 73394 73395 73398 73399 73400 73401 73404 73405 73406 73407 73408 73409 73411 73413 73414 73415 73417 73420 73421 73422 73426 73427 73429 73432 73433 73437 73438 73440 73441 73448 73450 73451 73452 73454 73455 73456 73459 73460 73461 73464 73465 73467 73470 73471 73475 73477 73478 73483 73485 73490 73491 73493 73496 73497 73501 73503 73504 73511 73516 73517 73518 73519 73526 73527 73530 73534 73536 73537 73543 73545 73546 73547 73550 73554 73556 73557 73559 73560 73562 73566 73567 73568 73569 73570 73575 73577 73578 73581 73583 73584 73588 73589 73590 73594 73596 73600 73603 73604 73607 73608 73609 73611 73613 73614 73615 73618 73619 73620 73622 73623 73624 73625 73626 73627 73634 73635 73636 73638 73640 73641 73642 73643 73644 73645 73646 73647 73653 73654 73656 73658 73659 73662 73667 73668 73670 73671 73672 73674 73677 73679 73681 73682 73683 73689 73691 73693 73694 73695 73696 73699 73700 73701 73706 73708 73710 73712 73713 73717 73719 73721 73722 73723 73724 73727 73728 73731 73737 73743 73744 73748 73750 73751 73753 73754 73756 73760 73763 73767 73769 73774 73781 73782 73784 73786 73788 73789 73790 73794 73795 73797 73798 73810 73812 73813 73815 73816 73818 73819 73821 73822 73823 73824 73825 73826 73827 73833 73835 73836 73837 73838 73839 73840 73845 73848 73849 73851 73852 73854 73855 73856 73858 73859 73862 73864 73865 73867 73868 73872 73873 73876 73880 73881 73882 73890 73891 73895 73898 73900 73902 73903 73904 73907 73909 73910 73915 73916 73917 73920 73923 73925 73927 73928 73929 73930 73932 73934 73935 73936 73941 73944 73947 73948 73953 73954 73957 73958 73959 73963 73967 73968 73969 73970 73975 73977 73978 73984 73985 73989 73991 73992 73996 73997 73998 74001 74002 74003 74005 74007 74008 74012 74013 74015 74017 74018 74021 74022 74025 74026 74027 74029 74030 74031 74033 74038 74039 74040 74041 74043 74045 74047 74048 74049 74051 74053 74054 74055 74056 74060 74061 74065 74069 74073 74074 74077 74078 74079 74080 74081 74082 74083 74084 74087 74088 74091 74093 74094 74095 74099 74101 74102 74103 74105 74106 74107 74108 74114 74116 74118 74119 74120 74121 74125 74128 74129 74134 74135 74136 74138 74139 74144 74145 74146 74148 74149 74151 74152 74159 74164 74165 74166 74167 74169 74171 74173 74174 74177 74178 74179 74182 74189 74190 74194 74196 74198 74201 74202 74204 74208 74212 74214 74217 74219 74221 74223 74224 74226 74228 74229 74235 74236 74241 74242 74245 74246 74248 74249 74250 74252 74253 74254 74255 74256 74260 74261 74262 74267 74272 74274 74278 74279 74281 74282 74283 74285 74286 74289 74298 74299 74300 74301 74304 74305 74307 74311 74313 74314 74320 74321 74326 74327 74328 74330 74331 74332 74334 74335 74336 74337 74338 74339 74343 74344 74347 74352 74353 74356 74358 74360 74365 74366 74369 74370 74373 74376 74380 74384 74385 74387 74389 74391 74393 74396 74398 74405 74406 74407 74408 74409 74411 74412 74413 74415 74416 74420 74421 74426 74427 74428 74429 74430 74432 74433 74434 74435 74436 74437 74438 74439 74440 74448 74449 74450 74451 74453 74454 74460 74461 74466 74472 74473 74474 74475 74480 74481 74483 74485 74486 74491 74492 74493 74495 74497 74499 74500 74501 74503 74505 74506 74510 74511 74512 74513 74515 74517 74521 74522 74525 74526 74527 74528 74532 74544 74548 74551 74553 74554 74558 74564 74565 74567 74569 74571 74575 74577 74579 74583 74587 74591 74592 74595 74596 74599 74603 74604 74605 74606 74609 74612 74616 74619 74620 74621 74622 74624 74625 74627 74628 74629 74631 74632 74633 74635 74637 74639 74643 74646 74651 74652 74653 74656 74660 74663 74666 74668 74669 74671 74672 74673 74674 74675 74676 74681 74684 74685 74686 74688 74691 74692 74693 74695 74699 74701 74703 74705 74706 74708 74709 74712 74713 74715 74718 74720 74721 74722 74723 74724 74725 74728 74731 74732 74736 74745 74746 74748 74750 74751 74755 74756 74757 74758 74759 74761 74762 74766 74767 74769 74771 74773 74774 74777 74778 74783 74785 74788 74790 74796 74798 74801 74804 74805 74806 74808 74809 74811 74813 74816 74817 74818 74819 74823 74825 74826 74827 74828 74829 74832 74834 74836 74837 74838 74841 74843 74844 74847 74848 74851 74852 74855 74856 74860 74864 74865 74866 74867 74870 74872 74873 74880 74885 74886 74889 74892 74894 74896 74897 74898 74901 74903 74905 74907 74911 74912 74917 74920 74921 74924 74925 74927 74928 74930 74933 74934 74936 74938 74939 74940 74941 74942 74943 74950 74951 74954 74957 74960 74963 74964 74966 74968 74969 74971 74973 74974 74976 74978 74979 74987 74989 74990 74991 74992 74999 75000 75001 75002 75004 75006 75007 75008 75009 75010 75014 75015 75017 75019 75021 75023 75031 75033 75034 75035 75036 75037 75041 75042 75047 75050 75055 75056 75059 75061 75063 75064 75066 75071 75072 75073 75074 75075 75076 75082 75084 75088 75089 75091 75094 75098 75099 75100 75101 75107 75108 75113 75114 75115 75118 75120 75121 75123 75124 75127 75129 75132 75134 75136 75137 75147 75149 75151 75156 75159 75160 75165 75168 75169 75170 75173 75174 75175 75180 75183 75184 75187 75189 75191 75192 75194 75195 75197 75202 75204 75205 75208 75210 75211 75212 75215 75218 75219 75222 75225 75226 75227 75228 75230 75231 75232 75234 75235 75236 75237 75238 75239 75240 75241 75243 75244 75245 75246 75249 75251 75252 75254 75255 75256 75257 75261 75264 75265 75267 75268 75269 75270 75272 75273 75274 75275 75277 75278 75280 75282 75283 75284 75285 75286 75287 75288 75290 75292 75295 75296 75297 75301 75302 75303 75304 75305 75306 75307 75308 75309 75313 75318 75319 75320 75325 75326 75327 75329 75332 75334 75339 75341 75344 75346 75349 75350 75352 75359 75360 75361 75364 75366 75367 75369 75370 75371 75373 75374 75375 75376 75378 75380 75381 75382 75384 75387 75390 75393 75394 75396 75397 75399 75401 75402 75403 75405 75407 75408 75409 75410 75411 75417 75421 75422 75423 75425 75426 75429 75430 75434 75435 75437 75438 75439 75448 75450 75451 75452 75453 75454 75457 75459 75463 75466 75467 75468 75469 75470 75471 75472 75475 75480 75481 75482 75483 75485 75487 75489 75490 75491 75493 75496 75498 75499 75507 75508 75511 75514 75515 75517 75518 75524 75525 75529 75532 75534 75536 75537 75540 75541 75542 75544 75545 75549 75550 75551 75552 75554 75557 75558 75559 75560 75561 75564 75569 75570 75572 75577 75579 75580 75582 75583 75584 75585 75586 75594 75596 75597 75599 75601 75602 75607 75609 75610 75611 75612 75613 75615 75616 75617 75619 75620 75623 75624 75625 75629 75632 75635 75636 75637 75639 75640 75642 75648 75649 75650 75651 75658 75667 75669 75670 75672 75674 75677 75679 75683 75688 75691 75693 75698 75699 75700 75701 75703 75704 75705 75706 75707 75710 75711 75712 75714 75715 75716 75718 75719 75720 75721 75722 75724 75725 75726 75727 75728 75729 75730 75731 75734 75735 75738 75739 75740 75743 75747 75748 75750 75751 75752 75753 75754 75755 75756 75759 75764 75767 75771 75775 75776 75778 75779 75780 75782 75783 75784 75786 75787 75790 75794 75795 75796 75800 75805 75807 75808 75810 75811 75812 75815 75817 75820 75823 75827 75828 75829 75830 75832 75833 75836 75842 75846 75851 75852 75853 75854 75855 75857 75861 75862 75863 75868 75869 75870 75871 75872 75873 75874 75875 75876 75877 75878 75880 75884 75887 75888 75889 75895 75896 75898 75900 75902 75906 75908 75910 75911 75914 75915 75916 75917 75920 75922 75923 75928 75931 75932 75934 75935 75936 75937 75940 75941 75944 75945 75946 75948 75949 75950 75951 75960 75962 75963 75964 75966 75967 75969 75976 75977 75978 75981 75983 75984 75988 75989 75990 75991 75992 75994 75998 76000 76001 76003 76004 76007 76008 76009 76012 76013 76014 76015 76016 76018 76019 76024 76026 76028 76030 76032 76034 76040 76046 76049 76058 76061 76062 76063 76064 76065 76066 76070 76072 76073 76076 76077 76080 76081 76082 76086 76090 76095 76096 76097 76098 76101 76104 76105 76108 76109 76110 76111 76115 76116 76119 76122 76124 76126 76128 76130 76132 76134 76135 76137 76140 76142 76144 76145 76146 76147 76148 76149 76150 76153 76155 76156 76158 76159 76160 76162 76163 76165 76172 76173 76175 76178 76184 76191 76192 76193 76194 76197 76200 76202 76207 76216 76217 76219 76220 76221 76223 76227 76228 76229 76231 76233 76237 76240 76241 76243 76245 76247 76248 76249 76255 76258 76260 76261 76262 76266 76270 76271 76272 76274 76275 76277 76278 76279 76281 76282 76283 76285 76286 76287 76290 76293 76296 76299 76301 76303 76307 76308 76311 76312 76313 76314 76317 76319 76321 76329 76330 76331 76332 76334 76335 76337 76338 76341 76342 76347 76349 76351 76352 76354 76355 76356 76357 76359 76363 76368 76369 76370 76379 76382 76383 76385 76391 76392 76394 76403 76405 76406 76408 76410 76413 76415 76416 76417 76420 76423 76424 76427 76429 76430 76434 76437 76438 76439 76441 76443 76444 76449 76453 76455 76460 76463 76464 76466 76469 76471 76475 76479 76486 76487 76488 76489 76490 76491 76492 76493 76494 76495 76499 76507 76508 76511 76512 76514 76515 76516 76517 76520 76524 76526 76527 76528 76533 76534 76537 76539 76540 76541 76545 76547 76551 76554 76555 76556 76557 76558 76560 76564 76566 76567 76574 76576 76577 76581 76582 76583 76588 76593 76594 76597 76598 76604 76605 76609 76611 76613 76615 76618 76619 76623 76625 76629 76630 76632 76634 76636 76637 76640 76643 76645 76655 76659 76661 76662 76664 76668 76671 76673 76674 76675 76677 76679 76682 76685 76686 76687 76691 76692 76693 76695 76697 76699 76700 76701 76702 76704 76705 76706 76710 76712 76714 76719 76720 76721 76728 76730 76736 76738 76740 76744 76747 76749 76750 76751 76754 76756 76757 76764 76765 76766 76768 76769 76772 76773 76775 76776 76777 76781 76782 76783 76784 76786 76791 76792 76794 76795 76798 76799 76802 76803 76805 76806 76807 76808 76809 76810 76820 76823 76828 76829 76830 76832 76836 76838 76840 76841 76842 76843 76846 76847 76850 76852 76854 76857 76858 76859 76860 76863 76864 76865 76867 76869 76874 76876 76879 76880 76883 76884 76886 76888 76892 76895 76897 76898 76901 76902 76906 76908 76912 76913 76916 76918 76919 76922 76926 76927 76930 76931 76932 76934 76941 76942 76943 76945 76946 76949 76952 76953 76954 76955 76956 76958 76960 76961 76965 76966 76967 76971 76972 76973 76974 76975 76976 76977 76978 76979 76980 76986 76989 76990 76991 76993 76998 76999 77001 77004 77012 77020 77021 77022 77024 77025 77026 77027 77028 77032 77033 77035 77036 77037 77038 77045 77046 77047 77051 77052 77053 77056 77063 77064 77065 77066 77068 77069 77071 77075 77076 77078 77081 77084 77085 77092 77094 77095 77097 77098 77100 77106 77108 77110 77111 77119 77120 77121 77122 77124 77125 77126 77130 77132 77135 77140 77142 77147 77148 77149 77151 77152 77153 77154 77157 77160 77164 77165 77166 77168 77170 77171 77174 77178 77179 77181 77183 77184 77185 77190 77191 77192 77193 77195 77196 77197 77198 77199 77207 77215 77219 77224 77225 77227 77228 77229 77230 77232 77233 77234 77241 77242 77243 77248 77250 77251 77253 77257 77262 77264 77267 77269 77270 77273 77277 77278 77280 77281 77282 77283 77284 77286 77288 77291 77293 77297 77298 77303 77305 77307 77309 77311 77312 77314 77317 77322 77330 77333 77335 77339 77341 77347 77349 77350 77353 77355 77356 77359 77360 77362 77363 77367 77368 77370 77371 77373 77375 77376 77378 77382 77384 77385 77387 77388 77389 77394 77395 77396 77397 77398 77399 77400 77404 77405 77407 77408 77409 77412 77414 77420 77421 77424 77427 77428 77430 77435 77436 77437 77439 77441 77443 77445 77446 77448 77450 77452 77453 77454 77456 77461 77463 77464 77467 77470 77475 77476 77479 77482 77483 77487 77489 77490 77492 77493 77494 77496 77498 77500 77506 77508 77510 77512 77513 77515 77516 77518 77519 77522 77523 77525 77529 77531 77534 77537 77540 77541 77542 77543 77545 77546 77547 77551 77556 77557 77558 77559 77560 77564 77565 77566 77569 77572 77574 77580 77581 77586 77589 77591 77593 77598 77604 77606 77607 77610 77611 77612 77616 77617 77618 77619 77622 77632 77634 77635 77637 77645 77650 77654 77656 77657 77658 77659 77663 77664 77665 77666 77667 77673 77676 77679 77680 77682 77683 77690 77694 77698 77700 77703 77704 77708 77710 77711 77712 77714 77715 77716 77718 77725 77727 77728 77730 77733 77735 77736 77737 77742 77743 77744 77745 77746 77749 77750 77752 77754 77757 77758 77760 77762 77763 77765 77766 77767 77769 77773 77774 77776 77778 77779 77780 77781 77784 77785 77787 77789 77791 77795 77798 77799 77801 77802 77803 77804 77805 77807 77809 77812 77814 77823 77824 77826 77828 77829 77831 77835 77836 77837 77838 77839 77840 77841 77846 77847 77848 77852 77853 77857 77862 77863 77864 77865 77869 77874 77875 77877 77878 77880 77885 77886 77887 77893 77894 77895 77899 77901 77903 77904 77905 77907 77909 77910 77914 77915 77916 77917 77921 77922 77925 77929 77931 77932 77933 77934 77938 77940 77942 77947 77952 77953 77954 77955 77960 77964 77969 77970 77974 77975 77979 77983 77984 77985 77986 77988 77989 77990 77991 77992 77996 78000 78004 78013 78015 78017 78018 78019 78020 78023 78024 78025 78029 78030 78031 78033 78034 78036 78037 78038 78039 78041 78042 78043 78046 78048 78049 78053 78054 78057 78065 78067 78068 78069 78072 78073 78074 78075 78076 78078 78079 78083 78084 78087 78092 78093 78094 78095 78097 78099 78104 78105 78106 78107 78108 78109 78110 78111 78113 78114 78116 78117 78119 78120 78121 78123 78125 78127 78130 78132 78133 78134 78137 78138 78139 78141 78142 78143 78145 78146 78151 78153 78158 78161 78167 78172 78173 78180 78184 78186 78187 78191 78192 78193 78195 78196 78199 78202 78203 78205 78207 78208 78209 78218 78221 78224 78226 78227 78229 78231 78233 78234 78237 78238 78240 78242 78243 78245 78247 78249 78251 78253 78256 78257 78258 78259 78262 78269 78270 78272 78273 78274 78278 78282 78285 78286 78288 78289 78292 78294 78295 78296 78297 78303 78307 78308 78312 78313 78315 78317 78318 78321 78322 78323 78324 78326 78327 78328 78329 78330 78331 78336 78337 78340 78342 78344 78345 78347 78348 78354 78355 78359 78360 78361 78362 78363 78365 78374 78375 78377 78378 78379 78380 78384 78385 78390 78391 78392 78393 78395 78399 78402 78403 78405 78406 78407 78410 78411 78414 78418 78419 78421 78422 78423 78424 78425 78428 78435 78436 78438 78440 78441 78444 78445 78446 78447 78450 78451 78454 78457 78458 78461 78463 78464 78465 78468 78469 78471 78474 78476 78477 78478 78479 78480 78481 78482 78483 78484 78485 78487 78488 78489 78490 78493 78495 78496 78497 78499 78501 78502 78505 78506 78507 78508 78509 78510 78513 78514 78515 78520 78525 78526 78528 78529 78531 78535 78536 78538 78539 78540 78541 78543 78544 78546 78548 78550 78557 78561 78564 78566 78569 78571 78574 78575 78576 78577 78579 78580 78581 78582 78583 78586 78587 78588 78589 78590 78593 78598 78600 78601 78606 78607 78609 78610 78614 78615 78618 78621 78623 78624 78625 78626 78627 78631 78633 78639 78641 78646 78647 78651 78652 78655 78656 78657 78658 78663 78664 78667 78669 78671 78678 78679 78682 78683 78686 78692 78693 78694 78696 78697 78698 78700 78701 78704 78706 78707 78711 78714 78715 78716 78718 78719 78721 78722 78724 78727 78728 78732 78738 78740 78745 78746 78750 78751 78753 78757 78758 78760 78761 78763 78767 78770 78772 78773 78775 78776 78777 78778 78779 78780 78782 78783 78787 78790 78793 78795 78796 78799 78800 78801 78802 78803 78811 78812 78814 78815 78817 78818 78821 78822 78825 78828 78829 78830 78833 78835 78836 78840 78841 78842 78844 78846 78847 78848 78850 78854 78856 78857 78861 78862 78863 78864 78865 78866 78872 78873 78875 78878 78879 78880 78883 78885 78886 78887 78893 78894 78895 78896 78897 78898 78900 78901 78903 78905 78906 78907 78909 78910 78914 78917 78918 78919 78921 78922 78924 78925 78932 78935 78937 78938 78939 78940 78941 78942 78945 78946 78949 78950 78951 78955 78957 78958 78959 78963 78964 78965 78966 78969 78970 78971 78974 78977 78980 78982 78986 78987 78988 78992 78996 78998 78999 79004 79005 79007 79008 79011 79014 79015 79016 79018 79019 79020 79021 79024 79025 79026 79028 79031 79033 79034 79035 79037 79038 79042 79045 79048 79049 79051 79052 79055 79058 79064 79066 79067 79069 79073 79076 79077 79079 79080 79081 79082 79083 79084 79085 79086 79087 79088 79092 79093 79099 79102 79106 79107 79112 79118 79119 79120 79121 79124 79125 79127 79128 79132 79137 79139 79140 79143 79144 79147 79152 79155 79156 79158 79160 79162 79164 79173 79175 79178 79180 79184 79185 79188 79189 79191 79192 79193 79194 79196 79200 79201 79202 79207 79209 79210 79212 79213 79215 79216 79219 79226 79227 79230 79231 79232 79233 79236 79238 79239 79240 79241 79243 79244 79251 79256 79262 79269 79270 79275 79276 79277 79280 79284 79285 79286 79287 79288 79289 79290 79293 79294 79306 79308 79310 79314 79315 79316 79318 79319 79320 79321 79322 79323 79328 79332 79334 79337 79340 79341 79342 79343 79344 79351 79352 79355 79359 79365 79367 79373 79376 79377 79378 79379 79381 79384 79385 79387 79388 79391 79396 79398 79400 79404 79410 79412 79413 79415 79416 79418 79425 79426 79427 79431 79432 79433 79435 79436 79441 79443 79444 79445 79447 79450 79451 79454 79455 79456 79458 79463 79465 79469 79471 79472 79475 79476 79483 79486 79487 79489 79493 79494 79497 79500 79502 79504 79505 79506 79507 79508 79510 79513 79514 79516 79518 79520 79522 79523 79524 79525 79526 79531 79532 79534 79537 79538 79539 79542 79543 79546 79548 79550 79553 79556 79557 79558 79559 79561 79563 79564 79570 79571 79572 79575 79578 79581 79584 79585 79586 79589 79595 79597 79601 79602 79603 79607 79608 79615 79616 79618 79620 79621 79622 79625 79626 79628 79629 79633 79634 79636 79639 79640 79643 79644 79646 79647 79649 79651 79653 79654 79660 79662 79663 79668 79669 79673 79677 79684 79685 79687 79688 79690 79692 79693 79694 79697 79701 79702 79703 79705 79706 79710 79712 79714 79716 79721 79724 79725 79726 79727 79728 79729 79730 79742 79743 79746 79753 79754 79755 79756 79757 79758 79761 79766 79768 79769 79772 79777 79780 79783 79784 79788 79789 79790 79792 79794 79795 79798 79800 79801 79802 79803 79804 79805 79809 79810 79812 79813 79815 79816 79817 79818 79821 79831 79832 79834 79837 79841 79842 79843 79844 79847 79849 79850 79851 79852 79853 79855 79856 79858 79865 79870 79871 79875 79876 79877 79880 79882 79884 79889 79890 79893 79894 79896 79897 79898 79899 79900 79901 79902 79909 79911 79912 79915 79917 79920 79922 79923 79924 79925 79927 79928 79929 79932 79934 79936 79938 79941 79942 79945 79949 79952 79954 79956 79957 79958 79961 79964 79965 79979 79980 79985 79987 79991 79992 79993 79994 79996 79998 80000 80001 80002 80003 80005 80007 80009 80010 80012 80013 80014 80019 80020 80024 80025 80026 80028 80029 80032 80033 80034 80035 80036 80037 80038 80040 80042 80043 80044 80045 80046 80054 80055 80056 80058 80062 80065 80066 80071 80073 80076 80079 80083 80085 80086 80087 80088 80089 80091 80093 80094 80095 80097 80102 80105 80107 80108 80110 80113 80114 80115 80118 80119 80122 80123 80124 80126 80129 80132 80134 80135 80136 80137 80140 80142 80144 80147 80148 80150 80153 80156 80158 80160 80161 80163 80164 80165 80167 80177 80178 80185 80187 80190 80193 80195 80196 80198 80199 80200 80204 80205 80207 80208 80209 80217 80218 80219 80220 80222 80224 80228 80230 80231 80235 80236 80240 80241 80242 80245 80249 80252 80254 80255 80256 80260 80261 80266 80267 80269 80271 80272 80275 80276 80277 80279 80280 80281 80282 80286 80287 80288 80289 80291 80293 80299 80300 80302 80305 80306 80310 80313 80316 80320 80321 80322 80324 80325 80327 80328 80331 80337 80338 80340 80342 80347 80350 80351 80352 80353 80356 80358 80359 80364 80365 80367 80368 80369 80370 80375 80376 80381 80382 80388 80392 80393 80394 80395 80401 80402 80404 80405 80407 80408 80409 80412 80414 80416 80419 80423 80427 80428 80429 80430 80432 80437 80439 80440 80443 80444 80450 80452 80453 80454 80455 80458 80459 80463 80466 80467 80469 80471 80474 80477 80478 80479 80482 80483 80484 80485 80486 80492 80493 80495 80497 80498 80500 80501 80502 80504 80506 80507 80511 80514 80516 80517 80519 80522 80524 80525 80526 80528 80529 80531 80533 80535 80538 80544 80547 80548 80550 80553 80555 80556 80557 80558 80559 80564 80572 80576 80578 80580 80582 80583 80585 80587 80588 80589 80592 80593 80594 80596 80597 80598 80599 80601 80602 80603 80606 80610 80611 80613 80615 80619 80620 80623 80624 80625 80626 80627 80629 80634 80635 80636 80638 80645 80648 80652 80654 80656 80658 80660 80667 80669 80671 80673 80674 80675 80681 80682 80684 80685 80686 80688 80689 80691 80695 80697 80699 80702 80706 80710 80712 80713 80714 80716 80717 80722 80724 80726 80730 80731 80734 80735 80737 80738 80741 80744 80748 80749 80751 80752 80753 80754 80756 80759 80765 80766 80768 80773 80774 80776 80777 80779 80780 80782 80785 80787 80795 80798 80800 80801 80802 80804 80805 80806 80807 80811 80815 80816 80818 80819 80820 80823 80828 80833 80834 80836 80839 80840 80841 80842 80845 80846 80848 80849 80855 80858 80859 80860 80862 80863 80864 80866 80867 80868 80869 80871 80873 80874 80875 80876 80877 80882 80883 80884 80887 80889 80890 80892 80896 80897 80898 80900 80902 80904 80907 80908 80911 80912 80915 80917 80920 80921 80923 80924 80925 80927 80929 80931 80932 80933 80937 80938 80939 80940 80943 80949 80951 80958 80959 80960 80961 80962 80963 80965 80967 80968 80969 80975 80978 80979 80980 80983 80984 80986 80988 80989 80991 80992 80993 80994 80995 80997 80998 81000 81001 81004 81007 81008 81010 81012 81014 81017 81018 81020 81025 81029 81030 81033 81034 81035 81038 81039 81040 81042 81045 81047 81050 81059 81060 81064 81066 81069 81071 81078 81079 81081 81086 81087 81090 81091 81092 81094 81099 81101 81102 81107 81108 81111 81113 81114 81115 81116 81122 81123 81124 81126 81127 81130 81135 81137 81139 81140 81141 81142 81146 81147 81148 81149 81150 81151 81153 81154 81155 81158 81160 81165 81166 81167 81169 81170 81175 81176 81178 81179 81182 81186 81187 81190 81191 81193 81195 81198 81199 81203 81205 81206 81207 81212 81213 81214 81215 81218 81220 81222 81224 81228 81229 81231 81232 81233 81236 81239 81240 81244 81245 81246 81247 81248 81253 81254 81256 81257 81262 81264 81265 81266 81267 81268 81269 81270 81271 81273 81276 81278 81280 81281 81287 81290 81291 81292 81293 81298 81300 81307 81310 81313 81315 81318 81319 81320 81322 81325 81326 81327 81328 81329 81334 81335 81336 81339 81342 81344 81345 81347 81348 81352 81354 81357 81360 81361 81362 81363 81367 81370 81374 81375 81376 81377 81379 81383 81384 81385 81386 81389 81392 81394 81395 81396 81398 81399 81400 81403 81405 81407 81414 81415 81417 81420 81421 81423 81424 81425 81426 81427 81428 81429 81431 81432 81433 81435 81440 81441 81442 81445 81447 81449 81456 81458 81459 81462 81464 81465 81467 81471 81472 81473 81474 81476 81477 81478 81487 81490 81496 81500 81501 81506 81507 81508 81509 81510 81511 81513 81522 81523 81525 81526 81527 81529 81530 81531 81532 81535 81536 81537 81539 81541 81543 81545 81547 81549 81553 81554 81555 81557 81558 81559 81563 81565 81566 81567 81568 81571 81572 81573 81576 81578 81579 81580 81589 81592 81595 81598 81600 81601 81602 81603 81605 81606 81608 81609 81611 81613 81614 81615 81618 81620 81621 81624 81626 81627 81630 81631 81632 81633 81634 81635 81639 81640 81645 81646 81647 81648 81649 81653 81656 81657 81659 81660 81661 81664 81666 81668 81669 81673 81674 81677 81678 81679 81680 81682 81685 81691 81692 81693 81700 81701 81702 81703 81705 81708 81710 81711 81712 81714 81717 81718 81722 81723 81726 81727 81729 81731 81732 81737 81738 81740 81742 81743 81744 81748 81749 81750 81752 81753 81754 81756 81759 81763 81764 81766 81768 81770 81772 81776 81779 81781 81782 81784 81785 81786 81788 81791 81794 81797 81802 81803 81805 81806 81807 81808 81809 81810 81813 81814 81815 81819 81823 81824 81829 81830 81831 81833 81837 81839 81841 81842 81843 81844 81848 81850 81855 81856 81859 81860 81862 81864 81865 81866 81869 81871 81874 81875 81877 81879 81883 81885 81886 81887 81888 81889 81891 81893 81894 81897 81899 81900 81902 81904 81907 81912 81913 81914 81915 81916 81917 81918 81920 81921 81922 81923 81924 81925 81928 81930 81935 81936 81943 81944 81946 81948 81949 81951 81953 81955 81957 81958 81960 81961 81965 81966 81969 81971 81973 81976 81977 81981 81986 81990 81993 81995 81996 82004 82005 82006 82010 82011 82012 82013 82015 82016 82017 82018 82020 82025 82028 82029 82030 82038 82042 82043 82044 82046 82049 82050 82051 82054 82056 82057 82059 82060 82061 82064 82066 82072 82073 82074 82075 82076 82077 82080 82082 82083 82087 82088 82091 82093 82095 82096 82101 82105 82107 82111 82112 82115 82120 82121 82122 82124 82128 82130 82136 82143 82144 82150 82151 82154 82157 82159 82163 82164 82165 82169 82170 82172 82173 82176 82177 82180 82182 82183 82191 82192 82195 82197 82198 82200 82203 82207 82211 82214 82215 82216 82217 82218 82220 82221 82223 82224 82231 82233 82235 82238 82241 82243 82244 82248 82251 82253 82255 82258 82259 82264 82265 82266 82267 82270 82271 82277 82278 82283 82286 82288 82290 82294 82295 82296 82297 82298 82301 82303 82304 82306 82307 82308 82309 82313 82318 82323 82325 82327 82328 82330 82332 82334 82337 82340 82343 82347 82352 82353 82355 82356 82360 82362 82366 82367 82368 82369 82371 82373 82379 82380 82381 82382 82384 82387 82388 82389 82390 82392 82398 82399 82404 82410 82411 82413 82417 82421 82423 82425 82426 82427 82428 82430 82434 82437 82439 82443 82444 82445 82446 82448 82449 82454 82455 82456 82459 82460 82462 82463 82464 82466 82467 82472 82473 82477 82480 82484 82485 82488 82489 82492 82497 82505 82506 82509 82512 82514 82521 82522 82526 82527 82530 82534 82537 82540 82541 82546 82547 82548 82551 82552 82553 82554 82556 82557 82563 82564 82565 82566 82568 82569 82571 82572 82573 82574 82576 82578 82580 82581 82582 82583 82584 82586 82587 82588 82590 82591 82592 82595 82596 82599 82601 82603 82604 82606 82608 82609 82611 82616 82617 82618 82619 82622 82624 82631 82633 82635 82636 82640 82641 82642 82643 82645 82646 82647 82651 82652 82653 82658 82660 82662 82664 82666 82673 82674 82675 82677 82679 82682 82683 82686 82688 82690 82691 82694 82704 82706 82707 82708 82713 82716 82717 82719 82720 82721 82723 82726 82727 82730 82733 82734 82735 82736 82740 82745 82746 82748 82749 82750 82751 82752 82757 82763 82764 82769 82775 82776 82777 82780 82781 82785 82786 82787 82789 82790 82793 82794 82796 82797 82799 82801 82803 82806 82807 82808 82809 82810 82812 82813 82814 82815 82816 82817 82823 82824 82825 82826 82828 82829 82830 82833 82835 82838 82842 82843 82845 82847 82848 82851 82852 82853 82855 82857 82859 82860 82861 82863 82864 82865 82867 82868 82869 82870 82875 82877 82878 82879 82882 82884 82886 82892 82894 82895 82897 82898 82900 82903 82910 82911 82913 82914 82916 82917 82919 82920 82927 82929 82934 82938 82939 82940 82945 82947 82950 82951 82953 82955 82959 82962 82963 82965 82970 82973 82977 82980 82981 82982 82985 82987 82989 82990 82991 82992 82995 82996 82997 82998 82999 83000 83002 83006 83007 83008 83009 83010 83013 83016 83017 83021 83023 83024 83025 83027 83028 83029 83030 83031 83034 83036 83041 83042 83043 83045 83046 83054 83057 83059 83060 83061 83064 83066 83067 83068 83069 83074 83077 83078 83081 83084 83085 83086 83087 83088 83090 83092 83093 83094 83100 83103 83106 83108 83109 83112 83113 83114 83119 83120 83127 83131 83132 83141 83142 83143 83148 83150 83153 83154 83157 83159 83160 83162 83163 83166 83168 83169 83171 83172 83173 83176 83177 83178 83179 83181 83182 83183 83184 83186 83189 83190 83192 83193 83197 83200 83204 83206 83208 83210 83212 83216 83217 83220 83221 83222 83228 83232 83233 83236 83239 83240 83242 83243 83248 83253 83254 83256 83261 83265 83268 83269 83270 83273 83274 83275 83276 83281 83282 83283 83286 83287 83288 83291 83295 83297 83299 83303 83304 83306 83309 83310 83314 83315 83318 83319 83324 83328 83330 83332 83338 83341 83344 83345 83347 83350 83351 83353 83355 83358 83359 83361 83364 83366 83368 83371 83375 83376 83379 83382 83384 83389 83390 83391 83392 83394 83395 83396 83400 83402 83405 83407 83408 83415 83417 83418 83419 83421 83422 83425 83427 83429 83431 83436 83437 83439 83441 83444 83445 83446 83447 83448 83452 83459 83461 83463 83465 83469 83471 83472 83473 83479 83482 83483 83484 83485 83486 83488 83491 83493 83495 83499 83504 83506 83507 83509 83510 83511 83512 83518 83519 83522 83523 83524 83525 83526 83528 83530 83532 83534 83538 83539 83546 83548 83549 83550 83551 83552 83556 83558 83559 83562 83563 83564 83566 83567 83572 83574 83575 83577 83578 83579 83582 83584 83585 83587 83590 83591 83595 83596 83597 83598 83599 83603 83604 83606 83607 83608 83613 83615 83616 83617 83618 83620 83622 83623 83624 83626 83630 83631 83632 83633 83634 83636 83641 83642 83643 83644 83645 83647 83651 83654 83658 83661 83662 83663 83664 83669 83671 83678 83679 83684 83685 83686 83688 83692 83697 83698 83699 83700 83701 83704 83706 83709 83710 83712 83715 83718 83720 83721 83725 83734 83735 83736 83738 83740 83742 83743 83746 83750 83751 83752 83753 83756 83761 83762 83763 83765 83766 83767 83769 83770 83773 83775 83776 83777 83782 83785 83788 83789 83792 83795 83796 83800 83801 83802 83803 83804 83805 83811 83813 83814 83820 83826 83827 83828 83830 83831 83834 83835 83837 83839 83840 83841 83842 83843 83846 83849 83855 83857 83858 83860 83861 83862 83865 83866 83867 83868 83869 83870 83871 83872 83873 83877 83883 83887 83889 83891 83892 83894 83898 83900 83902 83903 83904 83906 83907 83909 83912 83917 83919 83920 83922 83923 83925 83926 83928 83929 83930 83935 83936 83938 83942 83944 83947 83948 83949 83950 83951 83953 83955 83958 83959 83962 83964 83968 83969 83972 83975 83976 83978 83979 83981 83982 83983 83985 83987 83990 83992 83994 83995 83996 83998 84000 84006 84008 84011 84013 84014 84015 84016 84023 84025 84026 84029 84030 84032 84035 84037 84039 84041 84043 84046 84054 84055 84056 84059 84061 84063 84066 84067 84069 84076 84077 84079 84080 84083 84084 84085 84086 84088 84090 84096 84100 84102 84106 84111 84113 84119 84121 84122 84124 84126 84127 84128 84129 84131 84134 84135 84139 84142 84143 84147 84148 84149 84152 84153 84158 84159 84160 84163 84165 84167 84169 84170 84171 84174 84177 84178 84180 84181 84182 84187 84188 84189 84190 84191 84199 84201 84204 84205 84206 84208 84210 84212 84215 84217 84221 84223 84224 84225 84230 84231 84232 84237 84238 84239 84240 84243 84245 84246 84248 84249 84253 84254 84256 84258 84260 84263 84265 84266 84268 84270 84271 84273 84274 84278 84279 84280 84281 84285 84286 84289 84290 84295 84297 84298 84302 84305 84306 84311 84318 84320 84325 84333 84337 84338 84340 84341 84343 84344 84346 84347 84350 84353 84354 84355 84360 84363 84364 84365 84366 84368 84371 84372 84373 84374 84377 84379 84380 84385 84387 84388 84389 84392 84393 84394 84398 84399 84400 84408 84409 84410 84411 84414 84415 84416 84418 84420 84422 84424 84425 84428 84429 84430 84431 84445 84448 84449 84451 84453 84454 84456 84459 84462 84464 84466 84467 84468 84469 84471 84474 84475 84478 84482 84485 84487 84488 84490 84492 84493 84497 84502 84503 84505 84506 84509 84510 84512 84514 84517 84518 84519 84527 84528 84529 84532 84533 84535 84536 84538 84541 84542 84544 84546 84547 84551 84553 84554 84556 84558 84559 84560 84563 84571 84572 84574 84576 84579 84581 84585 84586 84587 84588 84592 84595 84597 84599 84601 84603 84604 84608 84615 84617 84618 84620 84621 84622 84625 84626 84629 84631 84633 84634 84635 84636 84640 84643 84644 84645 84646 84648 84649 84650 84652 84654 84657 84662 84663 84668 84669 84671 84675 84677 84679 84683 84684 84686 84688 84691 84693 84696 84698 84700 84701 84703 84704 84705 84706 84711 84712 84713 84714 84715 84716 84719 84724 84727 84728 84729 84732 84736 84738 84739 84741 84743 84744 84745 84748 84750 84754 84755 84756 84757 84758 84764 84765 84767 84768 84769 84770 84771 84772 84773 84774 84775 84776 84778 84779 84780 84786 84787 84788 84795 84796 84797 84802 84803 84805 84806 84807 84808 84810 84813 84815 84817 84819 84821 84823 84824 84825 84826 84827 84829 84830 84831 84832 84833 84836 84839 84840 84843 84846 84848 84849 84850 84852 84856 84858 84862 84864 84865 84866 84868 84870 84871 84872 84874 84875 84876 84880 84883 84884 84887 84888 84890 84893 84894 84895 84896 84900 84901 84903 84906 84908 84910 84912 84913 84914 84916 84917 84918 84920 84922 84923 84924 84925 84928 84930 84931 84938 84939 84940 84941 84943 84944 84951 84952 84953 84956 84957 84958 84963 84964 84965 84966 84967 84969 84970 84972 84973 84975 84978 84980 84984 84985 84987 84989 84990 84997 84998 84999 85000 85004 85005 85008 85009 85012 85014 85017 85018 85019 85021 85025 85026 85028 85030 85032 85033 85036 85039 85040 85041 85044 85045 85047 85048 85051 85054 85057 85058 85059 85060 85061 85064 85066 85067 85070 85071 85072 85073 85079 85081 85083 85087 85091 85092 85093 85094 85096 85097 85100 85101 85104 85106 85115 85116 85118 85120 85121 85122 85123 85129 85130 85132 85134 85135 85136 85137 85138 85139 85140 85141 85142 85143 85145 85148 85152 85156 85161 85164 85165 85168 85169 85172 85173 85175 85176 85177 85179 85180 85183 85187 85188 85190 85191 85198 85202 85203 85204 85208 85210 85213 85215 85218 85219 85222 85224 85229 85231 85232 85233 85235 85237 85238 85240 85243 85245 85247 85252 85253 85254 85256 85257 85261 85262 85266 85267 85269 85271 85273 85276 85277 85278 85279 85280 85285 85288 85289 85291 85292 85303 85304 85308 85309 85310 85315 85316 85317 85321 85325 85329 85330 85332 85333 85334 85336 85337 85341 85342 85343 85345 85346 85347 85348 85350 85354 85355 85358 85362 85363 85364 85366 85367 85369 85374 85376 85380 85381 85382 85383 85384 85385 85386 85388 85394 85395 85397 85399 85400 85402 85403 85405 85406 85407 85408 85410 85411 85414 85417 85420 85427 85432 85434 85435 85441 85442 85445 85446 85449 85451 85452 85453 85458 85459 85460 85462 85463 85469 85472 85473 85475 85476 85477 85478 85483 85484 85485 85493 85494 85496 85498 85501 85503 85504 85507 85508 85510 85511 85514 85515 85516 85517 85519 85528 85531 85534 85535 85538 85539 85540 85545 85549 85551 85552 85554 85560 85562 85571 85574 85575 85576 85579 85581 85582 85585 85586 85591 85592 85593 85594 85596 85597 85598 85602 85607 85609 85613 85615 85620 85622 85625 85629 85632 85638 85641 85642 85643 85644 85645 85650 85651 85653 85654 85656 85659 85660 85662 85663 85664 85665 85668 85670 85671 85672 85674 85677 85680 85681 85684 85687 85688 85691 85692 85694 85698 85699 85702 85703 85706 85708 85709 85712 85713 85714 85716 85720 85721 85724 85729 85730 85731 85732 85737 85740 85741 85747 85750 85751 85752 85754 85756 85759 85763 85765 85767 85768 85770 85772 85776 85777 85780 85782 85783 85784 85787 85788 85790 85792 85796 85797 85801 85802 85803 85805 85807 85808 85811 85814 85815 85816 85818 85822 85823 85824 85829 85831 85832 85835 85838 85839 85843 85845 85846 85848 85849 85850 85852 85853 85854 85855 85859 85860 85862 85865 85866 85868 85869 85870 85873 85877 85879 85880 85881 85887 85888 85889 85892 85896 85898 85899 85900 85906 85907 85910 85911 85912 85913 85914 85915 85917 85918 85919 85920 85926 85928 85930 85932 85934 85936 85937 85938 85939 85941 85943 85945 85948 85950 85951 85953 85955 85958 85962 85966 85968 85972 85973 85976 85979 85980 85982 85983 85987 85989 85990 85991 85995 85997 85999 86004 86006 86007 86009 86011 86012 86013 86016 86018 86020 86022 86024 86027 86028 86030 86031 86035 86036 86037 86038 86041 86042 86044 86045 86049 86050 86053 86055 86056 86060 86061 86063 86070 86074 86075 86076 86077 86083 86084 86085 86086 86087 86089 86090 86091 86092 86094 86095 86096 86098 86100 86101 86105 86106 86110 86111 86114 86115 86119 86120 86122 86127 86128 86129 86131 86132 86134 86138 86139 86145 86146 86149 86155 86157 86158 86159 86162 86168 86170 86173 86174 86178 86181 86182 86183 86185 86187 86188 86189 86190 86191 86192 86193 86194 86196 86197 86198 86201 86202 86203 86204 86209 86210 86213 86217 86218 86219 86220 86223 86224 86226 86228 86229 86232 86235 86239 86240 86241 86242 86243 86244 86245 86246 86248 86250 86251 86252 86254 86259 86263 86264 86265 86269 86270 86272 86274 86284 86287 86291 86292 86293 86295 86300 86301 86302 86307 86308 86313 86317 86319 86321 86322 86324 86325 86326 86328 86337 86340 86341 86342 86343 86345 86347 86351 86353 86354 86358 86359 86360 86361 86363 86364 86367 86369 86370 86372 86378 86380 86384 86388 86389 86390 86394 86397 86400 86401 86404 86405 86410 86411 86412 86413 86415 86416 86417 86422 86423 86425 86426 86427 86430 86431 86432 86433 86434 86438 86441 86442 86443 86444 86445 86447 86449 86452 86455 86457 86466 86467 86469 86473 86476 86481 86482 86483 86485 86488 86491 86494 86496 86498 86503 86504 86506 86507 86514 86517 86518 86521 86524 86525 86526 86530 86532 86537 86542 86543 86545 86548 86554 86558 86559 86560 86561 86564 86572 86575 86576 86580 86581 86582 86585 86587 86588 86589 86591 86592 86593 86598 86599 86601 86602 86603 86604 86605 86607 86608 86609 86610 86612 86613 86614 86615 86616 86618 86622 86623 86624 86625 86630 86631 86632 86633 86634 86636 86637 86639 86640 86644 86647 86648 86649 86653 86654 86655 86656 86657 86658 86659 86660 86661 86662 86664 86666 86667 86672 86673 86674 86676 86677 86679 86680 86683 86684 86686 86694 86695 86697 86698 86702 86704 86705 86707 86709 86712 86713 86715 86725 86726 86727 86730 86731 86733 86735 86736 86738 86739 86741 86743 86744 86745 86747 86753 86755 86757 86759 86760 86761 86764 86770 86771 86772 86774 86775 86776 86780 86782 86784 86785 86787 86792 86797 86800 86802 86803 86804 86809 86810 86811 86813 86815 86816 86817 86818 86819 86821 86822 86828 86832 86834 86835 86838 86839 86841 86842 86843 86844 86848 86849 86851 86854 86856 86858 86862 86866 86868 86872 86873 86874 86876 86877 86879 86884 86885 86886 86888 86889 86891 86892 86893 86896 86902 86903 86906 86911 86913 86915 86916 86920 86921 86927 86929 86930 86931 86936 86938 86942 86943 86945 86946 86947 86948 86951 86953 86955 86957 86958 86960 86961 86965 86969 86972 86973 86975 86977 86978 86980 86982 86984 86986 86992 86994 86995 86996 86998 87000 87002 87003 87005 87006 87009 87014 87019 87020 87021 87022 87023 87026 87029 87030 87031 87035 87036 87044 87045 87051 87052 87053 87055 87060 87061 87063 87064 87065 87066 87067 87068 87071 87072 87079 87082 87083 87084 87089 87090 87091 87095 87098 87099 87100 87101 87102 87103 87106 87108 87109 87110 87114 87118 87122 87124 87125 87126 87127 87128 87130 87131 87133 87135 87136 87137 87139 87142 87145 87147 87150 87155 87156 87159 87161 87162 87163 87166 87167 87169 87170 87174 87175 87180 87183 87185 87187 87188 87193 87194 87195 87196 87199 87201 87203 87207 87210 87211 87214 87215 87217 87218 87219 87221 87222 87223 87225 87226 87228 87233 87235 87236 87238 87242 87244 87245 87246 87247 87249 87250 87251 87256 87263 87264 87270 87271 87274 87281 87282 87286 87292 87293 87296 87298 87301 87302 87303 87304 87306 87310 87311 87316 87318 87319 87320 87322 87323 87325 87326 87327 87335 87339 87340 87344 87345 87350 87353 87354 87355 87356 87362 87365 87366 87367 87368 87372 87373 87375 87376 87378 87379 87383 87385 87390 87391 87392 87393 87394 87395 87397 87400 87404 87407 87409 87410 87412 87419 87421 87425 87427 87429 87430 87431 87432 87434 87438 87440 87444 87445 87446 87447 87448 87450 87451 87452 87453 87460 87461 87462 87464 87467 87472 87475 87477 87478 87479 87485 87486 87487 87488 87494 87496 87497 87502 87503 87504 87508 87512 87513 87516 87517 87519 87524 87526 87528 87529 87530 87531 87532 87534 87535 87537 87538 87540 87544 87546 87548 87550 87555 87556 87557 87560 87562 87567 87568 87569 87570 87573 87580 87581 87584 87589 87592 87597 87601 87602 87606 87607 87609 87610 87611 87614 87615 87616 87618 87621 87625 87627 87629 87630 87633 87634 87636 87639 87643 87646 87649 87653 87658 87660 87661 87662 87664 87666 87668 87673 87677 87682 87684 87685 87686 87688 87689 87691 87693 87695 87696 87700 87701 87704 87706 87707 87708 87709 87711 87713 87717 87720 87723 87731 87732 87735 87736 87738 87741 87742 87745 87748 87750 87756 87758 87760 87761 87762 87765 87766 87767 87770 87773 87777 87778 87781 87784 87785 87787 87788 87789 87796 87797 87798 87799 87800 87802 87805 87806 87810 87812 87813 87814 87815 87817 87819 87821 87822 87823 87824 87825 87826 87828 87829 87830 87831 87833 87834 87835 87840 87843 87844 87847 87849 87852 87853 87855 87856 87862 87863 87864 87865 87867 87868 87870 87871 87872 87873 87875 87877 87882 87883 87885 87889 87890 87891 87892 87898 87900 87902 87904 87908 87913 87915 87917 87918 87920 87921 87922 87925 87928 87930 87931 87934 87937 87939 87942 87945 87947 87948 87951 87952 87953 87954 87955 87961 87962 87967 87968 87970 87973 87974 87976 87977 87980 87981 87983 87984 87985 87986 87991 87994 88000 88001 88004 88012 88015 88016 88019 88020 88023 88024 88026 88027 88033 88034 88037 88041 88043 88046 88047 88048 88049 88050 88051 88052 88058 88060 88061 88068 88069 88071 88072 88075 88080 88085 88090 88092 88095 88096 88097 88098 88099 88102 88103 88105 88109 88116 88118 88121 88122 88130 88132 88133 88134 88136 88137 88139 88146 88147 88152 88155 88157 88159 88161 88162 88163 88164 88168 88169 88171 88178 88180 88181 88183 88185 88187 88192 88195 88198 88201 88202 88206 88208 88209 88210 88211 88212 88214 88216 88217 88219 88221 88223 88224 88226 88228 88229 88230 88233 88235 88236 88238 88239 88242 88249 88252 88255 88256 88257 88258 88259 88260 88264 88267 88269 88274 88275 88276 88278 88279 88280 88285 88286 88287 88288 88289 88290 88293 88295 88296 88297 88299 88300 88302 88303 88308 88309 88312 88316 88317 88321 88325 88329 88330 88332 88333 88334 88336 88338 88339 88340 88342 88345 88346 88348 88349 88354 88355 88356 88358 88359 88360 88365 88367 88370 88373 88374 88376 88377 88378 88379 88380 88385 88389 88390 88394 88396 88397 88399 88401 88404 88409 88411 88412 88413 88414 88417 88419 88420 88423 88425 88426 88427 88432 88438 88441 88442 88444 88446 88448 88449 88452 88453 88454 88455 88456 88458 88459 88460 88462 88463 88465 88468 88469 88470 88475 88476 88478 88483 88485 88486 88487 88490 88491 88492 88493 88494 88495 88496 88497 88500 88501 88503 88508 88509 88514 88518 88519 88520 88522 88523 88529 88533 88535 88536 88540 88541 88543 88544 88545 88546 88551 88555 88556 88560 88566 88572 88574 88577 88578 88579 88580 88582 88583 88584 88587 88588 88589 88598 88599 88601 88602 88604 88605 88609 88611 88612 88615 88620 88621 88623 88624 88626 88628 88632 88633 88634 88636 88642 88643 88644 88645 88646 88649 88652 88653 88654 88658 88661 88662 88664 88665 88666 88667 88668 88671 88676 88678 88680 88681 88683 88684 88687 88689 88696 88697 88699 88700 88703 88704 88705 88708 88709 88712 88714 88717 88718 88720 88721 88725 88727 88728 88729 88731 88733 88736 88738 88741 88742 88743 88744 88748 88749 88752 88753 88754 88756 88757 88759 88761 88763 88768 88771 88772 88773 88777 88780 88782 88784 88785 88787 88788 88792 88797 88798 88801 88802 88807 88808 88809 88812 88814 88815 88817 88820 88823 88825 88827 88831 88833 88834 88838 88841 88842 88843 88847 88850 88851 88852 88854 88859 88862 88864 88868 88873 88874 88875 88877 88878 88880 88883 88888 88892 88894 88895 88896 88898 88899 88900 88901 88902 88904 88906 88907 88910 88911 88913 88914 88916 88917 88918 88919 88920 88921 88923 88927 88931 88932 88934 88936 88939 88940 88945 88949 88951 88955 88956 88958 88963 88964 88965 88966 88969 88972 88973 88974 88978 88979 88980 88982 88983 88984 88988 88989 88991 89004 89006 89009 89011 89012 89014 89018 89020 89024 89027 89029 89036 89037 89038 89039 89040 89041 89042 89043 89047 89053 89054 89055 89056 89057 89062 89064 89065 89067 89068 89069 89071 89072 89074 89075 89076 89077 89078 89079 89084 89085 89086 89089 89098 89100 89105 89106 89107 89108 89110 89117 89122 89124 89125 89128 89130 89133 89134 89135 89136 89140 89141 89143 89144 89145 89148 89150 89152 89154 89156 89157 89158 89159 89164 89165 89167 89171 89172 89173 89175 89178 89180 89181 89182 89183 89184 89185 89188 89189 89193 89198 89199 89202 89204 89205 89207 89208 89210 89211 89213 89216 89217 89220 89222 89223 89225 89229 89235 89236 89240 89242 89243 89246 89247 89248 89251 89255 89256 89257 89258 89260 89261 89264 89266 89274 89275 89276 89278 89285 89291 89293 89295 89296 89297 89298 89299 89300 89301 89302 89303 89306 89307 89310 89313 89315 89320 89322 89325 89327 89329 89330 89331 89333 89338 89340 89341 89343 89346 89347 89348 89352 89356 89357 89358 89359 89360 89362 89363 89364 89365 89366 89369 89370 89371 89373 89374 89375 89376 89377 89380 89381 89382 89384 89385 89391 89395 89397 89399 89402 89404 89405 89408 89409 89410 89411 89412 89413 89414 89416 89417 89418 89422 89423 89426 89427 89428 89429 89431 89433 89434 89436 89437 89438 89439 89442 89443 89444 89446 89451 89454 89458 89460 89461 89462 89464 89465 89466 89467 89468 89469 89470 89473 89479 89480 89481 89487 89488 89489 89491 89492 89495 89496 89497 89499 89500 89501 89502 89503 89505 89508 89509 89510 89513 89515 89517 89518 89520 89522 89527 89530 89535 89537 89540 89541 89545 89546 89547 89550 89553 89554 89556 89557 89566 89572 89574 89576 89580 89581 89582 89584 89586 89587 89588 89592 89600 89603 89605 89606 89607 89608 89611 89612 89614 89616 89621 89626 89628 89632 89633 89635 89636 89637 89639 89645 89647 89649 89652 89653 89654 89657 89658 89662 89663 89665 89666 89667 89668 89673 89675 89676 89683 89689 89690 89693 89697 89699 89701 89702 89706 89709 89710 89714 89715 89717 89721 89722 89725 89728 89729 89730 89731 89735 89738 89741 89742 89749 89751 89752 89755 89756 89760 89766 89767 89772 89774 89777 89779 89780 89782 89784 89785 89786 89792 89793 89797 89798 89799 89802 89803 89804 89807 89810 89812 89817 89819 89820 89828 89829 89830 89831 89832 89833 89834 89837 89842 89843 89845 89846 89847 89848 89849 89850 89853 89856 89860 89861 89862 89863 89865 89866 89867 89868 89870 89874 89877 89879 89880 89882 89889 89892 89893 89901 89902 89903 89905 89907 89908 89909 89910 89911 89912 89913 89916 89918 89920 89921 89922 89923 89924 89925 89928 89931 89932 89938 89939 89942 89949 89950 89956 89957 89958 89960 89961 89962 89963 89967 89969 89970 89971 89973 89974 89975 89976 89981 89982 89988 89989 89991 89992 89995 89997 89999 90003 90006 90007 90008 90011 90013 90014 90016 90018 90019 90022 90023 90024 90026 90027 90029 90031 90032 90033 90034 90038 90039 90040 90041 90046 90048 90049 90051 90052 90053 90057 90058 90061 90062 90064 90068 90069 90074 90075 90079 90081 90083 90084 90087 90088 90089 90090 90092 90094 90096 90097 90098 90099 90106 90113 90114 90117 90118 90120 90121 90123 90124 90125 90129 90134 90136 90138 90139 90140 90141 90146 90149 90151 90153 90154 90157 90159 90160 90167 90170 90171 90173 90175 90179 90184 90185 90186 90187 90191 90195 90196 90197 90199 90203 90204 90205 90206 90207 90208 90214 90216 90222 90224 90225 90226 90227 90229 90232 90234 90235 90236 90239 90240 90241 90242 90245 90246 90248 90249 90251 90252 90254 90255 90256 90259 90260 90261 90262 90266 90267 90269 90271 90272 90275 90278 90279 90280 90281 90282 90283 90284 90287 90288 90289 90290 90291 90295 90298 90299 90300 90301 90306 90307 90308 90309 90310 90311 90312 90313 90316 90318 90319 90320 90321 90322 90324 90325 90326 90328 90330 90332 90333 90335 90338 90341 90342 90344 90345 90348 90349 90352 90354 90356 90357 90359 90361 90365 90367 90369 90370 90371 90372 90377 90381 90384 90385 90386 90387 90390 90391 90392 90394 90395 90398 90402 90403 90404 90406 90407 90408 90414 90416 90417 90418 90419 90421 90424 90427 90431 90432 90433 90434 90435 90439 90442 90445 90447 90451 90455 90458 90459 90466 90467 90469 90470 90472 90473 90476 90481 90485 90486 90487 90488 90491 90492 90493 90495 90496 90501 90503 90504 90505 90507 90509 90513 90515 90516 90517 90519 90523 90525 90527 90528 90529 90530 90531 90532 90534 90535 90536 90537 90538 90539 90541 90542 90543 90545 90547 90548 90549 90551 90553 90555 90558 90560 90567 90568 90573 90574 90575 90579 90580 90581 90582 90583 90588 90589 90590 90592 90593 90595 90597 90598 90599 90600 90602 90606 90609 90610 90611 90613 90614 90615 90616 90617 90621 90622 90624 90625 90627 90628 90633 90636 90637 90638 90639 90640 90641 90645 90646 90652 90656 90659 90660 90661 90662 90664 90666 90667 90668 90670 90675 90677 90678 90679 90683 90689 90690 90691 90696 90697 90698 90699 90701 90702 90705 90706 90708 90709 90710 90712 90720 90722 90723 90725 90726 90727 90729 90730 90731 90735 90739 90741 90742 90744 90752 90753 90754 90757 90759 90760 90762 90764 90765 90767 90768 90769 90770 90772 90773 90774 90775 90779 90781 90784 90788 90790 90794 90795 90798 90800 90804 90805 90810 90812 90815 90821 90823 90825 90826 90828 90829 90830 90832 90837 90838 90845 90847 90850 90853 90854 90860 90861 90862 90863 90864 90866 90869 90877 90878 90879 90885 90889 90893 90895 90896 90903 90904 90906 90907 90908 90912 90914 90915 90917 90920 90923 90930 90931 90932 90933 90934 90936 90940 90944 90946 90947 90950 90952 90956 90958 90959 90961 90962 90965 90967 90968 90969 90970 90975 90979 90980 90981 90982 90985 90986 90988 90990 90992 90996 90999 91005 91008 91010 91013 91017 91018 91019 91020 91024 91034 91035 91039 91040 91044 91049 91053 91054 91055 91057 91061 91066 91068 91070 91072 91075 91076 91081 91082 91084 91085 91086 91087 91089 91091 91092 91095 91097 91098 91103 91104 91108 91110 91111 91113 91114 91115 91117 91118 91119 91127 91132 91133 91135 91136 91138 91144 91147 91148 91151 91153 91156 91157 91158 91159 91161 91162 91163 91164 91165 91166 91167 91174 91176 91178 91179 91182 91183 91186 91187 91188 91192 91193 91197 91198 91201 91204 91206 91207 91208 91212 91214 91220 91221 91227 91228 91230 91231 91232 91234 91236 91237 91241 91247 91250 91252 91255 91258 91259 91262 91263 91264 91266 91268 91272 91273 91276 91277 91278 91280 91281 91282 91283 91284 91285 91286 91288 91289 91293 91304 91306 91307 91315 91316 91317 91319 91324 91325 91327 91328 91329 91334 91335 91340 91341 91342 91344 91348 91349 91350 91351 91354 91356 91357 91359 91364 91367 91369 91372 91374 91378 91380 91384 91385 91386 91390 91395 91405 91406 91407 91409 91410 91411 91412 91413 91414 91415 91416 91418 91419 91420 91421 91424 91433 91435 91438 91439 91444 91445 91447 91448 91450 91453 91455 91459 91463 91464 91465 91468 91470 91471 91473 91474 91475 91477 91478 91479 91484 91486 91488 91495 91496 91497 91504 91505 91510 91511 91513 91517 91518 91519 91522 91523 91524 91526 91527 91534 91538 91539 91541 91542 91543 91546 91547 91552 91553 91556 91559 91561 91563 91564 91569 91573 91575 91576 91577 91578 91579 91581 91584 91586 91588 91590 91594 91595 91597 91599 91601 91602 91604 91606 91609 91610 91612 91614 91616 91619 91620 91621 91622 91623 91630 91631 91635 91636 91640 91642 91644 91645 91648 91650 91651 91653 91654 91655 91659 91663 91665 91666 91667 91668 91673 91674 91675 91678 91686 91687 91689 91690 91692 91693 91696 91697 91699 91701 91702 91703 91707 91708 91712 91714 91716 91718 91719 91722 91724 91730 91732 91733 91735 91736 91738 91739 91740 91743 91744 91745 91753 91755 91756 91757 91760 91761 91762 91765 91767 91773 91774 91775 91778 91780 91782 91784 91785 91787 91788 91790 91791 91795 91796 91797 91800 91805 91806 91809 91813 91814 91815 91817 91818 91819 91822 91825 91827 91828 91829 91830 91831 91832 91835 91836 91838 91839 91840 91843 91844 91847 91853 91854 91857 91859 91861 91867 91869 91870 91873 91877 91879 91880 91883 91885 91886 91887 91889 91890 91891 91892 91893 91895 91897 91898 91899 91900 91901 91902 91908 91909 91911 91912 91914 91915 91917 91919 91922 91926 91927 91928 91930 91932 91934 91937 91943 91946 91947 91951 91961 91962 91963 91965 91967 91969 91975 91978 91981 91983 91987 91989 91992 91994 91995 92004 92011 92012 92013 92014 92018 92021 92023 92025 92027 92029 92031 92033 92035 92038 92039 92041 92047 92048 92052 92053 92054 92063 92065 92069 92070 92071 92072 92073 92078 92082 92083 92084 92085 92086 92087 92088 92090 92092 92093 92095 92099 92100 92101 92102 92103 92108 92109 92111 92113 92114 92118 92120 92125 92127 92129 92134 92135 92139 92140 92142 92143 92151 92152 92155 92157 92159 92161 92162 92163 92164 92166 92168 92170 92171 92177 92178 92179 92182 92183 92185 92187 92189 92191 92193 92194 92196 92197 92199 92201 92202 92205 92207 92208 92211 92212 92215 92217 92221 92225 92226 92227 92230 92234 92235 92239 92241 92242 92243 92244 92247 92248 92251 92252 92253 92255 92256 92259 92260 92264 92267 92269 92270 92271 92274 92277 92278 92279 92281 92283 92284 92285 92286 92287 92289 92293 92295 92298 92299 92302 92303 92306 92309 92310 92311 92312 92313 92314 92315 92316 92317 92318 92319 92320 92324 92325 92326 92330 92331 92332 92334 92336 92337 92339 92340 92342 92344 92347 92350 92351 92352 92354 92355 92356 92358 92359 92364 92367 92368 92369 92371 92372 92373 92374 92379 92380 92381 92384 92388 92390 92391 92400 92403 92404 92405 92406 92407 92409 92410 92411 92413 92415 92417 92418 92419 92421 92422 92423 92432 92436 92437 92440 92443 92446 92451 92453 92455 92458 92459 92460 92462 92463 92464 92465 92468 92470 92471 92472 92476 92480 92483 92484 92485 92487 92488 92489 92494 92496 92499 92500 92501 92503 92506 92507 92516 92517 92518 92519 92520 92524 92526 92530 92532 92534 92538 92540 92542 92543 92544 92549 92550 92551 92552 92554 92555 92557 92559 92560 92562 92564 92574 92575 92583 92584 92589 92592 92593 92594 92595 92599 92604 92605 92607 92609 92613 92614 92615 92617 92624 92625 92630 92633 92636 92638 92641 92642 92645 92647 92653 92655 92658 92659 92661 92662 92665 92666 92667 92670 92674 92678 92680 92682 92684 92685 92687 92688 92689 92693 92694 92695 92697 92699 92701 92702 92706 92711 92718 92720 92723 92729 92733 92734 92736 92738 92742 92743 92747 92748 92749 92750 92752 92754 92756 92757 92759 92760 92761 92768 92771 92774 92775 92777 92782 92783 92784 92786 92789 92791 92797 92799 92801 92804 92806 92808 92810 92811 92813 92817 92818 92819 92822 92829 92831 92834 92838 92839 92840 92842 92844 92847 92850 92852 92854 92855 92858 92859 92861 92862 92863 92864 92865 92867 92868 92873 92876 92879 92881 92883 92893 92895 92896 92897 92899 92901 92903 92905 92907 92909 92910 92911 92913 92915 92916 92918 92920 92921 92922 92924 92926 92933 92936 92938 92940 92941 92942 92948 92950 92953 92959 92961 92965 92966 92967 92969 92970 92971 92976 92978 92979 92980 92982 92984 92988 92989 92990 92997 92998 93000 93002 93006 93008 93011 93015 93016 93024 93028 93031 93034 93036 93039 93042 93043 93045 93046 93047 93050 93055 93059 93060 93061 93062 93064 93068 93069 93070 93072 93076 93081 93084 93086 93087 93088 93089 93090 93091 93092 93093 93095 93102 93105 93108 93109 93114 93115 93116 93120 93125 93129 93137 93138 93140 93144 93145 93147 93150 93152 93162 93163 93166 93170 93173 93174 93175 93182 93184 93185 93187 93190 93191 93193 93195 93198 93199 93204 93206 93208 93211 93213 93214 93219 93221 93223 93225 93226 93227 93228 93230 93234 93236 93238 93240 93244 93248 93249 93251 93252 93253 93254 93261 93263 93264 93266 93269 93270 93271 93280 93281 93284 93285 93286 93288 93294 93295 93296 93299 93301 93302 93308 93309 93310 93311 93317 93318 93321 93322 93323 93324 93326 93327 93328 93330 93332 93335 93336 93337 93338 93346 93347 93348 93349 93350 93351 93352 93353 93354 93358 93359 93363 93364 93366 93367 93368 93369 93378 93383 93384 93386 93391 93392 93393 93396 93397 93399 93402 93403 93404 93406 93411 93412 93414 93415 93417 93418 93421 93422 93424 93425 93426 93427 93428 93430 93431 93435 93436 93438 93443 93446 93447 93448 93451 93452 93453 93454 93456 93458 93459 93460 93462 93464 93465 93467 93468 93469 93470 93471 93472 93473 93474 93479 93480 93481 93484 93488 93489 93490 93491 93493 93495 93496 93498 93500 93505 93506 93507 93508 93509 93510 93512 93513 93514 93515 93518 93519 93520 93521 93522 93531 93534 93535 93536 93537 93540 93542 93543 93545 93549 93553 93560 93564 93565 93566 93569 93572 93577 93578 93579 93580 93585 93586 93591 93596 93599 93602 93604 93605 93611 93613 93615 93616 93618 93619 93621 93622 93625 93627 93629 93632 93637 93641 93644 93645 93649 93650 93651 93653 93658 93659 93662 93663 93664 93669 93670 93671 93672 93675 93678 93680 93681 93683 93692 93693 93695 93696 93697 93702 93705 93707 93710 93711 93713 93716 93717 93718 93721 93724 93725 93726 93728 93729 93730 93739 93741 93742 93746 93748 93750 93751 93752 93754 93755 93760 93761 93762 93763 93767 93769 93770 93772 93773 93775 93776 93777 93778 93783 93784 93787 93792 93793 93794 93797 93801 93805 93806 93807 93809 93811 93814 93815 93816 93820 93822 93823 93825 93827 93832 93836 93837 93839 93840 93843 93846 93850 93851 93855 93856 93858 93863 93866 93869 93872 93873 93875 93878 93885 93888 93890 93892 93899 93903 93907 93912 93913 93916 93917 93919 93920 93921 93922 93926 93927 93930 93934 93936 93939 93940 93943 93945 93946 93947 93948 93953 93959 93960 93962 93965 93966 93967 93969 93972 93975 93977 93978 93979 93987 93993 93997 93998 94004 94005 94007 94008 94009 94012 94013 94017 94019 94021 94022 94024 94025 94033 94034 94035 94036 94038 94039 94040 94041 94045 94046 94050 94051 94053 94054 94055 94056 94057 94058 94059 94060 94063 94066 94067 94068 94069 94070 94072 94073 94074 94076 94077 94080 94083 94085 94090 94091 94094 94096 94098 94100 94104 94105 94107 94109 94111 94113 94114 94116 94117 94121 94122 94123 94124 94125 94129 94131 94132 94134 94135 94137 94138 94140 94142 94143 94144 94145 94146 94150 94153 94157 94159 94160 94161 94162 94164 94167 94171 94174 94176 94177 94179 94181 94183 94184 94186 94187 94188 94192 94193 94196 94199 94200 94201 94203 94204 94205 94206 94209 94212 94213 94218 94219 94220 94221 94222 94224 94225 94232 94234 94235 94236 94237 94240 94241 94242 94243 94244 94245 94247 94249 94252 94253 94263 94265 94266 94270 94273 94279 94281 94282 94283 94285 94286 94292 94295 94298 94301 94302 94303 94304 94310 94312 94313 94318 94319 94320 94324 94325 94330 94331 94333 94334 94335 94336 94337 94338 94339 94341 94343 94345 94346 94347 94350 94351 94354 94356 94357 94360 94362 94363 94365 94366 94369 94370 94372 94373 94374 94377 94378 94380 94384 94387 94388 94392 94393 94396 94397 94398 94400 94403 94404 94405 94406 94408 94409 94410 94412 94422 94424 94425 94426 94428 94429 94431 94433 94434 94435 94437 94438 94443 94444 94446 94447 94448 94449 94450 94451 94453 94457 94458 94459 94462 94467 94469 94473 94474 94475 94477 94479 94481 94485 94486 94495 94496 94503 94506 94507 94509 94510 94511 94513 94514 94515 94517 94519 94520 94521 94522 94524 94526 94528 94531 94535 94538 94540 94541 94544 94548 94549 94555 94556 94559 94562 94563 94572 94574 94576 94578 94580 94581 94582 94584 94587 94588 94589 94590 94594 94597 94598 94600 94601 94604 94609 94610 94611 94612 94617 94618 94619 94621 94622 94627 94630 94632 94633 94634 94635 94637 94640 94641 94644 94645 94647 94648 94654 94655 94657 94658 94661 94663 94664 94670 94672 94674 94675 94677 94681 94686 94688 94689 94692 94693 94694 94695 94696 94699 94701 94704 94705 94706 94710 94713 94717 94718 94720 94721 94722 94726 94729 94731 94732 94740 94741 94742 94745 94746 94755 94756 94757 94758 94761 94762 94763 94764 94766 94768 94770 94772 94776 94777 94778 94782 94785 94788 94789 94790 94792 94795 94796 94797 94800 94802 94812 94814 94815 94816 94817 94819 94820 94821 94823 94826 94828 94830 94836 94837 94839 94840 94841 94842 94843 94851 94852 94857 94858 94861 94862 94865 94868 94869 94871 94872 94878 94880 94882 94884 94886 94887 94888 94889 94890 94891 94893 94896 94897 94899 94900 94907 94909 94911 94912 94914 94918 94920 94921 94923 94924 94925 94926 94927 94928 94929 94930 94933 94935 94936 94939 94944 94945 94949 94956 94957 94958 94959 94960 94961 94962 94963 94967 94968 94970 94973 94974 94977 94978 94982 94983 94985 94987 94989 94990 94992 94993 94997 94999 95000 95002 95003 95005 95007 95009 95011 95012 95016 95018 95022 95023 95024 95025 95027 95028 95030 95032 95034 95036 95037 95039 95042 95043 95044 95045 95051 95058 95059 95060 95061 95063 95065 95066 95069 95072 95073 95074 95075 95077 95079 95081 95082 95083 95085 95086 95088 95092 95093 95095 95096 95097 95098 95099 95102 95105 95108 95109 95110 95112 95113 95115 95116 95119 95120 95121 95124 95127 95128 95130 95132 95134 95135 95137 95138 95139 95140 95141 95143 95146 95148 95149 95150 95151 95153 95158 95161 95162 95166 95167 95168 95169 95171 95175 95180 95182 95184 95185 95187 95188 95189 95191 95194 95197 95200 95203 95204 95205 95206 95209 95210 95211 95212 95213 95214 95219 95223 95225 95228 95229 95231 95233 95234 95235 95240 95243 95245 95247 95248 95251 95252 95253 95255 95256 95257 95259 95262 95265 95266 95268 95270 95275 95276 95278 95280 95281 95282 95287 95288 95289 95290 95292 95293 95294 95295 95296 95299 95305 95310 95311 95313 95314 95317 95318 95319 95320 95324 95325 95327 95328 95329 95330 95331 95332 95333 95338 95339 95341 95342 95343 95345 95347 95348 95353 95355 95357 95364 95365 95366 95367 95368 95373 95374 95382 95384 95389 95394 95395 95404 95408 95410 95413 95414 95418 95419 95423 95425 95426 95428 95431 95435 95436 95437 95439 95443 95446 95447 95448 95451 95457 95458 95460 95461 95464 95465 95467 95470 95471 95472 95473 95479 95481 95483 95484 95486 95490 95493 95498 95502 95504 95505 95506 95507 95508 95509 95512 95515 95517 95522 95524 95525 95526 95527 95530 95537 95538 95540 95541 95544 95545 95546 95547 95552 95553 95556 95558 95559 95560 95564 95567 95568 95573 95575 95576 95578 95580 95581 95585 95586 95588 95591 95592 95594 95596 95597 95600 95602 95603 95605 95606 95608 95609 95611 95615 95617 95619 95620 95621 95622 95623 95624 95625 95626 95627 95628 95629 95631 95635 95636 95637 95640 95642 95643 95644 95646 95647 95651 95652 95653 95654 95655 95656 95657 95660 95663 95665 95667 95670 95673 95674 95675 95676 95677 95678 95679 95681 95682 95683 95684 95687 95689 95691 95694 95695 95696 95699 95700 95701 95702 95703 95705 95707 95709 95716 95717 95718 95719 95721 95722 95725 95727 95730 95732 95733 95738 95745 95747 95750 95754 95755 95757 95765 95766 95767 95769 95774 95775 95778 95779 95780 95781 95783 95784 95785 95786 95788 95789 95790 95791 95795 95797 95800 95801 95802 95804 95813 95815 95816 95818 95819 95820 95824 95826 95827 95830 95832 95834 95835 95836 95837 95839 95844 95845 95846 95848 95850 95852 95854 95857 95859 95862 95866 95869 95870 95871 95873 95874 95875 95876 95878 95883 95886 95887 95888 95891 95892 95893 95894 95896 95897 95900 95903 95905 95906 95912 95916 95918 95919 95920 95921 95925 95927 95928 95929 95932 95933 95934 95935 95937 95942 95943 95945 95947 95949 95955 95956 95958 95962 95963 95966 95967 95969 95973 95978 95979 95981 95985 95988 95989 95990 95992 95995 95996 95997 95999 96000 96002 96003 96006 96014 96016 96017 96019 96025 96026 96029 96031 96032 96033 96038 96039 96040 96041 96042 96044 96045 96047 96051 96053 96055 96057 96058 96059 96061 96062 96066 96069 96072 96075 96076 96077 96078 96079 96080 96084 96087 96088 96093 96094 96097 96098 96107 96109 96110 96111 96112 96114 96121 96125 96126 96129 96130 96131 96133 96134 96136 96137 96139 96141 96142 96143 96147 96149 96150 96151 96154 96157 96158 96160 96162 96163 96169 96172 96174 96175 96182 96184 96188 96189 96191 96201 96203 96209 96211 96213 96215 96216 96217 96218 96219 96221 96222 96224 96225 96226 96227 96231 96233 96234 96235 96239 96240 96241 96244 96249 96250 96252 96254 96258 96259 96268 96270 96272 96274 96276 96277 96278 96280 96282 96285 96286 96295 96296 96298 96300 96301 96302 96304 96308 96314 96315 96317 96320 96321 96323 96325 96326 96329 96330 96332 96333 96334 96335 96337 96344 96346 96352 96354 96356 96358 96361 96363 96365 96366 96368 96370 96371 96372 96376 96378 96384 96388 96390 96392 96393 96395 96396 96401 96402 96403 96405 96410 96412 96414 96417 96418 96419 96424 96426 96428 96429 96430 96431 96432 96433 96435 96438 96440 96442 96444 96447 96450 96451 96452 96455 96456 96457 96463 96464 96465 96466 96468 96470 96473 96474 96475 96476 96477 96480 96482 96483 96484 96490 96491 96492 96495 96496 96497 96499 96504 96505 96508 96509 96513 96514 96515 96522 96525 96529 96530 96531 96534 96535 96536 96538 96541 96543 96545 96546 96548 96549 96550 96554 96557 96558 96560 96561 96563 96564 96567 96568 96570 96574 96575 96576 96577 96578 96579 96580 96581 96586 96587 96589 96591 96592 96593 96594 96595 96596 96602 96603 96604 96607 96610 96612 96613 96617 96621 96622 96624 96627 96629 96631 96632 96633 96635 96636 96640 96643 96649 96652 96653 96654 96656 96659 96661 96663 96664 96666 96667 96668 96669 96671 96673 96675 96676 96678 96681 96685 96686 96687 96688 96694 96698 96699 96701 96705 96708 96712 96714 96719 96720 96722 96724 96725 96728 96730 96733 96734 96736 96737 96742 96744 96746 96749 96752 96753 96757 96758 96761 96763 96764 96766 96767 96770 96771 96774 96775 96777 96780 96784 96785 96788 96792 96794 96797 96798 96802 96805 96806 96807 96809 96812 96814 96820 96823 96829 96830 96833 96834 96838 96840 96841 96842 96847 96853 96854 96856 96857 96860 96863 96865 96870 96871 96873 96879 96880 96881 96882 96883 96884 96886 96887 96888 96889 96891 96900 96904 96906 96913 96916 96917 96920 96921 96923 96926 96929 96930 96932 96933 96935 96938 96940 96941 96942 96945 96946 96948 96949 96950 96952 96953 96956 96958 96960 96961 96963 96964 96965 96967 96969 96972 96973 96975 96977 96979 96980 96983 96985 96986 96988 96990 96991 96992 96993 96996 96999 97000 97001 97002 97004 97005 97009 97014 97022 97025 97026 97027 97028 97030 97031 97032 97034 97040 97042 97044 97048 97052 97057 97059 97061 97064 97066 97068 97070 97072 97074 97075 97076 97077 97079 97080 97081 97082 97083 97084 97086 97087 97088 97089 97091 97095 97096 97100 97101 97102 97106 97108 97110 97111 97113 97116 97119 97120 97121 97123 97126 97130 97132 97133 97134 97140 97142 97146 97149 97150 97156 97158 97159 97160 97163 97166 97167 97168 97170 97173 97176 97177 97178 97181 97191 97193 97197 97201 97202 97205 97207 97211 97213 97214 97215 97216 97219 97222 97223 97229 97234 97235 97239 97241 97242 97244 97248 97249 97251 97252 97254 97255 97256 97258 97259 97260 97261 97263 97265 97266 97269 97270 97273 97275 97276 97277 97278 97281 97282 97284 97285 97286 97287 97288 97289 97290 97291 97292 97293 97294 97297 97302 97303 97304 97306 97307 97309 97311 97315 97321 97322 97323 97324 97325 97326 97328 97336 97337 97338 97339 97342 97344 97345 97349 97350 97352 97354 97355 97357 97359 97363 97366 97368 97369 97371 97373 97375 97376 97383 97384 97386 97388 97394 97395 97404 97405 97406 97408 97414 97415 97416 97418 97421 97422 97424 97425 97426 97428 97429 97430 97432 97436 97437 97438 97439 97440 97441 97443 97444 97446 97447 97448 97449 97450 97455 97457 97460 97461 97465 97466 97474 97478 97479 97484 97485 97487 97490 97493 97495 97496 97497 97499 97501 97503 97504 97505 97506 97507 97509 97511 97518 97519 97520 97521 97528 97532 97533 97538 97539 97541 97543 97545 97548 97550 97552 97554 97557 97559 97560 97561 97563 97564 97565 97567 97569 97572 97573 97577 97578 97579 97580 97581 97582 97586 97587 97589 97592 97593 97595 97598 97599 97601 97602 97609 97611 97612 97614 97615 97617 97619 97622 97623 97625 97626 97629 97631 97636 97637 97638 97639 97640 97641 97643 97645 97646 97649 97655 97656 97658 97660 97661 97662 97666 97669 97671 97673 97675 97679 97681 97685 97688 97689 97691 97694 97697 97698 97700 97706 97709 97711 97712 97713 97714 97717 97719 97720 97722 97724 97725 97726 97727 97728 97730 97734 97735 97737 97741 97742 97744 97745 97746 97751 97754 97755 97757 97758 97759 97760 97761 97763 97767 97768 97769 97771 97772 97782 97784 97785 97788 97792 97794 97800 97801 97802 97803 97804 97807 97823 97824 97827 97829 97831 97833 97836 97837 97838 97839 97840 97843 97844 97846 97847 97851 97852 97854 97857 97859 97862 97864 97867 97868 97871 97873 97875 97876 97878 97880 97882 97884 97885 97886 97887 97891 97892 97893 97895 97896 97901 97903 97905 97907 97911 97912 97914 97916 97918 97920 97921 97923 97924 97930 97934 97938 97939 97940 97941 97944 97945 97946 97950 97951 97952 97957 97958 97959 97961 97963 97965 97966 97967 97968 97970 97972 97974 97976 97978 97979 97981 97982 97986 97987 97990 97991 97992 97994 97995 97996 97997 98000 98001 98003 98004 98005 98006 98008 98009 98010 98011 98012 98015 98018 98019 98021 98024 98025 98026 98028 98029 98031 98032 98033 98034 98035 98037 98039 98040 98042 98045 98048 98052 98055 98061 98065 98069 98070 98073 98074 98079 98080 98082 98086 98087 98088 98090 98092 98093 98097 98099 98100 98102 98104 98105 98106 98107 98109 98110 98113 98114 98119 98120 98121 98122 98126 98128 98129 98130 98132 98133 98138 98139 98142 98143 98144 98145 98146 98148 98152 98155 98156 98158 98159 98161 98167 98169 98172 98174 98177 98178 98179 98180 98182 98189 98190 98193 98195 98197 98201 98203 98204 98206 98207 98211 98212 98214 98216 98217 98219 98222 98224 98226 98227 98228 98229 98232 98236 98238 98240 98242 98246 98247 98249 98250 98251 98252 98254 98255 98257 98259 98260 98264 98269 98272 98273 98274 98276 98277 98280 98283 98285 98287 98288 98289 98290 98293 98294 98297 98299 98300 98302 98303 98304 98311 98313 98314 98316 98322 98323 98324 98325 98326 98327 98329 98330 98333 98334 98335 98336 98337 98338 98341 98342 98343 98349 98351 98353 98363 98365 98366 98367 98368 98370 98372 98373 98374 98375 98379 98380 98388 98394 98395 98396 98398 98400 98401 98402 98404 98405 98406 98409 98410 98411 98413 98414 98416 98418 98421 98423 98424 98429 98430 98432 98435 98436 98438 98439 98440 98441 98443 98454 98457 98462 98466 98468 98470 98472 98473 98475 98478 98479 98481 98482 98484 98489 98492 98493 98495 98497 98498 98501 98503 98505 98507 98508 98509 98514 98516 98517 98519 98522 98524 98527 98529 98531 98532 98534 98539 98544 98547 98549 98554 98556 98560 98564 98566 98569 98570 98571 98574 98575 98576 98577 98579 98580 98584 98590 98591 98594 98602 98604 98608 98610 98611 98612 98615 98616 98617 98618 98622 98623 98624 98625 98630 98633 98635 98636 98639 98640 98641 98643 98645 98646 98647 98649 98652 98656 98658 98659 98666 98667 98669 98672 98673 98674 98675 98679 98680 98681 98682 98685 98687 98691 98694 98695 98696 98697 98698 98701 98702 98704 98705 98706 98708 98711 98712 98713 98715 98716 98717 98720 98726 98730 98734 98739 98745 98746 98747 98748 98749 98751 98753 98756 98758 98763 98766 98767 98771 98772 98773 98774 98775 98776 98779 98781 98782 98783 98784 98788 98789 98791 98792 98793 98794 98795 98797 98801 98805 98806 98808 98809 98811 98812 98813 98814 98819 98820 98822 98826 98828 98831 98832 98835 98836 98837 98838 98841 98843 98848 98849 98853 98854 98856 98858 98859 98860 98864 98866 98869 98872 98873 98876 98882 98886 98890 98894 98896 98899 98900 98904 98907 98915 98916 98918 98919 98922 98924 98925 98928 98931 98934 98935 98937 98938 98940 98941 98945 98948 98949 98950 98955 98956 98958 98962 98964 98965 98977 98978 98979 98980 98983 98984 98992 98993 98994 98996 98997 98998 99002 99004 99006 99008 99010 99011 99014 99017 99024 99026 99027 99029 99030 99031 99032 99035 99036 99038 99039 99040 99042 99043 99044 99045 99047 99048 99049 99050 99051 99054 99055 99056 99060 99061 99062 99064 99065 99067 99069 99075 99078 99080 99082 99083 99085 99086 99087 99089 99090 99094 99098 99099 99100 99101 99102 99105 99109 99110 99112 99113 99116 99118 99121 99122 99124 99125 99126 99128 99131 99134 99136 99137 99138 99139 99141 99144 99145 99146 99148 99149 99150 99151 99152 99153 99156 99157 99158 99159 99160 99161 99162 99163 99165 99170 99171 99172 99173 99174 99179 99181 99185 99186 99187 99188 99190 99193 99194 99197 99198 99199 99200 99201 99205 99206 99210 99211 99213 99215 99218 99221 99222 99224 99228 99232 99235 99238 99239 99241 99242 99245 99246 99247 99249 99250 99251 99252 99254 99255 99257 99258 99260 99262 99263 99264 99266 99268 99270 99273 99276 99278 99280 99282 99285 99287 99288 99290 99292 99296 99300 99304 99307 99308 99309 99310 99311 99314 99315 99318 99319 99320 99323 99325 99326 99327 99328 99330 99333 99334 99335 99338 99341 99342 99344 99345 99347 99351 99352 99356 99357 99358 99360 99362 99363 99367 99369 99371 99375 99381 99383 99393 99394 99396 99399 99403 99404 99407 99408 99411 99413 99414 99415 99417 99418 99420 99428 99430 99431 99432 99434 99435 99437 99439 99440 99445 99448 99450 99451 99457 99458 99459 99460 99461 99465 99466 99467 99473 99476 99477 99478 99480 99482 99484 99486 99488 99489 99490 99492 99493 99498 99501 99504 99505 99506 99507 99508 99510 99515 99520 99521 99524 99527 99529 99531 99533 99535 99537 99539 99540 99543 99545 99551 99552 99553 99554 99556 99559 99560 99561 99570 99571 99572 99574 99576 99578 99579 99581 99583 99584 99586 99587 99590 99595 99597 99598 99601 99604 99606 99608 99609 99611 99612 99613 99614 99616 99617 99618 99619 99621 99625 99634 99635 99637 99641 99646 99647 99649 99650 99651 99659 99669 99671 99673 99674 99677 99679 99683 99685 99686 99692 99693 99694 99696 99697 99698 99699 99703 99706 99708 99712 99713 99715 99716 99717 99719 99722 99727 99730 99731 99732 99736 99739 99745 99747 99748 99749 99750 99751 99755 99756 99759 99761 99764 99765 99766 99767 99770 99772 99775 99776 99777 99779 99781 99783 99786 99788 99791 99793 99794 99799 99800 99805 99808 99811 99812 99813 99815 99816 99819 99820 99821 99822 99824 99825 99827 99829 99833 99839 99842 99846 99847 99848 99852 99853 99854 99855 99857 99861 99863 99865 99869 99872 99873 99874 99880 99888 99892 99893 99894 99895 99904 99905 99906 99907 99908 99913 99915 99917 99919 99920 99922 99923 99924 99926 99927 99928 99931 99933 99936 99937 99941 99943 99947 99950 99951 99952 99953 99954 99956 99958 99960 99962 99965 99966 99968 99971 99973 99974 99980 99985 99990 99992 99997 99998 58185 83188 99377 46543 25888 91345 7030 18369 69976 34739 6033 99975 49763 13673 42793 60628 17636 28499 16874 4343 71188 17928 94966 77134 17671 25113 65673 47938 21598 39212 18319 28284 99169 48942 79718 49697 12466 51112 94348 85372 6644 69086 71220 98902 49207 45563 42992 45886 90494 37542 32758 43964 11155 57353 51967 49653 8252 32577 24159 23480 93503 87559 60305 25668 82129 71767 15073 34682 47557 98221 66554 68334 72373 52182 24578 55768 817 26275 34242 23362 75220 21725 53830 29052 17441 10777 76647 81479 6705 54761 65457 91816 87582 27129 67085 17303 19122 81895 22028 60412 65711 96138 73814 99573 21128 69640 76304 8427 73101 15153 58134 20549 70708 99795 61262 16816 98926 82915 34370 29538 85717 40165 57814 94712 70843 74516 48729 3647 73665 97881 96036 70486 49378 892 28328 79103 34658 98851 2621 53604 58389 61401 93818 8445 35657 26892 91759 75671 12156 15552 13913 30082 39617 75689 42108 7217 25815 47567 71952 98230 49636 87309 1554 69884 25811 72936 52118 39806 20418 78281 258 96910 34124 85513 57368 40042 10177 48623 87054 71030 60321 40435 83569 78688 89906 93207 66824 76474 69756 2595 45598 13485 85520 86277 11716 2081 24975 247 52684 49910 58397 53249 70024 69582 43628 34639 28238 2607 51512 81408 17174 76600 18348 90786 57398 67620 57711 31034 41910 9961 79302 26933 57100 41704 98800 53047 95 70063 90002 41987 10012 3804 45520 6997 35557 24180 72938 61804 40603 47370 28129 47214 20490 3885 33791 74329 83385 64927 93964 93720 10623 56987 429 44133 36841 79845 60762 49275 90174 37335 35628 94567 62710 14784 5190 33541 14985 21523 24656 28936 47808 65285 28269 3299 72158 54073 55411 17771 73116 63279 36957 50622 48861 38849 63352 3105 89670 6155 81330 26308 56613 78255 8079 38653 74076 53651 87471 4449 4887 43470 67608 20717 9441 7633 25454 18728 77624 63989 14513 76871 26963 32601 47307 86767 13401 72741 89270 32600 66535 49887 53094 99594 1678 58405 76727 37945 14286 15370 37106 7081 64666 52199 71470 72816 78824 95712 21874 27405 41744 71929 4276 65872 38131 32597 93736 954 42862 86773 56220 86258 30214 75415 86820 72418 62178 12530 38302 73651 64940 24082 63773 12589 84091 89984 84555 81774 99003 34429 97813 77884 64257 85994 27699 45568 25874 94771 89218 29780 82567 96614 94003 11678 5244 89528 92880 37381 43205 46549 2204 55098 44221 13222 49859 13667 59285 90441 53141 31417 87414 46013 22689 35888 87165 84075 96907 14969 4716 6054 91567 27143 85883 27641 32764 6892 77444 67333 70610 70969 53059 77503 95284 52733 34314 99723 53991 77213 82481 82678 24123 19226 72756 25719 97926 105 36777 99337 19290 77806 28083 15779 44312 8075 25644 36532 63766 4721 86143 55617 18516 565 32092 32100 88324 49348 89463 82579 14520 69150 69361 92698 71821 44733 42172 84435 61175 21677 23132 69510 82289 53645 11456 87415 21949 2567 41537 97411 80077 88167 23036 78058 54238 75566 31503 94493 31038 36520 58971 41478 7963 5415 49218 46572 48815 50231 51219 4464 15847 39475 53304 67668 81546 52000 82414 72644 29093 3472 86058 32530 99464 87253 34411 44267 55944 82199 81157 44592 56175 78188 1862 13113 65862 40773 95084 37023 29139 67910 75461 74468 1384 31231 86478 60865 52019 61411 73922 39090 24575 22205 43690 30723 21127 8592 14460 65418 59083 29345 13298 22112 26519 24941 87595 56506 18238 40128 88313 32550 58247 18864 76025 23984 72407 92213 68039 45337 38185 42622 14 89800 37489 7953 36592 83786 53949 63222 2720 59300 29512 9417 5616 50772 4862 33294 19120 51529 10284 95959 23557 22723 71455 22933 33767 37948 21506 227 30829 5709 36196 56232 72750 81911 96846 18207 66013 18943 42189 36504 93862 20039 57548 71265 80472 64003 15741 79966 29550 7119 32838 86746 27255 72423 86499 63912 63577 62409 216 93394 27935 54519 59057 38394 14252 25281 18812 44976 11717 52405 93908 840 42416 96454 20674 73051 76608 71889 39588 72237 24850 86323 2027 39076 99890 23189 6363 36912 84367 81812 28641 22123 19535 35818 6885 33246 24868 96892 74100 40715 59537 29648 80936 92600 68988 46851 78891 62077 77236 29839 21896 85454 87138 48388 31524 66437 89268 37832 42712 57850 69206 45075 64298 28082 92294 43632 95271 84101 21793 48686 3797 93053 67177 59796 98267 96096 7972 54311 49725 33460 38968 82663 77015 2440 14797 31678 85957 1716 55824 74157 40597 97050 56915 54538 84594 43079 3919 59932 25403 98987 19206 77313 72739 65204 1286 24703 46355 40858 49766 58456 34432 29807 38764 22874 66030 88617 76294 92357 89563 67823 99081 79130 91381 15309 31031 19494 91647 96660 88314 72911 39753 75476 84573 86900 65389 72775 29126 7890 76078 90351 21588 97815 99987 32178 9544 77678 20535 66257 89160 10712 67633 82145 45027 52431 71347 96616 50525 95980 97232 38170 25408 27180 27807 84095 36963 20290 17880 84176 84664 89166 63526 2880 71694 93357 54497 29671 25775 44853 61506 68073 29857 8791 6606 20410 96012 50970 83673 51412 55488 67134 78040 23935 92345 18788 7408 16023 34660 86788 67728 50794 4832 96103 48093 99870 80335 52298 66476 78660 14539 33880 80237 51316 55865 82344 6574 59113 3309 34605 69176 69094 19460 46594 43360 29429 11405 55271 40203 83489 79529 47662 1056 17031 23673 49688 43525 61717 42474 71003 52148 38630 59983 28627 98083 9396 57021 29950 42787 21431 28833 49214 77706 64637 22116 73418 46284 71237 30661 76412 10986 62589 97798 34842 27215 9081 3844 19811 53310 47027 36119 88244 17387 47610 86418 19481 36074 8577 12948 43098 4880 70578 91841 43541 266 97272 27395 3467 96005 42679 56095 45632 30512 6016 68463 86864 36245 12033 96851 87591 83456 13216 81317 39422 5831 19179 55319 92482 50123 90067 25073 55553 10692 16256 13694 54932 65141 17319 15706 93933 12519 88948 60916 64633 62335 68963 88006 76364 62812 78648 4730 59263 46863 72997 51827 82047 89186 96200 64981 16379 72044 40119 99028 78147 11102 85547 55270 70082 90897 34037 75563 26397 28316 86180 20789 96803 82696 15020 26518 19670 93864 547 85013 73850 27217 46177 73364 52748 94525 83885 27064 16559 41023 2768 92778 62901 67051 16008 50579 20600 89447 22025 12594 5856 57320 51337 64576 94536 80078 77850 93606 92900 15989 19249 63095 85086 74309 30851 20567 63809 31654 9898 9509 39177 34610 55748 42964 64023 70778 14941 65793 29160 37964 69815 56031 16386 33472 54400 44455 64258 34965 64713 57603 98765 94854 68281 51383 81013 863 82190 50465 58706 40956 40914 9138 24740 23264 23472 38284 45398 1227 63256 1362 77211 53172 542 45887 41073 71447 20166 70011 67170 55378 26220 68541 7537 66320 36145 4368 47676 34893 83237 3723 13751 19324 36503 44061 25898 39877 16095 15957 52653 55722 80778 99372 47328 54572 82493 41615 97228 18317 1897 7919 91200 60752 68539 19328 88998 25766 64821 47963 74993 24867 47526 56327 85234 8111 12047 42948 63434 29710 89035 85075 37784 11745 95798 60124 49298 26389 44627 9558 61428 55796 64655 7235 66655 44448 48067 41082 32224 26625 31249 95953 23900 11007 86080 67731 65413 36015 13623 61051 76166 72236 5433 81332 20121 34818 94190 41805 51252 76482 38887 89237 24292 28278 36417 65023 37085 61691 13726 55975 91729 50423 70118 3923 17135 85181 69609 14360 12663 68857 71036 86583 60566 99680 86486 62066 22426 71579 42564 51740 11176 17275 10351 92983 24756 4233 66982 85858 16908 29912 61623 56989 38359 94652 8685 33227 65248 62997 64985 39209 16381 54866 68186 53888 88 60454 84642 82756 77276 19788 13988 2576 24752 97517 61266 24148 41832 18852 50029 28684 39023 54066 9681 31140 25771 45504 29352 55787 2594 71313 84438 35052 8035 95724 91872 65577 48212 65890 20091 82961 92525 55445 70523 961 42769 16949 3679 71176 68141 96171 52482 78098 96506 44860 66533 86255 64799 17811 58369 41077 3888 25375 17649 49196 59841 22329 80188 1487 19884 95377 10334 87321 74576 85084 61766 74203 79330 31028 1374 62086 7061 93388 48004 90353 28598 60482 26870 29140 14923 45611 87157 70479 73229 77258 65943 34851 24422 92974 10900 44941 18094 67173 4310 37377 2872 68670 89795 8230 74947 58663 77717 39955 45529 20791 44597 98905 50624 86023 47832 9324 28303 4165 83047 66590 92527 48828 30435 63859 60121 80171 68656 44962 24989 87275 45865 86289 31090 84809 4478 79715 15969 32075 70894 46892 68631 78397 91997 11770 77980 10421 66285 4986 61579 77304 74764 3687 25024 9309 30552 24254 74949 87794 48711 27142 94211 9239 72896 40277 11336 84264 46569 43294 18147 8455 26202 39051 22724 82375 61092 98469 59616 54331 49836 74351 78085 57691 18518 72562 97141 89855 74315 148 18325 53506 72629 54836 46061 30077 91256 57326 96697 49043 53803 51343 76681 15951 5058 72011 45792 19169 44982 2014 50612 30259 67114 80049 52527 78892 16671 87352 69063 66025 28063 22972 43241 65165 85761 43213 34469 99057 77107 89575 39565 37693 89241 18833 43647 28317 65794 99447 53892 21825 77946 22634 32457 71808 12669 55757 13326 26170 26132 17819 59547 29949 18965 56495 36101 20479 44641 12617 90682 41236 7308 33998 82407 23319 58293 50672 15623 61498 25090 29017 51913 93222 91313 92077 47713 51978 55033 17372 25081 43894 34652 7480 54983 52946 97695 99000 47941 10979 76056 41770 48622 60195 85042 3249 56966 33836 66920 25726 44822 27749 45724 88575 73843 7421 96723 14480 37918 59238 26483 40139 88790 58431 44775 68088 59938 2712 58287 85556 93911 5536 91540 24856 43480 82798 58138 24345 8712 59241 9158 12831 89679 15644 63426 32860 52865 6967 44686 54939 23062 45232 578 84348 5949 44115 94255 16738 42742 50870 66444 54359 67439 36331 64984 88512 91954 4275 56262 76310 33314 60895 26107 60105 40134 69613 94306 56360 65335 24662 150 8526 29904 58961 88810 81371 47483 33147 29193 91194 74923 53689 2328 93951 67996 54009 61729 18922 67066 70787 94979 75653 44033 11773 78293 57522 18434 39866 88631 76723 33135 9266 43286 75406 37970 99088 79172 28753 70622 4497 16360 11244 69398 91560 65923 86652 28300 14930 11490 25400 95202 12044 6272 94596 14629 48637 69287 60976 91684 665 10533 80747 71973 42916 92772 80568 46575 5550 78118 94155 47212 55112 13744 63106 3758 49171 47505 56143 57949 86990 26811 93287 10655 83411 92835 16926 66488 32273 49748 21901 81409 61682 32048 46848 67841 98989 13683 83140 86117 52769 92478 2914 79013 64937 93699 80434 778 21690 87266 87473 4577 5278 67029 50377 40752 839 46726 2063 25487 1004 46835 14693 83879 35710 74904 84837 46694 28510 60994 94460 11179 18781 58840 37047 20615 42377 92769 10949 37258 79422 81796 83434 53574 20982 56152 31940 94454 61826 67387 737 72766 46683 17437 27522 94361 57069 18703 90778 57176 22004 67494 68597 94719 24197 47240 60526 76680 69028 73908 66084 89252 60883 76669 77067 13647 75723 74035 63065 33732 73339 46601 84708 86685 31214 41417 96951 14323 86855 24617 98735 55487 17724 60418 77854 79346 83807 64025 26764 41572 81945 68403 42194 14237 25431 80072 45988 8440 98528 8169 76251 26079 26401 38553 16830 53319 95453 14142 62827 46624 58988 10581 16454 89155 33770 86279 9301 44640 49238 15582 17703 98880 5628 28587 47831 83794 50286 17155 97786 6691 83147 55668 4879 74361 55718 74747 31390 70655 70184 10865 2013 85975 73791 7809 60019 37171 31200 57154 70714 9727 9411 96800 86346 4975 61171 26672 88084 73800 38468 14857 74994 57413 34488 92055 47174 74514 61515 41418 27045 92341 37294 50728 84300 35067 829 67735 48541 81746 23112 39515 8944 66558 5093 92158 93183 97993 77685 31901 99567 47995 22635 5233 6939 60173 79642 13335 17111 8305 9129 23456 71211 82634 15360 93113 83317 3857 98914 18113 33581 82613 28340 33372 22242 5377 96813 85844 60351 29895 10824 11147 65315 2355 49377 12193 13436 97393 50119 23626 22281 86573 29447 66843 75575 2812 8105 28957 11021 47278 74322 30873 72935 58356 36046 13783 58595 51039 37950 20712 95901 13689 54875 40483 49571 86749 83246 16049 79182 12928 47332 58255 31162 81533 44812 85897 79253 81312 31148 6917 68336 58948 6637 22912 16630 44404 19215 51128 28947 35214 22710 39642 8262 17426 40886 28755 75661 33361 96340 6457 63441 50022 18818 95726 15019 827 93874 30760 53972 40676 17984 91507 7653 14836 45538 83494 80646 59581 66868 42993 60906 3330 56455 76264 493 65431 69347 61214 55510 71513 79551 8960 67349 54251 39520 90156 51165 56807 5656 67111 83971 54296 34470 40700 89493 23771 15266 1866 83433 98112 49671 48870 88128 16451 44358 31463 87542 1539 65948 9366 12270 72291 73785 25597 91229 48810 30324 63349 21191 38782 45725 33537 16201 41795 75109 84436 1353 61405 85378 49754 34812 37414 78453 55980 82275 77701 62469 66219 2194 22911 13086 97298 89631 22065 24464 51332 45165 4556 16127 87729 24591 68028 79017 43082 26867 64085 85174 54887 27317 77623 52385 3933 10823 62412 79303 87993 54258 56825 36972 45623 30519 52286 87314 50290 29412 53716 81074 353 99957 96251 8304 6679 88659 87025 20332 14850 15057 44468 11064 65213 94290 94794 16958 54433 98485 50984 54286 8156 73747 74372 20076 28802 71103 7418 6057 53 96030 27832 26384 85282 13881 94505 77058 49229 72569 65109 28938 44301 35982 52308 68493 61573 99981 45166 54072 88639 19500 19182 89230 88407 90674 35061 26513 35531 33663 213 46493 58845 40748 73228 16713 67845 69905 61857 51950 54135 96229 32096 30173 2802 77579 34010 71722 20590 51384 8004 63916 52236 9802 11345 45057 41287 93668 14115 43343 92764 34404 11353 66545 52412 99277 56086 85095 77321 9162 8788 3936 52316 48082 21304 53180 83612 96416 2243 49727 80770 15646 97524 96858 65398 72298 74403 66935 98108 39381 57708 4971 11973 31667 7638 11341 90686 77883 56419 29330 2807 91190 78519 7770 23922 80151 11576 41567 16497 40129 90461 25268 9864 66712 46320 79892 79695 2543 36687 74251 46026 65547 18925 9593 37670 31745 72457 52232 1500 99705 10317 38350 88893 32647 71266 51688 77842 76023 95851 2281 99301 28094 19065 34769 81758 34297 59122 35998 55410 74153 52400 27559 88077 16321 3519 42741 90569 38187 73392 41308 37016 40180 5632 62160 87038 14943 16953 69360 72151 42481 58791 17741 82515 54644 18155 64005 15051 84104 92427 87153 55282 89459 30838 50304 36565 24683 54554 23851 7917 61886 18294 21586 74463 61208 60810 84442 60990 3517 68128 44212 16979 20102 50096 31035 72799 6971 40627 32448 23835 7944 86156 36768 74665 20815 66790 97574 26520 27840 81136 62116 13264 24792 74926 93065 42093 97143 71841 55001 81502 65527 53358 47361 31001 31847 28147 13259 76811 92180 37361 3516 21832 20925 52767 39774 29182 17665 73144 4064 18091 77469 92349 96898 86933 4621 12548 28742 97955 18378 25569 21875 20708 71002 50536 78511 6573 82226 22542 77672 93704 70492 8501 14786 27049 25830 61070 6898 75685 83072 74861 9186 83249 52588 21741 50065 78212 36060 69537 31934 2559 37144 44943 86840 10072 59760 11936 59742 42967 5691 53221 17718 87943 95430 26999 71627 3277 59762 10070 69171 75614 37850 15594 79736 63741 86334 36274 85290 44643 79590 6640 1037 25300 37716 24296 79348 73949 36694 98340 79394 5980 66654 21678 16422 92003 46999 67019 60827 41656 87470 34993 12043 33124 14346 53297 54751 54578 12542 60946 60280 49026 58886 32731 61078 99092 84511 1486 72335 80169 29823 48887 43446 58473 42181 58344 93176 95267 34251 47673 17739 8414 40553 81402 98377 59751 84582 12333 16733 51002 42860 45901 70399 18660 1317 43403 70639 34591 17065 9210 29248 58666 11619 37340 4652 88548 97964 95387 48591 18969 72204 94676 75709 61088 9135 19644 22824 99599 27260 66174 37053 16103 16774 52875 35663 23990 35614 20755 27534 49250 35335 14639 54217 8808 26089 70932 69404 79161 60524 62523 24232 15015 69499 15686 71873 66984 83245 81083 93292 62128 25780 35532 25432 7456 88774 15442 30649 21087 77205 99887 65740 58676 8396 93420 91223 31484 10617 75834 41871 14436 27586 20023 94558 81489 9491 24569 83442 48863 84161 21554 41218 49111 34625 833 62834 93756 65787 98518 99734 95422 90078 34784 79982 85518 48416 83133 97464 15503 4121 53075 76925 84301 74086 67379 98846 26726 3023 74542 70686 8915 93390 78300 92160 48084 70147 92770 87838 96318 64392 10374 1372 89567 79266 23995 19861 31018 61096 63744 93380 15280 37116 80406 26763 11081 26783 36682 29535 27726 82504 39254 13797 18375 95047 48532 38937 92378 33093 93804 45131 3483 91608 143 45564 8218 48608 73230 40295 41657 25930 22175 26446 76620 36699 8849 71824 82023 92266 76596 87008 18162 74915 46548 18262 52262 67727 30594 46634 30265 3235 51768 4814 86067 96859 66333 37304 50745 29605 75638 39493 23240 28475 78736 10834 42724 30862 42309 14053 56195 67606 15730 63420 28175 46048 9972 4656 73361 54314 23084 98318 80274 59908 24185 42168 55263 60256 29562 90954 90649 583 53990 28827 95438 22651 17287 77827 30449 31233 47726 74598 97098 934 16875 10764 69016 42001 50750 9779 32751 86987 37869 40241 70255 70700 76739 60531 1342 97067 35513 16795 29859 65868 31099 89565 8536 8646 12294 72100 11301 49413 47561 34506 52938 55370 75682 93708 94257 30892 38315 62146 52238 53626 31567 72470 90108 2066 99361 47265 76409 7936 67881 92204 42938 90347 69260 1841 15687 22581 15326 66362 39769 54740 90782 56644 79145 80133 85433 57748 6351 24639 84521 69754 84658 64161 17471 2493 38228 67156 43004 59006 34196 42576 1571 29635 7572 26048 69997 33618 61393 14947 51254 33304 22361 74210 58963 20876 38973 76323 15653 28059 92457 83151 19005 44394 52132 4538 85867 71255 90107 81707 19401 45944 52686 88272 94557 23670 25212 59151 36329 88104 29454 14060 35408 43572 15255 74667 70391 38368 78653 98637 4545 5548 68482 34209 30334 18757 96696 60708 95038 44647 60276 33123 57055 69723 70560 27399 25855 32012 71281 3915 25956 90601 98733 93824 53057 57636 55934 96824 4763 49957 45911 66255 74024 17826 59914 44281 86121 81643 90977 58031 49297 58109 96691 41652 94747 51679 32616 22918 70625 88553 88086 19029 60962 16412 78797 76484 99735 44634 63299 91779 78994 67132 31124 53561 12646 41270 7148 28431 55565 98852 90550 40013 76616 90337 4361 35192 89644 3381 54143 24046 90273 24675 62528 95807 35962 72305 92398 43067 36079 94092 69855 31589 68974 64903 56707 74271 91639 36774 50810 80307 41376 41721 1034 81196 68688 18424 67192 28668 73579 13499 55603 54646 18098 6336 43053 89294 22143 94508 85196 33087 41032 98621 14093 68203 69511 57694 47052 98023 19337 79349 5971 51879 1934 77419 41206 75148 25786 3338 69353 50632 57608 81075 68615 68043 7631 31492 53600 22021 41434 10930 24840 20983 66682 62644 25624 36967 13619 49235 18658 85813 80560 60616 9694 32130 61844 71717 57687 77692 35116 78990 18250 47627 12402 27594 72837 69350 71527 69306 15066 63725 31584 18158 47166 89615 45317 89996 46091 65473 71273 35282 36437 35985 39994 29547 35330 33025 57200 54511 47787 74840 21656 3925 81024 95249 7243 60961 79977 68778 14898 88007 18018 82339 73277 34138 26225 67688 43050 30207 55752 92673 49139 39331 88791 94832 74944 30867 31151 91848 90918 88521 56641 52783 11414 18157 47926 72791 2503 82737 91789 56270 2386 80489 63138 24857 12375 56994 30636 47988 85617 34735 1602 8847 27709 5041 55259 64238 43381 4156 31102 31737 4261 42310 29321 29340 9780 15239 91632 53815 20555 1480 53617 2295 93714 68652 84673 44842 65432 72757 64829 24648 75971 46922 45731 27165 30235 37066 50207 27712 23979 82239 55427 36752 32398 59214 48723 24011 85705 54820 32152 32544 1292 31925 81704 20820 65014 79879 22291 34340 10787 60791 86104 50556 15716 66854 47873 44219 39013 16668 29175 25051 40274 73897 48629 9705 79862 30361 47090 58740 58461 45005 40996 93612 60133 99438 76054 2945 49548 93107 67619 90211 20426 764 78263 83653 62430 46983 35481 58428 3256 19933 2097 32295 6678 90894 69837 20551 32391 80390 71707 40310 86051 46093 92606 78644 84494 42821 4965 13413 53356 61898 80176 80630 50484 92845 76154 15558 48725 11987 9529 84600 6612 35693 42237 92392 85318 61384 47403 91469 50610 42184 37287 35727 64741 5006 92115 75141 52628 73266 83070 18092 79678 86959 22669 20471 91793 97696 46046 41861 18561 33611 19553 49942 8346 12697 40073 17823 77173 50878 50935 77592 53570 35651 12159 29987 20312 81227 83502 13793 86814 71241 47935 69119 97029 68792 3902 46604 13039 89685 52480 37286 4088 28154 50692 43736 80090 44972 11026 30112 96852 62758 65053 57399 56827 36962 37363 50174 73292 93278 13743 79110 36744 6695 67545 59312 43214 2362 93563 31632 784 71403 3271 5809 34180 33392 79484 52074 39546 70884 52058 90857 78370 18264 53837 22630 29988 44019 22618 79583 84315 7687 11826 34092 20845 26338 61942 24406 53299 60443 6023 38814 81982 20912 41228 64204 98951 64938 74150 87998 17187 20908 99261 81538 23914 66465 28878 39553 11961 41841 24943 71390 89378 2425 86954 17721 95400 59411 37052 84261 80206 89228 50516 95764 57961 72809 90358 74919 56498 67187 71091 55498 70720 68163 45940 40866 68598 8094 14687 87204 676 64939 85431 37036 79408 69044 38069 6383 22518 8734 94660 28262 58218 21446 21830 5651 10325 2538 13686 97053 81145 40370 73561 80170 93297 73736 4575 70885 71254 45817 83194 5927 72413 6547 5719 58618 42602 79274 84322 54843 72754 65749 12538 66605 68516 3233 3600 90397 44319 74140 16657 26979 56747 29563 6717 73468 75340 15434 97364 75013 35044 34538 69212 54547 48396 82196 28158 64035 27040 48466 22206 22750 2943 6019 40718 84812 89127 39329 21680 66077 74302 86435 10141 49129 48019 17357 94913 26156 42451 10933 79619 78007 23811 38601 41004 39682 37769 68373 13404 51532 34511 45174 14925 21619 50616 49076 26435 37726 79074 60163 32624 14361 66613 56192 85734 58413 50671 42761 81219 6810 76346 44740 22725 7443 68572 67028 17414 59179 68480 96054 87888 93020 248 11058 38158 12909 65897 85076 5448 92505 53219 22832 44003 71514 40802 92709 50089 36700 48169 21726 71350 10104 40028 357 97045 54821 99840 90922 94624 59878 95254 2790 34262 49504 86890 36667 75772 11777 97984 28970 66661 88344 59930 74006 71148 27159 39399 54835 93588 46098 31643 74800 52153 19791 10354 75358 64598 82250 23406 27877 54858 64727 7580 91388 87753 93094 83905 36156 39817 39742 28411 36167 21783 17794 38097 43950 82457 17129 57903 80259 47085 41290 47179 16091 91185 9056 95930 5834 98192 85270 23831 73716 33851 64186 8614 54477 1089 51100 34694 15744 42627 32355 72905 4864 37868 22353 55133 75096 2389 77761 20233 93608 22038 42119 15634 4657 72927 99986 14497 70129 51357 29623 19184 87456 78306 89926 31696 60847 10232 99376 50731 74953 87073 59984 83713 97542 8784 30747 66513 74197 76950 40029 92223 31493 96374 55409 28649 67475 59333 9007 66069 1685 56197 33633 87154 77570 47413 90623 84173 1359 8794 60882 56903 53022 45475 69271 1839 96260 50364 59058 35894 5146 38128 23519 71244 5369 55128 47844 52551 66727 14162 77418 31110 84381 91029 73768 84308 21187 40581 14933 25097 93037 76176 79750 50267 12890 49494 75970 75763 72191 54371 11084 75322 40472 42937 54403 57819 95570 45266 3140 21106 98292 42868 5610 7974 51373 99528 60691 5389 37416 71121 86286 73053 74630 77327 33951 60131 66226 63983 20453 42388 20977 27251 12949 7700 27347 99577 54431 48346 28055 66795 83337 41881 23439 82644 42792 39286 29145 58949 87857 87212 69451 82161 70654 75546 45138 53255 84860 26663 54758 6751 33505 96713 53704 68297 79515 70400 70977 31854 46636 47270 66942 67855 75965 52253 51008 16703 23058 78260 30964 52878 46087 13731 88891 221 18038 6494 98668 32970 96265 20168 39751 3949 85558 17808 69392 705 91970 42639 56626 32138 69386 87837 48988 54355 96808 26464 45958 76626 77770 29963 71182 83144 72400 94044 70759 84892 84082 26708 15578 29368 61223 3318 53343 14039 98676 27624 88849 5242 3142 46637 44551 35354 40283 62284 31572 99729 2444 77261 74316 62055 10792 6970 77390 19175 37415 49549 38282 45561 47637 82249 73002 23087 4904 48506 39103 11033 88220 86999 74985 99426 70555 58069 50235 12473 47686 11216 16513 86125 48603 23321 78913 86014 61136 26540 13671 88826 43537 73062 51676 46713 30792 11797 87358 81258 4102 90343 71858 44065 10281 6524 18072 86799 74618 30944 5567 50598 72434 83749 8197 31780 18182 46997 66426 4371 5095 25127 49560 27367 51641 63537 32174 71832 72692 41940 41694 4933 25027 30897 45814 26984 9140 59648 12273 14959 45674 84099 44904 74655 93040 6077 5031 48363 80551 46387 82575 27739 34805 68759 72765 25181 49273 55991 71620 25675 73386 35215 36645 44337 92292 16009 80844 47382 36909 29377 83974 26057 99896 29195 29629 64416 41103 73540 79759 64331 94445 72563 6296 47573 62994 35381 55369 78333 46021 23373 5598 43593 3709 20537 16508 16842 70297 56367 64479 12131 69115 11201 74115 23165 64743 69734 88995 41794 70947 81388 18204 85158 10573 84653 80330 34991 30965 33652 64113 66619 38961 83836 65439 93918 11577 39604 68483 60909 19541 27595 95145 45861 29226 13735 37531 5023 16675 26883 42432 74977 17642 58374 95822 21374 26270 71159 6609 71667 88764 35268 94863 15611 84103 97016 87411 75018 21992 94483 44382 30523 59779 95563 20599 6852 99688 20980 88194 30767 96485 54952 35925 74739 42044 32018 33399 21579 79268 18167 67756 99603 75901 19961 98634 99425 11472 85326 83529 63840 29792 4450 30154 87642 37152 19939 62495 86407 36536 30638 54287 33905 55063 11741 45784 63172 660 61147 95246 74733 99538 95485 20636 32079 12140 65220 29132 84549 69651 81411 62890 44748 31704 89943 98051 85636 9167 14178 1223 4980 1829 37650 19808 70028 402 20148 48613 35711 11784 44453 72764 64681 30902 20749 56557 98209 3705 32863 55032 11689 44907 76186 16517 63885 83037 77172 47411 80296 59965 34417 39458 11528 90373 60261 33196 66602 97659 64668 81495 43180 72962 25455 90642 55893 50210 57386 53744 87571 53038 95572 31728 96866 3253 90462 56283 17146 40533 88816 21404 90510 78791 32798 48830 69376 62139 67189 18159 77488 62875 13255 67506 14353 31790 3806 8229 3197 40883 75051 77145 11953 86626 87191 40386 69672 10357 431 70508 53932 9943 98117 61057 84457 27402 44534 77751 25949 20937 92250 91171 36894 71071 15273 74590 23417 8441 40765 54054 97398 34638 84455 83505 46467 59808 96539 72334 53026 25237 71502 71870 65171 57754 63686 77175 66403 37619 63778 70079 90112 87965 56451 68266 2894 2841 46900 59830 97131 85963 9318 75043 82181 37799 85322 57525 19821 20333 48571 99768 9628 92710 30971 95829 51490 62808 24911 31990 11984 51702 67684 76696 64060 21140 31611 77003 55983 52287 78051 61939 70262 69658 42908 96662 33884 71062 6638 33408 72512 96082 3721 1961 10228 16656 78082 84283 36863 39651 72771 77485 19248 14561 6916 82469 70132 7388 88009 79369 64368 33710 10886 86166 99084 23859 70447 45076 10561 21356 83260 64721 50724 78432 91984 26890 30668 51307 41 44663 9997 15746 70542 51441 90164 35604 70571 39382 2682 73523 18746 53616 85020 11686 84718 71491 99868 10163 90380 97188 93799 99332 45923 79248 7523 93796 30110 72651 98742 28047 44607 87050 32672 67955 90329 56594 62341 71279 95634 6382 56501 43996 71178 85841 92531 98295 12592 92231 67630 51514 84116 21691 36352 49084 5958 91683 12734 71716 67300 44669 74269 86553 67920 63018 97616 89073 87294 30690 87399 18958 40011 20210 90520 77266 19187 80832 82605 45741 65104 36026 35465 50277 65776 6379 70601 22001 59282 46235 46938 53560 59699 15551 32586 91974 2230 15188 388 93635 36260 24368 70315 99248 65621 39497 56991 81604 88567 57484 74191 43044 62415 72513 84709 94866 21025 30031 22018 81681 47185 68549 80704 64792 83272 31318 45144 25362 61960 91246 8569 73601 75847 35001 30839 43337 35364 77681 16937 27164 45175 54719 11457 72555 61454 31135 92968 8962 88828 14994 42802 71483 59220 55195 20645 49215 98690 4673 48804 80378 60661 43425 50379 92610 14362 44445 3349 26996 94774 66509 77924 22728 11060 4351 41314 37351 64570 7991 99871 43677 44081 9652 66364 80817 61400 91391 75310 70975 9800 6398 81391 68182 42962 50599 45826 6075 8073 16796 78467 59183 39167 49769 20064 30218 77532 60311 73749 65488 5963 27324 58506 24938 48111 24299 73565 71444 26217 53208 38499 16245 17126 56182 59347 70470 87041 70817 68693 1632 76713 93135 76047 844 73446 87978 76642 21385 2184 73425 26918 29654 32796 70547 45316 80922 45941 5933 83691 74908 56834 24665 53977 6665 20974 26924 673 26000 95590 75899 87793 54216 44059 46918 11079 21089 86207 66380 52183 3864 64398 59212 2234 50502 13989 62289 15559 22566 47397 11874 33099 73326 46176 68785 43204 1413 4099 32176 51115 6934 43463 45686 37630 82712 29405 11830 27366 61772 92138 66015 64746 42980 48189 91249 19728 43708 33312 91768 11979 24438 44765 78182 2956 71324 93229 15666 95881 16484 28385 9277 39715 22695 91808 62597 70396 51545 71333 37931 80617 93551 55304 33445 68975 75982 43147 43816 75392 3167 70996 58206 81359 67961 47969 6703 33595 25594 59015 36185 28478 8988 14851 20173 42818 67021 90304 26228 30739 57615 30973 33716 56317 47314 98339 40189 83203 14396 47000 60739 34304 59359 14775 97549 14352 24389 56417 38154 66212 54277 30389 11559 93667 46545 29848 2434 41121 19522 56227 47576 18921 95672 69832 64195 4709 14271 9739 79891 10688 7216 46561 83809 14665 83399 75331 70940 73709 41894 3688 89591 37291 34644 86176 70701 39146 71585 63480 70475 34233 36805 29060 82849 53638 76358 51553 72679 76094 22941 77061 54005 50380 26807 94314 18736 20914 56033 60416 88405 12045 33981 29637 15201 16206 81105 13077 57483 83690 26472 34449 43484 78358 55391 52692 30513 13706 61907 62968 48770 78612 96831 71183 83991 40685 90219 8896 21216 76995 94855 63702 56750 28554 61737 63668 92957 42350 18409 69691 60785 92192 26710 19470 86853 39470 53563 19204 41371 74566 96397 23936 1148 37040 33061 78373 50409 43862 69678 65463 9146 50608 25744 13885 57059 81338 50686 58570 4775 76328 3461 17106 36181 37419 90938 35280 41824 30891 78223 9556 4110 72890 30134 81524 83731 91134 97012 29769 26507 60227 92608 57644 76601 78174 20564 45965 57080 55713 36540 48117 73974 35467 35803 15028 18115 36554 25502 46303 7493 57371 53388 47345 95793 14619 81138 5445 97069 90111 53696 812 89595 29918 2445 82858 42243 50323 73987 62786 69433 3534 11609 5962 99114 31339 1731 31446 39826 78066 2279 65687 28322 43383 99656 99858 3671 51985 7586 27365 65125 24649 55139 70069 82936 47024 21141 61488 98471 52084 7723 23167 57816 8776 19772 98834 48519 7918 18383 20805 14864 45339 44947 18982 96741 29497 43103 52100 26768 6196 96732 69760 39124 7761 19111 79335 9511 63578 64955 17121 79867 79375 70589 39999 99932 41011 84907 70579 27153 76804 5950 5979 20961 75974 7303 10729 40905 65599 12667 65804 87119 21558 84359 55560 1144 74441 91858 14647 51809 66742 99762 27922 65534 66825 19487 32754 29661 50827 83255 53286 16012 54828 4083 50154 77873 48287 93733 54395 57897 5102 95427 2496 31237 63440 40592 83105 94103 23146 91083 85646 82031 76649 63821 48906 56032 14597 94180 55607 83235 81941 67410 7192 71070 88315 19891 22937 94988 7871 55502 15263 44217 98511 45172 95055 30494 38565 32063 95961 42800 17777 1077 71757 54505 34335 23635 63799 86723 24119 5528 18259 65479 88954 7843 73631 81073 89254 98523 77161 891 72364 59718 27515 90927 55400 96166 18867 88929 36036 35900 44655 17447 60312 51085 66596 36965 15082 43791 3787 15535 62813 97674 44610 64501 3131 47327 35882 44993 43910 53344 13367 43702 74970 97644 85627 72435 97535 63794 84336 96779 43934 54817 89899 20963 12460 6643 13674 45871 6425 31040 47180 4551 66899 35536 5290 84886 20777 24399 14313 11462 90004 73224 30728 48441 50863 36545 33759 36787 28113 52014 91514 22356 70487 19697 93798 23637 87506 3074 25496 55165 49052 65448 86175 91863 41323 81011 33565 97863 6552 71682 90268 47736 36966 71842 17630 81448 38307 49768 37728 48877 9121 66383 32113 72645 3825 15930 79096 20885 12404 69195 11136 21153 91441 5197 12678 45869 85652 30618 17892 10105 63388 56895 16563 88674 84044 75223 28073 71999 37394 33902 77994 46376 53369 64878 7617 79666 52420 64574 634 75229 40652 19132 87801 65050 25140 45225 93991 58044 27979 67 30901 86163 4537 33136 11444 39793 54207 79225 95809 1423 87545 51949 87371 70984 33512 29997 38595 31288 13210 25712 49093 38463 85583 3731 95352 72390 17178 72509 76984 57047 48353 78052 49760 36810 58277 3799 44289 34405 24294 89651 23616 20664 89146 69655 7038 67143 60645 34760 32735 77210 51098 25338 85827 36683 5675 77870 87346 77055 23025 46485 8908 74529 90716 51986 92019 37929 45687 55992 99175 88165 99955 17462 82152 7226 44249 10870 45245 6486 35787 71269 16866 94972 96404 36485 28219 57372 35742 72691 54732 98736 64496 9388 8571 3407 54245 97977 22300 96347 50039 83744 3855 6498 90231 16057 20618 19123 98354 42018 67535 14938 52593 81699 25310 49226 61518 69935 72190 55218 18923 91417 75116 10208 2978 25252 15235 73439 5349 2851 51300 14754 49319 69259 96324 72410 47064 6593 82000 88747 22347 10397 72721 36559 24291 58036 32687 90695 74983 94716 64899 77686 649 10481 3670 40851 57778 46585 91007 50554 58137 32121 64980 62022 24468 67623 98548 85375 90364 69054 91426 40775 64 65663 66282 15365 55993 90389 9244 90444 96501 6731 5579 33835 82041 43645 54397 26244 10649 56158 65482 81263 81762 10734 60291 591 51088 70306 11293 53957 96861 83443 29749 18765 62653 94615 69919 47858 70893 67084 23529 34346 75356 23784 45863 55399 61463 16128 86523 56819 75687 66433 16294 24875 79512 50989 12216 30151 37772 43855 99984 12973 36790 44803 66121 93098 92946 24854 49844 16510 76099 66363 92597 55014 78128 85344 60212 94753 2828 22033 47303 31762 16228 72112 61499 14703 53477 54032 42482 1422 41779 63973 658 75590 33176 1153 4254 20979 641 30620 40559 98162 7828 5997 60896 93999 43656 90429 94461 10555 45043 50642 97988 73549 87080 88067 57495 36959 6147 6253 23159 391 68224 3399 38290 76731 51012 67948 2176 57992 92190 26740 67833 55148 48483 39259 57647 30955 1062 59638 81202 67341 66238 50650 83231 75083 25326 63351 19485 3756 73176 39883 14148 52343 39363 88383 41230 84342 73612 89091 21457 80579 96140 63115 31924 3777 14337 76964 47428 33042 4901 15216 43467 85924 13685 98613 83941 62016 44652 79401 67283 21238 23311 15335 96706 36884 84851 90994 41394 24295 92871 82873 8545 49499 57197 5195 47953 15517 51469 7628 49427 18048 56981 38912 16951 35509 39429 51242 40126 21048 57442 83416 77641 88635 49491 85037 23314 47280 46224 60149 5706 73735 87533 44025 12348 57989 78081 68201 55885 70899 6502 10616 85707 71828 11234 5937 89142 12185 67160 78604 40035 9547 71993 9671 3145 66829 20098 70717 47853 68724 7709 22717 68665 42284 9236 18329 99939 77180 51169 66592 51668 86039 13027 24227 89265 73474 63591 4197 42255 66929 6683 54166 37692 56697 82441 66401 51801 37765 97136 42374 36095 70288 13191 60441 27415 19466 38272 75973 59009 46836 97389 65615 30118 46423 43547 47688 91279 19165 7505 87387 19637 77010 17251 64662 72806 35903 6096 56592 97973 30635 46994 57189 80464 1136 6247 26387 73330 3742 20454 84269 29443 98970 83271 1115 75598 31479 78687 39134 25522 44121 95417 89930 20163 77562 62676 54259 26344 10580 21381 22058 15904 11912 33118 37989 46149 39109 16628 10531 35934 87092 78210 83677 58950 24246 71374 3024 64717 57931 21530 43917 57414 58514 50194 66365 35666 76169 93075 40593 50095 87405 5288 14478 24883 8360 4300 31376 66622 53787 12219 66074 26037 81890 35484 95279 95543 93279 59124 48478 88943 65179 69617 55970 42396 87775 29269 55902 9712 17100 99889 4565 31413 63642 37341 86823 12996 78131 49650 21866 95513 78961 16430 92150 47570 47118 78993 28991 90620 59690 85147 17240 91548 14417 96793 53597 25348 62347 59195 90188 27511 77486 29955 93026 30914 96232 7885 68006 51695 27544 91429 58297 77231 1953 43728 17561 63838 82774 29628 39603 76920 38283 28617 46285 47300 48319 1462 29846 12894 63273 40299 4936 33387 40631 40854 61517 10628 98589 44315 35906 99359 35076 29444 96790 23396 90238 3049 26028 95450 30928 98215 11211 20822 13952 29004 96008 86795 68717 63229 7779 94948 70765 15064 28111 66243 59682 77294 57747 95806 65595 77296 48665 86964 21263 99809 17678 81226 13308 35489 3623 11352 7333 1198 63683 78398 50987 35043 33141 10153 86383 83886 38422 50102 54540 13084 54105 35884 39040 92963 28474 15008 81939 19028 57855 66482 72695 46979 25706 13832 24923 67474 33623 85436 81211 60736 93552 54704 65860 58631 29260 35953 10091 63402 47221 97556 8356 40522 86519 95409 53860 85226 15279 43636 20323 38215 87273 38707 16017 9527 98431 16006 34891 7777 68981 58373 86535 9523 18123 67952 60641 17910 11157 79664 13451 8480 75997 27146 54171 41440 69673 51924 66805 41315 35704 44104 20082 16587 51947 92420 54508 12873 65048 88053 34048 4825 1634 79267 10483 31060 97011 58085 25267 30003 28697 90570 66842 90511 86908 53922 89660 88836 25019 68330 74312 57734 28691 67564 81683 59632 61796 56450 77074 86154 57429 1502 36677 95618 99878 44819 68142 77260 77017 39985 45254 11863 44288 16810 5431 30597 27315 19593 15180 90518 2189 36939 72105 39648 67068 24132 37759 89215 54340 53447 87213 36364 51459 53263 21050 46281 79940 34798 76316 93306 79990 99177 26728 22674 5588 3178 16329 72736 24631 66262 46720 64111 31192 8985 35643 35233 28324 81670 32500 5059 80317 28651 82888 6594 95321 35746 22611 57688 12807 76206 58885 63387 15599 23499 19021 96415 94606 33566 20882 2266 5189 20858 78629 37070 38427 95514 17658 11334 55729 15217 58635 8798 89980 56553 14454 76210 1038 22791 80703 20853 15337 7396 51105 61204 42495 59557 67210 69110 25743 7053 44056 3269 37770 22738 25169 48257 94075 97729 75146 85184 14961 13009 71612 89787 9063 75999 32581 42080 19239 90180 13036 40394 79482 83573 85509 2983 76336 68654 65731 72431 25350 2873 77699 76052 46658 96517 4425 15974 36313 72344 80809 12915 83939 53211 61480 12036 92753 67691 86355 98154 34995 8270 84499 47989 16834 81733 42013 86179 75053 85127 58997 63267 6522 55087 15172 69279 3543 96867 91265 95041 21774 43138 38864 23490 4883 16693 77240 79154 57234 12177 88766 19842 94440 21024 82063 1752 45119 42903 77731 98461 28477 95388 80111 13974 65444 31831 2715 63576 94767 90101 34451 28162 43745 25731 61293 28167 12652 80662 12535 52052 34323 28392 86967 89026 61679 50038 50463 36127 1046 85942 58321 21064 62124 62745 4620 15084 79592 91238 57588 12574 239 77517 20554 80543 77527 44321 86850 52068 79495 14458 37790 54660 85561 56428 11469 17450 73489 48202 34080 84590 21467 23483 17375 19580 21676 45916 83812 21045 53534 77908 13649 84019 41553 94482 65066 93083 31132 63354 51266 18948 5770 40323 62209 75556 7151 94697 9639 80389 36779 3395 51634 11431 22816 91050 74303 84323 9954 32392 82598 75528 17726 49898 53942 48046 49283 74657 31641 36579 60360 86904 59913 82516 99859 32074 3578 89345 88177 56946 78437 14324 15972 80518 90870 58486 58253 12417 22341 25049 61839 96108 22228 3909 58210 75692 25069 71051 34152 55006 35036 54809 23968 89736 1548 60119 24597 56489 19653 17104 21782 68727 88205 7098 3120 25420 40586 882 16848 34604 14869 58470 66462 95773 74482 43592 79598 36400 88585 65456 16104 98909 93961 51125 10195 47102 59310 31006 14434 41310 69800 92329 46777 11658 66166 89516 8130 71276 57392 1805 67319 88651 16892 30096 67995 13814 83409 28233 54600 1537 80192 2437 5318 87113 181 44452 76944 68961 86456 5118 75952 96327 40469 92497 10679 44207 21495 59437 43428 36250 49500 56974 22925 20241 27189 27841 24237 62241 32680 5169 23065 70327 8522 41015 92006 64293 21969 9480 93859 51065 77919 92216 78206 13938 39583 65118 23770 75503 62980 7517 31455 298 35961 64370 89604 78944 24149 21897 39925 17388 18084 90508 65233 84335 20780 57019 4240 52485 53848 44631 99796 82510 97980 33609 43347 9889 43054 78197 79829 94586 77295 68950 72587 6269 28530 15925 38125 63957 84213 27896 47674 24279 82545 71813 61016 40535 22294 74447 96962 30542 82167 60525 63544 25320 64763 74932 62558 81401 90374 59329 1549 556 98038 65979 29038 23205 65694 80852 31531 89269 95944 35537 61747 67411 41808 26500 75070 43961 51775 74572 11390 57430 99591 98089 35179 26311 87923 55050 7636 38969 5777 90963 7755 81223 83146 36991 85228 70285 93052 36811 45615 35032 90276 55421 45875 64377 2384 30473 93268 80642 5807 42914 62115 14140 69808 98253 20235 17058 52570 53723 98757 33800 11371 56805 19517 9161 31807 81548 49369 33288 50353 98163 70679 52908 8632 13478 3443 55515 77825 53607 99147 45625 1511 70606 6121 70367 36321 80141 5608 1527 19626 54079 90201 73745 68270 47952 67320 58282 13319 20205 26134 77936 6787 29531 45114 99746 9772 30018 64776 38269 54458 2200 91512 36282 31899 91145 85082 23419 72349 49310 5120 39207 55743 32504 69318 87893 59985 34989 56334 90740 37787 62240 24364 18697 49778 39150 85264 37523 7265 31681 92908 73293 22735 76141 50033 86314 94804 66117 29730 69022 99988 33895 9561 34759 95853 23462 6162 45485 96246 33170 54324 67339 89147 19949 57905 20606 42402 32460 3616 62611 65388 65485 26905 68827 83201 63383 26215 37900 52620 36929 20030 49814 6292 34301 77381 97667 58070 14474 26635 24848 12771 26277 26592 62044 64464 43737 63620 61874 80678 13903 30417 16476 40899 88915 17681 13277 92240 98056 3181 9647 59980 68079 49200 64920 19140 42943 6510 30536 89726 51755 5552 21277 99918 48139 97203 18750 84351 12353 48068 73225 11981 31806 82383 14062 90080 26723 29385 19817 19394 36971 37472 93882 3858 43391 59261 25753 90811 16718 45640 68534 40221 67938 15838 71009 62145 70062 96901 83791 25705 73586 27331 62053 24284 36722 9221 91875 33456 76959 38397 18774 84782 46786 30906 32524 43558 94532 23785 71727 57722 96074 23874 51528 22133 97175 2316 7117 64137 15647 83733 25138 3212 17516 83513 53373 38570 60474 19848 6139 31880 98541 24827 75568 42360 64753 80301 56792 89316 43019 89512 54490 47821 97536 40377 17401 3111 46143 28067 62817 61640 32235 23845 17325 1001 22279 57887 13935 49986 4316 82626 98165 65229 44506 61869 52375 69519 19445 60659 58311 62574 10259 85349 8095 2299 27870 4107 7947 71238 34331 63162 49492 36994 14935 61957 42847 69698 45530 2414 55751 52501 22615 14519 7915 26307 23629 6338 89392 39917 77411 81988 62225 43524 71117 36404 45996 57356 86895 2461 51440 35691 12092 41422 49853 56429 56801 65114 23176 84334 92249 85298 88123 92445 51810 68669 69951 12007 33621 53459 31175 40990 33667 8684 40205 13795 2226 81277 49401 54510 20126 995 25986 32476 36210 48853 93561 23002 82333 19666 77338 68445 4382 56021 3547 76366 36233 95495 3298 2142 82650 56156 28911 93315 6031 91566 41671 43482 94937 76414 34375 48795 45272 1672 51109 7445 12969 11253 77438 28376 10 90634 74845 26317 34931 73226 53206 72617 58348 33802 8153 60879 30711 7763 5337 30234 23820 29111 12901 23356 13997 95052 56943 68168 1925 74200 56213 69503 9305 44316 37004 90736 59672 74659 22722 48779 30208 28750 83316 58802 60839 23059 22418 3801 32739 98225 28436 73628 82501 19235 39491 44105 82837 43548 53603 4816 22147 29235 11764 27803 16432 54604 5925 23601 64986 78254 66436 44618 13057 84164 48426 46102 35320 32853 59143 10813 40160 14953 69106 27454 33521 26662 12739 14402 13001 42382 75975 79972 92590 62935 15268 39210 81468 97879 53691 25808 45788 8331 96572 58847 74958 47869 73463 27003 53735 35981 36114 92832 70207 48869 82433 46879 57138 40084 50751 16078 75825 37688 9216 94849 28066 21578 5863 82280 40809 66324 69690 22992 97200 29265 56340 40938 48746 50908 53806 90218 84179 6089 61206 80763 89594 2038 97413 27200 54839 9742 95734 73637 86806 54706 99564 25342 59030 61807 80872 95519 51362 78756 57299 17904 62630 47379 41851 11734 53349 48890 71851 32594 3944 33854 54901 99844 97253 29905 38509 16417 29143 76672 94793 41437 89816 68791 77509 90777 60000 77655 32376 54611 14872 78429 72652 28662 98816 47499 56144 66657 82905 60960 60214 20021 44271 40090 79397 46472 54625 85587 17088 45573 48982 95957 80191 24228 19571 1495 70603 53543 60603 22840 83129 4889 42112 68420 38757 67278 54084 37161 53987 25391 47577 76831 4285 14877 12846 10041 42921 49501 13554 82672 2541 37756 27303 22500 71139 43086 46657 99395 32665 40931 13463 36828 61847 55570 63722 97672 17253 14885 72683 38210 31221 57048 46891 98378 22654 56563 69408 15804 38834 37325 899 78563 51136 62001 51788 84897 62398 36193 82692 74011 24794 33213 66737 46053 2261 39949 89841 90948 39784 42050 34243 21273 42809 30456 5276 46762 82475 68208 50292 90785 53556 87919 91921 14084 14165 34102 8597 15703 79737 59421 36226 10400 6287 23083 42666 77576 42737 55769 1594 38135 94879 30629 88153 39496 88335 17849 53469 98022 80670 3854 77194 60357 55111 68452 80728 53193 48231 43141 9838 1840 34266 5388 55643 81937 44581 56755 53602 52473 42091 47768 4693 72043 19428 416 6002 96524 98321 31932 35497 15712 92361 77113 37295 98136 93373 82062 34467 69391 39791 37344 19198 49651 81769 26076 45080 96399 65410 19608 82002 43125 66098 93210 30014 38002 65586 30346 426 92722 57891 15880 26873 35453 96573 89088 67972 62734 96987 90843 52636 8866 24554 33712 72643 94340 92338 46082 41136 97435 78162 47810 67612 77889 61882 85826 35332 84267 68773 84222 19868 57633 68603 64846 92795 91401 72111 28655 73871 88439 62802 75838 36407 6936 54353 25551 63842 34384 3544 91855 55562 19110 80257 36823 32061 108 642 18663 48119 6652 98317 55213 97420 23663 98972 32436 71565 42895 80374 12285 87013 97663 38665 17179 21641 94230 91618 88149 31896 51360 8902 29658 90556 25335 86846 80966 77630 89227 15246 55060 95378 56679 63087 24596 11470 79630 71005 17758 22700 22971 11829 69230 4255 29517 44777 6911 72715 92568 40158 38729 39998 61059 89617 26008 16690 54316 45329 93541 1513 67271 87094 71156 15566 49121 4462 37628 92089 81110 3041 99453 25063 10452 12012 4434 85658 89523 97183 60424 47357 93727 19810 1635 28620 67195 92987 38256 55727 53762 97046 46136 67459 10265 17641 17427 51315 23435 50664 77783 7213 81934 37655 810 45939 53724 83071 89590 48122 17830 48501 9619 36710 70512 4773 68197 51818 60313 41453 37249 87234 20384 24213 14491 81780 42933 80210 75769 11781 70543 10294 9767 52935 4089 39262 40173 23305 83583 40831 51758 32612 41173 76509 47819 34841 84228 3561 92956 96876 32478 19715 64630 82585 14500 41589 60505 24444 73389 49694 10992 27996 13530 7801 41477 18813 46457 95895 14777 25904 27066 8964 88538 43897 48380 44637 7255 1846 25213 4967 79022 78708 11199 80909 47463 44816 11200 83755 8891 97274 74846 41276 88675 40263 3807 87886 33300 91363 61845 63029 64230 93483 46602 12710 77050 54489 95633 91960 73861 33146 35654 96113 83004 55720 76628 5016 51654 86786 41285 14816 79930 98442 70225 36879 29240 22527 66405 20249 10705 15299 64904 89720 10603 83052 79588 83230 80039 59925 903 19878 54344 59829 46152 76226 12088 32790 93409 91499 36543 89139 76468 212 71079 42076 67824 15783 24726 96168 44173 20319 2377 87406 28053 74290 57930 84362 22600 9470 38967 57725 1036 3805 36188 92321 71162 37032 66377 53588 15052 66195 14088 29576 60485 76152 24893 52139 81221 14606 90533 46905 25977 21542 66551 85857 19566 38060 87594 77406 79229 45490 63438 65481 34119 37029 87459 83798 39195 73770 56731 30180 62255 64226 56537 3146 30285 93189 33538 26582 90102 9181 50293 26113 16552 62658 29184 1797 75681 5314 54149 61427 49645 96367 43474 61550 17865 34129 31533 92866 83198 44396 78101 18016 84616 55364 48214 73732 50786 96650 37130 68953 48203 25046 87776 84052 59189 10115 6484 50422 39220 25796 7772 67611 29107 89917 32257 39950 96544 66328 61258 54247 22993 62208 38292 46846 60093 48756 77732 52668 97184 99108 72228 94769 34211 4851 11350 24730 33149 8620 5685 4549 23389 10642 81235 83937 83970 46008 15970 32245 14081 35327 66278 98058 7012 54100 31888 62062 8975 70047 1723 66684 87047 72093 7149 32583 81906 67184 24661 30326 89919 49292 84981 49370 45257 39575 75744 70599 82610 97169 87638 31733 28705 73479 85206 21298 77150 27968 87558 9474 5665 47117 35010 28186 73410 84313 33159 92572 38775 11641 64991 1915 69514 56258 66070 51850 91894 26363 16054 42246 61406 83307 48468 41888 68366 75690 29868 21644 95565 32035 49042 76006 7095 86758 33553 17921 73605 19687 81570 27894 7762 2814 46456 30187 6254 89694 8163 87422 14679 6529 66075 36323 49521 58804 33943 98595 52800 95118 44835 87313 71217 14663 88789 45340 11976 37112 39271 64342 90724 87300 88062 20695 18947 65836 58231 71111 84157 1054 59504 46981 96348 21836 44018 86777 43422 33482 84962 12342 93968 32313 39122 21085 1245 88608 50837 66350 36052 16896 30300 21147 2344 6213 45125 39924 46847 73669 6646 66116 58335 82483 11460 79414 29847 328 1692 46319 25951 9763 23503 32895 77158 63572 98348 6325 58346 62383 32369 62907 7425 86034 57101 26477 49411 57699 5835 20398 65925 62099 49690 62989 95583 4806 65360 38902 71193 4985 94543 85742 4626 46523 95264 11066 97051 63006 21434 78140 74020 19321 46065 42653 46389 71386 3636 56125 18473 28197 23615 20154 23213 41045 48376 1031 99495 49072 50328 99340 96827 56814 57052 4964 91305 43986 60275 86468 30109 40646 38376 90749 9538 51111 1501 63255 30363 65047 87437 5714 76236 94504 61491 44195 87363 10820 27470 91865 63536 33853 40364 12180 51761 59349 3967 51470 58251 51962 36815 53622 47313 43265 12235 63503 88281 64883 21936 44156 85157 52774 83977 9550 9868 60050 62979 38433 40791 54162 40540 9 91352 36316 2777 61179 52347 1783 65400 28585 99758 8911 72705 85758 14764 86829 88337 99070 52974 10439 38219 51757 66591 19646 10453 5522 50020 82293 63608 24374 68106 77552 40222 1998 98911 12586 83301 7973 49044 63126 87841 55732 23744 37232 93690 2646 10632 84498 89221 49189 40434 59846 65962 97056 52577 96299 65195 32693 81255 47871 88372 27565 24718 59720 60539 67819 23699 23746 8593 79857 90872 54703 35812 4413 63651 51911 3042 77688 16030 68524 18381 51541 32903 91021 69497 64263 15513 37314 77432 90524 44591 91852 46357 68568 30083 80424 700 80808 12931 71028 79674 59066 89821 84988 31437 90886 44955 91500 78316 32794 60893 73163 82502 9335 74160 38696 16933 5920 10062 10725 99291 11118 30257 75069 23950 42925 62572 85550 86907 37030 84946 77856 60183 14408 96423 44946 61890 14549 50081 9223 47915 20529 90672 37959 32410 68850 34318 93 9759 94029 21399 6965 12445 77402 11992 29360 91544 10822 12606 30428 23377 63808 6631 57500 32456 67140 86130 22940 26253 6979 1278 99921 77902 7247 44960 41095 89174 90797 66762 51796 24262 79521 9769 94381 66374 62507 39761 41184 51195 92631 86164 64578 58598 32316 22417 25344 49426 26014 68699 2319 59951 73857 98598 64607 98752 9041 30662 26282 49362 99886 91657 99569 41142 89120 38189 84540 18959 38995 35893 61765 70796 20638 5698 82222 6011 57983 41566 17543 41327 29211 58503 6682 22970 91199 44494 43370 88150 63837 67228 95089 5551 30968 70408 5261 2619 43789 33728 52661 85836 60021 21231 40821 2930 41999 85992 41607 77734 44183 12907 94297 52665 55460 90925 16537 84198 90426 77961 72944 52670 27547 89070 13759 62587 62436 82665 77601 61032 74965 26283 97816 9754 21647 10874 21003 39143 7046 31789 661 97247 72006 63452 38450 24111 80215 94126 15631 83880 39785 49832 50708 61802 40666 91271 78201 46164 85682 95258 73973 88391 92377 65028 92515 83783 49609 88971 10081 21023 69577 62222 38358 74419 16799 48268 85700 54808 5658 75523 76212 40155 41461 96037 96939 64033 42509 74444 63173 7965 41584 77246 24059 54002 33558 74899 85102 71957 99491 78798 98817 94207 38893 52549 96411 80473 71032 48464 1341 34563 32957 58904 5245 27499 88848 43896 95383 1313 6477 57756 54070 42789 50438 57042 55314 41914 683 75416 36281 24434 54597 17327 67682 28781 70740 83082 24936 61656 76425 54283 89775 80223 72929 9770 23698 74469 36059 35907 99602 70785 60129 74130 20120 75538 27893 63924 66196 72626 17578 48813 29350 43749 26418 48689 84186 67035 2074 29388 50074 37011 19665 75573 88443 5184 51250 82912 92224 66879 18142 84140 80092 69154 32288 55036 22773 57821 87336 29427 9123 43998 63829 89272 13954 30936 87152 87656 79609 40319 16134 84001 57206 93870 43672 61567 58471 38904 30062 87683 2893 96328 50813 96488 48121 57661 24881 60376 89801 85874 55616 50332 76238 40069 31026 33826 52556 3028 85490 24007 33473 18835 25459 50217 69681 72789 60167 53140 19751 6194 83104 13217 42139 73095 29557 4522 55433 81406 46599 41049 14293 33989 32065 65477 554 55708 23126 34285 17425 26001 72061 63831 14710 33914 20756 79265 98897 80462 75879 63459 37678 45902 95939 18634 42835 4483 59753 66508 15114 29844 82100 51581 27199 59306 84197 91868 58831 97704 83571 40234 2128 32781 86160 27647 86141 8711 44995 10429 7348 83824 70580 98728 35669 75486 91583 4353 27207 72704 36568 87331 38765 71652 36999 63009 96406 39890 66033 51638 28295 10247 56319 48590 99728 3819 43175 22794 32211 89748 85676 95433 17463 65532 32261 14849 1728 13546 36465 29293 44166 92945 66410 38637 27429 93051 11915 8283 24075 77891 95510 18737 59647 25442 13636 24646 66914 91096 16138 48719 97710 7458 15942 48626 11285 76737 58110 53182 72079 91146 160 22462 23141 99710 14310 54946 55398 10636 12062 83960 93305 89131 25536 88196 49087 47075 6367 97071 10236 2358 7246 45103 27938 55367 55700 70284 34699 62268 28001 14224 16296 25298 38976 1542 13754 55695 49145 79420 74186 1969 90748 46897 75500 7068 63259 86645 54232 32183 20616 69750 41703 21266 35198 88073 78584 3598 76725 82209 90071 496 51739 32372 41617 78334 77973 54770 87260 56704 99979 90873 93550 9424 54786 15314 4797 93273 2740 81503 58191 84707 71728 67530 46114 22030 18239 99313 52724 17723 22515 74297 32579 53829 64773 34232 93652 40534 83819 64373 6259 74036 90882 82458 81956 51425 30730 51471 43311 10111 88805 62749 62596 21013 91741 30678 4982 94783 83020 12579 65098 90900 53355 58647 90028 62190 86073 87010 32619 50752 13089 89123 86791 85746 47254 24559 65926 48662 20556 97793 3372 24628 74799 22622 55521 15327 4047 95217 65590 78832 51652 89034 58778 6651 2139 77005 2974 96702 74879 12398 74400 3596 5096 91705 70324 8767 85871 62988 43290 65921 66913 47790 72139 85195 80050 74375 11204 99068 59666 71298 68754 76041 96018 19344 62694 77343 37658 20146 70847 35616 78165 24398 69851 24978 89813 24586 56414 99826 80718 81171 98357 13309 77206 98898 60141 7726 26948 69446 65273 58108 55952 67680 75695 73894 92167 24815 80821 24686 35587 46494 29415 27664 27172 79861 76948 27313 65063 9692 79029 69636 17801 91545 62365 94216 42746 60349 32852 62712 95354 58787 60535 96693 63942 48097 39930 56028 64261 66566 43317 46032 17241 63672 27715 91711 7179 88692 17459 66906 8926 45169 88003 85314 34369 74276 55636 96862 63471 97340 18049 57068 95698 46313 47966 21534 56867 66010 70145 96937 68391 39171 50504 61782 45364 69055 55756 99349 79063 47776 52397 65133 83723 48510 25916 91058 68419 72767 45157 45467 28846 78356 51856 6531 86349 25198 33651 25511 75886 25360 65503 75516 67654 52906 30751 79424 77819 3419 41518 73179 42099 53169 64437 85821 38644 16011 41879 3285 85710 38134 72681 58320 76292 17454 95174 7911 41959 35756 83035 26428 48850 67276 27788 80250 57238 8399 92037 99446 11370 56556 64089 21732 51268 92672 32307 5678 94534 13739 82291 53828 23932 97313 33306 76343 98124 34016 38280 70168 56623 8515 6291 5402 66910 5378 75926 30306 92395 59709 39996 88141 76543 49984 47369 11944 45711 69693 88937 18800 49944 31083 81103 14769 5817 17371 94120 95358 68515 52899 89137 1725 30128 92430 92663 94321 58524 23570 18417 67078 18787 52595 88203 22019 92725 72037 23553 61855 63716 97818 94081 51007 5199 1565 66960 44673 36054 83656 29167 65501 21430 65235 77087 6908 81380 91125 59850 7831 4791 65660 58597 52294 2662 49167 65762 16172 9155 27675 5051 42043 16122 28211 80343 98727 52863 8140 80145 76100 92397 74710 12382 25141 90388 62795 77582 76748 29560 48993 35409 8932 94810 64131 15674 84667 9952 8838 46920 29435 12025 49068 88557 16037 30153 73846 4339 35726 44308 67299 42669 67072 40083 68125 4654 63945 11450 99866 79179 86276 91379 91562 65296 62908 72973 23271 89031 90042 30958 10869 18422 41883 4169 72884 50995 8948 83397 848 85812 76814 20736 94585 13010 68927 18631 98664 57071 85409 61743 98686 15545 58947 14087 42048 60495 44793 99550 37433 89872 17011 79057 54445 44540 14022 25636 30703 66840 19199 2010 14705 45416 86619 14671 4184 40426 85162 67135 49575 56766 60466 90192 71335 50577 57103 66040 91425 13383 62937 88908 94801 18287 97931 49256 8841 4369 2141 94638 94233 48961 61659 78136 97171 13638 9174 32685 18184 65881 47043 51334 1653 36256 8586 77133 3751 67904 77434 63333 42749 51997 29050 70246 8519 95390 84552 53092 65790 48368 22305 46422 62396 6368 96145 39762 87647 61995 81192 99289 15282 37808 76401 31144 73592 56632 91365 97651 64438 77636 75248 10942 47990 11623 34951 91428 41936 30353 19693 28636 53077 13985 17775 59677 84811 25177 5424 13521 49487 81778 18924 9811 8965 83238 16213 74791 8006 40328 75958 21948 40465 80696 86316 66553 81082 66325 23893 34634 788 59582 75684 90194 7570 89052 82800 66418 6080 57243 99370 80421 51984 80120 62517 76753 46877 5911 80830 80720 6172 2170 3226 4345 62389 40072 14071 66406 49450 33605 70921 42935 77006 77816 19292 36733 86069 66298 76698 99454 37512 43604 39504 90910 48357 9311 52136 94327 42690 30884 87944 8972 99518 23315 33997 65744 60387 51010 87551 79764 28314 18678 27867 85810 82140 93274 12852 9105 29081 6585 31586 85429 57973 7178 56412 59844 56303 42305 407 71794 53578 53802 14502 40856 3430 68551 17818 95399 60504 99416 58989 32737 32670 32260 62981 92755 53395 86762 70375 51145 94733 37681 24179 94825 16878 27151 17748 75354 96695 28335 95630 13587 59007 62435 5204 62199 39334 83325 73018 57302 95196 75281 6138 38245 36218 10015 57160 4392 9145 37856 31467 76877 35155 34120 47372 74573 6922 53387 86015 33545 55950 82104 72415 5896 64004 33886 60126 68472 35243 45752 28080 58366 21526 52516 62617 21059 61210 12653 88968 71107 86424 43304 25123 99209 68713 6597 37210 44369 85744 73472 76648 63207 8194 39088 30616 39869 47255 52608 24735 62309 29418 1382 65530 87360 2709 7426 19960 80996 68449 81188 33478 49132 55366 28949 40207 48777 6618 88263 82422 29089 42291 67188 72514 78819 24076 43392 10275 32916 24137 89896 92346 14899 54083 60823 70645 89506 6165 48895 61310 41960 93172 3744 30462 97037 46027 34222 44108 60915 40679 55539 83732 19935 4178 1177 6943 52851 9073 33907 34355 62175 56524 40261 99140 88424 28685 77956 64849 77713 60670 2182 72366 66973 55058 49379 31112 86708 60538 7490 90025 58494 92008 54495 54570 39508 93679 59664 46800 65381 83414 86282 94229 66390 15543 56163 72719 86748 11168 51672 69369 8083 81134 11307 57298 99343 26821 91607 49909 4494 48062 40240 56037 43845 96765 62411 20369 59999 16747 18429 73487 16900 18074 53901 20179 32872 97531 79963 66571 54697 20225 32360 2803 85861 25078 11474 27895 76190 21075 41251 52926 46993 36381 24069 72540 12621 19635 83145 80303 38334 5326 88250 77324 14625 71128 2926 26038 59761 48667 26402 42812 9792 56396 82486 83890 20625 89618 52138 24052 63906 88480 515 30598 31779 17807 53371 31682 52718 32801 48080 91170 75897 8385 97597 21580 17035 77332 2977 81350 83333 67089 68918 95193 80789 95050 60469 41351 55725 10964 8233 93371 85933 88549 87650 67315 28085 4638 92962 83961 85339 21915 53202 90586 65103 13566 69922 60995 16858 50413 21295 86870 43755 94465 35384 38699 12502 14889 57496 66271 13405 44193 97596 90420 95970 76603 11914 23778 59320 44501 9373 97866 89823 50802 2153 96070 9176 55041 11422 5212 54718 44327 1636 73761 92602 92509 90834 80628 56689 70699 99991 35832 1304 19677 7123 22436 40655 20802 70515 2106 87190 72774 39291 49135 58909 53883 17965 95474 33758 67159 67573 47834 51272 82876 72250 64958 59099 37657 74234 40921 76388 41608 74937 90155 40708 39935 24326 48872 79006 90446 12257 50853 10951 79968 18075 54176 5373 92128 45139 86461 42157 53742 47216 52631 51727 91235 85125 93445 9931 7431 7351 1568 33682 40766 39522 13300 65151 98237 47292 26738 2443 8168 65060 65011 51200 43433 92735 97682 92067 63338 95964 61280 32163 80953 35634 47644 93838 42009 17992 85755 22340 14046 46329 73466 64546 76177 58533 73599 24220 52367 51152 34753 13549 28150 73793 23577 6629 32082 21806 47611 18460 3637 5591 30953 75135 23090 19054 69293 86391 82941 23600 67902 85952 29401 29428 76157 59746 1707 33635 53236 7921 87227 42684 55157 88392 6345 80561 99628 31340 54060 83593 84192 81719 25222 2406 55900 2976 11957 28931 94786 76465 14069 38636 51800 73809 88156 17439 69114 88550 55537 43331 96180 41734 3988 58602 80562 1479 58592 57417 52955 20927 58622 4938 2134 14723 90147 22785 21066 56101 94048 92788 88108 95948 41295 45111 46715 30716 42606 27277 52939 66510 51428 65203 89948 98558 88410 63266 3685 92060 41129 90973 53442 69706 14588 37477 85569 12514 75803 819 94942 35734 77011 33524 3474 88517 73370 62379 41469 92504 1627 82766 82972 18972 22525 4509 54972 29713 44531 77336 60385 59217 72665 31358 84421 27276 78175 52615 45553 3969 24100 13013 74042 32861 11595 72062 8697 23179 11779 74266 21926 34492 68407 69216 54043 14289 54092 68308 30895 53232 83780 33325 8843 54449 77086 78290 54724 95922 34085 40670 53328 28584 58053 59596 62453 31960 84934 65873 82058 99690 71890 13936 41022 12864 16501 48095 9976 47777 8374 57411 69395 45544 37488 63523 59172 35836 2022 54284 40587 54960 98091 7724 21292 92815 68600 67715 38182 46610 96690 38635 95528 88502 57605 98699 74247 81 464 48904 61435 87665 96954 90856 38207 76164 38758 96360 76053 32912 27186 9117 45176 99096 50720 2631 7976 75845 26466 63405 24573 64304 52073 9503 41590 20106 88962 60320 48599 89304 89987 48130 40412 33500 38057 38426 41241 92096 96119 47802 32554 51095 14065 24813 30715 4213 38505 95861 83863 28940 98920 22328 95551 38974 49060 96104 59747 91025 443 84473 8708 99548 54542 80258 24930 15569 89747 49692 80166 93276 64133 43146 46391 61388 62916 31869 25096 78904 67616 53690 63796 97860 34330 61934 67589 75207 50126 97348 36265 94149 19871 88524 76305 45541 14915 85536 10635 94147 67076 64242 59750 85711 95986 48705 27500 81827 72331 3827 82237 86136 15076 44818 7073 1035 75271 25366 23049 34758 91691 39899 86971 16261 70319 59487 51765 977 58393 92049 63977 6845 44139 52349 24919 97468 6387 76644 91080 98740 52235 49545 98160 69532 31626 5430 70834 8677 68121 87874 5546 78001 73388 24668 8850 61658 30562 11917 31480 9964 74478 73070 83219 2241 66761 94709 65707 96599 26439 4765 74694 8417 91322 90209 55151 50226 63097 82442 31355 52163 37940 45787 90366 37515 39853 74876 695 62753 57829 54319 27321 43839 14327 88947 74540 66203 58863 10831 88890 85683 9393 53655 91222 81028 18936 81132 22311 21961 62542 57481 41983 82743 74233 56922 48736 93523 98496 55375 99436 14984 20572 45719 57849 39942 62100 63204 90035 16238 24600 54069 37768 14945 86869 74520 45162 51386 95021 37088 18673 83403 46188 35129 38666 61616 25467 47051 34854 76521 85455 22444 27216 2734 97956 8846 24065 80853 45560 96118 28032 85984 45438 68394 62438 38467 68947 51738 45837 43417 81903 5909 45736 6248 59273 21501 25376 34696 77533 53777 52429 93740 20648 88036 8214 41178 18183 17417 50769 80380 94317 5850 31529 82315 67088 93780 15103 39685 63453 90000 42899 19958 83285 72795 77245 49968 48102 80053 29314 16089 57350 84031 60315 52766 97367 65320 33132 27125 44589 59216 16297 10044 32041 17982 67174 56698 73462 70473 85673 41137 22003 31286 66576 63845 57655 6198 35668 57632 42590 89542 21955 6724 57617 13538 73232 8375 72084 31701 67583 48340 16927 84107 89753 69169 42637 22285 67968 79468 47607 43710 55142 22751 46466 22348 14762 93267 99737 55018 57152 60845 93701 64193 76127 1629 74357 24352 41574 22614 44826 46982 35250 92853 48038 3070 2433 80179 40253 61902 3932 63114 53300 17813 29474 51602 97544 86912 47574 91532 31577 23153 27970 81898 76102 3539 30600 46717 62042 90655 73684 37497 13387 52415 56183 12731 2899 9454 91168 77447 51331 33083 33696 28996 3665 82772 34915 54955 49529 85299 99542 82331 55663 25747 37885 66044 832 40698 63038 50876 79370 73445 40380 28534 78619 33014 3109 58786 59562 48250 37616 29610 35523 89705 45149 90001 15911 70471 66618 79978 61619 86247 92894 55114 98309 15759 97452 1509 74000 76833 42883 14617 71819 36576 55201 16258 95386 69827 61557 33889 75664 62746 56121 46363 17603 97410 92585 71905 94666 37159 93121 16767 92917 30571 11070 23109 599 2516 87351 65280 91528 80974 1827 54563 12934 82321 87507 37222 54645 64009 98364 38633 92851 8321 56492 7375 89102 27886 63054 96510 85216 58116 66852 43188 76580 70461 84960 7694 59207 57246 26179 17094 95273 46106 53919 54867 31763 25317 40815 76117 61139 84818 92444 64313 42169 36291 93370 54584 35075 70742 93626 91955 11636 45053 13219 29742 31829 78717 2616 67528 16121 23212 93861 38724 78063 10928 43473 24880 15472 93633 12976 98678 74220 23801 80168 42579 11564 29393 70537 22316 95562 96413 48496 73486 71927 18450 64140 66880 69478 1566 20462 65945 88402 98060 75179 48072 83430 40716 62377 72923 4324 29006 73368 50979 2147 12999 58054 85851 2783 94595 56432 23135 74230 59378 39009 99882 76431 8408 35148 47402 6714 82377 61822 11404 84125 64128 30099 32824 14883 47371 905 21027 24721 71940 75347 61191 23837 59686 72363 66115 55086 89692 12924 60254 29556 66813 58679 46929 27240 98344 84184 49746 28110 29458 27274 9310 78086 72637 11589 24056 74585 4306 23380 69938 85258 22664 92875 45228 83932 83449 63988 49420 484 77507 62515 75427 1058 67476 75732 72302 84470 99374 43240 58812 31349 62154 45545 43409 33549 11831 38201 95735 5532 83466 836 47891 97227 45358 25558 46345 86348 43769 56640 8506 43153 73817 20641 85287 1550 81607 36901 56841 74682 16135 80618 59384 78267 23227 65478 69352 5746 33882 98798 22792 86003 66903 71320 70784 30236 95013 92273 81454 13703 13325 55977 99624 75502 19799 28488 25523 37579 10846 84070 7078 8721 4471 88723 86487 65958 32329 59745 13168 16251 74815 39645 46758 76411 18271 55810 42676 72249 46639 234 5673 75526 92567 24767 88031 38574 84465 26197 81654 15409 74270 44542 4896 98908 32648 74853 91002 72220 30615 51728 38477 20003 44670 89170 48218 72673 60218 5140 6041 41405 29880 79667 92246 69599 45455 18677 39624 40272 92304 92616 78695 49281 99400 42517 65324 41220 1022 7286 36506 3045 83544 27195 49216 38108 75247 19984 19617 10271 20665 52244 82162 56775 54753 46128 1844 64066 63290 59342 42833 99019 51930 88431 33015 25959 37446 93982 24303 14846 33335 87996 27194 22452 68009 17037 91101 17268 63832 67324 15443 43767 4081 65088 11516 19327 86766 15510 50017 54417 29956 36396 59815 44796 75022 89153 94119 36235 77613 70064 34019 30528 69448 21711 35736 94185 59736 66848 40774 1633 10292 37000 92796 87258 86798 44496 41890 17815 29818 31217 42024 16032 74488 73469 25852 89808 54425 34954 12979 99804 95987 40015 24449 73412 43027 50437 93022 38156 10947 41913 5871 94781 70364 20894 77310 56267 88690 23592 32529 11166 26558 70598 55736 18030 4419 80824 53338 49423 44075 14004 25441 53397 83365 66511 9798 6867 96864 16611 95454 96925 66259 11372 13526 97943 61636 39744 79040 35506 19089 47440 49264 75398 64977 13008 82697 60012 17964 87671 57311 66759 56346 85701 45820 23585 29789 18189 24934 9633 96167 37983 62784 18714 30507 25871 16235 44925 70012 76121 37713 45910 71570 38096 64699 39893 11343 23834 84045 37305 83063 12480 81120 45773 8630 98879 7855 67496 12373 98500 59526 82141 61613 19624 96049 60089 70575 24078 35037 52012 70484 88322 52703 99972 72219 47648 41855 85353 79296 78310 83797 92144 81517 47618 76327 45852 78302 36389 42156 88044 10699 53865 90859 28418 42494 50489 44015 6424 67340 42421 61105 18286 30470 40515 35772 9443 89326 7751 98183 40723 55396 93731 65940 92745 64760 71533 84804 620 19722 18624 60326 33201 54872 24779 60660 68760 32931 61521 57596 98231 12233 47164 65838 18487 68735 86294 62527 3177 3304 80121 79786 29674 69773 45677 81019 2249 45672 31424 7091 70736 87514 69611 55836 73799 84491 56939 46411 88829 16241 87644 30114 54200 24018 81586 84276 95260 35395 7276 56924 24958 64908 78744 66621 49097 70494 91939 40268 80290 64911 34706 25672 51171 17036 44208 82668 93111 58688 92751 55171 5747 81438 69149 65376 69079 46492 77460 51890 54250 25218 91979 7354 47438 60819 83195 46002 81173 86966 62162 72365 50053 54409 77214 70846 52339 78596 53204 21665 55989 75199 33228 50276 96835 34324 6300 81978 51073 6360 31401 3625 28404 19792 72491 6966 4459 13190 1956 6538 18615 25207 5456 95201 57127 15902 77105 60098 56688 78157 45749 19894 10005 59610 98141 20760 93486 60729 19649 81164 39237 95392 30457 9061 91592 72872 17232 61965 38070 95814 79010 91637 41109 73447 13880 1788 76571 22087 10634 45031 92728 53992 9992 56580 24301 79078 3365 14776 85393 22865 73275 497 41180 83629 7904 58398 77471 92773 79053 91064 6487 75741 79104 15466 94087 68348 47449 92944 9901 44883 78831 83164 23931 83480 88247 48765 36739 58015 23665 68908 9939 39606 65408 45124 55419 2156 19045 40307 8462 68244 4095 16375 15675 61192 79682 45924 55094 99744 66133 97775 96815 59413 42385 53801 39144 49262 79171 47442 95415 24564 17651 40188 55535 64185 14785 89290 22551 34568 68173 28790 27038 35904 46000 43430 9275 75840 20243 51674 54336 53476 21688 25303 81970 26148 84676 38881 27995 90743 82048 65898 82681 44215 93831 10339 56342 16499 83003 49665 90009 2054 13200 30520 50383 51969 31997 90478 135 24830 77633 78690 90132 72880 21614 2800 37518 29317 47536 72481 88142 2630 34268 48539 5814 365 70451 40778 88844 88175 99763 20431 84637 42989 86887 44544 16232 9807 74397 22999 56522 3946 61989 40389 23694 38617 49151 12654 12024 26970 90181 80591 9298 30047 123 67870 38515 89525 63607 92181 70020 17293 19807 64696 92805 15368 10646 9883 98888 92816 68881 92479 76595 25552 74059 18058 94326 64095 46608 85461 11665 33313 41030 91102 28955 89769 47151 71701 61961 5819 8449 82201 27978 1506 42773 91483 28313 2371 72486 42317 90819 62272 92296 59203 2754 21101 53261 10711 31495 84481 9911 39807 53441 46012 67122 43660 59463 46071 94981 48697 47373 25638 60390 27981 41390 5396 26261 43481 85468 67629 262 625 34041 68843 56053 23421 81463 44482 71474 41731 40503 84327 72866 77468 68906 35374 34631 79568 32473 72760 94401 18122 59431 97606 86546 3541 55556 97062 15315 37183 11153 68751 68817 22541 1940 46101 89768 37090 98653 7112 67430 67813 43888 68022 17792 24103 82964 2832 84027 23091 99306 54101 62841 34258 55966 86437 30896 98480 21528 66231 4262 32539 22342 33088 90983 38330 64215 1517 34021 44930 68500 1637 33181 75527 639 60947 31511 49192 32125 61238 31501 59549 45401 62023 93925 17498 30841 37782 92186 2160 11105 16520 96947 18464 29590 23162 87027 92282 88384 4605 46213 60979 6262 29962 63316 75412 74601 99663 93401 15192 36413 15036 31017 36640 14748 70420 85621 50297 90998 2486 82037 98729 34514 34887 14653 6340 77588 98930 25259 48103 86448 61194 13251 32533 42280 50982 75441 63991 14073 1868 48005 39739 1491 39232 34848 48031 37601 46705 13957 26961 32910 32573 5855 15477 54448 42565 16523 78868 81451 83055 87655 36770 58334 91715 29794 26330 39364 44093 57219 2532 21149 6711 29830 89007 75419 53434 37375 51747 24959 22247 56399 79910 86350 34929 57966 82594 26707 76951 61596 80799 38004 8432 75117 36300 33011 25418 99639 43047 49999 14061 96909 54062 52566 11939 60430 99513 46716 48276 56488 38953 6030 85038 87604 30467 19972 79114 13134 35570 95298 50925 82614 45098 87069 34050 55519 87077 44346 12849 50758 65994 30746 44227 55224 82779 6203 72325 26644 62338 56970 79576 63461 7721 99511 34272 79650 86144 18535 84525 19154 97379 11275 46600 47921 8127 40385 1186 1322 34497 23464 2513 45828 97305 93258 40563 50607 97703 66882 68030 96159 10808 63280 98420 55641 85050 88434 7214 26693 57129 43809 90294 44580 2212 10751 87999 41445 77881 171 16720 60593 68529 33779 77971 73030 57799 72701 41410 41684 95571 30317 26193 49620 89764 77018 4670 76851 70136 45341 21855 28031 62256 25161 90827 77822 97221 31664 80825 26889 52568 98959 18261 26606 659 60798 50517 83097 17947 38152 97477 28287 1433 87929 46049 10514 90761 55000 54898 70636 5645 21293 77474 8553 99961 35767 99329 4484 64809 20199 44526 6973 59795 42456 51426 8640 54950 23156 53579 64325 38155 52601 37459 27993 33010 16479 53933 69215 54569 24844 51882 86290 59092 29278 21115 47760 9201 44106 26619 59543 61387 44524 42723 26454 47533 35049 39002 57251 74697 14055 99471 42817 51131 44348 39689 92141 89003 28207 44872 77544 22920 17962 81356 43644 172 16645 27741 17901 26045 69986 39224 59550 96007 50219 94379 22709 1649 23684 79635 39951 27789 6353 19100 95178 51770 89878 51900 87046 93575 32468 72781 39538 62811 97085 56503 71529 96262 63004 10694 50560 14276 16714 16764 785 88590 74857 80764 3219 5470 47906 98066 8773 75190 34874 3156 43142 16681 58339 77553 21801 69825 79438 85704 57995 30590 37902 3007 5277 64349 4472 7241 44112 49679 82263 35241 70874 18906 62719 89177 76770 57657 14277 24615 27067 33778 27853 83924 10569 39500 51230 76819 31788 55583 99111 25512 89783 83138 85425 78021 6700 99930 31874 18695 51218 31332 19869 44692 74192 68543 75733 6989 39307 5915 34286 80372 97153 58003 46024 78877 30490 2821 10205 88213 22897 80758 73255 68081 55172 41632 45002 15735 67561 83940 15739 67574 55813 22534 48430 42554 59579 73680 98449 51646 92024 31906 26688 35814 3898 28906 28915 61816 64921 16627 48717 8857 95864 26951 85126 69320 69393 31013 76182 77138 17338 56999 73938 92652 70278 61477 2163 84926 19509 75020 5407 73911 18596 21426 57912 52211 39734 39664 15435 17631 97733 71964 77301 867 65770 6021 54049 44858 93952 25810 60672 12546 80194 43224 62312 9325 21179 94512 99227 78246 90148 7835 7957 36624 85313 84074 19514 99977 64661 56056 92730 94368 11748 14578 80721 8176 70930 45899 21828 23515 24602 76234 20285 53890 37274 57474 33363 37097 14247 89350 57648 46480 57114 25491 70779 47798 77561 50482 52943 61077 97397 34862 59447 33865 45680 45714 66205 13849 1092 91218 63454 86502 94163 34444 40600 39360 1229 25066 28688 91952 76180 69414 8034 62008 32959 41217 22388 17134 73085 27095 65593 77057 11617 96944 11121 62456 65983 1083 63539 89176 69249 34554 36439 64782 31952 26697 76071 65625 18140 40598 57870 38544 16185 20153 72000 18530 22714 61786 89585 5258 80488 55518 41101 93080 27047 40153 40730 48379 79220 29481 78250 63216 81596 14196 67012 22904 48929 15868 6242 4795 50462 76878 21326 90285 47968 35692 84869 40271 48457 57815 87343 86871 12079 92010 38809 22326 7251 79272 68982 75885 49013 83263 95879 59038 79273 16369 71546 9502 68238 95463 38557 56572 93416 21092 67487 74975 17607 34219 17799 29294 77652 50138 64682 6411 36590 45748 25486 48681 69364 2909 21329 89002 19062 97483 68220 31025 49375 18601 58823 64222 897 39976 54388 17688 53125 98627 54393 5778 32356 62893 92383 38959 21929 66198 88362 24594 45963 64117 73956 55404 21131 45527 60032 97194 88610 51251 46301 2050 31507 25481 99828 79166 15487 52165 84287 42995 7500 42928 81289 79672 90230 94554 85487 21974 2361 51375 37661 55873 5139 71679 54762 63444 12198 84766 70746 64008 39211 21750 24954 17197 13552 12113 85112 96199 54006 31734 83335 17382 20318 75172 96342 9768 30023 64340 48676 3863 84841 23924 83313 5703 14735 97527 57 30634 61495 24208 93429 87348 10444 76821 38048 84847 72662 63974 15413 66573 19705 58390 69730 35194 726 59858 27013 95649 90362 26241 94687 72723 49965 8024 82045 45968 46759 26981 86620 56282 98199 2887 95487 77274 28548 94258 47716 24382 73664 78160 94385 24462 18036 52356 85631 47056 16553 55737 9667 91131 68764 81295 16642 32816 59483 78357 56617 43150 76733 10919 95100 70498 16148 59299 33522 50346 59017 2016 66449 3654 6407 49870 20248 50436 24367 4788 25072 2090 71468 48126 22899 57535 5992 66517 300 24175 31821 19613 75445 60803 76983 58024 62281 57130 30059 63886 18751 63604 26238 46414 90876 82542 951 12866 85163 62526 88803 55441 97584 13165 62895 64811 57915 14328 62254 95763 46193 60747 25756 75622 24687 55881 82086 5357 66941 71537 280 75694 51791 97850 51057 17351 51598 14831 63564 82648 79331 47617 9930 64110 24274 94994 57136 54383 54575 6436 30612 87910 58146 20448 93100 26259 20025 3698 15293 75758 54345 34190 13750 6390 5731 1146 44855 53145 53903 16401 76510 85637 65909 79247 46495 25044 51649 12146 56218 96682 34980 43178 38534 62867 24416 92824 88591 17999 44599 82174 2753 20282 24786 6542 63997 97529 87539 25479 34254 56512 76535 47363 64142 4193 34248 28881 71465 50168 79309 49564 34669 84783 84661 27459 55715 19805 57310 70830 78178 64423 6803 35096 32498 75312 91551 2795 16801 33282 19534 34667 96776 17258 20546 22212 62009 77357 86381 39509 55640 14779 47367 3595 15324 18121 59548 68932 86941 68425 38719 80103 88594 38658 67730 32120 3279 57464 930 28847 3828 46904 15910 38744 57089 85614 49868 85901 21071 8743 46300 27314 21450 48429 28277 66608 75818 48868 23516 29902 43686 6710 76563 71904 5159 72793 31201 96362 7688 5142 11996 29701 50056 28580 63887 74377 95017 93161 46522 48051 31971 57128 79974 60932 16000 53590 48091 12050 19930 85128 5123 52010 7474 8086 69776 17526 13734 72586 70138 77995 91772 53661 67453 83428 84196 82966 81716 38871 66877 33358 26932 79353 85300 36427 70526 75032 97913 72968 64176 81251 11 62909 5702 36310 3072 17939 68885 71326 48643 8381 57158 29973 91751 44320 5624 41093 64872 1293 49833 79836 36890 78183 42710 18508 78762 43911 80639 26480 40925 88751 76242 46597 81084 21485 52359 41068 98650 40625 85678 24415 86137 26133 86807 81285 63759 13003 19489 82350 24194 12961 24347 4133 3225 2138 98157 39476 40354 50262 26826 75633 35415 38243 51520 371 9402 98827 71504 41116 10220 64894 56705 93734 25823 69329 93013 44290 80100 6463 70608 21265 72315 32423 42827 49559 43771 31012 30885 93385 68060 46606 55826 89531 40712 74580 84593 4641 70861 26851 69020 89869 20141 48033 67621 98825 86720 15766 13482 54877 91069 82671 72970 31406 42142 35525 33843 38652 92147 72330 32205 72731 53063 12111 93631 21881 64553 39937 18712 83050 1375 2525 48948 98433 26864 68165 48838 36191 93992 52085 75085 89750 89344 95902 98013 82257 71044 94274 21787 73512 62150 39905 69298 65953 38227 21177 16934 79796 44919 63020 93841 70335 72657 34830 27969 91067 11463 74239 9975 92156 81972 99935 50490 69172 26188 41789 72772 1620 37570 22049 88860 98671 23088 71949 30660 14057 65004 73772 41047 12271 20548 51508 47243 30845 75665 98393 65986 23133 68066 77830 69164 612 81671 4973 27892 34747 40162 87574 48644 57511 12265 77144 78265 90955 99380 82142 7878 72440 41728 62680 99585 45790 45477 54582 6415 96781 30707 74172 78185 70609 84568 13185 36428 39880 82922 45255 12498 28741 64353 27573 52954 36885 59251 28486 52690 71683 70243 66771 23376 27485 93033 58841 19938 83576 64074 88055 77797 82 2272 1765 65128 78928 40214 6276 92533 5135 60134 33681 76848 14734 33929 68501 60444 96090 82322 45051 38332 63375 93485 75152 21465 16609 83772 15230 22637 7738 39640 39678 70480 74295 86732 4916 14638 9455 49583 82155 75026 45382 62829 40420 22739 61354 57348 98043 14223 8421 32785 46410 88813 23307 74980 97 26947 44939 66475 54172 8109 5541 29009 57570 41904 21682 43958 62244 23488 54134 87895 21221 39780 2432 31995 75328 39175 56460 99410 10396 4891 23352 45825 4321 11631 74782 52980 46161 97390 94308 79787 3262 88987 43163 50260 87254 8145 28024 6106 74700 9410 59090 18569 67917 5572 82935 59665 87782 32523 23057 76801 51628 76519 16443 6395 89945 26527 51496 21612 79345 23775 92906 8913 56038 57185 72453 30219 96382 43977 4028 8854 8485 39997 62500 48377 43354 22873 21892 63058 23030 18801 46185 40636 8224 68364 22384 20119 4610 57487 1528 15752 27424 79204 67770 67069 25684 95889 36304 28403 67218 73329 66099 10835 59468 61035 97187 47127 59445 80541 56678 92328 16570 84548 21810 31436 53997 79429 20952 53378 24806 87305 37123 31203 45760 44296 98750 29105 18980 7070 75761 81225 70495 29919 63089 44177 28677 56355 99709 48048 97164 35210 38677 94952 22092 94845 84753 11799 56198 33818 67898 44642 61859 89000 66695 92513 58958 33413 68900 2096 97318 10732 80155 36387 9955 31609 7394 77832 86861 44664 6402 69924 95351 23127 98535 75242 82689 24173 73582 35103 96902 49364 8602 68000 98743 77567 55591 12963 12129 95015 16442 24634 18576 90585 59674 65358 68965 1642 89551 77693 20795 54408 8066 74133 35716 38312 24286 85774 13869 90901 64797 2592 78228 98985 26994 81051 4815 26671 9059 32234 911 42435 89472 11809 69813 43334 51122 31695 28419 18316 54777 20337 32321 99127 79211 68462 84168 18050 17278 75337 13834 23258 26236 69914 2268 10213 76796 67055 15867 85159 94006 53677 10770 95300 6987 74509 63723 6958 17277 79981 25918 24297 92433 27516 5661 56890 68590 47316 69787 65594 6709 35645 71367 73289 78781 31864 64410 14349 73866 29651 75157 80999 14292 43605 42332 21599 84349 52987 75259 55564 73525 72499 41591 26458 67240 9696 47173 91308 65500 49416 32140 18720 3096 89312 27659 20092 13569 34315 2288 95272 36761 26286 92385 70083 87692 84329 19279 35956 82841 43834 80530 43173 31941 37086 69313 67313 31651 71572 83250 80595 7221 97558 19957 84751 82312 12086 90792 85268 40978 87200 16165 33847 17316 61920 70341 74318 88944 78838 15561 72667 17524 65032 61383 13312 65102 57673 23026 61721 64270 56411 55083 46750 25593 20265 89598 50521 31209 65216 34089 79868 83652 27320 40790 16603 40418 58640 68929 27057 513 71420 59393 23163 84413 66662 38116 16255 13461 21469 20608 49071 62082 22400 92009 98312 16096 10234 83520 16511 16845 5530 25933 38519 9363 18353 19230 9562 22109 30934 65789 23717 65187 66928 26314 84087 40097 19520 73219 85623 6083 28494 92644 96786 51207 80934 5638 69474 914 15626 31255 40473 3422 35091 19782 51710 96460 46661 57086 31373 23443 13137 3520 14621 21038 89852 91392 74215 16312 92930 99704 13965 77599 83125 52299 89197 94189 24039 25824 48470 32393 84241 42060 77526 79357 71201 26733 25242 41560 61887 61833 98044 4163 48131 68804 34046 64657 22512 88282 95977 33162 11122 58583 38923 45650 18719 27476 7483 35444 70813 60389 84513 60822 84282 25204 66352 75905 89577 30626 17611 11364 72381 72696 40387 82676 77602 81581 70676 12387 48935 26597 72474 31208 50209 52843 61462 83911 53353 60959 21512 83799 9583 78699 74452 90881 26478 31903 39681 97806 92123 80270 23283 7513 70237 95129 17341 53610 6358 40961 53948 38244 67639 78080 39973 85541 49662 8438 38701 35169 90831 40309 18776 40429 45802 54868 96647 29850 13721 6046 53695 75918 45209 42075 92005 34407 69762 2518 8167 797 25938 20250 89168 29587 91596 17077 29604 6581 93071 32732 6256 54677 15011 74232 88884 68076 15061 69915 11231 86186 49482 91106 83908 56574 41400 83966 44705 37132 73380 66687 35308 86298 8492 94491 34792 64757 28103 22409 70446 66106 48015 84666 21107 43489 66215 95532 53858 56448 22532 97124 13893 81542 47135 47028 16786 11290 77726 81695 46680 14239 663 26946 83420 48967 14475 66032 40133 15994 68610 89379 13963 75821 18501 81261 28672 71791 2658 52526 15187 56937 96727 40787 75604 62374 18740 39745 66826 89790 26823 56502 94194 531 52437 17204 46684 65959 88457 71719 10690 83714 26754 60319 35880 80534 40684 58710 25089 57623 71283 7790 6634 77497 44109 81799 77187 75177 95601 4007 13343 30821 45011 23101 37738 50956 57115 52264 54937 39111 7437 53823 43711 39690 16239 98761 30591 30718 94856 59714 4054 86651 68211 72106 75816 34542 34641 39775 85820 65982 45220 1282 69522 2634 41262 78171 22548 6945 47466 78304 55405 79771 20094 41164 5014 69505 71542 64918 22910 2475 10503 81512 15768 88706 68537 14288 45889 12926 22020 98889 88326 87935 71395 13407 93151 86052 88686 81498 68987 53390 30020 83213 76067 55021 28806 54194 85842 21301 211 85351 78213 18513 65435 87905 21420 95106 40085 71908 69476 26327 47964 43846 87699 91001 138 89824 1232 80847 27160 29313 41034 79763 26058 49834 71378 99427 10184 35865 94608 54177 76650 27058 51038 76921 62464 60114 11445 71874 69949 83741 80643 15897 16566 82600 39811 76396 71912 1654 18758 46108 30624 9094 54723 65698 47788 52502 32795 50116 77890 38122 49752 70875 36410 16472 76057 61718 6020 21205 57364 67932 59277 94751 59893 76987 60295 26620 7219 68593 39222 83728 95117 13128 18628 40862 98360 95708 40341 85286 48096 11871 69088 16437 76419 42253 49742 52204 50011 72385 17835 5215 20550 58018 55159 38890 22661 58005 28271 48356 60590 83481 19186 24031 44020 54981 68729 40367 99945 90178 41625 14669 86909 80663 17453 23463 65746 44238 51280 351 76559 86734 40191 3740 83155 72641 94910 41483 79778 58540 13852 19302 83810 97387 83356 18935 50629 97969 80061 73771 46649 12444 72839 78726 72227 67562 62248 598 60144 37463 99354 66314 93665 44874 27131 93432 96020 25070 46735 43861 57020 62431 47815 75860 56109 78628 380 94089 71534 67986 44623 89952 61472 9021 17097 45367 42834 99234 71043 67540 57098 1116 48783 79732 63028 90604 69939 62594 85301 51594 40865 81161 58497 95040 85791 53856 186 55482 47165 25553 10720 37038 30817 45816 66516 10378 90017 18708 79579 69189 15257 57027 64515 74445 88002 55772 56699 53646 33615 44035 48446 77459 23175 2624 2340 9971 50393 97566 93685 88347 69847 90142 97467 29163 46964 84423 16811 49059 52517 4552 30669 34509 72609 93525 91935 55946 76522 32182 57534 72342 51124 91882 84877 70886 99364 46366 72950 97135 72077 95599 30107 74741 24824 91536 73220 97810 7341 14021 53326 16694 31890 36858 66491 5248 1670 19389 96205 11448 55497 29494 8941 8124 67063 99220 95407 33499 43504 14833 84905 93842 82508 61535 43217 66527 61119 18555 65323 88240 70130 78044 86663 34628 24626 10066 67939 79153 40078 20466 46975 51199 96067 31917 95340 16203 12340 67553 60267 17349 8472 45809 29579 71280 90400 39038 96679 29040 82228 52714 73617 11582 98593 82026 81587 64500 41361 26256 91837 5805 3025 68473 47061 83823 95607 55424 59064 5722 4810 81688 20851 91360 74265 89288 92620 99324 2101 88074 81938 70927 55011 44182 41188 82495 49544 67344 10392 19928 17853 40640 24143 41956 77573 31130 23168 20511 44142 74649 81497 55773 24912 41880 6260 79762 12451 85553 68331 24000 15112 19210 9003 91660 18032 29005 52120 90824 4350 31186 83543 95669 1648 75046 74465 18499 81728 12585 10560 50784 10557 4476 80400 9657 38607 66012 6670 45243 94136 83331 14345 56287 91905 88416 89400 14605 57205 87946 66296 92826 58184 59560 47081 66139 17263 6508 23375 74740 3326 33586 64197 38186 44953 19515 57934 45603 62925 69507 36094 57469 15380 84352 34359 96665 11556 65928 55837 72383 23792 34229 33495 69184 42852 51072 52340 76635 74284 71102 34441 8053 94808 62063 62953 35459 57221 63907 62632 9289 88996 14262 37337 10743 36297 41212 49489 29530 27450 80117 87989 10520 95048 79749 68704 17227 81663 40406 87491 12821 76907 36080 6611 44094 32253 8777 70023 41451 5171 31489 91746 40669 28961 90693 9481 63660 62111 65903 98842 56738 69980 54581 99058 80693 53569 50012 61953 77472 83687 93548 32874 69405 33978 60008 72316 65164 47493 55990 1693 46231 22942 1285 73 8766 88505 48755 31388 12692 85925 76139 69790 17389 50917 54036 73390 5873 70174 31677 48908 6974 96689 83614 96756 99412 95198 34365 12122 27173 36302 93237 45251 2652 84233 95838 60512 75291 68116 84737 23594 3204 78466 56518 60426 99668 6107 34661 60235 54265 19380 67534 36496 88885 33813 79604 25373 21938 861 7274 74090 80319 67511 28796 79830 49425 91481 80954 89008 50381 89698 89504 68497 65460 83816 76048 61203 68048 35349 19200 74786 68546 12344 4485 95993 72659 62562 21429 80057 76936 52386 57312 63120 31563 62982 97530 33390 8510 77096 69738 34565 79354 67071 52206 91056 7202 81505 81104 36445 17833 31879 35892 93638 21020 44807 58713 68977 4312 23766 47286 13928 75801 75708 30720 31710 64264 27848 65437 87992 80051 3002 7048 79095 46996 80023 88081 36547 60150 44260 56280 19177 65277 16119 29096 46278 53929 71977 28663 38151 88845 704 64102 85766 58670 18324 97998 22053 73211 7323 26165 77876 40880 59424 65853 83165 59385 78859 84150 61774 49202 98874 91393 43905 16972 68461 52409 70247 41516 99738 91959 11724 73253 33384 73192 56474 57808 54850 39006 13107 23788 14132 70390 95975 99969 9054 97427 20522 1057 31676 88045 91431 68365 98170 59652 80475 58340 52416 46491 50898 69127 55194 18360 73906 48158 44245 64646 64750 6099 34540 29697 54599 61196 20915 82001 52716 12360 90005 55379 82476 28039 64684 60727 46421 65993 19360 45008 70565 61336 33555 60279 27187 64720 17478 25979 78537 85089 99967 24165 17148 66237 6211 38929 59118 50362 5220 1205 99627 92651 60676 60936 54494 38026 39772 61490 73186 92611 41428 40229 39440 70909 98693 44817 91150 38641 38295 19917 82518 95803 69202 66499 69857 39004 26488 91141 58419 87288 51187 13232 62577 54921 88804 6739 92254 36478 35093 76129 88593 45935 42230 2429 22823 88433 57263 94892 77646 35896 79203 12775 23745 45000 81544 58443 96212 48477 64376 27781 63900 19250 77937 94364 29309 18973 46343 66039 47646 96555 27185 97889 17545 42725 53542 28794 36782 70040 10736 88174 55672 58315 88489 9933 5900 56680 54303 20395 68854 11983 92628 47396 94711 24595 59517 17558 51463 52896 95349 38891 54528 22364 65704 19244 47512 62265 19007 85568 56639 64076 62966 28319 53130 45728 9733 31041 32951 46044 2661 39803 27965 74726 26980 26973 11488 35141 71194 59531 53153 69209 89059 41835 86021 53612 4270 53891 85241 54204 33932 48372 17181 46916 3456 40176 30913 18694 74833 32433 43177 77844 93901 39215 82602 58889 34362 52693 83790 98731 54951 85360 52258 68979 27359 39043 67460 59132 27170 73060 43913 13576 28189 49729 89986 46809 11986 53573 62480 95739 34295 15330 62704 52761 31262 17057 36035 57165 65700 34277 74895 31456 25211 65215 18705 75806 93743 69789 35430 24990 1789 65155 36600 9228 19905 29231 27656 9574 15682 84781 95468 18584 78387 11272 21529 92996 15490 52925 9431 65813 74868 10674 17224 30696 45708 93900 1662 7306 16883 7313 13043 91864 9921 67594 88682 70917 65947 7667 94001 75864 54978 24268 64216 32039 6919 81569 79921 79360 94951 67285 43952 49099 23343 8287 88592 82513 98588 78264 33972 62525 76476 59028 55578 40788 90484 81275 5160 40187 88040 64372 89703 6887 91988 17464 72054 90172 47663 36835 97888 94391 23328 2749 11487 59612 49160 88087 92656 73416 45187 41355 49177 7004 70955 9009 96261 29088 79973 87359 78995 41064 39570 74455 55247 98929 11920 54595 59056 77782 45928 61283 65411 25807 18599 6195 35773 45343 47283 81840 1149 61039 37350 82909 48856 21990 64672 47228 70551 18069 78320 59086 96106 84959 996 4438 20729 49669 24966 58438 41302 91452 17130 96970 65528 96389 46426 8636 96997 49672 50299 18344 72201 66124 75686 74062 19277 56919 80202 14854 96242 59939 78591 40475 64709 34618 10050 97341 4564 76992 15341 35231 93360 42697 1845 78492 76525 53418 67267 22225 5201 58466 84472 29947 30360 17869 96015 20217 64852 98787 5606 22322 80487 93954 45739 95307 20623 16 7561 91801 46919 95772 31731 35019 84382 13433 23497 1366 91494 11342 82511 17828 3693 37172 66968 90452 45205 90776 40045 82194 63714 50662 5904 6893 68097 45356 6130 20594 92820 10329 11629 29911 91042 93019 69428 44262 49762 78366 18748 20942 2613 99142 65129 7218 59530 26863 98821 48997 15183 97817 1484 52484 36151 63201 31881 69130 62269 38516 25077 40868 39573 28408 81577 99963 14466 60703 26705 52554 25119 14704 95019 46965 36597 53999 95771 32047 51891 50271 59477 66716 84857 45774 64568 16353 64237 43353 34003 66555 66837 39923 84976 61966 11150 1923 52403 20270 80426 34053 48354 94809 87232 10170 72313 14211 45979 74613 4160 21012 63872 71432 26196 48742 27271 72906 64705 85590 40720 52756 73194 57635 56392 78524 25862 49179 30832 96511 55341 60553 84484 86597 99831 59008 50553 38470 78608 99398 98759 71433 89421 78650 29976 63522 35135 68660 36566 71450 58982 78578 46057 24070 20174 61412 67911 39424 38645 5066 43490 82524 39852 49061 49194 62826 42836 81294 37866 775 21386 90733 25649 99379 73572 18004 38768 47177 3236 4206 8040 45121 68653 81560 61043 61748 78401 34341 95208 84681 46248 64153 18845 49206 61103 6445 92002 89349 48259 68651 37546 93502 37793 29322 28387 11202 51473 91585 73283 23365 74729 80552 8032 42004 1889 1881 10006 17749 47593 49891 96011 79122 86454 1557 95142 42439 668 36477 60614 78820 976 33182 51919 20750 64388 89232 314 37108 1311 56255 52876 13650 8400 44656 41693 42375 84219 17973 45471 46655 57117 58669 57094 53070 39566 76761 39049 90671 44265 21603 72749 99682 42318 98785 64956 61769 34276 21002 63031 32941 92587 48794 24666 49922 92846 922 37697 15484 90911 67095 96305 59222 72784 1586 21565 88670 53673 15383 45673 15190 82942 96349 61504 70943 79235 34212 54329 13608 38248 44476 55947 95449 57182 33492 34680 47063 68058 88038 36467 4489 8909 41037 82008 28783 49723 49272 21345 69468 61164 95370 43984 89083 31657 67859 97122 67529 57018 43515 29678 15345 85230 24085 19966 59915 15534 2046 13101 64897 4000 26785 85661 42266 66560 13768 5669 93316 60631 48811 8935 26015 82885 81706 14683 9879 13844 49022 5889 9445 34388 291 97962 71388 7144 33654 10403 40557 74538 94780 67378 18466 39944 73098 15950 33653 58052 35108 72831 70438 41112 15359 53643 20018 78991 29620 31558 16099 9703 78291 28606 67844 98537 89063 80647 88970 51945 17694 44485 70936 56418 80067 35647 33863 38810 63743 15840 64549 94529 1175 44352 56631 9349 52916 16446 62585 20782 55692 87624 67221 78129 48924 64220 6100 56782 50007 67558 1929 72467 63409 28427 43863 47552 60728 14881 59425 63935 94238 37545 34137 9154 15215 17925 21069 75338 31637 42457 53688 63595 78689 99236 26584 97182 1753 54852 19450 39963 70163 63074 2135 51 5600 19784 76093 90694 79001 53905 14469 34142 26717 87990 3560 24696 91370 23666 8123 92333 23072 91130 95049 87622 48732 78314 84310 71516 87056 84058 6221 23391 72870 99631 47527 36433 12870 15725 50185 66130 86333 18151 9764 80496 73174 24131 76042 98857 56344 87510 8251 63995 7697 30700 40479 49126 91403 71440 91154 89318 19258 20716 80657 55064 19158 49758 18377 89985 59187 74237 79745 12060 59265 60239 23525 55420 59673 42339 53531 34149 87267 68440 31760 90189 2897 32144 97610 24309 31037 54626 72487 99778 36288 51040 54498 51578 65727 26983 33684 10468 89005 39982 80449 6423 2393 52446 93898 38354 88115 69062 3677 92297 31402 4558 74442 9978 93298 27443 26002 71853 46831 82728 11175 68508 93988 86356 23998 12897 225 56362 35380 62071 64092 10203 67382 25374 94806 4801 50524 49210 5015 53678 52476 58491 53416 91036 74734 30035 35348 9365 95984 378 84799 12463 13238 40196 65290 35908 72286 69831 12648 5172 31385 34531 94043 83470 10106 7102 11560 48194 69964 39819 38425 98769 85274 42560 34999 25352 21121 43801 2238 84609 48 59755 5555 83980 81333 69953 82346 31892 68040 19395 91589 23481 85735 86699 37458 33969 73227 53492 263 47338 85146 70463 3405 71340 30292 87443 68283 67805 93203 74446 92972 11277 89179 20352 63948 93389 63510 32236 72145 68118 65033 43262 42201 44357 98002 23284 24603 1552 161 33177 39837 2061 15422 65298 71980 14901 73630 4792 52890 77535 63145 32776 73213 56129 27932 26490 13239 23035 35516 84598 11688 5435 25062 25865 42056 76365 95561 98477 47417 96760 83847 32070 67361 34015 39892 20289 10399 54992 95714 2858 64352 90631 22395 8937 21004 81675 68742 67296 20728 46702 69017 49975 15547 7410 29343 31220 88008 87034 12258 31842 99449 21060 14989 81985 84660 10190 73494 31481 36401 56760 13904 99046 42429 79547 28293 11283 93868 22756 94432 95742 44371 96748 8604 21433 68 7301 58578 44451 28887 15635 96559 17412 37279 78404 5348 48972 97908 84845 63382 24742 93131 70253 22571 6394 48394 4403 42210 53073 89289 92588 66743 9686 26210 62089 57994 2485 55585 12057 71602 74803 8652 84717 30121 30510 43595 10661 87972 95420 67918 22373 19405 10960 30915 71704 34822 44649 82376 43384 61673 70576 84991 43127 23976 62850 20032 12161 12612 63970 88327 53965 52505 27055 82125 8277 16171 88450 28307 55239 23654 52852 60584 17336 48589 24461 98223 93101 12056 23269 62142 21402 10592 58464 21211 35694 32859 34071 64422 22434 67419 37237 54671 46866 75449 36634 60897 78299 6627 1059 90577 44459 6655 20349 51877 69258 59145 76868 38787 60872 71991 35507 33773 8956 74504 72570 70705 94275 76209 85619 86256 23028 75746 89593 82761 34193 13597 4153 6304 72886 8017 88516 47321 11640 58430 58685 92739 18306 18063 31505 52842 39239 39314 98328 85884 64886 83453 8016 76873 64151 21957 67632 84762 68256 90368 20255 19508 47457 80540 12568 63395 67405 27531 85246 61588 68851 42772 54461 58407 32365 36039 95056 90688 87107 18649 66310 51150 88959 69000 97684 14579 52803 17895 49183 63767 80750 35930 60983 6040 79150 21181 98127 30350 45929 61503 83542 4974 24621 66034 85610 42089 13049 86212 28123 34906 79733 21229 37674 38213 19221 88144 63430 55958 98764 64800 74306 32655 42236 60624 11762 27829 77239 33606 5998 10929 91343 66048 61246 67471 99667 22727 1196 60063 63044 29896 70520 31746 47616 54253 46515 58931 64183 55056 63043 5406 64864 76068 24823 26171 230 81486 36741 92042 39857 83083 51990 88563 79528 12103 62129 96117 73924 90012 13710 32606 88740 42963 16303 26469 84647 6816 49014 50464 92268 63922 41972 82834 93877 43090 35844 52402 27792 50668 52844 95658 33327 70863 31400 31959 21778 1834 54163 54014 9342 70999 61904 99130 11757 2903 6163 86729 33575 33513 61450 24272 98417 96238 39981 84092 73065 88461 69288 61375 81003 94264 33841 43073 30283 99387 96056 84250 24379 7476 42245 83963 86304 15262 1327 52618 10789 54905 46647 93387 94182 50305 29960 56130 62314 18451 50093 47309 48902 65210 85544 88176 10641 97308 16406 7204 80886 22478 26628 91079 79908 77998 31985 15777 29122 50875 48883 28600 87926 98116 61284 10283 87850 80793 56079 73059 66306 10322 58829 63750 8128 97590 76694 23738 52694 89250 81528 84752 17280 62610 78045 33470 75938 1207 98098 7674 6235 28733 64417 84144 89119 82160 70840 14189 60169 56899 83080 46701 11286 10918 13603 58097 26501 74863 80329 19252 33924 97380 4768 14300 18999 42515 48862 23142 18914 10901 82361 45797 77342 85003 94002 6104 69381 53751 61834 76923 76518 71458 15952 40145 37035 4951 77426 32493 12908 4505 89420 76584 13237 39795 52572 54223 43185 2707 77023 73587 69725 5954 50819 4724 36429 95482 66884 876 91976 97055 28904 99638 63287 20558 20517 78504 82718 95356 25494 74597 12009 15469 92106 25250 45201 94191 46659 51359 38591 77817 58807 87608 59097 82274 57203 52807 38464 7786 52394 49201 89613 99600 40466 3575 34856 74626 3194 48823 2350 47549 68314 1646 55937 58022 18246 75440 25221 87722 41955 98308 81436 10349 33599 73152 31947 23720 87498 94653 46261 49165 84321 85757 99802 4377 82957 73351 96974 69556 14216 80590 66213 9376 23013 65562 99546 81876 5132 56637 47540 88371 9312 81194 87240 60340 86195 14879 69302 96755 56622 86368 52861 63315 95346 58999 84112 9157 70226 62004 90796 42180 27423 85573 60102 26251 1896 58377 68892 62155 41317 94353 43770 42440 8316 26237 62136 86451 29702 68858 81163 17040 53656 94071 64467 95412 39748 65996 57569 54784 70360 66265 4689 39401 63835 42471 32146 60607 31020 51327 66922 30920 46944 40933 92889 45164 75164 5005 64073 77235 76816 48849 79511 22303 1408 17593 7299 40946 25694 79452 50343 21520 43057 54838 90050 72254 54094 19031 90115 29180 96010 37968 13630 50933 74386 90802 82667 31595 79002 72224 3903 59739 77759 29033 170 38980 61011 30773 73551 29737 21380 77504 39934 84909 6904 59352 87123 66420 63566 8511 7266 87739 8566 52981 84072 22898 47543 68871 4969 758 12469 70404 34835 71695 13698 74794 23199 64348 5400 12977 85068 46326 94289 66685 2001 29858 86379 57733 65598 7735 95616 2587 82926 97613 34857 62466 9435 21760 57252 76573 24419 68708 30501 89126 32517 35228 33342 28450 49765 56245 9020 10419 19278 16823 90803 31878 45459 86206 29565 73893 22935 29467 67783 48833 90783 37963 40242 91217 42708 72958 99633 42957 54775 9744 44600 98502 74568 75571 23972 27694 91302 75446 74170 13836 70426 64932 90215 54807 71477 1190 56687 57033 47509 33592 64160 94500 87878 18656 57602 97392 77843 25457 46792 75947 88017 56517 36432 67202 18807 84262 19858 72218 39077 13767 23392 18699 66414 17747 19823 32310 86161 15281 37104 62892 12403 5918 6832 10621 43930 53732 42106 67263 25295 54802 605 7229 59806 89187 45607 8921 35945 70449 86439 78542 50901 82316 83115 11810 41054 3165 50314 63078 79560 11988 69390 87042 68895 79123 55163 7058 95405 38415 95639 81343 42341 2875 69941 72375 21621 68903 20859 85800 19096 63877 47183 11614 57499 12102 96458 34932 62947 142 92475 63921 16402 32515 60199 72338 82067 67862 96836 47294 64355 65570 68849 58299 76033 58934 9625 22562 82287 57672 16912 82021 85335 86716 68632 98445 7932 73606 88770 84480 34935 34936 12664 79731 64175 77705 29928 58996 92280 49124 46669 37538 99664 28948 2737 84902 54796 99073 84747 80990 7524 1371 28348 49640 26163 96976 25703 77089 75162 59724 2412 54728 49592 58064 85416 72050 34552 42735 65420 95239 52022 85010 70259 34257 97790 83126 78408 97832 19148 17409 79181 80284 52531 34310 64155 32944 46121 71172 12409 5455 1419 4388 11735 92975 62200 78573 3435 57118 43540 78064 94702 93344 24982 15828 20837 82185 90410 46273 82034 70264 46614 62535 75200 27262 97129 63240 91267 51183 79820 95865 91783 62406 67532 55061 98818 4129 44895 42636 7309 5084 77661 75867 30049 48819 33727 89886 9133 13338 99903 62242 18688 82543 40796 82116 79260 79791 19112 42819 34361 29852 24481 68574 8575 88065 59662 30543 37828 57288 32510 65295 53279 25301 59416 71166 6148 99132 28561 9588 81698 62831 6128 96878 81072 65848 43744 22748 10741 91177 68558 87740 94151 83730 66129 1150 26825 33999 23426 66988 75881 89191 61704 37439 99721 81067 50896 50651 83308 27297 43117 4199 87734 18583 4179 52090 22 59823 72660 64877 77539 33104 46171 31661 52630 8621 21592 74122 24420 57752 53294 22068 2602 82109 5823 68136 91982 1206 93547 8266 11853 19475 6723 83496 23814 66753 97073 47583 20450 70938 47045 93568 44363 40147 43859 53449 40507 12810 10382 11034 39953 82722 40120 63025 92973 48763 5358 19408 48684 94943 77756 54396 84534 9542 12945 72142 46534 2886 80323 12155 20442 61053 82699 97822 34526 14982 33879 53134 44129 87751 86309 75479 5547 28132 77238 18492 84004 34704 24087 8159 94166 61837 94838 56471 68681 48616 44852 94093 30872 99823 48263 76903 70249 25116 23487 54603 76890 42086 53189 56849 6101 14476 34671 48390 76404 51317 46926 93408 86932 15427 11348 39777 90650 99512 69737 39984 83500 98426 13993 49169 87645 55694 92016 77386 195 64106 50470 47094 43773 63436 52887 37155 8574 30315 34876 86919 60056 28968 83768 43985 90714 45312 21176 602 39582 22626 22944 6413 9433 27043 17696 11435 53747 14471 5514 40117 20463 23953 28400 26264 77287 78927 27819 47828 24212 80457 95398 20489 93007 6548 71893 53663 1873 28137 36449 72021 75150 70786 63134 5772 81994 3289 45246 75161 63163 53768 79878 30888 98542 63914 64988 89113 33796 84034 34832 70417 88398 18498 36317 33451 85526 71319 3051 13775 69530 70215 51142 87790 69721 81650 23892 31075 20461 22187 69918 26142 93817 26097 36422 80515 65234 11683 13263 72428 4754 83012 30388 31500 46536 58769 23986 9182 90654 23649 45432 68711 65778 70081 91480 87672 7212 72843 39579 69011 90502 42887 94322 21837 61927 39717 84447 65968 19584 25689 14707 30217 77879 36296 65430 63919 68339 94971 86429 24058 47385 7805 54292 38404 53213 17980 55504 28139 46417 31462 65919 55632 72718 91649 16608 87338 42552 6064 25126 69351 62273 10517 61190 9317 66512 93971 3259 75372 30766 52712 49589 5745 51161 47349 74858 30290 29914 51909 4231 24558 55723 22570 59390 38313 50447 16117 18775 21834 62173 79009 70683 3479 78443 12475 3046 25783 20266 45678 22443 91593 66607 85616 5534 84777 87364 9070 46737 29835 27192 99589 17616 26191 92399 23726 53672 85876 35290 45408 158 44574 54064 57220 39626 16562 55724 35219 92828 47755 12026 80608 33403 52884 21389 288 7371 63413 29236 36142 90951 38685 65198 86556 71449 13169 2304 25417 43447 97819 46618 36585 66458 27678 62960 46955 26977 57851 96391 23683 99959 27334 29041 80614 55592 38068 40693 63811 2337 30276 72406 87007 33187 49617 39532 53324 55484 38987 95740 91661 22066 51785 86611 62879 43302 95277 82132 19801 89839 82079 51815 76825 25229 52642 45565 64582 13590 44869 96832 39757 65152 49316 56012 59689 16538 24925 82654 88637 55940 10662 22811 28921 67721 77320 48066 94497 29008 22304 64453 28892 22877 33037 57964 55283 86489 84220 87492 85049 15252 4897 4398 96639 96034 82256 14110 30477 77620 57978 30442 62534 35333 67919 1042 7404 69399 12345 97409 76572 2784 68014 16366 6474 65888 85401 50964 959 94744 33114 73994 69740 12983 36615 45895 77345 67951 39724 11295 78473 91750 50993 69183 67922 73660 42252 54942 10125 43641 41990 18223 48325 26758 90747 92131 58657 28740 52368 41243 78954 87144 87894 47197 46392 5574 99596 94950 15176 14443 6039 4717 51446 70564 32487 41008 83401 52592 82395 26386 79785 81152 96179 40121 84842 44273 89955 83014 69900 44789 55465 10327 99386 62443 89490 86669 99801 89822 74707 50 12534 75826 89776 437 58032 98638 68444 80935 19149 8284 5494 36950 27228 75980 47446 9874 44973 52293 53873 85065 56177 1310 28487 17322 87901 95199 78997 27118 46593 55406 25095 20286 98239 22574 35389 61127 91866 49962 73808 18895 13906 93202 7040 92929 72502 80575 54212 49670 95480 228 69663 51437 13412 25561 19971 41852 68907 97196 4416 3842 60824 78568 85294 73284 69185 75078 4491 24081 88618 89548 54994 9296 41612 66287 1215 20324 97127 67837 10525 80008 87757 85144 79363 28602 6226 50763 69876 32844 20423 94723 95163 15935 1541 65678 12923 2947 57265 67442 61155 49133 35454 89806 12956 29003 14856 19642 12970 35251 37499 78061 95534 86552 42417 17670 22437 83102 37046 1172 32491 79681 81048 97370 91408 27065 47333 16125 65967 8061 48052 73918 85722 31250 37496 98356 83426 9258 46991 85465 72465 90500 10585 21769 15166 91375 95114 408 41766 66189 4267 69214 21625 7858 42299 12059 29774 84214 75484 91842 14991 91766 27392 90865 37426 24350 43750 18995 56205 47496 46037 52216 5416 17407 69098 17528 77777 24758 42889 70025 90651 8590 36676 84564 10267 41672 87012 31776 98059 71345 43529 32715 78219 63652 91550 87525 66866 18165 33321 34998 83223 77888 27763 42095 72073 70220 28432 61001 89097 86905 30555 17344 23602 34621 96740 57769 48134 50748 6391 77499 83158 46154 9359 59453 30387 87146 40407 28682 35636 97155 11672 78100 72678 23075 31091 776 1854 23051 87140 49997 99192 25060 70651 90663 15588 77300 88482 72035 40384 7060 67757 17172 77079 27358 1534 51107 82401 85320 25055 77077 45361 21645 27114 88942 46304 27567 67246 94309 50311 95729 44975 54749 97018 87914 80719 38508 37031 92955 24477 70734 74071 23151 24463 58104 80919 18149 59255 3143 75581 522 15975 9217 18640 89937 49864 37359 56661 29066 79887 71122 46453 24492 97632 24138 93082 85894 10611 15298 17399 92449 55840 58775 13373 33277 76741 80460 81725 30409 1164 78755 68623 96284 84316 62352 24761 7768 97856 2819 26060 10324 75535 29805 16214 49634 72012 11072 61620 99052 73777 20495 83079 94904 77029 33794 31055 74888 913 57627 49764 12276 70540 9331 16494 28995 87184 68041 71473 90596 50618 90177 41460 56072 18291 98657 7757 37747 23192 56085 95157 29031 7378 50585 96928 39348 9040 36507 76045 97764 45037 95297 59700 66096 91457 4421 41033 62185 50806 64051 34941 84110 2781 13224 74275 98724 65604 63170 5924 31069 55124 16779 93556 61828 96872 26853 26017 35462 29509 20482 23939 95403 35326 24154 8615 44366 33414 11029 80456 88688 4687 29650 14290 66494 39 70160 9766 20739 94223 4869 80070 83670 87694 36671 65956 51295 24437 73075 60339 89894 6223 38471 45247 51700 95499 85387 11890 81777 62781 30483 77810 41398 35006 13208 30603 72523 70469 8820 74902 40225 88861 16871 80827 61358 1977 96934 27546 24612 51781 12087 33437 18772 63213 12420 80812 31337 94628 68276 83136 44774 27808 19197 24376 41829 62684 25410 61115 16616 86914 90941 83674 87377 81734 67704 12425 68771 2492 47903 40835 51338 2535 4572 44098 35504 33226 72810 29363 64383 17728 37068 39385 21566 66732 24435 17468 13719 64593 40431 89485 67812 42174 52212 83601 99996 3047 31732 37660 50559 77155 79935 3728 74849 62168 27526 27936 57629 87172 86216 54427 46709 58716 50014 57053 43668 64478 38826 79470 37689 56122 65472 62510 27154 1392 28029 90150 39540 67183 16304 631 91346 58671 66417 12054 37877 6645 75912 7581 73533 40529 87759 15249 50352 69937 26284 34353 37321 37944 89129 42715 88641 58416 8979 87884 66647 8424 51326 13428 13059 63003 18832 83262 96642 36134 18987 48699 85034 86547 30789 62876 73373 20344 75039 77044 56567 71164 4984 46890 77966 66006 82881 63855 14967 58220 1639 21706 65665 47239 14305 12580 20809 84977 7713 66239 68358 68089 97811 44306 95004 73004 66175 74422 66368 93884 67793 32497 54007 67964 99166 46 5630 73715 49127 46912 42994 745 56191 71484 64316 16881 35920 73841 56426 95164 21922 50173 85648 43726 27698 70384 59455 84961 69472 32639 30320 30744 35024 43322 58269 4905 97762 14701 16755 19293 93325 15364 61041 63263 34383 33386 36357 26727 55440 45288 44754 45042 74104 59363 87324 78090 92848 75153 10358 98986 43753 64513 8998 96310 48760 6137 51640 61184 52127 34804 1354 70213 41552 59870 40401 91037 76585 45888 36165 51502 3239 56298 23861 36616 76771 67825 32908 82791 77433 13213 18314 18413 90943 49232 95067 69637 2874 34803 10466 36975 96445 67056 70762 54987 18809 80476 33275 20658 72452 32835 89761 25488 62729 42401 59106 24443 59003 55287 49974 47811 70121 7521 16829 37967 30692 72951 30245 59987 92717 79409 61300 86266 929 2277 96122 52364 12330 49680 73114 22490 25698 81974 22229 18490 64272 86997 47068 2325 21663 21173 64057 82326 98660 97433 42865 14193 28406 95849 78271 9421 23638 96176 10540 76939 83747 25774 16436 17568 71981 68437 30027 91257 40157 16158 27190 49631 87619 2262 3135 72028 75260 22616 79499 97262 71037 3380 70382 80015 30643 273 77722 42851 40853 89718 91078 95965 1730 80366 94805 51746 55631 88724 63051 25983 29255 32322 42390 38251 27710 88422 51804 59954 93538 2095 41868 31512 92428 50270 75185 1365 66580 81984 32277 13162 14043 821 7781 7279 82261 52062 17054 64356 86273 81180 26144 32578 8072 44489 30875 60396 40033 62691 1379 93499 94835 99184 28209 98553 59608 37014 18796 14197 89762 90440 79747 87818 38409 52181 35721 95610 17706 38190 19818 90464 23810 40152 91099 7439 14330 31257 55317 64447 1743 90855 72009 93609 28664 99995 9397 31770 70640 16859 37138 68148 67979 609 51277 3745 28986 77410 84194 30464 85921 27346 11073 45919 88576 82561 30795 77186 78702 98512 42693 41248 71438 42608 85305 91845 51119 52083 20813 95071 62283 23661 12478 85023 72826 38440 46584 85679 79282 73076 4031 35200 7660 40300 99503 72553 1547 39576 99558 28302 79449 79371 20748 54765 1208 12891 16419 79169 13555 23182 62455 97347 16732 45366 67290 11876 23169 14551 16359 25857 4757 28973 18591 28793 94293 69019 8547 15941 73206 86126 90443 66201 13007 88870 41837 58270 96247 87605 26378 96288 60617 44024 61643 2817 66526 89149 8058 73248 76752 42770 35902 70873 35638 23988 8987 49321 94738 12108 58665 31267 36549 3602 57536 4989 14978 33911 41092 62586 74986 69248 14456 86778 62119 382 96588 51166 25170 87941 88382 30952 80870 14348 66865 52017 77892 4292 73315 89390 76114 25000 66518 60929 89253 46134 37779 55182 60201 5191 1851 44503 30094 1192 79840 19945 12002 97238 76373 62503 7321 33442 40527 75311 14760 40039 52914 58391 57825 47859 14320 69692 78462 88672 70039 23660 45 31015 30835 24096 51019 53740 97190 20584 99366 51567 99562 48580 33340 24583 16002 6220 17369 85015 83185 62417 76362 66822 71871 56138 8618 92416 3918 38590 76651 30637 14501 21791 85719 66931 43581 52061 38675 16695 63116 49397 9319 43011 14199 21908 61451 24940 16711 23803 37003 24066 72675 8507 99883 30351 49655 33267 98707 32038 80945 55586 85182 90314 12765 79043 92582 79170 63241 87483 34206 67277 16325 93835 87333 71525 36131 94464 18567 31245 20381 16354 68825 32925 68432 28217 2391 90327 64427 63231 65415 21207 5503 39280 55821 36275 32885 44041 81599 74348 71357 50339 49458 42932 10905 25489 78149 16371 82792 99566 27461 64775 70776 35295 8359 67490 68993 31188 10435 204 30815 24518 25859 96009 83001 73443 54218 12938 24728 76656 77256 16361 11145 17717 13504 41941 55382 74862 36337 44711 57889 22193 98839 97932 86963 67151 73052 47490 54112 30046 42599 63756 72395 96071 53331 96236 96192 46727 29257 48177 92401 65384 28308 47447 69068 27254 1780 97849 27414 5765 28145 74293 21482 88745 40673 34940 67420 79566 13220 82363 75058 71068 43724 61434 8939 4786 39474 23644 29831 52392 66815 15425 17644 65146 58468 85794 34197 6729 74288 9328 80509 11093 29720 32216 92105 8425 45405 52296 58442 5025 91297 7666 67212 12582 53906 53296 21790 88992 44187 58824 83727 11305 32407 56024 709 39450 68292 75103 68099 26721 38473 8763 73256 61202 64560 66221 47144 85002 72544 27872 79519 48635 90143 17820 41951 13286 62395 30390 20929 37500 30052 58569 18120 17652 18265 8660 15717 80125 14814 61247 33761 79906 12596 39758 76928 74161 33138 15848 98275 28240 92149 86362 80527 58412 98263 64126 34454 45229 32848 16822 29308 70907 14774 63768 42475 31176 4092 38664 57861 57798 7340 49034 19194 23128 31564 66690 47142 80431 17270 73022 6605 93239 81056 73764 23843 26960 21744 27524 15079 4349 13515 4192 80385 36964 77102 51204 52322 44809 76504 58264 24083 34227 94727 85389 85418 82450 92452 7852 36092 78522 51886 37841 7287 34479 98865 76402 33990 95954 5439 79806 25567 80743 87779 60781 19393 77912 30937 92937 74180 21905 90449 66002 65803 13787 23318 89571 17938 7369 51542 20159 20571 58519 24110 25416 59842 65427 52363 79167 10868 54228 9749 7057 68383 49035 48057 72814 66021 58432 9688 96927 72666 52396 65931 80740 31705 30216 48171 10550 85885 47651 65251 92126 43848 32466 17690 64751 47503 26025 73796 35342 99353 24169 58561 2667 13533 65245 83650 10316 12464 21021 72436 3144 38926 78276 42999 9360 57409 27029 55156 47199 35472 20949 21243 30943 14253 80822 82949 87468 77906 35599 11964 63252 14074 65584 28007 28056 9300 14822 68634 62074 93554 85523 64249 6215 1291 28267 24404 74900 78266 38487 50172 84141 74096 52697 88926 64554 22474 79955 23412 51527 61460 98265 30157 373 20849 60497 69745 80532 98483 45311 1315 52247 14198 49691 97264 35029 57099 14939 92028 26575 58223 1018 71692 51851 29218 46202 72008 3078 23325 79101 46083 84251 69222 26368 45028 65081 93181 97198 5443 98014 32948 79312 99259 62270 6589 13747 33019 12205 3282 96177 90233 5934 13088 92677 92169 43170 2091 82219 65282 52255 47982 35723 74459 81755 49610 81954 83293 32674 9497 14972 97007 41278 79136 81076 81932 41249 13517 7011 25683 94355 89881 27693 64297 32694 72496 52435 59087 39537 85764 73149 74379 52802 47868 34802 10048 30252 19245 37342 68285 87746 49475 36008 63135 42882 2996 53835 5756 64442 93570 13273 11167 44915 31891 86490 91498 32613 50848 53703 39283 38200 98648 2519 80189 67164 6308 19906 41224 61022 70254 9456 21363 4581 79854 403 14631 34060 79735 69920 85546 3659 38009 42879 40019 25640 27915 78027 56238 1987 68599 77653 4658 71327 3681 26151 80837 83289 64211 84012 82227 89022 63264 68435 6862 41903 69278 47677 43031 46482 58140 82349 12709 11232 4050 38288 1111 3196 48971 76900 69231 71615 87549 8622 94376 61677 73914 65183 38136 54493 85236 81919 9845 84955 60432 47986 79389 23960 16343 20654 23229 21033 29972 53098 3010 20628 70642 69689 49466 4555 19684 94359 41578 34278 8068 38714 79683 97469 70171 81999 46356 582 85492 8595 60943 64531 35097 62522 60502 49528 38466 46740 332 15850 5379 24647 32285 94250 58689 596 9168 62280 82126 45040 77016 45767 4846 19652 76353 88241 32403 88199 60550 57385 63053 72578 48930 43906 61097 5583 11173 62906 7758 18734 89283 4338 9370 71023 66993 28019 94829 68184 37445 51450 43561 2612 42137 24546 902 61877 47993 11047 58898 46068 66765 34020 16483 20503 49431 56339 84386 93218 53581 55226 98118 20057 59462 468 22871 22197 40568 16770 24952 30244 50327 53785 87842 53016 37750 68668 3224 28057 80708 7791 37737 79259 44176 91269 41199 62263 60751 81217 62349 89396 78091 78032 98392 61994 35775 289 79527 22531 66273 89046 60394 94934 97983 67158 15831 80027 74131 45970 71673 6744 35119 38852 66256 26551 37573 19607 28666 38860 59789 46311 43238 75086 71959 79206 81795 81299 33715 13104 32292 24016 28756 83424 16640 88471 10301 3286 4855 51427 711 16409 94110 32534 24709 30340 49074 42548 49406 59205 31468 31129 99773 5590 19161 66515 84244 27010 55678 63883 23224 11760 46761 25492 17744 79498 67303 54916 38435 45959 2960 91521 84672 23418 92466 82831 19413 85986 7180 91382 27076 25180 3099 92827 32905 77326 69261 15000 3793 18838 50261 40519 27913 49555 65571 37982 76911 32303 93217 63857 93365 96116 13847 13861 93745 41543 38831 20391 13061 14711 329 56484 41743 97917 14155 42587 35079 15899 85053 88135 56950 68560 67226 63890 79390 93833 1257 74680 24532 34215 60940 9841 39694 68740 43395 31487 1770 90036 83091 92258 54455 83199 66087 2940 97648 50291 56871 52332 43892 76035 98205 91749 79722 74854 11662 57579 89262 67552 50966 42717 54961 55274 63350 75925 86436 30575 50498 39778 83553 25463 43608 4782 46943 51588 22797 17484 87280 26859 81751 14766 33703 20143 92992 40486 76174 77473 80349 82292 96073 63491 8503 96715 78381 64170 96292 18206 18129 3139 99876 7133 8768 69906 48155 31368 34022 72329 48162 62038 95078 69056 38147 66311 24704 54995 39176 53763 66222 85189 65667 48056 42782 74268 77786 14117 89368 7707 51417 9271 17866 90243 31072 35966 57112 11938 17613 65405 58511 86208 14452 27439 99632 14428 12452 51365 98063 9814 5716 27269 97547 65339 11903 27397 59658 32087 44731 1921 36801 80339 85248 9863 90376 40259 91326 21409 34336 72092 26158 90594 28214 79044 40837 9603 58149 69238 11207 28102 33481 96253 32131 92412 25746 93197 52525 32129 40893 91871 53267 43001 52043 93058 25849 11042 52094 8793 2224 84950 8491 32632 75856 2034 46424 33721 58744 3954 79271 95885 44763 48990 71208 33353 33892 61418 68279 50349 85601 29784 70348 17367 66611 94639 98661 99725 47101 13629 45387 71854 5680 48011 1928 86831 46679 55686 72468 20493 8201 96804 62604 82952 43485 34282 11739 49040 86465 54797 73495 50336 41945 13606 59952 14395 47781 99424 44293 42228 26181 79541 92098 77290 11551 68845 49536 87851 84919 294 74028 67970 2732 29101 70250 89687 47491 21507 14798 37250 35045 87724 72498 36952 89538 93255 35924 32088 92993 95177 78983 42598 96692 2862 4824 66628 52099 96569 31384 61938 72472 98027 58767 16997 27847 22360 75513 64411 44776 64728 56693 59737 89292 28716 58916 78876 16634 21459 81053 84403 39138 37316 62664 29307 53773 35232 76894 62810 48574 34427 11790 3990 6523 61182 52442 10875 52794 44017 46019 15075 43638 75495 11062 65156 98369 62319 17572 52361 63972 83640 5721 11246 56739 82188 82819 16750 5699 94173 78594 90935 68700 68684 85444 95397 3835 3257 20357 70474 94390 85612 87277 19256 84911 78572 46156 97377 34332 80637 92792 79591 4196 8221 6865 58686 9143 37992 94383 47565 25595 33899 66963 35451 80361 59854 71118 88656 38723 98960 39559 47343 33713 25973 54622 20516 47 8758 51336 40803 2674 26295 47961 70626 89455 46478 96155 89021 76407 68054 10151 56762 77615 52081 26939 65110 10548 75835 76107 68958 77913 23404 34472 66845 44398 65583 92943 99302 91336 55323 17242 30771 14195 52144 38868 7002 66991 89680 26949 66423 41358 18023 8726 65284 9781 82969 25884 22471 46095 99877 2456 52830 20040 13548 56791 90379 38781 72959 97138 95053 49140 37449 59067 4004 93781 17176 64465 36187 18373 78472 28353 56683 52833 18902 88755 3154 64963 24913 97591 81364 28306 90277 72103 51451 64188 94248 29528 8567 86789 85357 51379 58 54841 36521 31766 6772 53031 1949 1734 45655 86108 24240 95736 41415 82725 78807 51675 73023 26831 88306 9400 56359 48986 50569 90719 76106 25368 3796 87297 64055 12536 10577 41291 4030 74345 6722 74687 36955 29761 79611 33644 38015 44945 34393 2560 83516 24706 29366 1326 23188 87265 58084 11332 46260 12584 51716 42667 41905 59072 9189 44786 5942 15830 67974 88554 80304 92803 27302 42758 88481 17595 36488 99233 250 49854 12550 46489 85153 72386 98689 22809 27116 20595 79338 37514 81443 37682 6861 24834 50193 36610 79675 10381 96385 91804 2476 97845 3733 16879 64165 10976 94885 82628 92886 5126 31548 95831 61597 89854 33573 28853 81061 49550 74287 11479 33627 69485 80843 5570 45913 78649 24242 11628 85603 51534 4473 78741 7447 32952 53984 27080 44457 26430 84749 69096 39809 81119 33077 97828 8538 6441 48271 13535 54690 36144 49217 18664 13512 11610 34808 68094 64136 27622 90942 56433 55853 66041 34949 92649 62382 36408 31333 11698 94296 24585 68084 92798 45779 31599 89386 97740 41555 14370 55403 44940 86280 79793 98714 86880 75788 93810 38536 69092 61019 48562 18459 83726 60018 50238 35680 77738 52323 76523 40896 99316 16395 86668 86801 80128 12282 63843 87177 61153 50783 53018 82108 57161 84983 26706 52321 29383 23181 23705 56080 53679 85655 79717 75203 90619 12746 80264 26769 27951 10606 85368 81519 28230 23639 82033 78022 56059 30251 44340 61552 30986 11284 14279 1698 63186 26794 34878 61578 73435 11268 4355 57938 91786 63565 12289 85931 70057 51725 95569 55480 88057 30630 43924 52006 1972 87208 44992 70086 44784 21313 62688 77115 67669 83062 77951 19208 94042 63630 67046 26649 12430 5653 31109 78731 44612 73955 62117 42511 91400 93819 59974 99409 17312 7259 60401 47589 57723 89529 18258 36347 83832 73718 13295 12526 45972 91460 75213 71549 52841 73773 13564 69705 30192 10541 32126 58228 61095 39330 30639 18648 41541 11763 87001 69458 22613 7690 14928 34736 44204 63425 28650 1124 43625 2487 42355 6767 54725 52373 64544 20269 68441 45499 11309 37245 20678 87423 21303 77302 13291 48471 12720 66957 94455 30974 70900 80926 82811 85864 88879 99120 51548 41105 87820 62934 33225 30028 73383 77292 16315 59643 55615 24140 57935 42163 59237 23008 80004 41041 47416 51432 54384 73195 88950 79111 83859 76660 474 42313 15678 96481 24878 73103 98460 45150 34596 8339 79881 73090 67064 25436 84050 31717 19351 24042 67826 3928 53634 79665 30736 139 51110 62148 97650 49605 20733 62560 44070 35283 53910 56561 16843 62952 55214 27084 24601 41523 45629 30141 18117 45123 49387 49756 8757 7605 14163 13131 79146 82299 18394 24211 67872 14059 19803 5323 59146 96279 59022 82742 19192 42960 1246 50239 47528 3856 84734 13184 34942 74458 98198 25399 68019 85297 18277 26838 25357 17650 76813 21707 93845 2171 9131 14205 3706 54295 834 65057 50674 49892 80059 35212 3231 4607 15229 96281 99481 23645 63325 72169 41175 37246 81397 90721 22772 46089 35206 77976 85390 68037 32564 25932 54125 34273 24772 21271 3464 36340 69682 31885 43802 29549 6056 95308 23200 77670 30750 30824 50934 4819 39732 55309 83435 67714 68241 84974 11103 60589 85404 9747 54823 35918 97480 55602 85502 93356 66371 64942 26896 36315 66500 72473 11657 4025 70328 13862 29890 75824 81057 95104 3964 51764 49728 11039 35713 9849 75961 96291 82210 88381 41100 61271 55185 62017 49919 76280 61243 79421 51297 79190 95890 33875 93057 66434 40044 41480 85521 12 26456 79059 68068 68387 8254 38454 91209 24310 49048 21103 75995 62340 9479 88595 33927 74645 99106 8253 45318 14552 22241 5647 97789 37703 38932 2111 50425 85447 58406 37907 35173 87866 25165 73548 92094 99203 83196 96618 90957 57375 42798 73147 59364 30436 64749 88350 77747 6883 34007 10648 83474 96275 84437 36213 48567 97894 93970 25740 58172 76345 86646 3328 77083 72946 69802 25032 33574 23693 97653 77669 14863 39281 38796 12390 873 77182 28435 54969 84060 58925 21058 79632 24471 23231 62432 27797 70354 39359 62474 2921 74711 11109 59936 23004 94099 1213 32631 38541 48892 4700 38888 14280 53165 96472 63072 68359 66029 93342 23440 74689 73657 87809 56407 75182 46204 63644 14981 3001 24587 36042 69069 54895 81665 55514 95401 36255 62394 24593 85491 55568 59178 41796 53065 59104 22337 37563 28266 94564 10071 61334 90608 31137 40836 99720 43323 553 12660 61307 25284 87337 34575 23061 95126 81437 73966 25422 53379 46725 77729 76724 36673 3288 57393 85482 3609 51041 71297 73108 31268 65572 6281 23842 78723 33345 10595 99743 75294 48747 29039 10226 99782 42615 45271 14998 42249 99279 4065 22682 43634 93623 23538 35550 10181 252 83989 36494 1025 7170 7948 30644 88839 29181 9582 27099 45179 29054 34090 4675 22957 27826 18767 76456 4625 35392 73734 154 27676 1242 23943 28541 61005 92079 86827 28946 38413 22149 76189 95326 14246 51167 39680 89249 49862 71371 42694 9858 728 98506 30863 50654 96469 14145 82533 37603 8132 11522 83266 82240 63306 25154 40146 93849 53456 74058 52007 39159 15483 84904 66814 38431 55052 83637 88715 29991 93466 65387 15866 86691 81117 28459 74810 4559 58217 52483 65826 79097 32296 8764 81735 70106 20135 79313 94294 7662 53625 80694 66483 90336 49872 99851 27221 9809 7401 74050 36932 9399 40210 75233 8783 72907 99223 92175 63517 39196 37332 33962 99202 33790 88912 83999 67137 76548 48548 46951 7039 93331 13934 49686 24466 30177 50940 14092 36240 96819 25236 87897 90681 95880 74683 33888 78144 4946 61764 92080 71974 12355 83660 93212 42061 35398 35258 35890 88018 91958 24577 26444 23719 26802 77306 79679 43201 54666 23100 75843 38465 90603 39700 39667 87134 36511 697 95659 60926 15916 96089 41357 17677 38160 5214 10614 7187 11985 79300 34423 95549 4374 68265 65642 1194 62674 77392 86805 59346 18729 20451 74878 56823 16745 79967 246 17994 45906 83137 65012 82146 18646 58046 80709 75038 93891 81368 42842 43587 99757 9283 37684 92061 92184 48974 58984 20823 97407 45264 74617 91658 53700 1894 14331 74143 81095 73807 96336 84545 84619 26313 33285 60303 29027 79032 35815 4813 58252 82795 5845 83464 12752 72401 64804 70139 31580 98187 21757 96341 19915 59521 91142 26817 77577 18517 44959 66798 84863 76732 41862 77030 48959 7067 69768 46510 59388 62520 62631 9451 69774 92233 18435 4342 93200 2871 64470 19559 94725 7600 55202 62195 2188 68447 91233 77200 16466 45334 20068 34569 40298 45619 78383 62945 38479 11778 75605 52912 37292 1991 72735 2424 43007 2511 90849 26660 87670 56800 88032 49921 81652 64047 354 78216 31039 26265 84596 25828 27041 50398 54192 94260 50245 21331 47641 39017 10883 61762 61118 72913 58190 74842 61800 81416 67016 64327 18586 28731 57451 95076 51621 17501 20702 88786 47976 14708 50530 83290 19232 26322 9013 77867 92272 58378 49125 27982 74955 15143 7140 85250 87075 30645 22807 19471 12581 27638 92486 26922 64866 22391 16916 32420 65299 6894 12605 58448 91999 75713 8410 54270 82474 14820 86952 61546 6601 25944 89233 35055 73828 28485 10279 34727 57390 17157 86768 2668 2604 68095 86924 98596 53014 88035 83487 34371 58174 12317 16200 31412 56604 59644 1948 30152 41757 43111 44287 89121 2731 5549 23348 95952 12863 21998 53596 85630 4381 37706 20465 23053 24681 46249 62054 56777 2276 22896 76759 6216 3816 22553 65334 34350 81926 13329 80772 54321 42322 38981 8949 27758 76118 63142 6677 67695 28953 11823 87151 81690 44087 33628 7482 38416 99798 6949 88498 87599 8329 46238 95492 26010 77366 81967 78805 2113 22650 64718 24302 2815 79109 99429 5584 25196 14842 14082 99217 29533 66438 70401 14321 4023 6067 69604 31476 34484 64154 93461 30159 55187 87259 86339 34061 74395 80692 15473 4914 93407 27123 58060 75929 63658 57721 51692 4055 72439 95312 6515 22815 93339 42954 94986 62656 2079 28522 81942 52044 89477 88889 18520 5064 48619 82968 19183 4198 55790 65461 13030 14738 18477 1140 74112 27177 56463 47059 88619 65936 46563 56551 32053 79187 49888 9579 36791 75145 59134 55029 90116 41331 11693 5474 93589 87505 17231 52850 94700 50257 88669 20660 46364 93290 73381 5368 52093 32568 33528 9407 49315 32603 73480 25464 20101 96630 98270 23703 15129 21841 83957 86231 9379 28805 62775 52675 40113 88909 60334 85588 45446 95555 10037 4881 42111 97787 79464 17048 17451 71630 79767 23299 7825 96672 98683 9576 78616 94328 50495 8047 8142 72822 79969 11858 66009 7785 50023 23809 68814 55554 52836 13518 14887 27350 57389 26992 10620 39044 53046 3076 9047 38605 63820 53045 77600 60721 50828 13214 47684 65480 15338 14942 55295 73335 47302 90738 22113 52622 85056 9199 77978 20031 12356 81619 73156 97942 7597 68021 28208 48817 64781 46840 52425 3486 49422 7722 49294 43594 19332 92821 52137 29876 91485 87518 4245 399 91155 12794 9906 29493 14119 80203 91139 42728 75299 24267 10126 68152 54976 89558 83527 42534 15072 21142 50419 17122 40908 7545 20996 94760 13287 58653 24642 93904 46330 81197 32308 79691 75933 99500 38001 46267 55579 38913 75389 54658 76199 84175 28927 93250 82099 46286 98863 2605 21219 42987 47875 65344 15105 71734 38317 25856 41629 24784 17343 33262 65829 41488 47141 33833 71137 15580 78953 57378 33251 32711 6014 92257 54022 22561 2924 58302 75844 60985 8690 48706 6822 50816 46941 82229 48607 81789 42677 3200 42946 24920 84995 55988 72813 95531 71709 52233 76793 24044 94287 11785 12121 56691 5922 93192 38446 34146 1800 47681 90966 8747 61512 68532 28015 74789 38844 35009 44985 40321 12031 71291 83657 65393 30155 81382 14295 72646 21443 89112 25031 30225 19124 92046 24071 12259 80326 50831 56288 36850 43570 82302 79148 91493 8481 33937 80354 66995 45554 14733 41143 91568 4002 79916 18662 46741 79779 59867 57775 99129 49067 78948 98871 53921 29803 45424 6037 66651 85993 12706 44867 10123 16249 54959 32761 87493 35253 73082 49481 7044 54574 23216 54837 180 4113 11886 9248 92675 76592 57355 20531 10256 65076 61216 63605 74640 37174 47375 96135 59467 25717 56161 59866 54889 15306 57824 76151 55446 91600 44963 19679 13580 67957 55774 98545 61034 16735 43756 37490 5926 95285 6082 99695 74807 72146 88799 3632 8963 35605 94724 55938 28673 92228 66780 18861 77871 85275 56820 92045 55741 24198 707 70806 9082 56093 39374 40347 77072 43615 38655 43729 64079 56210 66997 31655 25882 70157 69528 47195 42293 55859 77911 25118 80268 82918 54727 84463 31999 60914 67429 48525 23595 6234 41916 62193 85077 54846 4674 38547 77643 44339 25380 53539 97904 97038 13268 11994 56029 86484 54255 28275 44004 43063 52122 19550 34534 51778 56511 61408 36007 15486 42148 53080 72064 93242 43805 33283 77203 76389 87632 62792 42516 39514 5587 28074 46040 30424 59834 99155 26586 34501 5744 32417 55544 81562 67878 29864 56575 88534 43139 29029 27352 83943 59617 75813 92051 63075 16065 12309 79481 89093 39498 45653 57274 60981 61724 67681 5097 69188 24339 68802 31544 91226 62093 9854 20877 13738 39062 14177 82179 24516 32771 81858 40381 25269 49118 64973 21308 98176 1230 19900 28239 77882 93009 76866 39600 47213 94873 75057 66507 63328 89789 29568 74702 12166 89743 23696 9785 63918 59668 34184 21195 6249 21241 85324 66674 97526 15149 97372 81015 79617 15602 15430 16007 31280 72429 41658 99982 50532 45261 24366 23116 95645 64898 47139 6 89539 57201 45032 47425 72575 77675 2534 9294 54313 61741 55205 21232 10582 25398 87454 483 41865 60580 91063 63904 40658 53943 49175 72991 19262 89308 1295 58508 445 71744 10968 84136 84726 86578 56539 34153 81404 60949 11970 94684 54571 93753 70624 97401 85903 9018 34067 39229 41535 78645 56496 69580 42985 48235 56217 67050 87093 21218 46653 60560 63185 95501 17465 7282 63227 19737 24386 47749 99059 83467 96164 37725 52722 41482 93654 72184 43586 22062 68743 79395 15541 19071 75882 53423 80690 82282 72515 15921 34070 19325 65706 921 58895 75298 56467 40786 97382 29743 62501 59904 4454 78460 90561 97139 11968 91913 28787 93395 29403 39966 95860 81736 13351 88941 19750 19800 52862 42008 51056 99021 23628 12559 59859 32177 58678 47247 99225 66385 78166 11391 76899 74945 76273 25670 44620 69225 1170 35951 84155 52098 67244 87160 99536 46869 50924 92766 41279 10014 67441 55639 69982 95533 94101 97179 67443 3704 12066 91973 37169 93687 60420 2882 50736 7765 75473 60652 94472 93928 92237 23383 61279 53640 96709 7277 63925 5593 36839 48378 20994 26423 40692 91129 74820 34659 57712 85935 94276 26227 62700 36746 20443 89609 91487 20964 68442 65977 16551 89998 66796 86344 18618 41534 20631 46582 80632 13122 3726 98218 22234 6188 77568 84891 37296 32924 13727 39548 163 66453 23436 75668 10109 54151 69304 58771 27498 18993 52398 69894 8473 51205 63549 7924 62822 28842 55103 97246 8823 28624 80796 99549 74546 88822 40075 34170 63550 60035 88298 93528 16198 49090 32488 83986 60361 86054 6435 32110 64901 12256 91903 70949 98422 12623 72829 27356 33562 86306 10631 28468 53780 74763 22274 10306 41433 11642 21400 64689 27505 42128 60329 9024 24230 24929 23581 89914 71399 93766 9353 10697 76657 824 73484 66315 77156 30224 95664 14461 94894 58142 45751 73278 47629 19102 21122 63525 54274 71806 48891 42917 36360 45321 98877 29034 45036 29141 92076 29677 17085 7658 17917 96912 71953 17208 14347 38931 41510 11297 8512 41200 17475 41420 6179 67318 42786
[truncated: 20,148 more chars]
