# Supplementary material for: Dynamic thresholding search for the feedback vertex set problem
Source: PeerJ Comput Sci. 2023 Feb 10;9:e1245. doi: 10.7717/peerj-cs.1245 (PMC10280643; doi:10.7717/peerj-cs.1245)
Supplement: Supplemental Information 4 — Each data indicates a series of the best objective values, the ever-found optimal solutions, and the corresponding computation time obtained by our algorithm in the search process. [file peerj-cs-09-1245-s004.zip › results/undirect_graph/ER2.txt]

Instance name is instances3/ER2.dat
Number of vertices: 100000
Number of edges: 200000
Time_Seed: 46399
The optimal objective value = 25185
The Best FVS is :
3 13 20 26 34 45 46 49 58 69 90 96 98 115 120 123 152 191 208 229 233 246 247 258 267 272 276 277 305 307 316 323 327 331 333 349 354 364 368 377 389 396 414 424 430 433 438 448 455 461 467 469 501 516 521 580 586 587 610 643 683 703 712 721 732 733 740 753 767 780 804 807 829 842 845 862 871 882 890 898 908 912 938 951 955 957 958 994 995 1003 1027 1032 1056 1065 1069 1100 1113 1141 1186 1195 1204 1217 1222 1252 1265 1276 1284 1293 1307 1323 1343 1344 1367 1370 1382 1385 1394 1415 1419 1425 1445 1457 1474 1478 1487 1491 1493 1505 1526 1532 1555 1575 1580 1624 1629 1630 1635 1638 1651 1656 1678 1687 1691 1712 1727 1738 1740 1758 1761 1792 1796 1812 1814 1837 1842 1862 1877 1884 1958 1961 1964 1972 1980 1996 2013 2021 2023 2030 2035 2047 2054 2057 2072 2084 2108 2114 2120 2123 2143 2155 2194 2203 2210 2244 2255 2257 2276 2277 2294 2295 2299 2302 2305 2324 2334 2335 2377 2378 2407 2412 2429 2434 2463 2494 2499 2501 2515 2522 2559 2565 2578 2587 2617 2667 2668 2670 2671 2672 2680 2682 2683 2685 2690 2695 2701 2708 2737 2783 2794 2798 2809 2810 2827 2847 2889 2890 2911 2928 2953 2959 2969 2977 2980 2981 2995 3005 3017 3019 3034 3073 3077 3097 3109 3121 3163 3209 3210 3212 3219 3231 3239 3270 3279 3288 3297 3298 3305 3313 3326 3327 3331 3373 3393 3399 3409 3412 3415 3428 3447 3462 3470 3505 3529 3541 3544 3551 3563 3565 3581 3607 3613 3616 3620 3625 3626 3638 3639 3641 3643 3647 3654 3668 3686 3704 3708 3709 3715 3722 3750 3755 3769 3859 3867 3878 3884 3891 3909 3921 3928 3931 3937 3944 3949 3959 3962 3984 4004 4016 4024 4028 4032 4041 4043 4060 4072 4108 4115 4117 4132 4136 4144 4145 4149 4182 4200 4202 4300 4330 4331 4336 4349 4354 4360 4373 4379 4381 4387 4408 4412 4417 4427 4437 4459 4461 4469 4486 4490 4513 4516 4555 4565 4575 4579 4591 4633 4637 4640 4646 4647 4658 4686 4725 4728 4738 4747 4768 4820 4848 4896 4902 4909 4918 4920 4921 4936 4939 4941 4951 4962 4980 4986 5005 5009 5017 5031 5051 5079 5081 5083 5095 5096 5117 5127 5133 5160 5184 5203 5209 5215 5249 5265 5298 5300 5319 5322 5326 5339 5353 5357 5396 5397 5400 5421 5422 5447 5457 5470 5476 5490 5495 5497 5515 5536 5539 5544 5548 5549 5593 5621 5651 5656 5671 5676 5697 5703 5716 5720 5756 5768 5778 5780 5781 5791 5800 5844 5846 5852 5861 5868 5869 5870 5880 5881 5886 5891 5931 5932 5966 5972 5973 5990 6000 6038 6047 6053 6075 6076 6079 6096 6104 6109 6116 6141 6144 6155 6160 6169 6212 6231 6264 6287 6294 6301 6310 6333 6341 6365 6377 6381 6385 6393 6412 6433 6447 6456 6487 6500 6512 6530 6533 6538 6558 6559 6562 6579 6612 6616 6618 6628 6635 6650 6681 6688 6689 6693 6698 6706 6716 6741 6751 6776 6781 6782 6792 6797 6810 6831 6843 6846 6863 6878 6880 6886 6890 6895 6906 6907 6914 6943 6965 6979 6981 6999 7001 7069 7086 7117 7151 7160 7162 7187 7199 7219 7245 7263 7271 7273 7280 7289 7304 7321 7334 7337 7338 7351 7383 7386 7390 7393 7403 7409 7415 7424 7431 7458 7467 7491 7493 7494 7512 7514 7517 7520 7532 7548 7560 7567 7586 7605 7608 7624 7636 7653 7662 7685 7686 7718 7726 7729 7735 7739 7740 7752 7782 7787 7814 7816 7824 7841 7846 7855 7863 7878 7883 7889 7909 7913 7921 7953 7956 7977 7991 8004 8036 8043 8052 8066 8069 8078 8089 8090 8098 8111 8120 8138 8168 8204 8208 8213 8228 8232 8234 8247 8260 8270 8290 8299 8307 8319 8360 8390 8413 8416 8445 8447 8500 8519 8522 8551 8564 8583 8596 8602 8611 8612 8628 8651 8656 8677 8686 8695 8699 8704 8716 8719 8741 8753 8754 8810 8811 8837 8851 8891 8897 8907 8924 8935 8944 8959 8971 8989 8996 9036 9037 9040 9057 9066 9093 9116 9123 9131 9132 9146 9152 9159 9160 9171 9177 9190 9206 9212 9214 9219 9224 9225 9242 9251 9253 9256 9261 9282 9293 9299 9319 9329 9345 9370 9383 9392 9396 9411 9463 9529 9568 9594 9608 9617 9648 9672 9701 9704 9713 9714 9717 9742 9765 9766 9780 9791 9793 9830 9836 9846 9869 9876 9916 9935 9939 9945 9951 9978 9986 9993 10006 10012 10020 10030 10036 10047 10048 10051 10074 10092 10100 10110 10115 10122 10141 10150 10153 10163 10169 10172 10202 10204 10207 10209 10217 10235 10285 10297 10314 10334 10348 10349 10353 10373 10375 10388 10389 10391 10396 10404 10430 10431 10435 10445 10446 10458 10475 10493 10494 10496 10534 10536 10552 10575 10577 10578 10586 10599 10615 10616 10618 10622 10628 10631 10636 10638 10643 10657 10664 10667 10689 10693 10712 10734 10738 10751 10770 10780 10782 10793 10807 10810 10818 10846 10868 10916 10919 10931 10965 10973 10982 10995 11011 11042 11051 11060 11061 11065 11074 11083 11104 11106 11121 11123 11126 11136 11138 11150 11167 11187 11195 11201 11208 11218 11227 11244 11251 11291 11327 11335 11341 11352 11363 11376 11395 11418 11443 11467 11469 11482 11485 11490 11500 11526 11530 11540 11548 11557 11565 11568 11569 11576 11583 11594 11605 11612 11632 11635 11677 11700 11708 11710 11717 11722 11724 11725 11733 11759 11761 11781 11784 11788 11794 11806 11820 11829 11832 11851 11859 11865 11867 11887 11897 11932 11943 11944 11960 11963 11972 11989 11999 12028 12055 12084 12097 12099 12112 12140 12144 12172 12185 12189 12220 12223 12228 12252 12256 12277 12284 12294 12313 12320 12324 12325 12363 12373 12402 12403 12416 12424 12430 12431 12448 12451 12471 12483 12496 12519 12535 12554 12562 12576 12585 12605 12614 12634 12638 12683 12734 12743 12745 12755 12762 12770 12787 12788 12798 12800 12808 12817 12828 12830 12841 12855 12857 12859 12867 12875 12892 12893 12902 12936 12992 12999 13017 13021 13023 13036 13043 13064 13073 13084 13103 13117 13145 13148 13149 13155 13195 13198 13213 13222 13229 13233 13234 13248 13254 13259 13266 13275 13284 13291 13292 13293 13303 13312 13320 13323 13327 13337 13338 13342 13345 13368 13371 13390 13396 13420 13447 13469 13502 13517 13519 13564 13565 13602 13613 13615 13619 13630 13638 13675 13680 13694 13721 13739 13742 13761 13769 13779 13783 13791 13796 13816 13817 13840 13845 13848 13863 13888 13900 13909 13929 13935 13968 13969 14006 14008 14017 14030 14033 14038 14046 14070 14073 14080 14104 14136 14137 14149 14162 14181 14231 14262 14273 14279 14297 14302 14312 14315 14322 14329 14338 14340 14345 14361 14362 14383 14396 14406 14425 14429 14472 14479 14483 14494 14520 14538 14547 14576 14597 14614 14627 14628 14643 14651 14665 14666 14670 14678 14717 14757 14761 14770 14773 14782 14799 14811 14813 14819 14825 14831 14848 14850 14851 14853 14866 14878 14881 14883 14891 14900 14910 14914 14917 14925 14932 14941 14955 14959 14968 14996 15012 15022 15029 15065 15083 15099 15103 15127 15205 15253 15258 15261 15263 15282 15291 15296 15316 15346 15350 15352 15366 15374 15381 15389 15391 15393 15396 15400 15402 15412 15429 15447 15456 15460 15466 15467 15480 15484 15486 15493 15494 15502 15509 15512 15547 15575 15576 15608 15644 15647 15655 15656 15664 15668 15680 15683 15688 15691 15692 15711 15721 15729 15731 15741 15748 15753 15777 15790 15800 15803 15817 15818 15867 15870 15874 15877 15883 15886 15895 15906 15920 15950 15957 15968 15970 15997 16006 16017 16031 16058 16068 16076 16079 16084 16089 16090 16109 16114 16123 16148 16149 16172 16179 16186 16195 16205 16207 16227 16242 16274 16281 16286 16288 16289 16297 16306 16321 16332 16355 16359 16363 16372 16373 16382 16389 16392 16424 16430 16450 16452 16468 16474 16492 16508 16517 16543 16575 16604 16613 16620 16623 16629 16630 16670 16693 16708 16713 16714 16741 16751 16753 16766 16777 16801 16811 16848 16855 16863 16869 16881 16885 16888 16902 16911 16934 16937 16951 16955 17004 17011 17020 17024 17029 17064 17080 17091 17105 17113 17125 17147 17164 17168 17170 17172 17188 17193 17200 17214 17216 17221 17225 17245 17247 17250 17257 17269 17272 17279 17289 17297 17303 17307 17316 17319 17320 17328 17329 17335 17398 17400 17404 17410 17411 17429 17441 17461 17477 17505 17540 17561 17595 17616 17626 17629 17641 17644 17687 17693 17694 17712 17722 17724 17756 17788 17793 17800 17816 17817 17829 17830 17843 17849 17853 17863 17900 17901 17903 17943 17948 17984 18028 18041 18043 18077 18098 18105 18109 18124 18126 18131 18134 18139 18154 18198 18202 18203 18206 18210 18216 18227 18231 18240 18247 18263 18264 18269 18274 18287 18308 18328 18342 18343 18347 18365 18375 18388 18389 18408 18432 18435 18437 18455 18473 18478 18487 18489 18492 18513 18521 18522 18525 18529 18538 18540 18555 18561 18565 18598 18618 18628 18629 18639 18646 18660 18684 18687 18697 18710 18711 18715 18724 18746 18758 18771 18792 18837 18839 18849 18861 18870 18872 18888 18899 18900 18943 18944 18955 18957 18966 18970 18977 18996 19021 19037 19044 19072 19117 19139 19154 19158 19171 19183 19188 19193 19200 19205 19212 19230 19244 19264 19315 19326 19336 19341 19349 19372 19374 19375 19377 19416 19417 19425 19427 19438 19444 19449 19452 19463 19469 19475 19487 19503 19518 19519 19543 19550 19556 19563 19565 19591 19605 19613 19619 19628 19637 19646 19649 19652 19661 19666 19672 19689 19691 19692 19702 19714 19715 19722 19725 19727 19736 19740 19745 19752 19776 19788 19792 19799 19811 19847 19865 19890 19897 19901 19903 19910 19918 19922 19938 19953 19961 19978 19988 20016 20021 20035 20046 20084 20086 20089 20114 20115 20119 20121 20127 20128 20129 20158 20185 20221 20227 20233 20243 20245 20249 20269 20272 20275 20276 20287 20306 20308 20315 20321 20333 20337 20339 20359 20379 20382 20400 20407 20409 20434 20435 20444 20452 20467 20474 20480 20491 20492 20493 20498 20505 20512 20518 20533 20539 20543 20559 20584 20614 20615 20622 20628 20629 20631 20634 20657 20660 20686 20698 20710 20736 20740 20748 20752 20764 20788 20799 20802 20815 20825 20835 20837 20869 20871 20902 20907 20909 20924 20931 20932 20933 20938 20947 20953 20963 20979 20990 21013 21031 21050 21051 21094 21138 21142 21150 21155 21167 21175 21202 21219 21247 21249 21255 21311 21315 21316 21318 21324 21400 21444 21463 21490 21491 21497 21509 21512 21560 21587 21595 21607 21608 21612 21624 21642 21648 21669 21683 21685 21712 21714 21740 21747 21749 21765 21791 21801 21832 21834 21839 21861 21864 21885 21897 21916 21926 21933 21939 21944 21973 21975 21987 21997 22005 22010 22048 22051 22056 22067 22094 22097 22103 22105 22106 22125 22150 22153 22156 22171 22174 22185 22219 22222 22232 22233 22245 22271 22273 22281 22289 22295 22307 22314 22318 22369 22378 22384 22390 22417 22437 22470 22487 22502 22513 22515 22521 22525 22538 22547 22550 22630 22631 22634 22647 22658 22666 22688 22695 22749 22760 22803 22804 22817 22818 22819 22820 22821 22833 22835 22837 22851 22863 22868 22874 22920 22933 22948 22968 22976 23003 23018 23032 23054 23070 23073 23091 23104 23112 23121 23137 23155 23171 23174 23198 23204 23205 23210 23212 23228 23235 23257 23262 23303 23305 23311 23336 23360 23374 23375 23383 23394 23412 23435 23458 23472 23478 23480 23514 23516 23517 23528 23535 23554 23584 23586 23588 23604 23621 23634 23656 23664 23673 23680 23690 23725 23727 23741 23745 23770 23773 23779 23787 23788 23796 23804 23808 23822 23826 23829 23837 23840 23844 23845 23853 23861 23866 23870 23887 23924 23927 23945 23949 23958 23963 23992 23993 24003 24020 24021 24041 24061 24064 24070 24096 24110 24116 24126 24135 24144 24180 24193 24196 24209 24224 24225 24245 24258 24268 24278 24283 24289 24293 24367 24374 24381 24418 24421 24435 24473 24491 24532 24536 24555 24558 24579 24583 24616 24629 24631 24641 24659 24665 24667 24703 24714 24715 24748 24753 24755 24785 24808 24826 24831 24854 24867 24918 24930 24933 24938 24959 24967 24984 24993 25000 25003 25004 25013 25027 25033 25039 25051 25059 25077 25081 25083 25091 25092 25094 25143 25153 25160 25162 25190 25194 25201 25208 25214 25217 25229 25239 25240 25251 25271 25290 25299 25309 25314 25328 25370 25373 25386 25391 25409 25414 25418 25420 25437 25495 25530 25550 25602 25621 25644 25645 25646 25648 25658 25666 25675 25720 25740 25754 25769 25770 25787 25796 25803 25839 25844 25853 25876 25924 25941 25947 25972 25986 25994 25999 26007 26031 26055 26074 26081 26082 26092 26104 26118 26132 26157 26184 26188 26213 26216 26226 26251 26261 26279 26281 26286 26293 26307 26310 26313 26319 26330 26348 26360 26377 26388 26416 26464 26476 26477 26501 26512 26527 26557 26561 26566 26612 26629 26640 26654 26659 26660 26684 26691 26701 26704 26706 26711 26742 26747 26748 26797 26810 26832 26835 26836 26846 26859 26895 26902 26932 26941 26947 26948 26950 26972 26979 27015 27017 27048 27057 27076 27078 27120 27126 27133 27134 27157 27160 27194 27195 27201 27232 27234 27241 27246 27269 27281 27296 27301 27308 27317 27332 27333 27343 27351 27394 27415 27419 27429 27439 27460 27468 27470 27498 27590 27591 27622 27627 27633 27653 27668 27677 27678 27684 27692 27712 27714 27723 27727 27733 27735 27742 27745 27747 27751 27759 27778 27806 27822 27838 27850 27898 27903 27907 27923 27946 27950 27952 27958 27997 28000 28010 28023 28025 28031 28037 28038 28067 28096 28132 28152 28162 28164 28180 28183 28189 28190 28193 28198 28208 28212 28219 28225 28227 28238 28240 28243 28249 28271 28284 28290 28299 28302 28305 28308 28310 28325 28327 28328 28338 28353 28363 28374 28411 28413 28426 28427 28428 28430 28467 28469 28483 28501 28537 28546 28551 28558 28559 28566 28570 28582 28618 28619 28643 28668 28687 28706 28711 28716 28739 28753 28756 28765 28766 28768 28787 28791 28800 28822 28843 28849 28858 28860 28907 28909 28920 28925 28934 28936 28942 28949 28980 28990 28994 29005 29040 29042 29055 29060 29063 29090 29095 29098 29109 29122 29123 29138 29156 29164 29165 29166 29182 29188 29193 29195 29207 29208 29213 29221 29277 29287 29293 29304 29308 29341 29345 29355 29356 29361 29364 29366 29368 29383 29391 29400 29416 29418 29419 29424 29435 29493 29507 29514 29515 29517 29523 29531 29541 29549 29572 29573 29579 29582 29589 29591 29595 29598 29610 29618 29669 29674 29686 29726 29745 29748 29757 29780 29804 29807 29820 29836 29839 29845 29855 29871 29879 29895 29905 29906 29907 29923 29924 29947 29967 29969 29983 30020 30037 30042 30055 30057 30061 30062 30077 30078 30097 30101 30118 30119 30120 30122 30134 30135 30137 30139 30145 30146 30148 30156 30163 30166 30175 30189 30210 30215 30221 30223 30224 30228 30269 30279 30282 30288 30312 30318 30319 30322 30342 30346 30347 30357 30387 30396 30400 30429 30459 30498 30527 30535 30549 30601 30617 30640 30641 30642 30643 30682 30703 30732 30735 30741 30743 30747 30773 30799 30801 30832 30833 30835 30854 30860 30888 30897 30898 30907 30915 30921 30938 30955 30973 30981 30982 30984 31000 31005 31007 31025 31036 31041 31042 31051 31058 31066 31078 31094 31115 31120 31124 31142 31159 31191 31197 31200 31205 31229 31230 31232 31252 31256 31257 31268 31279 31281 31292 31298 31332 31339 31352 31363 31377 31383 31384 31391 31396 31413 31418 31436 31444 31454 31460 31521 31530 31531 31533 31538 31553 31559 31564 31568 31570 31583 31594 31607 31615 31647 31654 31658 31676 31678 31679 31681 31685 31687 31692 31700 31719 31722 31771 31773 31786 31788 31805 31809 31816 31836 31841 31849 31853 31854 31855 31877 31926 31931 31941 31944 31954 31963 31973 32003 32058 32071 32121 32129 32149 32154 32156 32162 32163 32184 32215 32227 32238 32241 32262 32283 32317 32321 32349 32361 32369 32376 32379 32383 32384 32386 32436 32469 32482 32505 32510 32518 32542 32586 32587 32608 32629 32686 32687 32700 32709 32722 32730 32734 32745 32776 32781 32830 32848 32855 32882 32888 32921 32934 32947 32949 32960 32967 32977 32980 32989 33000 33015 33040 33053 33061 33074 33090 33103 33130 33159 33179 33200 33209 33211 33230 33232 33245 33250 33267 33274 33292 33297 33298 33302 33308 33321 33323 33324 33328 33330 33334 33336 33362 33369 33392 33402 33439 33446 33463 33469 33484 33487 33497 33505 33512 33517 33521 33522 33534 33539 33571 33581 33584 33589 33593 33630 33638 33650 33676 33681 33703 33715 33728 33754 33797 33804 33825 33841 33845 33854 33856 33871 33885 33901 33904 33905 33907 33914 33943 33996 33999 34011 34012 34016 34023 34033 34035 34040 34064 34073 34080 34083 34091 34107 34108 34110 34130 34161 34169 34174 34185 34192 34201 34203 34207 34216 34238 34243 34246 34248 34251 34259 34273 34284 34303 34305 34306 34322 34332 34358 34362 34369 34373 34391 34400 34402 34404 34405 34409 34415 34417 34434 34458 34460 34499 34500 34521 34531 34539 34548 34553 34554 34556 34557 34587 34606 34611 34625 34626 34627 34641 34655 34656 34683 34687 34701 34718 34723 34726 34743 34764 34765 34767 34779 34784 34797 34798 34824 34827 34830 34852 34859 34867 34895 34896 34897 34909 34917 34933 34952 34992 35035 35036 35072 35093 35098 35111 35112 35121 35134 35171 35198 35210 35226 35231 35232 35245 35246 35266 35267 35286 35308 35312 35317 35325 35328 35369 35379 35423 35426 35437 35445 35453 35469 35505 35506 35523 35535 35555 35559 35575 35592 35598 35609 35635 35649 35659 35678 35683 35721 35737 35756 35769 35770 35790 35792 35793 35801 35817 35824 35828 35835 35849 35867 35872 35884 35907 35916 35940 35953 35969 35973 35980 35990 36002 36013 36016 36027 36032 36038 36079 36086 36105 36109 36112 36115 36145 36160 36176 36182 36185 36208 36213 36217 36218 36221 36232 36237 36247 36252 36264 36297 36314 36331 36345 36353 36383 36390 36402 36415 36437 36440 36442 36460 36481 36484 36490 36505 36507 36518 36519 36528 36549 36564 36565 36566 36577 36598 36602 36603 36635 36638 36675 36682 36719 36736 36748 36754 36758 36785 36797 36803 36807 36808 36838 36848 36850 36887 36897 36910 36929 36938 36941 36944 37005 37012 37024 37025 37028 37039 37040 37041 37055 37059 37063 37068 37092 37098 37124 37133 37139 37151 37153 37172 37173 37175 37185 37200 37237 37241 37255 37265 37274 37286 37323 37325 37331 37334 37361 37377 37418 37424 37429 37437 37443 37445 37476 37487 37495 37504 37507 37510 37524 37528 37540 37548 37556 37574 37579 37605 37606 37621 37622 37649 37654 37655 37686 37703 37736 37746 37752 37764 37788 37790 37807 37830 37831 37835 37869 37873 37881 37892 37913 37914 37921 37933 37936 37952 37972 37996 37999 38008 38020 38026 38037 38041 38045 38046 38059 38076 38079 38107 38110 38124 38139 38142 38156 38162 38170 38196 38216 38219 38220 38221 38222 38238 38241 38249 38253 38275 38283 38287 38302 38307 38327 38349 38353 38374 38376 38385 38426 38438 38447 38450 38454 38456 38464 38485 38487 38489 38513 38532 38553 38564 38569 38574 38577 38604 38685 38691 38693 38695 38716 38753 38762 38766 38771 38784 38800 38811 38815 38832 38848 38911 38929 38957 38961 38973 38983 38984 38990 39006 39016 39035 39049 39060 39063 39068 39080 39102 39112 39125 39133 39139 39160 39235 39252 39257 39266 39311 39328 39342 39345 39348 39351 39376 39404 39413 39423 39430 39492 39501 39511 39515 39530 39536 39541 39558 39561 39574 39578 39579 39586 39623 39670 39682 39723 39782 39795 39812 39813 39824 39832 39835 39838 39840 39841 39855 39857 39866 39879 39909 39930 39931 39963 39968 39970 39988 40025 40032 40040 40055 40058 40063 40066 40071 40088 40092 40100 40118 40123 40135 40140 40160 40163 40165 40179 40189 40195 40199 40204 40222 40229 40234 40235 40256 40263 40285 40313 40352 40377 40382 40402 40407 40410 40427 40443 40448 40468 40474 40540 40541 40546 40589 40593 40606 40617 40633 40635 40639 40668 40677 40716 40721 40729 40736 40781 40801 40807 40810 40820 40839 40848 40871 40874 40875 40898 40899 40905 40929 40955 40966 40977 40992 40995 40996 41016 41019 41041 41043 41046 41049 41062 41085 41091 41104 41108 41125 41141 41158 41170 41191 41197 41215 41220 41226 41228 41243 41269 41287 41341 41346 41353 41361 41367 41403 41427 41437 41445 41459 41463 41475 41533 41546 41553 41560 41579 41591 41593 41624 41627 41635 41651 41659 41664 41693 41695 41715 41732 41734 41753 41755 41773 41780 41787 41791 41800 41827 41867 41871 41888 41910 41931 41962 41969 41995 42014 42031 42046 42047 42062 42065 42067 42097 42109 42139 42147 42150 42156 42161 42164 42167 42175 42178 42201 42216 42217 42224 42239 42250 42251 42258 42267 42285 42288 42312 42315 42317 42323 42326 42343 42358 42375 42398 42399 42409 42412 42416 42444 42485 42487 42494 42507 42511 42545 42562 42566 42570 42581 42595 42614 42622 42630 42632 42640 42647 42652 42655 42660 42661 42666 42669 42671 42723 42741 42750 42762 42767 42773 42796 42802 42803 42807 42811 42814 42833 42849 42933 42939 42942 42946 42950 42961 42964 42974 43005 43024 43032 43036 43042 43060 43073 43080 43082 43108 43137 43145 43155 43170 43192 43204 43234 43236 43239 43257 43267 43274 43284 43298 43299 43321 43337 43365 43400 43406 43417 43427 43440 43496 43506 43538 43552 43582 43591 43616 43625 43638 43646 43659 43675 43679 43690 43711 43727 43805 43813 43819 43841 43882 43901 43918 43923 43929 43930 43933 43937 44000 44001 44033 44059 44061 44067 44080 44081 44093 44096 44121 44130 44212 44218 44223 44224 44242 44265 44271 44285 44292 44297 44330 44348 44369 44382 44388 44403 44416 44424 44471 44491 44498 44528 44539 44552 44553 44570 44571 44585 44587 44591 44594 44597 44613 44618 44643 44652 44686 44708 44722 44735 44738 44755 44774 44791 44798 44801 44821 44834 44849 44851 44905 44923 44928 44944 44945 44953 44960 44966 44986 44998 45036 45038 45039 45049 45050 45056 45058 45062 45070 45090 45159 45167 45182 45201 45207 45217 45236 45247 45262 45284 45299 45303 45322 45328 45337 45338 45355 45369 45371 45372 45380 45387 45391 45394 45415 45416 45424 45428 45440 45441 45450 45465 45470 45492 45501 45601 45644 45661 45665 45670 45688 45696 45702 45707 45709 45712 45720 45721 45737 45739 45743 45749 45753 45755 45768 45789 45813 45833 45843 45845 45858 45861 45875 45896 45898 45901 45918 45940 45946 45956 46007 46008 46013 46014 46034 46089 46093 46117 46132 46142 46153 46167 46172 46189 46197 46210 46239 46244 46254 46259 46264 46273 46280 46291 46294 46299 46302 46338 46366 46369 46371 46388 46396 46402 46410 46413 46418 46427 46435 46443 46444 46497 46518 46529 46547 46593 46610 46612 46636 46659 46661 46669 46694 46699 46715 46716 46729 46731 46732 46743 46770 46772 46783 46793 46809 46822 46843 46852 46854 46872 46881 46894 46897 46921 46930 46939 46952 46954 46984 47006 47014 47019 47023 47026 47031 47047 47049 47057 47063 47083 47090 47095 47109 47122 47125 47160 47161 47166 47169 47170 47177 47191 47195 47211 47238 47242 47263 47281 47332 47333 47340 47356 47367 47370 47373 47389 47408 47412 47417 47421 47422 47441 47455 47475 47482 47494 47495 47507 47512 47525 47545 47546 47574 47598 47610 47611 47621 47632 47635 47637 47644 47662 47701 47713 47734 47736 47753 47762 47768 47778 47780 47784 47789 47810 47829 47841 47859 47871 47896 47900 47903 47914 47923 47924 47926 47927 47945 47990 47991 48019 48031 48035 48037 48043 48046 48053 48070 48073 48087 48109 48118 48119 48120 48121 48122 48123 48125 48140 48143 48149 48150 48152 48164 48174 48191 48192 48197 48204 48238 48239 48278 48286 48297 48299 48302 48306 48313 48319 48341 48352 48360 48369 48371 48372 48383 48384 48394 48397 48417 48446 48451 48479 48482 48483 48488 48492 48494 48507 48514 48525 48529 48534 48543 48544 48554 48564 48570 48572 48573 48582 48588 48602 48608 48618 48623 48624 48634 48643 48652 48665 48674 48685 48700 48702 48749 48762 48771 48779 48782 48805 48810 48815 48816 48820 48829 48831 48842 48847 48868 48894 48899 48915 48917 48921 48933 48999 49000 49012 49018 49021 49031 49036 49039 49063 49079 49100 49104 49120 49125 49129 49148 49154 49171 49173 49235 49242 49243 49245 49250 49256 49271 49275 49278 49283 49318 49325 49340 49355 49380 49395 49426 49449 49461 49462 49491 49493 49506 49518 49539 49540 49562 49566 49576 49584 49606 49623 49627 49652 49665 49684 49686 49689 49695 49710 49718 49723 49750 49766 49777 49779 49783 49806 49822 49843 49872 49881 49907 49921 49925 49940 49951 49952 49981 49984 49986 50002 50009 50013 50014 50016 50033 50042 50043 50044 50055 50056 50083 50098 50103 50111 50126 50140 50150 50176 50185 50189 50234 50249 50292 50293 50310 50313 50327 50342 50357 50381 50388 50393 50394 50405 50426 50436 50446 50458 50463 50471 50475 50476 50494 50503 50516 50528 50537 50544 50560 50561 50574 50577 50579 50581 50601 50616 50622 50632 50651 50665 50666 50673 50677 50710 50715 50722 50740 50742 50753 50763 50811 50813 50843 50860 50891 50892 50894 50918 50920 50924 50944 50948 50952 50958 50967 50973 50984 50997 51014 51050 51057 51059 51090 51103 51106 51120 51121 51137 51142 51169 51224 51226 51237 51274 51285 51289 51301 51307 51319 51320 51325 51346 51349 51361 51373 51384 51392 51394 51407 51419 51420 51425 51436 51443 51456 51466 51468 51500 51506 51519 51528 51531 51533 51535 51548 51564 51576 51597 51607 51621 51651 51655 51661 51667 51672 51674 51680 51681 51687 51707 51708 51725 51738 51750 51776 51786 51796 51799 51805 51808 51809 51811 51813 51817 51821 51831 51839 51848 51873 51876 51887 51906 51909 51920 51933 51962 51972 51987 52002 52007 52020 52026 52038 52075 52077 52098 52112 52135 52140 52187 52230 52231 52235 52281 52304 52323 52337 52359 52369 52378 52382 52385 52388 52400 52422 52434 52441 52450 52459 52466 52478 52481 52492 52494 52499 52517 52530 52547 52548 52549 52572 52594 52606 52632 52682 52695 52726 52733 52745 52755 52765 52770 52784 52789 52876 52878 52892 52935 52941 52979 52980 52986 53002 53010 53011 53033 53039 53040 53062 53066 53079 53082 53092 53109 53110 53121 53126 53134 53148 53173 53178 53184 53190 53239 53254 53259 53274 53279 53283 53289 53315 53333 53344 53358 53362 53382 53390 53399 53407 53409 53415 53424 53435 53453 53457 53458 53475 53488 53506 53512 53521 53525 53529 53552 53556 53565 53568 53594 53596 53616 53620 53622 53633 53637 53653 53693 53708 53717 53733 53735 53740 53750 53751 53778 53781 53787 53793 53795 53799 53802 53826 53842 53864 53889 53894 53909 53921 53923 53927 53945 53954 53964 53987 53993 53994 54010 54020 54025 54028 54034 54048 54056 54082 54093 54098 54108 54123 54125 54133 54138 54148 54156 54178 54180 54191 54195 54199 54203 54204 54216 54218 54221 54276 54278 54281 54290 54305 54306 54312 54330 54357 54364 54393 54402 54414 54475 54481 54486 54493 54494 54504 54516 54523 54541 54543 54551 54560 54562 54598 54601 54629 54630 54649 54663 54674 54677 54682 54690 54691 54693 54703 54719 54733 54770 54777 54784 54791 54805 54807 54820 54841 54844 54850 54853 54873 54879 54886 54888 54890 54916 54921 54932 54934 54939 54963 55024 55057 55060 55063 55095 55129 55137 55138 55158 55162 55164 55166 55170 55186 55198 55228 55248 55267 55294 55300 55335 55342 55346 55354 55355 55376 55381 55385 55400 55414 55422 55425 55426 55445 55453 55454 55455 55456 55466 55479 55488 55490 55497 55501 55514 55524 55532 55554 55582 55586 55604 55608 55612 55651 55663 55698 55704 55705 55707 55709 55710 55769 55792 55822 55842 55851 55871 55884 55906 55910 55919 55928 55940 55942 55950 55964 55968 55972 56004 56014 56029 56044 56057 56063 56064 56067 56077 56082 56088 56090 56098 56110 56119 56141 56163 56177 56187 56189 56197 56200 56221 56244 56305 56342 56360 56363 56375 56398 56400 56403 56405 56414 56417 56427 56429 56440 56458 56472 56479 56483 56486 56491 56517 56524 56532 56533 56537 56543 56545 56578 56586 56608 56615 56629 56644 56648 56657 56664 56704 56723 56745 56757 56803 56811 56850 56852 56855 56892 56915 56935 56939 56952 56956 56965 56979 56985 56994 57012 57025 57048 57055 57063 57081 57086 57094 57144 57145 57173 57175 57203 57214 57216 57241 57243 57247 57250 57254 57255 57273 57275 57281 57295 57302 57323 57349 57358 57362 57367 57388 57397 57400 57445 57447 57453 57560 57573 57585 57618 57622 57637 57640 57646 57660 57661 57681 57690 57697 57709 57711 57712 57717 57735 57765 57785 57787 57810 57818 57842 57847 57857 57877 57884 57888 57904 57923 57924 57941 57942 57958 57971 57978 57980 57982 57988 57992 57994 58001 58019 58021 58041 58045 58048 58058 58097 58123 58135 58146 58150 58184 58185 58194 58219 58230 58232 58242 58259 58267 58272 58290 58291 58324 58354 58363 58371 58372 58373 58390 58397 58403 58431 58446 58461 58465 58472 58506 58511 58528 58530 58578 58639 58666 58680 58688 58717 58730 58748 58750 58770 58778 58806 58811 58814 58820 58845 58855 58864 58870 58877 58881 58883 58887 58897 58915 58920 58946 58959 58974 58992 58995 58996 59010 59018 59019 59043 59054 59063 59064 59088 59108 59112 59114 59125 59128 59143 59147 59197 59226 59235 59237 59257 59261 59262 59269 59271 59274 59279 59294 59295 59301 59304 59313 59323 59336 59359 59371 59391 59395 59413 59414 59433 59460 59462 59527 59549 59555 59594 59617 59629 59635 59639 59650 59654 59667 59669 59672 59673 59679 59683 59685 59694 59704 59707 59724 59735 59750 59770 59774 59786 59791 59800 59803 59806 59812 59821 59836 59855 59881 59883 59891 59907 59908 59916 59927 59929 59964 59972 59998 60001 60015 60017 60031 60047 60051 60054 60055 60062 60088 60089 60092 60118 60121 60130 60161 60163 60169 60173 60182 60195 60200 60203 60221 60237 60245 60267 60273 60274 60275 60285 60287 60297 60298 60299 60301 60313 60345 60348 60384 60385 60396 60410 60428 60483 60487 60497 60518 60542 60566 60567 60568 60571 60572 60573 60579 60585 60588 60598 60607 60608 60609 60614 60615 60645 60670 60672 60675 60680 60701 60709 60722 60734 60747 60758 60770 60788 60794 60825 60829 60845 60855 60880 60888 60902 60909 60934 60945 60965 60966 60983 60987 60990 60995 60998 61003 61007 61011 61021 61060 61072 61095 61115 61122 61135 61146 61180 61185 61189 61191 61209 61229 61243 61250 61264 61267 61271 61273 61290 61317 61320 61343 61356 61357 61358 61360 61369 61370 61372 61386 61387 61400 61411 61412 61415 61418 61501 61524 61545 61546 61548 61581 61583 61584 61598 61611 61612 61631 61667 61703 61706 61710 61735 61738 61739 61753 61754 61756 61757 61781 61787 61794 61810 61821 61825 61828 61836 61838 61845 61847 61857 61920 61956 61964 61998 62001 62005 62013 62027 62030 62103 62133 62142 62167 62173 62214 62218 62224 62233 62235 62243 62252 62267 62275 62278 62311 62315 62318 62326 62348 62360 62366 62370 62393 62397 62416 62424 62440 62457 62460 62525 62531 62568 62573 62605 62606 62612 62613 62614 62617 62627 62677 62680 62706 62709 62714 62747 62756 62759 62765 62779 62788 62793 62807 62809 62811 62812 62814 62815 62826 62834 62841 62857 62862 62867 62902 62907 62910 62913 62915 62952 62954 62961 62966 62972 62998 63004 63019 63037 63048 63051 63054 63069 63092 63111 63124 63127 63133 63144 63145 63151 63152 63164 63166 63226 63243 63244 63253 63272 63306 63317 63338 63342 63364 63383 63393 63438 63453 63461 63476 63481 63497 63516 63523 63556 63586 63624 63628 63646 63647 63664 63669 63680 63688 63715 63719 63720 63724 63737 63754 63771 63820 63822 63823 63829 63854 63869 63872 63873 63875 63881 63888 63927 63933 63946 63958 63963 63973 63987 63988 64024 64031 64035 64048 64077 64082 64091 64096 64105 64108 64119 64188 64217 64223 64241 64246 64248 64267 64278 64287 64305 64306 64327 64328 64342 64350 64362 64363 64368 64381 64385 64391 64406 64442 64446 64447 64451 64458 64473 64480 64498 64500 64523 64532 64547 64548 64563 64580 64595 64606 64626 64629 64630 64645 64647 64649 64652 64673 64684 64705 64712 64746 64758 64768 64787 64788 64802 64827 64829 64831 64844 64851 64859 64860 64863 64883 64934 64950 64957 64986 65007 65009 65015 65023 65048 65078 65088 65094 65099 65104 65109 65120 65170 65237 65249 65271 65272 65284 65286 65294 65307 65323 65340 65360 65375 65400 65401 65424 65431 65432 65441 65443 65458 65459 65469 65470 65473 65509 65517 65521 65522 65550 65560 65568 65570 65572 65585 65626 65629 65631 65650 65680 65721 65727 65734 65745 65769 65773 65784 65797 65801 65804 65820 65836 65855 65876 65891 65894 65897 65900 65901 65904 65924 65933 65935 65939 66002 66010 66014 66027 66038 66051 66059 66063 66077 66078 66081 66139 66154 66159 66190 66194 66247 66257 66270 66278 66282 66285 66292 66300 66303 66323 66330 66346 66351 66357 66364 66371 66379 66424 66427 66433 66436 66442 66445 66519 66543 66554 66567 66582 66589 66603 66609 66613 66616 66640 66642 66645 66653 66654 66659 66667 66694 66711 66719 66756 66765 66767 66783 66785 66823 66861 66864 66882 66909 66931 66938 66962 66966 66972 66998 67019 67024 67033 67035 67036 67048 67061 67069 67079 67101 67106 67109 67119 67131 67197 67199 67208 67213 67217 67241 67242 67266 67271 67273 67289 67290 67305 67307 67314 67315 67323 67334 67371 67376 67379 67381 67397 67406 67414 67421 67428 67439 67449 67466 67472 67479 67495 67501 67503 67504 67523 67531 67545 67552 67577 67600 67601 67608 67613 67616 67632 67634 67647 67688 67691 67704 67720 67721 67723 67820 67831 67843 67845 67856 67858 67859 67864 67874 67881 67884 67887 67892 67893 67903 67914 67930 67953 67958 67999 68006 68019 68038 68047 68052 68056 68078 68086 68098 68120 68136 68141 68146 68182 68208 68237 68243 68256 68257 68266 68267 68270 68277 68284 68306 68326 68346 68368 68381 68402 68403 68409 68431 68435 68461 68464 68474 68484 68521 68551 68563 68571 68593 68611 68615 68627 68641 68647 68657 68662 68670 68678 68685 68687 68693 68694 68717 68725 68750 68789 68805 68816 68851 68852 68865 68871 68889 68903 68915 68924 68925 68939 68942 68962 68964 68992 68993 68998 69016 69051 69094 69097 69110 69128 69155 69166 69195 69197 69200 69210 69214 69235 69260 69272 69282 69311 69317 69340 69356 69379 69388 69389 69404 69447 69471 69477 69514 69515 69523 69540 69558 69585 69587 69609 69612 69623 69642 69659 69694 69696 69703 69707 69709 69730 69751 69774 69809 69817 69826 69827 69849 69855 69861 69884 69894 69897 69914 69915 69929 69945 69950 69954 69969 69994 70009 70011 70038 70051 70063 70090 70091 70114 70122 70142 70155 70166 70170 70197 70217 70218 70231 70232 70236 70238 70249 70264 70279 70300 70362 70381 70387 70389 70392 70394 70413 70418 70449 70457 70470 70495 70514 70526 70529 70532 70535 70592 70600 70610 70613 70616 70634 70646 70648 70649 70671 70686 70701 70709 70725 70728 70734 70786 70793 70797 70799 70816 70831 70834 70837 70848 70849 70872 70887 70893 70898 70900 70906 70914 70930 70934 70938 70945 70946 70951 70981 71046 71093 71094 71108 71112 71125 71127 71128 71154 71157 71184 71187 71190 71191 71195 71213 71221 71234 71254 71265 71285 71287 71296 71311 71314 71329 71333 71341 71350 71355 71396 71427 71430 71431 71432 71448 71495 71504 71534 71551 71571 71579 71599 71606 71638 71674 71676 71682 71711 71713 71723 71728 71743 71763 71765 71771 71787 71799 71815 71837 71860 71864 71867 71900 71903 71920 71930 71937 71943 71950 71969 71973 71978 71989 71997 72005 72017 72027 72029 72042 72047 72049 72060 72065 72068 72071 72089 72101 72108 72112 72114 72120 72128 72138 72192 72195 72211 72222 72226 72244 72247 72269 72287 72289 72294 72317 72327 72328 72335 72346 72353 72364 72384 72388 72410 72422 72423 72425 72460 72476 72504 72517 72525 72526 72571 72645 72646 72653 72657 72684 72720 72750 72762 72772 72773 72775 72780 72783 72788 72790 72797 72810 72837 72848 72853 72863 72865 72898 72903 72910 72916 72922 72923 72928 72956 72964 72971 72981 72989 72990 73021 73024 73063 73070 73076 73098 73100 73109 73112 73116 73136 73155 73215 73227 73230 73277 73300 73340 73357 73400 73403 73433 73440 73445 73450 73451 73461 73469 73477 73486 73510 73532 73552 73562 73579 73597 73611 73623 73624 73653 73654 73665 73668 73671 73675 73680 73682 73695 73700 73701 73714 73769 73770 73771 73826 73831 73905 73909 73929 73947 73959 73962 73971 73978 74002 74003 74028 74034 74060 74072 74089 74098 74108 74128 74138 74203 74219 74223 74246 74261 74266 74284 74311 74353 74380 74386 74388 74392 74397 74399 74407 74429 74453 74454 74459 74485 74488 74498 74532 74535 74549 74554 74574 74618 74620 74625 74630 74652 74664 74689 74705 74708 74745 74758 74790 74804 74807 74841 74855 74886 74899 74923 74929 74936 74952 74953 74970 74990 74991 74997 75008 75033 75047 75070 75094 75101 75113 75171 75174 75177 75194 75197 75223 75249 75251 75256 75273 75295 75296 75304 75306 75321 75322 75331 75352 75363 75366 75376 75384 75416 75426 75466 75469 75473 75495 75568 75570 75584 75588 75619 75630 75638 75644 75648 75656 75661 75667 75674 75679 75686 75695 75704 75735 75740 75754 75772 75784 75797 75802 75823 75834 75836 75857 75863 75880 75881 75897 75898 75941 75958 75959 75968 75979 75989 76003 76006 76046 76047 76084 76106 76109 76126 76147 76157 76162 76178 76192 76218 76258 76266 76282 76283 76312 76313 76332 76336 76353 76360 76378 76388 76399 76439 76441 76443 76453 76465 76473 76477 76479 76509 76521 76535 76539 76548 76556 76571 76572 76581 76619 76632 76644 76646 76650 76657 76675 76685 76688 76693 76699 76713 76721 76747 76767 76784 76805 76806 76807 76819 76820 76842 76843 76847 76851 76853 76860 76861 76864 76877 76880 76881 76894 76895 76900 76901 76902 76916 76917 76922 76939 76959 76965 76979 77014 77031 77040 77048 77062 77067 77074 77081 77083 77096 77100 77109 77118 77124 77128 77151 77158 77170 77171 77172 77180 77219 77230 77233 77276 77313 77318 77331 77336 77363 77369 77375 77399 77401 77402 77420 77435 77436 77452 77462 77465 77470 77497 77499 77503 77520 77542 77558 77572 77573 77576 77580 77582 77593 77636 77637 77663 77677 77694 77715 77728 77734 77736 77744 77762 77763 77764 77784 77786 77799 77839 77856 77880 77883 77890 77897 77915 77919 77953 77961 77964 77984 77986 77995 78004 78022 78027 78044 78051 78073 78092 78110 78114 78138 78156 78158 78162 78170 78177 78188 78200 78227 78242 78249 78253 78267 78273 78276 78310 78321 78343 78344 78352 78362 78364 78373 78377 78385 78393 78408 78413 78425 78428 78439 78441 78471 78488 78524 78529 78532 78543 78569 78574 78575 78577 78578 78598 78607 78618 78630 78637 78646 78649 78660 78661 78663 78667 78678 78744 78751 78755 78763 78773 78783 78794 78800 78805 78831 78836 78843 78845 78846 78856 78866 78872 78885 78886 78887 78901 78909 78910 78933 78940 78968 78969 78983 78988 78990 78997 79000 79008 79014 79043 79049 79058 79093 79097 79099 79102 79107 79129 79153 79155 79162 79190 79192 79196 79225 79242 79259 79263 79282 79289 79309 79330 79345 79361 79365 79391 79409 79422 79427 79435 79443 79447 79448 79464 79472 79476 79483 79489 79512 79514 79524 79537 79548 79591 79609 79616 79639 79640 79649 79650 79655 79673 79686 79700 79701 79712 79715 79726 79730 79739 79742 79746 79750 79780 79785 79786 79821 79822 79838 79845 79846 79847 79858 79898 79911 79922 79930 79974 79975 79984 80009 80012 80017 80018 80034 80039 80060 80065 80069 80104 80108 80109 80114 80118 80122 80130 80132 80136 80137 80160 80176 80181 80203 80206 80213 80214 80223 80234 80235 80255 80259 80263 80267 80269 80291 80296 80298 80320 80323 80336 80339 80362 80364 80365 80375 80403 80428 80456 80458 80468 80484 80489 80507 80522 80546 80550 80552 80566 80587 80594 80619 80624 80634 80656 80659 80681 80694 80703 80707 80716 80719 80728 80732 80747 80793 80804 80830 80831 80833 80843 80844 80849 80869 80917 80924 80928 80935 80968 80973 80977 81001 81007 81012 81026 81028 81030 81045 81052 81079 81087 81096 81107 81117 81122 81126 81138 81154 81165 81167 81176 81182 81191 81194 81219 81224 81240 81274 81281 81290 81291 81299 81314 81321 81327 81341 81344 81356 81371 81373 81389 81393 81394 81408 81433 81443 81448 81454 81467 81481 81487 81509 81514 81522 81527 81531 81540 81546 81551 81564 81565 81581 81595 81600 81602 81618 81621 81653 81670 81677 81685 81702 81705 81712 81725 81738 81740 81748 81765 81779 81781 81812 81815 81855 81893 81896 81916 81917 81942 81945 81962 81964 81977 81981 81983 81988 82015 82032 82049 82050 82072 82105 82119 82120 82130 82132 82152 82164 82194 82199 82207 82216 82223 82253 82263 82279 82288 82309 82326 82327 82358 82360 82363 82365 82367 82375 82379 82387 82392 82412 82459 82472 82480 82485 82487 82522 82526 82532 82534 82545 82563 82567 82592 82606 82615 82636 82648 82664 82673 82683 82700 82711 82719 82726 82751 82756 82786 82793 82808 82829 82846 82869 82871 82881 82900 82901 82925 82926 82961 82977 82980 82987 82992 82996 82999 83007 83017 83023 83045 83060 83069 83081 83088 83121 83126 83174 83185 83190 83191 83193 83200 83204 83217 83219 83222 83231 83253 83265 83272 83284 83293 83299 83310 83330 83357 83365 83421 83430 83431 83481 83482 83483 83491 83518 83523 83546 83550 83563 83564 83577 83582 83593 83612 83618 83632 83673 83679 83699 83714 83734 83757 83761 83800 83803 83805 83814 83898 83899 83908 83909 83916 83919 83924 83952 83985 84003 84020 84031 84035 84038 84048 84071 84072 84098 84108 84114 84126 84128 84150 84158 84176 84184 84196 84204 84215 84218 84222 84224 84258 84262 84268 84272 84278 84286 84311 84319 84332 84341 84344 84347 84348 84367 84371 84387 84402 84414 84444 84447 84466 84472 84478 84505 84532 84539 84548 84554 84560 84580 84590 84592 84594 84597 84608 84620 84636 84638 84647 84659 84669 84726 84756 84762 84772 84785 84818 84825 84827 84863 84864 84870 84880 84884 84887 84901 84902 84921 84923 84959 84966 84993 85025 85040 85083 85087 85104 85128 85129 85137 85140 85151 85159 85179 85189 85221 85223 85230 85237 85266 85271 85283 85312 85316 85320 85322 85346 85348 85350 85351 85362 85372 85374 85377 85381 85389 85395 85415 85426 85441 85442 85451 85456 85466 85468 85492 85493 85496 85505 85508 85541 85552 85553 85568 85569 85577 85629 85631 85643 85645 85653 85660 85667 85668 85677 85681 85692 85703 85707 85714 85724 85726 85728 85739 85744 85754 85756 85802 85803 85831 85842 85868 85879 85897 85906 85914 85935 85943 85956 85974 85983 85997 86006 86008 86013 86026 86056 86068 86075 86084 86086 86092 86100 86111 86118 86120 86121 86123 86128 86158 86169 86174 86178 86200 86203 86217 86218 86226 86231 86252 86266 86273 86274 86280 86287 86293 86298 86302 86308 86310 86315 86323 86333 86362 86363 86378 86389 86394 86402 86405 86414 86440 86457 86459 86465 86477 86497 86501 86504 86521 86545 86548 86572 86576 86588 86591 86615 86630 86645 86649 86720 86745 86748 86757 86759 86762 86776 86777 86785 86793 86795 86798 86823 86827 86855 86892 86894 86920 86945 86946 86958 86979 86984 87003 87049 87050 87054 87064 87076 87083 87103 87146 87170 87175 87181 87190 87201 87203 87254 87258 87260 87277 87284 87292 87309 87328 87356 87361 87371 87378 87391 87421 87422 87430 87441 87447 87458 87516 87521 87534 87539 87552 87553 87555 87558 87572 87597 87613 87619 87628 87636 87656 87662 87664 87666 87689 87692 87716 87718 87723 87731 87750 87766 87772 87784 87817 87832 87874 87886 87891 87913 87936 87958 87987 87998 87999 88019 88024 88032 88034 88035 88053 88067 88081 88095 88103 88106 88108 88121 88157 88166 88174 88208 88214 88232 88242 88254 88257 88260 88284 88298 88306 88308 88339 88343 88358 88396 88473 88512 88542 88546 88548 88550 88560 88572 88573 88585 88587 88625 88635 88652 88659 88660 88661 88668 88671 88676 88688 88737 88749 88756 88768 88777 88791 88820 88833 88848 88852 88907 88911 88945 88951 88967 88989 89040 89059 89069 89074 89136 89142 89144 89147 89208 89211 89230 89257 89274 89275 89280 89282 89298 89299 89309 89310 89323 89367 89369 89382 89389 89407 89413 89428 89433 89436 89456 89471 89482 89500 89506 89520 89545 89548 89581 89637 89651 89653 89680 89686 89693 89708 89711 89717 89727 89764 89766 89779 89783 89784 89832 89840 89849 89855 89860 89861 89875 89886 89890 89900 89909 89911 89919 89926 89946 89954 89957 89967 89978 89982 89998 90000 90008 90031 90038 90058 90090 90098 90124 90135 90147 90156 90173 90175 90191 90261 90265 90274 90279 90318 90324 90354 90362 90366 90379 90380 90381 90395 90397 90415 90422 90431 90443 90453 90457 90459 90461 90462 90469 90474 90493 90501 90519 90523 90533 90534 90544 90582 90583 90593 90594 90615 90634 90666 90708 90714 90720 90730 90741 90749 90764 90769 90770 90790 90820 90847 90861 90877 90885 90895 90896 90923 90926 90934 90948 90952 90970 90992 91027 91036 91039 91058 91060 91064 91069 91110 91122 91145 91159 91189 91199 91200 91218 91223 91231 91236 91243 91244 91246 91256 91257 91288 91290 91296 91307 91317 91319 91335 91343 91361 91398 91409 91414 91425 91435 91438 91439 91445 91452 91470 91479 91480 91483 91494 91528 91553 91560 91573 91583 91584 91593 91627 91633 91635 91636 91637 91644 91666 91680 91686 91695 91712 91742 91743 91745 91746 91755 91758 91770 91780 91785 91800 91824 91830 91831 91838 91844 91865 91876 91900 91912 91915 91918 91936 91937 91945 91979 91980 91982 91997 92009 92016 92032 92047 92049 92065 92066 92067 92071 92072 92078 92085 92125 92150 92151 92186 92205 92206 92207 92252 92253 92255 92259 92264 92274 92323 92328 92329 92331 92351 92354 92356 92376 92380 92398 92421 92443 92450 92460 92466 92484 92488 92491 92495 92524 92525 92530 92543 92615 92622 92630 92634 92658 92667 92686 92689 92702 92733 92740 92744 92750 92783 92787 92799 92810 92826 92832 92836 92838 92845 92848 92854 92862 92866 92872 92878 92883 92889 92906 92910 92928 92929 92931 92937 92959 92965 92967 93027 93031 93053 93065 93070 93085 93091 93121 93133 93161 93168 93171 93186 93194 93204 93219 93221 93246 93309 93325 93329 93344 93358 93377 93380 93413 93418 93420 93427 93442 93451 93462 93488 93493 93536 93547 93548 93552 93559 93560 93563 93591 93611 93625 93644 93649 93681 93682 93683 93698 93702 93712 93727 93730 93740 93755 93758 93780 93783 93799 93801 93804 93806 93807 93809 93812 93824 93825 93828 93867 93901 93914 93920 93925 93939 93944 93947 93949 93953 93954 93983 94023 94025 94034 94054 94060 94072 94091 94094 94095 94097 94129 94138 94142 94166 94185 94189 94195 94200 94208 94223 94237 94242 94243 94246 94290 94303 94321 94336 94339 94357 94394 94400 94403 94429 94430 94434 94440 94443 94478 94488 94503 94517 94526 94550 94588 94599 94613 94650 94651 94659 94661 94675 94679 94683 94704 94706 94719 94720 94727 94732 94745 94776 94780 94804 94812 94818 94819 94832 94858 94862 94870 94886 94888 94889 94891 94893 94906 94931 94935 94936 94943 94944 94957 94968 94974 94979 95002 95005 95009 95016 95031 95032 95041 95068 95069 95070 95086 95095 95096 95098 95119 95124 95130 95149 95167 95168 95169 95175 95199 95205 95208 95225 95231 95242 95247 95248 95249 95267 95278 95290 95296 95307 95312 95319 95321 95324 95354 95373 95392 95409 95415 95422 95431 95434 95446 95465 95481 95483 95514 95527 95536 95542 95549 95560 95563 95564 95572 95584 95600 95641 95657 95712 95715 95717 95724 95727 95776 95782 95788 95795 95807 95844 95852 95855 95857 95903 95914 95916 95935 95961 95966 95969 95986 95988 95991 96006 96039 96040 96048 96050 96058 96066 96143 96159 96162 96179 96182 96196 96199 96203 96205 96227 96259 96270 96317 96343 96351 96358 96367 96370 96397 96408 96430 96438 96440 96442 96443 96470 96477 96489 96495 96499 96516 96528 96572 96581 96590 96594 96602 96607 96659 96676 96690 96691 96703 96734 96757 96771 96799 96806 96819 96829 96836 96855 96858 96877 96883 96929 96937 96945 96962 96975 96988 96999 97007 97065 97068 97069 97074 97080 97115 97121 97122 97145 97175 97198 97200 97202 97203 97256 97260 97266 97269 97277 97287 97294 97326 97338 97382 97389 97396 97402 97413 97417 97429 97463 97469 97478 97486 97499 97521 97532 97570 97589 97593 97598 97611 97624 97625 97644 97663 97673 97694 97698 97722 97735 97762 97785 97792 97798 97805 97820 97827 97836 97839 97840 97850 97858 97859 97866 97882 97887 97891 97899 97902 97907 97924 97958 97970 97986 97993 98000 98006 98012 98013 98028 98035 98045 98046 98055 98089 98108 98130 98138 98152 98159 98160 98168 98178 98204 98217 98219 98230 98235 98237 98259 98264 98295 98297 98300 98302 98307 98318 98321 98322 98339 98340 98343 98347 98349 98360 98362 98388 98396 98403 98406 98420 98430 98432 98434 98448 98449 98476 98490 98492 98512 98535 98566 98568 98627 98639 98679 98695 98700 98713 98717 98718 98720 98739 98781 98783 98809 98811 98813 98822 98841 98845 98859 98884 98905 98907 98911 98912 98913 98926 98940 98963 98973 99003 99006 99008 99042 99047 99054 99074 99078 99109 99118 99127 99132 99137 99139 99167 99175 99181 99199 99213 99242 99255 99258 99261 99270 99285 99289 99293 99296 99324 99340 99380 99384 99401 99405 99417 99427 99434 99438 99441 99450 99451 99456 99461 99478 99480 99499 99504 99559 99581 99583 99594 99597 99598 99606 99618 99624 99647 99673 99690 99703 99705 99710 99737 99739 99743 99771 99777 99798 99813 99815 99819 99833 99870 99887 99890 99893 99906 99910 99915 99939 99948 99973 99975 99995 81577 60679 53903 55557 78108 49372 17762 28304 52918 66508 54145 31312 66065 83799 25095 87257 37018 44237 37819 46675 50455 32179 72621 97517 88781 72939 32564 8144 97755 2083 29290 20872 39169 19476 36098 96423 55149 90630 46242 40188 31334 42461 54038 45809 15831 64234 55319 39305 10777 73420 55946 573 60323 3587 53300 12556 99143 43721 98598 52703 6422 55744 64805 70372 55144 29000 50658 83361 92319 76206 40097 7623 93107 92579 50028 11765 36483 21682 8381 15262 62565 92727 968 74327 85708 63239 89097 84860 70668 54336 7357 11672 95250 56043 18516 98681 53339 46450 6408 58433 9222 41208 93576 35214 95332 16216 53567 19138 16568 27025 47523 90638 45319 10440 95834 91983 45267 81782 45849 71295 7250 79932 22954 95596 26255 4537 65653 53396 29174 87252 18248 84908 57114 23404 96184 6122 71645 15796 84135 50323 26291 42227 12760 79336 83027 41876 62718 62643 51191 42094 86727 66562 20244 36295 20252 87616 65604 12486 81744 54435 30744 88082 514 68920 85059 38579 63824 46560 61353 24920 98696 65460 77152 51973 42743 65054 67590 42400 44699 27268 87805 13108 78423 90298 29084 84836 513 3583 98508 33780 71770 58360 3914 7478 29041 53392 46633 85195 31505 1625 1227 32708 59075 89951 87446 58886 66026 62642 38321 77301 3363 61164 24168 20876 8673 99840 7136 46761 53064 83083 19665 97674 23668 87393 99149 6787 48763 54634 33150 54032 5750 54004 92555 35946 73196 80980 39369 77559 78996 19206 77590 35351 54876 89830 82885 70422 24896 98524 73521 623 93926 86480 79581 60843 88481 60865 16335 36080 1271 9776 52022 20905 58321 25415 94073 16222 90377 26292 23925 30790 68494 9772 41380 52505 92963 35431 12434 82709 88673 55558 61365 67026 82322 49736 32308 60415 67581 55715 53902 694 84325 80900 20317 69423 29994 32746 48075 5100 84865 90013 61641 42597 6448 24117 3903 98353 97539 92945 7124 23947 41548 79576 39687 56582 57737 69958 33499 39339 47963 43206 29492 47452 9966 85434 50322 5324 18420 58654 24528 48580 50204 9845 14134 13384 3132 84156 64339 27837 80153 44046 32741 75759 30716 28642 11231 77936 32357 1333 43722 15987 72761 39098 93050 13086 30113 78779 14082 17449 67436 12117 75497 95607 45019 5970 27964 98983 29604 62980 30749 23364 13444 70919 8790 40733 12150 37791 70546 9247 5021 93024 90809 57761 64346 35255 27144 64120 54198 71240 59920 62984 87373 22419 29527 18716 16579 77326 64882 32174 98050 33781 3679 31893 1737 18021 68650 33837 34776 50334 78319 98808 41350 92638 61563 27045 642 64088 79378 90406 62059 30093 90907 82289 95323 71051 93582 37569 83682 58216 6361 20412 1617 50668 47721 79973 23511 19024 40219 73584 66044 59761 31075 65194 51413 30453 81292 4755 5922 65105 37688 50324 2724 94866 25516 24560 30866 68180 89802 96767 40720 11161 51098 31631 6733 51185 54612 62292 81646 6025 72675 52512 93616 17359 95071 18766 86496 36811 6844 33770 73180 48478 80337 54947 6465 77193 16796 94490 52079 29048 15779 70064 17876 88624 17407 5264 30880 11698 76350 36052 69998 24894 89047 96706 45598 52185 75563 49032 96278 92612 84867 5266 15302 84717 79774 65790 46853 42955 89553 91240 12193 62464 81235 2930 46223 12040 65056 27565 53006 52510 91059 33108 97363 1334 54331 81459 12257 30914 87984 59107 82781 57979 70488 86998 88091 29576 87529 55825 4612 12782 78326 93326 51713 90154 98504 81113 57210 22884 166 79727 72245 78743 2923 59276 89122 1902 43309 29454 86730 54303 32138 65775 87031 92602 18270 34309 71410 4549 95348 65567 52552 61240 1193 37808 52415 3946 51091 81214 55752 41574 646 92655 8343 33820 91862 13961 33762 87084 64280 77717 97607 99922 93094 73471 78841 13501 19240 41807 18367 17707 14986 32864 9023 18950 96558 35014 3096 36061 59370 56932 70767 41588 67491 31591 51819 92789 53230 54740 7358 94070 72690 22249 2894 69865 5719 6750 5960 39279 3756 33222 81911 85224 38834 40879 95677 25752 70540 5609 24229 8745 85817 47808 22371 6571 90738 96235 42635 93069 87618 12869 5179 90293 69593 1833 27637 34922 23874 8356 50275 40767 12824 99421 49997 27707 70702 11473 55728 82833 63033 17432 73876 73031 55685 62461 24619 33948 41338 59073 62026 81856 42426 94411 78187 71506 60897 53437 29638 76009 25336 94658 50444 66477 23592 88890 13811 43015 85543 75002 84584 71934 55986 5126 78694 19925 63480 50008 19479 76001 86340 55600 84289 2357 18015 76592 22669 3080 58177 19956 34487 97305 44313 35391 41702 69580 26543 48189 74189 82779 13187 85590 45234 94240 48200 81067 75438 38173 60339 80666 24304 55104 14838 71572 37342 30813 70688 22299 42828 66925 61340 26018 80642 6140 57648 94710 38727 89552 565 54842 30257 66842 7597 63762 91371 6854 38970 40098 47080 73235 7362 63961 12815 942 34472 96000 46524 6254 75945 23286 29405 18157 76401 456 3901 92462 52030 55378 69672 55786 49774 75077 12567 62467 93853 57943 8051 80076 29346 62679 71634 76923 64742 53806 12874 49009 21919 96151 95817 18431 60657 65534 1475 18820 86944 94598 11888 47973 74657 65373 82859 85723 81995 63189 98594 38686 96315 76063 61549 99266 68731 35400 585 49968 60393 97901 77787 52048 9391 62616 56576 41666 90917 20112 52370 8839 89749 19701 68947 18353 45540 88658 56294 29508 5770 34193 11053 54161 93690 78169 5586 16724 50690 25667 29461 35652 9561 15879 61117 77026 73454 46283 67649 31651 61926 58693 73 20817 71145 75673 72513 69562 96174 33908 27397 64087 64479 35456 61597 29847 13217 57609 69851 55960 4301 75911 12296 75665 34552 1241 90568 1680 49471 9108 88172 57907 89254 8476 10675 20393 59049 23860 67189 64315 68792 21501 96022 57005 17820 26277 36462 21773 21436 4493 53739 18013 63919 27876 46506 36563 87282 6205 56834 13773 51569 4281 25782 60895 81791 75585 81982 60699 94341 95022 94459 62688 14619 16927 46658 29699 76557 74486 6813 70636 96805 97164 39989 39545 93597 17761 10607 46640 64611 2509 99832 29026 72429 14546 54799 89405 45317 58597 41153 67188 14410 31198 58882 81480 57800 31376 43561 89303 74234 10659 78572 39117 31727 63322 61673 94807 74118 46229 72648 2775 54863 33493 94361 29462 26919 9314 76311 12011 50989 66585 81857 62378 96685 83227 44103 60858 99489 96079 63236 58196 31884 48229 95900 70465 57716 9297 26898 46255 29187 46753 45458 58234 47759 91126 69087 10727 56857 55775 25148 75895 98078 73176 74113 11892 83930 96365 24805 67882 79603 51829 51219 80852 66205 42755 91796 11012 74083 14430 3851 78559 51913 47506 7553 36738 45127 2234 24637 76416 6203 19840 15506 5351 20888 70460 18897 86406 77892 50682 13436 83146 50447 55988 32189 47415 2725 19561 89247 93491 52650 51399 41923 11878 25440 3830 50091 45821 43051 49050 20197 6013 43858 55751 57195 30216 71945 17035 27112 92146 2135 97411 39564 13351 90931 16146 21541 44641 36367 80931 88118 94529 66673 7551 19290 53910 58176 38218 90280 32367 76874 57186 77977 24480 44925 88705 48850 9128 68988 51167 70864 66021 34754 72474 69737 92371 1559 37872 55417 47694 77016 87736 30978 31768 81384 29872 28438 32323 70201 56527 96186 54611 55343 58255 98787 75320 43459 69944 24816 83892 16583 72213 91266 83712 95151 19255 42718 65845 4775 42043 63468 93390 18800 59953 68103 24622 3296 59314 59447 64375 82211 35808 21974 51991 37413 4248 13081 79430 6326 12852 56594 15861 50750 69364 48277 28697 70506 78397 36058 50670 85952 71239 33467 62197 69922 50242 29420 69431 29904 98129 19173 98974 48547 10708 21060 32885 53211 51992 72357 41095 70161 6532 80718 51159 89262 78475 35727 67682 92277 31978 25041 82780 45564 9783 10331 722 48195 70493 16082 51444 60084 3895 32051 77426 57498 52163 93152 88853 7945 62109 5143 18677 52865 34608 39349 35910 23074 66413 13151 95160 78339 4235 26911 69372 70614 30008 95198 61392 60167 25858 64682 29427 36003 66957 26725 11028 15005 86370 34582 64965 27827 57868 73997 80449 78109 14530 43229 68369 7214 82399 32353 49368 43472 46789 86171 58527 8600 97994 31780 51753 63937 7376 57249 69802 7240 99503 9340 12670 71385 35906 96175 73490 55925 77670 86921 55511 91786 7092 80538 82220 10596 43601 44713 70289 70820 33096 66745 5050 6947 75631 37667 48843 9433 32640 15040 69576 80964 60159 82749 22928 44113 56272 19696 1392 37740 82727 55565 44506 2529 41077 24094 12822 98106 96029 99341 93884 84831 24465 92344 74852 49671 21914 42406 94312 12219 87072 71469 13212 34504 76586 78718 20845 91214 69991 36403 22743 93619 5908 12198 41068 49808 27746 62609 98379 93497 85625 16247 57656 48884 51065 36075 71615 47663 99485 87776 40727 83353 92935 95616 40808 69248 31045 52534 92894 4344 25690 88281 80251 75559 33201 56574 18787 92922 34297 47382 65199 98274 71412 11459 66832 25668 48938 99699 68933 13836 19082 22722 13107 86789 10884 88805 14509 16011 47907 80292 31333 2018 10540 28122 49427 9307 70015 19227 42474 38887 86292 41282 3994 23916 16097 14549 23521 63699 39007 90313 83915 44350 89086 68469 42143 21353 18504 86055 42484 21158 24291 20850 38453 49600 14812 26123 87691 74839 22482 96225 42993 29808 68771 32498 1088 45579 35879 14746 67152 1892 20447 20972 14395 55998 28448 60475 5263 77472 8779 53096 69158 84553 97045 39340 69277 9000 60591 38732 86587 77267 7741 17814 39608 42379 67998 37639 5839 83276 50633 88086 3123 78143 89709 12178 12669 48604 33027 48256 5285 36197 3520 71509 6019 47397 96164 23717 37352 9255 23928 55444 14763 25536 61070 69250 37205 71536 97064 6966 20462 14237 8094 15224 59345 67110 24400 33238 89412 93589 68057 38165 29682 61255 12905 83860 77454 69246 77963 18806 85234 61169 68414 65628 93030 7797 2802 91091 63984 47708 20894 8057 82671 96219 53617 25891 79226 90009 77121 47435 35900 58603 30333 69777 12933 94021 25046 5688 96360 21912 66211 68253 51754 79697 26265 55852 60423 78955 37419 42675 35508 73476 54467 19327 85636 7421 66029 76404 8024 14298 52738 97813 97025 8585 13932 53058 63594 44494 19168 51070 85521 29148 18397 10589 32314 17683 4955 59713 13509 20488 50592 35919 49730 56784 73677 27761 73837 27152 8609 28954 1685 85891 31475 53723 88452 29330 62650 85877 40628 53466 11433 28775 60448 54998 99278 19891 26510 3764 31514 98773 34555 92469 70377 92480 94695 34756 97309 11969 43613 21305 20929 78485 55531 51046 69176 99325 46985 45671 35645 48698 35735 84230 87104 62062 90299 6780 15725 77974 92844 4376 62734 51067 7926 11323 54170 67583 24921 45852 52227 5566 6439 58854 13758 97528 76560 2067 73501 60353 42277 51787 34851 15880 8389 18602 76284 76930 726 51184 38130 75260 10604 3142 54085 91963 69592 9812 76082 57038 12579 65999 98792 97000 45883 23903 56528 5848 83456 75678 5501 74931 94699 41765 62514 55613 366 82928 21679 53872 94282 8062 90212 12619 92642 20485 23908 29696 38522 32313 17192 59847 36567 42052 25639 28369 59310 11726 35033 24513 77876 10678 95710 3195 44053 93922 38433 38871 44892 97394 25304 65263 96984 35327 20597 21804 22261 18909 7664 92185 49511 1640 63030 38244 93453 57540 2872 30229 18442 48722 56781 11204 52380 35466 92592 28891 6985 11137 88601 79012 51618 63191 61865 22998 39870 23211 65753 45115 81743 38380 53689 23234 84677 71055 67363 54391 65749 29017 22329 99161 28757 17911 35301 45972 97222 22880 42457 99348 15572 97176 60485 84645 73274 38264 61596 25538 99929 92661 94105 22938 58694 12871 1208 43220 31496 46914 66502 49346 70447 92648 67640 26497 77588 21043 34742 96705 27790 49882 53498 24764 19222 62313 93404 90946 44047 49232 45156 62236 45335 21802 22244 47725 64186 82457 62470 34856 19643 3824 2408 31621 8296 68310 95725 11877 16412 1335 52525 79177 90200 27056 79401 7626 70895 40190 5993 70826 56461 99850 61361 64938 57363 97262 91477 72083 6593 39394 95896 72224 21472 44655 11205 65018 5116 94920 40763 99068 50484 46023 99775 46101 26311 41326 72662 93708 84426 23009 24010 62054 37433 54239 38613 32261 84701 30660 45794 87919 21360 8616 31216 52193 16465 9649 56362 22761 29484 85160 3300 83057 84947 64529 52736 84322 43359 73120 32825 93415 11013 9076 4214 87991 22250 13959 67996 37706 35285 63802 37882 24158 28303 69190 65867 713 19564 31044 69230 71175 54526 42541 51099 54407 87533 29885 98729 6444 69812 76407 38440 9047 77852 23761 43575 85154 53990 23957 5997 90125 86309 947 24709 94345 51181 64326 76018 52926 60028 68759 54426 22825 40978 83151 46887 28018 81059 3599 41795 38614 76975 3697 92414 37132 24525 96821 69864 94765 26174 45034 60725 16331 46996 61784 22480 94802 28888 25797 57321 11131 41401 31028 34678 18118 64732 32484 34857 70802 94977 11804 87023 2068 34732 46357 43968 35806 23037 54365 27500 40262 19629 41681 38251 62131 31014 50329 77202 13884 13780 83541 51428 38280 1509 35018 60526 57219 21212 96552 68413 72256 27749 36903 29325 47136 85148 32856 34249 15126 10487 13649 68173 58587 48565 27224 53042 15752 31065 56842 76427 36211 70133 85287 12007 77882 46332 18281 33911 4531 29417 64177 6372 40426 58251 4476 41033 53278 78196 82296 36710 70164 56762 36045 5098 39383 3135 26288 45016 94687 96393 83960 81582 83820 68842 23594 61530 59721 43600 41296 39655 72609 40790 69863 49344 95372 25311 88244 49088 36099 617 48147 77494 39479 83973 70499 94436 19939 1258 79707 11484 56116 57315 63384 84315 9187 5011 41481 40172 16711 4803 39921 41464 70990 94008 61682 26413 50680 32964 53968 36205 76821 15924 76022 76782 28604 85881 92870 34069 89319 69664 24150 12314 47396 89461 24188 59727 19160 9861 94311 54424 46159 41252 14505 88399 74920 67685 74950 11182 35159 93948 47329 63178 50110 86535 71442 24460 9258 9850 96206 63883 39358 28014 20633 31578 44315 37889 54185 52123 266 23157 57874 93 12684 8195 19468 60850 55289 71558 75144 53503 8723 84670 55016 50968 4889 32854 21581 98890 47185 76141 88980 14034 48766 77829 53944 48611 64113 70340 92202 14957 23086 3461 75698 66978 87179 94589 77865 87629 56066 44816 95301 47776 27142 35949 42226 8601 45141 26666 25623 5935 9530 19932 34133 38627 45758 67908 83701 47352 40021 51758 18380 56433 75751 92582 37097 60796 47459 78894 93866 85574 2317 13606 71929 75499 59121 13130 34918 86251 80651 11128 79602 75129 21253 64694 14940 89938 99820 56454 18998 4930 59509 30602 7145 95517 88965 16809 45413 35548 36932 94353 51944 62887 86047 68755 81664 73087 33080 95437 5969 35211 22949 75357 35694 19321 17758 97885 33574 51200 35127 62675 70071 3247 94448 48404 43086 82632 48983 12158 3141 33769 72725 71629 10872 21842 8367 30063 22119 77381 48453 92159 19265 43430 10598 83630 2091 57383 50646 1134 98062 50956 77868 93316 84573 32981 75916 66164 58347 82803 42583 95081 87177 51082 18651 30191 78482 44863 56710 76682 98848 20951 10080 7330 31040 83155 27888 7829 17571 95188 91751 90308 18926 97381 2169 90527 28126 27870 95923 8603 90555 12993 47624 1038 8942 3559 14786 61454 52881 23606 72341 40619 49230 93423 17377 28852 97819 81566 44395 66757 26073 85623 55648 99105 184 28364 74483 94289 63161 69035 22497 59253 73529 9327 63926 58758 15539 81490 41967 79872 96410 18891 36569 31804 27947 71088 17729 72877 50657 7795 52248 23087 24739 88704 12282 28840 5049 24580 29813 36724 38465 98714 42174 98528 88926 17818 70708 79087 39769 73174 92738 76170 47838 64247 78591 76275 32802 93506 26726 39040 16029 29811 48296 43501 45381 89896 11292 88561 30582 73295 83848 74087 68309 95682 59379 80107 36242 13772 82855 87306 7527 6142 14646 497 3803 97905 37802 34639 54843 19647 80238 93502 58593 62145 76357 11995 98171 11647 31422 27671 47530 15776 16928 56065 41186 33826 34013 2110 2425 16775 40621 71202 88783 57308 67448 31246 94092 70343 40259 18962 99712 15670 96471 53638 93652 7871 23987 93988 7519 66802 65033 3446 81913 59557 73291 81784 5816 83112 2259 1380 32014 13567 17087 40869 15440 68421 84883 73144 97886 97633 61019 16525 63216 56767 34477 73386 45565 21896 66073 87624 92006 23703 39455 62971 98507 80022 30399 27932 13221 23215 5872 62829 81583 68429 90735 28667 81247 31630 98231 30912 63506 57416 20279 78870 80661 37082 54375 31062 98944 50168 81358 92717 96350 16754 71908 96238 98934 36545 62695 57353 30479 32642 82889 16864 6779 21112 22463 47622 23363 92898 31493 16431 46449 63000 99110 98257 36907 82389 89871 26399 95090 76628 22147 23084 24363 57475 9724 4582 77453 12711 43278 89683 66241 68407 37899 24598 62225 85014 45464 76414 55684 73875 68194 62303 53547 94302 6820 76829 78977 55595 87509 76490 38831 67301 33708 37637 39070 55642 41670 36225 19134 87852 10107 46568 6332 56609 18507 16909 97527 44123 23040 90196 94264 32829 9406 55966 76129 97862 50792 18541 72982 59651 77189 64158 1106 50264 96090 91134 95144 7828 53183 39828 67761 34218 78195 35390 63577 87790 73970 35235 9419 63693 65027 88778 90963 52212 32079 93551 95475 35043 75290 48379 69438 51924 79791 52495 32507 53400 55399 32596 59528 78534 22519 75051 21535 45517 74665 17924 90528 40286 67475 17798 75710 52356 66007 99981 69681 39728 83789 87214 56047 19981 90257 90231 24297 16071 76635 42836 97509 56513 57013 84247 88105 9335 51518 31309 78811 20610 15662 57758 24333 24469 25659 62569 68434 67648 21269 12287 24728 5847 70226 93367 55973 64135 36239 91201 15311 38607 74845 7516 94666 31362 39021 79042 58596 46201 96787 28781 19418 74723 40649 50803 92120 14339 80609 42540 65430 73156 26548 13410 95878 87688 13894 93720 58329 68950 88183 20989 94178 84118 79038 60093 26199 31 29985 99484 76987 72457 81391 20110 17588 86443 13851 27346 11747 17418 87367 89631 63705 59263 22316 18589 45072 90477 24356 44560 99859 29211 58691 77574 28388 78255 54544 73059 77486 99882 86782 270 61900 18076 26246 26736 12940 77461 41671 27988 71897 99368 83493 17567 70005 51545 82697 36657 68810 58698 10516 9321 28792 14028 29584 6145 4409 79503 75261 44004 82476 99173 85958 3784 4233 44505 36955 67538 25935 33239 75464 5296 28761 85256 79321 67065 93291 26614 81980 72412 44411 83283 84349 86864 38620 33219 84779 31401 43480 56828 18150 79349 18493 52962 57298 8714 76575 17912 2211 66200 36229 42480 59700 95056 82088 99373 65708 85875 23090 52268 91375 23355 92528 15524 79777 33453 13037 45146 18807 20340 85089 76757 30553 34841 69830 65581 4749 99235 38401 7749 77545 50142 73736 75532 85763 95077 1211 86453 84245 29841 70920 51592 87470 76766 38737 88919 23197 40462 10653 60458 30598 53330 70575 3015 56717 52801 77704 67789 19735 80690 59165 46173 20619 37712 38126 92170 41721 17437 77506 52531 15252 46469 96163 81426 45984 42805 9324 16992 64905 42795 31237 54046 77917 70044 22737 1901 17549 54524 45013 85380 42083 6725 32135 38881 15228 87782 22788 51624 71168 61959 85978 3402 60473 69721 26604 12652 70483 38945 74872 91284 54894 47156 49443 78299 2946 48295 68778 4843 32248 9236 78688 83233 99623 44176 84708 64430 38823 55980 55522 51095 249 57394 95733 68139 85027 86560 50937 78759 19089 3307 90599 67054 59110 67938 38707 99048 70553 50465 11132 11226 56127 49371 83983 40166 65880 77916 37345 77566 69325 26428 32097 94878 13522 15642 3178 32275 30307 25233 37236 66056 99307 3027 83503 60848 36874 147 99650 11097 24197 25904 19584 68549 81692 53114 89025 9569 45522 53518 43169 77546 15782 51746 50104 79073 35007 6599 91033 93086 84649 59872 37779 47666 38904 407 15085 56229 36171 78278 93674 16032 95166 27559 13798 3044 64951 18017 36664 51251 24705 8196 87756 25875 2482 33686 91828 92193 10033 7008 62899 82936 76867 51350 33698 8431 42148 36319 62958 71003 84054 67476 78504 80382 71705 46176 40439 82369 91674 7946 38682 66258 71491 44102 28174 31667 99488 58175 95540 57390 30936 4413 53587 89775 81883 76158 35843 10993 89541 9971 81385 36069 32146 80883 45717 26295 40517 70434 37081 49282 63784 56097 20354 13183 34217 38258 81064 26338 67216 39240 38240 27552 20068 79158 71356 58197 36506 99015 18906 54680 83596 22464 66249 52064 76691 20173 22129 30158 92704 25762 64617 59595 9436 80982 69234 15144 85890 70591 4102 30655 25579 41512 69067 11444 34868 15812 26672 87094 64345 2089 20804 8888 9577 63485 11732 8750 48489 28595 50729 9269 43468 14166 3458 12553 61577 6609 32373 50149 97860 7350 17260 75612 24913 62075 65614 93176 37106 12377 54519 78796 30050 90416 41426 48879 73679 39585 54045 16728 13927 88021 80037 86656 9952 27720 264 2332 24931 2530 87701 95351 94652 82688 36430 64047 4858 36148 52089 78049 31975 89532 60779 90481 3567 63450 59477 22140 95463 77266 15300 3050 36059 94373 50062 84879 93354 23395 99625 16173 64407 690 79357 30222 76878 74778 55796 50902 334 66240 47892 52308 64388 43922 1693 67052 8347 40312 62694 63355 4418 24717 50404 31258 5821 87048 34111 32865 41421 8638 21231 36338 51406 93422 89348 95464 41954 25010 59743 2562 44860 86431 30567 58478 43850 10434 26506 78922 18467 2712 60590 45098 70663 73447 12285 872 83153 5093 32356 30628 80240 41237 5745 40024 78897 44964 5136 39638 9599 53194 19511 63710 25736 51936 67740 6774 15090 20534 18075 48855 34163 29378 64822 90723 73576 85285 78501 35403 94276 97226 33199 68695 46667 10569 39679 86314 54813 96696 71186 46850 16285 98513 58643 1263 72716 88116 8505 77070 95565 97801 4477 66465 80491 34221 29103 70583 4783 2235 44324 25335 18884 3817 91252 15851 46779 41156 62206 19365 38624 79817 28116 30274 3847 89803 63197 12539 61058 31429 92749 47139 93622 17811 71684 64051 76911 45589 260 66591 46085 15948 51450 25603 55902 1937 32689 94713 50998 81084 5674 35052 89424 15728 45606 45995 7122 95036 81990 3303 31552 11016 93938 47133 69963 93202 78593 82789 32438 15442 50702 46615 34919 29782 74715 11403 67888 83883 18775 82835 19091 20343 28530 2661 19435 36183 92457 93072 6464 17065 6929 21454 22382 49880 97496 26849 63361 35587 34699 95827 26297 1703 89420 32255 86624 73347 80321 62705 9985 28611 23509 22090 65963 4866 56569 81415 49313 84711 15277 12722 89038 38356 56986 60762 31286 32370 15405 60379 74796 97816 22235 43859 30405 92913 35333 27132 21762 84635 55361 82812 92670 52972 48621 59950 21201 48892 22869 67788 17784 2496 52096 88927 46913 60012 72557 80557 94933 42481 7805 30816 44268 67981 69586 52252 32450 9691 53832 78003 77432 66110 62701 47240 85388 79580 53378 54358 53308 54752 45405 31100 98707 68675 31612 18537 83054 74695 46411 92369 4343 21956 16533 66899 99100 17466 20739 50439 65842 92231 68280 42380 82262 15361 33604 39379 94861 22146 5360 7170 70629 22867 55593 97761 78610 99668 20966 98617 15004 34550 83536 59923 7844 90051 44903 10492 54607 56795 77498 97506 4818 79285 80434 34578 65779 34736 58966 11933 27260 50840 82163 78958 99652 50986 77256 35137 39894 90040 21706 4481 84625 21783 53849 73540 60577 32458 4255 46128 35759 27588 81825 27225 71590 41921 139 5269 19521 9523 95423 58093 58136 75950 29712 93321 162 33391 63640 75580 11217 75424 12239 9245 36720 11777 47631 90202 42265 90495 24620 83242 49267 18803 6395 18634 98210 70885 95135 31038 45211 68935 45750 99409 49038 57676 27529 54662 78211 51161 51978 73666 19884 63993 20108 59129 50960 66457 19748 31361 66492 38538 59454 10975 19392 47395 91078 42829 35556 22155 19253 51035 44016 52579 60578 55660 61147 81105 85476 50414 14949 53827 19812 27977 79965 56676 16167 93448 59233 43300 75439 36020 77063 42637 48846 35887 42425 82542 63570 62864 37946 34179 39632 10642 20950 89873 39605 33173 25601 2707 79636 12072 5467 19624 58163 52031 22001 14188 90201 2241 73936 46979 46974 68698 19593 19361 9588 67948 15646 18471 36374 81266 74159 95182 88233 41051 12237 31464 95848 1234 80734 4535 69142 29360 30593 43216 54444 29793 42532 89796 4095 68817 11679 80602 97617 96875 36078 67372 99191 19870 93036 92134 54443 21806 63527 38226 72418 9825 4569 55071 33177 77024 41884 75173 71710 64295 74048 80326 47688 76077 6662 20469 76563 49024 54737 88810 3126 25991 18188 54640 74207 45559 5631 94348 22241 49762 60831 90772 94942 98334 7443 49378 74978 4814 19443 98380 23048 26782 16646 60984 26028 26100 66658 86286 23063 26317 72281 17998 24014 58595 26923 27291 41907 86903 76709 62182 66799 18031 4322 60320 91066 46482 34382 93136 94912 50736 32560 4945 35063 24380 19764 8799 8123 32286 54554 6417 6340 5316 64654 84847 38949 1749 95784 10160 25732 43808 20341 26230 98044 53858 91017 9997 3052 56475 21990 76626 29772 66146 3431 8497 47295 50303 46754 74860 25505 42780 27510 24436 38952 91469 67126 58787 73075 83938 66133 89810 54583 41705 93018 66517 95713 22122 17696 96947 42713 83663 2389 53684 90273 50360 3975 43071 97599 26269 76788 84246 19208 6949 75189 25553 90149 5442 5208 1443 74502 59153 93189 40638 300 46823 79420 73755 65355 64753 31338 92315 8363 43047 87011 78787 96759 52995 73092 91731 34507 5046 19267 3224 10087 59523 34535 76801 37213 75920 35155 58459 46537 7100 30206 34770 24895 51221 47201 26192 59551 78342 7457 18935 58823 68656 24151 93003 10210 37662 94594 26289 58112 69209 42211 58223 88796 33013 34617 57268 51740 51483 23126 37737 88906 12809 34542 66704 34650 4570 51313 59469 91185 94569 30720 90211 47620 98009 61489 72595 42843 19729 39678 27807 66482 87194 27050 39652 58488 9313 98645 46186 54017 59585 99268 53511 85391 79095 29864 3089 6867 78466 60548 1662 58941 7506 6248 30316 71000 69776 9994 67635 34735 83325 19007 82915 68359 16680 64018 69306 214 7995 55574 78959 45192 12818 98227 58577 93699 68013 18606 52936 62294 91192 5108 53228 87085 77561 59567 80393 47760 10118 11848 43966 40495 14194 3672 13038 50549 31277 90092 85913 63641 49755 58713 16975 23852 76483 84985 57684 38094 24284 8906 88716 36841 21988 25731 39427 79708 86044 89922 53540 62256 32852 89494 61045 27137 15715 72860 2238 35777 91261 34483 89582 63394 83587 78627 108 76779 22136 746 5072 95469 22168 81365 10287 68448 95829 64387 96406 51835 49691 94428 210 82325 79139 8264 99493 78401 89296 18301 69848 87234 29179 33395 25397 49348 29529 90675 96488 66600 66930 52348 86460 47265 88594 73543 3334 26809 59006 38518 64129 87239 1078 44260 13879 57508 97418 67317 49166 86383 94515 58621 88729 72232 59288 91287 70213 58590 72302 72285 66772 50034 64669 82004 49801 10796 93311 57257 22687 79067 65388 59126 62185 43456 57747 50926 70815 47960 11159 99885 72528 30413 9631 28253 43533 34864 8126 33054 14320 13349 55758 97084 64988 28510 7898 89915 37246 49864 32752 45571 72102 51115 53227 33138 97916 22013 7529 86106 24088 64414 95983 61661 6543 75036 89375 51957 30777 67082 80855 25351 33577 22263 11223 75951 97978 7113 89410 46508 3192 29689 10021 91849 94507 23141 65865 75017 60826 49521 66161 61385 74587 62055 10504 52332 59837 85865 18603 10508 14003 1273 3200 21101 94914 74663 55768 15857 46170 55402 38085 44941 57462 69102 93015 35862 95705 39539 60354 45905 95082 76329 55922 87472 80041 95150 82508 3414 6788 22270 50991 697 53397 74857 6762 66283 35870 48587 84334 43426 74421 93873 11797 97335 19087 75900 85624 20411 55665 50073 67896 41870 97263 21551 3765 32698 65191 12079 52853 27845 78163 93896 62261 68508 86156 4265 24420 63637 3742 88555 45195 17730 12023 86810 5087 13128 39090 14412 99280 97904 29101 4051 51800 67719 43991 6772 54593 62967 49961 58871 39488 8462 74751 54456 40565 67141 43331 54966 21113 84287 73259 317 17522 74862 29203 20133 64191 21388 85968 14023 60321 54333 58209 11683 84618 3795 44770 30072 60906 48670 63742 90777 85249 10438 28035 47980 20290 66069 78557 68226 89992 80252 28974 57915 3981 86771 87471 2986 79227 80834 15522 52628 2895 2043 5381 56261 80310 86079 87386 4915 37036 70804 37329 89668 60884 80556 94840 17116 83387 46951 47358 18472 69850 83671 99387 99245 30876 59280 85246 73820 60445 79433 97383 60649 65132 95646 26472 82267 54556 21936 90432 7316 16792 31537 69391 28807 21172 72125 71222 86235 65678 12006 9006 57732 16117 76293 45677 37120 72861 3919 35794 78309 13176 26209 32094 25975 24587 51109 19079 68349 73796 38749 12732 30606 95045 12997 88256 40777 11109 66083 22135 26329 8335 32601 24031 83092 99304 46842 71120 94393 25291 99869 99533 29261 27465 93586 84567 98805 65016 27772 80003 60420 48975 78173 24487 32382 10825 68279 32809 57016 86157 96545 73910 51948 69516 66949 82558 10512 58342 35107 80678 67204 17033 83538 36335 34913 77382 62466 7625 57263 44228 31323 35898 24387 73635 72090 90694 11486 83183 54509 56775 49432 44461 78804 39265 70274 76582 61746 27428 22191 911 92403 84212 31095 8640 24823 79249 19928 12481 48498 80193 34652 49478 79264 10421 43332 2461 72216 87276 74596 62672 70042 43531 60041 47406 36186 32288 85430 68040 48786 47595 44240 60435 61866 52734 78322 76376 48291 56849 24481 80823 18954 17385 3518 74286 6272 83796 81401 14132 52111 94748 50654 81398 72397 93774 12629 55064 36001 62433 73179 58387 13114 44927 40144 23220 2511 71581 63732 51631 99277 96554 71010 13650 72521 39362 33455 70454 45081 58168 98091 58867 85860 79220 60937 43756 13563 86270 96904 43545 43259 38662 15476 39880 76668 50856 3153 71327 66431 28040 88 78874 96826 84004 9932 94381 80758 60841 72162 46072 10732 29789 62458 7339 59215 26900 2191 66680 66174 38211 52607 81989 85190 33710 58009 37072 33240 21892 35746 74173 42248 11322 48694 12968 53438 19635 57096 32509 89133 83331 99288 6675 85834 80531 11284 78229 60641 69181 34951 71720 77184 29305 4378 86602 10456 92223 74320 66093 83506 81123 91101 59626 53490 78146 57963 31179 39331 84213 76412 18984 70116 32494 265 96665 23906 38095 64404 43658 45710 20268 4098 4292 41190 10412 28901 67457 56453 99279 93267 68285 57271 96161 47461 81667 64512 19324 24845 66504 38061 10071 27516 12253 96475 84277 21580 98581 42395 50678 65283 96925 22032 53294 10930 12205 58424 83500 58972 93473 80563 19553 31488 73537 42087 7002 59582 78107 54668 11155 8408 65330 80627 54822 97810 41391 47077 3265 7340 35608 64184 66096 33778 84881 4521 49849 21578 49610 53422 29061 28599 30550 20091 88526 20746 3530 3107 63811 26229 57126 87326 6613 59655 82699 35558 65298 82229 45209 91342 34708 11052 78821 89925 46169 74494 86933 90567 31138 40409 65165 95644 24123 73735 12290 15334 93001 74753 33421 46817 26626 67163 49815 94398 1059 32900 44882 64016 82166 26205 33960 25509 70765 35950 41300 5338 65021 74112 7569 7364 35833 80524 32201 41966 28377 93375 48626 32351 30847 31117 20882 2438 22338 42496 61764 93667 86187 58757 89499 85939 13000 39538 98082 27159 36894 5521 10094 85443 90778 31724 48041 77286 60942 74151 53660 90248 41691 61480 28932 74631 34464 87429 88351 3550 51983 2230 49081 2456 31170 67343 27818 18794 96035 33293 86606 67674 36987 27098 32176 6694 20982 55699 19501 36272 81804 71874 19810 96019 50380 57466 65024 85607 39026 26026 9821 22907 54127 13658 6449 94474 21419 40210 78974 74408 86961 52645 42032 61160 52437 81346 11035 97108 41762 99136 69918 72915 87621 6450 28596 83028 32284 6800 82521 27956 94959 20271 67511 50277 80485 1476 26720 86814 99749 69862 7700 98358 33709 67111 26914 53032 52241 96172 38315 78972 93883 71104 90721 58589 35771 16292 2808 60238 42458 14040 66187 50641 75010 63473 85277 91195 97669 29158 92352 92966 85674 28593 3222 61126 71828 66579 76614 77597 57645 1405 4002 11604 83753 32077 44804 2059 48632 56070 38600 87092 97772 40660 94945 19203 8304 27643 33648 74088 52168 30699 94994 93439 76673 66847 54774 59136 73228 44142 9470 8456 16345 4564 47336 58429 25912 32207 29551 21458 46467 62997 90082 64455 86801 84729 74638 84343 49149 26555 77888 82366 99667 3561 83579 69249 91280 74944 64221 41010 94084 60996 65549 61715 99151 48929 23519 3733 83634 41868 44660 8059 21373 69455 55392 94168 3472 39424 24330 69836 34262 98544 12676 27770 27403 53250 66918 68480 39863 59029 10479 73652 13479 23562 56637 49744 47652 56236 4534 37447 25547 89324 51340 78031 87794 81388 89750 77854 60973 72484 476 35122 39004 27206 83090 21068 33372 81109 47999 70146 33813 43677 48759 15938 74403 25711 44160 27000 8410 22676 76956 6592 75956 38285 59421 26513 35276 24458 22077 13815 10576 86360 9942 6860 29755 24341 44604 54581 93393 95943 9710 15432 61405 28630 35644 84174 91397 21621 71305 28945 35538 4899 14759 22535 92465 19993 94525 13290 51223 40772 82403 21701 37578 1871 28136 53007 54706 72235 33075 15648 76914 13995 63159 10854 55357 51431 18809 33068 39307 89226 64698 32080 21888 78093 84228 64182 70492 11219 83652 26305 65756 97982 57969 20423 45253 3406 31082 68430 45988 24195 54994 75554 93952 27571 54940 58346 55366 76149 22982 34900 54585 21692 78164 2312 40035 71359 81914 93429 16269 52110 69731 66377 47618 89503 75391 68572 75635 61042 54806 80768 70991 58874 2041 14760 58344 67281 76160 22584 23029 35536 97932 70639 74428 85298 756 11858 47008 14094 47174 32701 85169 26679 17312 28050 2984 84188 47003 51322 67310 3188 76369 87538 85581 57465 68128 23646 88838 82128 90117 27859 29702 48836 32660 49367 27299 65608 29592 78946 51803 63666 91431 70376 94159 17584 32924 98224 88374 4672 16249 69744 45728 8467 74552 11882 43117 9098 38352 70902 70420 3024 73460 8726 1332 61371 54962 72731 94947 2160 82867 62625 536 55483 23165 16003 3113 72500 53357 71373 73379 42274 11328 48793 44861 40274 35509 523 44993 25315 101 86012 77640 37523 87815 49030 5903 87732 56768 2884 72798 63368 16348 537 22112 63939 10058 34911 94949 79668 24976 72184 12360 37561 53610 50635 85888 28771 52777 46877 40028 55080 8701 43444 50169 22389 86612 32693 33092 28051 62116 22109 33899 77221 49394 72233 38378 44723 63553 65751 66851 96432 37267 54767 50932 42721 65398 68167 15981 60241 25443 75147 90748 73150 69903 10518 80014 40580 50880 62257 99717 43619 21341 81735 97724 48337 16319 50316 79709 41714 95492 8912 76596 43396 17100 32303 86046 58115 1701 82560 46741 57029 11898 80781 8717 32418 64527 54720 42591 33673 49237 35641 66417 44803 29273 84012 21908 37895 48021 91853 27561 65943 77350 66648 66812 24891 19542 27219 50200 90026 13994 14701 34579 12932 43489 74461 20673 26930 80061 73764 81533 40369 93008 86269 51877 57517 81719 8197 92692 60718 51433 72846 357 33942 65234 23136 92589 99467 2136 11886 5526 72827 28970 60277 10454 69027 30620 53595 5584 4325 36497 51700 76226 36259 97757 87850 65969 92868 87898 21076 34190 98984 43703 6924 11907 40047 19759 40465 71675 74449 30757 1096 6827 74038 83496 90697 26058 16833 42815 63117 43883 11650 83154 69289 97056 99335 44939 89152 83268 54154 36777 33627 22375 7694 76294 6876 42438 45513 1351 24646 9694 77147 49459 90441 69843 75626 27982 64086 86110 50603 78732 8705 48415 94665 41110 41363 17046 13413 44784 68463 9045 19247 67010 65465 53973 3397 65611 58081 71600 49168 9502 42209 89688 32558 71452 893 1364 60230 25329 59444 34955 9520 19052 89889 78473 16810 73633 7923 54367 42459 53206 79692 4137 381 75763 72310 82792 18144 76551 49701 87355 29064 4751 47585 1469 33331 20735 37930 29118 22913 90506 8836 74955 72911 36999 25705 50506 21453 99999 19019 33658 80139 51977 19095 35430 50583 60427 17034 84055 32213 19325 70101 78966 38254 85384 31755 74521 20948 92905 73738 20699 94464 91782 42684 36394 43913 82868 65906 75581 15337 33674 39990 91049 42002 60350 21336 20995 14313 1511 17384 77990 18224 24114 53084 74482 57299 75451 19195 4968 86522 74218 82328 25814 11890 54471 75814 63942 3328 67769 35143 50079 84984 65488 14663 73284 61852 48870 39412 52981 64200 86886 71639 63501 78640 28723 77029 52345 66261 85436 34761 73989 33317 58660 39555 53846 21291 22111 65328 65428 65659 33001 20889 51143 25595 96371 74157 18223 11597 63938 67471 55151 98193 5032 29586 38623 35903 99571 31640 85336 98837 84547 78392 44545 88943 7249 29331 43783 6740 52535 10452 30827 42868 9315 15053 56807 90863 44879 99951 40770 53018 19137 13268 33560 87568 28187 93786 93869 3555 51714 36579 6359 20743 12149 41081 43689 39444 13942 27475 55903 55863 74036 74152 31466 41434 7495 49632 30382 20026 36643 28754 52599 20014 45866 46317 30542 51087 90903 45403 90374 41739 94522 59938 82339 57754 94251 25330 21757 90109 28983 52970 58885 1286 60352 54302 48435 91951 38745 61511 95905 55218 29569 56298 81559 16439 84248 49390 26060 13604 36230 14924 36123 45505 12142 62485 8674 43269 44556 52958 3151 20608 72733 74368 87977 75408 52631 15989 37458 86228 56859 6557 57184 33124 60303 66074 46198 55570 51627 50975 83868 59422 50600 82202 76480 9831 35420 11285 60218 54975 95953 98523 23278 82076 33207 60668 69266 29625 3806 81737 53736 8882 82484 78076 88037 49062 93769 70903 92478 16478 35597 68519 66489 28548 44715 14 85177 32123 89963 46546 26361 13224 40129 15659 50936 63240 64332 34280 13679 81785 89195 27796 71358 58350 84046 90680 47857 61274 59085 57607 84085 11340 22308 10470 68918 12924 92304 96887 92899 69271 96830 11024 56516 1000 38345 84851 74125 33290 84814 93747 56390 83793 56966 90356 79112 663 63555 74605 28660 32685 65138 45834 16135 29022 75587 84805 57673 88295 89002 42044 11288 14875 57260 31109 4622 18673 53025 86313 91166 97688 9515 64417 50938 93340 72243 88656 13387 11904 87213 58165 67563 84199 11823 38808 78120 86283 43699 79662 49510 31534 51980 67096 6840 34014 75073 13731 88408 79830 80866 35726 94476 96276 20162 41728 2599 75484 25774 4598 33132 45748 43483 90864 34166 11544 50247 19180 85917 37401 85158 25900 13933 63456 25042 70888 97218 91278 83134 43411 6299 3844 54980 61519 92907 12148 31358 78053 81450 61067 84274 45359 97646 74451 14697 42281 74754 83166 36188 70240 74900 90674 23366 90797 2195 88901 97194 87336 98865 99439 68010 71423 4615 71623 87686 29843 31101 24885 2533 41478 19430 69895 84777 93782 63035 329 53051 13220 64283 42584 49717 30945 11248 29678 58847 93301 53632 79092 91693 65525 36573 44608 66862 71180 71733 24277 39878 19411 493 7085 39808 95424 48430 76833 18316 78536 30481 58913 85462 81262 52066 77688 95088 10130 7806 10692 20627 85344 66080 45854 30664 11234 88994 39688 45218 77801 97717 57389 22133 30592 950 56721 20342 92154 70269 27380 65082 7573 30141 73577 58584 94298 41086 55779 50070 45486 57655 89184 64242 84972 63870 74996 34211 96620 12842 99528 24178 49749 68395 76496 83512 43649 65548 34633 14714 33381 6569 88503 82998 93035 15203 6357 12761 56553 73359 12258 66327 89387 19086 77166 89974 64074 37500 32395 58503 40002 73058 71235 78907 53496 15810 59937 87899 9033 29200 85139 73965 25462 43795 12833 22215 93034 67194 1044 59383 25862 14544 57841 88140 15641 22403 66397 36289 87806 30016 55176 89416 36554 3570 75594 27550 96514 98182 67796 29034 91359 26731 74205 75746 25866 69053 78011 21780 80081 70999 94349 73352 66992 85417 28732 54893 26364 93749 65321 90344 46472 88073 7060 3283 66243 33502 71746 42981 32218 1561 97959 13643 98083 54833 69735 6897 71344 62456 31898 72201 53972 2206 97767 57246 6064 63390 63894 10156 63887 83692 78370 40860 97985 4399 84162 72472 99371 73107 98691 73428 99702 94985 56144 91254 39760 30941 62975 70571 89563 92095 56388 58060 44592 14183 27271 42727 52854 74793 54839 82024 25617 3729 79508 58702 24684 5945 68980 51310 60710 85528 91275 11527 24663 63249 2862 99982 28583 48518 45919 54489 32849 61017 35788 40757 68775 73786 14561 33632 68438 19693 47511 91639 7982 6850 12909 78793 52299 17772 48600 116 45955 54565 23956 56273 66985 9598 44569 80739 1853 68906 85801 11364 83400 98059 78066 64836 22891 71769 82450 54075 47729 27217 56416 81834 44999 78438 37680 1429 61994 56449 16294 30102 43645 1130 29297 18461 64133 70216 5329 28594 46798 41939 80324 85163 9581 60827 58616 38201 85206 41038 20527 28379 20142 15661 44074 44014 18177 91669 42702 50487 60669 94306 19277 43138 33690 3682 36309 57724 10478 26072 5157 16988 63868 93389 22331 30023 76522 44433 56320 92026 99471 5429 78274 50038 80761 74006 29324 92184 70330 25401 35373 76418 12008 49117 72833 46042 39209 35822 14970 7065 89773 18488 24927 45546 75800 99576 70242 93443 43774 44840 736 11408 33494 91031 5228 38457 22685 65196 9968 94505 93891 85662 50910 33486 36729 17355 45297 39077 62630 86881 27110 74387 36559 55886 24045 53784 25138 12646 4836 33702 67247 56947 50540 54374 3282 12472 97596 88460 27718 92221 80121 99014 47630 90924 61734 41573 62358 52325 26865 75595 37318 24484 12111 21761 28836 79188 83575 28540 27573 55957 4788 50435 2449 33779 96068 31163 92258 58602 39744 97205 25225 15033 32394 15584 25772 91442 67455 4198 17098 12196 19060 47908 22790 31272 12695 12771 86349 20522 64764 90105 21963 83818 20587 41904 82784 5686 4860 12265 76165 1282 1700 25022 90736 92243 51639 68358 31061 66881 88719 98293 24807 47739 85813 21442 96026 86607 73057 81754 37534 39741 48163 69047 23785 74033 57549 64115 66681 59918 86815 3347 50481 60020 65529 76661 68578 42793 53905 11546 31544 60137 14735 98416 96295 44443 85944 2740 92235 17691 57996 91207 7382 46679 75463 84093 12357 21075 95851 15798 42990 21869 37618 87546 94768 54079 60250 53158 19683 47514 69767 86868 45870 70710 61062 74210 30884 142 64424 85725 17655 94176 60708 57834 18377 49597 16807 88185 86637 33066 15014 13300 54885 49561 39335 97960 29384 89853 6611 48605 85679 26940 48099 31759 81875 1129 25888 1324 24331 42627 22714 23969 27825 38991 50988 37506 37403 7614 4799 69347 73728 24082 45181 86820 98143 56838 41956 77030 58072 288 47487 59769 80253 24651 70358 31837 82973 14381 21782 81678 51553 29496 31118 39285 60157 27469 13050 24915 60337 11664 28441 16797 32910 59148 46174 8658 76664 56339 62994 25829 62790 14740 15581 97002 8071 64429 17036 83114 66228 96797 87934 59699 49935 95257 36260 49153 13200 42705 27873 86063 18616 54112 81017 13881 72554 83522 82825 18731 81056 53957 14738 42991 89156 10495 81489 33131 56655 96405 80177 82882 8881 37644 91468 90174 20241 82023 38163 10836 7041 46589 77697 73010 35630 90815 53825 75302 56452 1052 17953 3945 7507 79467 1536 37598 22614 45822 33886 77337 64298 85043 66425 4718 38820 59504 40788 12558 40411 40744 66182 7177 45691 75535 44179 59536 10826 10845 15439 98631 9544 4366 70644 26011 97547 23657 65536 27061 69957 56927 37350 72037 54225 42610 93199 14065 25665 2256 44195 80149 22665 55097 22991 44954 73626 78226 13886 27503 784 51767 82955 43474 95810 50567 43056 63090 2912 6574 64642 7161 46643 29929 88674 32892 49359 71610 56682 33393 15563 51088 26858 52456 94148 14376 18327 20122 81233 30766 16142 56824 82154 9948 22640 83450 22653 43830 46389 3030 87111 73814 11952 12511 60767 12417 28368 30428 20585 75776 10728 90438 77791 25811 30364 33157 54228 85838 40277 11333 80858 90340 11655 72992 48719 56008 85784 5659 58901 43093 64467 10775 14174 65122 88972 19658 76652 50701 25868 59138 25070 16832 88224 34334 94362 21279 51945 87745 89350 13135 21067 9872 87139 9361 21238 69174 64215 39262 53550 24545 20067 51816 29270 27901 87219 73817 53199 72298 21717 47480 73740 14888 46721 5483 37316 2793 58553 42696 82983 87599 29633 52265 99799 71652 3526 46957 9262 57526 88536 73843 28738 25035 51510 48824 31813 68005 79341 36884 74469 59158 18836 52201 40791 51218 9567 65617 13859 30836 75324 41508 90034 53162 50309 87953 23774 49281 74826 21241 79776 51857 11402 22310 28278 50613 71170 47819 96198 41431 98634 97438 30734 99257 44082 8115 64080 95691 93151 39243 11337 60311 21428 63949 48403 94636 13797 59137 8397 72654 59986 17574 20844 18335 91327 66529 59068 6184 53085 15504 86170 58412 4390 7011 82473 42934 31189 20103 12836 73173 65630 8136 37073 8125 26791 39582 16334 51781 982 82577 45283 69638 64273 56547 10119 13867 53576 14068 58611 4583 25624 79804 73446 85216 42839 18789 33414 10403 3205 99087 44772 85376 86080 60196 47502 57871 83643 86428 32011 42262 83813 27522 34675 75974 53247 16580 43931 13304 73574 23838 87678 64931 84976 87366 59602 58043 85393 2370 18063 69334 81897 93679 80589 61858 56779 48267 34176 14655 59459 52669 25514 58534 58533 14055 45229 50529 4120 62795 84063 51739 78840 44363 2993 80863 86202 20875 38549 95132 66338 41471 54718 16178 10729 71661 37542 11504 67034 76725 19408 76543 46657 54763 53374 6380 99909 97504 95804 41875 74612 87191 23766 28554 88975 11102 81720 51193 52430 72828 80660 40048 94821 36875 44480 27106 33193 81392 56780 70375 19656 78829 96568 2902 41829 79553 48044 1347 14743 88904 24946 83576 80372 8217 35584 95411 74680 58188 66749 10766 26210 3253 19841 2185 87121 36953 53719 96815 61881 56301 89699 65844 89722 86623 90537 88577 22896 83402 40804 78838 10455 98139 4495 53097 16819 491 75000 6069 35356 28260 39147 59231 48673 22861 737 54510 96707 72568 97975 935 34682 6961 93843 15274 83635 25984 81034 42911 70315 84965 97614 51002 11236 76523 55321 76487 68198 67629 49053 69651 93870 47369 36847 52933 34816 13133 91333 53481 86139 24434 94086 31558 15682 44128 35335 89117 63597 49338 68691 47015 61352 65173 23953 93894 18679 56096 4329 71049 50762 73072 73052 92155 668 91740 32391 40016 4307 47560 65732 38135 76499 53075 86685 87959 23434 89064 18912 29744 7818 70157 46966 50382 48616 10437 51341 59835 84815 34739 86507 32990 8444 82773 29198 96313 28913 29693 43371 95821 23687 78055 33961 64683 58352 87965 93986 98680 4795 52113 88682 46685 6005 14958 42294 15161 17265 18194 4187 94495 47573 83688 78477 94563 40620 39372 70569 54860 52311 22578 28103 11942 15909 16971 48276 39977 44119 82927 60655 26417 79219 705 19644 13427 69766 85765 56992 2045 32598 75779 25835 59347 30275 34254 87542 18929 5992 27171 60665 95108 4515 48326 16510 78009 76121 39014 43293 91728 80303 45537 40280 5201 86704 28864 76040 58828 84718 71249 25056 3545 57643 88920 82131 58777 89306 52436 49234 55539 94294 62193 73036 20051 95754 37461 25175 42905 93123 56396 48460 64601 18543 15610 87922 4335 30249 68730 24023 62016 60821 14108 6121 42910 20398 39466 36321 38118 90104 33828 30433 47968 83210 12816 60511 6620 3176 20156 49070 85311 37300 70889 22033 30793 8499 17532 23942 33597 98662 34564 5796 31951 56001 14158 37902 80860 7181 60513 39661 33815 69161 79526 63402 94193 54385 91868 11534 53920 87739 62713 64846 41389 22494 81055 25965 73005 84758 78084 53452 79566 14781 450 35250 57744 16980 4188 65177 57483 14093 98799 61018 563 66226 62851 73613 82346 93351 53030 89251 46200 31972 18167 30089 43029 74104 83624 70809 10988 72770 31744 29205 46397 29552 16182 15027 89451 512 38690 79382 5386 65393 64672 35229 16133 23338 51147 7766 47198 74573 85497 36245 93961 48953 70593 57368 45959 14142 85655 91349 67206 4432 57104 22055 2480 51176 71309 29242 2130 59058 92482 86821 76823 20265 79600 78290 94241 12649 68118 30268 18080 54298 23298 68555 33995 77072 6489 59103 78739 82824 84058 30281 1544 12085 62632 96559 38567 90914 42725 63018 18234 41388 48160 5279 45370 3898 50166 4861 63605 38030 34338 36327 577 12529 97206 52011 611 44567 74510 54563 32062 29540 88525 18145 56157 32904 10084 80117 18385 94766 48052 4256 74644 88803 83560 99126 14526 98559 53597 23362 77154 66123 17673 52128 23440 19670 32824 96823 4684 96395 1553 45079 28503 53069 79018 32217 78549 3169 74531 91310 44946 47559 41415 82554 77776 69568 21319 20601 15378 82337 26677 26160 34416 39902 69078 16677 90475 2224 56382 77918 69521 60647 81208 60139 34684 61967 84889 86246 57329 29472 46109 56870 87847 45161 5275 19620 41006 48014 23682 33664 10264 56075 32858 42384 14079 59340 21210 97794 51701 93668 71059 18071 68151 12343 15091 7208 5176 14085 97219 22495 85425 67765 3018 83336 14292 97032 24825 80598 21798 50996 4912 76599 80090 78601 52527 95557 78761 19888 86640 87911 48339 85296 3746 52818 45762 32104 50154 67596 90003 6110 30491 80562 75714 34138 76540 4894 50427 69000 68415 82085 62868 12029 49290 48549 17719 72392 95524 35030 1591 67926 7696 29704 82209 97704 45893 27686 83359 99527 96400 34706 412 92412 48647 62008 77463 85591 65000 32543 50282 46019 49547 25358 73417 23264 5644 7819 94457 49728 33832 63896 98395 87152 73828 5433 136 4887 53709 62239 32785 56478 25899 35925 84692 40958 92087 94890 73969 93969 57327 96326 36582 89442 62622 99518 43096 61630 73038 13094 19025 58508 67482 23064 34995 82161 71246 25642 54753 44365 84623 45523 21687 26886 40482 27176 93042 17692 88040 87885 21737 29736 95867 86986 78738 39771 63005 17977 65645 37353 32597 80048 55519 78790 46114 21837 96463 13962 22407 71299 70794 48159 42757 98657 20024 10827 69191 18169 75109 1297 68432 1531 40701 51587 36328 40191 96645 78216 68893 35478 64875 88147 39435 86437 52229 9651 56564 52410 16663 83642 15618 19396 31294 87399 47353 76362 78039 33719 46488 41744 71848 48176 61613 69316 83052 4628 59875 54507 29949 15847 61609 63318 98127 40911 82544 82341 72721 28074 29 20226 1043 89225 70061 40026 84716 24593 50092 84686 90640 7142 11250 87725 34512 94951 98348 4868 99158 78540 32837 12001 5726 2803 18480 41817 78548 44430 54656 44843 88259 46751 99505 69746 60243 81936 14077 84221 21416 37502 47283 81164 15667 38286 30473 93195 36499 55764 88409 71508 26606 51732 87765 98734 98229 48381 99131 84420 70368 85047 29149 85178 96795 84121 6066 82013 59338 36209 10582 36169 48308 31152 89172 14476 66196 56809 9698 10542 84139 64978 83213 79348 38572 63101 85009 25261 76349 54675 50151 30349 87298 89258 6819 9629 81900 56444 92384 42515 64721 81645 68472 94382 1391 71303 78736 30713 64954 22881 37630 20425 52191 55181 27436 27576 47275 28113 17520 67083 47012 18599 64249 91264 31510 64181 52589 76988 98506 67057 47567 41145 5904 65733 60565 64198 90244 8174 50468 4621 83358 79017 22783 55858 56667 82415 66983 47162 16899 86344 77676 56750 99490 71405 67357 39137 74519 71248 34622 75789 35152 70105 7157 27937 67559 15363 71805 46997 11033 20814 36107 90753 51959 45059 4175 83297 71210 8841 99875 37231 57122 70607 45180 65583 14280 22745 61687 64371 47978 27968 33973 40515 8925 16087 58467 33294 56259 44169 87436 75545 34465 4259 17327 58336 47646 90488 46092 71085 59270 54567 14393 26605 95238 7736 36076 5064 99141 77818 76836 16765 24932 84092 54936 4296 51331 56087 92453 20572 4917 97802 76798 2199 17219 47260 22798 37335 38865 36458 15917 77373 97432 5474 21323 52039 8663 15173 13793 73275 23067 62150 80803 40782 40999 99508 3785 49892 47409 23809 2595 44619 6783 75362 83123 10979 35215 27356 97274 15873 56345 58498 24217 65850 96971 4910 57054 5502 77550 45641 16209 65130 20556 74101 33097 56651 66885 42999 53470 88908 38398 31047 42141 26815 10927 40430 90930 71077 56225 59830 69874 26912 89587 67963 95656 84776 12303 35562 88146 89839 84415 24181 92662 35679 10194 79653 17413 46690 94624 25596 57345 90780 5971 99262 53055 63471 80827 70995 29338 52837 2669 16587 28070 74571 53664 93555 37019 27918 12577 93719 11145 12557 85427 84087 12978 60310 59691 35709 51617 41242 45859 3272 70598 37397 74847 46635 41102 1974 5765 56666 35050 96352 46713 64561 46940 67551 22190 16499 37351 97880 95265 11324 52646 29533 94922 295 88135 26392 50061 79820 6298 61979 33994 91251 37423 64926 49266 65087 61472 37321 24759 73845 49485 46918 88613 50515 21478 80174 84916 83871 73302 82051 77548 44187 15792 69598 26346 5188 93899 72754 15988 26746 38121 77039 35667 62647 2512 74462 20085 21505 33590 92668 71753 13846 20506 73591 56436 12572 34621 29522 99686 49463 40981 51558 51492 28623 16641 30511 12928 89234 81328 16962 21476 17412 25281 51550 79980 97922 59167 69921 90679 1421 75213 42280 18631 12527 63711 56511 58471 87642 42654 46001 38868 55473 42155 69218 30503 81623 29129 78862 42987 36716 86763 45642 81336 74677 42788 37414 10801 693 24192 41419 55044 49835 94580 61154 38191 72122 85729 89089 68366 35191 88776 95154 53080 77753 28748 69122 36067 61622 64438 34319 84301 10991 73643 77725 69026 77511 1157 8890 52618 43221 80565 3338 83867 92436 72050 74512 65802 39765 23564 14557 1062 238 77162 6734 80487 6925 71842 58701 83811 97665 68342 94151 29816 7035 89381 64519 5735 28464 58582 29853 13991 56205 86760 20582 75637 1942 71342 66392 7109 18959 1601 43180 76793 7959 15367 58365 37959 15936 61879 71390 38617 27461 88883 41750 87245 82905 53911 87532 36286 26043 19942 60266 69932 66223 3897 46755 90365 83847 30263 99239 39417 98547 70666 34800 10262 84102 87667 62518 24914 81574 68664 43208 98812 8372 50378 78085 34044 35567 36739 21190 13732 23518 37766 70717 78947 85345 56671 80944 48452 51698 1140 42533 42771 81041 72610 64999 33354 19130 49593 46455 5153 98964 69333 14226 75074 44402 76744 18729 25431 17962 51953 71849 89470 43755 59740 84653 65558 48578 40213 39411 90796 6680 76546 70877 74932 44990 64850 88618 4922 39244 89706 50816 35472 24941 76056 41337 77726 21301 11481 71368 78826 19913 48780 36005 54865 34368 27369 60253 84376 89937 79068 60738 88449 59341 75168 72582 37983 63194 35647 84855 93666 80717 31842 76803 57006 16773 29136 35212 79173 90136 23447 50626 22613 73069 18386 1067 91354 22577 53848 75806 22042 21046 52961 54566 58707 34386 5525 16137 71990 35179 42978 4382 24630 60705 58432 61001 36768 13405 78666 27151 80242 80258 12477 57604 14988 19633 84598 39062 75095 72155 80756 37995 70555 36817 9248 19462 24725 17332 68858 3568 71103 54077 976 43091 43486 95292 52209 43809 81529 38272 10310 10244 34593 8670 98588 83347 59506 87499 31131 13923 88217 21128 26164 33422 53005 96427 62547 95674 42852 28342 36298 12399 6492 25863 44890 56494 42598 25627 87044 82504 56243 3606 69910 33154 70024 87200 75255 90199 68777 14423 20420 41239 5944 83244 74248 98317 47450 23128 81437 84152 91062 10633 38097 87492 85031 13954 42166 48924 50423 230 98189 90767 52857 77850 67810 78384 25533 263 82083 74551 20010 81354 11474 81800 61402 85122 42772 59355 28811 47895 62896 16990 62419 65304 63588 27150 70316 35136 90646 86999 23585 94172 297 45835 78582 64866 91558 97565 39888 78483 69930 80975 11370 36101 60570 31369 50617 8905 23850 57657 13506 81868 89561 14409 83364 74352 68399 86249 96820 93956 48925 26574 43327 91877 96218 68271 22284 73729 57633 15898 34378 22517 12516 51747 8707 62738 24353 47846 28439 29731 21494 15894 54915 95142 29663 52685 84445 15749 4239 58985 26883 79115 82551 7932 19364 83466 15787 42821 50795 18085 56712 91070 13741 8649 67260 56255 43831 12322 20523 17042 79651 41698 22294 29476 31004 84273 74182 97520 41877 57334 19508 95288 42293 45757 52184 75198 15289 59592 49083 24594 63198 95402 31026 37934 54944 19209 58245 81307 97035 21649 24243 30780 22038 45332 39323 47069 54995 40926 12533 9215 36826 7356 80943 45027 257 17892 84771 57306 79355 64187 67512 15063 22575 55874 71612 65017 51643 38491 99320 79342 68121 57053 80035 74174 22275 70223 29539 3622 7979 3014 77119 49863 75543 38999 80217 94576 27223 73790 57694 88303 96433 2082 24101 66708 40272 88690 9271 14754 98060 39072 5613 73431 22528 67771 57032 56659 33631 83920 3070 38606 81065 24232 8775 68234 64737 49918 14923 1154 61786 13914 52903 39944 21849 21407 83352 38153 45880 82511 81767 61770 59850 67844 77515 82402 75597 48539 68614 14580 93054 96332 43951 55367 39628 18434 90297 45694 66520 30434 66706 99596 44327 39969 3574 20174 24342 97270 57984 12698 53775 7823 40549 85998 10704 97878 58169 59392 92968 31870 10808 65232 78353 99058 89659 5212 98165 89094 24879 57378 34969 74259 55416 39922 90260 1880 36833 27189 11529 70924 74858 91771 82694 40477 27247 94235 8847 21638 97926 35810 47344 37941 15714 22854 10473 55093 77940 94445 945 61984 19428 83136 23351 25480 36097 48235 78463 73779 51478 55094 87375 8292 6808 384 65571 43061 39045 16871 23077 4957 89073 83795 25012 30696 73586 83687 44544 56443 17869 19642 88698 75685 71036 62939 51812 27981 57176 41767 37117 1598 95140 83243 39200 83552 34805 47186 86234 10397 72390 97697 99651 67978 10830 53174 71655 49966 1860 95652 46458 39703 95447 41359 85657 20602 26102 32411 23854 83651 68539 10698 30456 28904 9974 61096 82897 36487 5293 30116 72856 40974 50173 53628 7929 5509 28637 85920 30798 5571 78346 93529 92671 44583 9360 47861 85203 53332 83910 99937 67974 90470 24539 25775 37134 86641 42310 54329 68645 52401 20612 7291 21055 51006 65829 43821 26828 65506 50214 55920 86582 95419 15349 5773 4875 67562 14766 52943 2177 10234 16298 97514 27592 34287 24036 20921 66062 18416 38920 68659 37762 20376 25857 62290 38859 20163 15245 98546 82067 65174 88960 55872 76980 46718 11902 67968 88745 2141 79079 76555 47593 68742 46145 78558 48664 21325 24874 77870 99138 34082 99534 21173 9449 73039 7820 17608 84240 25881 65962 73239 78674 27704 15237 5617 9636 34796 9144 12456 19859 3091 51695 95997 60136 59100 23559 23839 93076 58007 1991 66984 57531 23665 27121 55050 66692 31357 97683 7585 69773 95134 71258 71413 65208 37756 7412 62970 8040 66548 92408 9614 2865 3026 54461 57921 65107 59027 77342 77324 23209 73640 76859 29353 85146 9949 57322 86166 99520 72791 45738 81258 86719 22197 74853 91852 85263 93507 46687 90398 49337 15017 7314 34711 30583 18490 53426 40915 92795 65871 82643 25306 63332 58638 50265 71115 77934 69706 16185 20345 83332 66328 31619 40717 9960 71818 27493 73458 10798 73287 42389 90717 85245 12382 58036 14025 97340 40143 83997 57981 88310 5294 93140 89735 30987 63866 31998 76455 6918 78481 77140 63853 59665 23304 51911 70878 31204 41152 46677 31090 98866 93820 48362 98616 63885 10609 9595 13150 21057 92532 67339 63801 13335 65277 18607 38655 51488 98068 72168 78731 25990 19252 31489 58370 32054 1518 84508 28979 31896 23979 97966 10943 71114 76653 38906 75490 17732 13358 73637 3809 35590 3833 55734 26273 15853 29152 50344 13139 58301 71868 74340 57461 19354 46492 36614 89449 64260 51789 36867 89110 67386 68451 27389 95404 32032 16896 30935 25266 67130 25321 50697 3910 3773 35364 12249 56391 71052 61331 74690 25376 70637 60419 96064 90715 5211 43993 99510 32993 63454 21367 68460 62209 3730 17566 75016 91104 61043 11789 64193 97848 4460 3826 27337 82396 43537 28803 55117 69912 65348 64201 1439 99837 29953 53761 24987 81061 24339 6598 86672 23291 68377 35414 72143 50727 4420 58629 3438 34522 57870 98797 57366 8627 78127 77316 15849 13313 19713 87870 23986 28557 34524 12169 31991 84101 81829 11959 62149 63167 83474 55318 30806 68727 82345 86463 34777 13989 44201 55658 901 29144 31565 65927 38826 51495 68109 47030 71905 34288 54169 34223 70416 36429 26938 19834 36355 53575 98664 59746 66225 18615 18378 68427 57420 36611 27800 78104 5364 76746 63627 21515 94817 40487 7034 40961 8179 45964 97415 10879 17562 7759 46131 8700 43832 63601 1066 88016 23309 70162 62977 22668 17554 1322 15589 42193 80888 85164 87487 61226 90690 66474 65887 70253 36665 7078 17409 13770 55644 43900 77185 31918 83238 10623 44690 50467 41731 69823 63698 5875 59464 68215 79610 45775 64293 65073 92527 24009 56289 30600 91647 13075 27782 28918 78786 692 97117 94647 30544 95889 56385 6164 73767 36449 23359 15686 69685 79646 5450 3285 42329 49007 77666 6400 24851 53233 53131 49651 99084 16077 5739 10673 3787 46341 95055 62611 14796 84601 6758 54413 45548 72207 1393 71613 17935 38042 61435 72900 8482 27302 94697 96616 32806 50582 59716 5182 32826 18976 3916 39316 78360 99372 23500 18058 32352 34353 56010 40162 29093 82141 47213 55632 37193 88350 86478 21254 18552 66999 93254 94928 58933 21554 35120 78514 28028 20513 16428 14444 38785 4800 34119 17767 23378 90918 45385 90979 92688 88556 72099 76236 67186 91426 77988 70444 25776 97442 28688 99631 28177 60185 88575 65706 89113 20853 70048 40722 74424 79705 25479 53958 55680 93387 9664 83969 55411 79769 94612 35319 33756 16374 84203 2532 22366 57395 98161 32634 96742 10208 50896 80722 1162 44775 80778 55952 20520 75237 99697 37128 93540 32412 39709 61544 9600 31958 63315 76906 58416 4499 69762 40967 44763 18667 50947 40353 3885 53347 12086 90494 81920 1247 31147 40514 63697 92263 43981 42763 53820 10561 64153 84306 36771 26683 89198 15605 85595 72016 28473 6077 55433 95028 56847 59730 38849 60414 59725 60315 59357 89724 84755 75028 69671 88531 45617 93428 51706 8484 74275 13920 29480 30676 83094 82870 12602 17085 86175 1736 15462 24202 39865 21588 42857 12271 53352 67438 31055 58947 90987 36094 64916 64622 73371 64148 40015 53977 89701 93609 92619 75708 64212 87715 403 60107 74800 99010 96086 85461 44963 9252 80897 31915 48220 45853 13525 54641 51493 59480 46702 48869 93753 98198 34189 31504 32130 26274 4186 14911 11191 18611 98411 35857 8546 21500 35675 72934 20766 33603 27703 7045 35151 75037 25372 44828 11751 40295 52490 75093 35750 77962 38215 25134 14578 9539 32627 54488 65270 85152 66742 10249 27027 53790 33228 68769 61002 13066 46711 43874 75020 3527 60364 53517 78539 79161 21814 12847 21409 41805 83989 44318 11169 49467 15529 83427 19955 59788 4533 55442 56733 10901 5210 56810 29688 1236 74526 91393 87460 20861 91053 84917 43240 63155 24220 31761 86913 50335 70744 86301 53260 48862 66715 91813 22569 69018 40916 17671 71608 32400 62499 60305 65996 92972 66335 49508 32401 41650 70509 14072 72221 48474 94560 85409 58813 63025 2382 21403 14196 88376 63014 17456 95505 18846 15856 80202 97705 73234 4784 38791 66054 9368 73102 70427 24635 53705 36085 8025 96201 98494 76069 5354 95162 44456 1124 22540 89035 71263 11415 9488 45439 4148 73985 22291 67808 13957 68996 38002 7896 49075 66003 2606 19199 50074 61747 31445 51600 20291 32879 8344 46278 33543 82967 66905 13082 49942 48960 65343 54672 1903 63015 40450 2543 7673 32975 30196 40271 44698 88600 20294 51359 68181 16958 76992 14452 78727 85141 87195 2553 38593 53942 1799 4959 57356 78906 42195 41729 22588 39480 53892 23185 90906 72542 39725 1085 56369 86593 47962 98958 76527 20906 7132 20273 40029 80628 96327 95611 64005 25493 4323 74474 83902 82701 93492 51038 20190 90910 76879 16143 48287 70453 89791 27457 41211 94855 89776 22667 78137 18709 9441 45782 97491 59760 72779 58151 63312 45069 49688 84410 11580 1158 51172 42192 31161 33706 95115 15570 71275 76196 7827 473 95313 93566 74253 13687 74136 1825 31924 77807 46349 86876 86020 33561 61953 69012 92481 52397 25367 80313 88961 77867 9458 21366 29490 98485 23678 12462 99479 18619 81736 40315 11693 12408 24154 63918 11611 94541 28449 48517 60971 95243 28524 38282 59365 77909 8951 90133 51093 56773 44206 75277 27798 55664 78551 1111 59260 86977 27555 56308 2151 38050 16252 53599 4719 91854 54594 72491 18913 48289 38472 72055 26282 51654 42259 86194 72996 77830 61729 4465 4934 55428 56137 6892 39174 26739 74055 43796 7510 49714 22970 56432 31665 33705 42881 95441 9388 25823 79549 77527 19014 35795 61200 70259 40928 50518 9499 89752 80411 36006 42559 28387 63659 65602 93916 67593 50296 12368 47420 60524 51133 4261 83667 86342 51633 2358 87696 32683 16456 87986 29460 6219 78932 18372 55219 98144 91177 91928 23875 34810 31798 74195 56210 45982 91451 95766 65642 97221 2818 17295 86806 3032 16541 86749 65811 88049 10934 13326 48538 6775 44947 65648 46728 22632 93523 29821 94982 51802 45105 80613 90995 41436 72625 86188 10731 98516 4212 41578 60795 72303 14164 60946 55174 20838 74597 38548 64570 13083 90097 58690 14768 98496 35409 96141 35938 37444 91513 16527 63598 83856 43517 36725 37825 48757 54555 18666 29047 78616 40743 50478 38330 91938 77075 87323 71533 57879 44042 31306 36150 92011 94622 7051 29046 24585 82510 76346 45171 77448 9013 29727 71573 72331 37529 63305 42921 99369 14732 9065 58263 1456 68452 74309 93745 55121 47875 77817 79867 36142 29431 27367 9101 30289 45480 37945 15545 75443 88102 96827 69517 62276 70854 34041 22257 9466 14636 78818 73151 34359 85215 7934 90271 29014 90179 76949 81700 94805 57058 97271 59448 78766 64152 26386 16397 97005 28962 83764 61708 35933 81192 18972 92048 69559 73636 27664 34436 89745 83212 24906 17868 77144 51575 39798 98031 54143 65293 37199 26829 6168 73900 67536 73195 20638 56457 88714 673 94739 36489 38608 20668 97695 55983 73032 67122 62332 63831 4250 13532 94801 39176 63794 81957 41029 14048 46115 43516 7231 88163 42649 59702 79863 81273 24444 59474 17452 73638 8324 31465 14516 86698 76710 67195 13289 67631 97168 12327 34086 99237 40814 33478 14731 4691 96299 5923 51061 65126 70138 75377 40416 98836 46624 91511 48411 26710 94385 7666 47591 43878 92881 55927 90215 2225 38171 58052 2852 94473 30469 17709 93798 57546 21260 30251 58644 88216 11615 21725 57075 99 37939 404 57090 39559 84142 79504 596 1094 35182 80868 14500 15498 72400 94905 85091 41313 29866 6293 28141 56314 62259 91249 10427 468 6092 16874 55738 72498 89493 74230 57551 51863 23343 68813 41810 38131 49086 93842 16184 22791 8240 31792 76654 80355 6251 78453 41474 10797 80443 52711 80702 29609 281 40864 46368 16553 21799 26824 41819 42059 70552 18725 91765 14877 32916 82462 59810 32328 77368 43915 48826 32470 26816 30900 39038 38919 80696 2000 61918 73539 61721 47767 98115 66923 30240 46303 56520 35868 76748 2583 11795 67041 39664 82655 13010 94204 60508 92875 27821 93773 26760 64868 74757 73248 15638 72452 48798 62543 77501 36141 99793 1540 36839 18969 8338 77038 50235 80737 64307 10746 72343 15026 86494 59574 27861 10157 88301 85243 69869 50261 95952 78378 17804 26075 35412 19437 59662 88583 97193 519 37266 8314 76334 14399 1746 77695 53391 99107 63106 11346 47925 8472 13044 79160 59789 85630 72711 35637 99614 78995 50575 21664 15475 6715 46281 72763 29814 88085 10765 61948 57124 29429 88979 86036 59636 44366 29234 90565 87261 18591 33848 84557 17000 38504 41738 84005 9739 65949 93838 28071 77205 36184 76838 48071 8582 65161 78069 32448 52119 55739 9506 49140 82837 81711 73283 18360 46081 70711 58738 46465 82667 98431 83762 57419 87575 79280 62858 51684 93716 77310 71451 65507 46028 94543 77213 73938 22657 15365 37102 62029 60328 32923 39759 86786 28794 61260 61941 65202 18568 37218 55722 69840 87097 24863 14141 70144 25165 83660 76139 47659 27489 31435 12850 25722 44114 97513 44452 9367 2817 34452 90160 13091 27085 48243 24357 73407 40304 60660 14296 29449 82054 33572 71441 70149 92158 41561 63997 35772 69262 10035 17311 980 3854 96818 91433 18819 66935 16405 60729 12351 56562 77108 48625 87 6927 54559 62413 84674 25171 27867 97729 13102 32525 58978 78717 94089 88948 13071 56654 5794 68604 9031 78020 70262 48954 60592 66725 23005 9077 10038 33022 4790 26949 76777 30515 84011 60869 88850 53335 93139 25936 15561 61561 17491 68713 34842 72197 53246 75565 11295 13813 91804 94794 90373 94446 36864 83727 41027 48808 49450 17589 17565 1251 3768 38997 92429 73408 14736 32737 7703 67074 83182 1205 74717 63846 84488 68367 66774 20783 51641 82838 86341 77996 68921 91115 17123 85090 31137 50922 79108 88547 31364 67829 13314 96091 62074 14154 45682 76615 66751 2119 51613 92372 21825 62014 36971 77927 52959 8547 37152 20062 44967 38584 80698 47782 36065 61431 1446 65759 15276 56124 92564 2748 72553 32340 57336 94496 60575 19703 33646 37989 55052 31674 5089 10031 70243 80688 62128 57430 35533 66816 91219 78007 43778 33146 61795 64380 94616 13419 99337 3120 9683 89867 66803 76857 8085 48887 52676 81074 81632 1683 47218 24032 81887 37292 78280 60155 21768 95450 35488 78710 22162 47761 58338 62540 94226 13215 29611 31385 38941 20432 60853 12555 48521 35977 76933 64635 19126 40281 40228 33551 72670 89364 32487 17354 39917 80277 3286 48660 22393 28149 5350 86027 25616 62659 91035 63201 73511 12906 43816 40675 79212 15508 93097 98015 45973 25454 41940 52334 50145 175 39801 85107 45590 76107 35624 86057 47429 670 81090 95797 65356 9606 77911 62097 54433 64103 64122 60994 84109 91160 7448 47079 47274 66913 55380 38730 45807 35842 83935 31249 69193 93119 34912 65957 82401 75907 80352 79296 54036 60201 30846 46608 69989 60928 33246 55572 38093 62651 80088 79716 7064 93936 87978 99507 91551 67318 39685 34728 99159 6825 5183 62861 66908 96021 856 17383 54109 67375 32569 77760 19885 39718 8100 20250 29889 44958 92313 8922 72443 20945 49327 11330 94868 31405 48349 71408 42539 50901 68188 59934 48650 766 18862 96630 1936 80333 52285 23386 51837 19617 59210 6624 45554 14214 35269 58205 13626 58557 608 31600 46067 57341 74856 25563 48198 85248 79667 15941 16213 38350 53385 17961 89806 66128 35221 28276 60842 19115 55225 64530 30467 69718 62808 5527 14779 92172 27515 14126 93330 50371 89619 81379 71078 85503 29066 57652 26456 26394 13024 37194 64237 97129 61877 14319 64063 19135 64991 61888 87407 36100 47120 31366 35270 61373 96214 96662 19043 36783 21295 79184 56542 2643 24691 74153 32623 12823 90456 64813 84875 95649 11699 67488 79596 50473 10167 37505 63248 58164 18824 52522 72997 14171 61087 79852 18207 3226 73763 13057 29773 61534 36126 37037 29289 30104 197 35089 47912 28689 40988 768 16814 62591 45933 97344 27557 5722 32431 25586 17514 49655 81505 63886 90300 88700 5239 8006 4118 52080 73257 91700 1569 29933 73917 67365 2970 64022 66672 45326 39121 12696 18536 13789 87432 64274 19370 49040 53680 88535 76463 39842 274 19334 76971 75326 78178 38335 81958 51559 8681 72836 15146 81463 61381 95234 98372 7095 74229 42712 69956 38555 84537 66238 31091 8746 13031 20455 12266 89486 63254 6971 74948 36087 56448 20254 85901 98502 13965 18050 57916 69867 85051 3168 65981 41612 3778 52138 48466 56074 68628 50964 61157 92099 94487 35222 83850 52015 75946 17104 24880 19892 95841 79765 3159 83981 4560 97915 97824 2165 59245 11067 97626 2739 7265 24754 12838 24307 27768 32282 17283 75246 77903 37145 49551 92411 79579 32968 25946 9912 77095 41772 50430 18757 70858 56556 61297 39897 93943 2322 89799 15834 25236 25525 96231 95336 49102 53960 49269 11492 45659 5730 19548 78192 82350 85965 77701 63957 76608 10669 759 21577 20193 91708 50612 98391 65371 29867 19266 10888 94976 15102 48281 16843 19393 13243 28676 50905 26190 47357 28704 93249 36536 38417 4966 29709 1631 51092 29787 81850 87469 49341 66320 46056 90102 96852 86201 36034 88335 33265 9020 9920 18321 67351 11948 61079 66911 80440 29239 35926 13357 10062 86380 16973 3343 47549 40734 47282 49311 47619 69498 79468 21931 87827 25014 26495 31512 92767 47568 79923 27615 2485 52714 4424 89794 48523 42038 23263 61741 26214 15674 59004 27348 92489 19933 58351 87166 13389 21504 4116 89910 40837 74763 38147 86208 62799 78237 53001 60175 32833 17184 30446 717 92672 77502 50432 76727 85845 36798 22764 96625 36892 10363 85633 25482 10850 74458 95215 20037 95815 48516 84208 26852 33128 17352 33790 87956 24238 62608 2175 35492 39486 2822 29852 12986 25940 84899 19157 93854 20721 49757 45643 8267 87157 34843 86152 77339 8938 38083 57476 38223 76815 58958 51230 90242 19149 26170 13718 78502 24063 11678 96269 72088 75662 63639 81573 72069 25380 15495 12482 88074 24792 84628 34813 99708 3469 58448 346 41911 47302 57876 93515 75148 3455 49186 72286 96989 26189 49636 89679 38764 42369 79292 10707 34744 67703 35278 52637 87591 68350 18620 74787 88519 67073 53267 57379 40643 19360 45148 17282 14767 12643 60651 91955 77691 84363 37328 83214 1033 62196 15809 95866 78808 35203 70000 48676 71377 66951 19220 60095 17617 62777 43185 98551 89465 92399 88245 48958 3193 59919 10481 39496 64162 1604 48074 30248 60463 14285 72661 65578 40771 4701 37229 29357 23028 82720 5432 82479 25438 1574 79813 9954 25232 12935 52025 37531 12709 53716 11955 23129 48678 25605 67144 94102 87942 67015 61247 44994 9909 63169 8308 41334 41763 57492 90232 6387 65896 60782 53485 9296 79141 71065 58564 8329 97619 32773 31270 8008 50970 57017 49219 90759 45935 83955 7633 76039 64116 24137 30030 20050 96584 19867 22797 70440 1138 200 39712 53670 98151 44759 81004 79274 14550 33460 9914 24904 33424 71494 60809 69899 51030 18082 44783 80519 62597 14439 52440 20600 46991 86028 33568 84700 26764 29102 75902 8569 6225 81871 83965 24699 37116 61289 27647 91167 69367 38292 65145 74382 36511 32249 62335 35307 43428 57791 20701 81174 77338 48169 99711 34268 47427 41822 75671 87798 75528 61125 33278 16539 64871 48589 56246 1118 21470 71402 1999 96267 27398 24494 30668 16053 76319 28119 99985 16462 31546 65540 83683 81278 13729 83428 98330 10802 40520 34750 69503 94519 29575 91269 75936 35511 40986 74534 67842 36498 42145 10740 26085 91816 9424 26664 53611 50747 78631 9671 94471 47183 80813 90204 7843 6477 32731 86688 99784 87477 48495 77804 72046 98119 62144 56630 58700 34773 20277 31825 36890 24546 64657 20616 57171 29398 65738 13748 81703 37174 520 46723 47267 96857 75367 22255 53745 78505 1676 46943 97375 89229 74939 77094 63593 36464 45640 78395 64874 8844 92289 46595 7637 62804 54065 67689 18230 38757 92378 62988 74882 60541 90977 19741 80388 8342 61460 75206 57559 819 56164 82603 47974 67025 38304 85999 43045 88836 56208 35959 65204 60476 29037 36661 50713 32429 87926 45561 77528 10329 83024 2877 96848 20565 51942 2674 45358 66092 96726 6902 1646 59084 51370 15823 18168 39546 96434 75774 91652 9268 62766 42333 28420 73177 44533 10530 90256 13493 27858 21226 22838 43608 35154 36493 77866 32181 72124 34703 11984 88433 52938 23034 86772 57612 18296 22285 10405 91749 8326 6462 39962 49155 95220 33472 56288 10136 37544 31059 36905 4441 4181 14187 64252 94268 18559 54716 18038 62220 91884 31151 76184 35763 68857 91272 52157 46861 35544 56338 94592 44492 19317 2962 52994 2423 22864 73209 74919 32861 74276 61916 19761 56487 30843 53219 49477 18172 96544 13963 85061 41994 5477 73547 22496 1821 14953 45885 11644 56610 41979 31911 90440 37887 78166 7025 77137 36859 65114 52170 82241 42749 66608 66414 74239 93784 96871 60208 79840 66162 20416 4529 62628 68278 84047 35579 39862 481 70191 11676 24431 10680 35827 79894 30909 65952 93303 89894 5995 94693 14286 99219 17619 62072 73800 95427 34523 98518 58804 49119 8818 37056 14598 43037 32001 58541 15246 87812 32193 91013 41037 59055 50806 89181 22678 34965 73435 87443 23530 57666 71836 35571 12088 78054 77089 22843 35744 88844 39794 92521 87273 82443 1800 4856 34230 40156 86737 59851 24409 73034 49420 47858 98218 28889 98961 2937 34781 83874 51716 42860 53699 12038 87485 9674 13842 39506 92755 80712 18312 12069 80514 84813 31481 22747 37450 66622 66563 49995 45025 91821 2963 83029 4539 59625 34759 88599 66380 12588 55223 55478 86010 18250 93414 39395 13514 3432 68291 23896 81305 7897 1652 16254 97461 59809 46559 88998 77898 88263 92773 1239 39761 47385 76989 2956 30899 89170 51884 4135 93455 86724 63539 70966 90874 39493 91124 86071 39886 73213 12020 20009 56485 37596 95558 29537 23670 39264 92295 55375 53651 67180 10583 51136 64469 94205 89741 40261 86455 70097 16239 56473 89099 88069 84497 13432 55101 19852 77421 31865 30768 98309 5242 64441 89842 15526 5206 28544 37520 28165 7755 7253 34062 70976 91706 63844 85280 83404 85592 2422 99612 95418 53363 92649 55637 86441 58381 17670 93264 66256 13978 4174 20054 40835 77699 31693 30970 33609 67546 87473 17536 4642 33178 85689 75309 5451 41890 83829 96808 78295 97317 24183 7105 37626 60587 61893 68518 20682 37974 10196 2534 41351 4057 67513 12960 22096 69693 91225 78161 83445 49916 42569 12505 61871 25851 68300 36070 61683 2415 92698 71130 90305 73027 45945 57251 9410 70823 85360 70795 71653 67218 43491 17426 46099 15135 28495 87155 38903 45915 83479 22031 53860 29316 91894 95915 22908 32588 98818 79054 45419 25114 84482 99030 50256 51989 14729 53402 6017 94012 1188 86670 23617 74363 84938 81979 32092 9722 12364 54727 90213 81121 52886 43887 41980 46090 40433 82422 68568 6213 92897 25874 59581 48180 45287 9910 98377 13096 96800 13443 57384 85293 21331 74440 55580 56447 98615 68320 99797 89877 4228 86219 17472 61150 93376 6883 42064 86978 45196 69433 50565 59681 24411 41126 97609 88365 90626 69070 49194 6872 10138 75980 38539 92666 44076 89542 9781 16176 82757 30297 63403 98239 44642 99816 77901 87862 65766 73923 66580 90803 58859 26094 64937 86902 41788 29959 77647 46051 46267 16960 49517 97616 29977 25079 62501 20878 40489 12666 77168 45057 9462 98573 24345 158 34431 45899 50433 83063 83120 57748 64225 92038 88545 40441 59082 65671 71218 22181 68185 97489 47303 96411 55177 90060 96978 93685 41227 19216 55022 48010 86025 49985 63352 31602 81451 86087 18830 51023 85273 4083 88578 86974 45252 22814 64816 16351 65361 89223 61033 80708 83127 13966 50450 94724 10368 38776 33668 59519 66547 30530 99680 80625 54477 36596 61957 44865 72066 28651 37775 48285 83371 13670 90978 53225 82372 31203 43560 96121 96903 74737 6278 40181 91797 10350 62346 76620 42835 83939 22087 1916 94924 79658 60438 24820 23002 83832 69942 13366 76764 18545 90549 79889 29347 97397 57082 12570 81656 8086 77138 69951 22526 14641 17197 56296 14355 18244 66227 38651 20363 6622 48317 56101 25632 31350 46919 83044 14545 23951 2251 90699 34820 21293 70203 72947 3869 98858 40832 6510 91401 32143 67880 84185 64085 89098 53870 10241 52825 11366 92770 16487 15852 34544 81367 60280 86181 64576 24275 26343 5337 58455 50115 18941 34396 42437 83731 80886 82027 88884 39018 35410 3666 18821 20175 22376 23891 22007 18520 25362 65556 92554 30171 20810 72140 55178 13112 74977 11267 5943 16664 97796 34727 31515 91577 62877 19405 60496 56589 35088 44337 47203 72409 35138 92711 15231 2998 44962 56456 34882 53124 12952 58473 15788 9284 93025 816 52320 15984 43039 81196 34924 16947 79024 83932 90649 10409 15843 58152 63120 79064 39106 86702 8772 83570 37249 33254 33387 66506 73353 12790 35674 20793 68797 25673 28834 45084 8109 45312 17425 27032 13950 3983 68579 91527 63372 30820 30563 69071 27980 31696 62641 25110 16636 88686 3970 10428 35914 53404 54501 45131 74761 14622 95578 80329 81954 40085 84890 72760 8432 26985 9657 490 45093 82156 70302 15875 85816 30856 18209 83876 45011 39583 63514 84796 6172 73363 50491 50578 32468 70542 9661 98080 49836 97636 82913 54666 51112 17043 7173 35897 36591 2904 23327 56131 18113 78464 53691 79470 39956 13015 15822 16177 75960 80772 61830 39363 18572 99560 58030 6314 3485 63806 82355 6912 52620 28118 53354 41090 30454 22451 29917 83677 5696 76733 39872 16734 62474 11912 10090 7640 33070 16760 62111 72885 68714 37182 82376 7641 75291 70193 58751 57782 4286 41256 78418 72901 98965 5978 21872 91283 40432 55991 57427 96074 73721 85512 73864 65309 24379 52520 34204 70265 78681 63046 78697 2459 56027 32229 35467 23027 28021 43731 77811 25934 18381 4020 96841 49014 27370 75997 97441 15972 30112 96543 677 48644 74734 94850 70267 67695 15190 10799 16844 40555 12611 12328 98730 32113 74868 4185 29875 65778 3325 35638 9348 36315 52612 67667 1658 66709 95700 39548 21671 54244 40239 14992 65476 56151 49773 50105 65213 71866 65327 58661 80607 53510 33518 63369 56785 20001 78956 64253 7786 24719 97775 23381 41305 42019 65898 16347 87132 92776 49580 78041 46138 97160 10666 75190 41843 71910 28197 61245 98872 23547 60893 51252 27563 12291 37594 69682 36908 16102 66762 6619 11778 59553 21609 18927 29474 26459 10564 88885 76844 26179 55304 45839 36369 77584 47749 73659 75259 76656 24175 92920 43064 5052 91121 39281 5695 13782 9019 23650 95458 29232 29401 41103 559 31784 99848 6329 61024 85445 67411 1988 65267 36133 20854 4385 77544 7713 38992 22909 72495 40506 54405 87060 64995 93498 21548 93435 48930 81029 62349 37836 32503 81749 19355 87331 67929 28270 80032 20569 73563 33985 88377 84759 98510 98303 60060 84369 27805 5581 7370 20830 97920 47400 16023 72266 8340 64019 78544 87929 57880 827 54708 50170 19895 37572 73399 68260 43660 21967 6565 99339 487 40658 95749 51689 78741 98846 68548 27713 13007 33237 89328 35686 74673 9505 90021 13812 7642 24493 42502 67306 9074 93967 87496 42822 40919 61507 57357 13092 96640 1041 4979 56498 93626 61251 84191 12476 28617 97953 47493 20967 3522 84374 98483 20996 48871 19006 43339 66890 90333 70805 49093 61901 49957 97497 55476 14470 58278 97120 27054 22336 16596 22304 69140 71159 4018 21072 24489 36991 26732 13350 80520 13457 65062 74979 63138 95113 93469 84483 59525 1596 58550 53253 5837 79788 72954 76862 6430 42136 83498 87440 61105 79335 82179 39239 72715 24354 88823 89134 59632 47548 43673 92168 43403 49060 35563 5039 72649 68166 12005 65980 25981 65129 45184 7302 52357 27603 9369 82191 25572 96380 9647 57788 82597 66476 66455 89995 76460 22893 27364 95695 38744 11301 62388 47064 76729 42160 97544 53212 68561 47223 26139 99180 66097 99617 14100 46274 61453 66378 5759 73788 34748 44356 18682 45777 42658 41440 55135 84389 59767 20430 57108 17794 37753 70968 91701 33408 65115 24204 3156 43817 46312 18239 16261 40602 87390 86284 49713 37577 54781 62539 66040 94033 97989 93144 6277 36326 31368 83221 96529 1012 85354 93489 64336 93733 52971 34157 26155 15833 52593 94009 92310 29844 77347 62690 82070 11434 44039 68609 55708 76203 31968 44599 1809 52395 48692 41496 84462 69491 2166 80989 31770 75124 73617 42106 77274 81444 58569 12813 21911 48390 12937 73223 12105 41725 39689 84873 51135 34177 86390 90786 25264 35471 44899 24963 20716 59037 14942 80545 43390 28069 32199 64289 77385 69795 66722 15571 89466 37509 60371 98336 33226 55581 87753 60006 73479 83446 66714 96967 60104 54645 97398 34558 91827 75122 89406 7146 13174 19454 50262 30911 30785 46464 71535 92993 85572 57853 41792 42542 19385 83031 54003 56160 90869 10926 80859 90781 13662 54181 59322 65019 66114 47878 24829 3605 98184 56287 77687 87301 8077 98727 85806 63470 66402 77299 39528 92552 36568 31263 97908 58970 41429 36276 39950 57762 55136 72980 83002 49246 22254 505 96788 88497 90635 82409 83802 45903 90420 70716 43676 32359 55036 31467 28408 36313 98158 7562 63630 76510 15394 25587 93968 96508 19040 35963 17795 92397 91526 7790 3392 70487 39768 36791 94806 19526 66837 40954 83853 73535 27619 95223 55933 43414 17375 94392 6931 76351 22883 39215 35045 12083 87108 20890 38540 98275 53217 68275 78000 51752 17258 89046 87209 56919 73393 75009 39951 33545 83639 74528 20637 40205 53099 37136 41796 52439 86164 37760 70912 15123 57407 96504 64884 45099 99134 71716 75234 12514 75307 44938 46225 89594 29950 99475 38839 27172 84057 69625 29635 35209 64501 49938 61041 23251 5576 84074 45550 73019 73342 99546 92337 81429 71619 22209 79318 49767 1577 7024 44734 99329 41946 61073 11866 52577 63275 54479 78307 73515 63146 88013 32814 33390 43188 70685 22777 68488 78228 27335 53450 40076 69967 44871 35031 21441 79819 19967 34838 42290 69640 3387 61932 88327 83281 42736 87573 36557 41535 83855 1611 14435 81693 60035 95630 91869 73522 42027 30639 14640 62136 45954 59030 65834 76925 36865 41507 57885 95580 13858 40420 72692 14054 75518 80697 49754 48113 83835 16839 91102 76264 3491 96678 94619 47017 37470 91883 79205 9900 68352 3744 76087 67400 78762 25713 38209 13285 58736 35979 31843 32644 86147 7418 25519 74476 92497 25407 56990 77160 91499 55039 76667 86424 61716 53049 1471 72152 2778 20280 55816 53068 4266 48418 46870 1304 82227 93658 45894 66920 2776 49051 21100 48312 30881 44737 38017 25246 49044 18128 38763 23762 23201 98640 46739 6957 38905 88416 92560 13513 85833 15176 44493 14632 23115 14069 62301 84178 63893 91634 2996 98443 63730 37723 54575 44601 29264 9797 36790 74278 60683 58056 59435 20199 54388 13905 79021 87187 23188 57689 22663 22306 95865 11198 81963 34008 28666 78991 64620 38187 85326 25598 13486 45087 99152 11749 87968 13868 71621 3220 89114 15521 51286 75624 62089 17045 54652 22966 23332 13098 87590 18691 33853 56691 31305 27012 97656 53324 25047 4155 19464 78394 59349 98498 23479 14222 53286 78652 20192 57215 13843 96087 44278 29931 39409 95429 12268 57314 30559 25957 58063 17880 80274 69100 68142 23835 54373 16563 73733 77894 11694 38680 51815 94838 57030 3573 97769 38803 60343 78087 84839 51967 39450 53052 49295 31708 21557 24000 35085 78245 35943 29989 99828 39187 38038 64203 30013 25526 11207 72404 64929 70081 37761 60477 82682 75075 48029 41079 20707 93211 12565 10816 30513 57814 79802 99830 32755 33465 83064 40325 12308 10555 93281 88267 91235 92248 13844 35923 31787 2451 19708 42992 14336 79899 9605 45119 88557 62143 89554 12630 72059 1515 41747 87232 32301 2954 50663 1452 32254 18838 29835 10098 10420 46468 44508 51202 28870 73462 43429 91400 86628 81515 96567 58789 30992 6207 93373 7789 1556 39478 81345 19174 34885 1215 71284 48711 25613 44532 4704 416 68333 35599 41543 60202 26579 37121 73920 22334 35561 26049 63413 7628 4661 30186 31850 82111 8744 36622 76269 46206 95833 61012 62231 1008 74684 99218 27970 12528 21950 72274 66307 45693 24974 24613 66095 55746 56970 78824 77958 15869 91753 88087 20369 48619 78387 58100 87493 76986 21643 97681 76950 82651 62392 59223 98740 50799 34265 6573 8211 30556 52613 20093 23869 48045 89443 10222 47119 45830 52316 94956 92660 88567 67249 69314 65754 15140 6257 74047 98747 1614 58677 10436 89088 61091 56863 12246 47932 85418 29220 99587 79194 57434 64033 79425 37371 73772 87036 7284 43989 52267 23354 10506 90383 35200 47318 82099 45851 56502 5658 38788 84961 47783 99413 38888 71307 41894 92574 36646 98758 17478 69511 3717 51208 93067 7050 14480 21263 23421 95647 86783 47526 24822 65113 91150 30088 36835 40349 14879 709 88384 578 29020 2060 81411 40291 51527 22672 78563 6276 26582 99321 45593 75816 68294 4863 91543 28140 39314 11158 91432 57502 89005 24928 25177 87649 40481 73474 90584 85682 93514 23709 13049 48873 7895 33034 2192 77198 58241 37511 17401 59978 49254 56738 21322 10525 30068 46862 12894 46844 45514 45686 87153 1759 2602 79672 38460 55315 90402 21563 22114 20213 72208 64789 54557 35803 94263 22025 67706 79270 12603 96100 62703 27316 71102 78327 25154 50552 88009 71417 33750 79232 73927 43251 85601 85214 55859 82238 30937 84436 41448 83000 32109 32919 55413 46430 34229 16384 62310 57831 35861 39131 83208 4006 38557 79426 16514 52697 72777 81276 90855 99613 48501 46087 94756 71043 35459 88953 9998 31220 52653 40855 49846 36479 77010 51530 7997 29150 52976 23247 83858 96421 55179 31296 20626 14268 28158 52263 69424 82722 66318 22505 59805 96960 48710 5110 28684 41154 4540 91609 67176 52743 25129 97268 53877 15697 83086 23275 68017 59502 24584 72260 42899 95131 51494 39889 10781 97392 76209 24257 70165 8429 81965 42220 46043 53931 42564 92908 44230 4865 40659 90491 3299 54252 2122 19681 55030 51339 73505 26129 59094 38677 87281 55163 57630 99602 13943 26955 82196 44584 12333 75525 71084 92024 71863 44757 76190 63362 27611 46784 11436 98868 63759 93977 711 36600 92241 7572 13685 57583 78185 49639 95548 37855 69652 79873 38891 41417 63956 99943 23675 56624 2812 74241 70721 35939 93739 86461 2781 41017 59646 73915 93162 54126 88566 50534 33102 96248 90206 53115 24053 66337 22139 28161 56679 63738 57070 84655 73732 42787 57139 71428 99660 19492 68059 57172 79421 95353 6737 53514 74585 48091 81861 78238 71759 21399 82946 96277 79106 79996 40886 76822 39051 13971 49704 62446 29230 58890 67980 6932 28488 82840 45824 49118 42842 44867 93637 37607 11637 58108 93959 90075 56020 43709 41398 14963 10742 1390 90775 98853 87173 80933 60197 84583 14250 23706 20937 29961 13553 30568 99142 45509 49061 14753 35716 90067 68373 95368 21097 2247 10684 41238 43441 69095 2840 44924 38735 75748 51751 32378 84982 7857 35856 33556 94820 1934 14603 77044 22491 21979 45421 12961 14185 30681 12157 66319 13080 93659 54409 78254 68663 68944 51417 40611 49519 52518 62839 47684 16632 94483 78303 47117 88787 33629 78784 16407 56681 15722 47833 14002 86674 12274 5682 38478 19116 76538 62306 29544 28239 96512 38381 80956 85719 91611 52137 58950 60889 43260 90122 3743 29628 58213 9748 98374 78917 53979 23915 5919 29788 76153 78628 42926 38351 56333 89570 7779 7733 99418 12938 87771 79724 25017 39972 51266 16161 54817 8853 43657 77020 77740 48024 83567 14371 66448 59507 86665 38190 6785 14528 51823 71243 22706 36228 55407 16800 20102 23871 16509 73797 37928 92819 944 62401 71008 41192 79696 51287 56214 66291 16890 80892 75045 7983 18856 37909 6773 36352 165 23522 58642 61537 43354 94024 13934 56875 5043 37839 25905 3879 71814 17510 16040 61222 5741 76125 19688 71064 90347 81464 3864 99352 59753 57428 39396 87548 72320 40622 16124 48232 21620 56585 89396 29035 96519 35077 30336 55865 77258 66532 87609 3173 49829 57444 97590 83324 9550 88612 26163 15257 51369 59227 25749 30626 35110 97018 62778 38552 40418 3302 50165 45983 87980 3185 92445 22684 39821 35753 93970 18338 48439 50274 13386 32004 89626 76243 65970 43270 70202 63708 87148 87246 63509 10177 475 72975 42629 61820 94355 16739 13153 97448 77972 84786 93588 55945 29475 89485 78067 67077 19523 65881 18214 22561 42101 27013 9692 59441 24320 82816 56419 91154 32194 97554 89201 94347 98526 35494 36740 77732 84569 43975 71316 52704 85683 42388 34312 58798 97662 83452 3580 99128 77206 98493 75571 10594 24909 44107 52081 9157 13531 25910 9022 44921 24652 69468 49955 20395 36595 56627 81867 84034 24602 50102 13639 22312 67022 51268 88610 17019 4937 38575 58633 30174 86517 20834 45552 9233 54026 59290 87775 34567 67905 38471 55322 94332 59352 58277 96749 34722 75721 71482 87598 28908 37795 28202 12475 8834 61499 87030 29717 87778 98646 25938 17827 76724 4053 58843 4042 51807 30190 17799 55034 94184 73404 96812 9923 14615 36 43635 82344 376 70640 25792 26971 62736 3813 80841 77023 19140 51409 47886 66064 2325 87668 598 42951 26357 46353 53635 44503 32707 15108 10511 81760 96801 60335 17579 7360 88430 25161 47071 50012 17610 86311 90325 83976 31785 79682 55087 96587 45998 41078 35019 63736 31291 32090 15046 49198 64605 8172 92653 55636 45557 7635 28545 51362 85695 77493 15636 7941 36967 20486 70388 76898 12757 66163 32101 15964 36752 39207 76991 34509 43603 73578 50246 5468 5802 45836 18498 93141 76373 70423 27297 50875 67619 92142 14675 14350 98753 38947 12962 12767 22727 11276 21838 54468 99542 64550 6973 94123 86597 30878 591 51660 48338 93232 83312 8893 86031 55756 27569 16093 17013 17940 76066 54258 50497 50611 34341 72724 66166 73214 72969 96701 6986 73004 40825 21280 41120 72471 15226 52833 30525 35997 73485 36651 13599 86589 84956 65403 98253 67705 64913 42218 840 84161 36364 7658 95809 78519 98995 80640 95413 51249 54527 13379 80952 57256 23811 55312 2243 45895 828 39799 41592 76280 85649 96383 10195 44141 28030 66662 6426 53938 22782 80751 71337 77860 33192 24679 5537 20658 72887 21985 80308 49638 28598 24618 50015 90879 93646 82421 57269 79286 64427 14969 35966 85855 82228 216 1125 54162 60964 33788 29615 24498 98744 6234 28314 81312 10052 62066 31859 64876 30998 79381 86024 63279 70314 42396 96416 11853 55536 78270 2769 3655 1805 59948 70360 30304 50143 68353 62114 34573 90858 86197 76261 37049 40380 14180 38355 8771 11152 26943 47245 90482 82429 45051 72799 90165 40550 82888 19921 35175 94574 62580 74029 81805 73455 984 95007 84062 34053 97255 56223 99881 80211 73827 13340 54973 25490 85941 42810 8334 47115 7778 88950 46868 78801 33840 79943 84754 12661 62094 74213 37617 54653 31886 98199 61477 2649 67569 97301 12970 91688 29914 85143 67793 54308 24998 59865 27083 79868 71505 1432 15255 60117 39861 25684 98716 40599 32765 52244 47766 5435 6311 4084 29850 76316 91356 76627 4151 87737 89991 49897 85370 75053 59149 54928 52830 98421 77309 75049 11780 54985 69530 81018 1482 86413 25273 30195 80100 68612 76618 67344 27265 68065 36275 67452 8192 34508 62852 57726 28251 50411 80657 53456 8133 65569 36535 63782 52721 24776 65728 99036 59870 88936 46885 49909 23996 69050 42199 36270 52842 44155 16329 66660 24492 17718 47993 64333 5345 32228 86467 87707 27315 92735 69557 58718 69402 87841 35066 77692 74439 48166 91098 79224 70762 59378 49499 36443 24897 86575 95146 86191 31300 47335 3114 96467 45927 54353 15216 4837 33365 4884 44902 26002 71387 3495 52408 72406 94790 72186 70653 4943 25167 90822 50243 81925 38064 95959 49804 81631 3092 28350 16877 43749 49913 14742 10278 76920 87551 87101 96439 95892 37745 75752 73242 43184 15259 10713 87066 12832 44044 69353 30198 98728 88381 50215 77706 62435 93117 54051 52839 4648 36172 36534 453 74794 37935 59101 55824 63505 44105 39770 97215 7785 67352 58573 31509 36216 44156 84254 10206 41774 13409 57797 30531 29313 19470 71437 12224 9453 11538 55521 3441 11414 55395 81901 8439 28795 73791 12108 85455 97714 54637 43254 1006 81313 52753 13059 17288 57148 54535 37488 47685 36409 47165 8809 81886 9770 60724 8469 65148 92986 8251 88112 51727 79352 74542 77537 98759 49657 70989 74865 56232 71539 50217 27406 10017 83905 61775 89656 72389 5901 73323 47542 37468 7395 16070 5393 93640 86053 69162 40105 71061 90817 27564 90744 1312 11958 65636 89341 96126 16260 45053 98392 57041 72743 65807 13821 39128 90047 60312 17233 40997 42628 41233 32720 56689 2758 82198 34546 60192 59501 72552 86186 30879 73865 19534 56783 84949 11214 59024 43764 78992 87578 7282 47108 95174 81683 78045 52203 81813 59452 10835 22456 38069 25377 90710 1309 36303 26171 7425 78506 54457 71909 22806 85526 38969 56343 80942 79853 98133 7942 88854 52405 84654 73734 68301 19395 37110 78358 45987 28698 57553 70675 63812 58664 2290 39031 56535 4127 92760 9519 72449 66294 62265 1838 76891 83580 68404 49887 40939 74131 40010 81949 34022 36746 754 29837 50659 27570 21898 43261 55386 2824 77068 87528 74608 5056 77004 25189 10920 33582 90411 65743 8840 59329 26993 10124 32716 96921 1346 11401 29636 18588 85387 14155 85254 38861 28614 83245 41232 65791 27910 30241 44747 6545 62041 23316 40795 50933 59373 83565 94837 39325 4482 29938 80275 61768 4547 77236 73146 52998 27158 15915 6796 3261 64641 93766 2999 22794 33557 11382 92316 67105 61885 43046 93057 18051 65379 59988 16979 65685 95058 76964 51186 54107 86330 10813 76150 7680 19446 96116 59990 95538 32994 49108 43421 93941 71725 34136 25458 1050 43075 22726 83363 89037 16790 49280 13539 67894 11338 21728 73055 67355 58967 91917 70910 51296 45572 31766 82858 9399 71335 92974 3989 82772 17895 37559 28612 27911 32191 83335 40463 45242 96466 18744 48003 3047 54366 32546 24983 73565 41251 68030 58745 83702 13297 9788 38245 15653 21083 49489 7528 82069 72179 9484 14414 93458 32841 88057 9259 67550 63595 91346 65317 46797 65799 7917 55733 16219 67311 118 56282 59220 91434 33117 34517 94696 47661 84934 40570 289 16682 29299 56920 1882 2062 21270 23692 47745 60617 72520 103 95339 8377 95752 76674 83798 9756 29654 45309 48858 84227 6548 39009 21586 62082 35701 63345 49563 17860 8870 77770 60143 61780 89617 335 71520 41689 66505 33735 18587 13667 26391 51885 60556 44830 54076 88344 67524 28504 33831 26206 91520 98327 88921 43282 12234 12393 24479 27114 69854 58420 56913 67214 61244 74994 99603 3843 1011 61906 62929 25664 44745 64803 24030 18084 87291 9156 94785 442 98831 30975 99555 27868 15295 29140 93762 92083 97627 13430 20828 67451 42096 13111 43067 88094 82914 13807 385 96407 73122 53655 36090 90118 35489 97531 83178 99809 22639 87319 20476 23200 13330 90580 41308 64432 59033 35530 92506 35577 75990 20831 75765 34380 5640 66464 11601 3486 33982 52045 45124 58907 79074 71847 35338 33051 10627 75849 69086 82965 62869 90628 7468 97431 3127 43507 82515 5424 9126 26984 27039 61862 9374 41818 70154 9878 71439 69048 24595 83072 79666 75350 67654 96671 62813 21480 98093 65448 13628 82398 31356 27175 41273 41572 71206 45820 75336 12301 86527 33981 17810 81146 11326 91665 45958 74202 49558 65633 88277 89989 2315 83270 65780 93553 25712 61170 30775 78696 81402 68787 48897 50833 98260 88861 71549 86609 77994 60982 36397 35360 90611 62527 43869 52813 64277 26466 15947 27533 69807 9170 74581 78261 89492 51236 48783 96952 29250 24661 26558 5731 88524 62471 85450 65478 43935 24226 57568 95718 59648 17313 6016 60905 9249 20791 76345 14567 87810 7465 48889 17637 35892 14827 76718 13278 21011 29342 68453 96038 12888 89549 87140 24916 82860 21803 22509 48792 15039 39048 16105 95592 70127 16581 44451 45855 82645 45162 49111 87351 33375 60988 71079 34046 21913 43799 81521 17191 50551 88900 39374 92813 31477 13751 71122 25855 2076 10922 14725 2263 38659 45002 1605 2883 84819 11916 5823 76307 61324 33641 2880 91842 82200 7802 70195 61136 375 25427 64906 50346 49071 18650 86898 85196 17530 69112 68589 50521 38112 79850 28998 37699 50930 86874 15757 24778 79647 60309 23917 31789 87395 71767 88969 40401 9733 31269 83562 24912 9880 49005 61233 81215 91923 14432 62633 93229 48142 61678 66830 8459 75794 91271 90320 45336 64111 6873 73557 27183 10184 78911 59540 23731 46062 24233 87530 10857 41187 85561 26159 16816 19292 16606 14407 72859 79790 84672 4003 13937 7611 49170 31979 80222 27036 62480 290 36601 60331 76454 5795 6920 71445 16550 73175 1521 25531 88318 24682 34114 30851 41986 73243 59163 92973 49172 73629 66848 20380 70827 88440 26709 87625 33580 80526 38233 22499 11961 40119 14634 58028 50212 43736 23146 12648 25953 4553 57309 85580 1185 8402 46140 81643 42871 7598 34333 74127 54135 19743 39202 26119 76882 90492 70325 45015 85081 23053 72135 21596 88940 9715 44857 69542 91677 13423 15678 81086 86119 65964 36243 22597 42783 73437 34766 14024 62816 93165 83059 8619 88223 23768 20002 32268 47286 30404 66374 16234 80807 37295 85573 54859 8021 13607 42853 19608 87465 40613 1563 80379 87474 27090 30953 81715 89281 98749 64969 96077 20258 16573 3881 5040 43316 90522 65643 86240 59479 33243 53461 39602 91203 51591 57161 76191 24827 57598 19008 43210 73921 4835 38546 44952 956 15723 60394 83055 80437 31077 9757 88772 35277 41411 9238 86844 28045 47035 11535 70104 79577 76409 32819 82524 81082 51915 77153 86137 544 60223 88278 83196 28078 95201 87607 54586 3598 44973 10730 59115 88296 73007 90689 7657 37378 34532 78852 13795 26536 3203 30663 69583 36267 27953 51625 73436 29740 7118 13067 89393 54297 72890 5538 60215 76931 68927 10663 88804 79989 33413 66440 39616 67603 75203 23560 59939 63689 13459 20540 38953 20708 59864 20851 53983 8254 6891 47643 79140 14358 44394 4773 29956 54299 15204 97132 61680 55305 14758 36262 86445 95605 15978 57864 84549 2342 2614 97189 63550 55609 51561 30957 66017 63395 64720 52041 2698 29466 57127 26077 3628 16572 48548 86221 3197 80672 79743 87022 64997 45239 99004 30719 26647 62135 13976 7479 37521 16463 5838 78264 70766 48346 67047 61000 70656 29163 83141 5605 44728 58343 9443 27748 59642 55869 80387 53226 5230 67917 87368 38189 69139 69281 25198 96286 30067 15944 57947 75208 45801 74568 76997 77554 38780 13549 53349 69775 11986 33261 92317 75026 94810 61679 67607 44307 42982 29640 85392 49660 85325 75760 90283 75617 87714 76795 85711 73123 54790 37381 29392 44919 40933 32327 2577 39134 30295 73266 88507 27213 18855 66117 7501 86190 9229 54825 28216 86797 4143 85549 53898 39261 91843 36413 65042 13697 1122 62130 42172 86543 40133 67087 98011 4150 25510 94913 80764 88579 56860 95967 16651 25561 74247 76606 24783 31017 15415 81570 38237 73143 14543 37755 97474 92215 46598 66451 96042 59583 72296 48187 44484 82257 74776 33366 11499 6669 38978 3967 30026 6709 65116 15035 8822 9292 62 40990 48016 2709 21667 58956 83138 72842 80357 48896 4100 82391 72612 35461 43685 38625 97564 95325 61993 67226 74576 76263 59195 51102 91198 39803 71514 50311 32661 83095 1782 35529 49856 83681 81689 89312 91281 3242 41399 30393 32270 97641 32532 72506 78404 67790 26215 34958 83334 77589 32984 84650 66994 98992 86619 74788 95197 79811 18104 82189 25459 53023 72359 84264 73525 99379 70927 67166 6180 32972 82186 46893 85741 86794 38783 13223 31838 65483 8527 78523 93045 7996 91108 59859 28481 76999 38689 90622 68543 6746 30236 80616 16602 38641 30004 36896 43199 7891 25352 62621 29375 83978 63629 28084 64797 96465 39809 22915 27938 96154 15902 42462 5071 22353 83179 45800 70638 22348 86784 28952 92759 9446 67755 91220 96447 35225 50286 27385 59751 91462 18908 63026 56512 19995 71328 87672 39361 14680 96221 2607 8194 83918 8143 55836 1788 57459 33256 28762 42556 451 73847 67325 47393 91953 80648 79530 52371 35275 28571 4596 31993 50101 40260 73819 1461 7296 36880 84951 55114 42851 46046 29173 9015 18358 9272 61036 98830 95820 18717 99899 87646 39332 42733 10597 79396 60719 70818 18457 30729 13263 61535 71035 54155 39289 69603 43319 16972 63648 8895 31054 42414 87702 93965 91490 21337 49552 29292 35126 83839 90392 35264 75599 4422 5863 35189 6502 66760 94156 73020 19960 39300 54213 35101 18036 28340 3496 60875 63474 20399 82493 49595 82801 89267 51257 46605 87709 84823 65423 60171 52383 96262 25880 14032 53878 27812 96530 18090 54023 37557 84519 78777 86691 1568 76603 25170 2440 91212 73687 98774 90545 92093 126 27531 33740 86247 39276 62242 22635 12204 92448 2600 61550 89933 86085 81347 14916 528 30048 99306 5047 47097 12414 57355 830 87408 61471 9970 35062 63746 83501 18006 64390 24994 96879 70672 71449 35170 67071 19223 96014 67377 27673 1084 44611 2624 82638 69880 42970 57292 4796 99069 95047 34562 95643 93881 96015 9548 75787 54068 14933 50634 14931 60892 34654 50398 49538 90729 91051 98123 89434 1187 53497 21104 5754 34669 47468 55620 45586 69898 65656 81287 88721 82134 43725 93409 69955 67533 99632 1795 34194 68344 11716 19178 38344 59638 75749 29873 91040 81342 85472 23152 42316 27215 17110 48476 86743 94128 23399 30384 33018 36193 40106 569 67746 22252 13853 12532 99466 12688 834 97128 73516 90386 93864 10394 13987 22313 50005 74513 67345 92801 111 80472 92501 98100 14710 72722 43218 85792 78537 23580 38175 52509 8315 35061 66875 90682 43927 36735 21108 4905 55776 85108 78123 6917 33615 85092 68050 75622 35956 34716 96923 29561 52322 10081 18937 16799 96633 78018 41776 2549 90228 68206 67997 30028 23867 25419 1729 77308 83540 95785 30265 6610 96480 99091 14601 88180 49067 49668 50674 26351 30523 78944 35183 32690 42567 94196 62886 91720 31128 62140 27354 87350 63463 75285 640 92779 23962 60552 52477 56844 59134 31795 36122 93398 8219 43941 69560 11075 73402 92896 876 21037 82283 16719 88822 39011 37967 10658 30463 6501 65944 66740 70072 163 41204 49027 84195 85239 80636 46828 57723 74199 47314 42478 539 44648 24791 38729 9181 59449 93887 17987 47994 86712 23413 39143 64628 75858 5199 99425 67676 43285 64292 57065 22674 48141 63803 46775 4819 16661 26877 77531 64 62532 11424 16574 78126 72523 55785 38892 49396 51077 81317 948 85174 33827 55551 18318 25647 74177 45398 99231 89305 85513 7039 8563 32345 43035 39056 12064 95177 35130 94796 86828 99537 48812 92820 47894 79198 25680 78891 3460 93480 42738 96675 82260 97523 55671 88642 4227 82172 83844 18014 92251 10882 65809 55007 29718 8852 97161 54332 87670 78511 83928 28354 98271 78182 64296 17162 83328 96609 89778 46123 1784 66549 67698 11254 69211 24080 56827 9820 57452 82916 29439 32671 50496 35304 11379 68635 78220 42719 62365 64284 44294 35616 92710 14981 79488 19991 64888 80887 45649 56597 22262 31806 13704 13573 33547 49366 97190 72643 87120 91014 34651 51928 28608 88177 98482 44028 67415 30972 82841 57194 5668 25230 46656 83478 50928 68839 3276 87037 7768 80407 1386 99445 98904 89292 11216 10859 86652 67450 892 793 63492 88799 83489 9490 97082 2972 54130 32272 80753 65622 73785 75503 56113 60886 13536 48551 34645 21890 4671 93537 56632 93131 33279 42930 
FindBestTime: 6037.55
TotalTime: 6040.04
pertimes: 0
