# Supplementary material for: Dynamic thresholding search for the feedback vertex set problem
Source: PeerJ Comput Sci. 2023 Feb 10;9:e1245. doi: 10.7717/peerj-cs.1245 (PMC10280643; doi:10.7717/peerj-cs.1245)
Supplement: Supplemental Information 4 — Each data indicates a series of the best objective values, the ever-found optimal solutions, and the corresponding computation time obtained by our algorithm in the search process. [file peerj-cs-09-1245-s004.zip › results/undirect_graph/ER3.txt]

Instance name is instances3/ER3.dat
Number of vertices: 100000
Number of edges: 300000
Time_Seed: 46398
The optimal objective value = 38075
The Best FVS is :
3 4 9 14 17 25 29 46 48 52 64 72 88 92 93 108 113 118 121 123 128 131 133 139 147 158 189 191 197 208 210 211 233 239 242 244 249 260 261 265 267 272 290 293 300 305 308 310 316 319 330 334 336 349 352 354 372 381 384 395 409 411 423 461 462 475 498 503 520 530 533 534 562 566 573 576 583 585 586 587 597 609 614 617 623 629 635 641 645 646 653 659 661 664 670 685 686 688 693 695 705 712 718 751 765 769 779 784 795 796 807 810 819 825 827 835 842 850 870 875 882 893 895 896 897 898 923 942 944 947 951 953 969 972 983 997 1006 1010 1020 1022 1023 1032 1039 1044 1047 1052 1054 1055 1056 1066 1072 1084 1085 1096 1100 1104 1106 1107 1111 1113 1129 1130 1140 1141 1145 1146 1149 1154 1157 1170 1174 1178 1190 1197 1205 1206 1219 1220 1227 1230 1232 1246 1247 1249 1252 1269 1270 1276 1282 1284 1286 1296 1297 1298 1301 1303 1304 1309 1324 1332 1333 1334 1341 1364 1370 1372 1386 1390 1392 1399 1408 1418 1423 1448 1469 1470 1471 1473 1477 1481 1482 1493 1509 1510 1511 1513 1515 1517 1531 1532 1534 1535 1539 1542 1551 1552 1577 1595 1611 1616 1633 1638 1641 1644 1652 1657 1667 1691 1718 1736 1737 1738 1746 1748 1768 1769 1784 1786 1795 1796 1799 1813 1814 1833 1837 1838 1862 1870 1877 1884 1890 1892 1900 1907 1917 1929 1936 1937 1948 1956 1958 1965 1970 1974 1978 1979 1981 1984 1985 1988 1997 1998 2000 2004 2011 2013 2014 2030 2038 2050 2053 2054 2057 2060 2067 2082 2083 2097 2102 2108 2110 2115 2133 2139 2156 2166 2167 2169 2179 2183 2185 2192 2194 2195 2204 2213 2224 2229 2238 2245 2249 2256 2259 2271 2277 2281 2286 2290 2294 2297 2302 2305 2306 2312 2315 2317 2319 2325 2329 2332 2334 2339 2342 2349 2353 2356 2360 2377 2378 2391 2396 2408 2412 2414 2422 2446 2447 2449 2461 2463 2468 2477 2482 2485 2487 2496 2498 2503 2509 2510 2512 2517 2524 2526 2529 2532 2534 2535 2549 2552 2554 2559 2565 2575 2579 2580 2587 2589 2591 2597 2599 2601 2602 2607 2610 2621 2643 2654 2662 2672 2674 2683 2692 2693 2695 2701 2703 2707 2708 2722 2759 2773 2796 2807 2811 2812 2813 2817 2822 2824 2825 2827 2843 2847 2850 2870 2873 2877 2878 2884 2912 2923 2925 2931 2959 2969 2977 2995 2998 3003 3004 3017 3027 3030 3043 3047 3049 3052 3057 3058 3076 3083 3093 3097 3098 3109 3112 3113 3119 3123 3130 3141 3142 3152 3156 3172 3173 3179 3184 3192 3193 3200 3209 3210 3219 3233 3239 3245 3246 3249 3251 3258 3270 3273 3279 3280 3284 3288 3293 3300 3301 3302 3306 3307 3313 3314 3327 3333 3338 3340 3347 3354 3363 3381 3393 3399 3402 3411 3413 3418 3421 3424 3432 3446 3447 3451 3456 3469 3470 3471 3489 3508 3522 3525 3530 3544 3551 3553 3554 3563 3570 3587 3589 3596 3606 3614 3620 3623 3626 3632 3634 3641 3647 3648 3650 3651 3652 3655 3662 3678 3679 3680 3690 3695 3708 3715 3727 3730 3733 3746 3755 3759 3760 3768 3787 3789 3796 3799 3801 3803 3806 3819 3821 3823 3855 3860 3863 3864 3866 3867 3871 3881 3883 3887 3891 3892 3897 3898 3901 3903 3906 3910 3925 3931 3942 3944 3946 3953 3962 3974 3975 4002 4003 4006 4015 4018 4019 4021 4024 4025 4039 4043 4048 4053 4058 4063 4067 4074 4082 4083 4115 4116 4118 4120 4145 4152 4169 4202 4205 4223 4233 4235 4239 4245 4246 4250 4259 4265 4274 4277 4282 4286 4322 4325 4326 4331 4340 4354 4367 4369 4373 4407 4409 4415 4418 4419 4421 4427 4437 4438 4457 4477 4481 4492 4493 4521 4522 4531 4535 4549 4552 4556 4564 4570 4575 4578 4579 4582 4597 4610 4612 4615 4618 4622 4637 4650 4668 4683 4701 4705 4711 4715 4725 4727 4734 4736 4737 4741 4749 4751 4758 4775 4785 4786 4787 4789 4790 4798 4799 4836 4837 4841 4843 4844 4848 4850 4856 4861 4868 4875 4880 4883 4884 4898 4904 4930 4937 4938 4944 4946 4960 4965 4968 4981 4986 5003 5007 5009 5011 5024 5031 5034 5039 5040 5050 5058 5066 5069 5072 5081 5087 5090 5096 5100 5105 5107 5108 5109 5121 5124 5126 5136 5143 5160 5170 5179 5183 5184 5187 5196 5200 5203 5212 5222 5227 5249 5254 5255 5260 5262 5263 5265 5275 5285 5286 5295 5313 5314 5315 5326 5329 5332 5336 5345 5347 5364 5374 5375 5389 5398 5410 5413 5424 5433 5441 5443 5448 5454 5457 5468 5472 5476 5483 5494 5495 5503 5518 5527 5533 5537 5541 5544 5561 5566 5590 5593 5598 5599 5611 5621 5634 5644 5653 5656 5659 5660 5671 5683 5688 5697 5702 5709 5719 5722 5724 5726 5735 5745 5746 5768 5770 5778 5781 5791 5794 5795 5800 5805 5813 5817 5818 5821 5827 5831 5834 5844 5847 5861 5869 5870 5873 5875 5880 5885 5886 5912 5922 5935 5969 5972 5978 5979 5994 5997 6001 6009 6015 6019 6023 6038 6046 6059 6064 6079 6082 6089 6091 6098 6105 6116 6118 6121 6122 6124 6140 6141 6144 6160 6180 6188 6203 6231 6253 6262 6270 6276 6287 6294 6310 6328 6332 6334 6340 6351 6357 6359 6361 6364 6395 6407 6414 6424 6438 6442 6451 6455 6465 6471 6473 6474 6476 6496 6500 6512 6525 6527 6538 6541 6542 6548 6551 6555 6559 6565 6570 6571 6575 6583 6586 6591 6593 6605 6609 6612 6615 6616 6624 6627 6628 6632 6661 6668 6670 6672 6677 6681 6683 6688 6693 6702 6705 6735 6737 6745 6753 6762 6771 6778 6782 6783 6787 6790 6792 6794 6798 6805 6808 6812 6824 6833 6840 6846 6849 6855 6859 6867 6870 6876 6887 6890 6891 6892 6895 6904 6909 6914 6917 6921 6935 6939 6943 6961 6967 6973 6974 6975 6980 6986 6989 6995 6997 7024 7044 7051 7060 7062 7070 7078 7081 7085 7086 7088 7097 7107 7108 7113 7118 7123 7147 7153 7167 7181 7182 7187 7190 7193 7208 7212 7213 7214 7228 7236 7241 7245 7250 7256 7281 7287 7314 7325 7328 7330 7331 7339 7360 7361 7364 7369 7386 7395 7416 7421 7424 7426 7431 7433 7434 7443 7444 7456 7458 7465 7491 7495 7505 7506 7508 7515 7518 7520 7525 7527 7548 7551 7552 7560 7567 7575 7580 7596 7602 7612 7617 7626 7640 7641 7643 7653 7658 7668 7676 7685 7691 7696 7697 7701 7710 7711 7713 7718 7722 7724 7736 7740 7787 7792 7795 7796 7799 7802 7806 7808 7811 7828 7841 7846 7855 7871 7885 7889 7894 7899 7905 7922 7932 7934 7944 7949 7960 7963 7968 7977 7982 7983 7993 7995 8004 8005 8006 8010 8024 8033 8035 8036 8043 8044 8052 8055 8056 8057 8069 8075 8079 8084 8089 8091 8093 8097 8098 8100 8101 8115 8130 8132 8144 8146 8168 8177 8179 8187 8191 8192 8194 8202 8203 8206 8208 8217 8229 8232 8240 8241 8247 8275 8279 8290 8296 8299 8306 8311 8318 8319 8325 8338 8340 8343 8347 8355 8356 8363 8367 8389 8390 8394 8397 8404 8405 8410 8416 8429 8436 8437 8444 8451 8453 8459 8495 8497 8498 8503 8504 8527 8528 8546 8548 8551 8552 8555 8561 8562 8576 8585 8600 8608 8612 8614 8616 8618 8630 8640 8649 8650 8656 8659 8663 8676 8686 8695 8697 8700 8701 8710 8717 8718 8719 8731 8732 8736 8737 8741 8762 8766 8772 8779 8782 8797 8801 8809 8820 8836 8837 8839 8840 8842 8845 8847 8853 8881 8890 8906 8907 8924 8937 8941 8974 8975 8989 8998 9013 9029 9031 9061 9077 9080 9090 9092 9108 9116 9124 9125 9128 9131 9146 9150 9159 9161 9171 9185 9186 9197 9210 9225 9244 9259 9265 9272 9273 9294 9299 9312 9314 9315 9320 9321 9327 9328 9331 9344 9345 9348 9349 9357 9359 9381 9383 9387 9391 9401 9404 9417 9421 9442 9445 9462 9463 9465 9483 9484 9502 9511 9543 9544 9549 9551 9558 9568 9569 9575 9576 9578 9579 9587 9590 9592 9596 9609 9617 9636 9646 9647 9648 9657 9669 9672 9691 9694 9695 9698 9709 9710 9714 9717 9722 9724 9729 9732 9742 9750 9764 9772 9775 9780 9788 9791 9793 9797 9800 9801 9810 9812 9826 9836 9847 9849 9857 9861 9865 9869 9872 9879 9885 9889 9891 9900 9910 9918 9923 9937 9938 9946 9949 9951 9952 9954 9963 9972 9986 10022 10028 10034 10035 10036 10051 10052 10062 10065 10072 10074 10079 10081 10090 10094 10100 10107 10115 10122 10124 10127 10132 10157 10175 10184 10196 10205 10206 10207 10209 10214 10222 10234 10264 10274 10278 10287 10297 10302 10310 10318 10330 10331 10334 10342 10348 10356 10359 10360 10370 10380 10397 10405 10427 10431 10432 10437 10438 10443 10465 10486 10487 10492 10496 10502 10509 10515 10522 10525 10529 10536 10542 10552 10564 10565 10568 10569 10574 10575 10578 10582 10589 10591 10599 10601 10605 10606 10614 10616 10621 10625 10628 10636 10638 10640 10643 10666 10673 10696 10702 10707 10725 10727 10728 10729 10731 10735 10751 10764 10766 10773 10775 10777 10778 10796 10802 10805 10806 10818 10819 10831 10846 10869 10878 10881 10884 10887 10897 10909 10913 10916 10922 10926 10928 10930 10931 10933 10937 10943 10944 10955 10966 10973 10983 10991 10996 11009 11013 11015 11024 11025 11044 11053 11060 11072 11075 11076 11081 11082 11105 11108 11133 11136 11137 11148 11150 11152 11154 11155 11162 11178 11180 11191 11195 11199 11205 11208 11223 11227 11231 11249 11251 11255 11256 11267 11270 11291 11296 11301 11319 11324 11327 11336 11341 11379 11387 11397 11403 11408 11418 11420 11437 11444 11453 11454 11456 11463 11466 11504 11534 11537 11538 11541 11543 11551 11553 11555 11557 11565 11568 11574 11576 11583 11585 11587 11612 11614 11615 11647 11651 11658 11664 11668 11669 11672 11679 11681 11693 11700 11708 11721 11723 11727 11734 11781 11806 11812 11820 11822 11829 11830 11840 11853 11856 11859 11862 11867 11878 11883 11884 11885 11887 11888 11898 11903 11907 11916 11917 11920 11921 11935 11943 11946 11948 11950 11960 11968 11976 11986 11989 11992 11997 12000 12004 12006 12012 12021 12022 12024 12029 12031 12063 12072 12074 12080 12088 12089 12094 12102 12105 12107 12114 12115 12116 12118 12132 12140 12149 12152 12157 12172 12174 12179 12184 12187 12188 12210 12220 12223 12234 12235 12238 12239 12242 12253 12257 12259 12262 12265 12266 12277 12278 12284 12290 12296 12307 12321 12324 12326 12328 12333 12338 12343 12348 12350 12351 12354 12361 12363 12380 12387 12404 12409 12417 12430 12435 12440 12451 12457 12477 12486 12489 12491 12517 12519 12525 12530 12538 12562 12565 12566 12577 12579 12583 12588 12589 12596 12604 12605 12610 12615 12620 12629 12630 12634 12639 12643 12652 12683 12696 12697 12722 12727 12732 12734 12745 12757 12764 12767 12770 12777 12789 12790 12793 12800 12807 12813 12815 12817 12818 12819 12825 12829 12841 12854 12870 12871 12874 12884 12905 12909 12911 12924 12931 12937 12949 12954 12962 12981 12982 12992 13010 13016 13019 13036 13044 13052 13061 13072 13080 13084 13091 13096 13111 13112 13115 13117 13122 13133 13136 13160 13173 13174 13176 13191 13212 13224 13227 13231 13243 13254 13259 13260 13266 13271 13284 13292 13298 13300 13303 13305 13317 13320 13326 13330 13335 13337 13342 13351 13353 13358 13368 13369 13371 13384 13390 13396 13409 13420 13424 13427 13429 13432 13436 13444 13445 13449 13450 13456 13457 13467 13492 13508 13513 13520 13522 13525 13535 13549 13553 13555 13557 13561 13563 13564 13567 13571 13589 13592 13598 13601 13614 13622 13627 13628 13632 13637 13638 13671 13679 13681 13683 13685 13688 13693 13695 13698 13711 13719 13733 13735 13740 13741 13742 13745 13751 13757 13758 13772 13773 13784 13791 13795 13797 13803 13815 13833 13838 13840 13846 13851 13856 13857 13863 13864 13871 13875 13878 13879 13882 13884 13894 13911 13920 13929 13944 13960 13965 13968 13971 13983 13989 13991 14006 14017 14026 14039 14048 14054 14055 14064 14066 14079 14080 14082 14085 14088 14100 14108 14110 14132 14139 14146 14161 14174 14188 14202 14222 14224 14226 14237 14238 14239 14262 14263 14264 14268 14279 14280 14294 14297 14311 14317 14320 14335 14336 14337 14339 14343 14346 14353 14362 14365 14369 14371 14374 14381 14391 14393 14399 14402 14407 14410 14413 14414 14416 14425 14433 14439 14443 14456 14468 14470 14475 14480 14483 14488 14497 14499 14506 14511 14520 14524 14528 14545 14553 14557 14564 14572 14574 14578 14580 14583 14588 14601 14603 14605 14607 14615 14630 14634 14646 14661 14685 14688 14698 14710 14732 14738 14740 14743 14754 14770 14778 14779 14781 14786 14796 14798 14811 14813 14827 14829 14840 14848 14866 14888 14905 14914 14915 14924 14928 14929 14931 14940 14950 14961 14970 14975 14982 14994 15012 15014 15022 15028 15046 15053 15063 15064 15081 15085 15102 15104 15113 15119 15122 15127 15145 15149 15156 15165 15168 15173 15179 15195 15202 15203 15215 15220 15226 15245 15248 15252 15253 15261 15264 15271 15277 15291 15308 15334 15341 15348 15349 15352 15357 15361 15363 15372 15389 15394 15396 15406 15414 15458 15464 15465 15476 15477 15480 15486 15494 15495 15496 15502 15504 15535 15540 15547 15550 15561 15572 15592 15600 15603 15605 15608 15617 15618 15621 15622 15640 15643 15646 15647 15648 15649 15653 15658 15662 15664 15665 15668 15691 15692 15697 15698 15711 15714 15715 15723 15729 15737 15740 15757 15766 15775 15779 15782 15786 15790 15800 15803 15806 15809 15810 15812 15830 15834 15843 15847 15879 15888 15889 15893 15895 15898 15910 15911 15913 15938 15939 15947 15970 15972 15997 15999 16004 16010 16011 16022 16031 16032 16038 16040 16059 16070 16076 16077 16078 16090 16094 16097 16117 16119 16123 16125 16133 16143 16148 16171 16172 16180 16183 16186 16196 16199 16209 16213 16218 16234 16244 16249 16261 16264 16269 16288 16294 16297 16298 16311 16324 16331 16332 16345 16350 16359 16363 16395 16397 16398 16400 16408 16422 16432 16435 16436 16439 16442 16470 16473 16483 16485 16487 16499 16501 16508 16515 16517 16523 16528 16529 16535 16536 16537 16539 16552 16556 16558 16563 16566 16568 16574 16584 16594 16595 16599 16601 16603 16606 16623 16627 16629 16631 16639 16641 16646 16655 16660 16661 16677 16692 16693 16705 16711 16715 16726 16734 16735 16749 16766 16769 16774 16787 16795 16796 16797 16799 16800 16805 16810 16811 16819 16824 16842 16843 16845 16863 16885 16896 16897 16902 16911 16915 16919 16936 16941 16947 16948 16949 16951 16955 16961 16963 16971 16983 17004 17011 17013 17024 17029 17031 17033 17057 17063 17064 17065 17089 17091 17098 17105 17123 17134 17137 17141 17150 17168 17182 17188 17191 17198 17200 17232 17235 17242 17248 17258 17260 17265 17267 17276 17280 17287 17303 17307 17311 17315 17316 17319 17320 17337 17352 17357 17372 17377 17380 17382 17387 17407 17409 17412 17425 17430 17437 17440 17441 17447 17466 17472 17484 17502 17505 17510 17514 17517 17525 17530 17531 17538 17540 17549 17550 17556 17558 17561 17562 17565 17574 17578 17586 17593 17595 17608 17621 17630 17638 17648 17655 17657 17658 17659 17671 17683 17692 17693 17701 17722 17732 17735 17739 17740 17752 17760 17762 17766 17769 17771 17780 17798 17804 17813 17814 17822 17830 17831 17833 17846 17848 17849 17856 17863 17868 17877 17878 17882 17892 17894 17901 17902 17903 17911 17912 17913 17916 17924 17936 17938 17940 17943 17949 17953 17954 17961 17966 17974 17984 17986 17987 17992 17998 18001 18004 18012 18014 18015 18017 18018 18022 18024 18027 18028 18043 18044 18050 18080 18082 18085 18098 18101 18107 18113 18125 18128 18130 18137 18139 18144 18148 18164 18178 18206 18208 18215 18219 18230 18231 18234 18242 18274 18308 18319 18321 18326 18327 18331 18338 18342 18343 18347 18355 18358 18360 18369 18381 18385 18386 18391 18408 18415 18420 18427 18435 18436 18442 18450 18461 18470 18471 18478 18489 18499 18500 18516 18521 18522 18527 18536 18555 18560 18567 18589 18598 18602 18605 18607 18609 18618 18632 18644 18646 18660 18661 18662 18684 18687 18691 18703 18704 18708 18731 18732 18733 18740 18742 18746 18751 18752 18753 18761 18784 18786 18794 18806 18807 18810 18819 18832 18835 18837 18838 18843 18854 18861 18863 18872 18873 18880 18887 18890 18892 18899 18908 18915 18916 18917 18924 18926 18931 18933 18940 18950 18958 18959 18972 18974 18996 19020 19024 19025 19052 19055 19056 19066 19075 19087 19094 19110 19120 19125 19130 19134 19154 19158 19161 19183 19190 19199 19206 19212 19216 19228 19230 19240 19252 19256 19265 19271 19275 19277 19298 19307 19310 19321 19326 19328 19336 19348 19354 19355 19367 19385 19386 19396 19405 19411 19416 19417 19436 19440 19450 19454 19458 19464 19483 19485 19497 19502 19519 19534 19535 19537 19547 19550 19555 19556 19559 19569 19574 19579 19584 19590 19591 19593 19604 19605 19614 19619 19624 19628 19637 19642 19644 19645 19646 19649 19674 19681 19691 19704 19710 19714 19720 19727 19729 19735 19736 19764 19774 19782 19784 19788 19792 19810 19841 19847 19860 19897 19905 19907 19921 19924 19925 19933 19941 19945 19946 19955 19960 19961 19967 19995 20011 20014 20026 20033 20052 20053 20068 20086 20114 20119 20128 20133 20136 20149 20154 20160 20161 20162 20165 20168 20171 20173 20184 20189 20190 20192 20196 20199 20200 20235 20243 20244 20246 20249 20253 20255 20260 20263 20275 20280 20282 20288 20292 20294 20297 20301 20317 20328 20333 20337 20355 20359 20363 20365 20369 20370 20374 20375 20376 20379 20380 20381 20383 20395 20397 20399 20416 20420 20422 20429 20431 20433 20434 20444 20452 20454 20467 20474 20480 20485 20492 20493 20500 20503 20511 20513 20519 20532 20533 20535 20555 20556 20559 20584 20586 20597 20603 20614 20616 20626 20627 20628 20629 20634 20636 20639 20641 20648 20652 20668 20677 20690 20696 20700 20735 20742 20748 20750 20752 20766 20780 20783 20804 20817 20832 20833 20834 20850 20867 20871 20876 20882 20888 20893 20899 20907 20909 20923 20924 20932 20958 20969 20983 20989 21000 21013 21051 21052 21061 21062 21066 21069 21078 21095 21100 21106 21111 21112 21115 21117 21121 21145 21150 21157 21163 21172 21173 21175 21176 21180 21219 21225 21227 21231 21237 21240 21254 21265 21269 21273 21280 21284 21288 21292 21305 21316 21317 21319 21324 21343 21350 21353 21354 21357 21360 21367 21372 21375 21379 21380 21384 21388 21390 21400 21402 21409 21411 21416 21418 21419 21421 21424 21439 21442 21451 21465 21472 21478 21480 21481 21483 21484 21489 21519 21529 21542 21545 21560 21566 21577 21591 21607 21608 21611 21613 21620 21624 21626 21627 21636 21637 21641 21642 21648 21653 21670 21671 21678 21679 21684 21688 21692 21701 21716 21719 21721 21725 21726 21747 21755 21763 21765 21782 21784 21791 21805 21822 21825 21833 21836 21837 21849 21861 21864 21869 21885 21888 21892 21896 21905 21908 21910 21912 21917 21919 21929 21946 21947 21950 21956 21957 21958 21971 21973 21975 21979 21983 21989 22001 22004 22005 22007 22015 22019 22030 22031 22038 22056 22057 22067 22079 22083 22090 22094 22096 22097 22099 22100 22101 22108 22112 22121 22122 22125 22127 22129 22146 22153 22181 22184 22195 22205 22210 22215 22235 22240 22248 22249 22254 22257 22267 22268 22269 22273 22275 22284 22312 22329 22333 22339 22357 22367 22369 22371 22375 22393 22396 22398 22403 22406 22428 22435 22436 22445 22467 22478 22479 22482 22483 22494 22505 22508 22509 22513 22522 22525 22538 22547 22564 22575 22577 22582 22583 22585 22589 22607 22617 22629 22631 22635 22638 22640 22651 22664 22665 22669 22684 22687 22688 22700 22701 22705 22725 22730 22732 22736 22737 22741 22745 22751 22760 22774 22782 22783 22788 22800 22804 22817 22819 22825 22837 22839 22843 22851 22857 22868 22874 22883 22884 22886 22899 22906 22923 22924 22946 22961 22969 22976 22993 23015 23016 23019 23021 23022 23028 23032 23034 23038 23046 23054 23056 23068 23069 23084 23091 23094 23105 23112 23115 23116 23121 23126 23128 23134 23141 23147 23152 23157 23163 23166 23174 23202 23204 23206 23209 23212 23223 23228 23263 23267 23278 23296 23297 23309 23311 23317 23331 23358 23362 23368 23372 23374 23377 23380 23388 23394 23411 23412 23431 23435 23438 23441 23442 23460 23479 23480 23485 23495 23500 23501 23514 23519 23521 23524 23536 23539 23544 23547 23556 23559 23560 23566 23569 23572 23576 23581 23584 23585 23588 23594 23595 23604 23610 23617 23621 23625 23630 23640 23656 23664 23668 23672 23680 23682 23697 23703 23716 23717 23726 23732 23741 23745 23746 23766 23770 23779 23785 23788 23804 23820 23835 23838 23848 23852 23853 23855 23864 23865 23869 23870 23871 23874 23891 23894 23903 23904 23913 23916 23927 23940 23942 23943 23947 23949 23951 23958 23966 23977 23979 23999 24003 24010 24014 24015 24028 24031 24032 24033 24050 24051 24055 24056 24061 24064 24082 24110 24119 24126 24130 24147 24150 24151 24153 24161 24162 24169 24175 24183 24188 24199 24209 24216 24217 24220 24224 24226 24228 24234 24255 24257 24266 24268 24275 24276 24281 24283 24284 24292 24294 24307 24328 24329 24356 24369 24371 24378 24379 24381 24387 24391 24404 24409 24411 24417 24418 24420 24435 24456 24458 24465 24466 24473 24480 24481 24491 24510 24517 24527 24533 24555 24558 24575 24579 24580 24610 24618 24628 24631 24637 24650 24651 24659 24667 24682 24684 24701 24709 24712 24717 24751 24753 24758 24763 24782 24784 24813 24816 24820 24827 24831 24845 24851 24863 24867 24871 24873 24886 24888 24903 24904 24910 24916 24918 24919 24921 24927 24930 24933 24943 24956 24965 24981 24984 24988 25004 25027 25028 25033 25042 25091 25094 25127 25129 25138 25154 25168 25170 25181 25190 25194 25198 25201 25216 25220 25224 25225 25230 25238 25241 25245 25251 25252 25253 25278 25287 25290 25299 25306 25311 25329 25332 25346 25350 25362 25372 25376 25379 25385 25392 25401 25403 25409 25420 25425 25435 25437 25438 25443 25449 25472 25474 25482 25488 25493 25496 25516 25523 25525 25530 25547 25548 25551 25553 25567 25573 25578 25584 25594 25595 25603 25604 25608 25613 25632 25637 25639 25642 25645 25658 25681 25685 25689 25691 25696 25702 25714 25725 25736 25745 25749 25756 25766 25774 25775 25778 25780 25783 25787 25797 25803 25812 25830 25833 25837 25851 25852 25853 25875 25894 25899 25900 25913 25930 25940 25941 25949 25956 25960 25972 25975 25978 26006 26014 26019 26023 26028 26035 26055 26064 26067 26072 26073 26074 26075 26082 26083 26092 26108 26123 26129 26133 26144 26146 26153 26161 26165 26167 26181 26184 26189 26207 26209 26213 26214 26229 26242 26251 26256 26274 26281 26286 26288 26292 26293 26297 26311 26319 26327 26330 26338 26345 26350 26357 26358 26360 26377 26382 26402 26408 26417 26426 26430 26444 26448 26452 26465 26474 26477 26488 26490 26495 26508 26514 26520 26527 26534 26543 26552 26554 26561 26566 26576 26578 26587 26592 26593 26600 26604 26612 26625 26627 26629 26631 26644 26658 26660 26669 26672 26673 26680 26684 26695 26698 26705 26706 26710 26711 26720 26769 26770 26773 26778 26791 26797 26809 26816 26820 26824 26829 26833 26846 26852 26858 26859 26865 26866 26871 26873 26878 26882 26887 26892 26894 26906 26909 26910 26912 26913 26917 26921 26923 26932 26933 26937 26938 26940 26941 26943 26950 26953 26965 26977 26981 26984 27001 27007 27012 27015 27048 27052 27064 27087 27108 27120 27122 27129 27147 27152 27157 27159 27166 27176 27178 27194 27195 27200 27201 27219 27220 27224 27245 27252 27260 27268 27269 27273 27285 27317 27330 27336 27337 27338 27343 27348 27351 27374 27395 27403 27418 27420 27426 27430 27433 27436 27439 27442 27450 27455 27460 27461 27462 27465 27472 27476 27491 27498 27500 27509 27510 27515 27520 27531 27533 27535 27549 27557 27563 27564 27565 27569 27576 27579 27580 27587 27588 27591 27593 27597 27615 27622 27624 27633 27637 27638 27650 27653 27658 27663 27667 27676 27686 27698 27714 27732 27747 27749 27750 27764 27767 27769 27771 27781 27787 27790 27800 27809 27812 27818 27825 27845 27855 27858 27874 27884 27891 27901 27905 27907 27911 27918 27923 27924 27927 27932 27947 27948 27956 27968 27982 27985 27997 28003 28007 28009 28020 28028 28030 28031 28033 28035 28037 28040 28047 28050 28051 28053 28073 28088 28105 28118 28119 28127 28129 28136 28139 28140 28143 28170 28175 28178 28191 28201 28203 28205 28206 28207 28210 28219 28224 28233 28238 28246 28257 28269 28271 28286 28289 28290 28293 28302 28303 28308 28314 28316 28318 28319 28325 28332 28343 28372 28374 28397 28400 28411 28413 28415 28422 28424 28427 28445 28453 28467 28475 28483 28492 28501 28516 28523 28524 28532 28537 28540 28548 28556 28560 28572 28575 28589 28594 28600 28611 28612 28635 28637 28642 28649 28655 28687 28689 28697 28703 28709 28711 28715 28716 28739 28744 28754 28765 28766 28768 28770 28775 28788 28790 28799 28805 28813 28824 28829 28846 28852 28854 28856 28865 28888 28889 28896 28904 28911 28918 28934 28936 28945 28949 28957 28958 28970 28984 28990 28995 29000 29005 29007 29022 29027 29037 29040 29046 29048 29052 29056 29058 29061 29073 29086 29094 29095 29104 29109 29115 29116 29120 29122 29137 29138 29146 29156 29158 29168 29183 29185 29190 29199 29202 29203 29207 29211 29217 29242 29255 29259 29260 29270 29273 29285 29289 29298 29299 29319 29325 29334 29340 29341 29351 29353 29355 29364 29365 29366 29370 29384 29386 29396 29398 29401 29402 29415 29420 29424 29427 29437 29461 29469 29473 29480 29484 29485 29492 29493 29496 29497 29507 29517 29519 29522 29527 29530 29531 29537 29538 29548 29560 29572 29573 29575 29579 29582 29584 29589 29596 29598 29604 29605 29607 29609 29615 29618 29625 29635 29636 29664 29666 29672 29674 29678 29682 29684 29687 29690 29693 29695 29702 29703 29705 29709 29712 29720 29722 29726 29731 29732 29734 29743 29744 29745 29748 29754 29757 29773 29774 29775 29780 29782 29804 29808 29817 29820 29826 29828 29847 29853 29857 29864 29877 29879 29907 29923 29934 29950 29951 29969 29970 29984 29985 29994 29999 30006 30032 30050 30055 30062 30067 30070 30095 30101 30102 30103 30110 30112 30113 30120 30125 30127 30133 30134 30145 30148 30156 30161 30163 30167 30174 30175 30181 30189 30194 30196 30201 30202 30210 30215 30222 30233 30252 30257 30259 30264 30265 30269 30274 30280 30292 30293 30305 30310 30315 30318 30322 30324 30329 30332 30333 30338 30347 30357 30360 30364 30384 30392 30399 30400 30405 30417 30420 30426 30433 30434 30445 30450 30457 30458 30462 30463 30474 30484 30510 30519 30527 30530 30544 30560 30563 30568 30571 30574 30583 30586 30593 30596 30603 30617 30622 30623 30624 30655 30682 30692 30701 30710 30714 30716 30720 30727 30730 30735 30737 30738 30741 30747 30749 30751 30757 30777 30778 30785 30798 30799 30800 30801 30805 30808 30809 30812 30842 30847 30850 30851 30863 30866 30876 30879 30880 30891 30893 30899 30902 30908 30912 30915 30935 30944 30946 30947 30950 30952 30975 30981 30983 30986 30996 31000 31003 31005 31011 31015 31018 31025 31026 31036 31049 31053 31054 31061 31062 31075 31076 31087 31090 31094 31096 31103 31108 31123 31131 31138 31140 31142 31144 31148 31159 31161 31165 31182 31188 31197 31205 31225 31227 31237 31253 31268 31277 31286 31302 31309 31312 31315 31318 31323 31334 31348 31362 31370 31375 31376 31378 31384 31391 31405 31408 31410 31411 31418 31419 31444 31450 31454 31456 31475 31489 31492 31497 31504 31513 31515 31520 31534 31538 31559 31562 31603 31604 31607 31611 31619 31630 31641 31647 31651 31668 31673 31678 31680 31682 31689 31719 31727 31729 31730 31747 31759 31768 31778 31780 31784 31786 31788 31789 31790 31792 31802 31809 31812 31813 31814 31815 31816 31826 31847 31849 31855 31860 31863 31872 31879 31884 31889 31890 31892 31896 31922 31926 31927 31944 31952 31961 31967 31974 31980 31992 32017 32035 32056 32062 32063 32079 32080 32083 32094 32097 32100 32101 32104 32119 32121 32135 32137 32143 32152 32155 32176 32179 32183 32189 32191 32192 32207 32210 32213 32227 32235 32241 32244 32248 32251 32254 32261 32269 32282 32289 32290 32292 32303 32308 32314 32317 32323 32327 32333 32341 32350 32356 32362 32364 32369 32370 32371 32373 32379 32401 32439 32451 32453 32457 32469 32470 32475 32492 32495 32498 32499 32501 32510 32511 32517 32518 32525 32538 32539 32540 32543 32546 32554 32560 32564 32566 32569 32570 32579 32590 32599 32602 32626 32634 32636 32637 32640 32644 32651 32652 32662 32671 32685 32689 32693 32703 32722 32735 32736 32738 32739 32740 32741 32753 32760 32765 32766 32776 32785 32794 32801 32807 32809 32814 32815 32824 32825 32832 32849 32851 32852 32854 32856 32858 32864 32865 32867 32886 32894 32905 32914 32916 32924 32933 32934 32941 32943 32944 32956 32957 32977 32981 32985 33027 33030 33031 33033 33053 33072 33073 33077 33080 33085 33092 33103 33108 33129 33132 33135 33139 33150 33159 33177 33187 33198 33203 33209 33222 33233 33236 33238 33240 33244 33245 33253 33263 33264 33265 33274 33287 33290 33293 33295 33297 33310 33317 33323 33334 33353 33362 33368 33369 33373 33383 33393 33399 33408 33439 33445 33451 33460 33465 33469 33485 33497 33512 33522 33530 33541 33543 33551 33554 33558 33560 33564 33565 33571 33580 33581 33589 33603 33610 33631 33632 33648 33658 33661 33668 33676 33678 33686 33699 33702 33705 33706 33707 33711 33719 33721 33752 33766 33769 33771 33778 33780 33787 33797 33803 33807 33811 33813 33828 33829 33837 33842 33850 33854 33869 33870 33873 33874 33879 33886 33895 33902 33903 33904 33905 33914 33923 33925 33937 33942 33943 33946 33948 33955 33959 33971 33973 33982 33986 33994 33997 33999 34008 34016 34018 34020 34022 34025 34031 34032 34033 34040 34047 34053 34054 34066 34069 34070 34077 34080 34107 34113 34119 34121 34133 34138 34157 34163 34169 34171 34176 34182 34183 34187 34190 34192 34194 34196 34199 34203 34204 34211 34217 34218 34221 34231 34234 34244 34249 34266 34268 34276 34277 34285 34295 34303 34306 34314 34316 34329 34340 34341 34347 34348 34349 34359 34375 34378 34385 34405 34408 34409 34411 34414 34416 34417 34419 34430 34431 34434 34449 34451 34457 34464 34477 34487 34491 34500 34504 34510 34512 34515 34523 34524 34542 34543 34544 34550 34555 34558 34560 34581 34593 34594 34602 34613 34614 34619 34622 34632 34633 34635 34641 34651 34652 34668 34672 34681 34684 34703 34708 34718 34723 34728 34731 34732 34751 34752 34753 34755 34759 34761 34765 34769 34773 34774 34776 34796 34797 34805 34807 34816 34825 34843 34851 34852 34857 34866 34867 34870 34882 34885 34894 34895 34897 34900 34903 34917 34918 34950 34951 34952 34959 34968 34970 34971 34975 34981 34990 35024 35026 35029 35031 35032 35033 35034 35035 35036 35038 35040 35041 35045 35053 35058 35059 35060 35061 35063 35072 35080 35087 35088 35094 35099 35101 35111 35127 35133 35137 35143 35151 35154 35155 35156 35171 35179 35180 35185 35189 35190 35198 35208 35209 35211 35213 35214 35232 35246 35279 35285 35286 35292 35294 35323 35326 35327 35333 35334 35335 35337 35344 35357 35363 35369 35377 35379 35380 35383 35386 35391 35401 35423 35430 35431 35438 35453 35472 35476 35483 35484 35485 35494 35522 35527 35528 35529 35530 35531 35532 35534 35535 35538 35541 35547 35560 35561 35566 35567 35575 35579 35586 35587 35590 35592 35605 35621 35624 35631 35635 35644 35647 35660 35662 35675 35677 35678 35693 35715 35735 35736 35743 35745 35756 35767 35768 35769 35770 35776 35792 35793 35795 35799 35812 35815 35816 35817 35823 35844 35851 35855 35868 35882 35889 35890 35901 35906 35907 35915 35923 35939 35946 35959 35966 35967 35969 35971 35978 35981 35982 35990 35994 35997 36002 36015 36016 36031 36034 36052 36058 36061 36066 36067 36070 36075 36076 36078 36080 36094 36099 36119 36134 36136 36143 36151 36160 36171 36182 36183 36188 36191 36193 36213 36238 36239 36243 36245 36246 36247 36252 36260 36262 36264 36266 36290 36296 36298 36315 36321 36324 36327 36331 36339 36344 36375 36378 36393 36397 36402 36406 36422 36428 36433 36442 36449 36451 36456 36459 36464 36473 36478 36485 36489 36507 36515 36528 36531 36535 36536 36554 36555 36564 36566 36577 36579 36582 36583 36594 36595 36598 36611 36621 36627 36633 36636 36660 36678 36686 36690 36704 36708 36714 36719 36725 36729 36736 36740 36746 36747 36752 36757 36758 36771 36777 36780 36785 36797 36802 36804 36811 36816 36818 36828 36838 36844 36847 36859 36865 36884 36887 36894 36895 36897 36916 36917 36918 36921 36935 36940 36941 36957 36965 36991 36992 37028 37037 37039 37055 37059 37076 37077 37081 37088 37098 37099 37106 37109 37116 37120 37121 37139 37147 37153 37154 37155 37161 37165 37172 37174 37184 37185 37188 37196 37199 37200 37202 37229 37233 37236 37246 37247 37250 37255 37261 37277 37296 37307 37315 37326 37327 37328 37329 37331 37335 37340 37341 37351 37356 37377 37383 37396 37402 37414 37416 37417 37419 37421 37423 37424 37429 37433 37439 37448 37450 37456 37457 37478 37495 37496 37505 37506 37507 37510 37517 37523 37528 37533 37536 37538 37539 37540 37544 37556 37557 37575 37612 37621 37630 37633 37637 37639 37641 37654 37662 37678 37682 37690 37693 37702 37706 37709 37711 37712 37713 37714 37718 37745 37746 37751 37752 37756 37761 37788 37801 37807 37821 37826 37827 37830 37838 37841 37847 37848 37850 37862 37868 37869 37870 37872 37882 37890 37900 37902 37918 37919 37923 37931 37933 37947 37951 37952 37964 37974 37989 37999 38001 38002 38008 38017 38020 38021 38023 38032 38037 38050 38054 38072 38079 38081 38083 38091 38102 38107 38116 38119 38121 38124 38125 38126 38130 38136 38146 38162 38165 38166 38167 38170 38179 38189 38190 38194 38201 38214 38215 38216 38222 38237 38240 38257 38258 38261 38264 38271 38272 38277 38280 38296 38302 38315 38321 38329 38331 38339 38381 38382 38385 38386 38408 38413 38426 38435 38440 38450 38460 38462 38467 38477 38478 38480 38485 38488 38491 38513 38523 38532 38537 38545 38546 38563 38564 38569 38574 38577 38578 38579 38584 38594 38602 38603 38604 38622 38623 38630 38645 38653 38662 38663 38664 38671 38685 38686 38705 38708 38709 38719 38721 38723 38728 38730 38740 38741 38755 38776 38779 38780 38788 38799 38815 38820 38826 38832 38849 38858 38863 38864 38866 38868 38881 38887 38888 38894 38895 38897 38908 38911 38919 38920 38923 38929 38941 38945 38947 38957 38958 38963 38965 38973 38984 39006 39007 39011 39015 39023 39026 39035 39038 39040 39042 39063 39070 39071 39077 39079 39081 39087 39090 39095 39096 39104 39112 39115 39117 39120 39121 39124 39125 39126 39131 39132 39147 39164 39169 39194 39212 39222 39230 39240 39252 39255 39262 39265 39276 39285 39290 39299 39305 39330 39333 39335 39342 39345 39349 39374 39386 39400 39409 39413 39416 39417 39418 39422 39427 39435 39439 39445 39448 39455 39460 39466 39468 39469 39479 39480 39490 39493 39496 39498 39504 39515 39532 39536 39541 39542 39545 39546 39548 39570 39574 39585 39586 39600 39608 39619 39626 39628 39635 39644 39655 39669 39675 39682 39685 39688 39700 39716 39724 39738 39740 39741 39742 39744 39748 39768 39774 39778 39780 39781 39784 39794 39795 39803 39814 39819 39820 39826 39828 39832 39835 39840 39841 39843 39844 39852 39863 39865 39866 39872 39879 39880 39891 39904 39908 39909 39919 39929 39931 39934 39944 39950 39951 39956 39958 39961 39962 39969 39970 39972 39980 39982 39983 39984 39989 39994 40010 40012 40023 40026 40027 40028 40032 40040 40041 40054 40059 40060 40072 40073 40078 40100 40160 40178 40179 40180 40183 40189 40190 40198 40200 40205 40206 40222 40234 40239 40254 40262 40271 40274 40293 40303 40309 40315 40328 40347 40365 40375 40377 40392 40396 40403 40411 40413 40426 40427 40438 40440 40443 40465 40483 40487 40506 40513 40514 40517 40536 40540 40555 40569 40571 40576 40602 40607 40609 40617 40620 40621 40626 40635 40638 40639 40643 40657 40660 40686 40692 40700 40709 40721 40722 40744 40746 40749 40756 40759 40763 40764 40767 40771 40781 40782 40789 40790 40791 40801 40806 40813 40814 40836 40839 40861 40866 40875 40878 40881 40884 40894 40906 40909 40916 40917 40919 40928 40929 40931 40933 40941 40943 40949 40952 40966 40967 40968 40971 40972 40977 41000 41012 41013 41014 41022 41043 41047 41049 41062 41082 41091 41102 41110 41118 41122 41135 41137 41140 41145 41147 41187 41204 41207 41220 41226 41227 41237 41254 41268 41300 41307 41313 41332 41333 41341 41343 41346 41349 41350 41360 41363 41364 41367 41380 41389 41399 41413 41417 41419 41431 41437 41448 41459 41464 41479 41493 41496 41507 41508 41518 41533 41546 41554 41556 41560 41561 41573 41576 41581 41588 41592 41593 41601 41604 41627 41629 41630 41640 41646 41659 41664 41665 41683 41686 41692 41694 41702 41705 41713 41735 41736 41738 41739 41765 41770 41776 41786 41787 41791 41796 41801 41803 41824 41843 41853 41867 41868 41876 41880 41891 41898 41903 41904 41923 41925 41927 41939 41943 41958 41966 41968 41975 41978 41990 41991 41994 42000 42001 42002 42006 42007 42010 42011 42015 42024 42025 42035 42047 42052 42065 42067 42073 42097 42102 42104 42108 42109 42132 42135 42141 42148 42152 42157 42158 42162 42168 42171 42175 42181 42183 42187 42188 42192 42202 42211 42216 42218 42220 42223 42225 42227 42239 42246 42247 42254 42259 42263 42264 42285 42291 42294 42309 42310 42311 42317 42319 42325 42338 42344 42351 42358 42375 42379 42384 42389 42403 42426 42436 42448 42454 42457 42459 42462 42471 42474 42475 42480 42481 42496 42507 42537 42545 42556 42559 42561 42567 42568 42571 42591 42595 42605 42607 42615 42620 42629 42631 42637 42638 42646 42650 42654 42656 42661 42665 42675 42682 42683 42684 42692 42693 42700 42701 42705 42712 42714 42718 42721 42727 42738 42739 42741 42742 42755 42761 42768 42774 42794 42803 42805 42815 42816 42822 42828 42829 42830 42834 42838 42843 42858 42868 42895 42899 42902 42908 42911 42926 42932 42934 42942 42950 42955 42961 42964 42975 42980 42991 43003 43010 43013 43022 43035 43039 43047 43061 43062 43067 43071 43073 43075 43080 43096 43104 43114 43122 43131 43137 43140 43149 43155 43162 43170 43192 43198 43212 43220 43224 43225 43243 43259 43263 43282 43284 43298 43329 43332 43351 43381 43383 43400 43402 43407 43415 43421 43430 43437 43438 43444 43457 43459 43472 43479 43481 43486 43488 43489 43502 43513 43526 43529 43536 43537 43540 43545 43561 43573 43589 43591 43595 43599 43600 43606 43608 43609 43616 43619 43623 43644 43652 43657 43675 43676 43677 43689 43690 43711 43719 43720 43722 43728 43737 43746 43747 43760 43768 43778 43786 43792 43796 43799 43809 43832 43841 43866 43869 43881 43896 43900 43903 43917 43921 43922 43927 43929 43932 43934 43941 43945 43951 43956 43966 43968 43974 43979 43980 43989 43996 44004 44009 44018 44033 44038 44044 44066 44070 44075 44081 44082 44097 44108 44113 44119 44121 44140 44144 44145 44158 44160 44173 44179 44185 44193 44195 44203 44209 44212 44215 44220 44223 44238 44248 44253 44259 44267 44268 44274 44279 44292 44293 44298 44307 44313 44322 44325 44345 44348 44350 44355 44361 44373 44386 44388 44396 44403 44417 44427 44439 44441 44450 44452 44454 44460 44463 44464 44480 44481 44483 44484 44487 44493 44494 44519 44525 44532 44542 44543 44549 44555 44560 44571 44575 44582 44585 44587 44608 44613 44614 44624 44633 44641 44650 44661 44663 44678 44683 44686 44698 44713 44734 44735 44750 44761 44770 44775 44778 44806 44810 44816 44818 44827 44834 44851 44860 44871 44891 44903 44913 44915 44916 44920 44925 44928 44929 44932 44942 44945 44946 44954 44961 44962 44964 44972 44986 44995 44997 44999 45013 45020 45024 45025 45026 45043 45050 45052 45062 45072 45078 45082 45097 45098 45101 45104 45109 45113 45124 45137 45140 45141 45148 45157 45178 45184 45186 45194 45206 45211 45218 45220 45223 45224 45234 45247 45257 45262 45267 45270 45272 45295 45312 45315 45324 45328 45337 45338 45343 45371 45372 45377 45384 45395 45400 45401 45421 45424 45433 45436 45450 45456 45465 45472 45481 45489 45492 45494 45498 45499 45501 45509 45512 45514 45537 45538 45540 45544 45546 45548 45549 45550 45552 45555 45564 45570 45574 45589 45597 45598 45617 45649 45675 45676 45677 45682 45685 45688 45691 45702 45708 45710 45720 45724 45730 45739 45744 45748 45750 45756 45757 45777 45784 45794 45809 45814 45816 45827 45836 45845 45846 45849 45852 45855 45869 45875 45886 45898 45925 45935 45940 45943 45946 45954 45965 45972 45992 45993 45999 46001 46005 46008 46020 46022 46023 46028 46036 46037 46042 46044 46056 46061 46092 46101 46115 46118 46126 46132 46135 46140 46149 46152 46153 46156 46157 46159 46180 46197 46198 46199 46200 46205 46206 46210 46213 46221 46223 46225 46229 46254 46255 46259 46267 46272 46273 46275 46281 46291 46292 46303 46317 46325 46327 46333 46359 46370 46371 46386 46390 46392 46398 46408 46414 46422 46423 46426 46427 46437 46438 46480 46481 46482 46488 46490 46506 46516 46534 46538 46545 46547 46555 46558 46559 46575 46586 46591 46598 46602 46607 46615 46619 46620 46622 46643 46651 46652 46666 46670 46672 46676 46685 46687 46691 46700 46710 46723 46724 46727 46729 46741 46747 46751 46752 46753 46756 46759 46760 46771 46773 46784 46800 46822 46834 46841 46842 46850 46851 46854 46858 46859 46863 46866 46877 46881 46887 46890 46892 46903 46909 46910 46914 46918 46926 46927 46930 46932 46951 46954 46955 46959 46974 46977 46982 47000 47001 47003 47007 47014 47022 47026 47028 47035 47037 47039 47056 47064 47065 47079 47083 47089 47090 47108 47119 47122 47129 47131 47133 47143 47144 47161 47169 47174 47176 47177 47181 47185 47192 47193 47196 47205 47214 47240 47245 47263 47267 47281 47284 47295 47302 47307 47330 47332 47334 47335 47339 47340 47346 47351 47352 47363 47370 47379 47440 47458 47461 47464 47465 47471 47472 47473 47474 47475 47482 47492 47494 47507 47511 47514 47523 47524 47525 47539 47546 47552 47559 47564 47573 47574 47585 47609 47610 47620 47622 47632 47633 47638 47653 47664 47694 47701 47703 47715 47716 47718 47719 47720 47725 47732 47736 47738 47739 47753 47754 47759 47762 47767 47768 47769 47778 47785 47786 47801 47808 47815 47829 47830 47853 47857 47861 47867 47871 47884 47895 47905 47914 47926 47928 47934 47949 47970 47986 47991 47994 47999 48002 48014 48015 48019 48025 48037 48044 48063 48068 48071 48072 48073 48085 48087 48093 48094 48095 48097 48099 48102 48109 48111 48115 48120 48121 48123 48140 48147 48149 48161 48185 48190 48198 48202 48214 48216 48219 48229 48243 48256 48267 48272 48273 48275 48277 48281 48285 48288 48296 48297 48305 48312 48317 48319 48323 48325 48326 48336 48344 48371 48372 48383 48385 48393 48415 48416 48424 48431 48433 48445 48455 48462 48469 48473 48483 48486 48497 48498 48515 48519 48529 48537 48544 48547 48548 48549 48554 48555 48571 48572 48573 48574 48578 48584 48587 48589 48597 48602 48604 48605 48618 48623 48626 48627 48631 48632 48634 48643 48658 48669 48691 48698 48702 48704 48710 48711 48717 48722 48731 48735 48737 48740 48749 48758 48762 48766 48769 48786 48787 48790 48801 48802 48815 48816 48821 48826 48827 48839 48869 48873 48879 48883 48884 48885 48899 48900 48922 48924 48927 48940 48944 48964 48975 48993 48995 49000 49008 49009 49012 49014 49021 49026 49029 49040 49044 49046 49061 49062 49063 49071 49075 49087 49090 49105 49110 49118 49119 49122 49128 49143 49145 49149 49150 49153 49178 49179 49181 49187 49190 49197 49198 49203 49206 49210 49223 49235 49237 49245 49246 49251 49254 49256 49262 49271 49278 49290 49297 49298 49311 49313 49328 49337 49341 49355 49357 49367 49370 49371 49375 49385 49390 49392 49393 49423 49427 49428 49447 49454 49455 49459 49463 49471 49472 49477 49478 49481 49487 49491 49493 49506 49510 49519 49531 49538 49540 49548 49554 49560 49567 49572 49580 49586 49589 49592 49596 49597 49600 49607 49610 49623 49633 49639 49648 49651 49670 49671 49680 49683 49686 49688 49695 49704 49710 49715 49718 49723 49734 49737 49749 49750 49752 49754 49755 49760 49761 49775 49783 49806 49828 49832 49835 49838 49840 49843 49852 49875 49876 49897 49910 49935 49942 49944 49948 49959 49962 49964 49984 49986 49988 49989 49997 49998 50006 50013 50017 50022 50044 50057 50058 50066 50071 50080 50091 50101 50103 50104 50110 50114 50117 50121 50124 50126 50131 50133 50142 50143 50149 50151 50159 50168 50198 50200 50209 50228 50230 50234 50245 50247 50253 50258 50264 50271 50277 50282 50283 50284 50288 50298 50300 50302 50303 50310 50314 50317 50322 50329 50330 50334 50336 50342 50344 50371 50372 50382 50386 50390 50391 50392 50397 50402 50417 50423 50432 50436 50439 50447 50452 50455 50456 50467 50475 50476 50479 50494 50498 50499 50501 50504 50505 50518 50519 50533 50538 50542 50548 50560 50564 50570 50586 50592 50597 50603 50611 50617 50622 50626 50635 50648 50649 50651 50658 50660 50661 50665 50678 50679 50680 50693 50695 50702 50703 50742 50746 50748 50756 50758 50788 50803 50818 50826 50838 50841 50842 50843 50854 50869 50880 50892 50893 50905 50911 50922 50926 50933 50940 50941 50947 50948 50956 50967 50976 50987 50988 50991 50997 50998 51014 51016 51018 51023 51024 51051 51057 51059 51060 51067 51069 51082 51091 51098 51099 51101 51109 51112 51115 51121 51128 51134 51139 51147 51149 51152 51160 51161 51163 51167 51169 51172 51181 51200 51208 51210 51227 51237 51243 51253 51254 51274 51298 51299 51300 51301 51302 51308 51312 51313 51318 51320 51321 51322 51328 51337 51346 51350 51395 51397 51398 51402 51407 51410 51414 51419 51420 51425 51428 51430 51432 51436 51450 51456 51498 51504 51515 51518 51519 51524 51527 51528 51533 51553 51558 51564 51567 51568 51584 51588 51593 51594 51601 51604 51612 51621 51629 51631 51632 51634 51636 51639 51653 51655 51661 51674 51692 51696 51697 51701 51707 51715 51725 51726 51732 51740 51753 51780 51786 51789 51791 51792 51793 51796 51800 51805 51808 51809 51815 51816 51819 51821 51823 51826 51827 51829 51841 51844 51848 51849 51867 51873 51879 51880 51887 51899 51906 51909 51913 51914 51916 51930 51933 51936 51938 51957 51958 51959 51962 51975 51978 51980 51981 51984 51991 52001 52007 52010 52020 52026 52027 52030 52046 52047 52058 52059 52064 52069 52070 52076 52114 52123 52131 52134 52135 52136 52140 52149 52156 52157 52158 52161 52164 52168 52185 52187 52198 52206 52218 52228 52230 52236 52241 52265 52266 52295 52296 52300 52311 52312 52317 52322 52326 52332 52337 52341 52345 52351 52353 52359 52366 52370 52375 52378 52380 52382 52385 52388 52401 52405 52410 52411 52415 52430 52431 52432 52434 52450 52460 52472 52478 52480 52492 52499 52507 52510 52515 52517 52525 52526 52527 52557 52561 52564 52567 52572 52589 52599 52606 52612 52613 52631 52632 52635 52637 52645 52646 52648 52650 52653 52669 52671 52673 52678 52682 52683 52685 52686 52695 52696 52703 52712 52715 52718 52726 52729 52733 52734 52736 52739 52749 52750 52753 52755 52760 52764 52770 52771 52789 52797 52808 52813 52814 52822 52840 52848 52853 52865 52868 52907 52926 52936 52939 52964 52968 52969 52980 52986 52996 53002 53007 53018 53019 53021 53022 53030 53039 53045 53049 53051 53052 53055 53061 53064 53072 53079 53082 53084 53085 53090 53099 53107 53131 53134 53148 53152 53156 53164 53165 53173 53180 53188 53194 53248 53250 53253 53260 53276 53283 53288 53289 53290 53295 53299 53301 53317 53322 53324 53325 53334 53335 53338 53347 53349 53352 53357 53358 53363 53382 53385 53390 53392 53398 53408 53409 53415 53421 53427 53429 53434 53452 53458 53459 53466 53469 53470 53481 53488 53495 53498 53506 53514 53515 53517 53519 53524 53529 53531 53532 53534 53542 53544 53547 53552 53557 53563 53565 53568 53574 53576 53587 53588 53594 53602 53619 53629 53637 53640 53647 53648 53649 53655 53664 53668 53670 53676 53687 53699 53707 53715 53719 53729 53735 53742 53751 53756 53778 53784 53787 53794 53806 53813 53827 53832 53842 53843 53858 53863 53864 53867 53870 53883 53888 53889 53892 53903 53909 53910 53911 53913 53921 53925 53927 53931 53939 53941 53944 53951 53954 53966 53968 53993 53994 53998 54003 54006 54007 54010 54035 54057 54063 54075 54076 54078 54090 54098 54107 54111 54112 54116 54123 54124 54126 54130 54133 54135 54141 54150 54160 54166 54177 54187 54190 54191 54195 54201 54207 54214 54220 54223 54225 54228 54236 54239 54243 54244 54246 54264 54265 54267 54274 54276 54280 54289 54290 54294 54310 54313 54315 54320 54323 54327 54333 54349 54350 54353 54365 54373 54376 54391 54394 54401 54405 54411 54412 54416 54417 54424 54428 54437 54441 54448 54454 54456 54462 54471 54481 54488 54498 54505 54509 54519 54523 54532 54535 54538 54547 54548 54556 54559 54567 54593 54598 54601 54607 54612 54613 54616 54619 54625 54629 54631 54647 54649 54658 54664 54665 54674 54675 54680 54682 54687 54690 54699 54713 54717 54722 54742 54744 54770 54775 54778 54783 54787 54788 54789 54790 54797 54798 54799 54810 54811 54812 54815 54827 54833 54839 54863 54864 54865 54867 54871 54876 54882 54896 54901 54907 54919 54925 54928 54934 54939 54946 54962 54966 54976 54986 54990 54994 54995 54997 54998 55001 55006 55012 55036 55055 55056 55061 55064 55071 55072 55075 55087 55106 55108 55126 55128 55131 55133 55149 55154 55155 55162 55165 55167 55191 55195 55207 55210 55218 55220 55225 55227 55229 55242 55255 55257 55265 55275 55290 55294 55299 55312 55318 55324 55357 55361 55362 55365 55371 55373 55381 55385 55386 55387 55393 55402 55410 55417 55422 55425 55426 55427 55430 55433 55440 55442 55447 55452 55454 55455 55456 55458 55459 55478 55479 55500 55501 55506 55514 55522 55523 55524 55541 55551 55554 55563 55564 55570 55600 55604 55608 55609 55613 55619 55625 55633 55639 55648 55672 55677 55678 55691 55699 55705 55709 55710 55732 55733 55742 55746 55756 55757 55759 55765 55775 55779 55786 55796 55805 55819 55820 55821 55822 55824 55849 55853 55855 55873 55884 55886 55906 55917 55919 55925 55928 55940 55942 55952 55954 55964 55966 55972 55975 55979 55980 55990 55995 55999 56007 56008 56009 56015 56020 56027 56030 56047 56049 56063 56067 56068 56070 56082 56090 56098 56100 56101 56110 56117 56119 56122 56126 56131 56144 56146 56171 56189 56195 56197 56203 56209 56210 56213 56214 56228 56244 56250 56255 56273 56281 56288 56295 56305 56314 56345 56360 56362 56363 56366 56374 56383 56385 56387 56388 56396 56402 56403 56414 56434 56444 56445 56452 56453 56456 56458 56473 56475 56479 56482 56483 56487 56500 56516 56517 56527 56542 56543 56545 56547 56558 56561 56563 56564 56579 56586 56595 56624 56625 56632 56633 56640 56644 56645 56665 56667 56669 56675 56678 56680 56682 56690 56696 56704 56705 56711 56712 56717 56721 56727 56734 56737 56745 56757 56762 56774 56780 56804 56810 56811 56815 56828 56832 56838 56842 56845 56851 56853 56855 56862 56872 56892 56935 56940 56941 56946 56947 56961 56965 56966 56977 56986 56990 56992 57012 57015 57023 57025 57031 57063 57070 57075 57094 57096 57103 57104 57110 57111 57118 57135 57160 57165 57171 57173 57177 57197 57203 57206 57219 57225 57227 57238 57241 57247 57250 57257 57263 57270 57271 57273 57275 57308 57309 57315 57323 57347 57354 57367 57374 57375 57383 57388 57394 57397 57403 57413 57416 57432 57445 57453 57461 57463 57475 57493 57498 57508 57518 57531 57534 57546 57547 57551 57553 57558 57559 57560 57564 57586 57598 57604 57607 57609 57617 57626 57637 57643 57648 57653 57655 57673 57674 57688 57690 57694 57697 57698 57709 57716 57724 57727 57732 57737 57760 57765 57768 57778 57782 57800 57809 57810 57829 57830 57831 57845 57847 57864 57875 57876 57881 57897 57899 57934 57935 57943 57954 57956 57965 57969 57971 57977 57980 57982 57984 57988 57989 57994 57999 58010 58014 58021 58023 58025 58034 58035 58048 58063 58064 58070 58074 58075 58081 58100 58102 58109 58112 58132 58135 58161 58168 58177 58182 58184 58185 58216 58218 58222 58231 58237 58242 58261 58269 58283 58288 58291 58314 58321 58332 58335 58338 58339 58345 58348 58349 58373 58380 58381 58386 58405 58407 58410 58413 58420 58446 58448 58454 58467 58478 58479 58480 58493 58501 58503 58506 58508 58519 58534 58542 58544 58551 58555 58556 58557 58560 58564 58565 58573 58578 58582 58587 58589 58590 58597 58602 58612 58614 58621 58625 58629 58642 58643 58654 58655 58666 58673 58680 58688 58691 58695 58698 58706 58709 58717 58727 58736 58748 58751 58753 58763 58766 58773 58775 58795 58801 58804 58806 58815 58848 58855 58867 58871 58874 58876 58882 58887 58893 58898 58899 58903 58929 58931 58933 58934 58940 58943 58966 58967 58972 58976 58977 58982 58984 58986 58995 58996 59014 59019 59024 59026 59030 59033 59052 59068 59073 59087 59095 59097 59113 59121 59122 59124 59131 59145 59152 59163 59177 59194 59200 59201 59207 59212 59218 59226 59231 59234 59235 59236 59239 59245 59251 59253 59259 59260 59280 59285 59287 59291 59295 59301 59312 59314 59330 59334 59336 59378 59379 59386 59391 59392 59394 59410 59421 59425 59426 59429 59435 59444 59448 59452 59457 59469 59480 59487 59504 59509 59521 59534 59537 59540 59546 59553 59579 59581 59584 59594 59613 59626 59628 59629 59648 59670 59673 59679 59687 59691 59695 59696 59704 59707 59711 59717 59719 59724 59727 59730 59733 59735 59761 59769 59770 59772 59774 59778 59786 59790 59800 59805 59806 59815 59824 59842 59847 59854 59857 59871 59879 59883 59893 59897 59908 59911 59916 59918 59939 59966 59972 59994 59997 60006 60008 60009 60012 60015 60020 60021 60024 60031 60036 60041 60047 60051 60055 60070 60082 60093 60094 60101 60103 60107 60112 60115 60121 60134 60146 60150 60152 60161 60184 60185 60186 60204 60207 60223 60225 60229 60237 60238 60243 60245 60267 60268 60273 60280 60287 60297 60299 60303 60305 60310 60313 60318 60320 60321 60323 60328 60330 60335 60339 60343 60351 60354 60355 60363 60366 60376 60384 60393 60394 60412 60420 60428 60431 60435 60436 60446 60458 60459 60463 60471 60472 60475 60476 60482 60487 60494 60500 60512 60518 60519 60520 60531 60535 60542 60546 60548 60552 60559 60570 60577 60578 60579 60585 60591 60592 60593 60621 60628 60630 60643 60645 60647 60649 60660 60661 60677 60679 60685 60721 60722 60734 60744 60764 60767 60770 60787 60788 60797 60803 60808 60810 60821 60869 60873 60883 60884 60889 60893 60902 60903 60906 60912 60915 60916 60918 60919 60927 60928 60945 60966 60983 60994 60996 61000 61002 61004 61008 61013 61030 61039 61045 61046 61062 61067 61072 61073 61082 61084 61085 61089 61095 61096 61104 61117 61128 61147 61157 61160 61169 61173 61202 61205 61213 61215 61230 61232 61235 61246 61248 61253 61257 61260 61261 61266 61274 61318 61320 61331 61339 61340 61344 61348 61353 61354 61358 61360 61365 61371 61373 61385 61387 61412 61431 61432 61445 61452 61465 61473 61484 61488 61499 61511 61520 61521 61524 61530 61544 61546 61548 61550 61558 61560 61587 61598 61601 61612 61613 61616 61625 61626 61641 61644 61645 61662 61668 61681 61688 61698 61699 61703 61708 61710 61731 61756 61764 61784 61810 61815 61819 61844 61852 61862 61865 61866 61877 61898 61900 61904 61926 61930 61934 61944 61956 61960 61970 61979 61995 62001 62003 62005 62007 62008 62009 62013 62017 62019 62027 62039 62055 62058 62059 62063 62064 62082 62089 62092 62109 62133 62135 62145 62150 62180 62183 62185 62190 62193 62197 62207 62218 62223 62224 62254 62256 62275 62276 62281 62289 62292 62294 62297 62302 62315 62317 62331 62335 62336 62346 62366 62376 62378 62384 62395 62397 62401 62410 62420 62428 62429 62433 62436 62444 62455 62460 62466 62468 62471 62487 62499 62502 62504 62514 62518 62519 62523 62527 62536 62539 62543 62554 62563 62564 62569 62587 62605 62606 62607 62612 62621 62622 62640 62641 62647 62650 62658 62677 62695 62697 62698 62701 62721 62734 62738 62744 62761 62768 62788 62804 62809 62812 62815 62817 62826 62832 62845 62846 62849 62852 62854 62857 62864 62866 62870 62871 62884 62885 62910 62928 62929 62939 62949 62952 62968 62971 62972 62978 62992 62998 63009 63014 63017 63026 63033 63049 63061 63077 63082 63089 63090 63104 63107 63119 63120 63127 63131 63136 63139 63144 63147 63152 63161 63166 63188 63189 63194 63209 63244 63279 63281 63286 63294 63295 63309 63313 63314 63317 63322 63332 63337 63357 63359 63361 63368 63393 63395 63415 63421 63455 63465 63468 63474 63475 63481 63501 63527 63531 63533 63535 63536 63559 63562 63574 63577 63584 63586 63590 63593 63598 63600 63601 63602 63607 63609 63610 63622 63623 63624 63626 63630 63633 63639 63641 63642 63645 63647 63655 63669 63672 63676 63697 63705 63710 63715 63720 63726 63732 63742 63743 63745 63749 63761 63776 63794 63795 63798 63801 63822 63824 63832 63845 63854 63856 63868 63873 63879 63883 63886 63904 63915 63938 63943 63946 63961 63963 63990 64004 64012 64021 64033 64035 64037 64054 64070 64075 64080 64082 64086 64091 64103 64113 64129 64133 64134 64135 64141 64148 64152 64172 64174 64175 64186 64187 64193 64201 64206 64212 64214 64215 64217 64226 64237 64242 64246 64251 64256 64257 64268 64274 64276 64277 64285 64298 64307 64310 64326 64327 64328 64333 64337 64338 64342 64361 64375 64380 64386 64391 64397 64404 64406 64414 64417 64429 64430 64433 64434 64451 64455 64458 64468 64473 64479 64481 64487 64488 64498 64505 64520 64527 64529 64532 64546 64548 64549 64557 64563 64579 64581 64590 64595 64597 64599 64617 64619 64620 64626 64629 64637 64673 64684 64686 64693 64712 64714 64720 64727 64748 64753 64764 64767 64785 64795 64798 64802 64804 64805 64822 64824 64835 64847 64851 64866 64870 64876 64882 64883 64894 64899 64906 64910 64911 64913 64919 64927 64930 64932 64934 64938 64941 64944 64957 64960 64966 64967 64969 64977 64985 64988 65006 65008 65015 65026 65027 65038 65053 65087 65106 65114 65120 65125 65130 65138 65177 65180 65191 65201 65247 65263 65269 65271 65283 65288 65294 65310 65315 65317 65327 65328 65332 65334 65340 65342 65388 65397 65398 65399 65404 65411 65417 65419 65425 65428 65431 65432 65439 65443 65448 65451 65458 65460 65479 65484 65499 65503 65514 65516 65517 65537 65547 65555 65558 65562 65567 65568 65583 65594 65595 65607 65608 65609 65618 65621 65622 65630 65642 65648 65653 65659 65672 65673 65688 65694 65708 65725 65732 65733 65751 65758 65762 65765 65779 65801 65802 65817 65825 65836 65847 65855 65860 65864 65867 65871 65880 65885 65887 65894 65896 65897 65903 65923 65933 65939 65946 65951 65957 65992 65995 66002 66008 66013 66024 66033 66036 66038 66044 66048 66053 66054 66056 66061 66062 66069 66073 66075 66077 66078 66082 66088 66095 66096 66106 66117 66125 66129 66133 66140 66150 66161 66193 66196 66220 66223 66232 66236 66238 66244 66259 66266 66269 66270 66272 66278 66302 66303 66318 66319 66328 66331 66335 66337 66338 66342 66346 66347 66353 66354 66364 66365 66370 66371 66372 66373 66383 66389 66392 66393 66397 66406 66408 66410 66412 66420 66431 66432 66445 66460 66470 66486 66492 66501 66502 66512 66529 66530 66532 66533 66535 66543 66545 66549 66551 66563 66564 66577 66582 66585 66589 66603 66608 66614 66625 66638 66640 66642 66644 66654 66658 66665 66667 66673 66684 66691 66694 66703 66704 66709 66711 66715 66727 66736 66738 66742 66745 66756 66760 66762 66765 66770 66799 66813 66823 66832 66835 66844 66851 66857 66862 66886 66889 66906 66907 66909 66910 66913 66917 66918 66922 66923 66925 66930 66934 66937 66948 66962 66982 66983 66984 66988 66996 67011 67014 67015 67024 67029 67033 67036 67047 67054 67055 67057 67060 67061 67069 67072 67079 67083 67088 67097 67109 67113 67122 67127 67130 67131 67157 67163 67166 67193 67194 67198 67204 67208 67228 67239 67244 67245 67249 67250 67254 67255 67260 67305 67307 67314 67315 67317 67329 67330 67343 67367 67372 67376 67377 67378 67379 67381 67383 67387 67396 67397 67406 67414 67415 67416 67424 67428 67445 67449 67450 67452 67470 67471 67482 67489 67499 67503 67504 67508 67515 67519 67527 67534 67537 67540 67545 67546 67548 67549 67552 67554 67562 67567 67568 67570 67574 67581 67607 67608 67613 67619 67631 67632 67634 67645 67647 67648 67668 67670 67671 67678 67699 67705 67706 67711 67718 67741 67752 67756 67761 67765 67767 67769 67771 67777 67788 67806 67808 67811 67814 67831 67833 67861 67862 67870 67875 67880 67881 67888 67894 67896 67910 67930 67931 67942 67944 67950 67951 67953 67954 67956 67968 67978 67996 68000 68001 68002 68010 68014 68028 68033 68038 68050 68055 68059 68092 68106 68107 68117 68141 68155 68158 68164 68173 68177 68178 68181 68185 68190 68194 68195 68198 68215 68223 68237 68261 68266 68270 68275 68276 68288 68310 68314 68321 68326 68333 68334 68345 68346 68354 68357 68358 68371 68375 68377 68380 68383 68388 68393 68396 68403 68415 68421 68425 68431 68432 68433 68438 68440 68448 68450 68452 68456 68458 68463 68464 68482 68484 68486 68494 68508 68521 68524 68539 68556 68568 68583 68598 68600 68602 68609 68614 68615 68627 68631 68632 68639 68643 68645 68656 68657 68670 68675 68678 68687 68693 68695 68711 68714 68725 68727 68731 68737 68739 68743 68750 68760 68761 68780 68781 68782 68784 68789 68796 68808 68813 68815 68816 68829 68832 68833 68838 68846 68852 68856 68875 68889 68894 68898 68903 68910 68918 68925 68930 68936 68938 68939 68941 68955 68960 68961 68962 68977 68992 68993 68999 69008 69009 69026 69035 69039 69042 69046 69053 69063 69068 69072 69074 69078 69080 69085 69087 69093 69094 69099 69122 69141 69142 69166 69168 69175 69194 69197 69209 69217 69218 69221 69234 69242 69243 69248 69252 69253 69260 69261 69262 69269 69282 69286 69293 69294 69299 69302 69306 69309 69311 69318 69321 69322 69326 69334 69342 69349 69358 69363 69369 69372 69388 69389 69390 69391 69400 69423 69426 69433 69438 69444 69470 69472 69473 69474 69482 69495 69515 69527 69537 69538 69539 69543 69553 69555 69557 69558 69568 69584 69587 69594 69613 69620 69621 69623 69638 69641 69658 69660 69672 69677 69681 69691 69692 69696 69707 69708 69709 69714 69722 69723 69731 69742 69744 69746 69750 69751 69761 69774 69777 69790 69803 69808 69817 69829 69835 69847 69850 69851 69855 69861 69863 69865 69867 69869 69876 69890 69901 69912 69914 69915 69921 69925 69929 69933 69944 69956 69957 69960 69963 69980 69998 70009 70015 70021 70024 70025 70043 70049 70050 70051 70059 70064 70071 70079 70081 70102 70104 70105 70108 70125 70126 70129 70144 70149 70165 70172 70176 70184 70191 70192 70203 70204 70208 70213 70218 70223 70226 70236 70240 70242 70243 70246 70253 70264 70267 70270 70276 70281 70287 70288 70291 70303 70305 70314 70316 70323 70336 70341 70367 70368 70369 70377 70381 70403 70404 70411 70418 70420 70430 70431 70436 70438 70440 70448 70449 70450 70459 70484 70486 70499 70506 70508 70509 70520 70526 70532 70536 70541 70547 70551 70578 70592 70598 70599 70600 70608 70610 70615 70623 70632 70636 70639 70640 70644 70648 70653 70664 70676 70685 70688 70697 70700 70707 70708 70709 70710 70716 70718 70721 70728 70772 70783 70792 70793 70795 70801 70804 70816 70826 70832 70833 70841 70845 70851 70856 70864 70868 70874 70875 70877 70889 70899 70902 70915 70921 70925 70932 70933 70934 70959 70968 70976 70982 70988 71000 71009 71016 71031 71038 71046 71047 71063 71071 71078 71094 71095 71102 71103 71104 71105 71106 71109 71114 71115 71122 71125 71129 71140 71145 71154 71157 71158 71167 71175 71184 71187 71198 71200 71213 71216 71229 71237 71248 71264 71277 71285 71303 71307 71313 71320 71327 71332 71344 71355 71360 71363 71364 71366 71380 71388 71390 71399 71401 71409 71412 71417 71419 71432 71448 71451 71452 71462 71463 71483 71486 71494 71496 71529 71538 71545 71558 71573 71580 71581 71584 71594 71602 71606 71610 71620 71635 71661 71668 71669 71671 71697 71712 71724 71736 71740 71743 71753 71756 71759 71763 71766 71768 71769 71775 71785 71786 71796 71806 71812 71815 71819 71821 71836 71840 71842 71844 71858 71860 71863 71866 71867 71873 71884 71890 71897 71898 71900 71907 71910 71912 71920 71931 71944 71955 71959 71971 71976 71978 71995 71999 72010 72023 72047 72085 72095 72106 72115 72120 72125 72128 72131 72133 72148 72158 72168 72184 72186 72190 72195 72199 72206 72207 72211 72213 72215 72222 72231 72232 72239 72247 72252 72258 72269 72281 72286 72291 72294 72315 72317 72321 72325 72327 72328 72330 72341 72343 72350 72364 72378 72384 72387 72392 72402 72407 72412 72413 72416 72418 72419 72425 72454 72457 72460 72462 72467 72471 72498 72501 72505 72507 72526 72534 72557 72560 72576 72582 72594 72595 72604 72608 72615 72619 72625 72636 72642 72643 72647 72650 72657 72662 72663 72674 72688 72714 72715 72720 72730 72732 72737 72738 72749 72750 72763 72770 72771 72772 72777 72781 72783 72792 72798 72801 72804 72810 72817 72821 72829 72833 72837 72856 72860 72869 72874 72878 72885 72903 72912 72915 72919 72926 72927 72928 72945 72954 72968 72969 72973 72974 72976 72985 72997 72998 73002 73003 73025 73026 73036 73037 73038 73045 73049 73053 73057 73059 73060 73064 73072 73075 73077 73087 73098 73101 73102 73107 73119 73124 73136 73144 73145 73155 73175 73176 73180 73195 73196 73212 73225 73227 73235 73244 73259 73265 73268 73300 73313 73329 73338 73339 73352 73360 73363 73379 73393 73398 73399 73402 73407 73408 73425 73426 73427 73430 73445 73451 73454 73458 73475 73477 73507 73511 73518 73520 73543 73548 73551 73560 73576 73577 73579 73580 73584 73594 73601 73612 73613 73633 73639 73641 73668 73671 73675 73677 73679 73682 73689 73695 73696 73700 73709 73714 73716 73728 73735 73741 73744 73749 73755 73757 73764 73767 73770 73772 73774 73776 73780 73782 73791 73793 73795 73824 73826 73831 73834 73837 73838 73845 73851 73855 73866 73870 73875 73881 73889 73890 73895 73900 73908 73909 73915 73917 73921 73924 73932 73938 73940 73947 73949 73964 73978 73983 74003 74008 74009 74012 74035 74036 74047 74060 74077 74079 74086 74087 74088 74089 74091 74098 74106 74109 74112 74144 74148 74154 74159 74169 74179 74183 74189 74207 74215 74218 74219 74222 74229 74234 74241 74246 74260 74261 74263 74275 74281 74286 74289 74291 74300 74309 74311 74320 74326 74327 74336 74348 74352 74377 74384 74386 74388 74390 74392 74399 74401 74421 74449 74463 74466 74470 74474 74482 74483 74485 74486 74494 74497 74500 74502 74510 74511 74544 74564 74566 74573 74575 74578 74596 74621 74622 74623 74627 74640 74652 74665 74668 74670 74680 74683 74684 74696 74698 74700 74708 74714 74717 74732 74736 74756 74758 74759 74761 74763 74764 74776 74782 74790 74793 74804 74807 74814 74817 74825 74826 74840 74845 74860 74863 74864 74867 74879 74885 74897 74904 74922 74927 74928 74953 74959 74970 74978 74981 74986 74988 74989 74999 75004 75005 75008 75014 75021 75028 75031 75034 75036 75039 75054 75067 75078 75082 75098 75105 75107 75113 75118 75123 75128 75130 75146 75150 75151 75162 75168 75174 75177 75178 75188 75189 75192 75195 75198 75202 75203 75210 75213 75219 75224 75226 75229 75240 75246 75249 75252 75256 75257 75260 75261 75268 75275 75281 75290 75297 75304 75306 75307 75309 75312 75321 75326 75334 75342 75352 75363 75365 75376 75378 75412 75431 75432 75438 75460 75488 75508 75518 75533 75535 75544 75550 75557 75565 75570 75572 75584 75585 75595 75605 75607 75610 75616 75626 75630 75640 75648 75656 75658 75661 75673 75679 75682 75683 75689 75694 75701 75705 75738 75740 75742 75747 75748 75755 75764 75772 75786 75795 75799 75800 75806 75827 75837 75840 75858 75876 75879 75893 75896 75899 75900 75905 75907 75911 75912 75914 75921 75934 75941 75943 75944 75946 75950 75951 75956 75959 75960 75964 75968 75974 75978 75979 75983 76001 76003 76013 76020 76030 76038 76046 76059 76062 76063 76068 76109 76118 76121 76126 76129 76135 76143 76156 76160 76165 76174 76178 76182 76192 76205 76206 76207 76212 76221 76226 76234 76236 76239 76244 76248 76257 76258 76271 76272 76283 76300 76303 76308 76311 76313 76317 76329 76330 76331 76333 76337 76341 76353 76356 76361 76364 76373 76378 76388 76395 76401 76413 76416 76425 76441 76465 76477 76478 76479 76480 76488 76490 76491 76494 76499 76508 76521 76522 76523 76525 76535 76548 76549 76555 76564 76567 76572 76578 76581 76585 76593 76594 76596 76601 76605 76609 76617 76620 76627 76630 76635 76646 76647 76652 76657 76664 76668 76671 76674 76682 76688 76693 76695 76702 76704 76705 76710 76711 76723 76727 76750 76754 76757 76766 76783 76793 76803 76806 76809 76814 76820 76833 76836 76840 76842 76846 76853 76858 76866 76867 76879 76880 76895 76901 76902 76907 76911 76916 76917 76941 76944 76951 76964 76972 76975 76988 76995 77002 77010 77014 77017 77018 77030 77031 77032 77036 77038 77040 77044 77048 77051 77063 77066 77069 77073 77074 77075 77081 77082 77084 77095 77116 77124 77128 77129 77136 77144 77158 77170 77172 77205 77213 77242 77246 77258 77261 77262 77267 77284 77289 77298 77301 77308 77312 77313 77314 77324 77336 77337 77338 77353 77358 77375 77402 77412 77418 77420 77421 77436 77441 77445 77447 77450 77454 77460 77465 77493 77498 77499 77503 77508 77519 77531 77532 77534 77542 77545 77546 77558 77572 77576 77580 77594 77596 77601 77608 77610 77618 77619 77637 77647 77650 77657 77663 77676 77691 77694 77695 77701 77715 77725 77726 77728 77730 77734 77751 77771 77782 77784 77785 77786 77790 77791 77804 77813 77816 77826 77827 77828 77832 77841 77862 77864 77868 77869 77870 77881 77883 77891 77901 77916 77926 77934 77940 77962 77968 77973 77979 77981 77984 77986 77987 77989 77996 77997 78004 78009 78019 78023 78027 78029 78039 78051 78054 78055 78065 78068 78073 78084 78093 78099 78104 78107 78108 78110 78114 78120 78127 78129 78130 78137 78139 78140 78142 78143 78145 78146 78150 78156 78158 78163 78164 78173 78177 78180 78185 78187 78191 78192 78199 78205 78208 78212 78216 78218 78226 78229 78237 78242 78259 78263 78274 78286 78312 78321 78327 78339 78344 78371 78377 78387 78393 78406 78408 78410 78411 78413 78425 78433 78437 78438 78454 78466 78479 78481 78485 78488 78497 78500 78502 78515 78524 78529 78534 78536 78540 78541 78549 78553 78559 78560 78573 78574 78582 78584 78596 78603 78604 78610 78611 78618 78628 78635 78647 78652 78660 78669 78674 78687 78688 78689 78690 78691 78698 78704 78710 78714 78715 78718 78728 78737 78738 78750 78764 78766 78767 78777 78782 78784 78794 78796 78807 78818 78824 78825 78838 78839 78840 78847 78851 78856 78866 78869 78870 78872 78874 78877 78884 78885 78891 78896 78919 78930 78939 78946 78947 78956 78959 78982 78992 78995 78996 79004 79014 79016 79017 79024 79025 79038 79042 79045 79047 79049 79064 79073 79077 79078 79080 79092 79093 79104 79107 79115 79125 79130 79132 79155 79176 79188 79201 79214 79228 79239 79242 79243 79250 79255 79262 79263 79266 79282 79287 79291 79299 79322 79328 79330 79332 79334 79337 79351 79355 79366 79377 79381 79382 79399 79404 79414 79415 79443 79445 79447 79448 79449 79455 79475 79476 79477 79489 79490 79494 79496 79500 79512 79514 79515 79539 79542 79548 79551 79576 79603 79609 79633 79634 79635 79649 79658 79660 79666 79668 79675 79683 79686 79703 79704 79705 79707 79714 79715 79722 79726 79727 79729 79736 79738 79750 79755 79760 79768 79769 79774 79777 79780 79785 79786 79798 79802 79804 79808 79809 79813 79822 79824 79830 79844 79846 79847 79866 79867 79868 79872 79881 79887 79892 79894 79899 79911 79912 79922 79926 79930 79937 79957 79963 79965 79980 79986 79987 80009 80031 80035 80051 80060 80061 80069 80070 80075 80079 80088 80092 80100 80104 80108 80111 80115 80117 80121 80132 80135 80154 80156 80163 80168 80175 80176 80181 80199 80202 80206 80211 80214 80228 80238 80240 80242 80251 80259 80261 80262 80264 80267 80274 80276 80282 80291 80298 80299 80302 80303 80305 80313 80321 80324 80326 80333 80336 80346 80352 80358 80364 80375 80388 80389 80397 80402 80424 80430 80441 80466 80476 80484 80486 80495 80497 80498 80500 80510 80523 80533 80540 80550 80566 80583 80595 80612 80618 80621 80624 80625 80627 80628 80637 80640 80642 80646 80647 80656 80660 80661 80662 80669 80671 80672 80697 80710 80728 80731 80734 80736 80752 80754 80757 80772 80794 80827 80831 80837 80862 80864 80866 80873 80882 80886 80914 80917 80933 80935 80958 80963 80966 80975 80980 80994 80999 81001 81004 81010 81011 81014 81017 81028 81032 81033 81040 81069 81079 81090 81101 81113 81119 81134 81149 81160 81165 81167 81179 81184 81186 81188 81191 81215 81219 81220 81224 81232 81233 81240 81247 81260 81266 81269 81273 81274 81292 81294 81298 81312 81314 81321 81341 81347 81348 81355 81356 81358 81365 81377 81384 81388 81391 81401 81428 81433 81439 81446 81449 81452 81467 81470 81471 81486 81487 81488 81489 81522 81523 81531 81534 81540 81546 81555 81561 81562 81567 81574 81583 81590 81593 81600 81609 81611 81613 81619 81620 81621 81628 81631 81632 81640 81643 81670 81671 81707 81711 81712 81716 81720 81727 81734 81735 81737 81738 81740 81743 81762 81768 81769 81787 81799 81805 81814 81834 81841 81844 81855 81865 81866 81867 81871 81880 81887 81894 81896 81914 81916 81925 81936 81943 81945 81946 81954 81963 81977 81983 81989 81993 81996 82004 82005 82010 82017 82027 82032 82043 82045 82050 82051 82054 82064 82065 82077 82083 82086 82088 82105 82126 82136 82142 82168 82179 82191 82198 82199 82200 82211 82223 82231 82244 82249 82253 82257 82258 82262 82268 82271 82275 82277 82308 82309 82332 82336 82341 82343 82345 82349 82362 82370 82372 82376 82384 82394 82396 82410 82437 82441 82456 82459 82463 82469 82474 82477 82478 82480 82481 82482 82484 82485 82511 82524 82527 82531 82532 82548 82555 82564 82586 82590 82600 82611 82612 82624 82631 82632 82639 82640 82664 82667 82673 82692 82694 82697 82699 82700 82707 82708 82716 82728 82748 82750 82756 82765 82769 82793 82794 82796 82816 82824 82825 82829 82840 82849 82859 82865 82868 82869 82897 82910 82912 82917 82925 82940 82945 82955 82957 82963 82965 82972 82985 82987 82996 82999 83012 83014 83016 83017 83029 83034 83046 83050 83057 83069 83071 83072 83075 83076 83083 83084 83086 83088 83092 83108 83111 83112 83119 83121 83143 83146 83159 83164 83184 83185 83193 83199 83208 83214 83219 83220 83239 83248 83266 83270 83275 83276 83277 83290 83296 83299 83306 83310 83315 83319 83336 83339 83341 83346 83352 83361 83364 83365 83371 83376 83384 83404 83427 83431 83438 83450 83453 83457 83469 83470 83473 83478 83484 83492 83494 83495 83498 83501 83504 83509 83511 83523 83524 83528 83538 83543 83545 83550 83552 83563 83565 83596 83602 83622 83635 83642 83652 83663 83677 83683 83685 83688 83691 83699 83701 83708 83712 83713 83721 83727 83748 83757 83761 83763 83765 83769 83780 83798 83801 83803 83804 83809 83811 83814 83817 83819 83820 83825 83835 83840 83849 83868 83871 83892 83898 83902 83905 83910 83931 83940 83949 83950 83952 83964 83968 83969 83975 83983 83990 84018 84030 84050 84060 84061 84062 84063 84066 84102 84118 84122 84144 84150 84152 84173 84176 84178 84197 84204 84215 84216 84228 84230 84232 84240 84247 84255 84257 84258 84262 84268 84270 84282 84286 84299 84311 84315 84318 84322 84334 84338 84341 84344 84347 84360 84363 84369 84371 84378 84380 84401 84403 84404 84411 84415 84433 84435 84440 84446 84472 84492 84507 84510 84532 84545 84559 84573 84580 84594 84596 84606 84608 84615 84639 84649 84657 84669 84676 84679 84681 84692 84696 84704 84705 84717 84731 84735 84744 84754 84756 84758 84772 84773 84775 84779 84783 84793 84804 84806 84809 84813 84814 84826 84828 84831 84845 84847 84852 84863 84865 84878 84880 84882 84883 84889 84893 84901 84908 84916 84921 84923 84929 84944 84956 84959 84962 84974 84994 84999 85004 85009 85013 85020 85025 85026 85041 85042 85060 85070 85076 85078 85081 85082 85094 85095 85108 85116 85128 85134 85143 85144 85153 85162 85164 85172 85179 85189 85197 85202 85241 85256 85267 85270 85274 85277 85294 85296 85299 85314 85317 85354 85362 85370 85380 85381 85386 85398 85405 85415 85418 85422 85426 85434 85452 85460 85461 85466 85473 85477 85482 85483 85485 85488 85492 85493 85496 85502 85503 85518 85520 85528 85535 85541 85543 85545 85549 85552 85559 85566 85584 85590 85592 85598 85632 85638 85641 85645 85646 85652 85657 85664 85667 85670 85674 85676 85687 85691 85692 85701 85708 85714 85727 85728 85729 85742 85763 85770 85784 85802 85816 85838 85842 85848 85850 85853 85855 85860 85862 85875 85877 85888 85890 85893 85898 85899 85902 85904 85913 85917 85922 85941 85950 85954 85956 85964 85983 85988 85989 85995 86006 86013 86024 86028 86039 86044 86055 86060 86062 86065 86074 86086 86091 86094 86100 86106 86120 86121 86123 86135 86148 86152 86153 86156 86157 86159 86164 86165 86169 86170 86174 86178 86187 86194 86200 86210 86211 86224 86246 86263 86269 86271 86272 86273 86293 86302 86303 86323 86327 86328 86344 86351 86352 86360 86363 86369 86370 86372 86375 86380 86381 86406 86407 86409 86411 86414 86418 86424 86428 86438 86439 86457 86459 86474 86485 86494 86497 86500 86511 86521 86545 86548 86565 86586 86592 86599 86601 86607 86615 86628 86631 86645 86649 86651 86653 86656 86672 86681 86684 86695 86702 86704 86713 86730 86731 86749 86760 86763 86767 86768 86769 86778 86781 86789 86791 86800 86804 86814 86816 86821 86823 86844 86864 86868 86874 86876 86885 86886 86888 86892 86899 86901 86902 86916 86921 86928 86933 86944 86947 86955 86958 86960 86963 86967 86980 86986 87008 87009 87025 87029 87048 87052 87054 87059 87061 87064 87068 87072 87083 87092 87094 87103 87104 87112 87121 87125 87126 87136 87140 87146 87176 87179 87195 87198 87203 87207 87209 87211 87213 87214 87222 87234 87236 87247 87248 87252 87260 87261 87263 87264 87273 87282 87291 87292 87306 87335 87338 87343 87358 87361 87367 87371 87378 87390 87391 87392 87400 87407 87429 87442 87446 87448 87453 87466 87470 87473 87477 87480 87493 87494 87498 87499 87531 87533 87534 87537 87538 87539 87541 87542 87553 87555 87577 87580 87581 87594 87599 87629 87637 87640 87656 87661 87671 87692 87701 87702 87705 87722 87727 87731 87738 87739 87742 87745 87750 87755 87758 87762 87770 87780 87782 87785 87786 87787 87794 87799 87800 87801 87810 87814 87816 87828 87832 87834 87849 87850 87862 87865 87875 87894 87896 87915 87916 87922 87926 87928 87934 87942 87946 87948 87950 87958 87982 87991 87997 87998 88019 88020 88032 88041 88049 88052 88057 88072 88073 88085 88086 88091 88092 88098 88099 88108 88121 88132 88142 88150 88156 88157 88159 88162 88163 88164 88171 88175 88183 88198 88208 88234 88240 88255 88257 88259 88273 88274 88278 88289 88314 88321 88322 88333 88339 88343 88361 88362 88367 88373 88374 88378 88390 88409 88412 88423 88424 88425 88444 88454 88473 88493 88509 88522 88543 88544 88546 88561 88567 88568 88580 88583 88584 88585 88594 88595 88597 88598 88599 88602 88609 88612 88618 88619 88657 88659 88663 88664 88665 88668 88671 88689 88695 88698 88710 88717 88724 88733 88737 88753 88768 88776 88777 88779 88786 88816 88820 88824 88828 88833 88841 88843 88848 88850 88857 88859 88882 88884 88887 88890 88901 88911 88917 88927 88934 88939 88945 88948 88951 88956 88959 88972 88982 88985 88987 88990 88991 88995 89000 89017 89025 89027 89029 89031 89033 89040 89043 89054 89056 89064 89074 89079 89117 89119 89122 89127 89133 89135 89136 89148 89152 89181 89184 89205 89211 89219 89225 89230 89235 89244 89245 89257 89270 89274 89295 89296 89298 89299 89305 89310 89312 89327 89341 89344 89354 89364 89368 89377 89382 89383 89389 89393 89402 89407 89410 89421 89433 89456 89465 89466 89467 89469 89474 89488 89489 89494 89520 89521 89525 89530 89539 89551 89560 89561 89568 89577 89581 89616 89622 89631 89632 89651 89668 89669 89693 89701 89706 89709 89720 89721 89722 89727 89739 89741 89747 89749 89761 89775 89779 89784 89785 89797 89802 89810 89812 89818 89830 89832 89833 89838 89840 89841 89853 89855 89860 89861 89872 89877 89879 89883 89890 89909 89928 89932 89939 89951 89955 89963 89969 89974 90000 90011 90012 90023 90033 90051 90055 90061 90075 90079 90101 90105 90124 90127 90149 90151 90152 90153 90156 90169 90170 90172 90187 90191 90192 90228 90240 90254 90256 90261 90266 90269 90271 90274 90282 90290 90295 90307 90310 90314 90315 90320 90324 90329 90330 90333 90345 90347 90353 90356 90371 90383 90389 90392 90395 90398 90410 90420 90422 90431 90435 90438 90440 90441 90445 90449 90456 90462 90466 90469 90470 90486 90488 90501 90502 90506 90507 90508 90517 90519 90523 90527 90534 90541 90548 90549 90555 90562 90565 90567 90569 90570 90574 90575 90611 90615 90621 90628 90632 90642 90646 90647 90662 90674 90676 90711 90719 90720 90721 90722 90724 90726 90729 90736 90739 90741 90747 90749 90759 90767 90780 90786 90787 90808 90812 90820 90830 90836 90839 90861 90863 90878 90879 90894 90895 90896 90912 90920 90923 90924 90938 90946 90948 90952 90961 90972 90975 91007 91013 91036 91053 91058 91060 91062 91067 91077 91097 91105 91111 91115 91126 91135 91138 91154 91158 91159 91160 91166 91169 91171 91179 91185 91197 91198 91201 91218 91220 91221 91227 91229 91230 91236 91244 91249 91254 91255 91261 91273 91278 91282 91296 91299 91305 91307 91319 91328 91335 91336 91343 91349 91359 91368 91370 91373 91375 91384 91394 91395 91397 91398 91400 91410 91414 91419 91434 91439 91442 91444 91448 91452 91474 91480 91483 91491 91494 91511 91513 91522 91524 91530 91532 91540 91541 91545 91547 91552 91558 91568 91569 91584 91587 91593 91599 91600 91609 91634 91639 91640 91645 91647 91654 91662 91672 91683 91686 91693 91697 91699 91700 91701 91712 91729 91731 91742 91745 91755 91758 91783 91796 91804 91830 91837 91838 91845 91850 91852 91854 91858 91861 91865 91876 91880 91881 91883 91899 91901 91903 91905 91917 91918 91919 91938 91947 91948 91951 91953 91958 91959 91963 91966 91979 91983 91990 91996 91997 92003 92005 92006 92014 92015 92039 92042 92057 92085 92088 92098 92105 92120 92123 92136 92142 92148 92150 92151 92157 92159 92166 92168 92170 92185 92187 92193 92196 92199 92215 92221 92222 92234 92243 92244 92251 92259 92261 92263 92264 92272 92275 92277 92279 92280 92291 92299 92306 92313 92315 92317 92331 92336 92341 92344 92349 92356 92357 92359 92360 92371 92376 92377 92379 92381 92386 92399 92401 92405 92406 92411 92413 92418 92429 92436 92437 92447 92450 92457 92460 92465 92470 92475 92483 92487 92527 92529 92530 92532 92543 92544 92549 92550 92572 92579 92592 92605 92606 92622 92625 92627 92636 92638 92643 92658 92669 92676 92693 92697 92705 92726 92733 92735 92738 92754 92755 92759 92760 92761 92771 92776 92783 92795 92813 92822 92826 92830 92832 92836 92838 92840 92841 92843 92845 92850 92854 92864 92866 92867 92869 92875 92876 92883 92884 92894 92896 92897 92905 92906 92908 92911 92914 92917 92919 92942 92946 92950 92957 92959 92961 92965 92966 92968 92982 92997 93001 93015 93018 93033 93050 93051 93053 93063 93068 93069 93072 93103 93114 93115 93117 93125 93131 93136 93145 93170 93176 93181 93183 93186 93189 93194 93195 93204 93225 93238 93242 93251 93253 93264 93273 93276 93287 93301 93304 93310 93315 93316 93322 93325 93326 93344 93348 93351 93354 93358 93360 93364 93390 93392 93393 93396 93404 93413 93420 93422 93427 93434 93438 93445 93464 93470 93473 93474 93478 93481 93491 93506 93513 93514 93515 93523 93548 93560 93565 93566 93568 93570 93576 93582 93584 93591 93594 93598 93603 93608 93609 93611 93619 93620 93644 93647 93649 93653 93671 93673 93677 93679 93681 93682 93685 93690 93695 93714 93716 93731 93756 93769 93774 93775 93781 93786 93801 93809 93820 93824 93857 93865 93884 93891 93895 93909 93913 93914 93922 93936 93947 93950 93953 93959 93962 93969 93972 93982 93983 93984 93988 93993 94024 94034 94055 94060 94072 94073 94086 94095 94107 94114 94117 94129 94138 94142 94147 94151 94169 94172 94176 94178 94181 94185 94189 94220 94228 94234 94236 94240 94242 94251 94255 94276 94282 94289 94294 94298 94301 94303 94312 94313 94319 94321 94333 94336 94339 94340 94341 94343 94345 94347 94349 94353 94354 94362 94373 94385 94392 94393 94394 94422 94426 94428 94430 94434 94440 94445 94446 94459 94473 94474 94475 94479 94488 94503 94515 94520 94525 94568 94569 94574 94587 94599 94612 94619 94623 94628 94636 94637 94640 94641 94647 94651 94665 94672 94675 94676 94682 94686 94696 94704 94705 94706 94710 94718 94724 94732 94746 94748 94755 94764 94770 94776 94780 94800 94804 94816 94819 94821 94827 94838 94840 94842 94858 94862 94866 94868 94876 94882 94889 94894 94901 94905 94907 94910 94913 94920 94933 94944 94948 94951 94959 94977 95002 95009 95032 95039 95041 95045 95051 95058 95069 95071 95074 95084 95085 95096 95119 95120 95124 95127 95130 95131 95140 95169 95175 95178 95182 95195 95198 95203 95205 95218 95221 95225 95228 95243 95248 95249 95263 95265 95267 95268 95269 95270 95273 95274 95290 95292 95295 95296 95299 95312 95313 95319 95321 95322 95329 95339 95343 95346 95351 95355 95371 95375 95388 95392 95399 95404 95417 95421 95422 95439 95445 95452 95457 95475 95476 95482 95487 95495 95499 95504 95505 95506 95510 95514 95529 95539 95564 95571 95572 95578 95585 95600 95616 95630 95646 95652 95653 95657 95661 95684 95695 95700 95703 95712 95723 95733 95740 95742 95746 95748 95757 95761 95773 95774 95775 95783 95784 95785 95797 95800 95807 95821 95827 95829 95844 95857 95866 95867 95868 95875 95889 95897 95899 95923 95933 95934 95936 95945 95946 95952 95953 95957 95966 95968 95970 95973 95976 95977 95978 95984 95988 96002 96003 96005 96014 96020 96022 96030 96035 96038 96040 96044 96058 96064 96108 96112 96121 96130 96137 96142 96143 96144 96150 96151 96167 96174 96175 96182 96184 96186 96192 96195 96198 96203 96205 96212 96220 96241 96247 96265 96269 96272 96273 96278 96285 96290 96294 96295 96302 96304 96315 96317 96321 96323 96324 96326 96332 96333 96340 96343 96349 96350 96357 96358 96360 96361 96366 96370 96374 96382 96388 96390 96396 96406 96408 96411 96417 96427 96433 96436 96438 96442 96447 96456 96459 96464 96470 96477 96495 96502 96515 96516 96528 96535 96536 96538 96551 96568 96572 96573 96584 96586 96601 96602 96613 96614 96619 96625 96635 96637 96640 96659 96661 96669 96673 96685 96690 96696 96698 96699 96707 96714 96720 96721 96725 96730 96732 96735 96757 96774 96776 96782 96784 96803 96805 96815 96819 96820 96821 96829 96841 96881 96888 96892 96893 96896 96900 96916 96917 96929 96935 96942 96962 96970 96975 96978 96984 96988 96989 96999 97002 97011 97012 97025 97028 97032 97041 97042 97048 97049 97059 97065 97068 97071 97074 97082 97091 97101 97111 97117 97123 97132 97136 97140 97141 97142 97145 97160 97164 97166 97173 97174 97185 97188 97193 97194 97198 97200 97202 97203 97205 97207 97214 97216 97221 97226 97235 97242 97256 97263 97285 97288 97306 97309 97315 97317 97334 97348 97364 97366 97387 97390 97395 97397 97398 97402 97430 97438 97439 97458 97463 97471 97474 97495 97507 97509 97520 97527 97529 97552 97556 97560 97563 97591 97596 97603 97607 97617 97627 97644 97645 97651 97652 97656 97663 97665 97669 97682 97683 97688 97694 97696 97704 97707 97711 97713 97717 97718 97721 97722 97736 97772 97775 97776 97798 97799 97810 97811 97815 97822 97827 97836 97839 97850 97859 97863 97882 97889 97891 97920 97927 97930 97940 97944 97956 97979 97982 97986 97994 98009 98021 98029 98031 98032 98035 98040 98043 98050 98066 98083 98084 98086 98088 98089 98090 98109 98110 98129 98138 98139 98143 98152 98159 98172 98195 98197 98209 98211 98218 98219 98227 98229 98231 98236 98249 98257 98260 98264 98272 98290 98291 98295 98297 98304 98305 98306 98307 98322 98327 98329 98333 98334 98336 98339 98342 98343 98353 98363 98364 98369 98370 98372 98380 98388 98399 98403 98406 98433 98436 98446 98449 98457 98484 98485 98495 98496 98497 98504 98505 98516 98522 98524 98535 98544 98551 98564 98565 98566 98567 98575 98581 98598 98605 98616 98617 98618 98623 98627 98637 98641 98657 98659 98672 98683 98690 98695 98697 98699 98700 98704 98711 98718 98721 98727 98739 98746 98747 98778 98784 98787 98797 98808 98811 98813 98819 98821 98822 98824 98841 98842 98845 98849 98858 98871 98881 98885 98890 98892 98894 98896 98905 98907 98909 98912 98913 98934 98935 98940 98942 98947 98978 98983 98991 98994 99004 99010 99011 99055 99061 99067 99075 99078 99087 99092 99095 99100 99103 99105 99109 99110 99121 99126 99132 99134 99137 99139 99169 99172 99173 99178 99193 99196 99200 99217 99218 99228 99235 99237 99239 99242 99247 99252 99255 99261 99272 99279 99280 99285 99290 99296 99307 99310 99311 99316 99320 99324 99325 99326 99338 99341 99369 99372 99373 99374 99375 99384 99387 99390 99401 99405 99408 99415 99421 99422 99425 99427 99428 99435 99439 99450 99456 99464 99466 99467 99470 99478 99484 99488 99493 99494 99497 99503 99508 99513 99518 99528 99533 99536 99551 99554 99561 99566 99573 99576 99583 99587 99595 99597 99601 99606 99614 99617 99623 99625 99652 99657 99671 99673 99680 99683 99687 99691 99694 99697 99699 99703 99710 99713 99716 99720 99722 99723 99738 99739 99744 99774 99777 99795 99797 99804 99813 99815 99816 99825 99832 99836 99837 99855 99857 99870 99875 99880 99881 99882 99889 99891 99893 99909 99913 99922 99936 99947 99951 99952 99954 99955 99957 99958 99964 99965 99968 99973 99990 99995 61998 73116 88536 58790 54181 41875 62257 3740 31127 41293 66017 65333 15772 92134 86957 83912 44584 93868 43629 19316 56412 56223 99107 91064 46257 73291 48495 85519 67963 4344 94984 54803 14359 22632 86712 48765 36663 13148 35609 36361 41263 49544 14735 67074 37578 44016 6561 46309 17982 63939 26886 24030 40743 97368 31558 49762 59739 11369 67389 92186 23314 82365 53146 1317 93536 37579 98712 65249 48360 68924 65284 15401 6726 41344 11998 33208 37239 61007 8154 3223 48583 32631 57646 6734 58663 54974 83499 97914 56051 66547 55620 74587 90509 86727 98405 31436 40851 53178 58660 33492 79845 23837 29195 42855 23171 4191 17281 83238 1162 95986 94979 43093 73150 92250 26254 94477 86023 4540 91528 85626 54659 15027 50042 35903 64184 75620 86193 23383 13662 84936 59617 6146 75382 8942 20935 31880 61489 41578 42049 55348 19472 54064 43833 41379 12322 42709 63030 19091 97517 61146 30856 67868 99686 46128 37700 40252 30005 69918 12360 12929 7814 83421 11750 5157 50320 86084 97411 40137 67506 90003 83753 55328 67456 72245 53217 24355 96330 65727 23965 33055 62286 91094 79907 24074 30548 86833 34911 99690 7517 34929 93961 64834 11546 60802 70834 49499 1186 45761 55508 96874 89451 90137 96126 20127 32921 34110 13275 7752 46170 4800 27559 99593 11225 43731 14933 82683 12886 71151 99266 84137 93699 39797 85647 53206 29413 3252 76819 12103 70794 88320 39988 8689 66794 58641 13670 61286 51744 18490 73262 24505 25354 73447 69910 78349 95644 46872 12904 78826 18969 86964 32249 52978 97389 77026 86558 22608 34124 39114 40000 17288 4486 72828 19760 53199 70401 34779 89128 13974 86117 85574 17165 29230 88625 33390 40448 70230 85163 6532 6145 37498 85619 95609 55859 50399 19901 39539 80924 85137 54922 77548 41826 16690 43060 76989 84174 98792 1685 26174 56676 94893 11572 72456 5447 13038 49120 2661 24079 90013 24367 6554 91900 42735 71629 76484 35629 6047 70635 12368 75096 32629 10789 92782 50863 60669 38693 23809 68590 38338 82545 99223 41910 91061 52627 86801 43001 38007 60536 6566 63819 55825 29304 91486 70345 4050 38173 42155 84647 39963 47337 61738 11676 22279 59948 67531 60118 89503 8426 37368 46435 63627 55593 89110 64341 96395 93520 86092 87978 43723 60277 23336 17335 95081 44848 31805 17536 77157 21141 18943 90273 74832 72331 20306 20905 38094 8086 64442 61515 52203 22191 41402 50890 20590 76798 1977 16017 85090 72216 35797 50722 71992 21835 92038 7999 22692 28967 98267 52286 66051 59126 13361 95622 47301 92602 82909 62664 44285 1204 6547 20657 42456 36996 12898 45883 10156 21807 38939 21038 92514 40420 6694 91470 86431 26653 37310 51127 20505 43703 30941 83756 19115 4565 46060 36814 84364 64576 96518 48972 89436 94606 48808 97415 84058 84301 32964 25208 13992 50165 93127 87189 94271 63730 50684 36953 42398 16034 54486 19176 41401 88034 15615 92310 37524 42156 85739 30846 24289 20085 38969 64547 17795 96133 55992 64167 45355 47427 5127 20699 15570 33379 71929 9374 40394 41010 56371 1536 70447 70095 51985 1908 82711 45429 43208 20711 98995 6990 78755 95377 70699 66504 88252 46087 99925 65453 44591 15407 1580 53671 35037 95929 88379 43638 50613 53362 90136 32893 62416 19430 11022 53354 83850 7430 98113 64609 73754 82455 15391 86197 37041 79981 73992 17149 13517 34564 95873 47534 27988 48989 81806 40143 27915 80726 19956 84336 96462 45067 32882 51964 19988 58273 40869 10353 94739 54785 34193 63762 61501 42217 91079 73621 21158 312 56573 7831 44258 17554 64606 87611 13263 1457 23289 68534 11110 12978 4042 19456 6487 84037 75439 48999 10901 3585 82087 62126 50894 12901 32822 54499 63469 31306 30295 62850 67486 14250 52038 87065 81656 40204 35134 99275 12894 46923 8336 526 21336 40815 31591 7519 61369 9749 69013 10031 99345 98130 15710 97562 91690 64959 96337 13937 85523 23205 76940 85971 4238 74223 57700 61589 11239 15725 74856 60141 94974 26580 63018 47623 5501 59267 60853 19978 30773 70492 36314 37803 3400 37928 19713 70859 9605 46675 10549 23840 57796 45690 27069 77470 2143 99144 17617 18766 97564 69158 85872 10018 37074 12335 76650 30308 50938 30845 72026 7717 63433 36591 11065 84711 9030 66400 993 75513 87736 10746 66092 2298 13717 42937 70702 70629 62807 96802 42723 13015 60848 87763 71081 13372 56829 92497 54059 40810 76877 62668 19287 48738 64838 57214 3777 13945 64407 46418 36748 45686 30827 79433 4079 88683 24127 32969 3853 28230 87552 70787 82458 6422 6788 36867 41512 3357 91774 90874 54185 33200 13868 60762 56431 307 24273 93794 18316 1355 31333 5752 28351 36425 42487 52356 6830 65633 18069 93252 65257 87653 32591 30483 78805 48040 43396 60327 20708 40995 95202 21057 42373 57249 4387 57882 95415 95309 63682 58913 70342 38152 84428 9863 10946 50631 45023 95943 23774 80102 14532 32696 79863 50569 80929 42087 12893 83311 24739 10681 33841 23349 55016 27287 80362 8997 55135 52871 92924 97478 13490 84536 35223 95294 94448 79984 48843 20441 81911 29174 31169 40551 16135 17442 84648 96553 9509 93086 80017 96084 95049 52116 45031 38716 78607 42530 78544 75889 65803 26434 89145 31911 67413 88039 29316 89608 76262 18036 88414 55182 23148 72406 19361 42666 61097 22261 80896 60502 44224 8260 69119 67735 92558 64611 85654 35897 66476 15400 13858 74965 7782 98706 86984 27939 77369 53059 67952 16364 10558 32378 20340 18504 53041 42541 73486 34420 60948 19820 8726 10329 74644 85938 26510 89911 67351 87514 41 79616 91768 74439 3859 78478 29417 10038 34262 21714 56857 12444 86362 32691 12035 63724 38548 21253 32228 71202 52056 17726 49148 44970 85105 68367 40062 17679 58901 43089 6454 18021 3188 75322 32448 35789 1625 44567 93231 54712 35424 97338 22081 78832 5062 24158 94970 39609 88254 28668 85944 58465 68874 66531 37881 11575 26648 12482 78170 1214 13464 89760 11640 4068 32687 13 23643 33909 14424 41381 53714 47218 95727 86403 72020 70098 17428 3649 11827 77306 8850 68392 6278 30282 92574 10698 18287 60543 57215 97901 9330 47974 54108 34567 72923 36165 32593 99068 7953 97469 54979 80903 2123 82722 95289 15000 9731 26807 95677 11530 6850 87528 57585 90428 77762 87254 10025 54336 5951 2541 24486 45151 20218 30349 38624 74018 95247 12364 24829 67429 21490 48192 44826 64530 80804 82328 1871 91928 15249 94625 67169 31705 67683 2395 29013 95852 65578 93083 79800 80506 28069 6784 14429 78353 41211 43055 8359 99895 11528 68664 54732 78521 38763 67630 69250 66517 67882 49325 7874 79810 40366 38637 51135 5266 577 70680 90112 50633 36791 73922 90122 20319 2946 92730 20099 42814 94650 25095 64681 91800 85973 2114 95166 59988 92252 77151 61494 2836 25731 83945 22835 10470 23782 55304 99391 53683 35611 29689 24975 41709 69652 93859 4334 24094 21839 87471 72721 25740 17053 69595 40126 18150 3741 10679 72605 27045 75681 27428 49713 32328 19972 53651 20872 21129 47429 95223 31485 5324 14327 31565 81944 99161 45275 10713 13552 93663 32928 732 90640 61748 13121 27552 36675 7694 3505 24677 88376 37418 19617 22510 9050 10808 35917 49751 48542 57029 43138 76984 76583 63516 46072 2798 46148 86741 70423 12108 87331 86413 91445 81830 86465 66418 34083 54204 14254 43191 19169 54080 41728 54306 98133 91844 61405 47369 18997 50438 68370 4546 45596 73790 37577 36807 15634 31995 66300 30964 57686 45210 21974 7234 10835 74609 85014 54121 96806 71314 12055 88794 86128 66891 65626 40162 63538 35726 73550 94624 37781 34240 70621 34086 20075 86920 76026 85580 76556 3605 5594 41134 69289 63051 57761 14043 14847 85441 19892 37162 12436 41462 14900 69610 27110 72980 51478 82260 71336 95401 38289 27054 71824 80739 13527 10110 79974 53035 70078 31962 4498 89653 56290 55223 37231 66340 23910 67464 65830 82774 8519 77146 89526 84726 3212 88216 27315 86357 65713 40808 17687 14990 13816 79068 63192 59855 64680 77385 3584 925 13919 89912 41368 56756 17217 18775 25000 79224 54720 84588 70569 89126 28925 43032 73365 45753 35509 40064 64746 1964 70659 46861 2667 17230 83283 52777 92789 39838 81074 99985 40068 25701 50534 96904 30858 69676 20010 77787 10689 58603 1367 71684 8431 43628 65373 80582 30387 65734 78013 90109 71006 80849 40604 93453 12859 63693 56578 80153 4891 97029 25386 6159 3322 99070 78926 38498 21873 46195 35615 3895 3012 11882 41706 74886 98676 45440 33452 78057 89982 50656 89546 70408 48295 86315 16648 4886 57222 19258 22388 16714 25796 67451 67578 99418 73501 315 53820 15200 1563 66829 25759 48600 59355 92301 50162 7563 93783 75743 65088 97432 32586 23829 25058 18667 22772 25857 77616 82885 65845 96666 61211 37175 20242 90199 11725 95088 17001 41103 48129 70161 1809 49160 48421 80713 52395 32001 74048 82501 56991 75187 36503 51861 58159 62913 97429 87557 60257 46964 19886 43990 11911 44579 14815 59625 43635 26654 10510 11011 38757 11717 5171 41613 9848 56315 78977 33586 91596 46186 4390 26100 46991 66580 64260 7300 37132 63932 39801 49578 59274 22404 28364 77456 97087 72220 54372 95283 36272 55845 28836 10534 22456 56466 94550 33991 98798 52096 1035 19741 63570 65199 23085 22647 49038 98713 3132 91361 27898 97987 30135 12450 35138 36842 78821 98508 85349 69308 71464 83464 20241 69255 10585 98302 95749 25807 72167 80695 76689 46762 73864 95557 89273 85186 20537 26264 87467 91909 89719 8751 38980 41873 3072 57447 50762 86186 81305 16930 20757 7039 22 68128 66554 91291 93593 39712 44652 33856 98788 7007 45862 20392 84343 31714 43924 98163 23828 84934 62877 52110 67119 33207 52133 5678 41899 66010 58165 6235 65844 34044 27917 31193 78736 99413 30023 24144 32704 29018 45887 25240 95047 59395 29166 82855 62548 90533 17743 68301 2444 66146 57888 70849 31595 27575 73185 22157 52554 72503 81835 57974 91572 60035 84478 14878 55617 31533 61657 47187 297 41200 36732 40597 26539 86154 6502 85468 68901 4918 56274 7100 40352 55994 10235 28122 76861 63656 64656 67032 67886 65285 47292 59390 47892 24297 18543 59261 77435 53063 44544 83130 64093 53567 55186 92704 92255 4117 62214 43 10920 64758 72405 1136 72360 78362 75190 59147 47012 39423 3176 46467 46708 88783 21098 29222 85946 53872 73637 41388 57754 54216 24786 98275 64447 94502 61145 32639 23730 17715 82977 71428 43761 84652 95126 50653 63638 83599 54582 54100 7901 4255 88713 7027 71233 5553 25874 51325 23554 56927 25947 3566 77300 21422 85005 58150 11912 70400 25348 57747 92335 14666 17890 27346 1972 31473 69838 19380 30491 34954 50652 82233 52101 25769 79220 49406 34082 19382 75935 57163 14641 72450 8269 8335 90432 36088 28942 30224 68241 82071 85393 58477 85348 90638 78138 11335 94685 41584 1347 95003 51712 1267 67999 63927 43547 33804 89405 84038 85723 85635 74335 57839 84278 44822 61984 91636 62203 59485 89156 53183 12857 37128 71510 79464 79316 7278 24552 54502 80429 50366 10888 57828 8329 21398 69101 49168 75428 26626 34978 60411 54817 19754 35791 74740 44926 19647 80018 62902 49892 22114 27103 6305 77717 14911 77888 71249 86443 18699 55636 55465 51877 85508 72289 30883 19561 25646 85907 6600 82399 96566 95446 84984 98717 84488 86012 68983 99378 57514 41222 29872 34626 39072 47639 12846 7069 19953 81812 39519 65610 329 41125 68137 2502 66641 80718 12934 53932 85230 63293 83805 30795 9437 15045 45457 69729 9113 92408 45468 87900 23972 15873 82803 14645 8214 29208 1651 67923 86977 82954 48757 63905 9781 19220 87959 14537 45480 52878 85289 2096 66783 25236 62032 92775 90464 88688 44620 84638 75492 28959 6426 91785 77100 52360 14338 50008 42149 5551 4269 14235 72675 23857 69887 72482 87723 39897 31679 13164 2790 96865 6207 94223 86160 32532 67790 36635 24528 31763 42139 26428 54125 15197 6706 19471 91993 71108 41747 77875 35684 97506 93563 40171 76632 27394 67010 11343 10119 24734 49638 19658 74898 53693 89375 39312 41956 76362 63973 65153 84864 32376 55986 17876 56844 20258 34739 23366 91637 59359 26738 38195 2021 56270 65581 5780 21276 67739 48022 64198 90067 59324 60214 79020 22338 93493 10678 24156 25479 2406 40409 37658 18487 59833 33040 7183 62629 12189 33306 61955 7674 71377 78941 86035 28076 74852 47513 63835 92228 58007 10879 55872 11919 18483 72017 59604 96840 77461 9567 19870 47046 5796 37115 93371 99034 82098 28749 92749 10630 28296 37563 60123 55916 63887 74157 65737 83047 30657 22833 97109 97286 76744 13603 67925 91665 4633 14623 69223 43838 39947 79273 33647 15438 98611 89262 9643 87752 2887 28684 54809 45049 40430 43175 82180 20877 87790 37252 32394 56182 85302 35938 7247 76644 1842 86891 33616 47748 34819 61781 80196 84031 11908 36563 18891 34320 76551 74424 89023 92672 45646 84755 27217 44473 7554 8564 63128 709 497 51431 60269 10020 8188 1528 61317 46742 39610 42614 59454 16975 45979 80499 46941 27092 67935 12052 49584 14292 18921 41762 25891 4075 9620 50460 67333 96066 17708 20254 13987 63900 34893 45111 7917 68944 23234 63987 17533 55259 67162 2612 56839 35478 14104 9594 89800 48674 47819 21453 58213 3601 2091 99265 43291 48075 6036 72129 8040 34201 23197 23114 97951 14242 47453 18897 48327 19372 9451 88326 49856 44677 88682 37426 58263 75493 24521 67819 60796 52875 60615 48029 89856 5210 69212 81980 74505 87984 19600 58370 39666 55586 45762 98016 48313 9914 57676 29494 52113 95068 25873 55574 21264 13959 8983 18545 607 40990 26188 13910 64663 85470 29277 94871 94489 40593 27127 63560 10261 67192 10711 52393 66049 6211 48933 23428 71112 96426 74396 84227 85662 6906 20960 17124 97547 81982 21214 38489 23262 67340 47279 77764 13393 48621 16149 66060 32086 7708 94196 47570 23222 22352 41260 35984 84305 19696 30744 25307 62591 41426 66240 90577 35075 25217 60986 62643 49293 26996 36443 76543 62142 63820 5658 94582 20963 20268 93732 93693 13807 69759 29257 56834 7011 51219 22449 54828 60925 1365 43292 80344 86946 14626 42584 89069 22858 87130 6333 16802 28360 54916 71514 62670 99939 40581 87518 79811 89390 7177 39340 91313 69530 91911 24300 45319 5404 74940 62577 66692 71001 83564 75122 49084 65195 44491 55807 62867 87987 66378 19071 24848 7160 13338 51955 19084 28430 18353 34175 20855 77517 6075 18075 31052 45059 2511 84519 38641 65107 62206 63965 11621 12688 12337 7240 86664 12327 44074 71887 53689 51406 89948 78829 80137 1134 98720 87079 17772 39373 17869 70380 79672 86393 60812 92610 42360 86204 27061 76730 7608 1645 62588 25415 10540 54791 6650 68480 16292 18515 13843 50929 13927 53448 35645 6940 89571 73562 36337 55319 93945 46966 23328 79853 19173 88605 47347 59851 33472 6569 54138 39454 85943 31095 26969 90331 97064 90970 5739 36069 48746 25840 39055 88822 49342 84445 72138 6703 83480 50405 14102 34700 317 80371 91847 49468 47502 8462 47356 98347 50054 90415 7729 33298 82900 34147 62675 78555 16666 25465 8039 51401 99076 924 95947 59927 67980 88578 21995 99302 42219 42071 69203 41900 21576 32802 76788 87181 14701 81891 25586 36933 99457 26847 75797 52751 66481 27380 76685 27873 46780 42062 32293 38288 29272 6212 59804 44998 50671 29631 79653 10622 93106 84650 45588 80003 71637 44830 59541 47673 26726 50900 15746 80855 77780 77166 42523 38562 65393 87430 55063 77184 39318 83789 57213 66842 80977 8155 25085 62345 53638 86806 49295 84451 56585 28071 71882 45298 68015 45853 3114 26284 23343 11485 71214 36115 60493 11126 80039 63207 39578 70888 99276 97703 89141 51976 37679 46290 28423 20108 36333 42293 56689 62672 83386 98158 60311 27708 97685 90300 6949 33205 29593 62580 20638 61752 10458 98610 35659 96884 49665 31141 84626 7585 13185 92058 98492 29905 20724 78989 51724 91615 79458 37092 51182 76731 35716 99547 65927 44337 40185 83654 50002 37186 19490 89498 59669 37135 49485 71239 91371 36602 26924 20142 40063 73571 839 67323 13855 71234 3990 97080 58789 46301 36109 33335 7853 69190 79281 75199 53516 21639 25047 55395 62679 87898 76006 37194 69694 63000 90790 80807 92214 38871 34715 7065 71972 2515 14686 60572 40736 33911 78184 38600 11763 49227 20240 28582 42566 45945 23165 34683 46783 49887 90600 22023 11524 69776 48788 22419 60895 14622 90335 21202 88922 9337 6485 46388 83465 42746 12845 95568 97311 57297 46190 97819 27534 37482 29821 36133 7809 36839 83554 9322 43959 8916 25108 73001 4026 25667 19566 59428 30079 81453 51443 58798 63840 71707 23381 8785 98352 68821 68284 71440 83643 77917 16047 86614 56298 82192 35808 81055 53546 7013 33022 47389 54068 52995 28570 20347 16957 65898 17935 57384 65809 50217 70054 63605 22313 44076 71042 76011 24805 68109 69483 38355 48960 31272 14722 23047 97183 40166 72432 29452 52547 53979 25627 64353 78759 37835 59323 3769 25120 99167 66367 68342 12155 66231 95900 11250 88003 74432 6155 10868 15864 1602 8677 45758 77980 29377 36230 47978 65281 20156 47831 5330 10814 41897 66848 72151 6959 85250 7263 13383 32509 54180 11363 57484 21754 29264 20237 62793 66860 23167 7315 9180 90354 39618 88037 30179 93850 18537 88479 34792 33402 98136 3921 55971 98367 30627 90730 3331 3491 61635 14774 4028 39813 16980 7322 52011 19701 51133 94039 98576 41818 34764 96180 1607 50406 23846 37943 33285 12955 84422 12673 78333 98809 72288 67874 97467 71254 98703 4323 6780 44923 45815 23136 40649 72765 63811 22968 2856 11834 94046 76319 17506 17236 79185 88222 51758 11837 99986 45027 32484 77972 49526 63369 31290 35264 9097 90205 60565 99219 79932 79247 17273 88006 65745 14101 28211 26501 92337 78550 61449 84567 89819 12515 47452 87618 66339 16821 41027 40088 28392 99118 38380 98178 51202 64651 7786 28732 67502 87166 22390 14333 19444 61475 20382 9319 45712 78677 72864 39511 65658 93822 22464 74507 55587 88263 55490 29551 6595 47690 24380 90978 91354 45229 31031 69784 38287 75997 61988 2454 92326 99181 50796 706 50123 50337 10218 11851 99735 10793 16348 83463 610 33922 8619 44426 64097 68057 3181 36332 26355 85142 13912 50031 14627 87842 48588 4193 91975 36518 94727 10770 29977 97099 57614 72423 2713 68892 28253 4252 64223 99013 16620 16061 47971 18944 43648 43467 64792 84177 15247 8606 50430 56022 22407 6931 70038 79227 85401 97448 23756 61953 12956 47265 84993 68988 2996 78569 72083 93622 95117 29815 86349 88101 55968 52867 32330 45926 91527 78836 10709 31505 87779 5238 19669 64542 81765 91821 53201 84034 60831 57927 86476 21079 87472 28431 982 63788 79306 48397 19481 28183 17456 32585 49137 78634 53743 70517 42064 82503 82603 4408 44277 41698 64592 23258 97175 2047 60859 57166 32829 16396 35828 30631 68182 71690 47708 35267 43026 20608 86151 60089 38234 66777 7291 94622 93866 72484 52441 26000 15040 364 8170 26296 56710 82392 95939 19198 92294 61762 61913 17694 86258 38729 10195 79733 5208 19089 63580 34801 71587 1265 7780 35098 25991 90448 59248 72887 65375 1777 9936 84036 78667 98321 1063 28636 39314 5061 61296 22401 7357 27309 12744 18803 27197 23137 47450 88233 45099 58919 13850 31771 37102 83542 8138 18984 90669 90963 15747 40165 63484 14851 96443 73759 82934 45084 83843 10639 39428 29198 56938 72310 32382 36830 41481 28407 25588 97960 50324 73734 36370 70429 99983 31685 85442 15753 6363 79053 89158 88967 2429 45988 76821 75164 4147 73514 246 3376 24825 30311 90832 721 25568 61915 65426 28261 49717 31480 46524 11085 20 51403 70456 46635 34862 81626 35506 7878 40727 73464 48647 53877 94273 18906 53752 67216 70255 26461 92443 48069 33359 18941 74227 19970 21535 71168 8003 54032 82047 11102 36036 54298 48150 13792 81287 70580 19077 43641 17214 40043 81350 11815 90914 88242 10663 38326 264 63423 5751 69849 89323 58331 27119 49951 69725 49663 2407 37286 89920 61180 99014 84208 66081 5943 5607 6750 71871 84196 96612 11804 44618 81915 19171 78109 35758 87422 4699 20491 37703 51417 94960 22348 52870 59012 55828 6142 99331 22743 50150 71733 50646 60274 71126 78785 31891 26353 66322 26715 86798 73027 89967 22289 15381 81064 75340 58249 83028 32415 49365 59933 60450 96196 89291 40226 76293 71053 11893 21780 47517 10807 71872 35307 3526 56470 61233 83001 37279 62819 20671 48888 97794 54281 45217 32650 48278 84367 68067 60605 78589 17100 28270 17266 24258 62235 54543 64221 66422 69633 56275 63402 11285 71811 2033 79505 11189 36703 56382 31040 9508 91288 40590 45201 77855 42696 11201 47397 13028 84139 9286 41670 62379 48850 26104 74221 37626 5489 34533 87668 53158 19811 85326 34167 61857 60197 89418 91424 37385 15026 40419 23850 31924 41915 9020 56903 34695 45575 34296 46051 34309 64347 60747 85644 88147 90008 1238 79292 24117 39133 8508 81392 59580 58692 63592 69609 31662 15721 16385 84489 54786 23316 37758 58600 15140 64177 80369 7090 80496 53456 93008 29944 91795 32483 89098 58152 56202 63151 26059 94066 45346 64454 26340 35128 95430 62915 75549 57086 86495 51646 25314 39769 48021 17159 8818 46631 57167 4272 89314 12027 48538 12247 38378 6636 57195 15894 25373 30566 83206 88749 6366 28204 41621 36631 69034 30361 85514 26265 1934 78974 79391 8976 5156 80317 31383 61459 39607 59826 39331 83003 26269 53691 48773 69048 58093 30195 48986 29346 82358 46472 1195 34254 6449 76801 9310 63675 49593 35679 38142 19264 62374 34987 88244 82936 22145 86267 57404 29226 87132 84199 64803 99844 40046 26219 56267 34483 73701 80325 39941 42904 69271 29213 98837 48794 234 92700 65522 35787 80511 50073 61563 493 63550 95152 88778 30860 53112 3213 59674 68512 10516 29949 38913 9245 24438 44176 16871 4124 11026 64354 30855 75144 28738 63284 80247 44722 50985 60250 95025 82606 24868 63818 82337 15393 27056 66394 32336 10111 57750 27950 5849 31270 10136 85498 98534 56392 58427 97766 49521 134 65853 71065 79395 94765 647 48664 82789 1541 79193 35950 36504 38524 66248 68004 18412 54847 28503 32237 84280 77511 75771 62896 94618 49732 44508 37805 85939 28095 22680 89613 25281 92816 4281 15776 98013 34919 95231 84623 70483 30713 88852 82216 18424 28596 17843 18380 78717 36603 18382 2012 61264 62799 62450 70371 15005 81031 38654 61392 11029 39392 4728 73989 97324 28773 19808 31449 17090 22378 71991 62392 69721 45051 58223 29959 50853 33215 61398 54606 64401 4623 92365 65349 98357 85920 78509 52704 31373 17644 76054 36122 74512 4788 13748 52636 44723 56351 1222 63971 90154 77897 5129 3014 50154 14612 95999 4153 16372 34151 39358 10609 11686 33539 61297 22059 92081 19078 97092 44782 98026 29394 51201 58390 19694 30118 28840 26768 9149 26427 62839 90174 81581 50845 21913 98392 81802 74803 68659 47659 15077 2727 85856 77111 41215 60534 96908 42809 19163 30146 94785 62609 33538 92956 8092 90182 53336 3628 64594 79200 54813 35835 70837 46532 83485 46024 39561 93542 8113 20838 16992 81012 30000 79560 88925 61838 83126 44103 6724 67090 84659 80457 79437 87929 98730 6196 81299 51392 27211 92513 25879 79532 46402 5548 83567 59141 64853 3128 35358 20013 59512 38595 95373 97837 66482 90917 62426 38644 9059 65436 89652 95629 25330 36638 38874 97853 7883 64289 80798 43856 93773 42038 85569 27785 17310 85151 70042 78955 26614 71539 14969 68810 7908 34410 44711 37176 73452 68787 50641 49829 66245 95815 52806 49482 74695 79621 11977 88709 84701 35469 5703 84406 62584 15378 97007 32184 82618 55189 75391 88420 71013 72843 18228 29306 85138 10150 2045 22308 2908 47663 14955 25202 63666 78343 11838 97570 31058 67195 52943 33486 28508 51983 57058 73640 71287 20407 48411 53169 98186 1553 5731 6480 18031 67551 12425 47777 27289 50184 72421 18184 14747 74459 9989 71574 72223 87560 79173 71849 96061 29836 91595 4045 29776 7231 92430 14412 60829 68368 30911 6326 62758 77506 89313 66520 86145 12285 22977 33347 68732 77092 72812 54921 19692 29129 80028 35158 33322 46424 90379 47903 92910 92702 5021 7265 86235 79524 40570 18402 84817 6372 50632 24069 3915 93713 97924 36876 27831 32164 64048 29278 63960 77551 58583 81804 43568 15981 17993 32919 5267 27032 16252 49170 44909 85568 24635 66647 67495 85583 12111 24236 41977 64553 84471 9382 13480 12494 52860 45391 50098 35892 82160 77118 13687 84961 87636 85753 18874 65804 37268 88196 64078 39658 69877 87458 53816 22910 92524 45968 68587 74721 84628 38473 81307 8228 13130 63384 5691 76 4513 48178 76278 59794 19214 78696 42753 7478 79591 76067 71509 62118 98462 69763 94783 60169 1319 69645 16730 73422 94869 38756 82947 38364 87740 1901 74105 32201 68516 49338 51750 93245 41391 51289 87567 20342 46127 45885 43624 63894 20284 89902 31466 95553 49868 22900 61734 89391 33398 81415 95434 33181 33875 19830 64339 90551 88805 12842 59244 61195 55097 86149 29252 54419 31499 27134 57529 56574 56499 16122 98664 78575 14197 56973 70637 12844 16719 10539 6222 47789 42076 21268 64399 69347 58110 10886 92661 5651 27421 32790 20391 38830 10669 13466 68132 62613 18965 63708 18248 79040 95658 15589 90881 28322 60515 21011 19903 93780 12824 58312 3224 40380 38878 47700 42743 31109 63328 91161 24931 38421 62269 76818 80419 4451 18586 56750 43223 10049 366 62565 52815 33815 9845 60147 16935 31194 2993 7797 61831 47985 23421 8586 24374 97724 13519 80609 18444 60982 76500 41639 74023 49919 12516 47810 88416 52252 37283 18365 86309 63847 11245 15927 31694 27871 41490 99803 13472 13479 27023 2321 41693 3914 39932 5486 70912 65213 59891 97862 7569 40753 96279 89194 66327 57204 82749 9190 49373 16598 20082 4700 23249 72905 50856 35886 53723 58429 68078 20044 3351 18062 92727 49108 60973 54777 64860 70283 95782 15526 61323 14758 31550 72152 33505 20953 84091 3817 84971 16352 19981 87447 39894 69674 25319 96492 40016 6707 57462 64657 22612 82299 21291 25618 39679 45115 67041 71246 72287 88271 6369 35173 44425 30342 98198 62370 87044 58399 48665 64788 8900 54843 54719 9701 2715 35714 87432 39723 47255 73 19180 70820 84269 87947 26392 18846 74151 52539 97055 52854 76154 59683 43901 99504 5360 95325 67810 2567 65277 97820 89191 50484 68542 28795 52697 1126 81505 879 86008 76096 73109 20051 35229 76582 53442 40231 88224 54838 79126 75861 57515 98261 59760 35270 99245 35683 36574 8326 18631 75807 67012 98411 78397 74532 44366 71817 13732 33728 83134 60438 20439 79709 45332 4979 79430 62961 81454 24424 67082 91327 69079 55598 23751 78857 73095 44318 26733 51093 12685 48499 67213 63738 92490 912 4495 25071 37680 50545 83867 34462 59993 9981 32607 18019 86075 85285 91204 90351 98056 83210 94357 15497 16434 85389 28187 48187 38231 83222 67666 94424 48403 66789 13734 1629 12385 93281 73255 21050 79184 13220 31368 97394 49576 34289 95318 69711 23845 71393 3851 48352 91215 59290 6985 11894 89621 39430 37825 42380 63046 53540 68751 62073 10581 13952 53016 21809 60687 39540 1429 13198 21515 55585 96000 33375 47854 99282 78790 61194 68180 68279 3231 68146 70646 5341 12162 90634 37017 52842 96480 422 2724 28455 32170 69491 51742 80258 56637 58115 93577 30009 4602 98308 28688 33784 58036 90231 57466 32891 59255 97230 22028 54729 85416 86226 93488 35744 70559 99226 60602 6225 30650 8725 29576 24847 55632 16573 48238 74992 46921 42601 75455 29467 11012 19315 78085 99499 4121 50677 5581 12050 15989 33715 26877 4315 46562 30703 3005 56243 64523 73652 32900 44130 16550 66479 21761 60352 62167 15744 88433 29051 36694 47806 31461 80815 90821 48736 38433 41542 69684 90074 46088 37371 89619 9855 52179 90380 45090 75635 27989 58584 16259 75779 83389 69514 45733 68409 73905 20056 94652 30534 87139 31575 82182 31987 84534 21085 92324 98 71127 11646 12804 20897 78048 11605 50188 61287 71026 29751 41359 56259 24532 22543 47742 33488 64158 44850 57753 55883 99312 66052 53109 14444 33594 93960 85353 11899 60785 86627 24553 23003 3476 34394 11192 57670 476 23860 80491 58607 11747 13228 32313 25570 55958 69409 61460 33933 68060 40129 24225 70044 50070 84275 68320 7449 2333 80450 34092 6889 11635 26806 93744 505 93297 38553 3941 75991 32128 33193 18195 71556 400 71061 17247 13635 59016 29881 74979 29400 36537 40304 76900 27440 93954 83063 1521 6096 85958 39249 78473 94891 66261 57806 25215 27720 9901 69187 77432 6562 88996 99525 24925 62357 22613 41822 60369 58028 23898 15576 9406 55812 43272 93331 76053 12838 5429 20619 5536 27876 98578 82786 28713 27964 33774 13972 53650 75033 54929 26513 2041 94702 74785 59422 13064 58693 71359 3994 57596 93179 12332 28141 98253 40219 30362 56908 42312 47734 35068 90606 8365 11074 41788 99809 62680 95427 15686 48490 33180 37622 34599 12762 10860 40229 331 8348 25556 32117 7037 95464 27883 3559 72790 2026 57573 61377 48582 59418 32361 26313 31439 1458 4041 71852 89111 44498 28842 45081 55024 23341 48925 76946 28338 1062 85195 67675 42361 40889 54019 57417 84839 80013 66159 10050 54694 43278 63204 30080 40275 58209 66227 93840 75461 66212 14573 52611 69899 50182 30968 58175 51811 19010 80483 2184 27745 7745 17880 8918 54575 91462 7719 81354 59905 51651 60087 6261 77824 22488 78152 29935 31074 4811 56338 45016 44429 20158 88535 8830 19139 55686 58670 38528 41072 29079 13313 30093 29777 59276 77582 72280 79018 71312 50682 18812 79670 37672 98190 8935 99546 72775 88106 49049 66182 8897 41946 71191 1436 22826 71874 69266 97273 43822 2820 5631 10668 83114 94526 95905 11891 92484 4959 58103 71358 53254 12771 88701 23367 60453 41338 92201 14579 63866 94563 94008 32125 43008 75975 87142 13780 59313 6774 34864 70844 38093 24593 89172 70005 45259 25634 78548 88237 84469 81176 75396 80284 11382 23190 25371 43831 97287 33219 32090 20042 4914 19117 9997 97658 75803 9934 7427 75473 98765 22834 86445 70142 37780 83743 23254 78417 19636 85607 97472 84090 70765 20120 99380 67017 93766 36826 36118 14716 35925 31008 78742 16058 54161 22519 78501 56491 35556 59279 12554 3438 35452 78168 70990 96371 60556 61922 3362 46358 84635 86437 93912 29503 61712 72029 25772 87746 46636 39737 25663 12356 49129 22560 31 22106 30512 68699 32283 60013 13214 78042 97611 32337 95804 14107 89435 74054 10680 70624 55752 68244 12808 13651 8588 79226 37032 5839 4512 78779 35520 76608 17885 31364 13021 45829 65410 43240 49030 33960 83651 98549 4529 3046 23832 76125 396 16193 63526 68199 28038 68285 36330 6619 65570 97792 80136 6796 73353 44631 45476 1903 54733 24917 25659 65696 3256 91624 631 55307 65706 58336 66199 81417 3391 75538 91225 93990 86286 12726 26443 81995 93279 85884 33984 34073 87101 5460 93676 9942 38890 54764 96415 78123 14957 94931 58323 14563 48748 21551 69492 11774 65202 376 28828 80241 75688 12968 24293 64615 50583 10780 28752 92289 40115 23104 55457 77847 21138 13615 48233 83191 98328 30898 77203 22037 32199 66731 79838 61003 64526 83576 22515 21739 93291 67400 29736 32057 60598 58946 25271 31356 11507 92398 11292 3292 98440 95729 88062 69517 90630 79712 87838 18714 75037 98628 87741 16254 85931 24484 3681 52640 88613 77322 29360 93162 65611 112 86854 68283 60163 99753 56455 4432 1236 96926 89369 31239 46241 74952 35893 2335 85553 51565 89024 74910 65868 59283 28791 46576 52347 79605 78854 28115 82671 74123 13186 6131 37133 57339 29968 78033 33019 72967 85575 13926 86514 55519 15856 78037 35682 96558 16072 93668 37522 93243 53634 49043 60705 41430 29967 28787 75615 49486 88483 88807 20745 95717 54194 34046 34243 82691 82117 54056 41037 12461 38707 88994 7524 38402 61110 50359 93036 81869 71469 23622 57713 65041 34546 19895 99582 7334 81709 62829 33725 6675 63413 97671 83120 42404 177 88084 68593 81448 95793 80184 97171 2491 23873 64267 8476 91915 10092 73317 41784 60485 96054 79837 45260 79538 57048 37455 19799 73357 59970 3613 94465 23409 63476 80636 29490 95364 95246 82057 72477 54170 52035 72212 2203 50720 63184 96622 36590 35523 90752 99579 87766 75446 39804 49275 35030 13458 93863 83359 93057 6640 78650 70061 38053 56187 99054 68606 98866 47054 21096 5064 84296 61836 35733 778 6462 39605 78195 54465 25533 53893 60729 41772 84402 73193 68785 59340 11262 22426 26192 28884 91223 1271 94533 83555 16580 56340 8265 42630 14941 64559 27527 6324 35168 11726 63416 71572 5970 27213 29882 78298 2202 94133 56471 39074 67439 21562 40163 713 17193 69979 22370 43403 19155 58872 28000 42302 11705 53196 42136 75751 66243 4867 29885 28980 49846 6299 71128 79917 96810 16806 52931 38575 48628 54071 39517 93896 41403 44655 33604 35275 94947 96173 92378 29119 17905 266 27101 8885 93746 15301 48395 18548 97399 90433 23509 95458 84830 76254 55988 3015 96227 65944 80162 98646 61280 31529 89319 19263 40428 85454 58031 89582 77140 74522 32764 32837 67674 94059 91080 93705 8986 45941 47530 92034 36837 43935 13403 28891 65019 55912 55329 62271 88351 78703 68608 53205 31305 53054 26101 16579 45093 11304 82502 79662 8059 32156 45752 29389 25192 43848 18935 21302 93540 48283 81019 41323 34554 40113 424 16764 56863 15272 996 41715 98967 69826 63451 42622 14787 92862 26180 65792 45669 8481 60697 23900 97908 1241 36497 67541 32200 9658 32707 69827 37145 43406 46658 62608 22615 34591 74138 73587 44012 72684 62616 30873 69147 98252 48169 81859 92615 28177 19565 10816 13081 83224 17712 70522 60193 53739 73771 91240 49678 5382 58461 58290 70666 40085 69249 14790 98404 52084 87913 58374 78577 17012 55858 61271 59700 30472 23530 56929 54317 19327 64654 59601 29727 26295 19587 21142 83314 9346 38438 62138 38029 85392 14883 27020 80296 84467 97479 45056 42341 31631 49849 41296 53033 85336 84447 30854 75721 77770 68009 94231 77753 27078 48394 11033 85923 90069 48719 15909 85719 22316 62719 36400 60504 13451 13183 9473 85577 65430 57430 83436 4182 31804 88548 65604 37606 39687 24691 65924 61278 27298 49041 81068 67087 44833 31220 10169 50357 99903 12993 14199 17035 43721 54235 94139 19836 73420 65356 41353 39771 56495 47109 57176 81332 25111 80590 65969 87666 52417 24601 50616 37534 3625 21194 22699 98836 38542 58527 23698 3754 77842 19358 60702 19884 29108 21210 4216 3195 47436 51510 84085 47495 78968 34780 95810 93027 4832 7902 44384 20979 62905 9166 56390 59388 7159 74475 64362 66542 97196 39631 1289 1034 89246 49186 22425 10506 99348 885 47006 4910 85445 94914 469 36496 82587 99062 17129 66080 51438 8445 85993 50825 25508 85058 33690 94208 98848 91549 16855 30404 15515 49788 7052 12953 15047 77593 84729 11722 71714 21155 75451 31089 46616 44363 30057 33499 28146 32667 86612 17613 33641 75871 19085 5337 87707 37945 281 18434 77557 70282 83488 5596 88673 29004 957 37365 57387 56900 54250 71536 99741 80604 40855 51948 55758 92668 74078 66239 49359 18493 76874 32562 95846 81703 59937 18905 88635 15752 88082 50507 4625 17767 11540 99179 37333 84252 21804 68211 90844 75551 37012 29248 14619 15867 82146 83630 84313 50816 52773 35167 22893 48774 10634 78997 30865 28748 23117 12822 82219 97122 16185 93173 59063 17058 21134 3090 46820 59048 81336 93425 31381 34338 30581 61492 17809 72348 3578 36665 6492 72586 68771 38627 58124 15777 88756 57425 96848 62897 50065 28973 53615 41127 86069 87152 25770 20707 2287 25226 99220 41782 20978 43330 80562 14958 7833 71116 28495 88097 70425 46007 77376 26589 28628 37110 45653 55621 26677 56932 1792 27807 60566 67889 65840 98320 37520 39728 56803 66203 45980 10757 19267 63837 72877 7778 79438 64020 89007 47618 1038 26058 43434 96517 11401 99644 61939 59682 68557 64807 19060 79013 94956 21587 34189 96235 28180 87521 99840 96560 47140 10314 25754 28067 24304 73261 21020 16286 22041 78159 3481 54487 38847 63543 4034 81271 2905 18225 13870 70611 85104 62585 19286 93373 87803 35240 21017 13684 31233 89781 72058 44597 12148 66026 37045 40502 17392 17350 24834 42511 19095 56489 10898 4300 56779 22497 34874 83862 85049 87908 84688 62061 42244 59427 412 87023 71983 81710 20689 18397 99243 86461 959 64025 81441 37033 83645 29610 72554 22417 28619 71813 56147 48426 39903 56699 11611 64844 70839 38030 24896 97291 12314 87060 34562 18134 91666 85193 23188 65094 95937 9251 76834 30575 47435 60750 91438 32505 75143 83284 50461 165 41068 80764 74901 99854 64976 91791 87128 42757 35207 99012 38155 61858 18710 68891 95214 89718 11492 96678 78909 28209 31521 30250 15629 75074 39942 36505 90283 84340 44601 35949 70999 237 13935 96367 55196 35750 7014 29947 77199 26348 48516 43908 45834 74872 96050 53457 66985 44545 84811 65132 7383 15978 65304 94713 30124 64396 51660 67132 74618 81731 64669 80997 29410 76144 50490 77296 68571 17707 65099 36270 29060 74417 3555 59203 93283 4200 19393 26450 74366 31322 90041 33414 79783 45159 92855 23201 40094 20618 9414 22155 81164 79592 74943 24377 54873 43205 41681 12740 24331 56331 77829 28507 54213 30931 62933 36707 17738 26782 3406 85288 4133 6132 71342 92640 80797 47222 10155 51681 98760 83861 88674 80032 72404 17125 38937 84006 88299 51040 47973 10393 82992 80702 78106 18051 85700 77581 77282 15823 10159 61507 15820 24907 56127 47408 78627 12434 14435 76352 91476 14290 44938 97222 93261 45486 22746 64225 70107 20653 69935 26525 33884 40524 59922 63338 80226 39529 96799 75381 44755 71600 63999 27700 24665 98413 61584 61126 3126 19435 89835 34209 15070 88803 95354 87386 36523 74469 4102 42329 15318 28255 43517 53042 96631 38558 72521 886 43707 22265 80747 60758 35883 86745 79112 27865 63829 53310 75085 48798 4704 25152 75045 99210 87191 97085 43894 20417 79850 94035 85350 65902 24589 31530 67762 27098 14179 85059 59576 95036 94244 42333 58743 93977 42258 18233 8060 72743 95038 95580 53740 35542 84389 31101 15822 38281 96154 38552 28085 3000 81034 66001 34090 82830 45668 7648 84004 40134 51257 26186 50793 42933 16216 11966 77071 8754 78261 37241 26642 30804 55945 32393 86358 58257 60158 3163 68282 90904 75087 58356 85395 60871 18474 15787 96259 47733 83447 1075 84564 14474 5682 75948 20778 41321 24241 73496 77299 29841 8919 81937 84474 99962 34442 23437 24298 34216 11597 15638 85548 28198 9052 84080 82812 10006 38827 46457 44507 64003 64018 50582 69607 12693 28469 78543 91814 96676 91622 5075 73653 91652 27935 21703 18615 84224 13985 35276 72260 21646 74625 60658 68996 33882 73032 76216 68369 56541 47548 49518 40807 23642 95537 49163 60896 13410 69941 28926 25868 98927 31667 61189 57172 77389 66505 73403 70649 9480 91294 29280 30515 51969 92987 46160 15484 69747 48164 13363 38169 76843 77604 25912 30314 83174 95967 90135 76912 76950 66933 56788 52294 76626 85169 27470 90596 45185 14903 30759 49363 7351 74415 34535 24461 33392 69521 73400 67334 32352 64231 9554 48683 15735 45743 8999 15267 82835 39990 14072 95238 79289 12556 58371 72863 69756 19482 33659 52364 12416 98205 61239 17426 19478 94041 45069 14637 38456 28451 34743 5228 60523 60333 86373 84416 59084 38932 75047 78358 10498 86047 21263 38771 41104 78017 92319 222 34992 58854 21108 5308 74572 76589 67448 99474 52782 95524 22119 18210 83884 4221 31874 32544 95891 39153 65934 22199 58545 12887 68306 68129 65550 16358 95641 78865 79725 61763 13323 54516 52075 66950 9550 47283 47183 82919 84645 8408 90822 5242 44849 31244 9093 2187 65985 24154 71296 47213 72906 91087 32853 2269 55655 33328 10693 62440 72896 93485 28186 40033 10198 11926 18946 73574 6213 60751 33327 24431 74011 37516 76623 13350 63706 44430 19438 49395 25155 21756 36644 34280 37734 45370 29929 55543 88494 50910 71847 98432 27620 24536 48195 65142 38834 70546 48478 58194 90733 17330 36568 31207 57353 14600 44762 7630 21068 32258 18264 49007 53119 70799 32138 89346 64859 13109 86685 63292 47195 55932 85515 14092 61901 92183 6920 2221 10856 18877 28091 29118 40382 27171 22764 17410 20413 88975 29302 6479 24755 79647 98094 89601 34548 72861 48339 26171 63784 68691 72848 50578 95691 9787 70337 62476 31514 30914 87689 6872 40954 5017 87504 58840 51776 57175 47395 44190 95137 49653 86300 33568 86306 24605 40442 47820 34297 1196 84075 78423 80393 62907 17152 42250 14678 48494 51839 25057 8783 51876 13848 67689 78435 75872 35126 50552 57216 65341 98681 3518 8401 63779 11879 14706 43216 93202 29540 47322 5810 13543 15852 35721 81913 59721 55846 84686 52743 42564 94740 1446 28850 48779 77054 1207 84716 66395 15460 37458 20084 29786 10030 12511 28386 31519 24779 52315 36457 29144 11508 93337 10224 50984 75639 2380 87927 20489 49514 41142 27225 28447 10338 12997 37339 69804 76056 72871 3263 6293 58730 94311 57030 25239 142 30503 14038 60372 77193 93449 21724 16006 22997 78053 78368 72570 48676 29189 15161 33532 87300 89858 50810 56619 19291 16777 87509 92757 81616 26217 32467 85345 99505 56352 70669 47814 41169 24384 39200 25158 33217 58363 81434 25193 44730 49475 69785 62823 73413 99769 61258 65645 2137 21471 49511 22502 73284 50214 29041 99539 10186 82250 97770 71194 5750 34561 11128 16591 95534 88177 70904 12470 99404 1895 54842 51654 19322 22288 3511 30296 36309 48324 29126 75865 73272 58489 4168 49557 33808 89563 5435 50937 90666 10058 97035 72422 82207 43691 40556 18540 52207 22323 21638 88256 84294 68773 15957 36232 26861 27937 57932 61753 3742 15346 24560 52008 23713 73625 51110 67620 14655 81328 9706 37899 79110 28307 80021 87795 55799 34238 9626 13488 65603 50016 71771 92129 43063 937 12313 74958 89324 20568 32627 14793 75735 33735 23825 17584 64666 14797 15330 94108 86218 92568 66333 92763 15086 1597 27805 35089 61821 42772 11978 527 52967 10512 70989 33066 31660 35255 23482 61191 5093 52420 67682 24278 17184 50566 47729 96046 30064 99253 1928 67386 41386 94419 66194 92833 47577 88312 53881 71132 79403 63993 87558 49036 86417 9341 68193 90962 84046 27359 17279 19463 25232 15609 13782 74276 8560 62318 72552 2415 21022 61033 20238 12774 52971 32194 31380 65773 58992 79690 76856 85184 65820 40729 7273 90159 47687 47838 35813 21428 94361 28294 74537 23911 70938 90365 45458 63028 49691 69971 65173 59920 75581 82837 70811 96792 36101 49232 83890 57136 81267 92937 18871 93011 70930 84966 472 58633 7319 74331 17020 45932 87270 48126 67197 6071 76383 47537 25326 3654 55300 10810 77304 59750 55129 58234 67106 29063 58267 68566 97528 40644 34248 97095 6050 10739 60665 19545 64776 86435 38208 4335 1352 2246 91746 68764 781 2159 16638 15731 64115 91042 8674 89998 43429 27299 56075 36738 54299 81154 44382 55922 76773 49690 13196 53124 31721 78385 27024 82234 20794 56816 47126 94025 74643 16239 56807 28103 64719 56823 67466 76459 90965 38538 20831 91243 71676 24353 7289 82325 30244 15044 51065 44196 25139 67844 17800 26958 29215 83176 57243 40777 92026 14861 25619 44578 36682 27684 28756 29904 97590 79562 545 27417 4253 95969 68413 94379 54630 97964 85509 89688 98763 51548 56562 73460 74440 65358 47581 99431 20469 55286 81126 536 70439 37112 22628 32548 44249 89052 78041 12878 97636 17710 66363 97114 52903 35863 7947 50220 14390 77936 49689 85204 78780 38487 57005 16474 53849 37733 7961 65940 43334 78395 58459 8861 27859 77240 83875 42781 37313 82389 32716 57597 61351 72248 22238 15201 78316 95123 30063 43465 66936 4380 62714 2595 48546 77321 60614 24201 90897 46253 37030 18204 20609 45701 2741 56789 25863 18236 29523 46444 27651 74387 26007 68123 25893 3204 28486 76672 85675 79951 2172 9673 99980 54504 50944 4228 2453 18795 34690 74745 70939 23968 82112 79854 35998 93730 11049 44467 46968 54560 9066 29849 66214 97139 81784 62146 10999 40825 21133 50497 10906 86071 86998 19279 60155 54526 50481 81329 54069 26137 84219 4917 28363 47536 62862 20553 81107 59210 57472 37289 1122 90100 12086 82161 79129 4360 51001 77006 92989 12716 77924 4196 41819 92154 18196 79219 15065 67167 58468 99249 10761 12816 71765 90544 57615 85387 60218 63848 23638 69932 68844 58424 45445 32409 41373 52194 16717 73585 17404 27590 69259 21751 23266 98093 97379 14129 86647 46351 29622 34003 9533 94070 20144 42716 18975 65464 10791 29875 32051 86542 34286 72855 68143 19145 64253 7412 96590 51375 95167 47025 8637 23363 48430 93602 63984 43734 11796 5539 73375 62377 4215 13139 28559 70387 78781 72226 83597 41347 52270 82517 31594 9967 34501 34656 10550 83009 17215 43143 73986 72744 69670 77021 58432 67035 40832 20527 6907 92248 82737 43538 1506 24382 74210 86311 54427 4829 2218 11069 31528 84382 47198 72993 70882 92624 63004 72664 65017 12418 97731 35393 66213 9736 84902 52328 90108 50729 16405 45083 12695 45591 97880 54147 16872 45034 32744 788 48949 282 3940 87022 61135 91991 29087 60772 14286 93605 66883 63506 21838 80919 40996 60396 7693 61597 54127 16205 22332 36634 33949 9776 93022 66764 18830 33237 89750 37669 49730 80504 50225 85573 68120 5300 46302 69598 36312 95104 96345 76117 33051 3986 63453 18263 22880 20498 91192 99537 73029 25794 87936 64647 70470 96282 76761 29428 40677 35226 96766 26042 52573 99337 3396 12539 43756 31072 59765 51774 86989 2257 68047 97565 97316 25938 53754 2168 90019 43717 54156 50263 15529 43749 79225 53838 86634 564 81668 14053 93321 16029 44777 81142 59686 28546 77286 16995 51492 54303 62538 43785 83489 95848 17572 11961 32044 72127 26291 72752 55728 47505 25081 74911 16792 53525 37864 40485 34002 60191 65586 74063 47401 54980 96017 90842 92368 76296 56400 53001 6353 96497 72007 9416 46604 38252 49318 20894 5474 58999 82780 57144 45955 85744 79196 69738 19670 46901 27112 37483 66424 64371 76464 40464 99571 20269 33423 7141 10032 31858 60194 66387 15170 91566 46034 94790 83955 1538 33980 74000 23851 6744 55201 41979 93555 28010 50567 64648 80203 613 74428 26948 66162 62531 245 69864 34697 72542 24649 27844 52494 40220 3949 63530 15748 34734 13107 24111 38732 1624 49064 86166 87050 23634 24062 74915 14923 311 27468 52818 17681 22639 32471 31531 10577 84656 44252 55439 733 78682 13649 94247 37631 99027 2577 54052 86517 69478 56999 18755 94817 21528 32357 49502 80981 50069 32165 2794 82187 39579 97673 24546 38187 96277 4795 89439 89198 40804 68134 22111 59762 43972 71973 5292 42527 67784 91887 3750 15296 2324 10301 72067 71832 29814 44539 84192 13656 16308 68980 73204 87889 41986 24345 75836 76275 33463 90931 77884 21690 49133 98240 34511 44771 48650 3704 69663 76628 57618 9027 46143 22689 25269 51863 45861 62579 84785 2725 17172 9466 66453 88908 35873 96013 15851 70717 67654 872 32123 78178 92711 44142 57877 56537 83010 55119 14246 26079 60441 17714 47257 603 14406 37798 14255 60356 98631 43169 69145 32077 54036 6501 44479 78699 81657 96648 58277 28162 10471 37972 54500 30408 46174 968 8668 39225 6948 86734 25282 97326 61238 11308 28220 91583 80165 99670 93380 50340 60742 22372 40416 52166 53987 51457 24929 47439 89445 52941 50233 15642 46946 9047 3299 96164 41095 33615 40868 82931 70917 20967 74955 42031 70981 93375 27794 61914 79742 60887 65009 2839 60296 7074 19987 17289 241 18758 43745 74809 94679 45265 72719 64789 21309 61728 18611 43823 90796 76453 4640 52790 17778 12532 50726 73904 13626 63896 81851 21434 6932 41056 37008 45927 62740 6076 95062 10712 18909 98080 84161 27193 44461 26603 76332 20362 19982 24613 14361 46081 6264 63589 34830 82270 58644 62614 74393 31359 17358 57571 13047 99492 88537 35858 71275 35163 31544 33660 68819 26551 96787 61227 89960 7415 94519 25660 27132 54374 95878 36615 627 72409 64102 57659 85318 43019 38376 14441 16829 95264 71055 4060 27322 34872 16879 20975 47120 74427 6100 19548 78950 94368 62242 22465 70628 32571 23973 19191 6209 40691 908 46045 94144 23407 28510 44529 47825 97413 71341 17736 85841 37119 59645 85232 10153 27879 43937 76051 85665 3706 52940 93031 27246 43586 71077 63239 79436 54894 4212 56596 75823 49801 7026 42433 8859 40992 79966 84770 77515 27463 19505 29179 24642 24306 20007 69097 10212 57842 96352 58596 38930 67080 28388 798 66782 63305 3814 74971 34118 74834 64125 11777 68589 43859 92111 48045 5999 19511 94481 47173 75408 83188 39553 48035 30279 75802 10925 47666 41460 70265 80403 88896 97447 65879 77269 75875 16081 95643 90121 45894 56172 85479 662 87469 76802 88958 30236 58358 62603 93460 45336 12413 357 26691 67640 65532 57043 75350 26523 71908 40103 77011 40848 17272 65593 82899 32990 30397 64056 55019 65396 4379 12497 63039 72780 35112 40592 90473 94100 86688 97225 59900 39137 95544 38883 46079 6005 95438 71482 81035 71968 72200 11988 42852 71309 26183 30793 21664 29127 22974 71506 99133 34 89893 45608 14116 56536 20579 48482 57016 36664 49614 4243 31388 70279 93241 65560 69892 44006 33324 35493 79942 88748 9040 22573 20389 75402 81728 88442 52672 14828 6981 33484 74769 95316 58388 62718 22814 67134 50394 67820 55989 87445 25233 48565 33042 18290 40903 69732 81052 82790 1234 93477 94878 57582 75559 48435 45394 69833 28377 5591 11632 25052 59264 92746 83570 60442 59874 83074 47665 67118 61683 55098 74102 43300 43770 74435 16281 4593 46349 78092 36938 9481 60678 77612 91334 55739 19 33840 97705 8126 72389 45983 76649 35801 52519 69283 11736 49864 34777 1475 10627 60175 66550 31251 21891 4385 70000 14141 66118 51853 200 4955 92274 273 98389 25012 40074 50265 97465 29912 67653 25616 51751 77721 82597 63604 81190 97522 27397 19616 18774 73661 23277 26822 52745 80118 82727 96898 16312 87100 74033 21345 75695 64330 48201 64857 79814 69174 8446 54862 73758 89629 9583 6740 96057 995 41888 93140 54086 23797 16637 13750 47275 75672 292 97396 17839 79655 54711 60183 6979 69987 77307 78614 24599 95188 43327 61824 98128 4779 83687 36384 45982 10890 3577 65780 68604 51881 74786 36106 49448 74364 56034 66242 23018 53241 33343 19932 41609 31998 62390 97305 41106 60841 19993 15719 57850 5163 11121 27206 28032 2116 44894 83416 13950 88449 64950 49745 5848 55688 33845 80848 99248 85699 74553 30207 51835 96580 65540 3180 75181 73654 42562 69724 54278 5444 71165 67165 78735 92678 38493 31086 42590 40338 86602 72525 16236 78910 87089 2311 37995 22829 93188 37846 3521 42143 80594 46192 87591 74888 98003 42096 86252 80658 60682 59132 9201 33214 86924 79601 84148 84965 96378 52530 90097 95752 74409 89254 11746 1378 35468 36164 54459 20054 23822 34758 93489 45171 28901 92202 71389 11923 56369 75426 25970 78364 1991 72235 73958 111 68791 70308 6951 96691 9497 23303 56876 63323 13233 75338 58745 85304 5437 8651 61842 79554 80698 18639 23376 90062 53218 22278 44365 46353 19143 3545 76102 1712 25143 78516 97751 47487 17489 76028 96089 37530 14458 14020 96086 34722 61406 90696 5044 10227 99831 59880 87355 58340 87691 41754 9432 53799 61466 90988 62834 92525 80474 48681 43051 70818 33201 39348 76390 72952 59217 90819 49911 87748 36302 55392 3100 17122 82462 19503 32458 55209 63979 61075 58924 25303 10493 47005 829 60348 75926 9216 3343 64828 20329 88791 99765 94098 33024 34476 98645 12755 13631 99482 87704 18349 47066 17087 99615 19160 40124 43750 34608 83196 88021 1310 59094 52319 80458 3729 24716 93303 24401 47415 26851 80067 25171 35941 36768 12442 18473 54066 96301 90104 4165 27960 91939 13806 6138 34556 82409 55768 91534 66170 44623 1251 55623 98085 58788 5784 58043 51319 85115 16640 67905 8506 60740 33405 72408 74295 41228 30344 97052 40890 85433 11749 7741 7321 89925 15186 86198 1955 28643 49288 56433 59734 2128 5118 24007 52702 20682 12891 25041 31950 42518 76297 3026 62431 92428 33097 30061 33717 39092 22311 79456 94307 41633 53882 92555 33307 53190 5635 43716 671 96487 97355 60909 9107 36222 99042 76566 96660 52260 98063 19542 3781 93702 82152 29661 48644 63831 2578 33421 75069 99524 98751 43184 80791 86079 3070 3616 81776 60874 95159 38283 25266 35685 11038 23389 98543 64382 91125 35065 58690 66379 69257 40055 75575 22948 56450 95353 34443 69884 60402 31435 43012 63967 26971 88357 82938 22663 21834 54641 47188 15877 87119 22233 12381 15411 8601 59488 47422 68863 68273 75877 85109 4091 62916 88729 2336 98970 58492 54677 87662 96877 75697 17821 69275 89506 61828 60573 79357 95674 23433 3686 53582 93089 88466 43570 26895 69277 46669 18913 71645 65605 31343 24446 40733 53355 42990 37555 63366 93667 58482 3103 12656 36345 33226 84894 90140 15153 58180 35231 51077 79685 23439 76724 83308 38651 41952 40092 99232 33574 10251 79677 4371 69016 54588 99074 47226 86705 69625 41398 27090 61975 96225 88780 94403 87440 80774 5264 69402 75554 82983 4771 79671 18578 75669 35131 22908 12198 12124 36651 61476 756 69916 80269 59694 2437 78200 54554 66616 38955 21091 21238 42053 30862 93874 76273 37376 73377 64503 60804 43931 57294 58378 31625 48951 78461 41194 47841 53455 34353 85668 10268 95971 90477 38163 61240 7744 62953 17401 88344 13315 55511 78342 1591 58073 66795 82598 26563 3454 45536 54399 29239 71557 9036 51275 59832 16159 86110 62633 2885 753 37737 96463 42402 19563 66831 99692 71808 57912 7001 80392 19783 67058 94274 30058 97840 48965 77777 25982 8456 35572 8082 54953 8526 62108 94224 82363 58015 8230 80160 33618 20060 85690 6433 13867 82434 73133 81741 44645 26199 76787 53503 14514 60262 49968 75665 50964 62358 92904 101 32273 84325 13217 47960 91680 15872 86625 81379 94155 58828 30526 69021 85244 5930 28441 82323 23518 5716 99981 65466 19816 1508 39624 66876 21985 86996 12224 8554 81080 14252 83212 26883 26758 10386 37093 79318 16321 92339 36723 55174 83023 63956 20426 67188 33076 30382 48759 28092 87172 89328 19765 97238 80322 79378 31516 50009 14561 91388 46897 1476 55844 24477 91284 57334 87348 96034 12833 66722 49736 35829 53575 62123 52423 97867 70761 95776 97959 45323 80551 37667 17614 27707 22845 41732 54510 36741 90098 83080 97646 66679 793 19687 438 1507 37831 26540 63769 35479 38970 98042 64424 21814 23304 82163 34259 64287 12471 17452 68086 72049 4874 33593 23592 43507 92121 63564 82516 82704 59532 55224 54272 2062 11169 72182 61843 35976 66958 1581 59864 7359 2370 32413 58606 47834 15205 19890 1383 76307 86597 67116 47619 80001 73987 22907 97574 56225 31936 93665 69909 78719 94193 32058 68778 12500 25668 37941 96335 15255 78113 22336 31434 58019 91092 94112 70231 5931 55557 81956 17396 37688 65049 32504 33665 78815 97579 41708 86951 64311 96567 47941 85322 59387 11187 36221 21945 60691 89195 87904 31317 12456 29200 12144 50516 47316 50170 67703 36271 47417 22168 69651 61207 5296 84941 55305 77750 42734 12251 69718 52534 78301 9685 82033 59462 66935 66225 86361 92593 3028 34452 51638 2442 84746 51089 69214 72504 67643 81641 61006 90663 64534 96581 80502 25888 30878 49250 38455 55413 30319 56057 34225 71265 61747 4952 16012 21580 88642 54892 93842 16801 37209 22581 93758 94857 45192 44602 50608 47990 7362 78692 31899 99887 56651 99340 9947 86144 9017 14131 30335 39855 90457 55295 36744 43911 74664 24706 65309 977 40188 22420 26840 86855 12325 80843 39036 90712 61267 56064 74324 77156 86109 3304 80337 79975 11414 67850 56004 77960 75296 95920 59370 33302 19588 35314 81246 88297 58517 41334 18275 31640 57644 47164 6313 91141 21334 42215 67278 3879 6399 99363 5725 82203 36850 18681 57124 84803 18674 62550 93269 50083 39623 69336 90690 14988 95023 22133 21183 51348 433 96292 18269 70476 16389 15454 90318 56770 77053 55698 9850 36085 94996 79927 45858 42699 21802 68884 68460 78981 98648 70100 36799 93423 78937 76269 19665 78455 13739 22446 12424 64840 19971 25657 57033 40407 94781 96858 29397 95305 57942 20400 16139 70090 61164 84156 87159 97904 406 89144 27970 4267 95798 92945 24826 50581 66274 94608 26169 37016 82085 44635 11019 36295 86576 32014 82678 3926 77029 13789 21897 51294 91633 48733 11949 68622 34639 32963 43286 52231 27164 49231 8062 32701 75644 97514 51212 50223 78700 51140 456 42944 81025 11795 60879 97616 9519 40978 34164 17233 17218 58635 96998 82419 88358 18492 3682 96065 48675 77749 89692 47705 98106 16888 44257 16697 66895 80789 38520 69580 39726 2782 89735 62735 85737 74933 2052 663 47741 42984 21034 48122 24661 82108 89269 87217 80766 55200 44568 28920 96855 39764 57741 40525 47166 14656 4830 28470 15684 34736 85174 37068 955 35367 11140 79935 18562 79179 50868 76440 53802 17610 63053 77113 74650 17522 11897 26476 19531 66578 80599 855 38534 2608 66279 51331 10494 43024 38453 56408 40212 99058 83073 19825 24705 52464 86384 55993 34655 97499 49174 14632 61744 69193 20517 41931 57652 33826 38436 26836 20215 68025 81748 17080 53737 93340 68642 93324 34242 47068 84088 86771 38857 49067 70589 20427 88436 80010 34969 71495 72651 22303 26481 79787 99148 35475 68474 72495 40717 37020 71170 11269 60256 248 60931 94683 62712 99278 91072 12136 93443 95655 64954 65497 19408 46172 68721 36055 16368 60637 5871 61594 83255 86004 25904 23324 4901 67319 78258 2155 19324 41282 91573 31916 42179 9518 26142 48041 95146 30576 63222 26635 1443 38154 4452 84875 30963 13187 74465 94928 2522 6167 80026 1537 42796 81024 74687 25186 66417 8678 44056 46541 85704 4248 77953 11603 28638 48232 94657 26832 36890 32967 95134 69615 76683 87436 76334 58624 22690 35205 24596 89766 57815 32154 34185 75517 8704 57298 71439 74577 80684 22301 89913 59803 15270 71520 51465 97727 65161 87368 32923 94552 15445 38833 53733 58963 95144 82125 453 43445 2089 30038 52145 50610 28125 26314 18270 80681 59725 29592 42579 44184 58233 39946 38359 75197 98064 21423 71590 52246 37853 43108 9618 31079 12557 62980 69642 12529 83997 57424 68947 12345 91579 80361 93740 92923 6915 98944 9234 34093 51663 96965 73962 50052 7174 88303 2241 15674 28855 58334 4465 45919 66772 4167 89208 70575 7243 4515 83387 37582 9237 35109 37860 67173 62795 22356 82726 32255 17359 81917 15282 30945 40258 57583 76432 90913 63010 12823 97452 6248 16137 42387 37878 95012 66508 34041 76516 62247 49880 21943 35042 54038 62994 27513 28111 95949 15531 50535 11423 71621 61506 54604 64323 42724 17895 53228 64507 3920 56046 66433 72050 3999 80756 92055 76772 63220 2117 66493 19468 64768 43082 39821 32353 96311 8977 42818 65438 11657 2638 65766 31265 84092 64886 85224 257 82557 72947 12647 76369 80019 42240 24339 44553 89140 67218 15189 22480 64730 60248 6911 4046 71727 64368 52981 26372 59850 54088 97812 16455 26043 9101 74853 50812 14676 94645 31917 26096 85459 63725 46515 61997 18378 73450 75208 81513 54992 13125 9242 87956 86298 74839 29130 64926 86939 74305 85346 72303 51834 54737 49588 64732 54364 12237 96236 18836 31582 76948 83582 67960 89429 91617 65390 55199 45077 47477 92870 33365 52505 42987 34278 7087 28026 35308 13842 7597 49814 71903 55734 1819 19910 11127 3460 69280 30960 2760 78392 65999 95634 20523 10179 24843 24320 22331 52400 23526 79008 79566 23747 68561 85234 17171 29704 62557 6387 49146 61774 71980 69628 80012 60988 16412 33075 90007 1193 75638 8385 47704 33517 62081 43933 33318 1996 57304 52918 8962 20640 11240 5331 91047 91676 22271 54563 93389 82594 73197 44237 92935 65590 83426 21736 10779 71773 65476 94054 68650 9654 68974 19840 4619 61545 70735 63955 43861 79421 42576 62270 75194 66438 53424 27645 55616 46520 57236 90984 75470 86945 60932 40632 1498 89637 62470 70343 619 40693 93838 15434 18320 35790 24093 23928 8563 70909 2401 25126 67904 25526 23963 1765 69976 50414 39492 56792 4349 13887 97078 32144 48005 76147 30679 61965 73995 45287 83481 78463 78021 38332 36256 24385 88434 97550 14959 11393 18398 81874 99761 55793 42241 14881 2423 79396 75990 37786 98493 37605 72667 88350 81678 20112 73307 73799 95465 27661 73281 767 5245 40549 94809 95563 9413 4010 56654 33916 9757 23070 46164 48382 34675 69404 89223 39325 79037 50478 12256 55020 83899 57161 79256 17034 58594 49035 72065 50292 41541 95168 11604 2547 1074 89791 1615 61826 35091 52834 65998 47323 18048 66576 76586 13101 19351 51586 56782 91497 7457 67313 25255 91695 26008 97807 54961 93586 25363 22625 82263 18719 43830 16409 5894 75667 41189 8028 65700 62143 25370 5756 38514 69440 74174 93526 63797 56724 61509 29825 39297 17838 43064 56232 38202 21403 87698 36545 1610 35667 31339 18588 63447 66268 38983 98632 86290 52935 58313 90181 33704 28225 77078 9019 72904 42357 69870 12951 98228 14073 98259 23200 39404 74551 12678 27291 42713 64131 71589 85780 50502 48882 86020 14212 14854 81295 31787 45419 81091 6809 24247 89756 49013 3151 25600 87672 98005 68734 20576 96775 42860 88207 99712 9572 36341 22849 93048 91165 78963 97021 49171 87433 57871 30882 47628 26947 85196 9650 49267 95335 65956 64332 29295 85417 70809 12669 41568 46560 24958 323 8499 83031 34820 11965 20721 95869 55407 6425 38557 51837 84823 14260 72992 68328 26482 29953 57612 32745 23369 82626 29508 27183 36696 65078 49758 96490 99323 21368 63454 73424 80869 1947 4920 96823 47593 27545 13105 36306 83141 90369 15103 72044 27350 75624 82049 43944 22982 2634 98503 82915 27561 86282 82543 56513 3574 74526 32209 1705 64150 2537 43442 2624 65834 16050 47328 92534 73736 62771 31283 78282 87233 54562 24168 67883 3242 22791 13339 7857 60529 16664 53620 64065 29039 88428 3089 33243 994 38865 35420 89236 36878 56227 32497 53940 80758 35416 47019 22104 58450 32804 29648 48400 17724 35912 37993 32221 77927 55466 61778 57701 93065 80615 59585 86307 96341 42610 77850 32877 69762 6341 83566 71551 71511 39689 33723 21612 41287 72285 93940 47924 26275 62775 15506 53926 21668 31700 53270 79 2636 48143 20799 53396 23424 40588 64063 66620 70434 38228 52308 24494 53861 42268 10977 90497 44169 50218 93985 56850 43506 25820 56674 54663 6883 16207 47731 83506 76485 85811 72588 87872 28545 1225 88762 67843 84897 17564 9214 6848 27406 33450 20029 61017 78624 61411 12850 71833 72654 1138 33779 26272 57660 35919 46224 27870 63929 74750 70607 89867 11023 84655 88847 96267 19693 32178 24231 32826 66609 66297 56566 49194 91608 3611 28310 79743 3222 98734 49182 38015 70654 15300 51560 91163 90298 92223 91835 70489 60708 61200 81385 72296 97143 71909 34141 52336 72916 51531 92721 4044 70159 23549 55721 8862 85139 59000 33502 28072 73182 70553 79229 59178 91898 52211 60239 52112 24372 15212 15652 79485 28898 4550 97318 16382 83710 862 21907 64794 97589 83254 59197 29665 44807 16988 74002 22761 30376 35584 5063 38916 97511 4454 35958 80943 45896 60371 2267 4896 88068 86554 41548 27030 95468 27768 27355 91033 9271 845 38504 86057 30042 78247 59343 23512 8249 30216 92764 14214 77876 76316 17512 49746 65697 20726 58055 44055 16728 42533 93747 77631 58897 24897 32294 87822 92659 99371 29691 59482 60477 42691 77347 66859 30955 29873 26234 43969 18472 56077 73681 26643 5089 62984 2935 7850 83575 71579 22055 14046 17061 87778 80546 82217 53103 78496 73715 52477 34539 10524 27150 46430 42879 44088 38313 30066 1322 19839 34179 76314 80844 3844 48468 94290 92191 49773 41160 5144 12509 43658 40899 36326 13955 31147 79629 74677 84142 47735 26388 43679 80655 75016 39443 98091 9665 61880 72430 13248 64695 43879 83636 6042 94243 73143 46491 60635 18156 64763 7301 59329 35110 81087 7068 85278 63079 89549 55345 8255 70302 53326 32275 548 86015 95565 72659 19969 58873 66380 31853 90387 40429 17579 11901 31397 42951 67401 24924 90616 61451 12552 97084 20438 50760 87886 42004 92570 6954 57992 91896 89975 24902 30139 48732 19942 38798 32450 12117 85129 3459 49225 40181 18465 18375 32731 14234 62792 66369 15874 75032 89491 33124 45529 14702 6184 68978 56569 5215 45856 77004 90955 2771 37753 69067 2100 69878 17202 2483 78161 69096 47937 70827 14884 67355 51285 13152 6043 65121 81285 38713 27796 1121 24973 30168 79022 56432 58437 50750 70087 93967 56283 38608 74948 77554 82982 78887 38697 5549 48980 14639 99438 33213 72011 78245 30367 28755 7275 72124 950 70166 56582 75469 14342 48897 76933 73428 48654 66357 68039 48593 62099 44091 4658 65778 33596 31769 80382 43621 11866 53695 45030 43696 86296 55582 56320 8934 30900 98902 57310 85597 63363 87281 56415 32002 96851 35948 95022 84768 22897 36079 15263 47380 92929 76047 88329 76286 16181 56504 72797 72069 61474 13334 92109 23826 29852 57684 77009 22603 59413 39408 23577 47031 3428 46584 68864 62779 23208 26918 44944 37193 83293 8169 25609 70293 24354 35260 7664 13908 1158 17490 71040 15488 66865 58155 19597 79212 8236 29152 93256 83257 15891 15343 46571 47139 93249 30601 50186 63940 30948 44668 68049 5357 41572 97486 68612 95822 68352 62617 91560 99211 4382 29084 98087 14971 83906 53507 11016 78492 61945 23055 36385 86748 60882 72901 14742 22527 30836 6958 80526 16492 42323 78446 86591 33877 25510 67836 41829 11059 66405 55960 58260 89983 71070 15105 67356 55629 2927 1348 82784 84002 50966 59510 53611 53769 45557 68296 32750 71373 95501 4448 3271 63306 13391 62220 23867 15071 80040 64682 58232 43963 67838 68909 66427 32587 11760 65600 18584 2499 82348 64317 70881 28368 58163 18634 26396 38891 36176 25157 74429 31429 47774 22790 25605 9215 76597 8301 43068 54703 85547 37760 68636 71932 98895 48046 41397 8090 37108 5497 47968 16167 85837 6733 58346 47993 24204 10217 3701 27367 84776 36522 52827 19090 64831 76992 92397 93858 2436 79739 89047 9994 53062 33855 68278 69417 42767 54796 56511 26544 71024 88107 31684 61593 57580 86716 78419 53066 89094 37492 19193 16108 2682 39671 91994 39949 32558 68605 99254 96270 44241 71284 83716 33888 47930 54555 99304 83186 98414 98144 75166 34368 791 29793 5686 99878 86528 45976 41454 73347 13017 37441 26679 83752 73656 82591 23725 15817 39652 59624 39639 1263 3672 37237 33755 24891 95327 74152 23020 78711 30346 14291 59665 82301 97733 75498 43145 21512 28987 65974 40989 1447 38368 24725 16456 49450 51946 57958 5609 97504 71519 50520 64278 92172 22242 48080 31875 1496 96886 55296 96878 44963 63358 69371 1127 90407 81780 44753 10538 65529 25007 60334 34415 85357 60288 64238 83999 51684 38464 18146 15683 32025 40719 63870 30615 14137 4651 28153 65913 13737 51633 21590 54769 12723 81978 56065 2177 61374 70197 53440 26049 34384 66258 18587 73320 43455 57407 72506 95013 95921 71877 67793 19740 4381 18388 98039 92235 11584 45716 58813 21055 19266 8197 85273 43839 58777 50697 45425 66391 43527 59029 86657 50797 15796 89103 71086 41964 87613 1631 39777 83698 80434 1040 27530 14549 11533 36479 24630 74715 34123 90742 66350 84370 49259 60461 84160 21441 28499 97112 7223 56177 31954 70561 14749 19989 52586 20596 61068 51276 90241 70862 24193 75367 4915 60888 30766 84124 40191 43371 67436 98300 8981 81458 5802 9692 14838 30529 8362 86234 99784 66237 27864 25380 2046 85207 86659 59153 9707 57924 73828 44146 23996 68108 62791 28106 82558 2673 83714 34091 89803 15514 90252 68998 88678 64069 12892 71818 27223 3669 88559 47438 63756 29342 9799 70734 65016 81153 80391 57834 13834 56461 8094 84906 3125 74503 21067 37986 60700 17784 23684 53825 8753 26945 70362 11779 38905 53445 6400 96410 50496 80738 78803 26930 64140 99667 8468 38639 46091 82403 80217 67617 15034 97995 92913 33718 65793 84274 69965 55833 2668 53294 32595 98600 17969 14484 87990 26305 90494 49018 76906 65151 8482 46585 8324 10430 59143 32222 2212 80187 48282 71011 87377 21594 46328 4805 60130 80641 47306 60088 81933 35616 86530 5992 89470 10288 59215 69585 2439 36254 7071 48952 72242 10033 40891 33083 42876 92507 91001 21404 65164 24746 33478 31581 68765 59964 78445 37619 82852 81973 83605 90734 89926 36695 96915 83671 2234 31310 28820 80816 77438 39564 55208 16651 78320 25211 78310 16082 40468 57959 90511 9260 56074 90179 56971 11648 40844 99624 2862 93198 22653 15791 40611 93862 39939 18957 70535 65502 41678 29756 8288 61535 65003 35979 23571 41076 95232 95288 56590 38529 25089 76069 72624 88467 8958 4357 12570 95823 4670 20226 82379 19552 3945 60568 89796 33652 98806 18132 79962 91968 20446 58098 70300 44061 20286 82428 74944 92632 47073 13775 95997 25776 9581 51251 49701 91877 46681 89795 16937 35410 15167 96190 3562 95835 34767 90701 77854 78532 32031 52193 61051 18734 31280 42500 65237 76345 98188 95115 39458 49740 58765 85372 12506 3019 18894 60222 38979 67309 60588 93091 2501 26898 18296 35583 99898 94714 40950 32734 52470 19526 84012 37861 35313 75945 66830 71505 60856 36460 9253 30116 79663 27425 16023 4052 96983 5584 66176 13779 95356 2720 32775 97400 26638 19197 76002 82561 46624 20512 18223 90910 95242 45071 34966 67059 40237 85211 46329 91399 84101 60028 89300 4057 63539 86182 81576 31082 16993 64088 94575 8518 60496 56943 332 54780 27798 85994 33228 39346 35070 28279 57006 6610 60977 59093 69049 50166 11338 47761 77401 37292 17355 85203 25026 8624 90503 20186 56939 99598 53399 92031 25514 69490 84833 13771 94004 73624 54491 51183 76409 77589 33314 64218 91435 88355 6937 87 2201 69422 81857 94350 95016 64053 61518 48159 6581 5406 37715 69994 41724 66617 45813 11526 13484 92589 86405 18060 98625 62558 15368 74380 77178 5740 39339 7747 49060 96825 25046 11474 1500 6725 17789 44757 27457 59112 55253 98702 70562 49152 90402 94371 65465 13318 92400 86569 17461 85245 65950 71027 69355 88810 74383 96570 56043 56337 67829 21558 58167 10252 21475 8602 66664 58656 85377 79781 4574 797 28946 91390 10932 26398 34889 53792 98946 58702 77374 28202 746 5617 52934 70111 68035 72027 53428 39356 70865 19501 57711 17085 77673 53127 23048 95961 12690 14008 33681 94949 46025 31066 61119 34547 40926 62729 63471 89540 84098 79510 84538 61599 216 93329 24434 58439 62116 2160 58712 25602 53308 74153 37038 99399 6311 75973 30419 81953 90529 99749 82871 78284 30416 71018 28653 61787 35233 2913 30412 79643 32291 66163 66135 79422 64312 55047 15991 55475 91178 59977 94337 30974 7222 77185 42811 90312 37791 97410 11314 91632 10830 61791 81509 95215 17081 5421 7072 76661 39440 69140 72746 31982 84603 12346 85976 70037 13630 33867 5932 2558 94464 59979 48817 37406 70155 53917 90525 86274 19745 87381 60951 33790 10241 33817 86281 28356 4348 44411 24143 3025 22140 41041 69195 15743 61884 15917 48173 344 43079 88530 6379 88138 96242 27827 80223 3569 37248 65764 64126 98024 54807 7311 11442 49906 40564 37019 75223 87735 84026 18030 73738 27044 2255 24024 26134 37904 75593 92125 12379 80130 38614 50079 71256 53894 13304 43394 54438 7785 73820 77700 35007 62285 13001 3840 92633 66976 85765 40330 91862 12621 53675 28113 83166 31291 90484 40291 45576 54947 65882 14680 65837 18188 96368 67591 1882 75591 64516 79549 66411 70663 74800 90301 57148 81383 20283 10445 23986 1620 81564 83807 4447 49233 77505 26760 16659 83883 12961 82736 81715 83776 21674 13379 96383 24159 3264 36335 37170 52138 54936 80719 43448 56442 74195 72847 91004 14418 34727 94849 86365 61573 88926 54477 85602 59582 78539 89046 74854 98799 46715 88846 62175 80820 82186 87823 9132 4589 22160 51942 32952 40509 17626 25919 89159 99544 97294 52975 49810 50426 8391 77474 30888 75089 33978 73070 66750 72859 3816 64465 61677 15929 44654 94123 19657 80005 31672 15317 34995 32903 37502 56502 697 77967 43365 42150 54869 99919 88649 38540 68434 65473 4301 34324 23041 37211 3722 46701 12393 63888 5400 14065 89615 92333 18006 10238 80263 73090 84128 66093 36359 56319 69297 3158 36911 42458 72097 81217 56820 77930 56235 49504 70320 64071 55151 95398 69428 97903 20862 26321 67919 23360 57311 46449 44401 2328 826 1339 62025 60877 8949 81781 15869 55156 61847 48871 59618 59998 76412 26579 371 62424 99658 11790 70903 34389 43350 87277 7700 13155 9122 80703 15350 42733 51433 57791 29123 25955 4453 66031 23693 10082 69968 49183 40599 16671 99024 46085 48820 33487 57362 78066 1101 47480 3537 23113 12908 9734 5729 54822 36440 95102 31477 25396 90222 4697 81122 94980 96423 95149 64036 57013 47587 10440 70138 54004 42717 23558 12095 69516 35771 10857 73611 88334 34933 67048 57039 12275 56044 51999 91753 92871 98590 74926 20057 73530 39051 39438 60205 5283 11740 42286 18606 55874 56217 27471 98781 48212 24941 97907 81214 26068 17886 79349 19425 4731 56695 1817 56480 17411 90877 3937 5958 96861 7504 30697 39888 68142 78994 92736 1617 85141 26867 53010 59149 85892 93105 47959 79303 61948 1474 86243 61885 56485 56589 77494 95075 15123 7721 60670 25466 7926 13177 42106 97184 39105 76450 57758 37529 95463 34509 49945 74648 40228 41997 93616 43483 43897 77617 70178 89857 26823 24469 46610 19510 55481 14943 1224 81752 9534 56798 71356 8911 24192 51349 28328 60230 18058 57544 45717 77452 36289 86582 10877 80909 60870 16856 83922 11061 34909 5119 89740 74211 80379 45652 35671 70017 66257 80552 23696 88070 20572 62874 48334 98658 34871 59004 25448 93124 36766 1930 54610 1949 69667 32004 9573 32480 39707 43312 52077 15892 82701 89566 66478 74956 50015 54351 5217 544 48459 12930 5946 10754 41872 52800 45116 62769 43923 73127 83589 22232 44231 1586 36709 9411 65123 41842 38373 9034 93333 1670 98250 31363 28685 36142 83158 62398 37857 63012 78678 61468 1793 56520 47393 19318 61228 91598 86436 29641 20092 31314 1425 37285 90031 76719 20343 33010 45951 17102 81815 90280 34423 99563 37849 65450 90750 15745 97480 40905 16447 28792 18273 57759 12048 63121 15036 40106 50189 77865 81512 97301 24237 17948 67791 49348 42982 90293 93579 84530 49937 40048 48992 71612 21033 60850 40389 48570 18479 51364 79467 98180 72961 84423 68404 95189 36275 80140 78504 18224 42517 68435 69888 78373 41884 3598 9739 7829 61776 97121 24523 18494 39640 61402 72155 11993 16832 18712 88127 66753 51224 91157 24915 42013 10677 34161 57055 49728 39367 16813 21296 21366 54400 10384 57568 63333 71886 95040 78241 32431 36784 64878 27296 47887 10044 44505 40462 58252 38471 76882 19603 9255 43363 18437 2833 38330 39275 33788 54685 7923 29378 43828 63949 17753 35118 94264 73628 54347 90035 28078 1295 47916 2284 24063 3203 48513 79858 95651 91999 56446 44022 45221 31799 26524 65756 89051 11161 25258 52247 40111 87372 46537 22810 95390 68394 56568 56443 75894 22262 44157 30316 69110 45143 35269 85561 25165 88140 25817 17600 79117 64625 984 57313 30351 89978 23718 64762 13946 61721 66191 93926 7272 43857 38371 64461 8073 37438 55370 92689 74822 51812 55297 74799 87564 92410 63229 42287 90200 79923 23866 47952 27281 16427 77743 74521 31770 98715 49015 38521 14889 36643 57878 58387 42751 45833 26220 9744 63838 19877 12974 33361 58455 71180 2860 9991 39264 21667 97898 1415 26361 54393 52532 56033 36981 66972 41651 30323 33035 14232 32412 74973 25481 36910 52082 78162 45923 27130 81362 50081 38527 96457 28964 27485 10701 2440 39993 49331 97621 55881 29170 10262 61892 83428 29544 44071 4778 73599 73242 18629 90173 19708 65518 64467 59986 85978 88096 72520 77001 34004 71210 61091 19409 7398 79105 70286 58902 5938 28174 5737 4020 74655 28117 5206 94363 20233 75100 74787 77399 33333 62464 23679 92453 21742 15094 53750 17207 37740 14509 42434 19635 45254 50600 5137 70164 49230 40793 9966 45296 37487 61162 54759 98961 30549 45339 89831 80372 98217 80057 52843 63865 63810 51972 6444 21731 33171 14452 32563 59351 51761 78211 91810 31004 44230 43531 8808 90883 55681 29245 86222 67071 94528 46063 43845 369 85425 70010 85150 70011 75238 72088 17711 62050 12150 2217 26843 20228 70322 5372 41846 69640 87501 97744 49889 47958 36835 48690 60258 79716 6689 82346 6751 35852 14670 48803 16933 8513 28478 63096 31537 85653 19215 4066 76884 77220 77856 84597 27041 5209 2809 47228 4309 36810 14376 15356 21162 51459 35093 27639 63378 33767 8664 29047 94280 19116 45735 72822 74115 64586 10745 16884 17623 14472 84592 72221 69545 6069 38860 32841 65348 12438 46107 92072 16080 76966 16762 92112 27335 49507 15571 12613 35894 69224 50565 6582 19700 64208 4307 10596 8399 2207 71755 324 28420 10368 12527 1828 59605 34786 5393 47893 82021 75479 20585 75179 1622 19780 73092 92750 59610 38000 95317 12989 69743 91189 10488 85048 68503 70705 76351 89541 56261 18541 58342 67998 39106 64269 94935 26881 51087 37750 74337 97489 41761 49435 54539 64836 98955 46667 17079 33074 80863 84039 95993 62393 54385 77736 41108 37992 6831 92155 72319 69889 66841 32193 86050 75259 99920 24998 6511 43773 49757 6942 99385 33330 73490 90362 71130 30598 55192 33252 62240 86058 13046 67789 56607 67144 38507 89387 74244 57787 39251 30815 36364 45204 40642 506 15644 23639 19705 86304 98959 92350 73618 94237 60385 78902 27824 36550 45866 68935 67025 57115 98529 56565 4181 51817 6978 99007 91357 12340 91252 4392 56296 19766 55685 31712 7528 41657 4097 2781 6421 72388 58473 3044 47501 77724 20345 20320 45933 99651 32991 88301 44435 15906 68240 93712 1885 37636 58780 73607 34912 84355 6187 71553 24573 66998 79389 48408 24971 58351 61867 63646 31654 13550 72201 99257 85206 7050 71423 56040 1045 5319 4396 29614 32427 94233 74748 77666 78119 20307 60417 43261 35580 19869 96607 53120 34868 84760 96431 367 75073 41642 92936 93311 68472 80387 63625 64491 13607 33912 69666 64448 28598 53578 59746 22135 50644 38406 88542 67034 18035 56498 51911 16712 18764 57651 9192 47760 65647 58068 56457 53912 60060 83650 65942 36513 95837 85176 80150 30597 51680 34749 23395 40030 90002 1714 58384 9870 74592 91347 3372 5316 35595 75957 56576 75832 64893 60701 23647 53105 72045 54524 79052 17313 85681 54525 46765 13356 51667 49848 11428 33545 21781 2902 35266 64350 91912 83934 65355 47229 97254 11372 30251 54300 33667 51822 71725 69263 52863 97260 96597 63817 23650 38754 2151 85817 18395 76338 29305 11415 4108 94198 29369 46786 56577 3042 38818 26143 53809 88174 56957 67338 70495 36006 10642 88232 74642 81151 71286 42409 16861 94021 23776 30978 38046 9355 15984 5776 72193 14952 50952 90893 377 42032 32624 68262 28473 28950 9236 23714 55045 26901 52958 75495 86709 45209 79168 22318 19620 69373 4132 81897 97383 78087 61940 10401 14556 207 53378 85906 42334 4689 89283 91689 29788 51748 64645 38499 32140 43563 34376 66341 53020 49467 98735 35457 41376 16564 73174 93230 92617 57289 80479 87819 88281 98518 24619 82074 12299 58099 44128 79590 33825 22952 76139 20299 38026 56720 38766 35450 45863 94460 70512 47441 12362 18310 77482 81999 32011 89030 19082 41154 58616 12872 30826 94163 1658 24839 94268 29655 61673 74257 15324 27799 68620 9948 55095 18773 81679 41995 86595 28439 59959 86815 24042 49364 36112 87863 56534 91809 28515 18066 80081 55744 46546 58170 37415 14331 91782 87971 75732 89708 33304 35977 51838 85067 59175 81173 8342 53626 42959 81120 87812 16922 74945 93034 7225 21939 41361 10659 30680 45180 72880 39431 97119 64227 36113 73693 90769 53851 15565 56312 22593 47747 47217 63494 46278 90397 45038 87624 12558 36739 81155 10459 94438 45974 53184 12166 79885 69162 48540 66415 70525 56602 51188 81104 18936 21463 80544 31933 47995 56795 97289 44315 71546 88004 12469 94462 20116 42752 86434 57947 89091 47170 47385 98010 21623 59990 2728 51050 8946 2596 4864 1848 98324 55956 52839 74299 75424 39914 97666 97181 11366 56659 76851 63005 35822 31438 34334 53080 30980 5513 46940 26081 89384 7573 87630 85731 98412 17146 26742 59271 46077 28452 78384 96261 44017 22187 76735 16414 59904 36141 57785 27017 81276 37742 63893 56112 36749 48302 56384 55961 92449 46739 32678 65073 18677 95461 13225 22306 61094 24487 94596 32405 27055 78201 62166 5294 14879 89711 65115 69374 28428 74131 67065 89557 5412 31690 29478 56135 71967 7082 86926 39243 25587 99048 18185 37107 47624 74728 50689 76348 90939 74329 98164 21408 21965 44857 70725 23240 43308 65252 75481 8904 58072 49205 385 88370 82613 99335 23752 60143 96053 57319 33559 20847 70556 59859 13762 92731 96598 64045 39736 53601 37558 1966 87127 3157 87635 76495 55892 21796 73769 13817 41703 11789 54413 55612 21140 75372 41261 74476 29192 26704 61410 95052 88386 53432 1821 9060 55267 2516 24092 56164 78797 31496 11186 79973 64641 31624 84326 24987 44881 51866 5945 25150 91980 28551 80487 22911 75971 16419 33294 90455 67180 31842 25666 96232 67864 86719 65066 99613 35914 89627 30542 62967 38055 88118 23548 23082 40720 6065 85512 75148 52674 69247 86724 55607 64660 35612 37704 10903 97782 62904 22263 27333 65469 73421 3927 74268 72410 74103 28369 76108 86983 46145 36984 75972 18328 71943 48207 93873 84850 55558 28347 73553 53359 68455 32311 5194 78477 31553 60002 33852 26057 61491 98594 93789 2235 23795 74865 81008 59797 19453 9614 61103 73807 41316 3827 40871 15804 26115 3752 28604 61395 70861 27706 84387 21963 51226 23185 48066 85092 76678 24180 67273 52028 80127 47642 68172 32266 58017 51859 16569 75562 19447 11138 13144 83863 47797 46661 51295 49054 35268 75898 7534 4686 87326 56629 35170 78906 64793 30626 69002 36319 38358 96051 40880 4189 32660 4533 1999 35498 5453 8140 30514 73796 38749 33883 89992 82255 85037 57246 98831 41955 30547 19815 68056 27928 52325 46870 91199 8539 45105 44476 8134 19002 35717 9536 538 28504 37828 27619 85249 65108 98490 34964 72808 25254 59099 141 27265 44951 17914 84501 18387 5964 43918 38176 52911 81685 66719 15472 28707 55383 32768 40433 26671 97538 12209 6186 40829 52055 2816 85935 431 84417 21565 70650 38307 33403 88998 89536 81976 68373 79597 38178 91409 82492 1033 44982 37057 74552 25540 76227 6149 84862 14512 44126 18697 86831 22010 6295 83779 81065 98679 9649 59865 92084 6680 61087 67618 3833 60675 70349 44949 50115 38677 43649 78772 36145 92094 8687 34102 13286 61188 73239 21373 50724 48144 49016 72761 64951 37884 51687 60657 30577 1722 77974 17119 78290 12062 48013 57366 47493 97945 8988 82157 49252 70767 11316 96947 3496 31308 17302 59188 92194 85495 97672 58049 13583 23923 22123 85679 32367 18124 12028 70160 84302 17066 44709 55194 34198 33028 31189 30923 37910 56344 78432 73630 86637 62023 28962 22021 81399 206 54583 3235 31823 20083 35125 84145 9448 96421 75010 23969 96119 17976 32998 1669 52897 21682 34957 39134 73404 51986 66280 95028 5167 98465 61538 84774 87389 23792 59802 26506 52299 10244 54565 27623 56557 26309 99496 65928 53319 22206 60254 51545 89910 97906 42396 83768 21737 34265 67266 98832 4866 10282 77848 74397 91065 24214 93581 53610 10988 2002 4825 41480 13413 57228 32848 23925 46664 39650 25268 98161 48678 90636 77900 78295 99517 4482 37891 20996 90193 95160 61058 76322 96405 54375 5176 3379 10765 55169 23199 59123 27641 10566 75015 71374 6692 45014 32149 71985 22797 58196 81463 66751 59928 43360 51664 80955 59566 29090 58138 91582 53223 92747 73263 59125 50446 54145 63437 5721 24080 32610 50299 61272 83960 52667 4173 70594 73210 17427 77614 27356 75247 33992 22463 99336 77732 61964 78278 4907 24396 32447 2107 22931 57268 1676 33536 70966 89591 46518 2434 95011 31462 53803 88149 35095 33620 3404 70297 16242 65862 40668 83507 38859 10396 61654 40618 3909 82154 83409 53344 94750 89949 82185 49882 82702 38088 11554 13643 31859 2135 46474 20163 35703 76325 50056 10351 30939 14830 91706 45770 4263 10449 42044 72700 82465 54046 99602 64652 92482 49432 97459 67795 36408 81779 35301 78525 40399 47900 6880 84671 88366 87565 52256 52972 9422 82688 80406 25624 47799 76883 28208 59256 94497 72853 89338 39752 13293 87041 58515 53599 17325 53187 17750 37976 79082 80236 28841 38944 19716 86278 69540 58355 54637 87885 6611 75319 3159 31365 44836 81702 24793 77273 98652 82156 94509 92459 8457 26725 20213 43226 50663 17761 80944 73251 54221 91623 87485 62303 87376 89979 73283 36313 87243 91589 97494 63503 64157 65005 79238 1337 55332 43664 68647 12779 63525 11556 19042 4199 21374 60946 43987 54891 19232 60719 36225 7128 42485 53031 80778 50700 45922 19390 46043 26060 7996 75286 34552 37293 64787 21773 40613 21187 84198 5647 56664 68040 39981 54923 59062 73510 89170 43440 87363 61250 3978 39582 83181 10039 84842 79376 71905 68030 16190 8195 42627 41854 70157 40130 85631 12803 35601 74447 42348 1619 28868 17919 90349 72649 91019 98804 5534 76511 97408 47858 89660 37466 78787 7002 97424 6963 16825 57536 47407 58974 18216 64066 59371 48119 95538 87435 27664 20740 79871 67480 64162 9792 64460 58832 83405 26559 91799 41525 64601 32725 23513 55057 93637 38607 32774 52699 90841 22753 75999 97436 3144 22695 58154 94351 10658 48830 52124 96246 23354 14855 11942 97451 1576 22928 48902 22779 18449 77697 51468 44669 76419 96286 18393 76217 66228 8858 46069 10844 37040 51309 38196 14760 29917 57436 47232 2199 89776 90302 86865 71446 29196 38100 84409 11409 53040 43740 33673 28857 17002 3013 86785 10173 26717 5439 16530 7148 69590 99138 6761 91437 24645 25295 92421 76554 93670 59028 90703 18057 163 5903 85707 85148 16613 51702 63385 25387 70583 41019 40732 50721 86063 52192 704 16770 90866 37686 80515 32604 62630 92427 32171 31580 83497 34253 36977 15630 7025 95386 60350 48067 65204 60554 10653 92053 20658 1177 46939 9379 51739 75320 21015 58245 97176 29547 18513 83994 386 40835 6537 95860 11000 76472 44906 28226 74026 96599 90891 30567 43203 2810 16678 87304 15903 9527 59202 23119 86081 5280 36248 43660 53930 91875 47863 76347 48652 56435 4893 13819 28027 21600 22174 94281 48132 24749 24597 76169 71461 61653 72307 41427 14938 40934 4375 11406 87034 21685 18685 27969 22376 5138 52093 63210 56808 19789 16866 9453 98065 3108 77317 5482 23155 25013 74314 24423 5597 81253 79700 3397 40840 10285 4417 76150 87568 67563 96561 16084 46965 11569 75399 15533 89457 4646 80307 98038 54868 31751 89449 93187 93099 13591 26978 64007 74313 48894 90826 12099 84493 61125 15191 86212 6671 3529 45127 65313 18954 60054 36259 89318 93828 86725 78431 15783 50640 70891 39238 80801 41971 78936 60993 66921 85040 76022 95832 34097 4827 37743 602 29940 35432 1886 75733 25506 60991 26238 61222 90381 38221 83782 59415 52593 29898 72519 80507 65238 46952 41033 96643 89786 36355 5896 62097 80348 12928 88895 82248 81940 82030 72243 3979 57325 1442 8617 74334 54666 71479 4526 62148 27761 24938 37469 67344 73342 69993 51310 94668 18240 93107 70153 47341 99616 60379 67528 5417 53618 16986 17243 51408 86950 27573 72815 66908 30994 51143 88754 4994 98869 91101 58491 89586 68335 6791 35043 35384 9430 41861 40157 32494 5663 69950 84749 17014 35145 97966 24953 25118 8865 33247 11624 18306 27669 61794 14007 2955 94058 33088 40267 89765 57467 41079 79465 20602 45121 49824 31259 75597 77229 14415 44552 94945 95861 46633 95664 8683 28414 65207 31043 66450 90680 70985 65569 7493 9884 8628 87756 57260 19543 10023 68690 27712 98506 89028 1380 47575 74119 65169 12711 29231 30198 25237 21314 84511 6621 57594 64305 36841 63793 17717 83540 53548 61874 66376 45182 2361 33382 36226 73194 83268 33070 41612 75545 75794 93461 69523 53379 20456 91946 54475 76128 30689 18281 3346 73563 30696 77536 88135 59951 14531 84020 42919 78557 81539 21255 45740 51180 23939 36494 17539 9248 79908 70854 24878 15661 85028 33319 56687 9035 92403 57071 78612 62368 60329 28466 19689 72055 62594 42729 76408 72889 29541 66148 5852 15176 20155 30969 65129 60011 94529 54932 82162 34998 62323 26406 41219 5815 62388 6133 99288 68230 74173 92810 9565 60717 38912 91457 8594 88463 44803 15402 54537 89130 39363 37906 43185 76483 42686 90374 17208 18330 86561 70141 99852 5114 87310 55802 10060 8382 30998 53011 47130 52791 9960 49808 593 26158 80440 28134 83289 41790 90419 20678 7530 88432 82681 95851 6810 403 7134 53453 45473 16035 14060 17362 32993 29326 61937 11224 67635 9326 66975 70555 99160 93133 83055 30513 15548 57391 16262 94674 7568 57192 19968 67311 69215 78441 33957 43495 29055 8523 31400 39273 19697 41675 86959 98989 6518 89880 84504 14157 49744 41197 47963 92266 92600 4098 4561 80266 84579 23609 27853 93246 2018 24327 56553 40811 23384 42677 66499 75331 55863 99782 24518 82506 3316 21113 25367 5352 54253 86567 18949 20728 6644 88258 66662 25106 33806 4718 71295 69424 51249 67629 65692 36363 59103 97548 80530 81121 61512 98030 78262 92609 68588 50261 60154 43646 76507 59780 37817 24855 84643 7667 18118 34766 99318 20122 72769 42262 33958 33965 2679 79043 306 98669 32888 94861 26584 75711 65966 99227 53923 69051 62654 30132 83173 27889 85671 79537 65521 89754 28929 71997 39217 94795 27448 92305 41874 66656 4620 98977 79108 91736 38870 61244 90020 59206 72782 5005 13502 76785 33241 28256 417 58324 50993 57675 67474 58653 55102 53526 88906 12258 15365 56662 91129 92922 71513 18604 18346 88094 57281 5918 98168 90673 41163 24976 76625 20016 71523 15431 9085 42971 94085 32901 59366 11340 94090 54184 46443 26018 12973 94478 20008 52386 42532 91747 81432 97793 89342 11157 72071 56556 51943 70907 66483 15033 1961 41298 15298 87412 26703 64272 75341 90237 99767 66211 54013 37443 67853 60001 61289 10965 28761 18770 33860 81524 21541 35640 90090 37321 35290 74862 70170 94241 75686 2006 46320 61079 70207 98691 24737 5498 76655 55965 21631 1613 82413 68406 65187 37925 86308 79204 65638 66097 54594 70634 986 6486 38910 91710 50925 49219 74134 2805 27050 42488 8794 90313 20764 58724 70101 78193 29465 93492 12572 33853 20803 52235 47206 46070 74127 37143 96520 34861 21994 48770 16958 30496 97615 87544 88718 93362 58904 6406 61649 82605 79756 16680 65002 17257 48417 56732 4614 10 26911 70720 5757 45291 25631 1494 58694 61628 41911 70313 37905 82279 14296 87365 32449 41016 52913 70786 13820 99921 38999 70895 38265 55226 31067 93093 96159 48696 3783 98577 94712 52248 94581 42528 61156 75568 39927 92535 67182 8590 63300 49637 1456 86264 56668 75567 54203 87481 11980 19376 45569 50701 75344 91428 67375 92718 15478 49083 463 84881 70045 59459 3034 3018 11836 77910 54415 4146 51928 21341 67202 75719 14136 70067 76599 1836 34606 15505 32324 27961 41129 25563 99746 15934 48756 36516 77276 9147 64537 21596 23534 22264 22720 62965 82195 29471 16699 79585 31723 21875 22116 18315 92488 21502 88050 82928 66947 58039 71490 18659 78639 61549 60516 89042 33962 14762 68581 8698 54656 79644 64092 73129 39266 18820 26324 26761 87925 70221 68265 83429 74025 22554 35524 22171 30235 77067 71656 71372 80989 23652 27271 87655 37353 98442 26365 6715 76509 18495 71057 47827 14183 66351 13752 42385 15055 31285 19759 52787 47549 17641 95082 16867 77640 81575 63205 94555 82317 17269 67226 32642 41029 77225 11843 99966 42381 76340 8764 26204 16438 9198 85813 51672 79531 46393 27868 44598 52761 43081 95896 9051 69451 90478 38787 62343 38561 56116 7959 37096 28692 3205 76510 26967 31420 96801 17884 32377 74938 99426 99996 77430 31674 16115 57251 14717 44377 40435 20599 54173 46801 51361 21871 34312 84520 85359 43128 55237 48235 26454 99634 1043 7984 53738 38886 44129 42540 21152 45586 82007 7675 81344 55640 42265 19706 79495 75650 35402 87952 63196 65475 12246 6811 6286 56301 79557 71708 75405 75763 33494 5510 10055 12939 31883 11204 85505 92831 21058 1639 13203 72061 15370 53841 45369 27959 50275 50963 13332 52048 20588 41404 36237 99250 12636 27459 63432 66690 40596 82595 30937 17092 79453 81791 95545 78966 27239 58636 95816 808 37657 82412 1098 88684 95408 30225 4289 96103 1878 33446 17164 72393 92594 98423 94535 99810 71195 84848 71925 52598 41439 62402 37935 98332 30221 99441 82787 4664 65024 59709 17803 11052 77711 4148 56647 29896 66648 37206 23636 95118 93377 51804 44931 29172 35049 59332 89894 84332 15946 51886 94656 38737 40669 98963 43211 73297 46463 60116 91531 53028 42681 27174 61435 64016 74657 66853 52165 10466 96313 96511 19744 33709 54545 75804 30141 89143 59876 2895 8158 63972 76528 66285 46282 157 47304 20705 42992 22342 34617 95150 71770 89352 18267 86203 82988 18870 19415 70074 33292 42801 54611 96231 23844 45271 9588 80690 39556 21832 63226 17567 8105 6775 72532 14713 46846 45087 45909 1789 61508 98028 67046 94734 91533 80578 85055 63774 40788 22641 2528 67217 69556 81766 61487 83909 17956 78732 35011 80915 10063 43548 36836 92037 7558 18650 8790 34428 99871 8449 42821 24864 35437 65474 96552 19273 59853 496 50590 52269 35712 78581 8095 22216 39755 10939 78076 19496 62818 54408 83378 77763 39760 50106 26331 75576 60159 19863 61571 92698 17957 33907 55202 1630 48176 23062 5371 90727 70586 47040 76864 25445 52495 60188 99479 82521 45207 91737 81893 76405 19885 84950 90758 96375 93839 18747 14544 67856 60491 38673 95347 50311 42290 96914 72731 42870 18159 73991 79517 1787 64089 52970 51768 91193 57555 22147 15954 99159 85596 57578 90715 78047 80383 22646 53278 3780 43417 12353 14901 85650 85254 57840 55172 27444 2562 66296 44421 94389 91891 84186 97066 40843 6456 31366 95333 12567 99835 43297 99702 77319 31744 8888 8238 5322 64279 63265 68553 72984 8298 91008 51773 29405 82991 71299 22066 6331 42647 14051 26746 84898 70991 93250 18138 40539 67388 34750 89055 1953 77748 7865 58296 99400 74662 84586 56979 50989 47595 40568 13388 47657 5661 31748 81293 55741 72434 56087 70445 47875 81460 20743 44863 57064 314 60949 57726 28057 41756 22920 4113 3443 5907 14925 45792 83375 80659 10456 31465 33210 24078 82526 38617 84241 4909 65943 22034 45868 51192 54824 53426 22228 24731 63869 45978 65424 92825 34134 70927 2404 143 33151 90146 64436 89260 21107 92612 20858 78841 90775 88452 38111 98200 9773 52998 36567 67757 5836 57857 84195 72873 57295 6016 93152 19222 45915 27555 85435 69443 83479 72037 72513 18679 99543 70913 98098 65619 34899 66355 78551 40710 61759 64707 92963 88267 90556 82932 8670 53468 72107 25059 40172 79889 39645 16177 73509 84011 31179 49669 90675 23755 65461 29139 73788 32006 63367 82522 32857 21676 25391 70259 69392 3215 74517 17873 73302 21395 40098 65525 27313 90667 91290 90617 60416 22724 82916 32089 27882 79054 50923 73814 598 16732 89416 19014 3831 57017 69734 61372 71569 44684 92340 82296 42449 43317 39568 36394 86878 45154 95880 44254 63381 3050 1656 35366 9410 42538 82580 27757 92143 82026 58883 31555 60613 49774 47962 12431 8833 92952 13057 94382 17576 93327 35533 61255 54774 99119 93014 85410 89381 94699 63529 7402 90605 41201 96794 82515 70523 16351 25351 47837 98687 91570 78475 81836 66966 83329 14094 91751 72661 57492 87768 67357 86491 4094 26732 80597 75910 16615 24964 21990 37873 32038 89679 51002 74450 87821 47117 43940 82939 21470 48531 21584 3040 21300 42967 79111 16713 50370 36565 9735 87098 48074 99534 31677 71252 17817 37189 72320 59572 12205 62028 49070 37425 5158 47787 2243 93080 17491 60478 86266 52153 82194 13686 1544 43611 49217 88269 24914 8684 35617 4262 79269 5846 29906 80563 81393 21093 89715 34012 66022 86985 73817 37940 51516 41767 33130 90491 54767 35182 12638 58713 44154 63957 3573 90751 94037 78876 32834 3461 16089 35613 7340 17036 15260 76380 52769 48712 53770 78932 38362 63130 8582 6011 84554 10893 86288 32926 45578 46136 80893 80289 64043 31224 92076 94342 31637 35291 38611 66164 44960 93725 57494 514 92591 8474 80074 76979 38892 98478 30045 40123 62098 80678 9571 92354 81974 3138 80443 94409 83705 35694 88492 14973 82284 24789 13830 52820 13602 90421 96399 1259 10559 20478 22831 8573 46630 59650 20911 72840 86026 68862 90884 98839 57530 63146 40050 31743 18654 45910 12230 75464 19016 63085 48793 56752 80871 43344 86751 77776 36712 17434 5485 56931 94248 22185 24606 28907 48911 34418 13281 41976 75563 25407 8579 69000 75947 52560 84431 8372 78697 63951 70463 36027 75870 27810 31470 83157 72990 35741 65459 94745 32643 36267 55431 77690 94378 44451 64170 3220 77543 85266 21595 34770 40541 82615 12560 30211 89533 80696 46694 52095 82000 24862 79994 79791 57962 2273 83938 90906 53258 18463 85458 89486 19285 7720 48461 50896 89769 12865 37664 83764 96010 44295 32242 52628 29595 8716 93300 86575 56346 16864 4819 91784 43777 30531 49725 10854 43771 39098 53192 87546 44880 45258 37298 17166 25760 27910 80751 37549 52324 8856 39662 14093 86589 70545 16604 95418 571 55008 50327 5095 45227 38960 72175 38712 62977 27791 79470 73787 92512 10362 2733 47184 2188 30641 58718 25209 19546 4343 30248 95660 12619 58591 44910 90815 79131 33521 90709 79352 49077 53412 66070 787 56723 14757 90609 61092 21954 83182 13030 86733 8419 80412 49872 75025 2907 91840 84531 14597 1749 95526 50005 48913 93452 36356 27894 92423 57469 41902 30301 81554 14932 25280 74731 18272 20408 19703 25554 77744 79264 66716 33768 55384 46837 14621 54841 95256 89774 71066 214 18377 25729 11244 44206 21858 73389 65104 13014 87459 32749 69754 33500 12320 77502 40538 64501 48720 25620 30656 41295 29671 383 38753 30675 51514 73745 19051 20129 62568 39362 1128 31407 58123 33489 17093 90735 21517 96527 21417 28317 65952 84000 34747 59472 34793 45958 32613 53073 43533 63782 40445 20541 74567 79435 18335 45094 95935 46239 67981 53616 16195 9206 12085 67624 93564 77644 77147 40057 83925 10103 62225 32420 37998 33899 18367 44112 15079 39611 98805 8212 3773 8164 66541 71534 58935 2077 93006 89618 3383 61905 56797 18161 76473 7144 91763 28772 43882 11601 40133 18711 67284 69076 71410 35050 18559 37284 47086 35272 81371 76041 52607 11490 59128 7304 41769 86691 45517 38071 12249 49093 49641 32542 94522 13969 14033 78661 44981 4984 17344 79345 5033 89472 34760 30119 81790 61440 8626 41144 68506 3643 40824 81688 13886 50580 41555 4803 51387 34907 51669 53999 47047 93155 39544 46793 7689 75035 20048 60851 49089 51444 69511 44740 68976 59304 51526 83695 93835 3717 76436 91514 35325 36932 43270 77062 76350 39401 37996 62736 85658 14664 67704 1706 8699 15982 94168 46026 75017 21303 54701 59468 81801 84895 85316 58961 12481 78070 51146 32299 50020 59651 66528 75051 73319 82475 83234 63219 92709 11678 11535 77472 31918 89886 74355 16585 22272 20103 70446 86499 49780 49144 92230 23371 11320 74983 88387 25505 27242 91744 64297 4662 78251 24482 97149 90583 44828 78315 49991 81007 5259 37026 15320 11811 96525 18920 36845 67915 61661 79991 47361 40494 69655 11236 78322 36347 57368 13418 12294 35342 75776 21588 19053 9716 83353 56322 44306 52285 34582 69172 91144 47800 42776 37025 37235 94124 67271 57282 41199 3225 12932 22945 29015 34818 3739 99581 93484 62030 430 537 76396 41684 77076 91813 91973 36490 14432 57843 63802 87030 2043 47208 88313 66090 3720 54015 78332 50561 23391 16500 95820 31261 31387 1217 23645 75497 33395 2132 70001 18259 27671 23941 77966 26659 94338 29474 56303 69178 33338 36032 18194 97268 97277 73687 90113 92373 68381 33100 90361 15090 76141 9308 16572 91425 3045 74963 71365 77583 58809 50363 9892 95304 5872 32843 57434 32297 93965 58050 42802 96471 45563 55062 79321 50529 78254 66461 68206 73848 3580 45288 8816 96767 95530 92316 86426 71622 93032 20674 88016 44477 85190 48457 96439 27998 30004 9160 49489 67577 91268 24602 15117 41671 44031 30921 41916 64001 67708 74213 53091 28005 24027 71060 17811 21427 32284 35119 59064 22807 32396 90537 3458 55379 97963 20600 32383 29380 37164 92389 83928 58638 66465 87912 90594 51691 47688 61840 70858 59773 78597 41701 70179 7283 14310 92651 73192 92439 96653 11881 45146 26723 56594 37601 42090 86335 51982 16042 53422 25818 65149 72278 88554 85368 77541 11655 12268 12761 69922 26364 37907 72890 21635 23037 3874 634 61567 86655 22944 12047 77219 49440 17794 93146 29908 22245 91921 13128 21495 34255 11890 11089 1065 5928 35957 82616 28574 5354 40144 4214 69542 18202 22299 87053 56730 85376 93118 15423 51787 17157 30286 81061 42033 4877 44510 95018 43645 83430 83471 72553 83168 35310 74626 76127 51142 12159 25924 51437 51412 98100 91464 50699 13500 14430 63047 51207 72181 38691 89849 7162 3041 68943 48630 70256 62803 29371 28239 14298 4572 31180 59985 92552 27688 71843 10956 47597 47242 74689 71734 61618 8711 99640 44714 46466 88201 51915 79949 79869 69425 51536 52620 69109 14341 68414 31104 63606 46973 57666 66735 62516 34663 48048 16075 84879 9388 90404 84790 85894 95711 72474 96096 45046 23984 90056 38095 59567 41807 32032 75820 49923 87607 58577 8160 48838 11346 71950 55238 77718 98776 13905 28333 30708 81084 35488 32698 17645 61214 85301 86229 68309 91362 81445 84168 72101 41695 18888 62091 52920 77733 20710 14325 94324 72070 81906 90998 14151 4738 34686 72755 81394 74946 89821 79913 79857 17591 23678 6468 64314 6674 77874 67337 30374 75521 4571 5117 9283 93666 27429 51495 41443 67064 67716 26731 49822 66838 14496 10304 95586 60290 19065 16179 91982 79090 21760 69526 70329 59561 11478 12902 39974 39692 18645 93372 38869 86817 20567 29337 21149 96334 76099 11362 86219 71889 88067 54105 50745 67287 91653 4324 90903 86726 51477 21035 89850 45807 50202 58094 8691 31915 2844 84926 95334 83813 36928 28657 45895 78969 97296 80287 1678 15918 75623 44303 11794 34140 69246 24764 54199 89638 65829 51190 39108 11654 12742 19427 31349 39833 6004 90210 70063 76847 11350 39177 14547 80097 42906 56998 99321 85226 27097 52029 19699 8246 64209 50409 18955 88199 74735 22919 30326 7447 18141 25829 91420 84182 87857 72529 88541 48697 78346 67760 28181 52263 70321 16402 16791 90102 17858 77731 36127 91325 2262 6166 61041 85756 11167 86670 44346 6765 96964 88553 72845 58964 59288 65746 1211 19205 20860 35454 89092 4903 62880 84815 4518 85140 12291 16653 3790 12763 75844 96047 81984 66439 52222 43613 32343 94323 28660 14709 34366 28825 37887 18669 25746 87714 14185 12038 79697 57433 31928 21432 62198 77806 64413 65441 68509 79074 547 35673 44521 59557 88261 87245 44600 67628 86934 92417 88078 80716 93328 99314 66000 86504 54268 24232 86175 6214 49117 25906 97675 99277 97219 32910 63140 55120 90777 70412 4244 78853 60292 7122 3707 52169 16316 98783 69364 32456 20178 52801 6514 98984 27703 68443 71119 84730 87944 36209 28670 97785 98192 66141 39889 49996 22421 65137 71783 71025 85636 64863 69773 52234 16270 27678 14002 29261 65636 54996 43803 11328 94952 53404 2604 86850 9325 88596 25132 17583 5251 23235 3409 83859 93734 96997 51987 66142 75860 94614 58226 17501 91231 98867 85463 94140 23161 7258 17050 98571 71043 63833 71543 93109 8071 5664 77251 43774 32340 67002 24020 6844 57504 12496 25727 58592 54673 65208 75671 23606 45413 58914 44265 69244 32074 22683 59583 57351 73462 76985 50313 6205 63962 9641 98817 82877 43309 17016 75677 9129 88639 30396 21125 19476 88525 16901 65037 40379 7196 68697 15408 86777 56429 35761 88604 5758 23818 70232 85911 83024 30104 68552 88260 11819 75173 38241 86367 76614 15327 69031 179 59423 24728 51015 85563 17228 60174 99928 60200 50891 29205 83442 12008 33346 83081 78637 29193 62887 99960 67019 88055 6528 48543 69235 391 42731 60139 10337 57254 93588 18911 95965 32217 33885 18389 56376 60875 80248 90888 46679 92767 96508 49100 50341 92328 86630 98998 68299 25179 4628 27674 85820 76584 83706 92075 62104 21842 45431 98120 83100 10738 15795 17635 92804 79679 50102 49675 6161 684 97755 75241 94048 19047 62710 4631 6258 11769 43663 27204 58639 77722 85557 69720 22337 41562 1701 56368 12206 77192 48976 78578 10737 90039 46162 82318 4441 99759 65958 72911 45840 69897 36217 87003 66567 40762 56754 91052 35470 46874 26842 45789 33037 24364 74562 39021 18652 87551 18366 25153 60865 42586 12801 79424 64568 33397 86723 75284 17354 44271 56639 59667 99213 99592 65954 43431 64197 42221 90303 20221 84887 58272 34362 22017 68361 70114 18964 14844 14162 37080 81398 98694 92510 34991 66166 10481 82636 26001 54196 87562 13837 2174 75466 58997 4174 17594 21987 83584 88883 36280 26457 79215 31198 6477 38197 64644 54727 48047 26062 89482 51746 65754 65163 33672 51772 92188 41410 7397 16424 52851 90099 99755 5955 78726 22008 18672 31665 85524 96097 6127 21900 83966 54357 56336 41196 1608 28558 10435 84927 33601 58058 46214 69813 10576 60255 84001 10710 85603 11111 89116 55246 66190 6256 45269 51071 85016 418 21385 58740 94122 56859 50354 54879 18983 16189 89753 36573 23375 78095 86397 77866 75925 72172 26596 63092 40500 22092 5608 98095 6306 79523 89002 42849 7403 84600 68770 48743 89406 84876 9340 97344 18162 62728 32196 41250 8631 26246 18076 9908 31120 16462 49753 75440 78079 97328 25460 58741 24513 29155 51186 81182 38831 48921 70831 30185 82990 80645 24568 59708 96128 78255 28231 97961 68232 40381 41746 23701 68940 6772 64875 55438 17148 15542 6820 36004 78591 74528 92848 72779 92663 53229 98976 24565 57223 55997 4528 20185 8345 98373 70006 65378 88658 34258 14930 45403 32907 52090 52491 75645 3550 60561 18780 79817 66145 40988 86862 24860 16465 96455 26273 71111 1152 12178 23952 35764 16020 14659 30243 40047 21918 77094 73944 88899 37762 29845 35983 34806 51627 120 71687 47159 29329 97075 60964 67120 75774 97253 8234 889 37915 96786 62042 38043 6448 13024 39824 54178 53116 88715 74686 13310 63232 92687 34272 5484 89702 86168 67637 72358 55532 57904 75811 85017 46996 20948 70898 65584 40140 88587 50309 7956 62458 99853 40256 84622 46702 37735 48849 26606 63511 36415 15432 8565 38068 75714 68742 21926 5672 82421 69288 72016 41883 34605 89995 32831 43682 31377 61825 11645 83560 7066 61327 31414 58725 86036 28339 7954 26162 21325 53397 74559 33364 98639 89088 58681 91018 88964 40493 84514 88172 25173 54716 12879 51260 67723 82229 40546 25509 64885 88129 85374 78744 61722 28650 65889 87283 38511 73310 34159 27416 14599 67156 32976 24245 59214 36657 15680 12139 434 90337 30572 48113 50804 25048 81050 91380 81629 55346 1210 93043 84867 115 13921 68064 87036 2752 35505 60124 41835 92773 78961 94865 40431 35763 52720 22767 79883 491 44569 84120 52440 24286 45841 22073 42948 16689 93509 86755 82817 51842 19826 13931 52060 20952 82311 7418 43914 46799 23975 87037 24368 97046 65549 94205 55185 31484 71977 88600 82552 49424 50440 19068 66144 6862 11858 98680 42516 97034 81169 99292 7119 17116 77993 84189 72953 11741 27400 74156 44772 97295 46644 95620 18608 40397 73676 73011 62075 68461 48065 10734 45577 78250 24125 96644 36065 13405 92991 69098 70198 41587 27581 59599 91269 65671 95337 13158 88315 8337 71922 52481 93939 9778 9446 5426 27611 87313 30328 86378 59817 37103 83242 18809 43391 60298 89297 18168 20488 87113 29561 21201 34432 88241 46411 15554 10671 9961 93975 57428 43755 57123 44098 76411 17492 45760 47148 95738 3022 12374 62725 16926 23004 72791 66464 60014 53697 51643 47373 57336 66252 49126 39678 99656 53596 2929 38259 59973 92729 65920 73164 59174 64971 26949 78189 23088 68256 51847 30523 28188 61185 88575 65557 95217 75758 61370 90661 87414 42023 63595 24454 50092 35324 60203 61122 64385 5960 49963 63921 29091 9595 528 47128 13783 69307 46808 48533 43439 30068 14461 53510 44089 24885 3373 18443 37509 55078 77951 22102 72591 6509 97771 14158 36879 30739 51598 15251 67623 64132 26630 65098 8980 42020 63248 40272 48503 41180 54888 14152 29419 10838 8491 56196 86292 58611 50444 96968 81477 50167 25175 10474 43107 38580 63635 41274 86919 45924 16943 88487 46782 66721 76713 81623 57733 26493 43277 47563 72361 93137 42946 76000 26952 25791 53755 16025 54859 45088 59098 30910 194 25816 35404 59681 93687 53279 62083 14697 67288 66304 56775 20239 31476 63836 64524 28569 81719 90561 92366 51675 49172 4547 2904 26433 31968 20810 47051 93224 43943 75628 16681 65833 35466 36250 24765 74982 73878 32065 8412 21104 47190 65064 32596 23106 94454 51399 48053 8312 73801 9087 46405 17503 53868 69823 75295 79347 55518 77489 97381 57099 55703 72788 62786 25910 46499 83585 78326 84678 27123 26914 65343 83244 4503 15971 58005 8638 29500 90016 4698 68217 6263 53718 60666 57156 13321 94511 4490 77693 83851 66249 66256 3214 79071 521 35630 95161 43374 1124 18243 30930 6056 1664 6927 79194 99417 27801 40329 69211 36927 39704 37699 81048 60623 43601 31633 18736 32391 85883 36912 78303 51136 91239 74262 87147 55251 25417 2039 42421 16504 2264 13199 75485 86693 44405 14396 55144 92539 92370 16904 28562 52778 79390 64900 17333 61513 48854 2649 22811 27182 12564 66899 57248 83374 3272 65979 9241 45418 62957 62062 71447 75404 44127 9339 56783 34438 83914 68131 86757 79614 58456 52205 50249 20250 47726 51038 51090 90828 21740 68997 79405 87996 26762 97557 93684 6308 31642 94079 54058 3911 73785 12938 49905 75647 4494 88136 15166 82408 40472 7921 20901 51411 20767 21487 388 65268 54360 49778 23655 2561 13979 21879 15887 34650 72583 54943 72536 58436 40466 9262 20152 71318 18222 9499 65483 20252 2914 70507 40364 26045 51934 8403 3121 57669 81459 11770 17327 52999 55083 76357 69022 86714 60281 18126 78894 70370 60775 89221 92211 64494 83726 83228 92314 20071 46606 32682 16587 85927 81602 52974 54247 46122 88628 2451 4665 38650 79696 2780 15798 2272 48539 38784 83128 39621 16940 31501 4000 68655 14989 42999 53056 4897 60745 15427 49022 19751 76932 42873 61208 70393 50865 74705 96921 12250 60766 93267 30171 92993 89185 92648 27153 34279 34979 93813 6592 19999 25005 59758 84584 87505 25517 59003 36158 70613 98362 93755 46656 6419 96488 37717 21966 74603 37769 31841 67039 2278 45460 26308 24946 65785 94971 36383 3959 11087 80082 71705 95365 29559 41071 16635 22862 37348 17180 74779 75580 54940 80619 88190 77704 10520 50078 52724 97515 52714 64990 90626 16495 43915 7985 98383 40715 68971 66390 53243 67280 86177 91264 99885 27655 39020 34391 12106 53221 12414 7621 74232 36717 73800 44779 79398 213 62562 72448 68114 27962 89428 34616 62065 22517 2393 55983 34869 87223 93599 24541 78487 85237 64912 63386 26970 36821 25599 70154 49139 79518 70614 75750 57788 2564 46839 17942 91170 72621 14767 77605 404 94547 46612 98754 61129 96033 15029 81099 17716 91602 15968 32661 32568 93149 22670 7832 52841 61048 52619 42974 89745 55171 60497 46251 27872 12082 86196 61123 38352 78564 66621 4858 53186 69200 1387 4644 89147 47344 16789 53981 29324 97879 37488 80310 90587 83958 1132 10452 6843 35084 64749 72111 78166 47428 43805 32506 41151 24849 91518 56176 29532 70571 46280 69913 69463 44111 72257 31185 44208 31512 81288 88821 52837 39064 53625 81957 82802 67020 92599 51058 2899 45246 47223 77559 89659 53420 70358 94127 38824 80270 40531 63753 98467 9754 69522 76764 4551 34687 47201 62113 54146 27944 20849 97435 4693 7730 90566 47869 8124 78003 88885 31929 11689 59684 37084 52259 78646 32148 49377 38446 7919 40567 37071 56610 67726 35079 4966 30002 18337 42613 95070 58183 83749 74136 99289 41114 60337 49546 86797 18484 53605 63806 8110 86259 93841 88090 54633 42084 96469 5720 74205 32942 53763 72414 74841 84109 6533 2223 85581 51993 98621 53296 61090 60364 91011 38988 46984 81196 17463 78859 13221 16724 6377 68419 63885 34496 49850 25267 64441 84832 47586 27250 87977 90224 66027 2263 54354 86680 13234 49855 37053 1780 8289 65749 94841 86776 19247 75687 26486 69191 62267 40107 13453 90907 21933 25358 28068 93119 18884 32268 79924 71798 52795 90386 83027 22400 46487 25527 93416 50471 57382 32127 4439 80740 9808 84484 82644 89294 46629 59505 6303 43818 93317 50325 77292 54634 21195 28994 37775 5519 51694 2576 18207 72648 27723 14259 7220 93104 61871 60713 54652 76709 31401 49961 92670 17476 21547 31014 39559 26972 86636 57763 7464 85609 36721 7584 48347 49111 55376 9111 55315 75759 77896 10736 40417 2766 88923 38718 10043 80207 61356 18446 62129 55552 66572 79848 15922 14169 19109 88266 23733 57589 45380 3702 3162 27028 80252 34493 97980 15781 51106 56216 1589 58306 88287 14775 41046 95143 88527 2774 51037 59320 48694 6912 221 97493 18776 3349 87667 80545 77215 39328 9008 61529 51890 36288 40053 91039 20423 41090 21862 72403 70123 76696 3328 52997 31865 62279 48010 1160 70630 59275 69712 18962 15897 76078 87566 74595 81543 9296 80581 10226 63823 24648 94030 39729 83679 89588 15824 59492 44680 45844 74550 31649 40658 25981 8966 62243 66912 63766 31612 20179 4516 45453 89034 29699 84728 7215 24846 8923 29515 50668 66362 36138 67920 45286 97602 55871 68799 63712 59106 86578 75625 96444 23960 48805 3024 49434 4816 38765 56265 41175 86285 38925 99560 31215 49836 40687 61771 99626 12452 35446 82881 60737 46677 24021 72587 61897 35668 64019 25601 14968 13646 28860 1674 67569 96056 80723 26801 25790 66874 21986 66903 13652 90770 55714 3712 10832 56713 58412 5236 26464 97902 77674 25259 93927 82483 69593 62131 98482 76427 97946 70146 75509 98417 80823 87605 93085 87351 12472 74987 98513 99015 79161 223 98782 28029 16009 4719 58382 51246 11232 49243 56620 63162 97354 20815 183 56330 84980 84866 30011 52892 39552 4138 22384 96037 74304 62164 78644 31212 78285 77999 28324 78444 24045 27181 92720 70094 98879 41707 63680 62868 9829 44673 46049 23251 42014 9408 3743 24694 23036 95185 86990 68759 33087 12396 7624 9458 70689 18049 64389 80042 36558 46557 63070 14530 30832 86331 15716 8292 35811 13327 90649 69452 47635 40650 9045 89061 60833 97632 87576 82792 53577 62414 64243 44801 51700 58164 56419 28398 32012 96949 98870 23516 5929 58041 20547 55344 68007 91741 60526 57978 72105 17946 57952 50919 60549 48868 36790 6544 5792 549 9363 3998 61042 87431 10040 85409 77838 40648 91451 46450 14028 71099 84239 86099 92546 19439 99461 58494 32066 79058 70130 29065 15096 55792 40974 89282 43227 94633 64119 46789 37090 75423 57415 34521 59158 8210 27329 58950 88593 18867 35588 57487 54432 67660 69237 47766 57825 27145 91376 43673 28393 17245 79087 72363 78493 29241 57398 75387 77818 14211 72830 75027 621 23688 12603 49408 20984 25257 85551 37625 90568 63446 36369 7974 68834 78823 61479 24594 58472 2646 50316 11293 88970 50636 38049 26902 41921 40838 44218 77522 93435 62599 34081 2092 92540 56584 36622 25896 51277 24357 29707 15310 65018 60000 64630 23095 45122 33617 26713 21603 24311 43115 82355 35638 78681 1522 4912 64742 652 86119 62353 30312 29150 93661 35250 34017 45447 44080 5291 23265 28746 5155 59049 80978 14613 90129 72922 2073 38066 25806 46548 21605 4676 54198 18532 77349 26926 27396 29054 44764 86783 56528 56365 26394 2606 83400 24787 51923 56317 65551 82754 36520 89256 77746 19192 22574 13389 73901 64998 78025 50945 55915 15932 85936 52178 1294 9580 27301 57523 33216 5182 33118 44804 9874 2362 16280 27742 50959 91324 83178 56260 71092 95608 45103 86201 38610 60858 35727 32487 9102 89859 17719 39986 17252 25304 16111 32463 27602 92805 63925 76795 27499 34810 52859 9424 76538 68981 47254 64079 18640 34733 92823 78558 58083 11626 49088 48247 29848 93806 1433 40935 40127 99811 46455 39426 99953 49099 86477 24590 75530 1853 76817 5966 72203 79909 22281 42236 94092 95870 45155 38103 63486 98607 78864 72568 22726 25858 95372 80565 9820 18551 88065 90211 67652 62350 47982 75121 84743 32419 66981 17068 96733 88048 79408 21604 47414 61893 55115 6472 40956 86870 20050 86883 99258 26328 7835 63640 64713 72717 75000 92351 16367 44718 35092 99590 10336 68348 10307 38572 23590 55469 40031 31222 30551 86489 99462 97388 8706 202 59514 52147 39239 78299 44501 64166 24578 93228 88276 5199 37258 71761 30813 2048 34474 32873 37618 52107 42956 94758 36090 18095 40631 62797 97272 40294 43025 20528 61458 84557 74675 57811 75318 84569 50544 70220 95059 68500 13438 22072 63329 6498 87406 11817 1343 97352 74458 16250 43661 14476 64506 81886 96440 80962 96206 19402 5859 85649 95605 81255 73274 44890 88626 62221 83916 39896 88415 27402 20620 75664 59107 99392 84708 54620 64263 5816 56380 97572 6854 51340 25110 36539 15403 14423 81235 93081 42083 67662 17964 64947 45119 82405 35517 37187 79383 7715 37627 2494 74101 4270 90901 41069 25629 11218 31059 16987 24332 79918 76493 22360 99263 62115 15106 78307 442 99114 53374 2424 96866 42228 38735 25022 71242 61012 14083 29112 77217 38544 28449 46823 965 45007 63692 46413 76733 68300 67934 55116 19237 40676 35944 35598 65900 93562 26615 15224 8821 71918 67238 55665 92865 79897 42005 76151 99906 88781 50757 95083 87532 51613 55953 45322 44459 54835 11447 19037 17391 36228 61282 13032 77279 8464 22749 58885 62635 28514 96849 81952 25980 14863 64649 97577 62446 13006 9768 74139 27489 26405 8346 89233 65225 26119 23180 54316 19748 85948 7448 52483 24197 63302 69222 40874 166 39171 88404 76922 62657 50958 63755 37380 82171 39612 77873 51279 26714 50064 20944 57920 5801 85450 49079 45135 76157 9712 17952 73476 29191 19366 12645 60480 95162 19819 6691 9199 7986 57178 93545 40471 72365 13336 80200 61001 66174 6084 68719 73622 14802 80301 79659 54823 97784 6823 31877 44107 93641 56924 44485 61968 8634 37570 13996 76918 34481 1202 68411 16520 6010 68052 73435 31091 90496 95213 35443 34853 94798 89996 77550 60448 27758 29733 75255 34625 59139 97838 57744 92926 9282 16672 32657 87815 23219 89481 97787 68099 42877 82476 20751 69619 44132 53922 83393 37895 76230 81231 2081 52139 57087 98827 12185 23748 69643 6635 98982 90655 45818 8376 63213 88571 95624 20938 91137 13541 73250 73802 37874 45455 20504 97625 56849 61631 12882 80370 49253 68574 95914 53147 24326 67985 14257 2963 60171 58111 27635 59655 60109 97531 25355 96162 20809 68953 34757 94277 98601 60955 47239 13027 83258 51269 28264 66757 56993 13690 96930 97103 85730 14986 3101 9354 92975 41243 42370 86251 2712 32909 75541 43653 92300 6401 75970 68493 33621 77665 41247 39734 9606 36988 71772 34228 35945 69741 21154 20464 7872 46989 84808 11489 19980 15487 76210 35350 84463 77363 59433 32938 16245 59443 86775 78875 38427 74663 26727 89728 39782 4606 60076 14673 18724 29823 79865 67797 58700 88391 29031 24105 24166 58137 97455 47711 96937 35124 65498 68043 92083 78983 71392 41860 32830 55337 60486 14769 69675 1057 9126 6521 46686 88592 63354 45602 56968 21563 51683 73004 12936 7005 9033 57127 92899 71466 66456 90811 94318 1663 83857 94254 39207 89919 31583 66639 84849 27636 10372 44774 73039 61881 95005 60769 28365 32904 90940 18165 75136 54756 49069 34522 93906 86532 3465 33473 70260 75952 12334 13957 30953 45969 97659 40457 54093 30712 27320 46316 64431 4420 34001 99827 7965 25137 15092 75011 47368 37031 21027 75685 63650 46053 42636 10750 14469 67125 84449 24783 61397 90068 37000 16150 39584 91889 59230 57599 81115 49938 10163 41433 42315 78933 30473 77264 87375 31360 66314 79211 86609 36761 5626 93439 83054 34319 80949 89697 69507 76868 55614 68515 44708 85205 3110 58394 56104 97934 48269 289 53793 58952 80536 15509 70290 47943 54055 65926 95092 43408 87021 66928 52961 26870 2543 69648 57506 61691 60173 11549 72233 84736 19578 18239 9804 64199 85572 3009 95913 44028 36812 40636 21097 65983 88485 32581 15194 51557 13208 25166 7098 91516 19311 57321 13812 93407 82682 44605 17580 64892 5411 93298 37056 35825 65876 42502 81174 36954 96351 5223 46440 26456 64873 53361 776 79534 54082 85427 55166 53627 96559 48091 87606 66471 99564 5022 63240 38601 2584 44843 84560 39185 35497 36430 70216 87457 5442 53435 37583 31542 59757 54801 389 90926 52371 38089 41474 41299 97206 77230 62833 84276 15281 44976 81466 84260 26253 10446 36629 53401 31316 13485 47776 32984 73763 55048 74997 99128 1916 28408 13606 85832 82712 43066 53425 65812 57802 75414 70974 3884 36283 58316 82571 11181 31953 29244 32559 72189 83089 7733 19080 2519 34586 9228 78045 57392 1073 75126 83474 7635 39056 35014 33336 87616 70137 91685 79993 52933 16293 87394 64185 16965 15302 68148 47366 47783 29258 62309 79636 97259 5047 42780 66932 30936 59219 69758 49281 29797 32810 14555 43057 78820 74757 99621 22548 40253 11933 5019 21579 58604 9212 89131 4899 40958 64111 50331 29753 79075 73444 84969 44096 76243 15739 24098 55121 60984 79706 43056 36354 87530 21371 33483 13011 116 70217 24342 22307 64747 3410 12787 74038 87444 29760 36401 5402 86750 24894 98583 85173 60547 38720 49300 20947 9429 52910 12970 47911 87550 98972 71110 3984 84319 96709 39163 89487 57443 79559 60075 31695 93741 12365 52044 29032 79140 78482 11987 78429 98926 26992 95472 31800 30155 33847 57771 21315 44291 75494 39139 63067 32473 27811 8077 37765 54479 7659 60550 17113 22340 88796 70426 69477 79149 39186 82426 89059 32084 52497 63859 29840 23323 76009 67743 79678 93818 67992 7979 45387 91119 66292 54018 45428 53150 35216 87732 11043 20065 86669 56671 29932 58121 97916 32049 52615 34924 47420 24019 92505 262 29140 48160 68567 49720 63537 86857 70848 79941 11782 48308 343 78900 59434 35495 10047 89943 76371 33643 66040 52652 51307 58294 28563 22853 16765 45659 7613 75617 15870 91553 56952 8575 78498 22032 67914 28463 54645 46114 63444 10631 61679 82763 83704 11354 34356 83673 6699 98928 37146 52369 89806 2666 71458 57355 66646 91485 87774 62103 41325 88167 33862 66837 14991 11666 38669 28350 18179 53095 25623 72042 33802 67493 84837 62405 84997 24177 41297 39332 50088 50849 29536 63233 81178 35843 95607 12331 27473 15038 64672 37990 24608 84420 47382 62541 58792 41652 21568 65381 80460 4835 62814 94981 21759 42885 7461 81770 75525 10555 48448 19448 32214 4784 85075 68260 74375 31255 43337 89372 34661 76497 15175 69396 27926 15955 59574 38349 36022 75831 27537 88784 42406 98964 7950 17397 18718 54731 56899 84609 4412 11214 67327 21840 28247 52474 74120 33178 49220 30501 26170 96407 99902 82486 64464 46021 85866 763 61795 43820 93199 69115 71240 95962 9181 87715 73590 58065 53391 27606 32321 59006 39414 63208 25246 56768 99937 86501 21326 56560 764 57926 93431 10087 62233 59524 50306 58369 74496 47652 6825 92503 3847 19421 60818 93467 58752 5924 27142 10202 50242 1382 41458 4726 25856 20479 75857 47150 48763 53600 29290 73382 56215 92029 28158 64512 17673 47430 25495 3216 50441 5463 59360 89057 21538 97869 3485 89264 23361 52938 6597 46772 7863 76104 6420 37697 87016 71961 91914 24109 38628 72934 84169 20755 52550 10316 1556 2803 97154 69479 43772 13473 82228 59607 41667 16041 76691 54697 24895 63977 19613 51261 14500 18772 57907 66678 60725 69551 73547 14011 97063 98584 85610 24046 35083 88214 39967 43289 4072 46696 98661 41447 37301 29692 2131 77433 99444 53713 1358 52304 37823 41992 47591 41223 73401 23601 94768 49579 95174 54668 31794 52584 11096 82589 45361 14546 4376 72091 77831 14987 36472 32169 35549 68982 32095 69664 29266 24029 2313 71894 7772 3696 81958 66610 60398 32983 74579 95142 42105 73545 35879 22561 49066 7124 50728 44420 54820 51380 47050 25315 40164 59161 95665 94554 60424 48320 30769 80992 60822 21450 92744 4792 6094 20642 86605 27711 66864 75204 1992 39000 80833 33765 98340 85283 29348 34475 14315 88219 17960 1413 74453 5168 52876 45028 81015 43552 25765 44656 94538 42199 45738 9324 4351 10439 30439 36292 37732 75985 15508 70780 87646 61149 1572 81145 46673 53256 10024 726 73746 52984 15818 73678 53067 57491 39054 10313 79029 8125 34507 83204 51483 45775 26149 34848 76050 64904 43874 96498 88331 13584 64250 50895 63141 91071 79607 47646 53955 96728 49052 53768 43209 84424 48318 74751 32598 17043 27451 40574 90966 63480 77070 73017 28706 76232 96179 24244 15216 21997 47274 85363 243 16182 20089 30040 9517 88324 83278 35723 98123 43730 48166 98430 57105 97598 43919 64683 58941 7662 73961 52446 96816 32761 35710 74487 48575 35806 7634 51874 26565 99143 19433 92528 44156 69207 32638 19308 73552 34386 85000 42034 73007 6851 44877 50537 87703 32061 70357 57824 12221 73141 3394 51671 39180 84715 82703 44763 77340 91076 16127 10708 88556 46554 33745 52422 9057 74473 92162 44824 78958 19455 99929 46332 72102 88180 72333 98510 78793 68133 42641 80969 68795 52426 5961 44798 43422 19487 1599 45728 94936 99040 53835 11979 54397 42628 85705 79153 59025 69802 93966 87777 95549 75698 26013 72171 37934 26651 74824 27524 95759 97505 11430 56646 18090 16739 91863 62765 73122 86340 67038 84873 45409 20573 35373 24163 8979 46469 27629 31785 18323 96742 54885 20312 84093 25936 97677 53262 76805 17099 47371 64575 10019 16413 80220 90864 93643 59763 47297 14358 17927 51216 12665 21021 7459 51843 36930 28012 57629 54494 27302 67997 3800 92519 36229 43678 30454 91823 67373 65320 79564 40619 71964 19168 20101 14942 69871 23987 90027 276 87699 6210 79035 12017 96045 3133 4804 75324 14800 94019 64939 80166 28241 42160 98766 55631 68769 91010 92553 3638 2645 56236 99884 19203 97347 68095 19983 89778 72614 17816 63353 78374 56812 93680 28781 38541 96445 16704 55110 78695 74493 42415 57418 70690 84003 71593 74857 452 82584 9086 5338 47027 40987 76956 30961 70091 56410 80875 9334 11849 55572 29029 34373 11875 73963 73516 29187 2394 68879 75634 27980 60648 48560 68619 5258 64011 41840 63414 98473 92469 59836 98640 21468 91447 54776 6637 60179 3548 83641 3426 82565 3317 3243 42694 65105 38374 60138 84053 74535 68577 86383 23695 56985 55622 24595 29529 66558 44394 29738 57253 93618 79246 14604 57459 28494 53366 70177 27903 44027 23876 45892 85605 94212 80560 86851 64295 5567 41793 70330 75129 48700 80931 40772 44001 80244 57053 1766 16392 86894 32430 92887 64917 73113 33048 37063 89961 22649 25169 38593 21894 48608 3995 19339 18695 22723 54451 11006 6926 76768 3295 19582 12853 44533 94597 13949 13062 45754 73968 90450 86579 41816 86930 62356 8813 69698 1518 29188 2555 28631 50601 17871 30959 62660 2474 76742 40695 77882 64628 33638 36511 53114 21860 27990 73483 49533 19381 45566 16374 54646 83640 55179 50591 19814 84555 58708 79294 63545 4506 90573 89307 54726 66989 25706 80802 87881 45709 17324 30820 52199 82140 91117 55398 42213 42901 29066 29962 37948 70964 51898 92801 17774 45474 91147 60963 61382 92158 70422 79498 51573 80694 41834 38805 42226 65012 95715 80062 79094 40757 62201 59036 55451 37249 69071 73065 7763 75662 5857 81110 89752 93288 54468 47605 85329 45181 50935 61066 17221 64241 54096 29059 92881 90325 37191 47615 44870 59075 15444 67837 16118 23443 90427 80231 87295 24584 29602 85233 46244 74858 47386 74866 7249 96435 30217 68037 5125 74774 59953 21649 52779 11951 82297 56605 48419 84188 97824 62307 10012 52709 99038 69157 57477 67734 90434 31589 18616 55280 10199 13596 20497 12826 13604 49443 54159 92523 18038 64861 38752 25682 43397 91651 45317 14689 69969 56740 41288 12832 81551 53530 94177 98115 84500 26511 53244 6653 70301 64884 7096 56818 95437 17250 74477 40697 68065 762 6092 56873 23353 41877 22802 26139 3885 13000 29327 26065 80887 69265 71597 61766 75746 94487 5863 22863 83828 88902 12127 11969 4997 30073 69820 58359 30833 18251 98662 44791 12018 31724 29812 41039 91320 96731 40986 60217 72109 2470 67828 69095 82339 12310 36305 6654 11134 27000 16881 873 34913 58678 79177 56709 985 30281 67801 76294 54262 89594 38286 90608 78892 3085 46082 54945 90855 80712 37896 75619 6529 5408 8172 94334 17498 72670 15601 93414 44592 90257 47357 10067 19058 38180 94983 67764 8370 78276 42444 79684 70263 66999 64282 9058 63585 19852 57725 50837 76714 87460 16406 17464 27036 44042 34013 69886 44844 46764 84983 96461 10300 72965 26206 89898 63748 70810 78352 40879 85171 48082 26739 25141 19610 35512 6965 3557 87427 931 88725 10864 24131 47763 67596 98274 415 56540 65571 14123 47645 72975 46744 61921 37180 13507 89164 23290 31871 96098 24522 6338 70737 28864 66929 35018 12241 56021 99888 59513 8461 85385 50095 72944 10940 61247 5613 99897 13939 72785 23801 41045 67924 1439 12670 54154 80652 4941 28223 68968 70068 34281 25250 24436 62179 70490 9152 54388 83265 22896 92888 40557 19530 34856 25029 82473 50251 29151 94195 7406 10730 33633 28941 23002 26771 10782 81353 27734 84466 74379 38647 26719 46943 42770 93833 84913 94778 20684 6350 78828 62101 33415 1661 53591 51813 88697 33979 51056 23727 42151 14636 56814 64445 72192 32386 11520 37865 90597 96894 80125 76354 35539 95341 11429 56206 99830 26277 9177 84180 11373 40454 20067 44573 83262 72646 53251 5205 59471 1939 5877 13408 90613 61021 11990 7815 78121 43617 72012 57855 22998 29114 92708 699 93426 91342 40339 90133 50515 22855 66289 57331 64699 58151 18217 21776 90057 96924 27973 59242 35658 6929 97905 29656 47075 54148 51505 35639 58890 62760 39966 34710 18155 42172 57456 22136 38800 51799 78232 10917 33258 22895 17384 7038 85089 28344 69225 49400 26582 84917 2165 82330 93338 20790 80277 51944 31870 97759 85146 26993 55854 17947 11880 84899 30455 92649 56467 28297 85292 2951 1168 48241 4157 99367 80835 37320 16841 616 45299 522 21493 57621 1703 12702 24797 74525 45944 55217 58247 1783 73747 81418 56311 33520 50877 54101 24122 50950 80942 36216 38547 17111 88104 18480 82619 7595 25086 46314 73685 7753 48870 82942 64176 75929 5643 13114 71292 84481 98434 89250 73179 13099 53632 44174 42893 43342 82643 42212 5428 22978 9459 57464 31696 86562 44994 62651 44606 81825 92066 33786 68531 19797 95527 45822 1479 67442 28217 66250 31925 76225 16226 15525 49738 95449 87255 60776 84121 99306 55927 14736 74651 29454 37985 40306 31119 33194 83848 22120 12090 49660 38596 24747 23292 58389 95252 8150 67392 83970 60216 83036 95293 16543 89528 20896 57851 26813 4135 92814 76434 98693 35387 14696 37959 3538 84767 31739 36726 21037 86270 22719 27464 4254 95158 531 97179 82375 84191 2574 33738 81183 22074 44784 98287 49890 16007 67768 30861 54254 15720 19006 87983 56342 7726 83572 82720 41158 26268 17513 89485 65685 89654 93383 35102 68166 47689 39601 57054 69272 53731 71742 80908 78091 77023 53775 15695 73105 7305 91322 12280 9397 54977 57798 8819 88327 49995 25810 58824 23286 17479 91771 11234 68402 8965 49826 95877 31524 83195 71408 9469 24310 35961 50474 39522 35202 20673 13923 79701 12624 18700 61357 28288 58483 31948 18061 4391 65126 45183 3075 9084 15095 30227 72443 46171 13582 61505 14948 7057 79516 97320 86793 46209 53226 5853 81374 72819 7755 97991 1393 87110 27158 24996 25664 8387 48452 29876 50737 75115 29430 32608 99915 79027 29181 95493 53430 98360 78360 52742 22812 24271 29124 39765 24211 88873 32683 673 20801 12245 82567 85444 4399 93908 6243 59934 24810 26280 12947 14859 4297 42093 93092 30158 37352 89714 25402 40470 53597 26536 97333 52994 7353 98425 42468 20481 25711 24574 69176 44326 40081 83919 30579 36204 52302 30892 86668 76186 87328 22933 21063 58900 14835 4211 77595 68525 64060 61500 93196 32476 56449 9559 19070 66359 61812 10833 60528 7489 63095 32219 61158 82666 24196 44331 45900 31078 69945 91981 61100 77560 95839 94206 33192 81594 91275 14768 49913 94989 80964 73485 33695 68449 74574 56379 88550 81261 35329 2425 23836 87049 16577 20816 5793 89476 67746 98239 46246 67681 35210 43232 93432 51467 17443 10126 22922 48465 44540 77223 66596 14648 19858 50128 97852 19295 66247 89458 65401 26889 70542 28899 16490 88476 7380 16656 67141 21598 27018 72487 64160 98134 65188 38598 26266 67419 33724 9597 49609 53976 81864 68318 20506 87837 58119 97761 70755 94613 82267 6881 81496 96943 29683 28145 3371 88402 56572 76613 45352 56011 34105 57154 25596 26799 56056 60282 23305 419 5166 25827 86181 1050 22363 6647 2593 66123 81389 37901 91538 37281 41985 26805 52293 4131 69811 69354 17652 26804 93366 81810 19532 91246 37815 76455 37014 47059 9803 44985 21717 27649 44867 78271 31939 3797 96544 77754 38851 94328 88056 84589 78355 91964 51857 66491 52306 20024 2134 3947 37573 26884 98593 14856 37058 18664 60782 83231 68119 72726 7084 18883 94263 8454 64773 21723 9269 69180 98922 36589 30403 99629 22325 79063 88461 72957 61639 97605 46228 4659 96604 23646 33400 11818 8353 99751 44019 54600 56796 75680 33091 27149 79401 16809 17542 59902 87246 70278 34273 52484 62837 22076 32705 26533 47925 21712 18253 2961 89070 88477 57575 36794 85804 79617 59685 55366 568 24688 92067 12812 31756 49092 61726 81882 5195 50252 8746 92020 46184 53774 98587 92872 85006 45435 71547 99436 2944 17842 86137 77381 78215 3186 73241 58205 55869 48688 50463 58376 59357 56793 53561 36672 17282 874 21609 91764 56600 45318 63132 52577 30580 83437 46158 75883 19966 41377 67129 51630 79136 4130 14187 88740 23484 72436 60995 28806 52651 34402 85360 45975 98068 41798 6754 27209 95257 22569 6553 60562 99681 51735 23086 32142 75713 11 33131 23195 48715 39938 39839 41357 73173 67199 3178 28599 14349 6156 49460 41596 16927 31725 56784 16921 25359 858 35120 47796 1570 97633 51522 86254 16479 57107 66334 8851 4225 79001 25162 72496 52626 45768 90629 7594 72655 87476 28390 18295 82856 90471 72656 92626 44424 34492 49305 6060 64423 67292 15667 66443 66428 65456 11295 33426 45901 97116 67318 54653 44054 3330 77448 9933 51814 33279 65147 61223 61497 7271 76266 74530 18071 31773 24780 54054 37070 25147 640 60978 69841 8720 57146 72435 8609 14164 55303 55909 99473 57421 24223 25038 4964 70766 22555 7206 98429 3466 60209 44839 30475 4436 27795 23483 15120 18922 3303 16155 83725 27488 58917 8985 91556 13195 48450 26830 55197 7516 88087 70201 24695 89592 42154 81051 88279 85659 33372 49771 47965 6853 96882 14192 56515 99659 83349 53785 2670 41239 65058 85599 49449 19118 20612 23692 56955 57483 65267 106 69904 34646 13650 74957 79772 589 64497 97100 1046 51575 19144 13642 7009 56880 57577 72338 40148 22750 43865 69127 49881 48930 40363 24643 64288 26210 78105 89280 48110 37844 1305 33577 7227 36486 39509 55776 64797 92297 82907 16248 73088 69296 8307 98512 59476 32173 70524 51265 65704 9762 16775 98757 9476 10797 21230 74542 16174 93025 48824 2403 96531 97038 89815 63485 24939 44821 4645 10160 99020 21509 97813 47191 71515 54779 51153 38229 27704 86346 68756 30895 25502 14712 52108 32767 73532 48510 51179 9856 45068 87165 67438 71048 32515 5708 2937 5573 17730 73698 41246 54025 19679 58285 15633 95135 16742 86185 99541 47953 54584 7854 565 27775 34828 15821 56269 88825 18392 5008 93278 35374 76177 17649 63981 2609 6125 19480 30313 45689 18939 97053 81002 25757 83004 35854 38077 35215 11625 63045 69895 47261 64110 91834 93614 50183 76171 9078 68176 79276 25792 33576 59678 8852 31774 74372 40255 9000 5370 60505 15530 20908 77766 78556 35005 28169 96478 25656 39747 67391 82648 22763 46203 71904 39615 62408 48580 73273 60098 76996 39459 72266 95224 93294 90619 13832 64634 14375 49 64284 24270 40213 70482 1478 5302 59076 1859 94909 50216 93846 2677 49625 98642 6030 39119 64519 12010 21616 59061 60793 81618 67412 66766 8982 31085 83397 90414 4885 86666 2480 40173 81225 42521 40263 60892 39715 27070 1223 68634 4517 1596 45876 59741 21821 58120 70693 87232 87194 16931 91136 432 58886 12526 98771 85803 74739 47396 16163 59183 73172 62066 23396 69131 56019 26391 64324 87078 10974 81827 15234 69204 18535 51385 88903 43754 58497 6191 77112 82353 53203 48377 28409 25651 95251 82929 8310 82044 16972 32796 64210 14805 71607 8200 30662 34572 81598 78595 90160 84819 87870 89680 49943 36389 46802 38114 43234 36966 67003 71933 84071 45520 41179 17424 99509 58810 23962 22247 29279 40400 30780 45530 17864 65047 87156 91348 21775 66599 7604 95297 1361 22841 52039 63417 67983 36596 4071 35140 19175 40535 50978 55991 70539 20837 40747 91660 42918 93860 30676 5973 78694 89134 45942 53997 37409 21734 25932 13150 52690 14792 5392 88245 45611 83402 80151 88904 62903 48060 79158 81723 69430 8258 7114 21081 15606 47707 65385 61664 57710 24714 17007 45273 47097 29758 21645 25684 16644 66570 97380 78447 95315 97491 37526 40383 70970 53617 28291 73448 6053 55003 45442 99635 57872 38041 51376 75209 68351 86640 93808 11902 64168 175 54627 55301 89097 48167 62189 1764 60137 68271 28541 88346 34538 65400 87860 57608 87788 92696 43576 48616 69050 40350 14032 63974 62708 93876 22844 66323 70284 20364 13661 92107 65200 17117 75674 93613 36410 80737 70691 76167 43285 32781 99293 15952 95531 72025 71076 59944 22439 65090 48028 76600 4141 30752 91353 1734 40655 72511 97110 65449 2382 97361 22624 43412 81682 69967 54109 79545 9211 61745 11983 12001 94687 46567 60551 88829 44014 1331 37134 87733 13862 38495 60881 60251 13768 73923 69582 15354 64492 72616 66991 61875 85980 70774 2288 67858 75366 76718 64083 25364 28823 37445 35381 58498 56404 63262 4543 22105 38211 68680 8658 99156 73691 51818 66965 58994 90284 98208 65726 75996 59269 87206 65032 2723 20686 48220 31636 29713 54924 53501 94450 68788 33712 62227 65908 18447 57837 21476 49277 51719 14450 73491 16377 68281 82509 79183 92491 42930 70097 8655 6558 7925 86025 81713 77510 95512 16839 97700 86430 8398 3778 12087 86792 18089 20622 79072 96880 6302 67336 6171 98069 87382 45173 26472 24170 88110 90979 41863 25455 88533 18304 8705 96509 44227 45772 69828 58778 64728 73752 43418 61580 36527 92073 11107 36973 27156 18441 83904 77858 19341 79985 62682 22643 31132 15325 32259 95883 54079 54877 1203 34089 17421 7116 52137 85321 85868 16300 45321 97786 88154 21764 93795 91377 83681 64500 98624 20430 57153 47526 77238 40740 50464 4980 34813 20212 12977 59311 37785 30017 13786 35953 69699 94773 91312 37034 64336 80938 4188 55762 19938 56648 47860 29223 28535 38951 86509 46142 33987 33147 51092 29271 12885 20560 76560 14662 83634 20360 91526 10164 94252 42371 91103 903 24582 2840 54654 28148 14492 39873 79397 58147 13373 84235 50141 17167 22410 56975 55764 3989 63426 83351 55857 37430 74600 52182 16229 96664 92861 30917 16688 69258 17971 21448 3714 6126 80809 48481 79799 40278 31955 58916 82540 20879 19688 86 32617 7309 63109 67483 7161 72571 16899 44172 37151 99856 29148 3080 95931 31761 27554 36072 57095 8213 56343 10597 36287 94802 68562 98468 97614 97773 55643 54389 21075 1326 14299 5550 67612 57884 95582 14921 29686 22461 84136 40603 91059 78074 23452 99516 60847 56493 36699 63620 49396 94467 41455 99632 64462 80036 43159 52604 42549 16509 15233 60304 92334 80654 98958 81636 76930 99434 69020 12121 1336 78167 51137 43413 70790 60944 16068 17836 19524 48368 32318 81635 10420 35015 45017 42871 74816 97657 58377 51794 77133 25103 95521 29291 42383 35805 73354 99300 21359 57925 44025 74297 50273 23533 75646 55163 6430 9675 16192 97993 87963 88621 73019 20813 4902 52305 31621 38689 75678 75784 2992 98054 67112 44581 51810 46407 29783 87805 48441 7248 94982 28883 97302 70698 58240 98723 74913 53318 47160 24629 17219 34473 56875 46768 80568 30389 19625 90772 8803 71477 52569 15417 12609 23731 92504 30621 87259 13345 51046 83233 92533 77055 48366 59289 82489 58686 86134 84598 30036 87871 98629 67411 76220 23665 17862 77795 18414 10017 51578 61920 49221 59526 17519 13794 44604 82106 96363 33518 91943 45085 74801 14894 92821 73724 62981 76769 48796 36569 91812 68139 92903 79367 98483 48006 69622 14576 75357 5840 25882 21045 37370 91127 88950 48518 63695 22655 68071 69840 97086 98580 93701 55074 53222 52442 99171 55520 68858 63250 73631 19500 68507 68649 70910 83250 52287 9613 13597 64164 66457 34636 52033 62540 16634 34598 72760 93877 95348 46843 86114 56469 20557 46383 68859 64216 8285 82781 30844 68140 44078 83317 14256 63025 71942 43647 79615 53823 28190 88814 22524 73565 31614 85216 63534 88270 25344 9887 14153 25575 37687 18801 79841 92153 95908 35623 28214 18763 57255 91479 78990 54753 19914 62132 11229 6556 11093 65909 44615 29100 18630 65298 27118 27585 65639 81363 64146 12788 59898 22349 13200 44221 21795 5350 32507 63185 61386 44907 21159 69181 97558 32232 54398 16170 30787 83793 46705 17723 52503 61682 18401 42560 72040 74870 60617 95517 54551 59654 50019 81185 3078 19915 26037 94546 80664 76421 10573 23613 30253 46937 40277 83870 61502 38096 38476 26374 6164 7892 52279 49727 10865 51929 72960 54771 11386 74108 43501 11784 52335 25030 72394 20789 43163 71045 14243 55142 57198 62919 59768 20805 26934 54362 35794 31252 4368 12649 58198 28784 89315 49189 10295 66649 46369 20266 2420 92388 55806 78749 53471 44379 49445 81563 42611 29301 99176 5531 83717 19370 42504 97475 9727 6869 80881 14692 20262 78075 24767 669 19202 17602 18376 56634 29630 30481 44989 18573 98232 67272 10099 12720 32048 58947 17907 74274 67633 1503 31186 20150 96091 55046 79039 7622 91057 11502 88308 80858 80956 33622 71438 73720 5733 77584 63700 71682 71541 27175 76558 86390 33057 30570 73436 12760 87201 14367 3217 88290 14577 36468 7277 53829 38801 16355 66548 73852 14831 4136 4009 60353 31886 65 70777 27741 26786 46067 18278 16532 68168 9021 16934 42314 6482 64469 13163 1811 27386 58153 18678 68702 21331 5177 80093 53402 87650 51061 38076 73830 76349 4485 15412 63371 26529 5379 11284 27004 85684 44482 16913 80557 32166 53859 48606 66964 54461 99009 69189 49702 56472 92258 74425 98997 17917 82967 70120 14610 78235 30840 10263 15575 30299 85077 86422 72994 12429 40474 78979 15360 21693 79209 52421 83723 60537 4961 2274 63073 79232 6217 27093 86171 24395 39432 34207 41894 32778 73643 15273 68150 56192 49857 39344 1119 32167 68255 10162 6838 1000 63066 35257 96797 10842 13211 64010 45274 53292 80235 43783 33059 69012 14140 24680 30355 20031 43326 70065 62299 33000 7559 7913 83917 86000 2088 66416 82851 86812 36774 93042 89695 52439 5470 93779 90461 45264 27558 47433 63263 74568 79067 23052 67207 90279 69125 83939 70568 31951 73561 33917 13918 77403 53644 51990 95598 17566 58814 90319 2196 18992 32892 97138 63011 64329 54734 16624 44135 97848 99668 88038 98682 27115 4096 15150 82822 85010 15049 72943 1690 50532 54380 31065 72087 74604 9396 83053 40694 15244 72205 5416 73437 85999 51989 50036 21976 86746 64602 54721 64204 93881 74883 82838 31931 93957 14891 49934 89109 20117 57777 91563 22678 17887 50510 78907 42075 251 29440 45921 78971 25313 36045 7887 60195 88919 4033 21610 10936 5610 43930 19601 98201 84220 68454 30414 14602 36915 57419 27943 67859 85534 52086 74730 62626 80049 14105 4445 80485 97985 24419 98891 25524 31035 91618 34050 88486 75722 66226 43671 19787 3877 46357 95113 26908 8351 80657 65813 13888 69685 96621 7909 41599 5642 61876 78253 85751 89686 87559 38400 26048 18455 51501 82060 68865 48667 36616 50862 84970 31617 81242 1176 6827 29600 81143 7316 86802 5595 94807 45390 79157 97496 20002 86432 45782 55693 83903 87964 33890 70419 21527 61943 19553 15861 23839 88083 46638 11513 65286 59589 10664 10478 44773 63834 20410 6841 34735 73705 55331 75989 11457 95409 58881 93367 7294 78308 73876 97809 80857 43369 18927 36325 42640 28124 88622 20770 85786 1649 74645 82918 49956 78533 75285 42416 93121 9603 11215 4260 57385 53403 20776 26044 74795 78468 69631 2991 35227 58658 96132 17253 70759 65579 71179 92694 2227 14181 38835 4405 42405 30669 88772 16067 28539 23348 56889 14765 83684 88528 19484 39406 72143 32788 73603 9009 55575 94585 27161 74172 6659 76844 58393 23224 38981 87334 98620 89843 38454 
FindBestTime: 6052.33
TotalTime: 6052.33
pertimes: 0
