# Supplementary material for: Dynamic thresholding search for the feedback vertex set problem
Source: PeerJ Comput Sci. 2023 Feb 10;9:e1245. doi: 10.7717/peerj-cs.1245 (PMC10280643; doi:10.7717/peerj-cs.1245)
Supplement: Supplemental Information 4 — Each data indicates a series of the best objective values, the ever-found optimal solutions, and the corresponding computation time obtained by our algorithm in the search process. [file peerj-cs-09-1245-s004.zip › results/undirect_graph/ER4.txt]

Instance name is instances3/ER4.dat
Number of vertices: 100000
Number of edges: 400000
Time_Seed: 46398
The optimal objective value = 47447
The Best FVS is :
0 3 4 9 11 14 20 25 29 33 35 36 46 47 55 63 65 67 68 71 88 90 92 96 106 112 120 121 125 128 134 139 152 158 164 166 173 175 197 206 209 211 218 230 234 238 241 242 252 255 256 257 258 260 266 270 273 275 276 278 281 285 290 297 304 307 317 320 324 329 333 339 344 346 349 357 359 366 368 378 385 387 389 395 396 397 403 409 412 417 419 422 424 430 432 469 472 481 491 497 503 520 523 527 530 534 536 538 550 561 565 568 572 573 576 578 583 586 587 592 597 610 627 631 635 652 653 655 663 665 669 671 673 687 695 698 706 707 710 715 720 721 723 724 725 726 727 729 734 741 753 756 762 767 769 772 778 784 787 793 795 796 798 809 820 822 825 832 839 848 849 855 856 862 875 882 893 895 908 909 911 913 925 931 939 945 949 950 952 957 968 969 971 975 981 986 993 995 996 997 999 1000 1007 1020 1027 1030 1032 1034 1035 1037 1040 1045 1047 1048 1050 1051 1056 1057 1062 1072 1075 1078 1083 1087 1093 1094 1096 1098 1106 1107 1111 1113 1119 1126 1127 1128 1129 1130 1136 1138 1139 1140 1149 1155 1157 1163 1170 1179 1183 1186 1188 1195 1196 1203 1204 1205 1206 1214 1224 1229 1230 1235 1247 1251 1265 1267 1270 1271 1275 1280 1282 1284 1286 1294 1297 1299 1304 1307 1318 1319 1321 1322 1330 1332 1344 1348 1351 1355 1367 1368 1370 1383 1390 1397 1403 1408 1412 1432 1436 1437 1439 1443 1447 1448 1452 1461 1463 1467 1471 1472 1473 1475 1476 1478 1480 1483 1488 1491 1493 1496 1498 1510 1511 1513 1520 1522 1530 1531 1532 1535 1536 1537 1538 1540 1541 1543 1544 1548 1549 1553 1557 1564 1566 1572 1574 1577 1580 1582 1586 1602 1604 1607 1608 1617 1619 1624 1625 1626 1633 1636 1640 1641 1644 1645 1646 1647 1655 1656 1658 1662 1663 1665 1669 1673 1674 1680 1694 1695 1698 1703 1711 1714 1727 1728 1729 1736 1737 1738 1739 1746 1748 1755 1767 1769 1778 1786 1792 1794 1795 1797 1799 1802 1803 1805 1806 1808 1810 1812 1814 1822 1825 1828 1841 1850 1852 1853 1862 1871 1877 1890 1892 1893 1900 1907 1908 1910 1917 1921 1923 1928 1929 1934 1937 1939 1949 1950 1964 1966 1968 1971 1978 1979 1982 1987 1995 1996 1997 2004 2006 2013 2014 2025 2027 2032 2039 2040 2048 2052 2053 2062 2063 2065 2067 2069 2081 2088 2092 2096 2098 2100 2104 2107 2108 2110 2116 2117 2123 2128 2129 2130 2153 2154 2155 2167 2168 2169 2178 2179 2181 2185 2187 2188 2191 2194 2197 2199 2202 2204 2211 2213 2217 2234 2237 2238 2256 2259 2271 2280 2298 2299 2301 2303 2304 2306 2312 2317 2319 2322 2325 2328 2334 2335 2349 2352 2355 2361 2365 2366 2378 2380 2384 2387 2389 2390 2391 2394 2395 2401 2406 2407 2412 2417 2433 2436 2437 2438 2449 2450 2454 2455 2459 2462 2477 2480 2481 2494 2498 2499 2500 2503 2509 2516 2519 2521 2528 2529 2532 2543 2549 2554 2559 2562 2565 2567 2568 2574 2577 2582 2583 2587 2595 2599 2601 2606 2608 2626 2627 2628 2629 2643 2646 2648 2652 2661 2662 2668 2671 2672 2673 2674 2679 2682 2686 2690 2693 2694 2695 2702 2704 2705 2707 2713 2715 2722 2724 2727 2736 2752 2758 2760 2782 2790 2796 2797 2803 2809 2810 2817 2824 2830 2838 2839 2847 2850 2854 2870 2872 2880 2883 2884 2899 2907 2908 2923 2926 2927 2931 2937 2953 2955 2956 2980 2986 2990 2993 2994 2995 2996 2998 3003 3005 3007 3012 3013 3015 3017 3018 3019 3022 3024 3034 3038 3047 3049 3051 3057 3058 3060 3063 3072 3078 3084 3089 3090 3091 3093 3103 3109 3119 3121 3123 3144 3145 3150 3152 3159 3168 3177 3178 3184 3186 3192 3193 3219 3223 3229 3230 3235 3255 3273 3279 3281 3284 3298 3299 3302 3303 3310 3313 3318 3319 3322 3326 3328 3329 3331 3333 3334 3336 3338 3339 3340 3341 3348 3357 3364 3366 3368 3371 3381 3382 3397 3399 3400 3402 3406 3410 3411 3415 3417 3425 3427 3428 3433 3460 3467 3481 3482 3496 3505 3511 3513 3518 3526 3527 3530 3541 3544 3551 3554 3559 3561 3563 3565 3569 3570 3578 3580 3587 3588 3594 3596 3600 3605 3612 3613 3632 3639 3649 3650 3654 3666 3669 3670 3677 3679 3681 3682 3686 3688 3690 3691 3702 3703 3705 3707 3708 3717 3729 3735 3740 3741 3742 3745 3750 3754 3756 3757 3777 3780 3788 3789 3795 3796 3799 3812 3817 3820 3823 3833 3844 3846 3847 3853 3854 3855 3859 3863 3864 3880 3881 3884 3885 3892 3893 3895 3897 3898 3906 3909 3914 3922 3940 3942 3946 3948 3949 3955 3963 3974 3975 3978 3980 3990 3994 3995 4004 4010 4016 4018 4024 4025 4026 4039 4046 4048 4050 4052 4053 4057 4070 4072 4075 4083 4097 4108 4115 4132 4134 4146 4148 4151 4164 4170 4172 4175 4187 4199 4202 4210 4211 4214 4215 4225 4227 4228 4235 4237 4238 4242 4247 4250 4271 4276 4277 4287 4289 4296 4297 4303 4318 4319 4322 4325 4331 4334 4341 4354 4356 4357 4361 4366 4369 4374 4378 4390 4398 4411 4414 4416 4421 4427 4428 4434 4440 4447 4451 4457 4465 4471 4478 4481 4483 4491 4495 4498 4501 4513 4516 4517 4526 4529 4533 4535 4538 4540 4546 4547 4549 4552 4554 4561 4562 4563 4565 4573 4574 4575 4579 4582 4598 4602 4612 4615 4617 4621 4622 4633 4635 4636 4637 4641 4650 4651 4672 4675 4687 4698 4699 4701 4711 4723 4725 4728 4734 4738 4743 4748 4749 4754 4755 4756 4759 4775 4799 4800 4803 4808 4818 4819 4829 4830 4832 4834 4838 4841 4847 4856 4860 4865 4866 4867 4868 4871 4874 4875 4885 4902 4903 4904 4909 4910 4913 4914 4918 4930 4934 4954 4955 4958 4967 4975 4977 4986 4997 4999 5007 5011 5013 5024 5028 5032 5034 5040 5042 5043 5055 5061 5062 5064 5072 5080 5087 5089 5093 5094 5096 5099 5100 5105 5107 5108 5110 5111 5113 5115 5120 5127 5129 5137 5143 5148 5156 5158 5160 5163 5165 5176 5179 5182 5184 5185 5187 5189 5194 5201 5202 5203 5208 5215 5224 5244 5249 5264 5278 5280 5286 5300 5314 5315 5318 5324 5329 5333 5335 5336 5337 5338 5352 5353 5356 5357 5360 5362 5364 5370 5376 5382 5390 5392 5397 5398 5400 5401 5406 5411 5412 5413 5416 5417 5425 5433 5435 5437 5457 5461 5462 5467 5468 5470 5472 5474 5482 5483 5495 5497 5498 5501 5502 5514 5525 5528 5531 5537 5539 5541 5544 5548 5560 5566 5586 5592 5593 5598 5605 5611 5613 5617 5621 5631 5635 5639 5643 5644 5656 5658 5660 5669 5672 5676 5683 5688 5690 5696 5702 5703 5708 5711 5716 5719 5721 5725 5731 5739 5745 5747 5749 5752 5754 5766 5768 5773 5774 5778 5779 5781 5784 5791 5794 5801 5802 5805 5806 5813 5814 5815 5820 5831 5832 5833 5837 5847 5848 5852 5863 5866 5870 5872 5878 5883 5886 5890 5909 5912 5917 5921 5924 5927 5928 5936 5958 5959 5960 5963 5964 5965 5970 5971 5974 5978 5984 5993 5997 6000 6008 6015 6016 6019 6023 6027 6038 6041 6046 6047 6049 6059 6066 6069 6076 6078 6090 6092 6096 6099 6110 6113 6115 6119 6127 6142 6150 6153 6166 6170 6172 6199 6207 6209 6210 6212 6217 6223 6227 6248 6253 6256 6257 6258 6262 6272 6274 6284 6287 6288 6298 6299 6300 6302 6313 6318 6320 6325 6326 6330 6354 6361 6366 6368 6371 6372 6373 6377 6381 6383 6387 6393 6395 6403 6406 6414 6416 6420 6422 6425 6427 6430 6433 6435 6447 6450 6456 6458 6461 6463 6476 6479 6482 6495 6496 6500 6502 6503 6511 6525 6529 6532 6541 6543 6548 6552 6554 6555 6556 6558 6559 6562 6569 6575 6585 6586 6589 6591 6592 6593 6595 6597 6600 6610 6611 6612 6615 6616 6618 6620 6632 6644 6645 6647 6650 6661 6667 6677 6680 6681 6684 6689 6693 6698 6701 6707 6713 6714 6715 6717 6719 6737 6743 6744 6745 6746 6750 6753 6763 6767 6774 6776 6778 6779 6782 6784 6792 6794 6795 6796 6798 6806 6807 6808 6811 6819 6820 6821 6823 6830 6831 6840 6843 6845 6849 6852 6854 6855 6864 6865 6870 6871 6880 6881 6883 6887 6888 6889 6892 6893 6897 6898 6902 6906 6907 6908 6909 6911 6914 6918 6920 6925 6927 6932 6948 6949 6956 6961 6963 6969 6970 6979 6981 7000 7006 7009 7011 7014 7016 7024 7037 7041 7043 7044 7052 7056 7063 7065 7069 7070 7082 7086 7098 7100 7101 7107 7109 7115 7124 7129 7131 7136 7146 7148 7151 7160 7162 7170 7177 7183 7187 7194 7197 7208 7212 7213 7228 7229 7233 7234 7238 7241 7245 7247 7250 7253 7255 7268 7272 7278 7280 7304 7305 7311 7314 7330 7334 7337 7349 7359 7360 7362 7364 7367 7369 7377 7381 7384 7390 7399 7400 7409 7412 7414 7423 7431 7441 7442 7473 7478 7489 7491 7493 7498 7501 7504 7506 7518 7519 7530 7548 7551 7552 7558 7570 7572 7574 7575 7583 7584 7587 7594 7597 7600 7602 7604 7605 7612 7617 7626 7628 7630 7636 7641 7647 7652 7659 7662 7664 7686 7687 7693 7694 7697 7700 7701 7715 7718 7722 7723 7733 7739 7740 7744 7748 7752 7759 7763 7770 7777 7779 7781 7782 7786 7795 7797 7803 7805 7806 7812 7818 7819 7823 7826 7828 7834 7837 7841 7844 7855 7857 7866 7872 7887 7894 7905 7908 7910 7913 7915 7916 7920 7921 7923 7925 7927 7934 7947 7949 7959 7963 7964 7965 7967 7975 7977 7979 7982 7983 7986 7987 8002 8004 8013 8024 8025 8039 8043 8055 8056 8059 8060 8069 8071 8077 8080 8081 8091 8093 8095 8109 8111 8112 8116 8124 8125 8130 8132 8137 8138 8144 8151 8154 8155 8165 8168 8170 8172 8174 8180 8181 8187 8191 8192 8193 8197 8202 8204 8214 8217 8227 8229 8234 8236 8260 8264 8270 8278 8284 8308 8315 8318 8323 8325 8335 8343 8346 8347 8356 8360 8363 8372 8385 8388 8389 8394 8403 8410 8416 8426 8431 8444 8447 8449 8453 8457 8459 8470 8472 8473 8474 8476 8488 8489 8504 8505 8508 8518 8519 8522 8526 8529 8532 8539 8544 8546 8548 8550 8551 8553 8555 8560 8561 8564 8580 8581 8584 8586 8587 8600 8602 8610 8612 8623 8630 8632 8636 8637 8640 8645 8649 8655 8663 8667 8677 8681 8686 8689 8690 8696 8699 8700 8708 8710 8714 8719 8725 8731 8732 8736 8741 8745 8752 8765 8766 8769 8778 8782 8787 8790 8803 8805 8809 8816 8825 8826 8830 8835 8838 8841 8842 8846 8850 8853 8865 8867 8889 8890 8896 8897 8905 8907 8908 8922 8924 8931 8933 8938 8941 8946 8954 8958 8959 8967 8976 8985 8988 8989 8992 8999 9000 9002 9003 9006 9008 9016 9017 9018 9019 9020 9022 9030 9031 9033 9045 9056 9057 9064 9065 9070 9090 9092 9093 9101 9107 9108 9111 9117 9126 9129 9132 9146 9147 9153 9157 9159 9160 9163 9168 9171 9178 9182 9186 9187 9192 9195 9200 9204 9208 9233 9234 9236 9237 9242 9244 9245 9250 9253 9256 9266 9267 9269 9271 9275 9280 9282 9283 9284 9289 9292 9294 9305 9313 9315 9319 9320 9326 9327 9329 9340 9342 9348 9350 9352 9357 9361 9370 9371 9388 9390 9398 9399 9405 9410 9411 9414 9422 9430 9437 9439 9445 9446 9447 9451 9453 9470 9474 9480 9498 9504 9515 9519 9529 9534 9536 9539 9540 9554 9558 9567 9569 9571 9577 9579 9581 9587 9592 9593 9594 9599 9605 9614 9617 9618 9625 9638 9642 9643 9648 9658 9665 9667 9672 9679 9685 9687 9691 9692 9697 9702 9704 9706 9710 9714 9739 9749 9750 9752 9762 9772 9776 9777 9781 9785 9789 9797 9799 9801 9804 9810 9812 9835 9837 9844 9845 9847 9848 9850 9855 9857 9861 9865 9869 9871 9874 9875 9876 9878 9884 9887 9888 9891 9894 9908 9912 9914 9929 9934 9935 9937 9938 9944 9945 9949 9951 9952 9959 9960 9963 9966 9967 9970 9971 9975 9982 9985 9994 9997 10000 10010 10014 10020 10022 10023 10028 10030 10031 10032 10033 10038 10048 10050 10053 10058 10060 10062 10072 10074 10081 10082 10090 10091 10097 10098 10107 10115 10119 10120 10130 10136 10145 10146 10150 10154 10156 10158 10160 10162 10163 10169 10172 10174 10183 10185 10194 10195 10199 10201 10202 10204 10206 10217 10227 10234 10243 10244 10251 10252 10255 10261 10262 10263 10282 10296 10301 10302 10310 10330 10331 10342 10348 10356 10362 10364 10365 10366 10367 10372 10376 10380 10389 10397 10401 10405 10411 10435 10436 10437 10440 10443 10446 10447 10448 10454 10459 10470 10473 10487 10494 10502 10510 10512 10516 10520 10525 10538 10539 10540 10544 10549 10552 10558 10561 10566 10572 10576 10584 10589 10595 10605 10609 10610 10614 10616 10621 10628 10631 10634 10636 10640 10657 10658 10659 10661 10666 10669 10673 10676 10677 10678 10680 10684 10692 10696 10698 10699 10702 10706 10708 10709 10724 10728 10738 10748 10751 10752 10757 10766 10770 10777 10780 10787 10789 10796 10803 10807 10808 10816 10819 10823 10826 10840 10841 10846 10850 10864 10873 10877 10878 10886 10887 10890 10898 10900 10902 10907 10917 10919 10925 10933 10935 10942 10944 10945 10964 10965 10974 10979 10988 10992 11013 11015 11017 11018 11029 11031 11038 11044 11046 11054 11057 11060 11067 11073 11074 11075 11076 11082 11089 11096 11104 11106 11108 11110 11121 11123 11124 11126 11127 11128 11132 11137 11138 11141 11150 11152 11154 11155 11156 11157 11159 11161 11162 11171 11173 11186 11187 11188 11191 11195 11201 11206 11210 11218 11225 11227 11230 11236 11240 11249 11251 11255 11258 11266 11269 11282 11287 11292 11293 11296 11311 11314 11316 11318 11320 11321 11322 11323 11326 11327 11333 11336 11338 11340 11348 11350 11351 11363 11364 11371 11376 11379 11380 11384 11387 11393 11394 11396 11403 11404 11407 11408 11415 11428 11431 11433 11434 11442 11443 11444 11466 11468 11472 11473 11474 11485 11498 11502 11510 11514 11524 11526 11528 11533 11541 11543 11546 11551 11555 11556 11557 11570 11571 11572 11580 11583 11587 11588 11604 11621 11624 11626 11631 11635 11637 11639 11640 11645 11647 11652 11654 11656 11657 11664 11668 11672 11673 11682 11692 11693 11700 11702 11707 11709 11710 11717 11721 11725 11727 11732 11733 11734 11736 11738 11740 11747 11750 11760 11762 11765 11774 11775 11778 11779 11782 11784 11790 11793 11794 11795 11796 11797 11801 11804 11806 11815 11819 11820 11829 11834 11835 11840 11841 11851 11853 11859 11867 11868 11871 11878 11882 11883 11886 11890 11898 11908 11911 11912 11916 11917 11920 11921 11923 11940 11944 11948 11950 11959 11960 11962 11963 11965 11969 11977 11978 11979 11988 11989 11993 11994 11995 11998 11999 12000 12005 12006 12021 12022 12031 12032 12035 12039 12041 12043 12054 12057 12061 12062 12071 12074 12086 12088 12089 12091 12095 12099 12100 12104 12107 12108 12114 12116 12120 12124 12133 12134 12139 12152 12155 12157 12159 12167 12177 12181 12185 12187 12188 12189 12193 12207 12209 12212 12214 12216 12223 12224 12237 12238 12239 12242 12249 12250 12254 12255 12257 12260 12265 12268 12269 12277 12278 12279 12283 12284 12294 12296 12299 12302 12308 12312 12313 12321 12322 12324 12326 12338 12339 12345 12348 12353 12363 12378 12380 12383 12384 12404 12411 12414 12418 12423 12424 12425 12431 12435 12445 12446 12448 12450 12460 12462 12474 12477 12478 12481 12483 12486 12494 12495 12496 12504 12509 12515 12517 12523 12529 12542 12547 12552 12553 12554 12556 12557 12560 12561 12565 12566 12567 12569 12573 12574 12576 12581 12585 12589 12590 12591 12600 12601 12602 12603 12605 12611 12613 12620 12621 12626 12629 12633 12635 12639 12643 12647 12652 12655 12676 12683 12684 12692 12694 12695 12707 12716 12718 12722 12727 12734 12749 12755 12762 12770 12771 12790 12791 12798 12800 12804 12806 12807 12808 12812 12819 12820 12834 12835 12839 12841 12850 12852 12853 12854 12866 12867 12874 12878 12881 12884 12887 12890 12892 12893 12894 12899 12902 12905 12909 12911 12924 12933 12934 12940 12950 12951 12952 12968 12974 12978 12980 12982 12983 12987 12990 12991 12992 12993 13011 13015 13017 13021 13023 13024 13029 13031 13038 13047 13053 13055 13057 13061 13062 13067 13068 13069 13070 13072 13074 13080 13082 13084 13086 13094 13095 13101 13103 13105 13107 13109 13111 13123 13127 13130 13133 13144 13147 13155 13158 13162 13163 13168 13172 13173 13186 13212 13227 13229 13230 13239 13242 13247 13256 13262 13264 13265 13266 13278 13282 13312 13314 13317 13319 13320 13322 13323 13327 13336 13340 13341 13343 13345 13348 13350 13351 13356 13362 13365 13367 13371 13372 13377 13383 13389 13398 13399 13401 13409 13420 13424 13426 13429 13432 13436 13444 13447 13451 13452 13453 13477 13486 13490 13492 13501 13502 13510 13517 13518 13519 13525 13527 13533 13539 13540 13549 13550 13562 13563 13567 13571 13577 13582 13587 13595 13596 13597 13598 13602 13604 13606 13607 13612 13614 13619 13626 13629 13630 13632 13637 13643 13645 13649 13662 13664 13672 13674 13676 13677 13679 13680 13683 13688 13711 13717 13721 13724 13732 13733 13734 13737 13739 13740 13741 13742 13751 13761 13766 13768 13773 13776 13779 13783 13792 13795 13798 13806 13807 13808 13815 13816 13827 13830 13834 13836 13843 13845 13848 13853 13856 13858 13864 13865 13866 13868 13877 13885 13888 13896 13899 13905 13917 13919 13931 13934 13941 13943 13946 13947 13950 13952 13958 13959 13966 13972 13974 13983 13985 13988 13991 13992 13998 14002 14008 14017 14025 14027 14030 14034 14038 14039 14048 14050 14052 14055 14059 14065 14066 14070 14085 14091 14100 14107 14108 14118 14131 14132 14134 14137 14140 14142 14151 14171 14174 14182 14185 14188 14189 14190 14203 14211 14218 14226 14231 14233 14237 14239 14252 14260 14264 14266 14281 14282 14286 14298 14302 14312 14324 14335 14336 14342 14346 14359 14362 14363 14369 14371 14375 14378 14381 14385 14390 14391 14392 14393 14395 14396 14399 14404 14407 14409 14412 14423 14430 14432 14435 14446 14449 14455 14462 14467 14468 14472 14477 14479 14483 14494 14497 14506 14508 14514 14515 14516 14517 14518 14530 14532 14544 14545 14546 14547 14567 14573 14574 14579 14580 14582 14589 14594 14597 14599 14601 14607 14609 14612 14615 14622 14630 14634 14639 14640 14654 14657 14658 14659 14666 14669 14670 14678 14685 14696 14697 14698 14701 14702 14703 14712 14713 14721 14722 14738 14739 14752 14753 14755 14759 14768 14774 14781 14782 14786 14787 14790 14796 14797 14800 14806 14810 14813 14826 14827 14832 14834 14835 14836 14842 14854 14857 14861 14881 14884 14885 14888 14889 14892 14895 14905 14911 14912 14918 14924 14927 14928 14929 14931 14932 14933 14934 14940 14952 14954 14961 14962 14970 14980 14982 14983 14985 14986 14991 14992 14993 14994 14998 15012 15014 15017 15027 15036 15051 15053 15061 15063 15076 15090 15094 15103 15109 15115 15117 15119 15123 15126 15144 15147 15158 15162 15165 15169 15170 15174 15183 15186 15192 15198 15201 15203 15204 15207 15211 15212 15215 15220 15221 15226 15244 15246 15248 15252 15253 15262 15266 15267 15269 15274 15277 15281 15291 15296 15298 15302 15306 15307 15308 15316 15318 15321 15326 15330 15334 15339 15352 15356 15359 15361 15372 15380 15381 15394 15396 15401 15406 15408 15411 15431 15438 15443 15444 15446 15456 15458 15459 15460 15474 15476 15477 15486 15488 15491 15494 15495 15498 15505 15506 15508 15509 15510 15512 15515 15526 15528 15534 15547 15550 15558 15565 15568 15582 15592 15600 15603 15604 15605 15606 15607 15608 15609 15610 15617 15634 15635 15644 15646 15648 15649 15658 15661 15665 15680 15686 15689 15691 15710 15715 15716 15717 15721 15723 15724 15725 15729 15745 15747 15752 15768 15772 15775 15776 15779 15781 15783 15790 15791 15794 15795 15798 15799 15803 15805 15820 15823 15827 15840 15842 15856 15862 15863 15867 15868 15872 15883 15895 15899 15900 15903 15908 15909 15912 15913 15915 15917 15918 15924 15925 15928 15938 15939 15942 15951 15952 15953 15962 15964 15965 15969 15981 15997 16003 16004 16009 16010 16011 16018 16024 16032 16035 16036 16041 16042 16054 16057 16080 16081 16082 16084 16090 16093 16108 16118 16119 16127 16134 16137 16139 16145 16148 16171 16172 16180 16181 16183 16184 16185 16193 16194 16196 16198 16199 16202 16203 16205 16213 16217 16219 16227 16230 16235 16237 16245 16249 16251 16252 16264 16269 16270 16272 16273 16275 16288 16291 16292 16298 16305 16315 16323 16331 16334 16339 16345 16348 16352 16353 16354 16358 16359 16361 16363 16364 16372 16374 16385 16394 16398 16400 16414 16425 16429 16430 16436 16437 16438 16442 16462 16470 16472 16473 16474 16480 16484 16485 16487 16492 16498 16499 16502 16508 16514 16515 16523 16524 16526 16533 16541 16550 16563 16569 16574 16575 16579 16580 16590 16594 16597 16604 16605 16608 16616 16617 16623 16627 16638 16641 16648 16649 16655 16656 16661 16664 16665 16680 16684 16690 16692 16696 16698 16701 16712 16717 16723 16728 16735 16737 16739 16741 16747 16754 16755 16760 16761 16763 16781 16782 16787 16790 16796 16802 16805 16810 16814 16823 16827 16828 16829 16845 16863 16864 16872 16876 16885 16887 16899 16902 16915 16918 16922 16927 16934 16939 16947 16955 16956 16960 16961 16971 16975 16978 16979 16982 16988 16989 16993 17004 17012 17013 17014 17017 17020 17023 17026 17029 17031 17033 17035 17054 17058 17062 17067 17073 17091 17100 17102 17104 17109 17116 17119 17123 17131 17137 17139 17148 17153 17158 17159 17161 17164 17166 17167 17172 17184 17188 17200 17208 17214 17215 17230 17233 17234 17239 17254 17257 17260 17266 17268 17270 17272 17275 17276 17281 17283 17287 17290 17302 17310 17312 17315 17316 17320 17332 17335 17339 17347 17351 17354 17355 17356 17357 17358 17362 17370 17374 17379 17380 17382 17384 17387 17397 17400 17401 17404 17407 17412 17414 17418 17427 17430 17436 17442 17451 17453 17460 17467 17471 17474 17477 17478 17481 17484 17492 17493 17497 17502 17512 17513 17517 17519 17530 17538 17547 17548 17550 17557 17562 17564 17579 17582 17585 17593 17608 17609 17613 17615 17616 17617 17626 17629 17630 17638 17639 17644 17653 17666 17668 17671 17679 17691 17692 17693 17698 17702 17708 17710 17713 17715 17717 17720 17722 17740 17752 17753 17760 17766 17769 17772 17774 17778 17780 17789 17793 17794 17796 17798 17800 17801 17812 17813 17814 17817 17820 17835 17838 17846 17849 17855 17863 17869 17873 17876 17880 17882 17894 17900 17905 17906 17908 17913 17914 17924 17928 17938 17940 17945 17946 17947 17960 17962 17974 18004 18008 18015 18017 18021 18027 18028 18038 18040 18043 18049 18058 18059 18062 18075 18081 18085 18095 18098 18100 18102 18103 18106 18111 18118 18123 18131 18139 18141 18146 18150 18159 18164 18172 18193 18195 18198 18199 18201 18203 18217 18222 18224 18225 18229 18230 18232 18233 18240 18243 18262 18265 18267 18273 18274 18281 18290 18295 18301 18302 18313 18317 18320 18323 18325 18326 18327 18328 18329 18347 18349 18353 18354 18369 18371 18377 18381 18385 18387 18388 18395 18398 18404 18406 18413 18424 18434 18436 18442 18449 18459 18469 18470 18474 18475 18478 18490 18492 18493 18500 18515 18516 18520 18521 18522 18525 18533 18540 18541 18547 18548 18567 18579 18580 18587 18592 18598 18604 18605 18606 18607 18609 18615 18621 18628 18634 18642 18644 18645 18646 18652 18661 18663 18667 18669 18673 18681 18684 18690 18691 18696 18699 18700 18703 18721 18725 18731 18738 18739 18741 18746 18750 18755 18758 18763 18764 18771 18773 18783 18785 18792 18794 18796 18803 18809 18814 18816 18820 18821 18829 18834 18836 18837 18843 18849 18853 18855 18856 18877 18880 18883 18887 18888 18889 18891 18897 18906 18914 18915 18941 18943 18955 18957 18958 18959 18961 18962 18965 18974 18990 18991 19009 19010 19012 19020 19025 19028 19032 19040 19043 19044 19058 19060 19067 19071 19075 19076 19077 19078 19083 19085 19087 19088 19095 19114 19120 19134 19142 19143 19146 19149 19160 19161 19163 19165 19169 19171 19190 19198 19203 19211 19214 19216 19222 19230 19232 19233 19234 19238 19240 19247 19252 19258 19259 19261 19264 19267 19275 19277 19286 19290 19291 19311 19323 19326 19327 19339 19348 19351 19355 19361 19364 19365 19366 19367 19368 19372 19373 19378 19392 19396 19401 19412 19417 19426 19429 19430 19433 19440 19443 19449 19454 19455 19456 19458 19460 19464 19468 19469 19474 19475 19476 19478 19481 19482 19484 19489 19506 19510 19511 19512 19518 19523 19528 19535 19537 19542 19545 19548 19550 19553 19558 19565 19579 19593 19597 19602 19604 19605 19610 19612 19614 19617 19619 19627 19628 19635 19637 19639 19640 19641 19642 19644 19653 19654 19656 19658 19661 19666 19671 19672 19679 19694 19713 19719 19720 19726 19732 19734 19735 19737 19744 19745 19748 19788 19789 19790 19791 19798 19804 19808 19810 19816 19822 19825 19831 19846 19849 19852 19856 19858 19860 19867 19870 19875 19876 19886 19889 19895 19896 19897 19901 19903 19910 19913 19918 19921 19922 19924 19946 19953 19955 19956 19965 19969 19972 19973 19976 19978 19982 19987 19989 19992 19993 19999 20003 20009 20012 20017 20019 20026 20029 20035 20042 20046 20048 20052 20053 20056 20062 20063 20075 20081 20084 20085 20086 20094 20099 20108 20114 20116 20117 20120 20121 20125 20127 20128 20133 20143 20144 20149 20153 20154 20155 20156 20159 20165 20167 20171 20173 20174 20176 20185 20189 20200 20204 20217 20218 20221 20226 20235 20239 20243 20244 20246 20249 20252 20253 20256 20258 20261 20266 20267 20268 20269 20273 20276 20280 20288 20292 20293 20294 20311 20317 20321 20324 20328 20332 20333 20337 20347 20352 20355 20363 20370 20382 20384 20385 20386 20389 20404 20405 20410 20413 20415 20420 20423 20427 20431 20434 20444 20450 20454 20457 20462 20464 20465 20467 20478 20480 20488 20491 20493 20510 20512 20517 20532 20535 20539 20543 20547 20555 20559 20568 20576 20579 20580 20584 20586 20593 20596 20597 20606 20607 20608 20610 20615 20619 20622 20626 20629 20633 20636 20637 20638 20640 20642 20648 20652 20656 20657 20658 20662 20668 20677 20682 20683 20699 20705 20707 20720 20721 20725 20729 20735 20737 20738 20740 20742 20743 20745 20748 20753 20756 20759 20764 20768 20778 20785 20787 20790 20792 20797 20806 20826 20828 20834 20837 20846 20848 20853 20854 20867 20872 20875 20878 20882 20887 20890 20893 20895 20905 20906 20921 20932 20933 20938 20944 20945 20947 20948 20953 20956 20962 20963 20967 20972 20978 20982 20984 20993 20996 20997 20999 21000 21013 21018 21033 21035 21036 21044 21046 21050 21051 21053 21055 21059 21061 21063 21067 21068 21069 21085 21086 21087 21088 21089 21093 21094 21096 21099 21106 21112 21117 21125 21133 21134 21138 21140 21142 21150 21152 21153 21156 21158 21162 21167 21173 21176 21183 21191 21194 21196 21202 21208 21210 21219 21225 21232 21246 21256 21265 21266 21280 21282 21283 21291 21294 21295 21296 21302 21304 21305 21312 21317 21327 21328 21336 21341 21342 21348 21353 21354 21357 21365 21368 21372 21374 21378 21379 21390 21396 21398 21400 21404 21407 21409 21410 21413 21423 21426 21428 21432 21434 21439 21442 21446 21447 21451 21459 21464 21468 21471 21476 21480 21481 21484 21487 21490 21496 21501 21503 21504 21510 21511 21516 21519 21527 21528 21554 21555 21560 21573 21576 21577 21584 21588 21594 21595 21596 21604 21605 21607 21608 21609 21612 21613 21621 21627 21636 21637 21643 21645 21646 21651 21655 21656 21660 21671 21674 21681 21683 21692 21693 21699 21712 21714 21716 21725 21726 21728 21738 21739 21746 21752 21753 21755 21765 21766 21771 21775 21777 21780 21781 21791 21796 21806 21807 21810 21811 21834 21837 21839 21857 21859 21861 21864 21867 21871 21873 21874 21875 21888 21889 21897 21901 21904 21908 21913 21916 21918 21919 21926 21928 21942 21947 21953 21958 21962 21963 21967 21974 21978 21985 21988 21990 21998 22001 22005 22006 22015 22018 22020 22030 22032 22033 22034 22037 22038 22041 22043 22046 22049 22051 22057 22058 22082 22087 22092 22094 22099 22104 22125 22133 22143 22153 22156 22168 22171 22181 22182 22187 22190 22191 22195 22197 22201 22202 22210 22212 22215 22217 22219 22228 22232 22244 22245 22249 22257 22258 22261 22263 22266 22267 22270 22275 22278 22279 22289 22301 22302 22303 22311 22313 22314 22318 22322 22329 22333 22337 22339 22352 22362 22363 22364 22367 22370 22375 22382 22389 22392 22394 22398 22411 22416 22419 22425 22428 22435 22436 22441 22445 22451 22452 22459 22461 22464 22465 22467 22469 22477 22478 22480 22482 22487 22492 22493 22495 22497 22500 22503 22505 22509 22515 22517 22522 22525 22527 22534 22535 22538 22540 22545 22546 22547 22550 22555 22562 22574 22582 22583 22584 22591 22594 22597 22605 22607 22609 22612 22615 22622 22623 22626 22629 22630 22631 22632 22633 22646 22647 22653 22658 22664 22665 22668 22672 22676 22681 22682 22683 22692 22695 22699 22703 22705 22708 22710 22712 22714 22722 22723 22727 22728 22732 22738 22741 22745 22749 22760 22761 22762 22777 22779 22781 22783 22788 22791 22797 22812 22817 22820 22822 22837 22841 22854 22867 22868 22872 22877 22880 22884 22891 22897 22900 22902 22905 22906 22907 22910 22933 22935 22938 22940 22941 22947 22957 22960 22966 22969 22977 22979 22983 22987 23000 23003 23008 23009 23016 23036 23038 23046 23048 23054 23056 23058 23063 23067 23070 23073 23078 23087 23088 23089 23090 23091 23094 23103 23104 23106 23109 23112 23120 23137 23140 23144 23155 23157 23165 23168 23171 23186 23201 23204 23208 23223 23225 23228 23235 23243 23251 23257 23258 23265 23267 23268 23286 23289 23298 23301 23303 23304 23306 23316 23321 23325 23336 23338 23342 23348 23352 23366 23367 23368 23371 23377 23380 23382 23383 23384 23389 23394 23395 23397 23402 23404 23411 23412 23417 23426 23433 23434 23435 23454 23455 23459 23460 23468 23478 23480 23494 23495 23500 23501 23503 23505 23506 23514 23517 23518 23519 23520 23528 23535 23544 23545 23558 23562 23563 23564 23572 23578 23604 23605 23606 23610 23611 23612 23613 23616 23617 23618 23619 23625 23630 23637 23638 23640 23643 23644 23645 23652 23655 23656 23668 23672 23674 23680 23693 23696 23712 23713 23733 23741 23744 23746 23748 23757 23761 23785 23791 23796 23809 23819 23822 23824 23829 23838 23842 23844 23846 23855 23860 23861 23870 23871 23874 23875 23881 23885 23898 23903 23904 23913 23914 23920 23922 23924 23925 23927 23940 23945 23948 23949 23951 23953 23962 23965 23966 23968 23977 23979 23992 23993 23995 23996 24009 24015 24019 24030 24032 24033 24036 24040 24041 24042 24046 24047 24064 24071 24075 24076 24077 24089 24093 24094 24096 24103 24114 24117 24119 24123 24125 24126 24127 24131 24132 24142 24147 24150 24159 24162 24163 24166 24169 24173 24180 24183 24193 24194 24195 24197 24203 24207 24209 24215 24220 24224 24225 24227 24228 24229 24233 24241 24243 24245 24256 24261 24264 24273 24276 24284 24285 24292 24293 24294 24296 24300 24301 24312 24336 24340 24345 24347 24353 24354 24355 24363 24364 24371 24377 24379 24381 24390 24397 24399 24400 24404 24407 24408 24410 24411 24413 24417 24420 24421 24422 24432 24435 24440 24442 24452 24456 24471 24482 24484 24486 24490 24491 24494 24499 24504 24514 24518 24520 24522 24528 24532 24542 24551 24553 24558 24559 24567 24569 24575 24578 24579 24587 24593 24596 24597 24610 24617 24620 24642 24646 24650 24655 24661 24662 24665 24671 24672 24677 24684 24686 24691 24699 24714 24715 24716 24717 24718 24733 24741 24751 24753 24754 24759 24765 24786 24797 24802 24804 24808 24813 24814 24818 24822 24825 24829 24830 24831 24845 24846 24847 24854 24856 24862 24864 24867 24868 24871 24896 24900 24902 24910 24919 24920 24921 24925 24931 24960 24965 24970 24971 24973 24975 24981 24989 24997 25013 25014 25019 25027 25033 25038 25039 25041 25042 25043 25044 25046 25051 25057 25068 25069 25079 25091 25094 25095 25108 25111 25113 25115 25117 25120 25122 25139 25141 25147 25152 25156 25157 25160 25165 25170 25175 25179 25181 25186 25187 25190 25191 25193 25194 25199 25201 25202 25204 25214 25215 25220 25225 25234 25238 25240 25245 25246 25249 25251 25252 25253 25254 25270 25282 25283 25287 25291 25303 25310 25316 25321 25325 25326 25331 25332 25334 25350 25354 25359 25367 25371 25372 25373 25380 25386 25391 25397 25401 25402 25403 25407 25408 25412 25415 25417 25418 25427 25433 25443 25446 25461 25465 25489 25491 25492 25493 25495 25496 25505 25520 25537 25538 25547 25551 25553 25562 25563 25570 25575 25579 25585 25586 25589 25594 25601 25603 25604 25617 25618 25623 25624 25627 25628 25629 25639 25643 25646 25654 25657 25663 25664 25667 25668 25673 25677 25681 25682 25688 25695 25704 25705 25724 25728 25731 25736 25740 25741 25755 25757 25772 25780 25786 25787 25788 25791 25794 25804 25814 25817 25829 25833 25834 25837 25844 25847 25850 25852 25855 25856 25858 25862 25865 25873 25874 25888 25898 25900 25905 25910 25912 25915 25916 25926 25933 25935 25938 25943 25951 25959 25967 25971 25972 25975 25980 25989 25991 25993 26006 26013 26014 26015 26035 26047 26057 26059 26063 26064 26071 26073 26075 26077 26081 26083 26086 26091 26092 26100 26102 26104 26106 26108 26123 26128 26137 26139 26148 26157 26163 26166 26167 26178 26181 26182 26187 26199 26208 26209 26210 26219 26220 26226 26229 26239 26241 26242 26244 26246 26251 26255 26256 26257 26264 26265 26269 26270 26271 26272 26275 26281 26296 26297 26307 26311 26312 26317 26318 26319 26338 26340 26343 26345 26346 26348 26350 26352 26355 26357 26359 26361 26364 26370 26377 26379 26380 26390 26404 26416 26419 26422 26426 26430 26434 26450 26452 26453 26461 26464 26466 26472 26474 26481 26482 26489 26495 26501 26510 26511 26513 26514 26515 26519 26524 26527 26534 26543 26560 26561 26564 26567 26574 26589 26605 26612 26626 26630 26632 26635 26637 26638 26640 26644 26648 26651 26653 26654 26657 26664 26672 26680 26684 26690 26691 26696 26700 26701 26704 26705 26706 26713 26718 26719 26725 26726 26727 26732 26760 26761 26769 26770 26780 26791 26803 26810 26811 26813 26815 26818 26822 26827 26829 26837 26842 26843 26848 26849 26852 26861 26865 26867 26870 26871 26873 26881 26883 26886 26890 26891 26898 26908 26909 26914 26917 26938 26942 26943 26950 26971 26972 26977 26979 26981 26991 26994 26995 26999 27000 27002 27018 27023 27024 27028 27032 27034 27040 27042 27048 27056 27061 27073 27074 27079 27084 27098 27102 27111 27112 27116 27122 27127 27129 27132 27133 27134 27138 27145 27149 27152 27157 27158 27160 27161 27162 27163 27164 27166 27181 27193 27195 27206 27210 27225 27226 27239 27247 27250 27251 27257 27269 27271 27273 27276 27281 27284 27291 27307 27317 27321 27322 27323 27329 27335 27341 27343 27346 27348 27350 27351 27368 27386 27392 27394 27396 27397 27403 27415 27416 27417 27420 27428 27435 27439 27442 27444 27453 27455 27457 27459 27460 27467 27468 27472 27476 27480 27484 27507 27508 27510 27513 27516 27517 27527 27529 27530 27531 27533 27534 27541 27549 27561 27563 27564 27567 27568 27573 27576 27577 27579 27588 27596 27597 27608 27615 27625 27629 27639 27641 27647 27656 27659 27667 27668 27677 27680 27686 27691 27699 27707 27712 27713 27717 27723 27726 27727 27737 27747 27749 27757 27768 27771 27774 27779 27788 27790 27791 27797 27805 27806 27820 27821 27823 27827 27831 27832 27840 27847 27867 27869 27873 27876 27879 27884 27888 27898 27900 27901 27903 27905 27909 27910 27918 27920 27921 27927 27928 27945 27964 27967 27970 27971 27973 27980 27985 28000 28009 28011 28014 28020 28028 28032 28033 28035 28039 28045 28047 28051 28053 28054 28061 28067 28073 28074 28076 28088 28096 28105 28107 28111 28118 28122 28127 28133 28136 28145 28152 28154 28160 28168 28173 28175 28177 28178 28186 28187 28201 28203 28204 28205 28208 28211 28212 28214 28226 28230 28235 28246 28249 28253 28255 28264 28270 28283 28284 28285 28290 28291 28293 28296 28297 28302 28305 28307 28308 28309 28311 28317 28318 28322 28324 28325 28338 28340 28342 28345 28347 28348 28351 28353 28359 28360 28364 28366 28370 28372 28375 28380 28381 28386 28398 28407 28412 28423 28427 28441 28442 28443 28445 28452 28453 28461 28464 28466 28467 28469 28475 28487 28490 28495 28499 28501 28503 28515 28524 28531 28538 28545 28554 28559 28564 28567 28572 28576 28578 28582 28583 28585 28589 28596 28608 28614 28616 28620 28626 28630 28631 28632 28637 28638 28642 28643 28646 28651 28655 28656 28659 28662 28666 28674 28685 28688 28691 28692 28694 28697 28705 28709 28711 28715 28729 28738 28744 28748 28751 28756 28758 28760 28761 28766 28770 28780 28781 28788 28791 28792 28795 28811 28812 28831 28836 28840 28842 28850 28855 28856 28860 28861 28862 28864 28865 28868 28872 28878 28879 28882 28883 28884 28886 28898 28899 28918 28922 28930 28932 28934 28936 28939 28951 28957 28958 28962 28965 28967 28973 28974 28980 28986 28994 28998 28999 29001 29013 29014 29018 29022 29029 29040 29041 29043 29046 29048 29049 29055 29059 29061 29063 29072 29073 29078 29087 29089 29090 29091 29092 29095 29098 29102 29103 29104 29107 29111 29115 29116 29124 29129 29130 29131 29134 29137 29138 29146 29154 29155 29156 29163 29164 29172 29173 29179 29182 29188 29189 29190 29193 29196 29200 29202 29203 29209 29219 29226 29230 29237 29241 29242 29252 29257 29266 29268 29269 29270 29277 29278 29290 29292 29293 29299 29305 29308 29309 29313 29319 29324 29329 29330 29335 29338 29341 29342 29346 29349 29350 29356 29358 29359 29365 29367 29386 29394 29398 29400 29401 29402 29403 29404 29405 29411 29424 29427 29430 29432 29438 29439 29452 29453 29456 29458 29461 29462 29470 29472 29473 29474 29476 29485 29491 29492 29493 29494 29495 29496 29497 29498 29506 29508 29514 29519 29523 29527 29529 29530 29537 29538 29544 29548 29552 29557 29560 29569 29579 29584 29585 29591 29592 29593 29596 29598 29604 29608 29609 29615 29618 29631 29647 29658 29669 29672 29678 29682 29694 29698 29699 29700 29703 29705 29709 29720 29721 29722 29727 29729 29731 29732 29734 29735 29736 29742 29744 29745 29751 29752 29753 29757 29760 29766 29774 29775 29776 29779 29780 29782 29784 29786 29787 29804 29805 29808 29825 29826 29828 29835 29843 29847 29852 29853 29856 29857 29861 29864 29868 29872 29877 29879 29882 29891 29895 29904 29906 29907 29923 29934 29935 29936 29940 29953 29956 29957 29959 29967 29969 29971 29984 29985 29991 30001 30003 30006 30009 30015 30022 30023 30026 30028 30030 30031 30034 30038 30040 30045 30052 30055 30070 30077 30079 30081 30088 30092 30102 30108 30111 30112 30113 30114 30118 30119 30121 30122 30123 30125 30127 30135 30139 30148 30151 30158 30163 30166 30175 30176 30194 30201 30206 30208 30215 30218 30221 30222 30224 30227 30228 30240 30241 30249 30250 30257 30259 30264 30265 30268 30277 30281 30288 30294 30296 30300 30304 30311 30314 30318 30320 30334 30335 30338 30340 30342 30343 30345 30351 30369 30370 30371 30376 30387 30390 30391 30392 30394 30399 30400 30404 30405 30409 30412 30416 30420 30426 30431 30434 30445 30458 30471 30476 30484 30487 30488 30492 30495 30498 30501 30507 30514 30515 30518 30519 30529 30534 30540 30544 30547 30548 30550 30561 30562 30565 30566 30569 30571 30586 30606 30622 30623 30628 30632 30636 30640 30642 30646 30658 30659 30680 30682 30685 30688 30689 30701 30703 30706 30707 30708 30709 30716 30725 30732 30734 30736 30737 30738 30740 30741 30742 30743 30749 30752 30755 30759 30761 30764 30766 30767 30771 30781 30783 30784 30787 30790 30791 30792 30794 30798 30800 30801 30805 30806 30812 30813 30815 30826 30832 30840 30842 30846 30855 30858 30861 30862 30863 30866 30871 30878 30881 30883 30890 30893 30895 30907 30909 30914 30915 30916 30921 30924 30935 30941 30945 30947 30948 30957 30959 30964 30972 30973 30975 30978 30980 30981 30983 30984 30986 30995 30999 31000 31007 31011 31018 31023 31031 31032 31036 31042 31052 31055 31061 31062 31067 31072 31074 31077 31079 31104 31106 31107 31109 31113 31114 31115 31127 31135 31138 31142 31150 31154 31156 31158 31165 31173 31180 31184 31189 31197 31198 31203 31204 31209 31223 31225 31227 31229 31230 31232 31237 31238 31243 31247 31253 31256 31261 31270 31286 31288 31290 31292 31298 31308 31312 31315 31331 31332 31333 31334 31342 31343 31365 31368 31370 31373 31376 31377 31380 31381 31383 31384 31385 31389 31392 31401 31402 31407 31410 31412 31416 31418 31420 31425 31430 31436 31438 31445 31449 31450 31452 31458 31461 31466 31470 31475 31477 31478 31485 31505 31506 31510 31513 31515 31521 31531 31533 31534 31537 31540 31542 31552 31556 31572 31578 31584 31585 31591 31612 31613 31614 31619 31631 31641 31642 31647 31662 31667 31668 31679 31682 31687 31688 31689 31696 31700 31701 31705 31707 31712 31719 31723 31724 31728 31732 31736 31738 31739 31748 31750 31759 31769 31771 31773 31775 31777 31785 31786 31787 31788 31791 31792 31796 31803 31804 31805 31814 31815 31824 31827 31835 31845 31847 31855 31858 31863 31871 31873 31879 31887 31891 31902 31905 31906 31908 31911 31915 31916 31924 31925 31926 31938 31945 31948 31955 31957 31958 31963 31968 31969 31978 31979 31983 31987 31990 31991 31998 32001 32010 32011 32014 32017 32035 32040 32062 32063 32064 32066 32069 32073 32074 32079 32080 32094 32095 32097 32098 32104 32113 32127 32139 32151 32154 32155 32160 32162 32164 32172 32174 32176 32180 32181 32183 32187 32190 32193 32201 32210 32211 32213 32215 32221 32228 32232 32236 32237 32244 32247 32254 32262 32269 32282 32292 32299 32301 32308 32309 32323 32328 32341 32343 32347 32350 32353 32357 32364 32371 32373 32376 32377 32379 32384 32394 32396 32404 32408 32413 32438 32439 32443 32452 32462 32463 32464 32467 32470 32471 32475 32478 32480 32484 32487 32489 32494 32496 32498 32501 32503 32507 32509 32511 32517 32532 32538 32542 32546 32551 32554 32558 32559 32560 32564 32566 32568 32580 32583 32592 32596 32598 32602 32608 32609 32610 32613 32623 32626 32629 32631 32634 32640 32646 32651 32660 32661 32673 32677 32682 32689 32691 32693 32696 32697 32725 32747 32751 32760 32762 32765 32766 32767 32772 32774 32776 32780 32787 32790 32791 32797 32800 32804 32807 32814 32815 32822 32825 32826 32831 32836 32837 32842 32844 32853 32856 32859 32861 32863 32868 32875 32881 32884 32886 32890 32891 32893 32894 32899 32903 32904 32905 32907 32912 32926 32928 32941 32943 32945 32951 32956 32960 32964 32972 32979 32980 32985 32986 32988 32991 32993 32997 33018 33019 33022 33026 33027 33030 33031 33033 33037 33042 33047 33053 33055 33071 33073 33074 33085 33096 33097 33102 33114 33117 33125 33128 33130 33144 33155 33157 33159 33161 33165 33177 33180 33185 33186 33187 33190 33194 33196 33199 33201 33206 33214 33216 33231 33238 33239 33240 33245 33248 33249 33252 33265 33269 33270 33274 33289 33290 33292 33305 33306 33310 33316 33317 33323 33324 33327 33328 33334 33364 33372 33373 33374 33375 33379 33380 33383 33384 33387 33390 33393 33400 33403 33408 33411 33415 33422 33430 33436 33449 33452 33454 33460 33461 33464 33469 33471 33472 33473 33475 33478 33481 33484 33485 33493 33498 33499 33505 33507 33512 33515 33522 33528 33530 33532 33538 33539 33545 33551 33560 33563 33564 33567 33568 33572 33574 33576 33577 33580 33581 33584 33586 33589 33605 33609 33614 33618 33620 33638 33641 33648 33652 33658 33664 33666 33676 33678 33686 33691 33698 33704 33705 33715 33717 33720 33728 33729 33750 33751 33752 33758 33768 33769 33771 33773 33776 33777 33778 33784 33786 33787 33789 33791 33799 33803 33807 33811 33812 33813 33826 33841 33845 33848 33849 33856 33857 33860 33864 33865 33867 33870 33871 33873 33875 33885 33886 33888 33895 33904 33907 33911 33948 33953 33959 33963 33970 33980 33986 33987 33996 34012 34013 34014 34022 34033 34037 34044 34046 34047 34053 34058 34064 34073 34076 34080 34084 34089 34090 34092 34095 34098 34113 34115 34117 34121 34125 34129 34134 34135 34136 34141 34148 34149 34151 34156 34159 34160 34161 34163 34166 34169 34170 34175 34176 34181 34183 34186 34187 34192 34193 34194 34198 34199 34201 34202 34203 34204 34209 34210 34219 34221 34223 34225 34230 34231 34238 34239 34240 34242 34244 34245 34248 34275 34278 34288 34290 34294 34296 34299 34300 34301 34303 34305 34306 34312 34319 34334 34340 34346 34348 34353 34355 34360 34368 34370 34372 34378 34382 34385 34386 34400 34410 34411 34412 34414 34416 34417 34419 34420 34424 34429 34430 34432 34434 34442 34457 34458 34464 34469 34472 34474 34504 34508 34510 34511 34515 34522 34544 34550 34555 34564 34582 34587 34589 34590 34591 34599 34608 34614 34617 34624 34625 34629 34645 34660 34675 34678 34683 34691 34698 34705 34715 34719 34723 34728 34729 34731 34740 34743 34746 34751 34752 34753 34754 34758 34759 34760 34764 34767 34770 34775 34776 34780 34792 34807 34813 34818 34824 34843 34852 34865 34869 34870 34882 34895 34897 34901 34902 34909 34912 34916 34917 34918 34919 34921 34924 34928 34933 34934 34935 34952 34954 34959 34968 34971 34973 34975 34977 34979 34991 34992 34998 35000 35007 35008 35024 35026 35031 35033 35034 35035 35040 35045 35049 35055 35057 35070 35072 35084 35089 35091 35093 35098 35100 35101 35102 35106 35111 35112 35116 35118 35119 35121 35131 35133 35137 35140 35149 35151 35160 35163 35166 35168 35170 35179 35184 35186 35192 35193 35197 35198 35208 35209 35212 35215 35224 35229 35231 35232 35233 35236 35240 35243 35246 35260 35264 35267 35270 35276 35279 35286 35291 35292 35293 35301 35302 35308 35312 35323 35325 35326 35327 35341 35342 35343 35352 35356 35359 35364 35379 35384 35385 35386 35393 35409 35414 35421 35424 35426 35430 35435 35438 35445 35446 35454 35464 35470 35481 35482 35485 35491 35495 35498 35499 35505 35506 35516 35522 35524 35528 35529 35530 35531 35532 35533 35535 35536 35558 35562 35565 35567 35568 35572 35582 35590 35609 35613 35617 35618 35621 35624 35630 35631 35652 35665 35669 35670 35673 35677 35678 35679 35682 35689 35698 35710 35716 35721 35723 35743 35745 35750 35753 35758 35761 35763 35767 35777 35786 35792 35799 35801 35808 35810 35812 35813 35814 35817 35828 35832 35835 35844 35846 35852 35855 35860 35868 35870 35876 35879 35880 35883 35887 35892 35896 35897 35899 35900 35901 35902 35903 35906 35907 35909 35912 35914 35925 35927 35933 35935 35936 35938 35943 35946 35949 35956 35957 35959 35967 35971 35982 35983 35994 36006 36007 36020 36031 36038 36040 36055 36060 36065 36067 36070 36073 36078 36079 36080 36081 36085 36087 36088 36090 36094 36099 36100 36103 36105 36116 36117 36129 36136 36143 36150 36160 36171 36172 36194 36197 36200 36208 36213 36218 36220 36228 36233 36235 36236 36239 36243 36247 36252 36256 36259 36264 36268 36272 36275 36281 36289 36291 36294 36295 36298 36299 36302 36307 36311 36315 36320 36326 36328 36330 36335 36339 36342 36344 36345 36354 36363 36365 36367 36374 36385 36393 36394 36397 36400 36427 36440 36442 36453 36460 36462 36464 36465 36466 36474 36476 36478 36484 36485 36489 36490 36493 36494 36505 36506 36507 36511 36518 36523 36528 36537 36539 36545 36555 36558 36577 36584 36599 36612 36613 36617 36621 36624 36625 36627 36638 36641 36644 36663 36665 36667 36672 36675 36696 36698 36704 36713 36719 36731 36735 36738 36740 36752 36758 36771 36783 36787 36795 36804 36807 36811 36817 36826 36827 36830 36835 36841 36847 36867 36887 36890 36898 36910 36912 36914 36916 36917 36921 36930 36936 36941 36944 36947 36949 36956 36957 36959 36963 36976 36981 36988 36991 37001 37017 37019 37021 37030 37031 37032 37033 37037 37050 37054 37059 37063 37065 37071 37073 37079 37080 37081 37082 37096 37098 37099 37107 37110 37114 37116 37120 37128 37138 37139 37145 37152 37153 37164 37170 37175 37179 37182 37184 37190 37206 37208 37218 37222 37223 37224 37227 37229 37230 37232 37236 37241 37246 37249 37250 37251 37255 37264 37268 37269 37275 37284 37285 37286 37292 37293 37300 37301 37307 37313 37318 37324 37326 37328 37333 37341 37348 37352 37356 37370 37374 37380 37381 37385 37386 37393 37402 37403 37416 37426 37430 37433 37437 37443 37447 37451 37455 37456 37457 37458 37471 37487 37488 37490 37496 37498 37507 37512 37519 37520 37522 37524 37528 37537 37539 37540 37544 37547 37548 37557 37558 37573 37577 37578 37579 37583 37601 37604 37612 37613 37616 37618 37619 37620 37621 37622 37625 37628 37630 37637 37639 37643 37658 37661 37662 37680 37684 37690 37699 37700 37703 37709 37711 37712 37714 37717 37720 37733 37742 37745 37750 37751 37753 37762 37768 37788 37795 37799 37803 37808 37820 37825 37826 37827 37828 37830 37831 37835 37836 37837 37841 37844 37853 37855 37858 37862 37867 37868 37870 37872 37873 37881 37882 37893 37901 37903 37904 37914 37915 37918 37939 37942 37961 37966 37969 37970 37971 37973 37974 37978 37979 37994 38001 38006 38007 38008 38011 38012 38014 38017 38020 38026 38029 38030 38037 38042 38064 38068 38069 38076 38087 38090 38095 38103 38106 38107 38108 38110 38119 38121 38127 38133 38135 38142 38143 38153 38159 38162 38165 38170 38176 38179 38181 38182 38190 38193 38198 38206 38214 38215 38222 38224 38228 38229 38243 38247 38248 38249 38252 38257 38258 38264 38270 38275 38281 38287 38302 38307 38315 38321 38329 38330 38345 38346 38350 38355 38358 38365 38368 38378 38388 38390 38397 38401 38408 38410 38411 38425 38429 38435 38436 38438 38449 38456 38458 38464 38466 38472 38478 38480 38482 38485 38494 38497 38499 38500 38524 38525 38528 38532 38536 38539 38545 38546 38549 38552 38554 38555 38558 38562 38563 38564 38569 38575 38577 38578 38579 38583 38584 38600 38603 38604 38608 38609 38614 38619 38623 38624 38635 38641 38647 38650 38651 38653 38654 38655 38673 38677 38678 38682 38684 38685 38691 38693 38695 38697 38698 38705 38708 38715 38720 38721 38726 38728 38729 38730 38734 38745 38746 38751 38752 38754 38764 38766 38768 38769 38770 38771 38772 38798 38799 38802 38803 38805 38823 38824 38826 38827 38832 38833 38834 38839 38855 38859 38860 38866 38867 38870 38878 38885 38888 38905 38907 38910 38911 38916 38920 38924 38926 38938 38939 38945 38952 38953 38970 38980 38983 38984 38987 38989 38991 38997 38999 39001 39004 39007 39009 39012 39016 39017 39020 39022 39031 39033 39040 39045 39046 39048 39049 39052 39055 39057 39070 39075 39077 39079 39081 39092 39102 39103 39105 39108 39112 39113 39115 39117 39120 39122 39131 39132 39138 39140 39143 39144 39146 39160 39163 39164 39165 39170 39174 39176 39177 39183 39185 39196 39197 39199 39200 39215 39222 39232 39235 39238 39240 39241 39251 39252 39253 39255 39273 39280 39285 39286 39289 39290 39299 39300 39303 39307 39314 39316 39323 39330 39331 39334 39335 39340 39342 39345 39348 39354 39355 39359 39363 39364 39365 39369 39372 39373 39379 39383 39386 39388 39397 39400 39404 39407 39411 39413 39417 39424 39425 39426 39427 39430 39431 39432 39435 39444 39451 39453 39455 39466 39468 39469 39479 39480 39484 39486 39487 39499 39511 39513 39515 39523 39529 39531 39532 39540 39541 39542 39548 39552 39556 39559 39561 39568 39574 39575 39583 39589 39604 39605 39609 39610 39611 39618 39621 39631 39632 39635 39637 39640 39641 39645 39652 39661 39664 39674 39675 39678 39679 39681 39682 39684 39694 39716 39718 39723 39725 39726 39728 39729 39740 39742 39760 39764 39765 39768 39769 39771 39776 39781 39782 39794 39801 39803 39808 39810 39811 39813 39820 39821 39822 39828 39832 39838 39839 39841 39844 39849 39853 39863 39866 39873 39874 39879 39883 39896 39897 39898 39909 39921 39927 39929 39930 39931 39939 39940 39943 39944 39947 39949 39953 39954 39961 39963 39964 39966 39968 39969 39970 39971 39972 39980 39982 39988 39990 39994 39997 39999 40000 40008 40010 40017 40020 40023 40024 40032 40039 40040 40043 40047 40050 40059 40066 40068 40071 40078 40079 40088 40092 40094 40097 40098 40100 40111 40117 40127 40129 40133 40144 40156 40160 40162 40165 40177 40180 40185 40191 40195 40198 40200 40204 40218 40219 40222 40231 40239 40240 40242 40250 40252 40253 40254 40264 40267 40271 40275 40278 40283 40285 40302 40309 40310 40328 40333 40334 40339 40364 40365 40377 40382 40391 40395 40396 40403 40407 40417 40420 40426 40429 40436 40438 40439 40441 40470 40471 40475 40483 40485 40486 40490 40495 40501 40506 40541 40546 40549 40551 40552 40560 40563 40565 40567 40569 40579 40580 40581 40582 40588 40590 40592 40594 40597 40604 40606 40608 40612 40613 40621 40622 40626 40627 40638 40643 40649 40655 40658 40660 40661 40668 40669 40679 40681 40686 40687 40689 40698 40704 40717 40727 40729 40731 40736 40750 40756 40759 40763 40772 40777 40781 40784 40788 40790 40791 40793 40795 40799 40801 40806 40809 40810 40815 40829 40832 40836 40839 40843 40846 40864 40868 40871 40875 40879 40880 40881 40889 40891 40898 40899 40905 40906 40910 40911 40918 40919 40926 40928 40937 40943 40945 40947 40952 40961 40962 40965 40966 40968 40972 40983 40986 40990 40996 40997 40999 41001 41005 41011 41012 41016 41017 41027 41028 41030 41046 41049 41050 41052 41057 41062 41068 41084 41085 41100 41103 41106 41107 41109 41122 41123 41125 41127 41135 41140 41144 41145 41147 41148 41152 41153 41155 41156 41160 41169 41173 41174 41186 41189 41190 41200 41202 41207 41208 41223 41226 41228 41229 41232 41235 41240 41250 41252 41258 41262 41267 41281 41282 41287 41293 41295 41296 41302 41305 41307 41316 41334 41346 41354 41355 41357 41366 41367 41369 41370 41373 41386 41388 41389 41399 41401 41403 41404 41412 41413 41419 41426 41427 41431 41436 41443 41445 41449 41452 41455 41458 41459 41460 41463 41478 41479 41484 41496 41502 41507 41508 41512 41517 41518 41525 41527 41528 41542 41543 41567 41568 41574 41580 41592 41593 41601 41609 41628 41640 41641 41642 41643 41657 41659 41670 41677 41693 41694 41697 41705 41706 41708 41709 41713 41715 41717 41728 41732 41736 41746 41769 41773 41776 41786 41788 41789 41801 41802 41805 41808 41809 41816 41818 41844 41859 41861 41870 41872 41884 41894 41897 41903 41907 41911 41918 41921 41923 41924 41939 41956 41958 41962 41963 41964 41967 41975 41976 41978 41979 41981 41990 41994 42000 42001 42006 42007 42008 42009 42015 42021 42024 42029 42031 42038 42045 42048 42049 42055 42062 42065 42067 42071 42075 42079 42082 42085 42090 42102 42106 42108 42109 42115 42126 42132 42135 42139 42140 42151 42152 42157 42160 42161 42168 42172 42175 42182 42187 42192 42201 42204 42207 42211 42216 42220 42221 42225 42228 42238 42241 42242 42246 42247 42248 42251 42252 42255 42259 42262 42263 42264 42265 42268 42269 42274 42279 42280 42281 42282 42285 42288 42293 42312 42316 42317 42326 42338 42340 42343 42351 42357 42360 42361 42364 42368 42370 42373 42385 42389 42393 42395 42400 42403 42412 42432 42433 42445 42451 42456 42458 42461 42462 42464 42465 42471 42475 42481 42482 42487 42489 42490 42498 42511 42525 42528 42529 42530 42531 42532 42539 42543 42545 42546 42549 42556 42561 42564 42567 42568 42571 42579 42584 42587 42591 42597 42598 42614 42629 42630 42633 42635 42641 42642 42647 42650 42652 42655 42660 42661 42675 42682 42684 42686 42699 42701 42703 42709 42713 42714 42716 42718 42721 42724 42726 42733 42735 42736 42741 42743 42745 42746 42752 42764 42772 42778 42787 42788 42790 42795 42802 42804 42816 42817 42824 42828 42834 42839 42843 42848 42849 42855 42856 42857 42860 42861 42862 42866 42868 42871 42891 42893 42907 42910 42913 42919 42932 42933 42934 42941 42943 42950 42952 42955 42959 42964 42965 42971 42975 42983 42986 42988 42990 42991 42993 43001 43003 43008 43012 43017 43024 43032 43036 43037 43038 43039 43047 43050 43051 43055 43061 43069 43070 43073 43074 43078 43079 43080 43082 43084 43085 43088 43091 43093 43102 43115 43119 43121 43128 43138 43140 43177 43179 43185 43188 43190 43191 43195 43199 43204 43208 43212 43220 43225 43233 43263 43264 43268 43284 43287 43293 43297 43302 43305 43309 43315 43321 43324 43325 43328 43331 43344 43349 43365 43367 43371 43375 43378 43381 43383 43397 43399 43400 43402 43409 43411 43422 43424 43427 43429 43437 43439 43440 43444 43445 43446 43449 43456 43459 43460 43467 43468 43472 43483 43489 43495 43496 43502 43510 43511 43515 43527 43531 43545 43550 43554 43558 43571 43575 43584 43586 43589 43595 43602 43608 43613 43619 43623 43627 43629 43630 43632 43634 43643 43646 43648 43649 43655 43657 43661 43662 43663 43670 43673 43685 43689 43690 43691 43692 43694 43696 43698 43704 43711 43713 43721 43722 43723 43738 43750 43751 43752 43765 43767 43771 43778 43784 43786 43792 43795 43796 43799 43800 43801 43803 43818 43820 43823 43824 43833 43834 43844 43845 43849 43857 43859 43866 43869 43875 43884 43888 43891 43896 43900 43901 43904 43913 43915 43917 43921 43924 43927 43929 43932 43934 43935 43937 43941 43943 43951 43953 43954 43958 43962 43972 43974 43975 43989 43991 44003 44004 44005 44007 44009 44014 44016 44022 44025 44027 44028 44043 44055 44060 44070 44074 44080 44091 44096 44098 44102 44104 44111 44116 44121 44123 44125 44128 44130 44133 44142 44145 44146 44154 44156 44164 44169 44170 44171 44174 44179 44182 44192 44209 44212 44215 44224 44230 44245 44251 44257 44258 44264 44265 44267 44274 44275 44277 44278 44294 44295 44296 44298 44303 44306 44313 44315 44325 44337 44345 44348 44349 44357 44363 44365 44373 44375 44377 44379 44382 44383 44389 44401 44405 44414 44417 44421 44424 44425 44429 44430 44431 44438 44444 44445 44450 44452 44453 44454 44455 44463 44467 44470 44471 44478 44480 44489 44494 44498 44501 44505 44506 44507 44521 44522 44524 44525 44528 44529 44544 44545 44553 44555 44556 44560 44569 44575 44576 44579 44581 44582 44583 44584 44585 44587 44589 44598 44599 44605 44607 44608 44610 44618 44627 44637 44643 44650 44652 44655 44661 44664 44676 44677 44683 44697 44698 44707 44711 44713 44719 44721 44723 44725 44730 44731 44734 44738 44745 44750 44759 44764 44768 44770 44774 44775 44777 44778 44786 44791 44800 44802 44803 44804 44808 44809 44821 44823 44827 44829 44830 44833 44834 44836 44839 44840 44842 44846 44870 44878 44884 44900 44903 44904 44905 44909 44916 44918 44920 44923 44928 44932 44935 44941 44942 44946 44966 44967 44968 44974 44981 44983 44988 44991 44997 44998 45002 45004 45006 45010 45016 45017 45026 45027 45031 45034 45038 45039 45048 45051 45052 45056 45059 45062 45069 45078 45081 45088 45089 45094 45098 45101 45113 45120 45121 45127 45134 45140 45147 45156 45161 45167 45175 45181 45183 45188 45192 45205 45209 45214 45216 45222 45224 45226 45229 45234 45242 45245 45247 45263 45266 45268 45271 45272 45274 45275 45299 45300 45302 45304 45306 45309 45317 45323 45326 45330 45337 45343 45348 45353 45369 45378 45379 45381 45394 45395 45400 45401 45419 45421 45422 45424 45432 45438 45440 45441 45442 45444 45450 45452 45454 45457 45460 45463 45465 45466 45476 45480 45481 45492 45497 45498 45506 45514 45515 45517 45529 45537 45539 45540 45548 45550 45552 45557 45559 45562 45564 45577 45579 45586 45590 45592 45599 45601 45602 45613 45615 45626 45629 45634 45651 45669 45670 45671 45673 45674 45675 45696 45697 45701 45704 45708 45709 45710 45716 45717 45723 45724 45729 45733 45738 45739 45741 45744 45747 45749 45756 45757 45762 45774 45784 45789 45793 45806 45809 45818 45820 45821 45824 45827 45830 45832 45837 45848 45851 45857 45858 45861 45866 45869 45873 45877 45881 45883 45884 45885 45887 45893 45894 45896 45909 45911 45927 45933 45934 45938 45940 45941 45945 45949 45953 45954 45956 45960 45962 45965 45972 45974 45980 45981 45995 46000 46008 46010 46012 46021 46023 46024 46025 46027 46029 46031 46046 46068 46072 46079 46083 46088 46092 46094 46098 46100 46102 46115 46118 46119 46121 46125 46127 46130 46137 46138 46140 46151 46159 46162 46170 46172 46173 46179 46180 46192 46195 46198 46200 46204 46207 46213 46222 46223 46225 46228 46231 46232 46237 46247 46253 46259 46261 46263 46272 46273 46275 46278 46281 46282 46283 46299 46302 46306 46316 46321 46323 46324 46328 46333 46338 46367 46371 46378 46382 46388 46391 46392 46398 46405 46407 46408 46410 46421 46427 46435 46436 46443 46444 46449 46458 46464 46466 46469 46474 46490 46497 46506 46509 46510 46513 46538 46546 46551 46557 46558 46559 46560 46564 46567 46573 46581 46583 46585 46594 46595 46607 46608 46612 46620 46628 46630 46635 46636 46639 46643 46663 46664 46666 46667 46669 46670 46679 46686 46687 46700 46709 46712 46713 46720 46721 46728 46729 46741 46743 46747 46756 46759 46770 46772 46783 46787 46797 46799 46805 46817 46820 46823 46825 46828 46843 46844 46850 46854 46858 46868 46877 46881 46884 46885 46887 46901 46903 46914 46921 46924 46926 46932 46933 46941 46943 46946 46947 46952 46966 46989 46994 46998 47001 47003 47007 47019 47020 47022 47027 47031 47034 47035 47036 47043 47051 47062 47064 47066 47067 47068 47071 47076 47080 47083 47086 47090 47091 47101 47104 47113 47115 47117 47119 47120 47125 47130 47133 47136 47142 47148 47150 47160 47172 47173 47174 47193 47197 47203 47216 47220 47229 47231 47241 47242 47245 47251 47263 47267 47268 47274 47275 47277 47291 47294 47295 47303 47306 47308 47315 47316 47320 47322 47331 47332 47334 47340 47348 47356 47357 47370 47373 47377 47380 47389 47391 47408 47409 47412 47415 47428 47444 47446 47450 47451 47453 47454 47455 47457 47458 47474 47475 47479 47480 47481 47487 47489 47495 47496 47505 47507 47510 47512 47517 47522 47525 47532 47534 47535 47537 47542 47546 47547 47557 47559 47565 47567 47574 47585 47591 47593 47613 47614 47617 47620 47622 47633 47642 47652 47657 47658 47662 47674 47684 47685 47691 47697 47701 47702 47705 47708 47716 47718 47719 47722 47741 47748 47753 47757 47760 47761 47762 47766 47778 47784 47789 47810 47814 47815 47820 47825 47831 47833 47838 47842 47853 47858 47861 47864 47867 47869 47878 47880 47887 47888 47896 47900 47903 47907 47913 47915 47925 47926 47927 47932 47938 47945 47953 47958 47965 47972 47973 47984 47989 47991 47993 48007 48008 48010 48014 48015 48019 48020 48034 48035 48036 48040 48043 48045 48049 48068 48070 48073 48083 48087 48094 48102 48106 48118 48125 48144 48145 48160 48161 48163 48167 48187 48190 48194 48204 48206 48225 48233 48238 48241 48259 48264 48267 48269 48272 48274 48277 48278 48279 48282 48284 48286 48295 48296 48297 48305 48308 48310 48317 48319 48324 48325 48326 48329 48331 48337 48339 48343 48349 48350 48352 48355 48358 48360 48363 48375 48382 48384 48397 48400 48401 48403 48408 48411 48421 48430 48432 48433 48435 48441 48443 48446 48452 48462 48468 48475 48483 48486 48487 48489 48494 48497 48499 48501 48503 48507 48531 48537 48540 48542 48547 48550 48571 48572 48573 48574 48578 48579 48580 48581 48584 48587 48589 48591 48593 48596 48600 48602 48606 48608 48610 48611 48613 48619 48621 48623 48628 48630 48631 48650 48654 48669 48670 48671 48674 48690 48691 48694 48699 48700 48704 48707 48710 48711 48717 48718 48726 48740 48753 48759 48775 48786 48793 48794 48801 48803 48811 48816 48824 48826 48831 48843 48849 48853 48870 48873 48878 48880 48887 48888 48891 48901 48916 48922 48927 48933 48934 48941 48944 48945 48949 48952 48956 48957 48964 48972 48973 48983 48985 48995 48997 49000 49004 49007 49008 49009 49021 49023 49024 49026 49030 49033 49037 49038 49042 49046 49047 49049 49058 49061 49064 49072 49077 49079 49084 49089 49090 49096 49104 49105 49111 49119 49129 49132 49137 49145 49146 49149 49152 49159 49160 49166 49168 49170 49173 49179 49180 49182 49187 49192 49196 49197 49212 49216 49219 49230 49235 49242 49245 49250 49252 49257 49261 49264 49267 49270 49275 49280 49293 49295 49300 49306 49311 49312 49318 49325 49329 49334 49340 49341 49342 49344 49346 49355 49358 49359 49364 49371 49374 49377 49379 49386 49396 49399 49406 49407 49411 49417 49426 49433 49435 49448 49450 49453 49454 49463 49472 49480 49484 49485 49486 49487 49489 49490 49497 49498 49503 49509 49510 49511 49512 49516 49518 49523 49526 49529 49534 49538 49547 49554 49555 49557 49558 49560 49562 49569 49570 49576 49580 49592 49597 49598 49601 49604 49614 49615 49630 49647 49648 49649 49653 49656 49663 49665 49671 49674 49678 49681 49682 49685 49687 49689 49690 49696 49709 49710 49711 49718 49723 49725 49726 49730 49734 49735 49737 49740 49743 49749 49755 49758 49759 49761 49762 49772 49774 49780 49783 49787 49788 49789 49801 49804 49814 49816 49823 49829 49830 49831 49833 49835 49839 49842 49849 49855 49856 49872 49877 49882 49889 49896 49897 49905 49916 49932 49935 49937 49940 49942 49949 49951 49959 49967 49975 49984 49985 49992 49998 50002 50005 50006 50008 50012 50014 50015 50016 50025 50033 50035 50038 50040 50042 50054 50059 50069 50070 50073 50074 50079 50095 50097 50104 50105 50106 50110 50111 50112 50116 50120 50121 50128 50130 50135 50140 50142 50145 50149 50151 50154 50160 50166 50167 50168 50170 50182 50185 50186 50189 50191 50198 50200 50202 50203 50217 50219 50223 50228 50233 50234 50242 50245 50253 50255 50277 50282 50284 50292 50293 50298 50300 50301 50309 50314 50322 50325 50327 50329 50330 50332 50334 50336 50337 50340 50341 50345 50357 50371 50372 50378 50379 50382 50391 50393 50394 50399 50401 50423 50426 50427 50455 50456 50475 50478 50483 50494 50497 50499 50503 50515 50516 50519 50524 50528 50532 50537 50544 50545 50547 50548 50549 50555 50561 50565 50567 50569 50575 50580 50583 50585 50597 50608 50613 50615 50617 50618 50619 50622 50626 50635 50641 50646 50661 50672 50677 50680 50688 50692 50699 50701 50702 50713 50721 50722 50731 50735 50737 50738 50740 50745 50746 50747 50756 50773 50779 50782 50798 50806 50807 50810 50811 50812 50816 50820 50826 50829 50836 50848 50850 50853 50854 50856 50858 50865 50868 50871 50891 50897 50898 50899 50900 50902 50919 50925 50926 50931 50932 50937 50938 50941 50948 50953 50958 50966 50967 50968 50973 50976 50981 50986 50988 50998 51015 51024 51031 51037 51038 51048 51050 51058 51063 51071 51076 51085 51086 51088 51089 51090 51094 51095 51099 51101 51106 51109 51111 51114 51115 51120 51121 51132 51139 51140 51147 51149 51150 51159 51161 51163 51165 51166 51167 51169 51172 51180 51189 51191 51192 51196 51199 51200 51203 51216 51217 51218 51226 51231 51243 51247 51249 51251 51254 51265 51268 51270 51274 51275 51286 51289 51291 51293 51298 51299 51300 51301 51303 51307 51311 51313 51315 51318 51320 51330 51334 51335 51338 51341 51348 51349 51352 51355 51359 51364 51374 51380 51381 51392 51394 51398 51399 51403 51406 51408 51410 51411 51412 51414 51421 51433 51443 51453 51456 51469 51471 51473 51478 51493 51497 51498 51499 51502 51507 51510 51514 51517 51524 51527 51530 51533 51543 51546 51548 51552 51555 51565 51567 51573 51575 51577 51582 51584 51588 51592 51598 51607 51612 51626 51630 51632 51634 51638 51639 51641 51643 51648 51657 51663 51664 51667 51669 51671 51675 51680 51681 51682 51692 51693 51697 51701 51704 51712 51718 51724 51725 51727 51729 51732 51737 51750 51751 51752 51753 51758 51759 51760 51769 51770 51771 51772 51776 51777 51784 51789 51790 51793 51795 51796 51798 51799 51806 51808 51809 51813 51817 51821 51822 51827 51829 51831 51835 51837 51844 51849 51853 51860 51864 51866 51876 51898 51900 51921 51924 51926 51936 51937 51939 51941 51953 51954 51962 51972 51973 51975 51981 51987 51990 51992 51993 51997 51999 52000 52007 52008 52018 52027 52033 52034 52035 52036 52038 52039 52045 52046 52061 52062 52064 52065 52069 52070 52075 52077 52079 52080 52082 52090 52097 52100 52104 52107 52112 52116 52131 52134 52135 52136 52140 52141 52148 52149 52165 52187 52188 52191 52192 52198 52203 52207 52211 52221 52228 52230 52231 52235 52239 52241 52243 52249 52258 52264 52266 52273 52281 52286 52294 52298 52302 52312 52316 52319 52322 52325 52331 52332 52335 52338 52343 52345 52348 52349 52358 52359 52360 52362 52374 52375 52382 52385 52388 52392 52393 52395 52397 52400 52403 52411 52422 52428 52432 52433 52434 52437 52439 52440 52441 52442 52443 52448 52450 52469 52474 52477 52478 52482 52483 52491 52492 52499 52505 52507 52515 52520 52525 52526 52527 52529 52534 52547 52549 52552 52554 52556 52561 52566 52567 52575 52589 52591 52594 52601 52602 52607 52612 52613 52615 52620 52626 52627 52631 52632 52635 52636 52641 52646 52647 52650 52658 52669 52671 52674 52675 52677 52678 52682 52683 52685 52687 52695 52697 52707 52714 52725 52726 52733 52739 52743 52745 52750 52758 52760 52761 52783 52791 52801 52806 52811 52820 52827 52837 52838 52842 52845 52853 52865 52866 52868 52871 52879 52880 52883 52890 52891 52895 52900 52902 52916 52918 52924 52928 52929 52933 52936 52950 52953 52960 52962 52978 52979 52980 53002 53005 53006 53010 53016 53017 53019 53023 53028 53034 53035 53038 53039 53045 53049 53052 53058 53063 53064 53068 53079 53084 53097 53100 53103 53105 53109 53110 53112 53114 53115 53119 53124 53132 53148 53152 53156 53162 53163 53165 53173 53178 53180 53186 53188 53189 53190 53197 53199 53205 53211 53212 53229 53239 53244 53245 53248 53250 53253 53254 53256 53257 53259 53262 53267 53268 53274 53276 53283 53296 53301 53315 53317 53318 53322 53326 53328 53336 53338 53341 53344 53347 53351 53365 53369 53371 53378 53385 53387 53389 53390 53391 53392 53399 53400 53403 53408 53411 53420 53424 53426 53429 53433 53434 53448 53453 53455 53457 53458 53459 53460 53466 53469 53470 53481 53487 53490 53496 53498 53500 53506 53507 53509 53511 53514 53515 53519 53521 53525 53529 53540 53542 53547 53548 53566 53570 53573 53582 53585 53587 53588 53590 53593 53597 53599 53600 53618 53623 53632 53633 53635 53639 53640 53642 53645 53663 53665 53670 53673 53677 53684 53687 53707 53713 53715 53716 53719 53723 53724 53735 53739 53740 53744 53750 53752 53774 53777 53784 53787 53788 53790 53792 53794 53802 53803 53820 53825 53827 53834 53835 53837 53838 53842 53843 53852 53853 53854 53859 53862 53863 53867 53872 53876 53882 53883 53892 53902 53903 53909 53911 53912 53917 53918 53920 53921 53923 53926 53931 53936 53940 53947 53951 53957 53958 53964 53967 53973 53974 53993 53999 54002 54003 54004 54006 54010 54012 54019 54020 54028 54035 54038 54044 54045 54056 54059 54060 54065 54066 54068 54072 54075 54076 54080 54100 54101 54105 54107 54108 54111 54113 54116 54117 54123 54130 54131 54133 54135 54138 54139 54143 54145 54146 54147 54148 54163 54166 54177 54178 54180 54196 54199 54203 54213 54216 54234 54239 54240 54242 54248 54259 54261 54280 54281 54287 54297 54299 54301 54305 54306 54310 54312 54320 54322 54323 54329 54332 54340 54351 54352 54362 54364 54365 54366 54372 54374 54375 54376 54387 54391 54397 54401 54404 54407 54411 54417 54419 54421 54432 54436 54438 54439 54446 54449 54450 54452 54456 54462 54466 54469 54471 54488 54491 54493 54498 54500 54501 54502 54509 54516 54519 54523 54524 54536 54542 54543 54544 54545 54546 54551 54556 54559 54589 54596 54597 54598 54607 54611 54612 54613 54624 54625 54630 54631 54649 54650 54656 54664 54666 54671 54675 54679 54682 54685 54691 54693 54700 54702 54703 54711 54712 54715 54723 54729 54730 54733 54741 54742 54751 54756 54767 54775 54777 54780 54783 54785 54786 54791 54799 54803 54811 54824 54835 54843 54850 54860 54862 54865 54867 54876 54879 54880 54881 54885 54888 54891 54892 54905 54914 54915 54917 54919 54921 54925 54932 54934 54939 54946 54947 54953 54970 54972 54975 54992 54994 55006 55008 55015 55016 55021 55034 55044 55064 55067 55072 55077 55090 55093 55094 55096 55097 55126 55129 55130 55134 55144 55146 55150 55152 55155 55156 55157 55162 55163 55164 55167 55168 55169 55172 55174 55177 55181 55185 55186 55189 55190 55192 55194 55195 55207 55217 55218 55223 55227 55230 55249 55262 55265 55271 55276 55286 55288 55290 55292 55293 55294 55297 55307 55317 55318 55319 55321 55323 55329 55337 55343 55352 55365 55368 55371 55381 55384 55386 55387 55388 55393 55395 55406 55407 55410 55415 55426 55427 55431 55437 55440 55444 55452 55455 55465 55466 55467 55472 55475 55478 55503 55506 55508 55511 55523 55524 55536 55541 55542 55544 55546 55551 55555 55557 55558 55560 55565 55570 55571 55572 55573 55580 55583 55584 55586 55595 55598 55600 55604 55625 55632 55634 55636 55640 55644 55649 55656 55657 55660 55665 55684 55685 55686 55688 55691 55693 55699 55705 55710 55714 55715 55717 55718 55722 55726 55733 55738 55739 55742 55749 55758 55763 55765 55768 55779 55783 55787 55790 55792 55796 55798 55807 55822 55824 55825 55834 55846 55848 55853 55861 55871 55872 55873 55877 55883 55884 55891 55908 55916 55917 55921 55940 55943 55945 55952 55954 55961 55962 55964 55982 55986 55988 55989 55993 55994 56004 56007 56008 56014 56026 56029 56031 56032 56033 56034 56035 56040 56047 56055 56057 56061 56064 56067 56070 56074 56075 56080 56082 56087 56088 56098 56112 56113 56116 56118 56126 56127 56131 56137 56144 56147 56150 56152 56155 56163 56166 56168 56172 56182 56186 56190 56191 56192 56197 56198 56221 56223 56224 56225 56233 56236 56241 56244 56259 56260 56261 56265 56272 56274 56281 56290 56296 56298 56300 56305 56308 56317 56321 56323 56331 56332 56341 56346 56350 56352 56364 56365 56366 56374 56376 56379 56381 56385 56388 56391 56392 56393 56394 56396 56397 56399 56400 56403 56405 56410 56411 56413 56414 56415 56421 56422 56427 56435 56436 56440 56446 56449 56450 56453 56456 56457 56459 56460 56471 56475 56480 56482 56483 56487 56491 56497 56499 56502 56513 56515 56516 56517 56522 56524 56527 56536 56537 56543 56544 56545 56547 56549 56553 56557 56558 56561 56564 56568 56582 56585 56588 56590 56605 56607 56608 56609 56617 56619 56625 56631 56636 56640 56642 56645 56652 56656 56657 56659 56671 56672 56679 56680 56689 56697 56699 56700 56703 56704 56709 56710 56712 56715 56716 56718 56721 56737 56740 56750 56754 56755 56757 56760 56762 56773 56774 56776 56779 56783 56792 56793 56797 56798 56803 56814 56816 56825 56828 56831 56842 56845 56851 56855 56857 56860 56871 56872 56876 56886 56887 56892 56896 56903 56931 56938 56939 56942 56947 56953 56957 56961 56965 56966 56967 56968 56973 56976 56977 56983 56986 56990 56992 56993 56994 57005 57008 57019 57020 57023 57025 57026 57030 57034 57046 57048 57055 57060 57063 57070 57071 57082 57085 57090 57092 57107 57123 57126 57129 57131 57134 57135 57142 57148 57150 57151 57153 57154 57163 57175 57180 57182 57184 57185 57193 57195 57197 57209 57214 57219 57220 57223 57225 57227 57228 57238 57242 57246 57250 57252 57260 57264 57265 57268 57271 57273 57280 57298 57311 57315 57323 57331 57339 57351 57356 57357 57358 57367 57368 57375 57384 57391 57392 57394 57400 57406 57416 57419 57435 57442 57445 57461 57462 57466 57475 57479 57483 57495 57496 57508 57514 57515 57518 57523 57536 57547 57560 57561 57568 57572 57575 57580 57582 57583 57585 57587 57588 57597 57600 57609 57611 57614 57615 57624 57626 57630 57633 57637 57646 57648 57653 57655 57674 57675 57676 57682 57684 57690 57694 57695 57699 57705 57716 57723 57726 57728 57733 57735 57737 57744 57745 57753 57754 57756 57757 57758 57764 57765 57768 57778 57787 57788 57791 57803 57810 57812 57815 57824 57825 57828 57830 57834 57843 57848 57852 57858 57864 57876 57881 57882 57890 57897 57900 57904 57911 57915 57927 57932 57934 57942 57944 57947 57956 57963 57976 57977 57980 57982 57988 57989 57998 58009 58016 58019 58024 58025 58034 58035 58040 58042 58043 58045 58048 58049 58055 58056 58057 58058 58060 58082 58090 58094 58096 58100 58102 58103 58104 58105 58110 58111 58112 58135 58138 58143 58146 58147 58148 58149 58150 58152 58154 58162 58163 58164 58168 58175 58177 58185 58194 58196 58204 58209 58215 58216 58223 58226 58227 58234 58244 58245 58249 58251 58255 58259 58262 58266 58275 58281 58283 58284 58291 58294 58296 58323 58324 58331 58332 58336 58348 58349 58351 58357 58359 58364 58371 58374 58375 58377 58382 58383 58387 58388 58390 58391 58392 58393 58395 58396 58409 58412 58414 58426 58429 58430 58431 58433 58437 58439 58448 58453 58454 58456 58467 58469 58470 58471 58473 58479 58480 58488 58491 58492 58495 58501 58505 58506 58511 58515 58517 58519 58520 58525 58526 58527 58533 58534 58535 58544 58546 58564 58568 58578 58589 58592 58599 58603 58612 58613 58616 58617 58621 58629 58633 58635 58638 58641 58644 58652 58662 58666 58668 58695 58700 58706 58707 58708 58709 58717 58718 58725 58733 58735 58739 58742 58750 58753 58757 58764 58769 58772 58773 58790 58792 58794 58797 58798 58801 58809 58812 58817 58818 58820 58823 58824 58836 58837 58845 58847 58850 58851 58854 58871 58872 58873 58876 58877 58883 58884 58898 58899 58900 58902 58903 58905 58907 58912 58913 58915 58919 58922 58924 58928 58933 58937 58943 58948 58958 58960 58964 58976 58977 58978 58982 58983 58987 58990 58997 59000 59006 59010 59012 59015 59027 59028 59041 59043 59048 59054 59055 59058 59066 59073 59075 59084 59088 59089 59097 59099 59100 59103 59121 59124 59129 59131 59137 59141 59143 59148 59151 59154 59158 59159 59165 59174 59175 59178 59180 59185 59188 59191 59192 59194 59197 59214 59215 59219 59223 59224 59226 59234 59235 59237 59251 59254 59261 59265 59274 59276 59277 59279 59283 59294 59298 59301 59303 59305 59316 59317 59323 59338 59340 59345 59347 59358 59365 59366 59367 59382 59391 59394 59395 59410 59412 59414 59415 59418 59421 59422 59425 59428 59429 59431 59432 59437 59444 59446 59452 59456 59457 59469 59476 59479 59480 59489 59497 59506 59507 59510 59511 59512 59516 59517 59521 59524 59534 59538 59547 59549 59551 59554 59557 59564 59565 59567 59580 59581 59584 59586 59592 59595 59596 59607 59619 59624 59628 59644 59648 59654 59657 59664 59665 59666 59672 59673 59679 59681 59683 59688 59689 59691 59692 59694 59695 59704 59707 59710 59712 59721 59722 59729 59741 59743 59746 59751 59753 59760 59761 59769 59773 59774 59786 59788 59793 59794 59798 59801 59802 59807 59810 59824 59832 59838 59847 59855 59863 59864 59879 59891 59892 59897 59899 59902 59905 59907 59917 59922 59931 59934 59937 59948 59949 59950 59952 59958 59959 59979 59980 59986 59990 59996 60006 60008 60009 60012 60017 60021 60023 60024 60031 60038 60042 60043 60044 60049 60060 60065 60066 60075 60088 60090 60093 60094 60101 60102 60103 60109 60111 60112 60118 60130 60135 60137 60138 60139 60144 60145 60148 60154 60157 60158 60161 60162 60163 60167 60168 60171 60173 60175 60177 60181 60182 60188 60195 60197 60199 60201 60203 60204 60205 60212 60214 60215 60216 60217 60220 60234 60236 60239 60243 60244 60248 60254 60255 60262 60263 60265 60268 60269 60273 60274 60287 60290 60291 60292 60305 60313 60318 60320 60321 60323 60327 60328 60337 60339 60348 60352 60355 60356 60360 60366 60367 60369 60373 60376 60377 60382 60416 60420 60426 60427 60436 60448 60451 60456 60463 60475 60478 60482 60483 60485 60486 60487 60489 60493 60496 60501 60504 60505 60518 60524 60527 60538 60540 60542 60543 60545 60548 60549 60552 60555 60566 60568 60570 60573 60577 60578 60579 60581 60585 60591 60601 60609 60612 60614 60615 60617 60618 60627 60628 60630 60637 60643 60645 60646 60647 60657 60660 60661 60665 60669 60678 60682 60692 60699 60702 60708 60709 60717 60718 60721 60722 60733 60734 60741 60742 60747 60750 60751 60755 60758 60760 60761 60762 60768 60775 60778 60779 60783 60785 60791 60793 60794 60795 60797 60802 60806 60808 60818 60823 60829 60833 60837 60840 60855 60875 60882 60884 60888 60892 60893 60896 60897 60900 60902 60903 60906 60909 60911 60914 60916 60952 60957 60961 60965 60971 60975 60982 60987 60989 60993 60998 61000 61001 61002 61008 61011 61016 61019 61021 61022 61024 61028 61030 61032 61039 61042 61045 61059 61062 61073 61079 61082 61087 61091 61095 61096 61097 61116 61117 61122 61126 61133 61151 61156 61160 61167 61169 61178 61179 61186 61187 61189 61191 61194 61200 61207 61211 61214 61227 61233 61238 61239 61244 61245 61246 61258 61259 61264 61269 61281 61287 61295 61303 61305 61336 61354 61356 61357 61360 61361 61374 61377 61387 61388 61398 61400 61408 61413 61415 61418 61419 61429 61431 61432 61440 61443 61450 61451 61453 61458 61460 61466 61470 61472 61473 61476 61479 61488 61489 61494 61495 61501 61509 61512 61516 61524 61525 61529 61531 61544 61546 61549 61554 61561 61571 61573 61588 61589 61599 61601 61605 61609 61612 61614 61615 61616 61626 61629 61638 61639 61651 61660 61661 61665 61673 61674 61677 61682 61683 61684 61699 61700 61706 61710 61712 61716 61722 61731 61738 61741 61743 61748 61752 61759 61763 61764 61766 61780 61788 61794 61809 61816 61821 61826 61828 61832 61849 61851 61852 61855 61860 61868 61870 61874 61880 61886 61889 61892 61898 61901 61906 61915 61919 61921 61922 61926 61934 61937 61940 61942 61948 61955 61960 61962 61963 61964 61969 61971 61982 61984 61997 61998 62001 62005 62007 62008 62010 62013 62020 62022 62023 62024 62026 62027 62028 62032 62034 62035 62043 62044 62045 62047 62049 62051 62054 62058 62062 62079 62083 62084 62088 62089 62098 62099 62103 62105 62109 62113 62116 62126 62129 62131 62142 62143 62150 62160 62166 62167 62183 62190 62193 62195 62197 62198 62199 62206 62207 62212 62215 62216 62220 62223 62224 62235 62240 62242 62252 62256 62261 62271 62275 62286 62289 62292 62297 62302 62304 62313 62314 62317 62329 62331 62351 62356 62361 62362 62364 62365 62370 62371 62374 62378 62398 62400 62405 62412 62415 62420 62433 62438 62440 62451 62456 62458 62461 62467 62470 62474 62476 62501 62504 62513 62518 62524 62538 62544 62549 62562 62573 62578 62580 62593 62597 62598 62600 62605 62606 62607 62608 62613 62616 62617 62631 62632 62637 62641 62655 62656 62663 62672 62675 62677 62687 62690 62695 62704 62712 62713 62717 62719 62729 62735 62737 62739 62741 62742 62746 62751 62756 62759 62761 62768 62769 62771 62775 62788 62789 62793 62794 62795 62799 62808 62809 62811 62812 62814 62816 62817 62823 62824 62834 62836 62841 62845 62848 62864 62867 62871 62872 62873 62876 62887 62910 62911 62913 62929 62941 62956 62966 62970 62972 62975 62989 62993 62994 62997 62998 63000 63009 63012 63017 63021 63025 63029 63030 63033 63037 63038 63059 63061 63063 63075 63087 63090 63093 63100 63101 63104 63107 63111 63121 63128 63129 63130 63133 63138 63147 63155 63160 63162 63166 63171 63173 63176 63189 63191 63193 63197 63201 63204 63205 63207 63209 63220 63221 63226 63228 63231 63232 63235 63239 63243 63244 63248 63264 63276 63277 63286 63292 63299 63301 63304 63305 63307 63317 63320 63322 63323 63337 63339 63361 63364 63367 63369 63381 63382 63383 63386 63404 63413 63415 63418 63433 63441 63446 63447 63451 63453 63456 63459 63463 63465 63468 63469 63472 63473 63484 63501 63503 63506 63507 63511 63514 63517 63526 63527 63529 63534 63535 63537 63553 63557 63558 63568 63579 63580 63584 63585 63590 63591 63598 63604 63606 63607 63609 63622 63624 63626 63628 63635 63638 63639 63645 63651 63663 63669 63670 63675 63676 63681 63689 63691 63692 63700 63706 63715 63730 63737 63742 63745 63762 63769 63776 63779 63780 63782 63784 63788 63789 63794 63796 63798 63801 63818 63820 63824 63831 63836 63840 63844 63846 63849 63850 63868 63873 63879 63888 63894 63896 63900 63910 63918 63926 63927 63930 63931 63932 63940 63946 63957 63963 63965 63971 63972 63973 63974 63976 63981 63983 63987 63992 63993 63997 64000 64003 64005 64007 64008 64009 64012 64016 64018 64021 64024 64029 64031 64032 64033 64037 64048 64054 64055 64060 64066 64078 64080 64082 64088 64091 64093 64095 64097 64111 64113 64116 64120 64129 64131 64134 64137 64144 64145 64146 64147 64148 64153 64157 64158 64160 64167 64168 64172 64174 64177 64178 64179 64180 64186 64191 64196 64198 64203 64205 64206 64215 64221 64226 64232 64236 64237 64239 64241 64246 64252 64256 64257 64267 64268 64272 64274 64276 64277 64279 64287 64289 64292 64296 64304 64305 64313 64318 64324 64328 64338 64339 64341 64346 64347 64352 64361 64365 64366 64371 64381 64385 64387 64391 64394 64397 64399 64406 64408 64414 64423 64427 64429 64434 64442 64444 64445 64448 64458 64462 64465 64476 64479 64481 64489 64514 64516 64526 64529 64530 64532 64534 64542 64544 64545 64547 64556 64559 64569 64575 64578 64586 64592 64593 64596 64598 64615 64617 64625 64626 64647 64648 64649 64651 64654 64656 64657 64660 64663 64666 64673 64676 64690 64707 64708 64713 64714 64722 64730 64732 64742 64743 64746 64748 64753 64757 64759 64761 64762 64763 64785 64789 64792 64810 64813 64814 64815 64829 64844 64845 64847 64851 64860 64864 64876 64878 64883 64885 64886 64892 64895 64897 64900 64901 64904 64910 64913 64916 64917 64926 64927 64931 64934 64937 64941 64943 64950 64954 64955 64959 64960 64961 64963 64971 64974 64985 64991 64999 65004 65009 65010 65015 65016 65018 65019 65020 65022 65023 65027 65033 65034 65036 65038 65040 65041 65043 65048 65049 65054 65062 65063 65069 65082 65087 65088 65093 65104 65107 65108 65115 65116 65121 65125 65132 65133 65138 65142 65147 65157 65159 65161 65164 65170 65172 65173 65174 65177 65184 65194 65201 65202 65213 65218 65219 65225 65239 65240 65241 65247 65248 65251 65253 65257 65260 65264 65265 65269 65271 65274 65277 65280 65285 65294 65298 65313 65320 65324 65330 65332 65333 65335 65337 65340 65341 65345 65355 65356 65358 65376 65381 65386 65388 65390 65395 65400 65407 65414 65415 65417 65419 65426 65430 65443 65444 65448 65451 65460 65469 65470 65484 65497 65498 65512 65513 65514 65515 65522 65526 65532 65534 65547 65560 65567 65573 65580 65584 65585 65598 65600 65604 65613 65614 65618 65628 65629 65633 65634 65636 65648 65653 65659 65671 65678 65685 65694 65703 65704 65706 65727 65732 65737 65745 65749 65751 65754 65758 65759 65762 65764 65767 65775 65782 65785 65792 65793 65804 65809 65817 65820 65830 65833 65834 65841 65842 65844 65845 65855 65867 65871 65876 65878 65880 65881 65882 65889 65901 65903 65921 65924 65925 65930 65931 65944 65945 65946 65947 65949 65951 65956 65959 65964 65970 65974 65978 65980 65982 65991 65992 65995 66000 66009 66013 66014 66017 66026 66028 66033 66035 66037 66038 66043 66048 66051 66059 66064 66065 66077 66078 66080 66093 66108 66109 66114 66124 66129 66135 66138 66140 66142 66143 66150 66155 66159 66161 66171 66172 66175 66179 66191 66194 66195 66202 66205 66211 66213 66224 66230 66232 66236 66237 66238 66239 66240 66242 66247 66249 66251 66253 66256 66258 66261 66265 66266 66267 66273 66280 66292 66295 66296 66297 66300 66303 66305 66311 66319 66327 66328 66329 66339 66341 66347 66353 66354 66363 66370 66371 66378 66390 66393 66394 66401 66405 66406 66408 66412 66418 66431 66440 66441 66443 66445 66447 66456 66461 66465 66468 66473 66475 66479 66486 66488 66490 66492 66498 66501 66502 66505 66506 66508 66509 66512 66527 66543 66551 66552 66553 66555 66558 66562 66567 66579 66585 66586 66592 66594 66596 66597 66602 66603 66604 66616 66619 66634 66638 66640 66643 66646 66650 66653 66654 66664 66665 66667 66675 66684 66685 66691 66692 66702 66705 66727 66729 66732 66733 66736 66738 66742 66747 66750 66751 66757 66758 66759 66760 66762 66765 66772 66790 66795 66802 66812 66813 66816 66823 66829 66832 66835 66842 66845 66851 66852 66860 66864 66868 66878 66886 66891 66897 66899 66906 66908 66917 66918 66920 66921 66922 66923 66925 66927 66935 66938 66949 66952 66957 66964 66966 66971 66978 66979 66983 66985 66989 66994 66996 66998 67002 67015 67025 67029 67033 67036 67045 67048 67051 67061 67064 67065 67069 67072 67073 67080 67083 67088 67089 67101 67104 67105 67106 67109 67110 67112 67116 67118 67122 67123 67126 67129 67144 67148 67154 67157 67173 67175 67182 67186 67188 67210 67215 67218 67221 67245 67262 67275 67280 67287 67288 67301 67307 67309 67311 67313 67319 67323 67334 67345 67351 67353 67355 67356 67371 67375 67378 67383 67387 67388 67392 67409 67414 67416 67424 67429 67436 67442 67445 67448 67449 67450 67456 67469 67470 67471 67475 67476 67482 67487 67489 67497 67499 67500 67505 67508 67510 67512 67514 67515 67523 67524 67527 67531 67532 67535 67537 67538 67545 67548 67551 67562 67564 67568 67569 67570 67574 67578 67579 67580 67581 67582 67584 67586 67589 67590 67593 67598 67600 67601 67606 67607 67613 67619 67623 67629 67630 67631 67632 67634 67640 67645 67647 67663 67667 67668 67671 67676 67679 67689 67699 67700 67704 67718 67729 67731 67740 67751 67752 67757 67765 67766 67784 67788 67790 67793 67794 67795 67803 67808 67811 67814 67820 67824 67827 67828 67830 67831 67833 67851 67852 67853 67856 67866 67871 67875 67878 67880 67894 67905 67908 67923 67925 67930 67931 67941 67942 67952 67953 67963 67964 67972 67978 67981 67992 67997 67998 67999 68000 68009 68013 68015 68025 68028 68030 68031 68033 68035 68038 68042 68047 68050 68052 68054 68056 68057 68059 68060 68064 68066 68079 68085 68086 68090 68103 68106 68107 68113 68114 68125 68128 68132 68134 68136 68137 68141 68142 68166 68170 68173 68176 68182 68185 68190 68194 68199 68215 68216 68217 68218 68219 68226 68231 68234 68241 68248 68256 68260 68262 68265 68267 68268 68270 68276 68279 68284 68285 68288 68289 68296 68298 68301 68306 68308 68309 68320 68324 68327 68342 68344 68357 68358 68361 68367 68368 68370 68372 68375 68380 68389 68395 68403 68406 68407 68411 68413 68414 68415 68431 68432 68433 68434 68439 68440 68446 68450 68456 68458 68460 68462 68463 68469 68471 68472 68474 68487 68492 68494 68496 68503 68508 68515 68516 68518 68528 68532 68534 68538 68542 68544 68551 68553 68561 68573 68574 68576 68585 68587 68588 68589 68604 68606 68609 68610 68620 68628 68631 68636 68638 68639 68642 68647 68650 68662 68664 68665 68669 68678 68687 68690 68691 68693 68703 68706 68710 68713 68714 68717 68718 68721 68722 68730 68731 68732 68734 68737 68742 68750 68751 68753 68766 68769 68773 68774 68784 68790 68793 68798 68803 68829 68833 68839 68840 68841 68843 68844 68846 68847 68859 68862 68865 68870 68891 68898 68903 68909 68910 68913 68917 68920 68921 68924 68925 68930 68931 68932 68934 68939 68942 68955 68960 68963 68971 68974 68976 68977 68980 68983 68992 68996 69002 69009 69023 69026 69027 69034 69039 69053 69055 69071 69080 69081 69083 69093 69097 69099 69102 69107 69117 69119 69122 69126 69137 69140 69142 69144 69150 69152 69157 69165 69170 69174 69176 69179 69192 69194 69204 69206 69207 69212 69213 69214 69218 69224 69235 69238 69249 69250 69257 69258 69259 69261 69264 69266 69267 69272 69282 69289 69293 69302 69307 69308 69309 69311 69312 69321 69340 69343 69350 69355 69357 69358 69371 69372 69374 69376 69383 69384 69386 69388 69389 69390 69391 69406 69409 69412 69421 69422 69427 69433 69446 69459 69471 69472 69473 69474 69476 69478 69481 69482 69483 69497 69499 69514 69516 69522 69523 69527 69530 69538 69553 69562 69568 69580 69587 69592 69593 69607 69615 69618 69620 69625 69628 69632 69640 69648 69660 69664 69674 69675 69680 69681 69685 69689 69692 69696 69698 69703 69707 69709 69711 69714 69715 69718 69721 69723 69724 69725 69729 69735 69737 69738 69752 69761 69766 69780 69781 69791 69802 69805 69808 69810 69813 69814 69815 69816 69817 69819 69831 69833 69838 69841 69847 69850 69856 69858 69864 69865 69866 69868 69869 69875 69876 69888 69893 69894 69895 69901 69903 69905 69908 69910 69913 69914 69916 69918 69921 69927 69929 69934 69942 69944 69958 69965 69971 69976 69978 69979 69986 69987 69990 69994 69995 69997 69998 70000 70001 70002 70007 70009 70010 70011 70012 70014 70018 70024 70027 70038 70042 70043 70049 70054 70061 70071 70077 70079 70081 70092 70097 70100 70101 70102 70105 70106 70107 70115 70119 70125 70126 70133 70142 70149 70156 70161 70164 70165 70184 70192 70200 70204 70207 70213 70216 70226 70232 70239 70240 70246 70255 70259 70261 70265 70269 70270 70273 70276 70281 70283 70285 70289 70297 70315 70316 70331 70334 70336 70337 70340 70342 70345 70366 70368 70369 70371 70372 70376 70379 70380 70387 70409 70411 70416 70420 70425 70433 70449 70450 70454 70460 70465 70476 70477 70479 70482 70483 70485 70486 70487 70490 70499 70507 70509 70517 70519 70520 70524 70530 70531 70532 70536 70538 70540 70541 70542 70547 70551 70553 70555 70556 70558 70559 70563 70569 70571 70575 70582 70584 70591 70594 70605 70610 70611 70615 70616 70621 70623 70624 70632 70635 70636 70637 70639 70646 70654 70656 70662 70663 70665 70668 70671 70676 70680 70688 70696 70698 70699 70700 70702 70708 70709 70715 70718 70724 70725 70726 70738 70748 70750 70763 70765 70766 70774 70790 70791 70792 70793 70794 70795 70804 70809 70820 70829 70830 70831 70837 70841 70845 70849 70851 70855 70858 70875 70885 70887 70906 70912 70930 70934 70939 70963 70964 70965 70974 70981 70990 70991 71000 71008 71009 71021 71031 71038 71043 71044 71046 71050 71051 71052 71059 71062 71063 71064 71066 71071 71075 71077 71085 71093 71104 71108 71114 71115 71117 71119 71125 71126 71128 71130 71137 71138 71142 71143 71151 71154 71156 71158 71161 71165 71167 71175 71177 71191 71200 71202 71210 71216 71218 71233 71244 71246 71247 71249 71252 71254 71266 71284 71285 71287 71291 71292 71295 71296 71299 71308 71309 71313 71314 71316 71318 71319 71329 71335 71341 71342 71350 71351 71355 71364 71366 71373 71380 71388 71396 71404 71406 71413 71415 71427 71428 71432 71435 71436 71439 71442 71443 71447 71451 71462 71470 71481 71490 71493 71494 71496 71497 71501 71502 71505 71514 71540 71543 71556 71558 71561 71571 71576 71579 71582 71600 71601 71606 71619 71620 71625 71635 71643 71657 71658 71661 71666 71667 71668 71671 71677 71678 71702 71705 71707 71715 71717 71720 71722 71724 71728 71729 71733 71734 71746 71756 71759 71767 71769 71776 71777 71783 71784 71786 71791 71798 71799 71808 71811 71813 71815 71821 71822 71831 71833 71837 71842 71844 71860 71863 71866 71868 71872 71875 71887 71889 71903 71907 71909 71916 71920 71928 71930 71931 71932 71934 71942 71945 71946 71950 71951 71967 71969 71976 71977 71978 71979 71989 71993 71995 72004 72009 72011 72018 72020 72023 72024 72026 72037 72046 72047 72049 72063 72065 72068 72069 72071 72072 72090 72097 72098 72099 72103 72114 72124 72126 72129 72157 72158 72173 72175 72181 72184 72186 72189 72193 72195 72199 72207 72211 72213 72214 72215 72217 72221 72222 72226 72232 72236 72242 72245 72248 72249 72252 72257 72259 72266 72281 72286 72289 72294 72296 72301 72302 72307 72310 72317 72319 72325 72327 72331 72332 72333 72341 72343 72347 72350 72355 72358 72360 72363 72364 72365 72366 72375 72383 72388 72389 72393 72397 72401 72409 72410 72414 72417 72422 72423 72425 72429 72432 72433 72434 72448 72449 72452 72455 72457 72462 72466 72472 72475 72476 72477 72483 72486 72487 72492 72496 72498 72504 72511 72525 72527 72528 72533 72534 72548 72553 72560 72582 72586 72604 72614 72615 72624 72625 72627 72631 72649 72651 72656 72659 72664 72666 72667 72684 72688 72689 72692 72693 72703 72715 72716 72720 72726 72729 72730 72731 72733 72742 72744 72750 72762 72763 72765 72770 72771 72775 72777 72788 72793 72798 72805 72810 72819 72824 72827 72828 72829 72831 72833 72846 72847 72853 72855 72857 72859 72860 72863 72865 72868 72871 72874 72877 72882 72885 72886 72891 72898 72903 72904 72905 72906 72910 72911 72916 72918 72922 72923 72926 72928 72936 72939 72942 72952 72953 72954 72970 72983 72984 72985 72990 72991 72993 72998 73005 73010 73018 73019 73024 73027 73037 73038 73043 73049 73052 73057 73060 73062 73064 73070 73072 73073 73075 73085 73092 73111 73129 73143 73144 73151 73155 73156 73178 73179 73185 73193 73194 73195 73196 73199 73218 73224 73227 73229 73230 73233 73234 73238 73240 73243 73244 73251 73255 73257 73259 73262 73265 73274 73278 73279 73282 73283 73284 73285 73300 73301 73310 73317 73324 73325 73329 73337 73339 73340 73342 73353 73357 73360 73362 73363 73377 73389 73390 73402 73411 73413 73414 73423 73426 73452 73458 73459 73460 73461 73462 73465 73471 73474 73477 73483 73488 73498 73501 73507 73508 73511 73520 73523 73527 73531 73534 73540 73543 73545 73549 73550 73551 73552 73560 73561 73570 73574 73576 73577 73578 73581 73585 73586 73590 73596 73597 73601 73611 73615 73624 73626 73637 73640 73643 73646 73651 73652 73653 73654 73661 73667 73674 73675 73677 73681 73682 73684 73695 73696 73699 73700 73710 73718 73723 73737 73740 73741 73747 73749 73753 73756 73758 73767 73769 73770 73782 73785 73786 73788 73789 73790 73793 73795 73796 73800 73807 73812 73817 73818 73819 73826 73828 73830 73838 73843 73851 73855 73864 73875 73876 73878 73881 73882 73889 73891 73899 73900 73905 73907 73908 73909 73910 73915 73921 73923 73929 73939 73940 73944 73953 73961 73963 73969 73973 73978 73984 73986 73988 73989 73999 74001 74003 74004 74007 74012 74018 74019 74024 74028 74029 74036 74039 74047 74048 74053 74057 74060 74062 74063 74072 74076 74081 74083 74088 74102 74103 74106 74115 74119 74122 74128 74141 74144 74148 74151 74156 74158 74159 74166 74167 74179 74182 74201 74203 74208 74210 74215 74217 74219 74221 74227 74229 74230 74232 74233 74237 74245 74246 74252 74259 74274 74275 74276 74286 74292 74313 74319 74320 74327 74329 74334 74337 74342 74352 74358 74371 74372 74377 74380 74382 74384 74386 74387 74392 74399 74401 74403 74407 74409 74412 74417 74421 74424 74428 74432 74442 74445 74447 74453 74455 74461 74462 74465 74474 74477 74478 74480 74482 74483 74485 74494 74498 74499 74502 74503 74505 74507 74510 74512 74519 74526 74528 74532 74535 74537 74549 74553 74561 74562 74564 74565 74572 74585 74587 74592 74595 74596 74597 74602 74603 74604 74610 74612 74615 74618 74619 74620 74622 74623 74625 74627 74633 74637 74640 74643 74644 74647 74652 74654 74657 74662 74664 74665 74673 74677 74685 74686 74688 74689 74690 74706 74708 74712 74713 74721 74731 74732 74736 74745 74746 74754 74755 74764 74773 74776 74785 74788 74789 74797 74804 74815 74816 74817 74821 74822 74831 74832 74834 74840 74845 74846 74847 74852 74855 74856 74858 74863 74864 74870 74886 74887 74888 74889 74898 74899 74915 74928 74930 74937 74938 74939 74940 74943 74957 74959 74978 74983 74984 74991 74996 75002 75004 75008 75009 75014 75030 75036 75039 75045 75051 75052 75056 75066 75071 75072 75076 75079 75081 75082 75083 75084 75089 75096 75101 75103 75116 75122 75123 75126 75132 75135 75143 75147 75151 75154 75156 75160 75165 75171 75187 75200 75203 75204 75206 75210 75219 75224 75226 75234 75240 75241 75247 75255 75259 75269 75273 75274 75275 75281 75289 75290 75301 75304 75307 75315 75326 75332 75334 75349 75352 75363 75367 75375 75382 75384 75387 75394 75395 75408 75412 75422 75425 75426 75429 75431 75440 75455 75466 75467 75469 75473 75474 75480 75481 75488 75490 75495 75499 75502 75516 75519 75522 75523 75531 75532 75533 75536 75537 75539 75544 75545 75551 75557 75566 75572 75584 75585 75588 75595 75606 75607 75610 75612 75622 75625 75626 75627 75632 75639 75640 75651 75652 75653 75659 75661 75671 75681 75683 75685 75686 75700 75706 75712 75716 75727 75735 75755 75759 75762 75763 75771 75772 75776 75780 75782 75785 75790 75794 75803 75815 75816 75822 75827 75855 75857 75861 75866 75868 75870 75878 75887 75897 75900 75902 75906 75912 75924 75926 75932 75937 75939 75943 75944 75945 75947 75950 75951 75952 75963 75982 75986 75989 75990 75992 75997 75999 76009 76018 76020 76026 76030 76036 76037 76046 76047 76049 76051 76054 76059 76061 76069 76071 76082 76085 76086 76090 76097 76109 76111 76125 76128 76132 76135 76138 76143 76153 76154 76156 76158 76162 76175 76178 76182 76186 76188 76189 76192 76195 76199 76206 76207 76212 76216 76240 76241 76245 76251 76254 76258 76260 76262 76264 76272 76276 76280 76286 76293 76303 76307 76316 76319 76325 76328 76329 76332 76337 76338 76347 76350 76353 76356 76360 76362 76368 76373 76374 76376 76383 76394 76397 76401 76405 76412 76418 76423 76427 76439 76442 76444 76445 76448 76449 76453 76459 76471 76472 76473 76477 76484 76485 76486 76490 76494 76495 76499 76507 76521 76525 76529 76535 76546 76548 76551 76555 76556 76560 76563 76572 76577 76580 76581 76589 76590 76591 76594 76595 76601 76608 76611 76613 76615 76617 76620 76626 76627 76628 76632 76642 76647 76652 76661 76662 76664 76678 76682 76686 76691 76693 76695 76697 76705 76710 76713 76731 76744 76747 76753 76765 76768 76769 76770 76772 76776 76779 76786 76788 76791 76793 76795 76805 76807 76819 76820 76826 76832 76834 76840 76841 76843 76847 76857 76859 76860 76864 76866 76867 76874 76877 76884 76890 76893 76896 76900 76901 76902 76907 76911 76913 76914 76920 76922 76923 76927 76931 76934 76949 76954 76967 76974 76984 76987 76993 77002 77004 77006 77009 77010 77014 77015 77017 77019 77025 77030 77031 77035 77036 77037 77038 77047 77051 77053 77056 77059 77062 77063 77065 77066 77067 77070 77075 77084 77086 77092 77094 77097 77100 77101 77109 77111 77116 77121 77123 77126 77132 77133 77136 77147 77151 77154 77165 77172 77184 77185 77187 77198 77205 77206 77213 77216 77229 77233 77235 77238 77242 77250 77251 77252 77257 77266 77267 77287 77288 77292 77300 77307 77311 77312 77313 77314 77319 77322 77330 77331 77336 77337 77353 77358 77365 77368 77369 77370 77378 77382 77383 77388 77389 77401 77402 77406 77407 77411 77413 77415 77425 77434 77435 77441 77445 77450 77452 77456 77463 77467 77468 77469 77474 77479 77482 77486 77488 77496 77501 77503 77505 77506 77511 77517 77522 77530 77531 77534 77541 77543 77544 77549 77553 77557 77561 77566 77572 77573 77574 77576 77578 77582 77583 77590 77592 77597 77599 77605 77614 77632 77637 77649 77655 77657 77663 77664 77666 77667 77670 77673 77679 77685 77688 77691 77692 77701 77717 77727 77730 77739 77742 77744 77753 77762 77763 77764 77766 77768 77770 77771 77776 77778 77784 77785 77786 77787 77804 77811 77814 77818 77827 77828 77837 77841 77843 77845 77849 77850 77856 77857 77860 77866 77874 77878 77880 77882 77892 77895 77897 77901 77913 77915 77916 77917 77918 77921 77924 77934 77938 77940 77952 77955 77961 77964 77965 77967 77980 77986 77989 77998 78004 78009 78011 78013 78019 78023 78027 78029 78030 78033 78034 78037 78038 78039 78046 78049 78051 78052 78053 78060 78065 78067 78076 78078 78080 78085 78089 78092 78095 78100 78102 78106 78108 78110 78112 78113 78116 78117 78120 78121 78123 78126 78130 78131 78133 78137 78140 78143 78150 78151 78153 78161 78162 78169 78171 78175 78178 78184 78187 78188 78198 78205 78211 78216 78220 78226 78240 78247 78251 78255 78259 78261 78268 78269 78274 78276 78278 78281 78285 78291 78292 78303 78308 78309 78315 78319 78321 78327 78336 78339 78346 78349 78350 78353 78355 78358 78362 78364 78383 78385 78395 78405 78406 78413 78417 78421 78425 78431 78432 78438 78441 78443 78448 78453 78454 78460 78462 78472 78473 78474 78475 78478 78488 78492 78498 78502 78508 78513 78530 78531 78532 78536 78537 78548 78551 78557 78559 78560 78561 78562 78563 78569 78571 78574 78578 78587 78590 78628 78630 78633 78635 78637 78646 78649 78657 78660 78673 78678 78680 78686 78689 78690 78694 78695 78702 78703 78707 78711 78714 78715 78718 78719 78726 78736 78738 78740 78755 78760 78764 78772 78773 78777 78781 78783 78784 78796 78800 78806 78808 78811 78814 78822 78824 78825 78829 78830 78836 78838 78841 78845 78846 78847 78854 78856 78857 78859 78861 78864 78866 78870 78872 78876 78878 78887 78893 78894 78896 78897 78898 78906 78910 78911 78912 78930 78932 78937 78949 78956 78969 78976 78977 78980 78982 78992 78996 79007 79008 79013 79017 79018 79019 79024 79031 79035 79042 79043 79047 79049 79052 79053 79064 79065 79070 79072 79073 79076 79079 79087 79088 79092 79093 79095 79107 79111 79112 79118 79129 79139 79143 79144 79149 79154 79155 79162 79176 79188 79196 79201 79204 79210 79220 79225 79226 79227 79229 79232 79235 79238 79239 79241 79244 79247 79265 79269 79274 79291 79302 79303 79309 79314 79316 79322 79333 79341 79342 79343 79344 79351 79352 79354 79365 79366 79367 79369 79371 79382 79388 79397 79400 79402 79405 79407 79409 79413 79415 79422 79425 79438 79443 79445 79449 79465 79467 79469 79477 79481 79487 79489 79498 79505 79507 79508 79514 79516 79520 79521 79522 79533 79538 79548 79552 79554 79557 79559 79576 79579 79581 79582 79583 79585 79598 79609 79615 79622 79623 79627 79628 79629 79633 79634 79639 79640 79643 79644 79645 79646 79647 79654 79660 79668 79672 79677 79682 79683 79690 79692 79693 79695 79702 79703 79704 79708 79714 79715 79716 79725 79730 79736 79737 79751 79757 79760 79769 79777 79783 79794 79798 79800 79807 79808 79813 79814 79817 79820 79830 79845 79846 79848 79852 79858 79866 79867 79872 79874 79887 79890 79894 79899 79903 79908 79922 79927 79930 79932 79933 79936 79942 79943 79955 79956 79963 79964 79965 79980 79983 79984 79999 80001 80005 80012 80013 80019 80031 80034 80037 80039 80041 80046 80048 80051 80062 80064 80071 80079 80081 80086 80090 80092 80094 80107 80108 80119 80122 80127 80132 80140 80141 80149 80153 80154 80159 80160 80161 80162 80165 80170 80171 80173 80175 80176 80179 80193 80198 80200 80203 80206 80208 80210 80215 80222 80223 80234 80241 80242 80250 80256 80258 80264 80265 80267 80272 80274 80292 80301 80303 80305 80307 80310 80317 80321 80322 80323 80326 80327 80331 80343 80352 80358 80359 80362 80369 80372 80375 80376 80394 80399 80402 80403 80408 80412 80419 80423 80427 80429 80434 80440 80443 80447 80448 80457 80458 80462 80464 80466 80476 80484 80511 80516 80520 80524 80530 80540 80542 80545 80546 80550 80552 80556 80560 80562 80563 80564 80566 80570 80572 80581 80582 80583 80589 80594 80598 80603 80604 80606 80609 80612 80613 80618 80619 80620 80621 80624 80637 80642 80645 80646 80647 80651 80654 80655 80656 80663 80664 80669 80671 80672 80675 80678 80680 80681 80692 80698 80699 80702 80703 80712 80714 80718 80739 80750 80756 80757 80758 80766 80781 80783 80784 80804 80811 80819 80827 80832 80844 80846 80848 80850 80861 80864 80868 80871 80883 80884 80886 80887 80894 80895 80900 80908 80914 80915 80919 80923 80924 80928 80929 80933 80936 80937 80958 80961 80963 80966 80971 80974 80978 80979 80981 80982 80983 80984 80986 80997 80998 80999 81017 81019 81021 81024 81026 81028 81029 81030 81033 81040 81042 81047 81065 81071 81084 81087 81090 81091 81099 81100 81104 81107 81109 81110 81117 81124 81127 81130 81134 81147 81149 81157 81165 81172 81174 81176 81178 81179 81188 81191 81194 81196 81198 81205 81220 81225 81231 81237 81244 81248 81258 81260 81263 81264 81274 81277 81283 81287 81292 81293 81295 81304 81306 81307 81313 81314 81336 81341 81344 81346 81347 81348 81358 81359 81365 81375 81377 81379 81383 81385 81391 81394 81395 81398 81401 81402 81404 81406 81407 81408 81411 81415 81433 81441 81445 81446 81448 81453 81454 81461 81463 81464 81467 81475 81484 81485 81488 81489 81496 81498 81500 81507 81510 81513 81515 81519 81522 81531 81532 81540 81543 81545 81547 81554 81555 81557 81558 81561 81562 81564 81567 81574 81577 81583 81593 81600 81611 81618 81621 81629 81630 81632 81636 81640 81645 81646 81656 81660 81663 81666 81670 81675 81676 81681 81685 81688 81694 81710 81712 81716 81720 81726 81727 81728 81732 81734 81736 81737 81740 81743 81746 81748 81761 81768 81772 81776 81779 81780 81781 81782 81783 81784 81790 81791 81792 81793 81795 81799 81805 81811 81815 81823 81827 81830 81836 81841 81844 81847 81855 81866 81874 81883 81887 81893 81894 81896 81906 81911 81917 81920 81921 81923 81937 81942 81944 81946 81947 81949 81954 81957 81973 81977 81980 81982 81983 81984 81985 82000 82001 82005 82015 82025 82026 82030 82034 82040 82041 82045 82047 82048 82053 82054 82057 82064 82065 82069 82071 82074 82077 82080 82081 82082 82086 82087 82089 82096 82098 82105 82107 82111 82115 82118 82119 82126 82128 82134 82142 82145 82156 82159 82161 82176 82177 82181 82182 82186 82190 82192 82195 82196 82198 82203 82207 82210 82211 82216 82218 82219 82223 82229 82231 82234 82246 82249 82250 82255 82260 82271 82275 82281 82288 82289 82290 82293 82296 82301 82309 82310 82311 82321 82322 82326 82327 82328 82334 82337 82339 82343 82344 82345 82346 82347 82349 82353 82357 82363 82365 82366 82367 82369 82370 82376 82380 82381 82384 82392 82393 82397 82398 82405 82409 82413 82427 82431 82432 82443 82446 82447 82454 82455 82469 82473 82474 82476 82478 82480 82485 82496 82502 82509 82511 82512 82513 82514 82517 82521 82522 82533 82543 82547 82564 82567 82572 82576 82582 82585 82594 82598 82606 82613 82614 82621 82622 82640 82641 82647 82656 82664 82667 82671 82677 82678 82691 82694 82707 82712 82719 82723 82726 82727 82732 82762 82765 82769 82774 82779 82780 82784 82786 82794 82796 82800 82802 82810 82812 82817 82824 82825 82826 82827 82829 82841 82858 82861 82863 82870 82877 82882 82883 82900 82901 82909 82914 82915 82916 82919 82924 82936 82947 82950 82953 82960 82963 82965 82974 82980 82982 82983 82987 82989 82991 82996 82998 82999 83005 83009 83012 83016 83023 83027 83029 83047 83049 83054 83060 83069 83070 83072 83074 83077 83081 83086 83087 83088 83089 83100 83106 83120 83134 83138 83141 83146 83148 83153 83159 83162 83168 83175 83178 83179 83185 83191 83192 83193 83195 83213 83215 83222 83224 83227 83231 83234 83238 83250 83256 83259 83269 83270 83281 83284 83287 83289 83290 83297 83304 83308 83315 83330 83332 83334 83337 83339 83345 83346 83359 83371 83376 83379 83382 83399 83400 83402 83412 83413 83421 83422 83427 83429 83430 83436 83444 83446 83452 83454 83459 83471 83485 83495 83496 83498 83501 83502 83503 83506 83509 83512 83513 83514 83523 83524 83526 83527 83528 83538 83540 83541 83542 83543 83544 83546 83550 83553 83560 83574 83577 83580 83582 83584 83587 83590 83598 83602 83603 83605 83607 83618 83622 83626 83629 83632 83633 83634 83636 83637 83642 83643 83647 83651 83652 83656 83660 83671 83677 83683 83686 83687 83688 83695 83699 83703 83704 83705 83706 83709 83713 83714 83720 83721 83725 83736 83737 83747 83748 83749 83752 83753 83757 83761 83764 83769 83770 83779 83780 83789 83793 83794 83798 83799 83801 83802 83813 83814 83824 83828 83829 83830 83834 83843 83854 83863 83867 83869 83871 83873 83879 83896 83897 83910 83911 83916 83919 83927 83928 83929 83939 83941 83946 83950 83957 83959 83960 83964 83966 83978 83981 83987 83989 83990 84008 84018 84034 84036 84039 84058 84069 84072 84075 84081 84085 84093 84095 84097 84098 84101 84102 84103 84104 84108 84117 84120 84126 84128 84137 84148 84150 84152 84153 84155 84156 84160 84168 84169 84173 84177 84180 84191 84195 84196 84199 84204 84208 84211 84212 84219 84222 84224 84225 84231 84232 84243 84247 84257 84267 84269 84273 84276 84279 84280 84283 84296 84311 84313 84314 84315 84321 84322 84332 84367 84370 84371 84376 84387 84389 84402 84414 84415 84420 84425 84440 84449 84450 84467 84469 84471 84483 84489 84492 84494 84495 84504 84508 84511 84514 84519 84532 84535 84542 84543 84545 84549 84555 84558 84566 84567 84569 84573 84578 84585 84586 84588 84590 84593 84594 84602 84609 84619 84620 84621 84622 84623 84625 84626 84633 84634 84635 84638 84647 84648 84655 84663 84666 84668 84671 84674 84676 84677 84678 84681 84686 84687 84688 84691 84703 84710 84711 84713 84716 84718 84731 84738 84739 84741 84742 84743 84752 84754 84755 84762 84770 84772 84775 84799 84804 84805 84809 84814 84822 84825 84826 84828 84836 84848 84849 84851 84852 84861 84862 84863 84869 84871 84878 84880 84883 84891 84894 84897 84899 84901 84903 84905 84912 84918 84920 84922 84923 84924 84928 84930 84935 84936 84937 84953 84959 84962 84964 84965 84966 84969 84970 84972 84987 85009 85017 85019 85023 85026 85031 85037 85040 85042 85049 85051 85052 85067 85070 85075 85076 85081 85095 85102 85108 85115 85117 85130 85137 85140 85144 85148 85152 85153 85163 85169 85173 85174 85175 85176 85180 85183 85184 85190 85191 85194 85196 85203 85206 85211 85215 85218 85221 85222 85227 85229 85234 85235 85244 85246 85247 85258 85266 85272 85274 85282 85285 85291 85292 85294 85296 85298 85302 85304 85308 85310 85312 85313 85315 85316 85322 85333 85344 85345 85346 85350 85351 85358 85360 85365 85366 85367 85370 85375 85380 85381 85386 85388 85399 85401 85418 85425 85426 85430 85445 85451 85454 85456 85460 85461 85463 85466 85468 85472 85479 85484 85485 85488 85495 85502 85518 85519 85520 85523 85526 85528 85534 85535 85536 85540 85549 85551 85552 85564 85566 85568 85573 85574 85581 85582 85591 85592 85598 85607 85609 85616 85623 85625 85629 85631 85636 85637 85638 85645 85646 85647 85648 85650 85651 85654 85657 85660 85662 85666 85667 85668 85670 85674 85677 85678 85692 85703 85705 85707 85717 85722 85723 85727 85732 85737 85744 85745 85752 85755 85756 85763 85767 85777 85788 85799 85802 85804 85813 85816 85821 85836 85838 85839 85842 85849 85852 85854 85855 85856 85860 85862 85866 85876 85886 85892 85893 85899 85900 85902 85905 85906 85912 85913 85917 85918 85927 85931 85935 85936 85939 85941 85946 85947 85954 85962 85963 85968 85974 85975 85976 85978 85983 85988 85990 85997 85998 86001 86006 86008 86010 86015 86022 86023 86044 86048 86061 86067 86069 86070 86071 86074 86075 86079 86081 86083 86086 86088 86094 86100 86102 86104 86109 86117 86121 86139 86152 86154 86156 86160 86166 86170 86175 86176 86178 86185 86186 86187 86189 86197 86198 86203 86204 86216 86218 86224 86227 86228 86242 86243 86246 86250 86251 86252 86260 86265 86270 86272 86274 86280 86284 86288 86293 86302 86303 86309 86326 86327 86335 86344 86349 86350 86352 86362 86365 86367 86369 86371 86383 86387 86405 86406 86409 86412 86413 86415 86429 86432 86437 86438 86439 86440 86444 86445 86449 86451 86452 86457 86459 86460 86467 86484 86485 86495 86497 86516 86518 86530 86535 86548 86554 86565 86566 86569 86572 86574 86576 86579 86582 86584 86587 86591 86597 86607 86609 86610 86614 86615 86624 86625 86630 86631 86633 86639 86643 86645 86647 86649 86652 86657 86660 86663 86669 86670 86674 86677 86683 86687 86688 86690 86694 86709 86713 86726 86729 86731 86733 86734 86739 86748 86757 86760 86761 86771 86772 86774 86775 86783 86791 86798 86799 86800 86801 86821 86828 86829 86840 86841 86850 86858 86871 86876 86888 86892 86896 86899 86900 86902 86903 86907 86908 86916 86919 86924 86926 86931 86933 86940 86945 86947 86951 86953 86967 86983 86984 86986 86989 86990 87006 87008 87009 87011 87016 87018 87023 87025 87032 87036 87043 87046 87051 87053 87054 87056 87064 87068 87072 87084 87089 87094 87101 87103 87108 87111 87122 87126 87130 87131 87136 87139 87146 87150 87164 87165 87172 87175 87181 87183 87187 87192 87193 87194 87201 87203 87213 87215 87217 87218 87219 87238 87246 87247 87251 87252 87257 87258 87264 87266 87277 87292 87296 87298 87304 87310 87317 87324 87328 87333 87335 87338 87342 87344 87353 87368 87372 87375 87390 87392 87393 87400 87401 87402 87403 87420 87425 87427 87430 87432 87443 87444 87445 87447 87453 87458 87467 87471 87483 87486 87487 87496 87497 87498 87499 87505 87506 87519 87528 87529 87530 87531 87537 87541 87542 87557 87563 87564 87565 87567 87573 87577 87578 87580 87585 87586 87590 87602 87604 87608 87613 87615 87618 87620 87621 87636 87637 87640 87642 87646 87656 87661 87666 87668 87672 87675 87681 87682 87686 87691 87694 87695 87698 87700 87709 87714 87716 87722 87727 87731 87734 87750 87751 87755 87756 87758 87763 87773 87774 87775 87778 87782 87785 87786 87794 87798 87802 87803 87814 87823 87829 87832 87838 87844 87849 87862 87865 87873 87876 87880 87881 87885 87886 87889 87890 87891 87894 87896 87904 87910 87911 87913 87918 87925 87926 87928 87934 87935 87942 87943 87945 87950 87958 87968 87977 87978 87980 87984 87990 87998 88003 88012 88020 88023 88034 88038 88042 88048 88060 88073 88084 88085 88086 88092 88095 88098 88108 88115 88116 88117 88121 88136 88148 88149 88150 88157 88159 88163 88164 88166 88168 88170 88171 88177 88198 88206 88211 88237 88244 88252 88254 88255 88257 88269 88272 88286 88289 88296 88299 88301 88310 88317 88320 88324 88329 88335 88350 88357 88365 88373 88386 88396 88399 88400 88402 88404 88413 88414 88422 88425 88429 88439 88441 88449 88459 88461 88462 88464 88467 88468 88473 88481 88492 88494 88501 88510 88517 88522 88526 88539 88540 88541 88545 88546 88548 88554 88555 88559 88560 88561 88562 88572 88574 88577 88579 88583 88587 88588 88594 88595 88598 88613 88615 88618 88625 88626 88631 88635 88648 88654 88656 88657 88659 88665 88668 88670 88671 88674 88686 88688 88689 88690 88696 88710 88712 88713 88718 88726 88729 88746 88749 88753 88754 88765 88771 88774 88777 88778 88782 88784 88786 88787 88789 88790 88795 88805 88810 88820 88822 88836 88841 88843 88846 88852 88857 88861 88863 88864 88875 88883 88890 88893 88902 88903 88908 88910 88911 88919 88925 88926 88936 88939 88942 88944 88945 88946 88948 88950 88951 88959 88964 88970 88973 88975 88977 88991 88992 89004 89011 89016 89018 89023 89024 89025 89026 89035 89038 89043 89045 89049 89054 89055 89059 89064 89075 89079 89086 89097 89098 89099 89105 89107 89113 89117 89122 89123 89124 89131 89133 89141 89145 89150 89152 89157 89175 89184 89185 89186 89189 89208 89211 89214 89215 89221 89223 89233 89242 89254 89257 89259 89265 89268 89274 89280 89282 89295 89296 89305 89311 89312 89318 89344 89345 89350 89352 89356 89368 89369 89375 89380 89381 89382 89387 89391 89400 89401 89405 89408 89411 89416 89418 89421 89424 89428 89431 89434 89436 89449 89456 89457 89465 89469 89470 89471 89477 89483 89489 89503 89506 89513 89515 89522 89523 89525 89527 89528 89529 89533 89535 89542 89555 89568 89581 89587 89588 89594 89608 89614 89615 89638 89643 89644 89645 89651 89652 89654 89656 89660 89670 89679 89688 89689 89693 89701 89706 89709 89717 89719 89721 89722 89728 89732 89739 89741 89749 89751 89752 89754 89757 89760 89761 89764 89770 89774 89776 89787 89792 89795 89802 89810 89812 89819 89822 89830 89846 89850 89855 89858 89860 89861 89866 89871 89877 89886 89890 89905 89907 89911 89916 89919 89924 89925 89932 89934 89939 89947 89949 89951 89956 89957 89961 89963 89967 89970 89979 89991 89992 89993 89995 90000 90006 90012 90026 90039 90051 90059 90060 90061 90074 90077 90079 90090 90098 90101 90115 90121 90124 90128 90129 90130 90133 90136 90147 90149 90150 90153 90156 90165 90173 90183 90192 90201 90204 90205 90212 90225 90226 90231 90238 90240 90251 90254 90256 90260 90261 90267 90269 90271 90272 90280 90283 90295 90308 90310 90312 90313 90321 90327 90347 90353 90354 90359 90365 90374 90382 90392 90393 90397 90404 90410 90414 90417 90420 90422 90427 90428 90433 90442 90458 90467 90473 90486 90492 90494 90497 90499 90502 90504 90509 90511 90513 90516 90517 90518 90521 90523 90527 90534 90536 90537 90540 90544 90549 90555 90556 90567 90570 90573 90584 90589 90595 90600 90605 90608 90609 90611 90612 90616 90617 90628 90630 90632 90634 90636 90637 90638 90649 90656 90659 90666 90669 90673 90677 90679 90680 90686 90693 90696 90708 90715 90719 90721 90723 90724 90727 90729 90733 90739 90741 90743 90745 90747 90759 90762 90769 90770 90773 90778 90780 90786 90793 90797 90800 90808 90813 90822 90825 90830 90834 90842 90850 90857 90870 90873 90878 90879 90881 90892 90894 90897 90899 90901 90902 90906 90910 90911 90912 90918 90923 90924 90926 90929 90930 90943 90946 90953 90954 90957 90963 90971 90973 90975 90978 90979 90989 90992 91001 91007 91014 91016 91018 91025 91028 91036 91038 91039 91056 91059 91061 91062 91067 91068 91072 91076 91077 91082 91084 91085 91092 91097 91101 91108 91113 91126 91129 91131 91136 91138 91145 91150 91154 91158 91159 91161 91166 91168 91171 91189 91192 91197 91200 91219 91223 91225 91227 91228 91229 91230 91231 91232 91237 91240 91244 91250 91259 91272 91273 91278 91283 91287 91288 91289 91290 91297 91304 91305 91312 91319 91320 91327 91328 91330 91334 91335 91342 91343 91349 91354 91361 91366 91368 91369 91373 91384 91397 91407 91409 91414 91419 91425 91428 91433 91437 91439 91440 91444 91448 91452 91453 91454 91468 91470 91477 91486 91500 91504 91511 91513 91520 91524 91527 91531 91532 91543 91552 91558 91567 91568 91569 91575 91576 91577 91584 91602 91606 91608 91617 91619 91630 91631 91634 91635 91636 91639 91640 91645 91651 91652 91659 91666 91674 91680 91692 91700 91703 91710 91713 91714 91720 91731 91732 91742 91743 91747 91751 91758 91767 91770 91774 91780 91783 91786 91789 91795 91796 91797 91800 91808 91813 91821 91823 91827 91828 91833 91835 91838 91840 91841 91853 91859 91861 91863 91865 91869 91871 91881 91884 91887 91896 91900 91901 91907 91910 91912 91915 91922 91926 91935 91937 91945 91947 91948 91951 91956 91962 91963 91966 91971 91973 91979 91982 91984 91988 91990 91991 91993 91999 92000 92003 92011 92014 92015 92016 92034 92038 92039 92066 92071 92072 92081 92085 92088 92096 92098 92101 92102 92106 92117 92119 92125 92132 92134 92136 92143 92150 92155 92157 92163 92166 92168 92170 92175 92184 92191 92192 92193 92196 92197 92199 92205 92211 92212 92215 92216 92223 92228 92231 92241 92242 92243 92250 92251 92253 92255 92259 92263 92274 92277 92298 92305 92310 92315 92318 92321 92325 92328 92331 92332 92338 92344 92349 92354 92356 92358 92373 92386 92397 92398 92401 92408 92421 92430 92433 92445 92446 92450 92452 92457 92458 92460 92465 92470 92478 92485 92488 92503 92509 92514 92519 92523 92527 92528 92532 92533 92537 92555 92558 92579 92585 92588 92592 92593 92596 92599 92602 92610 92612 92615 92622 92623 92633 92640 92642 92649 92655 92663 92665 92669 92670 92671 92672 92681 92682 92687 92688 92691 92694 92697 92698 92704 92711 92717 92718 92727 92735 92738 92739 92743 92748 92754 92759 92771 92778 92782 92783 92784 92795 92798 92800 92813 92814 92816 92820 92821 92822 92823 92826 92833 92834 92838 92841 92852 92855 92862 92869 92873 92883 92884 92896 92897 92900 92905 92910 92913 92914 92918 92921 92922 92929 92941 92945 92946 92947 92982 92987 92991 92994 92996 92997 93001 93003 93006 93008 93019 93022 93027 93028 93029 93030 93031 93040 93046 93048 93050 93052 93057 93063 93065 93067 93069 93076 93082 93084 93085 93087 93091 93093 93094 93099 93100 93103 93107 93109 93115 93121 93123 93125 93136 93137 93140 93145 93146 93152 93169 93170 93176 93181 93187 93191 93194 93195 93199 93202 93204 93211 93212 93214 93215 93216 93219 93228 93232 93238 93243 93247 93250 93262 93264 93270 93273 93276 93278 93285 93286 93291 93292 93295 93297 93301 93305 93306 93308 93309 93310 93313 93317 93322 93324 93328 93332 93340 93344 93345 93357 93362 93366 93369 93372 93384 93387 93393 93400 93404 93406 93411 93412 93413 93425 93426 93427 93431 93435 93438 93439 93443 93445 93447 93451 93452 93464 93469 93470 93471 93480 93484 93488 93492 93493 93505 93509 93513 93523 93524 93529 93553 93557 93559 93560 93561 93564 93565 93567 93572 93583 93588 93593 93596 93598 93605 93609 93613 93616 93619 93621 93622 93625 93637 93643 93652 93663 93665 93666 93667 93673 93675 93677 93679 93690 93693 93694 93699 93701 93705 93707 93712 93716 93719 93720 93726 93727 93740 93742 93746 93766 93769 93775 93778 93779 93785 93792 93801 93820 93826 93838 93839 93842 93843 93847 93848 93850 93853 93863 93864 93866 93867 93870 93874 93878 93894 93895 93897 93905 93908 93909 93913 93917 93920 93926 93928 93930 93936 93938 93941 93949 93953 93961 93966 93967 93968 93969 93976 93977 93983 93988 93999 94003 94009 94021 94025 94033 94034 94039 94041 94044 94054 94059 94070 94072 94073 94080 94081 94085 94086 94090 94100 94108 94110 94113 94117 94123 94126 94128 94129 94130 94133 94138 94142 94143 94146 94149 94152 94155 94170 94181 94185 94186 94189 94190 94195 94196 94210 94216 94217 94222 94223 94224 94228 94234 94237 94240 94245 94247 94251 94255 94262 94271 94272 94278 94280 94282 94293 94301 94316 94318 94319 94334 94336 94337 94340 94341 94342 94345 94347 94348 94351 94357 94358 94359 94361 94362 94363 94373 94375 94384 94386 94392 94393 94397 94400 94404 94405 94419 94430 94431 94434 94443 94447 94451 94453 94454 94457 94462 94463 94467 94473 94475 94477 94479 94487 94489 94491 94492 94493 94495 94504 94516 94522 94529 94534 94541 94545 94546 94552 94570 94580 94583 94588 94589 94594 94597 94606 94608 94612 94614 94617 94619 94650 94651 94652 94659 94665 94668 94671 94672 94675 94680 94684 94686 94692 94696 94704 94706 94720 94725 94726 94734 94743 94745 94748 94755 94757 94760 94770 94774 94778 94782 94789 94794 94810 94818 94834 94837 94838 94857 94862 94863 94870 94874 94878 94880 94893 94907 94910 94912 94914 94925 94926 94928 94930 94934 94936 94944 94945 94951 94957 94959 94965 94972 94974 94976 94977 94979 94980 94989 95002 95003 95010 95016 95028 95031 95034 95038 95039 95040 95041 95045 95047 95050 95057 95058 95064 95070 95075 95077 95080 95081 95082 95084 95099 95101 95102 95104 95105 95106 95107 95111 95116 95117 95119 95123 95124 95127 95132 95134 95137 95141 95142 95144 95146 95150 95152 95154 95168 95169 95170 95180 95181 95184 95187 95192 95202 95203 95205 95208 95214 95215 95218 95225 95231 95232 95238 95242 95243 95249 95252 95257 95265 95267 95268 95269 95274 95276 95282 95284 95288 95289 95290 95301 95305 95306 95309 95312 95313 95327 95331 95335 95341 95349 95351 95352 95356 95361 95365 95371 95372 95388 95399 95400 95401 95408 95409 95418 95422 95429 95434 95439 95446 95448 95454 95467 95483 95486 95501 95506 95508 95510 95513 95519 95520 95527 95529 95534 95537 95538 95539 95540 95541 95564 95565 95578 95583 95586 95588 95590 95601 95610 95611 95616 95622 95623 95633 95639 95641 95642 95643 95649 95652 95657 95658 95662 95664 95667 95670 95672 95677 95684 95688 95694 95696 95700 95704 95715 95727 95733 95737 95739 95747 95750 95757 95764 95766 95771 95783 95788 95791 95793 95795 95800 95804 95807 95811 95817 95818 95820 95822 95827 95838 95841 95844 95845 95861 95864 95868 95880 95888 95894 95897 95900 95903 95912 95916 95918 95925 95926 95936 95939 95943 95947 95953 95957 95965 95966 95975 95979 95986 95992 95999 96000 96002 96003 96011 96012 96014 96017 96022 96030 96033 96038 96040 96042 96044 96083 96086 96089 96091 96098 96099 96103 96108 96115 96116 96121 96151 96154 96172 96173 96177 96179 96184 96190 96192 96193 96198 96199 96203 96206 96212 96218 96229 96232 96235 96237 96253 96262 96267 96269 96278 96282 96285 96290 96295 96297 96324 96326 96332 96338 96340 96345 96346 96349 96351 96358 96360 96361 96366 96367 96372 96374 96378 96395 96403 96405 96406 96407 96410 96411 96416 96417 96421 96426 96430 96433 96437 96438 96440 96442 96447 96457 96459 96464 96466 96469 96480 96488 96490 96495 96497 96502 96516 96517 96518 96528 96531 96536 96537 96541 96554 96555 96556 96561 96569 96574 96580 96584 96592 96594 96596 96601 96602 96612 96614 96619 96631 96641 96644 96660 96664 96666 96667 96668 96669 96673 96682 96692 96702 96704 96721 96732 96734 96744 96749 96750 96753 96762 96766 96767 96777 96790 96797 96801 96807 96809 96810 96816 96817 96820 96821 96823 96824 96825 96827 96833 96840 96844 96845 96852 96859 96864 96866 96871 96874 96883 96886 96888 96901 96904 96921 96928 96933 96937 96939 96941 96942 96947 96950 96955 96960 96967 96970 96972 96974 96975 96978 96982 96990 96999 97000 97005 97007 97021 97025 97029 97031 97037 97041 97043 97044 97048 97066 97087 97103 97109 97114 97115 97117 97120 97123 97124 97136 97138 97142 97144 97145 97154 97158 97160 97164 97167 97175 97177 97179 97181 97185 97194 97198 97200 97202 97203 97210 97214 97225 97229 97232 97235 97243 97253 97254 97260 97270 97272 97277 97282 97294 97295 97300 97301 97309 97311 97317 97318 97321 97324 97328 97343 97353 97354 97355 97357 97361 97375 97383 97389 97390 97392 97396 97397 97399 97402 97410 97411 97413 97415 97422 97425 97427 97432 97435 97437 97446 97448 97452 97453 97460 97461 97468 97473 97477 97492 97501 97506 97512 97513 97517 97518 97522 97523 97529 97535 97536 97539 97541 97542 97548 97552 97554 97557 97559 97560 97561 97568 97570 97575 97590 97596 97607 97609 97611 97616 97621 97624 97625 97627 97631 97632 97636 97650 97669 97671 97672 97695 97696 97705 97711 97717 97720 97722 97728 97742 97744 97745 97746 97757 97762 97771 97772 97775 97777 97785 97786 97788 97792 97794 97803 97810 97812 97819 97820 97823 97827 97833 97837 97838 97839 97840 97860 97867 97873 97882 97884 97886 97889 97891 97905 97922 97926 97931 97936 97940 97951 97956 97957 97965 97976 97982 97985 97986 97987 97989 97994 98004 98008 98012 98022 98024 98026 98033 98060 98062 98063 98066 98068 98070 98078 98083 98087 98088 98094 98095 98106 98108 98111 98113 98120 98122 98128 98132 98133 98138 98144 98151 98159 98160 98161 98164 98165 98169 98170 98172 98177 98178 98189 98191 98192 98193 98195 98197 98198 98201 98204 98206 98210 98216 98218 98219 98220 98221 98229 98230 98235 98243 98248 98251 98253 98257 98259 98263 98264 98286 98288 98291 98295 98297 98305 98322 98327 98335 98337 98339 98342 98343 98347 98349 98362 98366 98367 98369 98374 98379 98380 98383 98395 98396 98404 98406 98411 98413 98431 98439 98442 98446 98449 98463 98465 98469 98482 98484 98493 98495 98496 98507 98508 98512 98514 98518 98524 98543 98546 98554 98561 98566 98588 98590 98595 98598 98600 98610 98611 98616 98625 98627 98630 98631 98634 98637 98643 98647 98653 98655 98657 98659 98662 98666 98669 98671 98672 98678 98680 98681 98685 98688 98695 98696 98700 98703 98704 98706 98711 98713 98718 98720 98721 98724 98730 98740 98741 98754 98758 98767 98768 98773 98781 98784 98786 98787 98788 98798 98799 98806 98809 98812 98813 98821 98822 98826 98836 98839 98842 98848 98852 98854 98867 98870 98876 98878 98885 98888 98890 98895 98896 98898 98903 98907 98909 98911 98912 98918 98924 98927 98932 98934 98935 98940 98941 98945 98946 98947 98951 98963 98964 98968 98970 98983 98987 98988 98994 99004 99008 99010 99012 99013 99014 99017 99030 99034 99038 99042 99048 99055 99058 99067 99070 99075 99078 99099 99100 99103 99107 99110 99113 99117 99131 99133 99137 99138 99144 99149 99158 99161 99162 99169 99170 99173 99174 99176 99183 99185 99186 99191 99196 99200 99201 99205 99206 99208 99212 99213 99216 99218 99220 99225 99226 99235 99239 99241 99245 99252 99253 99255 99257 99263 99266 99268 99272 99278 99279 99280 99282 99285 99286 99288 99290 99293 99294 99296 99300 99307 99312 99318 99320 99324 99325 99329 99332 99334 99335 99337 99341 99346 99350 99358 99369 99371 99375 99380 99381 99385 99399 99400 99405 99408 99413 99417 99422 99425 99426 99432 99433 99434 99439 99441 99446 99451 99455 99462 99476 99478 99482 99485 99486 99487 99493 99495 99499 99503 99505 99506 99507 99512 99514 99517 99520 99527 99528 99532 99533 99535 99536 99537 99539 99551 99560 99563 99566 99567 99576 99579 99590 99595 99599 99618 99630 99644 99646 99656 99657 99671 99673 99680 99683 99684 99685 99686 99687 99690 99696 99701 99703 99705 99706 99709 99712 99717 99722 99729 99730 99731 99732 99735 99737 99739 99741 99743 99744 99754 99770 99771 99800 99804 99812 99815 99818 99819 99824 99836 99840 99863 99876 99877 99879 99881 99885 99887 99890 99893 99895 99906 99913 99922 99937 99939 99952 99953 99954 99965 99966 99975 99979 99980 99986 99995 23374 25233 5322 40596 75609 49427 7640 23826 27101 69658 85434 49610 50673 13073 9588 35492 38173 97751 81384 35674 30130 63300 99141 92959 21292 75042 57010 67705 52703 66846 57453 9128 13791 54290 13601 96259 26941 26625 55479 68354 68115 59324 27550 37204 63438 38299 97173 90618 16190 65859 40502 9788 27704 42982 7582 37852 66554 55454 4020 20162 32499 16360 85236 17510 28383 40632 2512 4256 97694 32990 88046 59780 99652 72791 36353 27097 66877 81074 11449 90424 70772 92872 34898 12822 80687 97338 76989 29211 80240 39607 61596 66332 62074 99492 8040 86870 24882 24615 89921 17799 96877 25660 67493 67213 5267 35824 2708 41277 7919 77490 25756 50511 50860 61459 92692 66532 71623 10758 70932 73164 10596 10633 41254 2141 69322 3011 37769 70153 36435 36497 58041 27948 72535 5136 95553 39956 21754 67495 7711 82372 7995 21356 79539 53877 58690 68727 93753 4534 14974 76327 31300 18935 40349 70723 4499 93721 52653 21790 44999 72288 22899 94592 36633 10731 26735 69511 71547 78921 83846 13342 60688 93162 31005 91073 27200 69269 8134 88542 96299 84394 29454 31372 51627 86702 40497 49668 97012 96957 64680 36331 47513 74038 46235 87797 87815 71770 39328 51518 42087 25337 36347 22295 33902 68792 32888 79750 29822 85162 54560 42820 70444 28484 59927 79346 85964 65114 47865 33040 53217 94565 81025 15864 58999 24122 97656 68787 77745 70128 45575 59488 31898 82630 19898 33388 52152 41860 38886 94172 42449 34174 31890 37289 5454 83450 31516 53664 40740 33994 87806 95336 90794 3655 6413 13693 18296 54928 90162 19697 12052 82886 31583 86934 5033 98845 26742 40035 54789 25588 4165 90067 72869 6538 17646 64802 62431 65175 67769 45376 47963 74970 60771 38296 74067 91218 15423 60257 9058 40380 3721 92442 27246 71858 63572 51708 8331 8881 1870 40167 72809 59670 5263 25796 44051 40934 11888 6328 59386 10675 35453 94557 21430 77559 62554 42858 39655 62714 26902 52405 14556 11196 57399 87842 36603 80636 67163 62965 59856 11684 38423 79822 57144 38453 89909 94508 36690 55266 64451 19624 97068 93422 60973 48862 55399 863 27996 88306 56506 9641 38306 63082 20416 1241 77219 24028 1506 62368 35815 73015 36479 88768 24933 4751 75209 50521 41937 97215 51322 49757 87360 74340 83570 46345 421 56696 61478 10764 75016 98569 22233 60687 51488 82263 36635 95339 60895 77454 72386 41531 3616 76959 32158 51319 20184 97966 26309 71506 37606 1269 91190 8188 2097 44927 42631 90496 64776 87742 68333 97088 59304 48119 79728 8057 73548 95878 15870 13639 3469 46685 27316 62294 98432 27465 20590 30016 8603 31233 70890 47687 72610 35544 73069 39569 77217 53397 3951 6711 97599 564 92479 11330 86 29905 33392 33260 89466 14415 96965 1936 8801 78020 16995 83212 7685 31961 40811 99996 92513 30917 61584 70282 14268 60904 71381 32393 31421 88035 71955 5422 45273 46325 72128 33543 65238 47663 11722 57517 30991 43810 37504 6379 3095 20112 44633 87616 12192 45779 35434 5447 6158 732 29898 33767 19446 50460 54949 23804 9060 52877 99063 1657 6270 54170 78081 77489 28156 68274 62523 10645 59815 13030 45983 16133 36107 39028 45643 92605 56691 67864 90398 77338 24785 80836 1433 77308 91804 49083 83914 61349 43147 22225 23559 92339 78737 78947 21849 79911 41013 51465 65403 51655 62425 78249 68143 69035 92775 43645 48958 22857 86431 45220 39658 40300 54616 80888 89711 10272 73736 23296 80364 28940 71170 13148 12697 29814 15666 61162 25746 48374 87121 33933 56479 51054 33785 73791 31265 2047 90440 83095 16286 80248 95585 45582 73136 10637 7935 62659 32492 31437 36017 88683 65053 55382 20002 36417 83765 42429 66929 33189 1162 29723 85728 53689 72621 82977 4646 3620 81355 85561 12588 4658 79709 32802 94582 65707 47841 21580 55046 55128 71730 43005 98403 5109 98046 42832 79931 80980 49467 73266 68017 38716 6294 24498 82540 49691 40808 64938 63577 91844 92729 19715 93537 91740 6497 4850 26670 58118 80499 62179 37157 97352 61791 1334 91035 25567 32745 80788 55373 23586 79395 18660 83712 24604 45660 49846 23359 70570 36077 85593 79435 66626 65891 29050 5941 67165 28775 22137 42390 55707 31544 83420 42815 43621 99547 67800 16266 40991 74023 59829 30185 78529 35873 74680 32630 80492 47928 88129 6471 69982 45588 48634 62251 27489 43339 13812 53942 92843 88303 88511 9649 25271 32382 76523 21749 45889 72243 63822 91375 36915 50574 53653 87143 96330 91178 29517 16792 45753 51651 65493 22913 72919 19103 13670 57698 69098 98184 45267 2018 80990 57308 18894 2482 53906 60288 62138 1137 22982 83744 32959 47191 57083 80278 22268 64070 66422 80737 57295 83657 63749 84192 45239 13903 77647 75174 97227 49153 97470 21082 44493 40571 76416 3445 61280 29797 19724 14882 95342 51535 44426 28180 26853 21547 44892 20417 66930 20163 19792 48280 59210 7514 2077 26948 29198 60432 49035 77977 722 93024 33659 81679 36034 30280 9314 95569 310 15559 83325 63152 53861 93392 68626 29503 92770 37162 55311 2997 87892 89283 55063 75178 4605 15065 94236 69740 11739 51228 22737 91708 79038 62055 54294 27807 81678 35675 59645 30998 82906 21141 36918 23361 66104 67315 18512 18455 85719 17684 60063 16254 55335 30360 51594 84347 14428 43291 71694 88287 88054 71026 48665 41695 91261 66429 70947 68838 93633 23954 61331 26282 29918 6293 80943 46991 35662 55354 17916 47073 66082 3393 8981 19137 20188 39920 45115 87188 14541 67534 24161 82683 7724 90179 55617 31179 48243 43841 56124 81052 48150 80067 28062 68004 87816 84907 47923 45403 6734 75306 50439 68901 28889 29952 17426 60396 38156 40352 42150 35136 29122 39416 48739 30845 39825 3915 59638 98805 6140 94807 89720 66690 96665 42348 13929 62728 32827 94513 45025 98089 84554 46909 32599 33444 27036 92574 20400 31117 65927 98119 17024 51460 63866 53101 26459 57104 2425 58545 87431 95183 56856 25925 95660 27144 47329 87509 47553 64354 77958 25071 23263 57925 82359 74389 81962 3641 36534 19155 34179 71804 42284 70578 32038 4980 27845 16940 71145 28570 80801 42277 69777 30191 24629 83552 24418 50308 48253 82722 49732 31364 96604 70592 93449 19977 75479 38244 73002 60477 10642 92313 56644 54185 97488 97937 99340 85277 56051 29622 53858 81693 76392 67836 94664 37657 67220 98531 48529 53056 79355 8105 63704 25128 91950 7726 93494 81291 31741 71972 36013 43330 14020 99143 85796 21473 60343 79173 942 97547 50461 90052 67132 20751 3101 49600 47739 79442 60529 43517 89413 38101 38093 50126 61515 76830 30310 59036 38413 3953 27746 62264 42681 55439 61611 48549 76785 99069 71656 98055 50566 28749 3557 92876 10484 72526 28617 44126 56924 48285 64664 79027 25138 87599 63004 78650 65163 77375 46597 88107 4042 5005 88147 46910 60372 67202 25351 95294 86380 28619 5740 5519 82544 96119 73503 76161 91324 69812 16856 70291 5081 59655 52943 69484 53452 88680 19569 88489 34124 78000 58008 36540 51873 29195 92894 46426 53641 91346 27268 46069 96841 67326 23093 77074 80599 33331 36217 1141 91791 71078 53759 45777 25290 78682 90790 39522 48037 35889 44054 45380 16017 20263 55793 10853 14671 58722 41080 86988 86517 30943 96799 20103 46789 14862 13937 90184 91727 12900 154 27325 52459 8919 68656 80959 86226 57741 58998 39802 8956 8927 82673 39254 51823 21262 50090 82058 82072 88483 83128 10754 90298 62948 52830 59749 83267 43885 92411 61610 43533 8342 67620 69699 18753 55622 96101 5124 5628 13125 89304 23588 25424 52011 37172 79191 74651 25102 63521 79726 82663 2093 50714 27436 24794 27907 39712 17060 75399 9379 20829 34801 48115 36747 73116 68851 66163 6206 79192 80169 55948 88082 35120 8729 23657 12938 55902 27520 92801 5823 70124 13796 30572 59420 29420 87326 79228 55080 11059 26399 60890 92104 19765 24307 65468 80867 9135 34648 86430 32590 48390 41980 77046 14011 22305 27080 10870 41807 64608 45763 62846 90507 84478 79958 38045 40706 7568 80578 21238 96837 48228 64407 6195 42590 80284 51098 28604 16216 28170 97903 74639 15156 24652 14957 32925 60281 72 19704 7676 74397 14543 70243 44228 8904 5919 6954 63693 53691 8408 10804 65733 47270 65362 86491 37726 22922 5595 1354 63393 98866 82199 26906 83820 96093 50176 67503 7550 21653 52843 90955 14338 54906 74398 8133 76099 21799 44302 18503 90273 98186 13772 96699 46761 20076 95120 83395 62466 30496 57015 78299 78410 64597 20469 53421 34714 26703 41343 67222 79549 78343 18431 68549 95963 26324 40487 26314 90057 52839 439 70565 56092 88283 9316 3138 49502 24805 3218 4387 11723 88024 26528 23126 53106 95182 38265 31721 29638 47868 14575 20262 42727 58482 37706 82051 48120 65336 54619 86315 80584 53785 88838 73797 35778 20513 74663 12085 18269 62885 74160 79832 85742 29191 1323 21578 3542 90646 32317 87066 35701 99874 93311 49357 31826 89294 93246 30251 13794 54588 13195 50247 40967 75542 20073 21497 3901 61340 48872 61351 34252 76975 88716 79115 34981 16636 81016 11409 78600 6863 73291 51405 16389 62718 3222 54680 94804 70236 93402 23571 1981 94474 43312 9025 8089 34226 66764 43457 25644 14210 99882 69826 81184 14433 24134 30668 18629 39100 95781 43170 53925 53718 87713 57145 41285 82814 34501 42654 15889 36242 24833 14331 45650 29020 91883 63939 70381 32334 87263 33005 3236 29841 34283 11011 39517 32911 75295 87644 54408 15217 16150 50209 10534 32109 67817 94380 48925 22369 58367 39305 47301 42833 19841 80641 5534 13430 37718 55024 96826 87472 83575 61957 83731 13413 78185 7395 8428 97755 2286 84154 86641 40576 49698 86384 57665 65385 31559 36566 48734 33126 69136 24415 96484 37192 66410 71389 2703 57658 69424 3421 18972 40884 72446 27864 83052 2951 14623 94248 95988 73468 41955 38055 47190 77436 4951 63412 31193 49051 23130 13472 66411 54435 56288 78342 92899 124 38690 30778 31910 70716 44925 41748 7288 90181 46793 19837 97447 23236 43911 86668 61520 56434 43809 24948 4537 12690 43540 64893 15472 74309 17819 46034 17971 91203 80719 26142 63124 85477 80538 98879 51346 63556 48075 31058 68321 72095 15753 98328 85966 71684 85665 16285 11927 25239 93787 72989 45853 83924 505 29830 46904 66870 71263 76537 78313 43030 70413 87630 75903 31625 32354 25036 29042 95608 32083 23789 15561 44549 85714 30557 84571 32415 36225 54586 21910 3989 91561 50551 38195 50724 27399 11966 7203 58344 89068 96485 82120 55942 91395 4901 11905 36266 46507 66139 57761 89872 66439 56809 98882 40716 12653 69387 54486 48466 41137 72968 53418 54195 22600 63420 34 46418 44843 15079 10100 79742 29254 4347 97968 22874 44223 41077 59271 26060 99716 77868 24695 62236 94867 8233 97326 40771 59248 95808 30075 51964 81370 31033 95062 9335 30195 96087 95848 52043 78622 72179 36865 28377 81298 97527 67983 57432 66199 57769 55759 47860 690 40749 18300 52857 5339 35784 3947 7869 51156 98568 24402 16439 87787 25330 20441 40233 85691 90086 7796 91830 45428 50950 99775 90356 39018 92627 2844 89950 65000 78582 89499 23828 96284 16025 74042 30274 45944 45093 78604 18484 56342 53055 5195 21170 47049 48856 63523 7865 26286 79961 25062 39064 766 14760 64253 48498 17193 12149 39934 42622 27761 33795 1193 8381 69840 28195 58285 17738 52299 13962 21502 75319 33081 17151 12094 3165 11728 66181 81186 70644 20724 33135 71327 21782 56030 9214 72981 56418 79991 54683 97673 72374 26082 15643 31581 94795 77725 48788 34543 24527 10782 27096 92804 70921 25163 25516 74790 15047 88333 98163 5990 34069 26518 29304 77870 62318 62267 48124 77421 27119 30979 92089 81432 28269 27515 2773 82160 60143 99237 99504 33065 64501 31465 28393 74153 60869 66131 55346 79292 92042 83810 85348 77193 28937 26233 98250 6890 70982 48200 87371 17075 50629 48643 95889 3733 29962 6790 87707 24645 78048 87363 43026 14583 18553 93460 74948 16347 244 50465 78479 69873 40016 39142 1085 22432 16263 23788 43114 62709 39458 27140 57247 16536 82911 62230 28091 10582 40733 16078 50029 78959 65687 35188 28183 42814 5869 53714 17066 45942 36428 54527 22463 98307 79923 40692 71193 44411 71407 80401 54451 17437 91469 16071 95531 9722 37000 29384 316 56790 36504 83470 36503 5146 17739 22577 66069 32356 64611 57284 93640 34512 10355 58516 15412 74819 62066 1901 79426 96397 38426 89159 49695 7025 97942 77756 90801 9578 32969 38897 12368 39852 84756 1236 53987 607 99090 29320 73021 60503 73422 45922 33593 45689 3474 34967 22952 44321 18838 95568 62999 29093 7320 78818 86259 99973 43530 55193 46710 85039 52941 99795 82213 90689 64001 95449 2862 61858 41686 80009 86018 92008 95773 67857 8676 64652 78018 14136 85058 75628 44011 90931 92722 58754 58815 20794 12201 95725 11088 73493 83389 54334 641 17057 3384 3175 8781 93939 7580 36933 61644 73197 47406 82741 18308 77286 37887 65779 51223 33790 94835 27477 32209 35694 97266 19434 85558 73119 23234 82179 2241 93032 40842 83908 83466 53565 52378 44641 75356 41058 16197 48211 16243 66756 67900 55575 82928 10394 33072 58893 53183 17319 89658 92830 96415 23706 26381 78943 83443 10603 21615 17664 5118 78805 49950 4536 73650 20641 75261 95552 49960 89177 61383 99454 88377 84729 77922 33451 2369 82697 31821 33842 75118 49589 38783 18499 72501 87426 64050 54377 87031 36341 90236 59288 78066 14812 56333 56090 15325 28647 38071 50039 4125 14031 77835 98557 86402 64377 70512 51344 44106 30931 91447 87965 52964 41206 25830 70090 13898 90395 662 55500 87323 13396 13136 3937 46011 34341 97509 12930 59454 48091 17053 22573 33103 5355 87704 93922 3768 22519 86361 54475 85041 73026 7909 83955 12210 25659 71766 69872 27337 4326 83848 5271 28426 25632 11450 28300 52481 76597 98494 54188 47618 41154 13259 16280 72269 84046 49974 25396 86819 6184 95923 10209 84865 71094 63026 91079 41187 66582 11934 14128 98517 79662 79104 16058 6211 59859 43 19200 70834 11610 96935 60259 99985 7382 1298 79345 67026 42165 86725 54604 52161 55165 13016 62016 25466 2212 85279 76592 15026 42562 28198 59846 97004 91611 89704 39750 75812 73486 10192 11577 67120 11718 28019 81871 7956 32994 86519 18892 65606 82961 21095 42310 51401 95228 60223 91697 80187 88593 82162 69271 58712 81167 52709 61857 38324 23753 13585 79838 99755 80030 97082 36043 97978 94888 33295 40805 94452 84300 37043 13725 11799 71697 60497 43806 8537 66932 64797 88222 63428 27266 26012 92936 55457 35115 61768 36118 76053 21057 25592 66941 61090 48011 74544 71337 69306 93809 71897 76479 60984 8433 56360 89724 62154 16821 86525 5465 81020 78747 42474 61806 64112 38260 84947 29625 8337 1903 17604 67136 76145 38904 80102 27342 19336 76773 55775 31244 32361 53743 18495 65205 20437 26660 18659 4344 38085 37948 31289 6726 92428 70629 99199 83478 46693 78990 43475 46593 80600 11554 44602 93325 28852 77997 11355 79339 85289 52808 57598 4381 81518 20190 75446 50117 50417 29160 21552 34539 50824 42213 83597 56852 49052 95558 6408 88901 25226 91854 13009 60842 49281 39945 18545 1372 53409 35075 55723 44108 91769 25223 86290 33497 16166 53147 61174 37543 85154 88099 88667 59701 71825 13564 97033 88208 84030 68019 40294 97166 86273 59933 8779 21917 89299 17092 36616 8541 13300 91772 24348 46764 70478 61949 64483 16419 46135 9991 66282 63477 40664 43393 32324 65966 53247 61370 78486 65957 86804 3593 78815 85267 66063 93952 60843 11788 49459 70335 34473 74872 26954 21491 46015 77864 98363 59231 58984 97849 92825 64162 80065 88355 75208 10739 23554 79788 46258 78208 14877 53563 75751 82716 57941 20534 12973 78652 96626 76965 1342 56167 63610 58622 13108 17065 41558 65375 9087 2984 69181 92087 41785 92524 38487 13957 2667 74571 81582 82756 40838 1539 65123 61798 68950 55664 6861 7340 58685 54644 34171 10249 93944 70985 37252 85395 6891 97665 38060 99793 69445 64807 34940 16140 1667 62392 61170 41913 18536 37185 46944 34496 91877 56533 74748 54126 81925 10210 34062 66380 78626 7732 34756 41094 22307 62734 21038 19294 16258 18358 21679 20045 18639 56097 92870 90764 69672 17094 53191 85014 26065 30005 29687 44439 29215 94312 5174 20297 86797 55486 22235 36600 34371 25005 30043 82121 59680 53849 82797 3911 27653 1263 38081 90300 12964 88798 89074 91127 74857 19996 89500 93153 12258 20899 3209 77731 74738 66849 46190 82612 78352 2246 91850 76609 75670 15393 5063 78156 68253 79512 89485 16049 17998 25712 66995 66855 20367 18397 453 21740 13196 31408 84328 9077 21358 40212 99884 10881 37737 71881 65283 77634 45361 76320 90706 25955 67224 17912 23725 58250 27894 72155 32650 46370 57108 60796 88862 37176 27088 44944 35523 74953 72356 4553 96470 51601 71405 5053 70966 37448 54168 7780 72298 48248 18134 10682 75246 8900 32298 14173 33682 38428 28661 16613 16239 28115 75194 17560 62971 38352 47126 73879 52637 93803 40130 68352 85850 29168 73494 39454 63218 70145 41023 24174 33446 53937 16077 82524 75392 86298 36814 4441 15879 60141 96564 34827 96094 66365 19186 93945 30236 5488 11990 30179 84176 28368 48340 66477 82050 64538 59615 72761 85025 50017 48936 27810 50480 25075 92187 43940 30346 86163 1726 86532 80837 13940 24924 26069 62253 20780 12521 50775 85701 90035 44978 38853 18144 23264 5771 63222 27961 10550 74952 70218 71981 42318 99830 6772 5583 12555 79809 66350 44982 35650 14509 6995 16452 32665 74290 26018 87623 30952 16260 13 90501 13425 16528 98578 38947 32793 54468 19042 41533 94731 87343 62627 36257 76139 32670 70170 14246 63570 23929 51016 85751 19227 4377 19315 14077 76514 57467 71412 70440 2045 98064 67074 31400 18158 192 73202 77432 70017 20093 54150 11072 39189 24601 42195 76 14871 817 33496 6683 3205 82412 50354 38776 49495 75570 91620 32686 56539 12198 90547 50044 25685 12824 67858 55224 6465 12530 32263 6439 63279 75754 78397 31335 74761 6943 59900 28990 97369 53030 8829 98478 5937 68419 66589 51804 165 47952 35684 70131 69030 99139 54086 70451 8497 20283 63530 68941 93956 6628 64370 86038 10358 57669 4368 2026 93098 88032 57983 64594 9260 16179 1413 25293 32601 11849 65529 46296 37933 38152 64380 48033 71518 98682 18009 74033 22220 32695 58132 76674 37518 85020 84466 84378 75113 17833 91688 83307 32219 78010 4664 97644 13049 16713 68438 11084 42287 6243 76172 67739 60679 17578 21187 15487 1985 85005 87256 43479 21838 35310 24086 96050 75406 4432 35602 18969 4784 14457 56451 12847 59348 60625 55214 81252 34793 98735 6149 38662 91115 12901 8746 29056 68904 87507 64350 13004 97377 63464 58308 25478 23324 24703 77791 78909 50414 5597 39772 95563 99951 96802 89908 64023 53895 75673 35060 95695 38740 7398 4966 27067 601 7968 21664 83909 66678 96515 84759 208 56732 68200 43223 45872 90735 9973 82129 32300 36327 51515 27546 67300 10530 2221 98290 1160 442 96789 97811 36195 4336 94742 19939 72274 74469 95366 10956 24712 30097 3866 24306 80627 32049 33124 61888 10781 55449 75166 71788 18303 5776 58777 99556 41066 9523 65791 79684 27569 80794 80661 51014 47767 24289 34254 56900 65586 56037 36032 81064 26132 12347 6187 5979 6523 63192 10585 42575 92920 86229 96654 21575 18113 60937 60820 52557 99349 9683 20567 14851 68810 18537 74452 93597 16534 47327 81539 59190 82894 24232 99265 64601 49944 93713 78565 72484 55328 97045 21104 8329 63136 50844 83425 76284 639 49750 13217 21455 61967 45108 45510 81796 26509 9252 59740 93163 52453 75743 13561 22767 49623 89309 35289 88557 98797 34995 96320 57075 31348 16907 32708 70514 50770 42330 63233 34661 37199 21701 32258 34476 73895 31761 84424 58920 89745 62446 66225 17247 43848 10688 78926 57760 89115 48041 43270 82703 18569 23703 91431 75405 93244 65542 85181 61348 10713 30269 95698 12932 14180 87654 21113 7209 43486 46005 1551 62829 35079 98182 51901 32867 5045 35402 11716 84048 30397 33039 59639 72907 44330 64307 49596 71073 14255 70268 87282 32971 29661 59724 92500 34433 47328 24192 81361 66223 91665 47679 46257 95160 58404 12857 96176 11881 54183 17747 87079 70786 60629 31622 50894 55013 90984 33754 47889 11265 15502 79403 8062 44728 31137 12815 14484 40392 17015 28223 16282 29273 32636 16324 58137 48197 83886 1184 82563 80565 78723 91533 11003 27008 72657 36459 87555 86995 78629 11763 11053 78717 64568 68791 86123 68455 89666 23766 65679 85881 71884 76711 90014 7279 79185 76072 17957 74381 3327 6867 28430 92351 43756 82668 70608 25125 10559 78961 5900 42729 38201 91102 61274 19932 61013 56489 63627 45982 64223 57446 7125 78985 58340 46322 43067 38919 72997 26292 92099 60932 15940 74877 13535 65630 93455 75635 61346 50102 63723 55102 2207 98755 60359 97633 66342 67314 1391 5022 84985 9677 91621 4324 71848 39126 93875 80438 42776 116 4145 57817 5697 98915 96640 71387 71460 2778 20771 68936 45536 48805 13638 73190 72662 40970 65435 98271 83002 1324 83253 32248 77525 5323 41620 83469 11838 35063 48235 85363 381 49775 28040 86665 36748 4152 43137 34955 66706 75578 29788 21286 37327 19191 94864 18926 96593 67533 67119 79283 43154 87474 49550 8386 57383 5448 99585 8579 57867 75688 63656 59355 30851 79515 76013 86115 81711 58946 76750 27622 94050 66320 14414 76341 41664 8169 38139 89940 47184 41826 22204 43563 66182 47596 79978 37196 7421 39586 45233 36565 91690 19483 20198 74405 36437 31825 75844 40060 5206 272 86295 89637 55357 97651 83998 35519 76554 73276 83902 77146 96791 45655 87796 34065 26008 8762 38617 98542 77601 24770 95175 97052 68326 651 72420 29484 72392 4660 47638 70323 79340 25269 26502 47359 42240 1545 82299 45111 57720 91284 8436 18039 85139 34635 96984 48492 90503 48627 71486 24321 42831 74134 94642 47696 66955 57551 67014 41359 67009 42254 57724 8326 65932 79147 60242 16319 35400 24547 41323 20115 86781 63548 18950 66783 76384 3851 83823 12879 13137 66162 89849 52790 67333 45346 2377 97465 96597 52700 26880 32205 16401 1365 65272 65196 31899 82418 55838 16928 80418 83276 9185 8840 46156 75880 76348 76001 49964 32737 82618 81239 86301 49808 32716 52568 73639 67554 58314 49548 71061 73475 69912 53578 37833 85498 39463 69633 46056 90574 9125 80035 8880 37339 18672 1246 31770 19117 71530 91019 56143 55078 90320 61292 35693 62155 85503 46545 36457 70135 31444 96819 48140 85273 46214 28799 20752 23309 15146 59246 19522 23025 50607 11026 44993 82696 65726 89187 88764 80876 57208 99594 65797 49727 4640 31132 6634 88896 30856 4906 65066 30770 10973 86050 71132 10111 84305 89091 36736 30744 46846 67540 29664 57571 49494 53637 32597 97067 10860 5678 70201 28984 53325 28043 86423 88748 87515 8486 67193 96803 70634 51136 81215 4822 59116 10317 92294 43403 78882 87739 89566 8397 62133 75871 54473 147 93321 15836 83017 10240 19716 21355 67369 54291 35866 50564 81692 83505 63127 89473 12677 56667 59280 12744 42223 31295 2770 50603 6470 94515 38092 75189 49225 35334 53108 19592 66499 39835 43343 58286 85142 57120 97472 79286 84839 95908 75033 94478 78933 23840 61276 34431 9573 99098 41874 95493 67959 16866 37667 94382 69196 12484 62017 6056 78218 49911 91224 94599 70667 19157 91658 58159 57533 66226 5424 98620 35416 49913 94883 54122 31995 61947 80716 99306 41969 95678 54184 45833 50682 54276 17988 85128 13164 79448 53667 30912 10285 18365 88571 10409 11873 92201 64977 29213 97531 41219 34755 12670 26171 4531 5737 18714 51754 13675 176 35367 13800 85405 10079 12402 97495 23910 3585 29152 27228 57805 75173 7144 48688 35171 20275 11341 98052 50984 77681 87001 81873 6357 65263 31008 94525 70842 73302 43566 51271 36128 61762 32144 40062 27150 52311 15590 83554 38918 29231 29718 36581 6708 77221 53357 61842 54244 12767 97169 32587 45104 72595 47161 36364 35419 14063 9793 50869 15057 21836 50114 88990 7142 19127 15597 99049 20270 63126 80815 47619 13048 48229 99484 45677 89170 55269 39864 60379 35793 24330 12896 88374 74008 97697 40065 19657 50892 15020 11751 53149 9009 63705 31649 86769 85483 57266 11494 55062 19380 60969 21677 26882 65452 73029 29702 24101 46974 41820 33753 74922 38963 89002 69863 25208 59330 83341 17561 95829 44815 14054 99471 20689 34506 58714 63811 36538 46101 12150 44033 20320 54713 36133 41931 22669 37503 74078 33247 9383 29878 48614 46082 12641 50467 30751 73261 91359 17263 17650 41753 15890 21316 47371 4787 69782 74768 7182 14315 15662 78282 10856 40893 22108 37931 8601 64821 26807 60821 75630 32179 95319 98479 845 21662 52797 99670 9986 64504 60807 95723 1605 96399 14288 19513 64997 38877 60424 52729 78146 87592 96581 46589 34228 80660 58811 6886 93347 37103 26930 41864 61825 69933 11083 12287 32055 45355 63180 32345 50895 56060 10008 6141 73755 90065 16959 76817 6551 51780 73113 30563 19959 25329 63950 3180 59177 18968 57702 6412 12029 39071 29777 81834 39703 20708 16671 45849 526 25584 29743 68012 91155 21601 9462 81952 66166 8404 88067 60641 98815 33156 67457 94241 51957 86157 53617 64231 58582 72711 24791 66302 84735 8298 94269 12282 83983 19556 3806 44097 60986 49110 14296 12090 20891 55975 29248 59604 42540 79483 7607 27272 90700 4191 57903 40851 60675 88408 24585 12803 89111 70351 40126 51193 38370 74757 13208 6705 67980 77033 11676 83593 50905 97080 60567 68339 96676 88331 27141 60127 74566 63476 90645 34708 61257 54765 50633 33559 20016 43590 24480 97085 13878 24446 38347 93414 4944 49574 92194 97209 45870 61202 22718 13631 56428 33028 62678 19206 41867 201 74717 97118 7835 17804 7437 13220 91852 33356 94464 64969 57275 5404 50584 76853 11569 86490 67419 14937 47138 35173 6542 56196 28684 13654 30735 45370 84369 14279 24185 34375 11686 29929 11749 18392 78525 62480 44960 65803 57602 89867 43969 21648 80843 85237 49802 89041 66517 48817 10857 43664 66614 59541 56729 60606 59540 22948 74568 14003 8836 37605 35058 12303 1884 75485 33113 66012 84597 431 83579 10493 82233 45262 25340 87795 86314 76698 86394 4591 90388 9004 12479 55409 90736 32367 76836 52114 30393 43547 6264 83942 72142 1333 42537 99601 69292 26034 63068 5223 93025 88627 74799 3442 25977 14853 7022 61324 98629 59052 12117 74301 93797 75441 75115 91125 3819 32283 44849 84582 56788 38126 24050 12953 46472 95877 70870 70166 65997 39526 25556 19693 27777 66711 10235 75935 44784 56302 86084 57771 38955 42981 27356 30286 69334 4169 13560 29490 63655 33884 9155 9668 79094 36487 41755 58161 71789 79597 91764 57171 37889 20777 17954 55438 15311 95769 57408 92289 24454 75191 13984 31994 48921 54565 3046 53848 14343 98492 56621 33246 14127 58267 72500 854 42969 44366 41541 26741 88216 24566 46242 15019 84179 70214 88960 91768 88678 19774 50446 26797 58986 81503 61534 56787 4523 57795 35423 76605 72563 57007 29614 36943 30669 74902 24955 74336 56267 66231 99564 38606 27676 66580 3073 40628 32627 99467 40370 90331 87956 87391 1932 16660 84684 6231 76493 49382 9042 79868 50697 70110 42794 53456 30120 79519 97667 2786 62064 91958 29199 37542 66091 1517 83701 29233 83119 9744 45597 68475 54580 87355 31497 99321 37500 87364 41822 17288 93617 623 18648 80337 6084 5290 2287 5490 2725 51611 94816 89306 72042 26119 25146 95049 85223 25426 62162 81148 44464 4379 23202 89009 16143 98281 7591 53575 6183 33297 52480 44771 38537 8068 74472 92489 77258 31274 87805 40286 21641 76227 11885 63575 35978 72430 18335 80734 36680 97930 57165 66362 84031 60979 21163 78828 44459 81523 98723 60571 33309 82486 67391 181 180 62120 43955 13288 85766 81735 59998 31393 14966 37688 12746 56720 48469 8839 54801 86564 72306 53236 76087 49988 18807 39993 35468 49875 42319 7060 22040 7432 70402 53358 17655 369 90720 15263 4037 11899 73948 79256 16958 60872 66984 68666 37936 42999 3568 53592 20122 14120 33831 70183 23872 65708 71580 82653 13064 28859 47587 47653 88284 15653 62137 72520 14840 87660 18586 88478 26207 47777 86269 44491 84815 61085 73213 32445 96606 30624 15589 46969 65677 38749 80763 12335 55860 95580 59087 16283 45086 44648 4569 53138 76217 15601 76357 7123 53018 98734 19444 99925 72127 55886 22299 18557 86128 80773 21373 30134 55424 4790 62950 78968 70714 38719 2856 43002 48275 11909 3935 31414 94758 66389 68133 47037 98858 56756 34733 52420 45792 65371 47812 24932 75371 97047 7760 86332 31194 88676 39889 37470 83545 11025 88643 80029 80217 77420 78610 86810 74573 93984 448 69583 22780 76278 93825 39412 17614 28358 52542 18207 7735 82437 95296 95592 87908 49455 13995 9742 54327 42904 79472 22848 80715 25637 64185 231 8153 30019 89372 26449 29205 63856 78377 28854 77170 79105 62653 73831 88476 22663 25153 15972 36415 9137 99540 73537 89198 96006 807 50665 53143 52969 98699 66956 36834 19529 36643 7867 59069 17170 41238 82736 10012 53050 45916 3268 34652 17591 15817 47628 46132 45682 39168 41744 42796 60202 74759 46511 56151 63593 43289 29097 4298 61815 62618 23947 86390 98965 29418 59532 20142 53377 19283 84344 22640 88196 88906 97724 77695 16879 82809 58153 73584 24091 1445 40942 97813 58023 54318 22326 87198 93364 62651 63893 69670 51019 97908 34251 29355 88359 8328 40818 314 64217 73212 44396 53695 52156 39213 59805 54190 47088 44695 12644 30641 43211 83283 21931 48667 29823 25881 9674 42518 32189 25162 76460 90541 52206 4895 10868 79199 86190 74695 59329 73868 374 12872 59865 36205 77698 45589 77215 10704 19220 79446 21680 94901 78862 99066 67996 34546 89931 5972 27706 367 8772 23213 4878 15390 77412 70987 19209 81915 69431 71589 89429 28888 37986 58063 21972 82867 54781 50791 36569 82708 49584 91737 51747 52106 44089 40474 48074 69688 64634 79574 81512 26778 66081 40284 33780 40375 54098 36829 5601 12008 53131 57016 91785 74990 29783 2963 67882 43290 86057 22426 97892 71080 71559 4221 54082 61519 7868 40069 26716 45596 14750 18588 96018 6805 8827 45569 23852 80259 77022 23363 53295 96357 16458 76480 88565 6739 74055 23185 685 15085 46219 41910 27795 88087 61974 62740 25602 73307 45740 94488 1686 5402 79707 69985 8594 91249 24789 85392 75025 18901 89780 82279 53080 67693 67903 61631 97866 91790 6533 699 43203 67776 956 70456 33079 82532 54013 70303 10894 15546 39133 26895 79621 43251 76063 43269 15581 77428 62465 14824 7355 95417 80852 35958 71557 75562 54385 47122 5056 38530 4610 10157 1429 36705 3207 8150 27363 2160 74164 57559 94526 67922 66669 44167 29295 34003 80130 88904 16595 19784 56340 16207 8306 57299 48682 26180 19847 16530 41180 46123 96249 47758 39737 51916 30643 98214 37166 85202 98984 68962 86340 3665 32643 96102 77304 11131 93489 40869 71129 12797 76419 44604 81999 1872 56719 41007 49143 16651 31317 53168 23751 50324 33405 4502 37045 46798 51128 94354 7502 41885 58550 24346 24824 32639 23271 25500 43770 62009 62460 91033 34481 62701 78918 311 30656 43060 38056 76450 32910 61845 4386 66599 37277 98377 4015 80576 43279 60039 66529 70888 60186 9272 46312 92740 28907 57857 944 3785 32916 23278 82545 80483 69008 91812 67100 88996 41883 68427 8006 96143 99857 78104 28050 87746 52821 90470 4594 79133 39804 94264 844 24396 57965 28182 87916 32114 85442 7002 3533 90921 15305 47700 28485 65579 87414 73762 13748 83214 22262 22039 88934 4043 37909 89960 77032 712 8641 71785 49501 55928 74086 89000 91471 5951 64182 55221 56964 19002 52193 19289 3999 39044 77418 39800 44351 97348 91204 4689 1442 1178 17870 45776 38849 88806 67023 60652 41380 93868 13728 57469 87254 57836 63795 2448 10415 6365 96757 9817 35501 46352 97184 21737 33879 44962 26540 38294 18248 73824 66504 8868 56576 94321 5075 80355 17146 91041 50089 4003 14273 17236 99136 69950 38331 83653 35333 72551 32051 42829 8753 28843 90533 61311 10036 54593 91363 55512 89685 67386 76724 40182 79909 21756 88202 94124 86651 61810 38362 93747 24154 15728 82154 38379 90877 23174 29096 35083 79774 99713 92539 8115 83232 28676 28265 58552 32581 19764 45654 13298 96301 35551 54127 7088 82608 24367 89827 29531 5584 19158 84598 87689 51564 21830 55519 84669 60226 27870 42039 79453 9499 59625 4886 35770 55655 76508 46081 229 87421 77617 12190 12271 10791 80909 16382 43746 22152 73415 61513 33610 61054 70606 36962 92306 35683 75223 23891 56338 63392 53745 24274 17637 66907 46661 84121 59064 96196 84187 55786 24637 64115 62594 17242 46128 99064 24236 1482 26488 87632 20888 64333 73958 94427 92972 95364 64132 19710 82713 46026 48053 53176 62514 74927 3928 42928 88273 26740 71036 54633 75644 8793 91307 41991 46794 71645 97759 10763 1061 86337 34871 65286 94339 97885 30843 58565 47641 5880 60874 84873 83079 47947 41170 75508 50828 8413 84653 11310 17963 44262 53095 32227 29931 4117 42073 61449 89715 41573 56173 59699 40894 1234 97565 87268 75451 87536 12357 78173 63636 35888 74538 20556 83150 89982 55629 59107 84062 77271 770 6699 43707 45876 71856 53442 71761 97108 73242 12325 84860 73352 92159 38440 21773 96853 3233 99172 48419 58091 72192 3388 93871 67246 12320 88239 85427 95944 92234 74098 19727 81079 33223 58736 95298 94876 15950 99787 40955 21230 17011 43556 68232 53693 1571 16857 94765 70223 59264 38862 24537 87762 47518 78538 19894 55645 37965 4964 6002 93781 80178 21980 70876 36819 26579 51331 61939 17771 29746 59808 20736 39924 92597 58315 1514 21284 96659 90146 47006 40533 46866 99829 27064 70294 6985 29413 46376 18386 16629 2229 61847 95394 68335 72570 2224 53218 75711 21969 18184 90344 40767 13900 41853 54778 44872 50748 54999 36134 75704 48926 99277 22693 141 46310 20799 28703 88309 41702 66141 37396 39497 32840 39262 90180 72052 67762 9518 83849 74641 13052 52317 81122 30987 99943 14290 423 12915 60942 94274 99625 48730 82611 91435 79940 80935 48147 1958 55592 12417 159 88605 67844 68452 79377 54328 23317 65999 13078 96028 45159 34738 31359 58766 84325 64327 30777 99543 20470 30064 57926 71760 2491 4343 61219 56865 42559 13901 44071 60406 37055 34118 63525 33181 76297 81233 21030 14676 57809 88760 68381 31396 22721 15264 76106 10536 38550 90023 49350 47783 79570 72521 6308 95971 96475 34806 22644 96123 93645 32019 86091 65548 7302 97242 8837 74154 72507 80214 16248 59334 7211 76808 1878 40179 56444 72416 62647 65129 52876 6996 32409 49429 42141 3759 15784 78849 28003 1734 67464 13063 3755 36513 82561 19116 73290 25438 41876 2733 1653 31813 36409 30996 85920 5610 43182 25752 34273 24679 22688 88135 55675 26253 44597 64589 32865 91206 23496 15874 19237 27332 11986 48676 51023 11116 27709 85028 60951 56682 1252 58670 52816 23594 79785 58170 53361 23553 16894 91788 95839 65555 88162 3566 49373 75968 23012 8275 15652 85888 51867 68671 63250 33892 77542 40493 27559 19665 16469 4264 19643 21345 74810 55554 32271 27001 92965 36891 88280 71110 66718 9609 53402 47460 49078 52995 72122 12409 66455 78884 15088 42074 3314 31124 64421 37807 12712 82388 79666 76424 83387 62336 19100 62121 40882 46062 80099 58855 60958 75320 93454 31170 88384 59206 93038 71454 66563 98871 78361 87951 35432 22989 86072 57607 15070 2255 416 21037 48555 30110 61164 5973 1526 10592 94790 32123 32344 34439 55257 11382 74841 17569 75368 60267 54271 26714 54443 23457 90844 75973 59468 47466 27591 65836 86627 48198 36053 64899 35042 55631 25762 14562 39121 43245 59374 1848 87096 80631 8098 10445 52777 60200 49660 92347 6513 56562 21384 26866 23034 32362 83447 88378 94702 19268 56531 78180 10051 59253 30142 1328 67207 92109 47217 50066 27732 70672 35388 50463 69851 6944 54026 67082 2597 97507 90538 44355 80269 67798 32199 2657 97394 67958 57686 80082 47442 29443 6780 30233 5579 64418 96175 76946 75341 73124 95071 20864 38028 17299 26824 80686 50852 48170 69195 52129 14847 92776 59911 4804 96663 95991 11855 43568 47169 31524 33160 46939 96057 277 16173 23053 31980 35611 35099 29271 94292 72635 82593 50512 22592 77174 66174 34196 21542 40912 57505 14779 88860 1649 89433 54532 11839 86901 28190 75053 86644 3162 55202 31147 81002 54181 9497 55182 84136 48071 36282 80155 7768 72247 94036 30083 73241 6334 30011 27354 53650 92221 46020 26628 70839 94114 8319 39799 19649 64794 72137 95655 55672 59502 70518 2729 28333 55264 21411 60508 14170 65195 68121 63085 13235 23335 79658 68889 94394 26214 78564 70975 34394 33905 97133 56089 77945 31560 40854 82791 44482 75525 46804 18109 39539 44343 25134 21101 71168 7592 10872 23219 47598 14032 79334 64951 47511 75909 92964 12627 91894 77855 83092 18016 74630 67748 14717 43918 5395 10314 19588 37263 17952 4307 87491 4345 45997 6138 22160 97924 82314 61101 58551 60296 21744 85898 96565 67874 52810 44406 42757 4189 70394 67542 69614 56049 82173 64469 45901 76219 21991 99977 37377 56200 10875 18465 37996 93772 74500 7008 29415 32275 96514 43774 78322 40228 60326 82967 4884 10811 65137 60583 12001 60091 97628 76898 5876 61850 37008 77485 34790 31778 32966 86877 44473 10225 53364 76958 88698 59470 45172 47430 92904 14537 73235 69521 39942 62080 5393 25137 83296 85299 66694 97451 27159 96655 4805 1044 61180 79542 59447 45676 29950 84515 41946 60225 50956 63097 16329 93542 45061 37638 13315 50715 69880 54890 45015 26372 17398 40174 4938 29595 67860 93481 71736 45591 37790 62905 88527 19877 51913 66811 25922 89606 87373 6025 7993 43298 51833 12518 1176 34147 51629 86728 83539 28292 58269 92161 37884 90917 85016 36180 25207 98849 67097 15877 61493 3925 58305 74989 13174 50522 47597 22814 96396 74866 16322 90102 14551 3343 31495 42123 84327 44831 69983 15926 98200 86585 41683 20937 85679 37910 45013 82745 48908 30795 33534 42181 40694 79534 5536 51590 59650 93083 1222 10428 38308 35268 15873 33313 22284 4063 54373 21955 10504 83114 75340 74094 47806 93520 70144 358 97726 54504 99440 31772 71878 86292 66321 20220 77430 73714 66274 11301 53415 17987 91745 14799 12463 91880 83877 80252 61484 67401 46174 80841 27020 59068 82257 94712 76956 49796 2244 98574 61988 90232 19696 26538 69064 5486 2723 23836 87 48841 90970 85541 47519 28215 14439 79300 58007 45207 85311 58775 81992 36379 35124 12607 46544 8110 27027 94906 46454 96680 6396 71239 79219 59350 70537 84538 72235 25665 2617 15434 28739 54335 83997 16279 14130 80123 61979 61076 36029 26746 18534 44971 77026 42942 85671 10391 97467 87866 5166 18182 21180 45836 1509 44029 10307 19370 73968 50188 66368 57000 26899 21537 52614 76243 92156 9393 30944 59767 49464 4623 6197 3583 58606 9548 96543 31528 42906 49478 45745 11605 59972 54962 61475 4891 18206 98302 16870 42951 39306 88624 75718 77448 85521 85690 81192 9748 8450 48885 21797 74489 55095 33362 84401 33711 69974 28006 49476 48698 24635 86730 95420 49955 23254 901 92582 72437 31131 45375 40607 53557 35466 13040 70552 71516 72408 37821 13330 29576 94112 79245 84916 6241 67498 33093 19681 27627 49607 49015 81154 16599 93638 58017 63454 95659 12112 36894 6508 8232 19328 16693 46077 74136 21541 83188 20634 76885 78402 97286 16976 80531 30902 81631 2511 23018 96302 5896 85390 38261 36549 73499 51030 86855 87293 61996 28287 89676 97787 91199 74684 46731 89324 41047 78750 58381 13036 53493 94913 76232 86521 16332 25409 14915 81261 47333 13908 78663 91691 20287 51528 7093 87044 32067 37846 27292 3996 46958 26960 60412 22331 67675 31781 70217 7287 12004 2938 93872 43839 25573 64150 8934 3758 5133 36141 98811 97843 411 284 76851 86593 81207 89936 30598 97418 7357 31309 1902 78596 41092 76141 36312 31126 2038 60071 90655 64911 97443 2042 95310 1358 11090 90542 83416 6336 80820 95433 5581 55340 17182 2209 76457 82623 34922 24729 42867 88580 52194 58368 72287 55000 37760 2465 60384 80351 70403 10869 64939 63869 84580 21463 74272 2137 51545 2833 25606 16631 95078 55147 59880 33665 26179 46482 53356 32156 32314 58687 27175 25640 3434 1668 31780 44850 1227 923 70529 71109 88081 19998 85622 16226 28434 87663 22384 26280 75972 30882 95893 18519 68837 79974 61250 40434 4167 93453 48216 59572 76757 29713 3187 31220 96632 30592 48561 74454 98772 41660 48415 45829 69276 38857 11550 27441 16726 3288 90175 94856 64428 21727 59284 34817 8146 61498 32562 11678 73400 48522 59800 305 75672 8102 24368 14099 27982 33961 85877 14262 37902 21098 96964 32192 5358 13335 61075 67194 16598 83773 34718 79573 81804 48450 55527 89338 91928 31637 39985 62747 72352 48332 336 83143 5228 58400 34861 8983 14706 63999 65894 42101 15145 96234 75023 13911 84302 49651 97442 55480 33901 10882 5476 87991 50889 75896 35247 26836 11584 41128 48840 45743 3027 71402 21718 24784 21303 85808 60378 17982 23406 39741 34445 5285 77580 19683 9561 64944 20100 75895 73959 20123 65943 95869 37422 91837 97534 61642 53927 13358 66397 35255 39394 43392 42379 85628 78577 20369 38467 90314 73404 36201 24728 937 7402 38534 58213 73658 72790 3495 73829 35857 811 73250 25441 40721 73680 7085 84431 87633 73330 28207 51991 34377 63904 48196 38502 61641 29167 59916 96460 93780 35796 31512 78957 82706 99774 21654 76531 66298 19424 7283 34716 45009 86718 50600 17707 4402 11615 69253 14656 95373 6738 36267 54997 49352 65852 38864 59376 12170 91474 39837 39880 49221 71983 90338 23047 67721 82389 29848 31275 61043 49428 31941 78883 7370 56615 16177 27860 68852 84734 58081 9166 11548 76205 55724 54361 47704 5527 90041 86183 73091 17595 83265 38505 49416 61221 5434 88980 31391 67085 56579 93811 79854 59509 56486 68770 92473 27678 84650 2897 73917 73039 42617 58228 5154 86505 76596 39358 36438 66837 57962 65879 90709 69287 48924 93326 35500 51635 77726 4223 49708 12960 70171 48632 37905 4654 26580 85372 63050 62604 15641 50165 14310 63077 51283 71321 38216 27390 75291 62813 37394 77458 96408 9433 48323 85197 57521 91924 72619 48217 58346 65120 40450 58727 74531 38376 9049 78696 64517 89488 54844 56362 57194 97345 52282 7424 93836 22680 91268 27402 41944 81151 75550 98249 2527 55689 97412 16749 10946 82329 11679 36536 66209 49188 68965 5727 22862 76764 66782 88388 91185 85317 73668 78193 95514 3459 22845 38357 6990 73856 89531 50143 65721 69902 27503 23314 6637 93141 57958 15957 96436 87227 95248 20225 35065 38320 55175 93473 90412 56541 58555 67528 93363 67984 71867 40510 14165 58667 75260 11009 32846 2961 51581 54924 93659 97186 91169 87429 50150 7943 82926 13824 85241 4419 3597 81119 1283 13246 13913 99936 52863 49468 69935 61547 24470 97381 74116 23334 38351 19432 57634 55367 81146 20960 42327 65558 72695 75658 68087 91478 2166 33690 16943 13745 22903 98110 72698 47881 73115 41827 8291 35642 2232 46148 51911 19591 86696 76157 78219 49865 96321 98136 5836 22839 83898 59167 50030 68178 30955 85785 95596 5985 34581 33382 26439 28755 19473 2935 3458 86325 11102 86351 16107 42488 4184 72034 34611 44119 82501 61235 54191 76734 87856 12332 76068 65610 87446 32632 60385 49655 78031 23049 66740 94679 52380 84213 40263 58039 52287 26931 86024 97971 61658 54690 62180 29345 56534 44877 92906 96388 73780 56363 267 40954 35278 90113 68461 99114 35189 1033 46438 47648 22371 48660 12680 26596 17490 95790 20010 30253 26996 51020 74839 71298 59132 28141 36809 33801 6205 14147 66569 49144 75063 47396 46554 26225 23811 92702 61457 99119 69443 20061 16174 86994 9036 80882 25711 77052 91753 47556 19226 4507 47198 57914 70290 68051 94773 78770 69180 78656 54265 92786 48597 82382 39324 46830 39137 62181 87142 9268 61136 86271 23218 20855 48220 38338 39445 65303 77298 87732 69210 74947 32065 75031 7528 38515 3391 32280 16556 64190 33108 16606 48327 50656 32892 7339 38234 17064 59527 54085 35227 9634 21175 73625 19248 7851 54273 80529 96292 36407 92487 24216 56426 65673 67360 7446 26110 4098 35245 3349 52712 40279 29264 46124 91048 33381 28706 57782 85653 6118 78568 37015 89596 84536 60458 21986 9889 13321 91450 55375 38445 25595 82010 52896 41790 26465 4396 79401 69887 91685 86219 31266 65408 42467 32226 87214 48685 43465 874 94894 66600 82434 87947 19463 27219 1046 48917 51375 41339 67041 75717 19948 63602 8802 23148 1470 94749 89147 49320 63236 47385 80710 65183 25510 1589 89467 33630 47635 52426 81598 64199 92601 59286 47801 78970 50520 23020 12562 99160 84645 33999 18080 15711 93196 75905 86860 22725 95193 53308 57136 80597 56171 31992 25432 54539 57612 70733 84961 52755 34701 94555 13615 60185 95941 9556 45206 26582 82316 2000 40013 74011 63362 95149 8395 53051 59703 59860 18674 43076 43514 89052 39884 19072 51579 99784 74388 60028 80723 31190 32140 32383 43979 77512 47731 26970 96733 377 65297 17363 20934 79495 61577 55676 16155 59803 59669 21405 77927 28418 38692 47798 37649 47282 17185 43164 74118 35154 86132 38779 70664 23717 37755 66830 21306 65412 41968 43741 40730 63845 77427 52522 33330 82013 30888 88235 73338 92653 87367 2515 73554 62633 32736 44592 54228 7672 10740 35811 48442 28574 98065 6702 20572 38059 77545 76406 20201 49744 87533 70431 85525 97494 7079 48347 40358 75732 93331 10560 9925 22833 40344 85487 94628 2203 99352 19385 77810 38465 34779 34653 59961 2324 64043 52523 55587 19359 84182 26879 71237 29655 40408 4100 42801 99962 35612 75421 45201 31602 6940 90005 8490 4942 84330 48732 48422 30115 72338 26190 21168 66345 49686 10931 67152 34727 51925 18922 21698 37516 15599 21950 56419 48366 71997 35696 50689 62629 29034 44002 89756 17042 25936 58518 15797 83488 18784 4732 43635 28945 18082 44986 3723 62471 71964 32571 34270 39797 82803 90476 54096 64273 55730 92105 99354 47208 42961 56595 75134 1276 16835 35790 12502 11592 98129 53260 59626 41280 14608 10011 35004 93462 19126 48882 596 54245 86174 46089 92127 58897 84429 35583 13384 17235 21891 52430 37207 55953 22861 1394 19534 78664 30305 56306 60252 90047 27770 14883 72070 25305 10627 25944 67377 79098 56345 23136 55378 59257 52163 63168 25236 28134 74099 92966 71011 64745 32898 2196 34654 54459 20477 40163 25536 82899 76721 12914 58583 77618 71450 82264 78546 97646 39408 71070 85441 53839 52275 99105 90381 78892 9566 42691 86832 35566 83040 86328 88304 63120 35228 71157 69094 73121 31041 57447 72156 39011 18068 48371 93394 44722 32395 41069 18063 84343 92865 80033 96587 8451 96898 57827 752 48616 51003 34570 30491 97991 78371 36777 30049 57434 84502 47176 90861 7517 86608 5992 79688 22010 81136 73127 5001 56810 51884 35509 69510 42411 36874 70599 16659 27562 32952 11781 28455 66184 30225 91609 96074 68512 85621 77779 73613 90117 28031 70984 85584 59320 95572 88347 49519 41629 62915 40223 96771 13332 34702 92568 54267 55855 434 77839 73932 93854 51677 52456 78972 33518 5634 91646 90083 43822 76754 62006 54882 1484 56437 10793 88134 82442 93267 26402 40529 34086 80754 3000 38557 57006 77888 73623 22357 50793 20343 56119 65631 65397 57414 36952 36547 71057 10498 94440 12408 96776 78158 13960 43376 49968 99112 80752 68968 56841 69347 60878 68615 99015 4144 39418 66656 17573 1038 20150 3134 34722 53359 18908 6228 40143 62335 3794 51739 70195 49256 21860 62145 94845 27935 82212 3774 75507 8804 17134 96110 34840 61172 58498 52535 18835 6873 55296 3029 98190 93072 10 74089 17574 57877 31562 88361 19834 47465 11744 97899 85387 11392 99801 98632 85868 97761 63785 63273 22106 83311 60850 34040 62698 39452 87875 8365 37959 39669 49864 33256 62019 68376 53703 82699 46982 20838 32832 95196 74488 30879 76184 90270 43804 20585 84895 29294 20496 60873 72858 12882 81738 11752 47905 65141 58384 32351 97736 57022 95427 99006 31677 29035 31809 20315 87037 82183 62482 60966 26409 33765 44564 14123 15360 91980 67796 65885 53382 90299 67435 86854 22269 42903 51390 94509 3731 21299 17199 77157 63968 80772 50031 85013 80088 31051 91296 13010 86287 67400 15033 36973 41810 98762 25309 56044 41757 37869 34905 20357 64108 12664 91236 97601 8456 63368 50837 17599 89622 12399 60104 86789 5313 63312 35476 57727 76602 79764 1705 10920 4086 51529 26733 98628 3269 18389 93373 40373 23773 58870 13760 30101 94058 94049 98351 16115 11811 90211 9202 76006 63837 53781 82141 638 45839 29571 46431 17016 62090 17746 3769 72190 61556 47974 42384 78003 71613 86266 34765 48652 9478 254 47397 567 28621 15282 5733 83992 43990 56213 34999 77641 46591 48451 35305 24755 32032 63134 17853 97255 77423 34823 25259 2621 87340 7081 78365 85230 15216 65292 16811 13000 29407 94933 36905 45265 17566 73424 56650 49810 64728 16970 13599 96315 23650 80296 7189 49210 32333 18903 12142 78399 57420 35819 46006 13687 85575 622 23195 81918 3249 50386 16451 62961 44395 70679 94809 87468 42671 12817 38634 33887 84197 64747 49806 33365 71483 29582 70177 57 99950 44623 55022 43126 71649 30898 70025 5351 68763 86501 73454 88466 6758 41115 5114 55889 28669 25587 46301 16567 6491 2461 52245 76806 81173 81719 48702 66044 61721 33237 94689 66415 92188 79494 9496 8120 71383 27223 56106 20804 79337 14043 87352 43794 83075 25540 70464 83157 35755 74415 87701 48894 45200 775 15125 13503 33718 38979 98926 38995 52409 519 91257 91539 72143 34105 54739 32570 90239 94729 42763 49477 65986 67481 98156 42363 42325 96334 44220 89809 68181 78258 7263 17449 94371 23310 25652 15739 79562 63474 98242 89196 42344 51986 63952 85240 73656 8307 9161 16896 44740 58151 55764 69329 59781 39595 79765 85061 22571 39613 78427 9094 15046 5231 47213 87547 84656 28690 72867 19445 29809 81266 63605 98470 74944 28800 69435 68660 87177 55197 76668 51434 90818 90178 25920 93555 60562 1790 47715 23166 14082 92361 66981 2057 27991 90004 38972 37694 95644 33710 81650 29175 18788 58321 3873 98267 32121 54205 51656 23182 57972 42960 46465 59568 30475 42224 23999 96512 32200 54201 42623 60445 40595 68382 5573 76487 37233 89341 65569 94785 76259 34686 37253 25893 17265 18214 66933 25891 26313 45755 70230 39244 20665 4260 63370 23738 4244 97360 83777 27769 90919 40411 92252 20681 90742 95053 84808 25087 29955 63979 83007 45782 71258 77371 43520 67054 35488 90460 99768 69275 89998 50989 67342 14104 99460 28483 81974 17043 16293 44474 65398 92412 70185 57350 58887 85944 45458 63594 58263 53090 85100 89144 72592 81329 86738 50952 50924 65583 89571 93954 84074 80291 42881 40618 4768 5196 39134 27958 53991 7741 23818 1528 17049 68894 71484 37115 76951 64924 13926 73928 82855 30308 82837 55004 88224 49185 82450 28724 16871 59169 71092 89910 3519 99464 63990 40221 13098 1043 65099 47870 20403 71745 659 74357 42184 20770 69548 14766 25488 24555 58489 49362 13283 6254 16576 70489 78939 76163 58184 84286 83868 93514 97725 46043 33439 31737 90959 47665 27581 25278 69861 21277 93972 93556 26039 82643 38277 19112 1676 60230 24583 30946 62614 53381 90776 18728 9074 67267 73320 80409 73435 22730 34373 93683 91541 25348 17506 44949 13216 3426 59380 98639 26932 55272 18954 10247 62221 4118 89029 14206 94151 48313 87322 13575 30884 12711 46327 50363 31954 89014 93097 53538 75037 23492 15279 93682 74300 12135 98042 37235 92140 56637 16573 87738 80459 84316 46847 65681 68855 9901 84530 16565 7188 97126 42738 2292 54648 2136 38473 51892 40318 64798 82981 90597 73367 79996 65588 37419 45135 33445 44929 6916 24288 47894 46160 35439 18247 31241 36605 14069 74511 88602 36839 40432 83555 75492 16826 64929 70593 196 62587 18946 25107 73938 84993 15168 94960 27092 36722 72171 87236 5009 2860 14664 22044 39817 89410 26603 48897 60298 46348 52731 81073 935 50174 87581 11690 74807 62849 76895 64396 70459 46074 30361 67331 41441 30000 43139 1066 73175 27882 47300 36564 44457 75198 19241 75764 26525 96719 8720 86026 9299 17452 47808 73922 42619 63743 85614 68097 70300 81641 43601 45813 86672 94184 69280 36573 73563 96294 23916 79768 33116 42025 50199 69363 62515 24038 28979 51610 29966 71187 97234 66688 46040 39261 51257 59202 90904 42646 57451 22570 84428 81668 78310 38900 31727 97056 54154 95475 48523 91822 23973 74786 56849 86537 19408 75114 66581 37545 64492 49657 71753 19358 41511 67113 53158 25599 87022 59875 33640 77990 66396 79880 79195 32170 33571 64110 1837 48722 66962 9872 131 41995 41002 67237 20388 20502 89632 65327 19892 81813 23297 45653 26454 40665 96180 53539 1477 92482 97156 69209 25360 23579 75322 99659 36955 44140 85002 36725 29890 4854 67379 10591 84843 69247 51889 39685 16708 85116 29002 6706 18343 79727 58974 71999 31676 23521 34769 12869 67883 62658 59733 39608 8271 54584 98859 7614 54353 98577 47435 58028 4558 71458 19212 22994 74958 4401 85478 91483 44279 72407 41662 59490 44082 81497 31799 51879 82029 39917 58497 67249 31186 39346 22764 48195 82783 31928 98410 75779 9900 64669 30765 94661 38421 44945 64493 11576 69956 50658 9023 71610 78692 54776 98358 12156 38548 33527 95505 57053 58634 52753 36230 11708 50291 35615 98162 87629 85349 10913 6392 76237 54525 84142 24063 46221 2091 44081 90441 12931 16335 74239 28007 29983 74523 43740 79110 34351 35549 42946 28787 67720 45875 64609 29964 55516 41379 59881 10598 63616 81217 53929 10214 94374 88281 9211 39778 9568 3446 87929 24834 47937 96120 37696 53889 90697 2745 58257 12259 9259 71781 52463 54512 36746 16850 50173 60027 5330 20671 44400 98560 27328 48344 93901 11689 9502 18405 46368 18450 55038 15994 68679 34994 65002 3538 80849 23400 39628 18871 55522 24546 9712 81280 81255 42894 58681 73103 48915 72106 8367 77854 70852 81673 54174 16977 10798 35263 97334 73844 62652 49097 39336 36125 37814 55639 96242 2157 2101 63778 76283 66062 44617 97398 87996 90744 9596 54822 84047 52173 15690 58806 92730 81812 47421 34523 1648 55287 32721 69279 97035 28668 77738 11697 71010 23928 72915 51951 26085 68522 69353 92617 72760 63725 88339 72963 92494 45571 57604 89598 21169 96643 7873 85837 78429 2456 44023 82084 94905 56920 31678 92995 4814 18751 94802 5125 32358 59622 90151 6147 7328 58485 24918 1889 34307 2090 39724 76623 6688 32039 22944 37242 48748 53888 11145 59850 6240 67977 48673 62525 45918 97430 89307 3651 31698 28126 15349 90796 76311 32539 29850 77166 95682 46061 95308 11308 77497 14520 96930 96371 20050 36226 25759 6786 54602 17278 5003 99776 92546 74304 56438 83257 34872 22396 86470 20452 98258 50929 83299 86168 16460 6512 89136 31219 45303 78242 50360 58686 42479 69079 73450 39714 77948 37746 31217 72267 32657 52754 56683 42426 88233 9418 82648 55612 45132 86386 76941 70075 55231 66937 84642 41439 46899 98820 12816 11573 63551 76777 83347 34532 33802 74479 22007 5192 74087 49879 46753 56919 93348 61446 64551 59385 50124 41700 14950 28530 56540 47360 76160 75136 4090 83240 84357 52825 2400 15205 97835 95584 1999 93375 83562 22103 60599 44517 26723 26335 75541 58868 98389 39567 30936 18437 9657 76345 827 63373 72371 24976 36473 35647 3293 92544 59019 38884 35924 24252 32294 96247 95945 25312 43682 86581 72253 95859 20346 82465 24748 245 43229 59126 36406 84301 84014 34383 91777 99963 29037 65645 88118 45097 19751 75948 632 86836 70589 56203 44644 28635 72280 298 75956 41561 2171 89015 62892 32166 94718 14294 77124 65934 20506 37898 50650 24202 28010 63125 683 46618 48940 31672 98962 74261 27924 16106 4263 85512 84572 6155 22967 13187 63541 53067 67862 89067 27915 90662 16764 74645 74728 99762 18589 58341 71055 82302 77560 2362 73107 80706 13151 88752 9324 24940 17969 85994 66615 20227 90524 51773 60250 72390 5517 95535 56246 79404 57785 84185 43216 26993 86465 88006 98325 75146 94544 58313 10001 53503 3163 28369 48928 55149 46907 53468 27125 50212 36369 98006 70098 18715 98183 58557 53091 62665 94538 47114 53871 61263 59125 27620 36780 4467 27240 82408 17410 92863 47363 17652 87611 37210 9037 93468 63378 49069 32735 79810 27115 98575 57086 22107 85553 77096 99211 86605 24297 33992 96162 64073 96174 51415 21254 59573 1494 59128 21415 5518 14064 36162 44487 94643 90009 32336 40282 71790 22829 94536 69984 20206 12903 3986 20359 38965 92807 27624 20339 64778 43516 20858 31746 15806 49338 22975 6818 47540 96720 14681 84363 34531 57279 42640 53510 61323 2826 52361 62945 95162 1842 64739 3137 7307 2889 79784 21642 94781 61208 91911 94815 28611 91510 82603 85599 10943 61950 81210 75324 15988 5994 27734 4626 12526 42586 19344 68765 68739 53782 6407 61914 35839 88336 76522 33278 21071 25482 56295 90190 75715 41141 54665 25957 14500 31864 26201 24619 66689 62638 4254 61209 33615 28877 78581 21784 49425 76352 38883 71919 47266 54727 72530 32490 50678 9337 36796 88914 18355 45286 19153 70690 66632 11147 80460 83404 68139 93408 24029 70607 42666 68599 12298 49504 50750 95948 6181 27303 3227 20380 54121 4111 51734 72357 79735 31277 49288 97287 10788 50663 33009 74267 82942 9717 7966 45250 29300 32052 27923 55240 95730 51842 98352 62423 64681 27593 38573 31428 71397 29435 94533 23969 90493 41344 68393 97979 83103 95320 64028 43453 61023 33369 98534 24156 5386 67897 99021 32152 32983 72799 39904 34195 69362 1631 38075 95130 30513 13945 74611 30248 18804 92286 76644 49880 98884 18036 79966 85664 27053 77291 67027 25315 1761 60453 2541 57994 4300 94461 22121 20379 27937 41936 58972 11234 99912 52304 59886 55801 29754 76169 45831 84983 48406 57257 24205 97265 77884 89342 92006 93540 34327 36124 97617 46291 79080 32722 56138 37810 55769 97877 69458 12704 62907 81945 28069 18511 52263 83807 6581 54968 72334 1399 86145 92606 78776 84872 20197 23199 22455 97907 27880 84812 94385 63848 59336 21751 84063 38339 52415 71849 13150 12354 49190 94077 90826 21724 71027 93248 67519 27630 94814 80658 18559 86650 58880 13873 15713 53894 78368 82592 49625 70706 53066 16890 30170 30226 60745 7696 12028 23921 8196 87552 76755 54153 39276 10021 21896 40329 15786 84929 38251 25722 26101 86620 46707 81386 49322 56725 38240 4200 18145 75379 10429 86527 51920 73567 3558 23749 43726 63666 14068 3112 66662 95024 16786 69930 53432 43063 93089 53697 56724 73447 80800 32426 63595 88609 63409 47667 31456 35772 72552 16578 94949 19780 24341 8305 28950 53042 63533 58867 53219 23270 93333 75684 15389 31056 49650 69382 17606 60020 53675 14724 1970 78519 27811 38223 63961 43854 45905 36248 51356 98107 83329 77824 61989 8162 5307 2083 63151 54405 22008 18757 24783 5571 98402 75013 48383 96530 34359 70310 59667 28060 70401 51474 74262 95013 7161 49313 81351 40782 44403 28146 20847 7108 10165 70190 47302 36554 96929 39298 44668 84003 82859 54088 53960 35036 59770 89031 58601 78782 69130 36414 66810 86248 26698 52185 25320 90998 51774 82885 53850 31923 9576 27025 86743 48754 61728 95851 38196 6037 2959 24935 25112 87106 47054 52274 64201 2496 36232 4207 77153 72201 67777 97429 33808 70526 92860 20446 52592 15453 88874 20240 52030 86805 10879 47427 16803 63682 16261 33971 32251 55776 60520 25981 94343 85853 23636 36377 4616 78379 90947 63215 52510 99808 44787 65402 67588 42304 52935 40498 86363 87195 40234 87518 97297 74594 76096 44441 37231 82099 90154 17659 41877 79022 93174 5306 59493 15894 5050 93192 99175 62270 7216 8019 98059 17902 88055 82551 6997 81067 84442 93358 76559 34961 88649 55322 58335 20044 50944 95969 64384 61230 32741 18845 98360 86612 24431 20371 47312 13124 52577 90220 23858 12845 94840 15578 26614 58504 6213 5515 39036 24993 15465 15722 17345 67057 95256 17099 21493 53526 5319 39530 64248 46360 88448 41787 17755 29566 62721 96352 91058 98760 84188 36002 34265 52147 17466 63829 78739 56311 79511 83194 72812 59244 55309 1768 92067 52878 40853 35080 94035 34633 89663 40570 37940 81312 9815 96759 70938 44930 52722 20051 83046 60207 6131 36655 24889 69682 89800 10701 14692 14161 84657 40938 96857 36238 80605 73421 9270 39672 94909 97147 59603 818 91399 9222 16135 45040 98766 96588 40105 83037 94710 72387 2423 3216 4747 56111 56046 17472 89592 41651 25789 41546 53534 74735 33288 647 76354 73332 53606 54303 33607 34289 74130 93733 32214 55123 74638 20152 18155 41059 83573 45644 91494 76517 73619 41605 56678 63560 905 84946 29370 62436 72583 46695 79791 87021 55402 46840 74876 49022 24155 16068 80228 97707 62281 19274 9052 8799 58465 74052 37108 95178 14923 81273 75179 98995 73979 77498 24964 92057 89176 40901 1223 44410 76451 12247 88803 84523 24764 96034 55637 6942 86981 79447 91472 9826 40915 84773 22855 40057 80110 71007 82088 91301 72315 15956 80941 65001 85731 91746 92733 17090 89554 36199 50669 45758 79941 62487 7397 5788 8534 86476 39715 50392 88407 36361 12106 6079 2159 82790 32037 30769 56320 84513 10630 24984 84973 7405 76440 32845 39965 75748 24262 352 38450 68568 10765 29885 83028 70522 45495 4861 64770 6135 42313 20877 11532 9149 42114 98313 20557 97095 50795 75100 34642 51171 18491 15414 78644 88504 87674 59172 68863 90416 42352 49514 17324 2857 83920 5594 78852 6276 90615 85384 22011 96318 2903 42695 27911 19207 6546 18543 91771 97593 32755 94854 16117 61268 21440 56632 75148 11043 10569 40448 83716 14524 18249 28498 14655 58678 70004 93587 94772 9637 75804 14410 26007 21438 16689 36030 1177 9701 19188 96842 19508 85088 89134 41351 51430 89094 6121 30760 61628 38903 54697 12421 13334 82946 3115 99603 74439 72792 79102 25189 2251 12063 7790 51188 99626 82737 64103 69835 19754 26052 5861 15403 40568 44910 89222 4203 8296 65273 1190 64923 49117 40224 43532 88297 22968 52539 25821 57329 99498 4120 28037 41720 45935 57363 33488 22521 84124 87494 39488 70727 35182 17463 64092 44890 17790 47105 31875 79332 28155 67724 21211 29901 34524 91593 88178 86004 82552 20915 58083 14305 46423 62164 14222 24327 67055 88096 8206 77875 8618 63089 25866 84882 24493 58242 14220 354 40340 50533 58115 2393 81753 58410 21003 11148 43415 72151 6636 32857 47177 38504 82463 61517 51253 3622 28125 62093 67913 53562 96020 99902 28997 59522 24763 47727 28929 41247 97022 52503 21862 34218 96255 99694 46918 97474 96246 10444 47314 43916 78332 41227 5821 32042 59252 86021 13194 95430 17262 94542 96893 25209 12527 45578 5349 5887 6060 43022 96343 33321 82523 81546 98308 70778 73731 64998 77900 86767 84879 21832 22790 39623 68193 79074 76908 55039 99428 16697 19568 265 7651 86794 87576 78743 88853 4611 6671 80391 93891 85934 13689 1014 83698 88423 12823 25605 48121 60471 70968 95823 37791 63544 83160 75558 46229 56445 44951 14079 93601 32330 80453 63022 1743 85873 72966 81187 98385 67756 56618 947 70720 62984 29007 71498 95978 46584 42315 26087 49525 95821 87736 23793 72017 30880 58420 2263 34483 44958 54403 74910 98217 22280 49447 95499 27324 34612 31267 40414 13022 71112 60414 22766 72955 92268 52690 85295 1883 60121 18863 71368 64958 87220 43035 64758 12776 76714 94654 17194 93350 91693 17213 29712 4453 17175 82253 58483 54639 27814 61362 84418 51009 30104 89454 69595 35822 21007 86060 52366 36260 68249 57347 15135 26037 6609 12365 27087 86844 89607 3827 63600 59162 7721 68780 93224 5487 89046 27852 35496 54757 73679 42051 61679 58124 55108 51312 4109 39118 93254 72064 83050 73630 87857 24333 79642 89172 83457 93604 29636 71386 6133 47378 13511 9513 29441 97666 28314 25984 73871 49658 28457 71971 89007 31776 93086 11229 26428 79470 95770 30161 25262 86331 30090 98503 21448 55922 4081 24861 24240 52530 92583 35145 25004 13657 394 87975 40137 46145 77000 88818 19698 39391 1202 16941 77832 40090 63445 91873 59995 68786 85774 94062 62955 22252 77403 79171 94388 85389 38286 64487 18927 48416 24425 24268 94370 52372 17656 53769 12558 70138 8183 29207 94569 43699 43861 7648 84220 63633 84488 97454 50050 60753 29377 10329 9707 99797 88314 21759 37702 89969 41273 10971 61550 88424 4883 28943 81069 11288 26552 15255 99779 10094 64641 55514 35692 57820 39597 22893 91442 87987 99276 62832 22282 5757 12710 90071 99886 51755 65389 8052 52599 15437 2260 25250 1316 49722 87300 1882 21234 65831 90469 72675 15005 36004 83947 31557 60428 80789 67084 95264 5489 65318 85538 72912 71069 86275 30597 90965 79457 62165 40431 64058 90915 87776 43395 47325 2242 99837 80507 6733 70385 71870 96066 2741 11417 64491 11309 291 51419 76248 53891 70799 78888 94922 63978 25609 67886 13770 43430 4973 38125 62245 65465 8523 46254 47804 75738 19047 27740 37092 66079 29551 14693 64768 94640 59065 1345 99054 79928 66152 5810 85979 48683 49910 44550 44271 28525 85177 33529 32313 97963 249 77842 47337 12699 24487 83374 63294 3981 44093 34569 62932 78483 24299 59427 72518 90279 40885 75321 6787 40761 4848 15683 2634 33979 20697 17297 16056 67271 53343 8487 52673 73305 33487 27168 19121 51504 65312 2873 22929 7078 86055 89873 14944 23032 48625 80244 49720 93861 69746 27862 21427 76279 77904 33148 371 12813 89628 7714 51636 52058 22420 55920 79054 94803 13337 22119 48590 9276 33458 18619 64454 4753 72801 11683 10795 86845 18687 58399 68483 15055 82400 46304 57763 81525 32022 82881 782 79954 93078 63293 39230 17378 219 35597 72825 15834 23569 20553 58639 43286 9620 48061 38269 61779 61253 8209 89313 15366 119 24938 23249 26089 69344 60335 66036 44138 29197 96205 52644 93149 78742 79315 69753 64510 1364 60459 42780 58232 25430 21080 52572 74131 21130 20350 35513 60155 78423 58068 59964 70618 41875 94766 82338 95620 45278 31101 43508 20014 69969 75416 41856 47218 60826 78598 53310 72852 6401 95815 20374 8424 66314 81259 80635 64990 30483 18362 78915 4371 97528 27045 43908 79953 99555 94750 29925 97252 15347 5800 63313 20182 56963 67060 68195 60211 458 5021 20119 20038 65988 18640 17851 71520 26874 30076 47968 833 82245 55780 79252 82935 33815 40589 62565 37085 65917 62 51077 5663 34622 7460 89104 62850 7563 24914 34097 8332 60333 94887 20091 97236 8969 90462 80902 77893 51340 28544 94626 72864 13381 54433 44193 1835 2534 52996 85159 29833 41350 72404 46892 62784 25012 37526 95504 46931 13509 11324 82972 6487 95465 18287 14526 82189 85791 44687 41688 51206 45864 53986 48514 47085 71593 23848 90340 26963 47986 52597 46809 77956 69166 43600 80833 16626 60191 32125 52236 89843 56684 66847 95148 68831 98115 73557 62630 7896 37121 36984 70065 49791 79490 71221 91538 23416 6261 94424 7457 20524 86283 23198 39116 59978 85943 13932 99759 7878 8299 89520 97731 22997 99431 55927 82014 62108 38763 2068 40084 79375 48680 43394 4417 60280 30925 69294 65308 26673 82188 11414 24105 90577 99007 504 24308 1347 6483 7940 13100 64967 25059 5209 83306 81155 90884 20600 37921 22648 66379 78344 89407 39946 63841 54818 33558 18760 59920 50888 73174 14863 28961 71859 46547 61594 69763 94752 59763 71189 24903 2089 32281 17232 90891 54315 72238 43501 49378 71669 17000 91484 70945 28776 9859 9830 20071 19893 34929 33490 45327 64957 83482 3991 54302 4420 6156 71440 24247 27050 49128 30316 64553 64788 30757 18550 48850 39321 69832 78874 4438 32337 92299 40931 43717 32013 53568 72283 46042 36483 42762 62764 5471 24988 5723 92504 84448 49952 9293 45349 81530 45049 84948 61205 95615 95931 46913 9469 4455 5374 63049 43454 2944 41022 81405 86486 51496 45993 79531 95022 44440 12761 54989 35153 44720 50933 86345 7585 92029 70429 94610 42398 14413 23483 99866 82117 87049 87005 44318 41009 53809 21989 24217 97187 77546 3370 48594 50670 17992 66480 79990 15645 49091 41829 34085 17736 93618 24996 27785 36860 63184 79513 96024 17728 23795 26429 40743 83694 36953 52696 36332 38944 4182 70068 85189 14235 71621 33298 3965 18415 52531 26669 52564 5759 8340 74223 41018 91436 87670 82929 16356 31394 9482 10650 75323 40488 36245 99574 89207 42687 55980 78917 24631 89451 27803 73045 62445 62924 23074 8942 37315 47223 91095 29657 60256 18168 29031 46655 30834 51672 21598 72055 35061 72752 3589 95223 62596 81418 72067 60602 32502 60387 61648 39006 79632 51449 17376 92279 3087 22402 32202 38795 21489 59343 14742 36799 30354 86382 38735 79376 28944 45547 1888 69676 45388 66876 76650 63094 82242 14661 17325 70159 15719 54563 18964 79655 9423 33395 63980 56566 49266 94074 62287 69219 12243 77638 56890 19052 96230 41082 99319 84769 87922 49310 73430 55012 93234 7155 90114 2243 98505 64818 90386 93035 57253 70108 36859 49692 54773 24457 70659 35019 42061 36495 66770 90654 91026 44915 82414 48395 49496 76016 72340 40054 53437 17141 16930 84813 8382 87157 5169 78907 43729 33151 69205 75534 21944 64208 30317 75457 54961 75034 81961 83641 96630 9520 94842 99250 92726 71384 55104 51207 15129 8228 42323 21971 41198 73408 86503 90683 34425 40524 54847 55802 44964 52926 24137 4195 95562 50498 74763 34562 27759 52246 46773 6983 37938 45305 38688 26783 91111 54732 45459 25336 51264 65499 37631 46406 4599 33462 63872 50878 21890 55119 85956 41337 23152 90456 38788 6670 26011 91512 86806 75302 16643 67096 79029 88223 13697 17735 68993 15910 72490 13494 93252 16552 38274 91239 25550 48641 20575 58819 22474 998 48447 98658 47057 23341 4879 69878 21387 11491 7840 48539 53471 16186 55349 82763 7415 32680 89575 11961 24574 90464 62748 86131 29899 32128 883 98405 99024 90685 86606 64686 20566 81206 92400 26549 62676 6751 68046 91601 30270 22373 69594 53893 29326 89974 95292 32976 52138 13904 42369 60634 85772 2143 69228 189 24675 93681 71674 68164 92010 85151 39042 70063 6621 68498 898 50668 7755 83535 64527 48288 78468 26600 67340 93755 74862 57996 96506 59351 68275 1124 37929 61698 8252 52234 32785 11362 88009 8771 70666 7529 42218 87649 71248 24118 64243 1375 84525 94164 26910 7807 79466 63332 11547 6035 70953 17903 37945 64721 40108 97562 96130 60532 84334 55681 34857 75886 76858 99207 87900 8751 79338 47601 56135 73223 39842 9421 21416 17625 31644 75472 28560 38576 35307 38154 89358 56535 13393 69237 52699 5451 38187 92908 35128 46945 62450 65310 376 21852 41704 44160 70427 38105 84776 38122 21314 44595 3142 79847 23438 29909 11185 8446 49231 14941 57192 88256 20247 11562 73778 14046 11897 98364 54207 90754 94821 7953 42043 52471 8178 73451 97549 5906 55025 48910 79771 11658 83418 89005 60089 10641 98957 43618 63388 20224 94238 10608 77385 35869 95915 45151 74577 99883 75869 83993 97077 28106 52137 65363 12661 87211 64512 43267 80485 13512 60423 52859 79701 72873 81721 12172 8279 95387 16038 77240 84151 1851 76567 32472 11951 28219 46968 44973 85263 27217 97904 948 78541 85132 88052 3529 15632 21424 12235 27410 88740 66958 30344 79468 23354 955 69423 72369 72700 24187 40508 25826 65215 82003 22691 32576 74299 45474 30068 20796 57921 18632 97140 12232 59969 99489 66769 62694 76465 60055 54223 78902 94827 28281 66071 562 57463 61558 59326 74211 41738 27818 7448 98913 68314 24788 17605 24626 42424 26920 15809 83361 47246 9703 84373 29630 25218 13762 8785 54634 1063 25611 56784 44539 4929 50047 80475 7667 93569 95749 81725 13485 26392 62683 93602 5931 29339 91684 78853 13464 26663 94681 62535 11902 75078 27142 89653 82992 61732 39843 8582 4340 89567 61392 11753 42286 72320 91905 63847 6928 37850 87711 76928 40190 53299 89616 96111 85882 30417 36003 96370 21261 87422 81859 85865 85249 8223 13279 33068 33034 39987 61402 13243 92233 27848 51122 16029 84080 84758 49434 72182 33250 95961 34016 97980 59462 44732 32607 14083 3102 67090 42183 68240 45046 98959 91066 63897 95832 62003 59113 15106 3122 94285 56864 88225 37491 31075 95687 33766 77894 45854 88415 5765 59217 2666 10575 69217 89913 38597 63825 55036 66469 82586 27374 3438 74963 38819 76117 58642 10173 1021 88036 13032 42751 79699 86545 59816 33304 34889 47631 3626 91467 97894 78506 92413 41444 19721 42438 51458 42163 73877 46880 26456 29157 4697 14181 24115 5935 75863 99998 49746 81209 36188 23987 38670 27401 23624 53742 22147 72718 82332 79532 56529 67771 9720 6573 9509 85797 63422 75242 69542 92761 95728 19108 70900 59762 23479 33985 91060 67240 39962 72519 75979 16980 36563 10910 59308 58843 35760 2131 2887 20179 9131 61499 6560 26174 77984 69455 7616 28448 92224 48556 70006 25533 75613 8606 6188 30951 42533 94303 44671 79607 48535 97283 70118 57346 58421 55421 17447 74279 30796 63402 97802 8348 86970 43313 62144 83519 3598 66976 85872 99442 25314 73236 95636 23602 78458 5106 77831 46353 77190 28987 35838 33209 41440 61814 91005 61317 12662 56578 90872 52404 79679 54583 61365 86364 68675 45560 47441 46734 69731 84652 39460 10475 3354 76255 43276 55680 96822 45546 56624 74778 89276 59702 33832 33407 26798 7863 86601 10304 9401 77926 71933 31755 57444 66950 28473 67881 73820 98865 60134 51810 41718 12140 7736 97730 90406 11199 46806 81185 98510 12356 77908 76635 92404 27131 3292 43679 77696 82146 87199 42789 59992 31592 11616 62247 27103 36370 9152 44931 24667 25421 66781 26649 86957 90819 88847 90585 83073 17731 58874 63109 3231 5410 42270 88682 1933 4233 13789 47985 47573 14489 84560 36115 42303 61787 15750 69076 27571 30528 36597 58768 19435 8140 94920 45244 57871 77555 55244 25058 8241 74723 37609 61425 62680 49521 67806 47908 18726 70392 63461 98686 27090 96672 37450 6848 20161 98548 16098 16591 34083 81478 80420 32694 8240 86866 32923 48564 78107 51477 48309 62376 54009 71587 50268 8861 56503 75503 52066 19273 2740 819 842 36876 24624 11051 50570 42610 67906 74992 44851 41377 16568 33410 91970 31981 99584 60871 67943 13718 33441 40593 26945 52445 29397 93416 71796 83398 73239 35344 32024 85704 34679 4241 4785 38941 23193 20655 6160 53768 37189 86659 31409 26258 54658 21557 39440 36451 6385 84951 77202 57069 78516 59211 88823 93886 21634 15921 63493 2451 5305 54495 63938 1821 6879 87271 48736 99719 34713 87664 10054 92573 44124 6001 46988 79859 740 94641 92745 89376 5296 44788 86188 51208 56655 25213 62118 95332 5599 92930 93950 7611 45959 83781 25534 21131 77781 52364 88727 15490 70436 24088 82590 22965 95007 1914 235 78584 72522 34742 45001 64156 99347 80949 11856 90639 80333 34110 36052 95949 40620 22170 44291 67719 7303 25523 93816 48773 25292 2718 13831 64345 50910 47163 70423 42052 41191 65449 72738 8697 28896 69981 13203 37371 82985 25778 200 30452 15275 78746 30295 65422 23002 49125 28486 28672 47056 35794 45391 73728 45668 47219 43075 759 91994 1895 7864 49243 94300 46587 22111 90565 24339 21031 67706 41043 43890 77091 53388 15704 13963 97455 96077 60523 40887 38969 35269 28030 52854 9047 80137 25384 63934 7240 28964 40542 40462 82849 79378 61532 88389 55248 76937 23551 14141 31 22747 59260 84858 76281 98664 98378 63815 63352 37964 38923 69623 73183 96980 51273 53567 59046 5408 33228 92850 2321 34593 13600 61876 53748 67337 18504 46241 70146 97615 12394 88825 45598 5750 69787 50621 65920 79907 40659 50843 57091 99457 22917 62787 92540 73014 99544 49676 78540 65014 96691 35483 65933 32824 14341 21535 35992 66164 46158 46691 51568 83034 8656 27182 27584 951 55279 82917 46979 29665 58210 36142 87204 10638 84091 87409 10404 86030 6929 89246 84617 46555 25783 38238 2575 75010 78885 34343 93434 99210 63259 18560 61535 36535 69610 83968 7608 28566 92248 13228 90594 70577 39265 93507 14629 79500 34820 52875 55122 57353 52629 72005 99378 80775 54922 21343 28240 63754 62959 13584 12525 70441 66713 39035 85104 71479 3210 87280 84186 32295 37568 17307 33535 75362 93323 90598 27558 26940 52550 60559 81576 78487 56235 83735 58956 76313 88895 36278 50239 64866 15069 33825 75202 70350 7941 30093 136 17361 53878 92737 3966 28959 99606 92497 22323 89825 61193 89078 15118 87571 64184 89784 66444 40457 29417 77447 7815 90711 40320 41578 76846 23692 95779 10416 32809 29573 10087 40804 93266 36629 71020 22096 38297 6065 42750 61107 32130 76291 81958 94333 79917 50370 5884 37523 98732 88821 85010 34856 42526 17327 18448 15656 50977 75988 56390 85753 23037 7899 9232 92222 3132 82483 72460 35944 37510 22971 22895 92924 91545 47655 42436 62357 84024 25065 48232 13627 57984 8338 55366 33876 6286 83331 99704 48879 24793 66883 68067 29183 11091 32589 5764 54511 67654 26806 73804 96900 48426 38054 60694 59120 69436 12020 31327 30063 96425 87936 68448 44021 64979 1369 84767 69051 79951 54425 36836 51316 11461 30603 33192 53616 3412 51256 71429 51490 54807 18830 55488 15620 91946 43414 77715 27506 3534 43317 88636 6039 203 98175 75348 35681 87788 16945 98043 24283 48839 71970 42239 15227 32720 11163 59727 63295 35559 41604 7318 32718 2769 49158 70127 96575 53169 94458 47227 14230 71874 85171 81095 53488 38960 44959 15571 33076 91669 17726 70787 81599 75402 2099 63857 12143 16076 95854 93186 84709 70277 4064 14711 41407 64882 39490 20327 20957 44594 45041 23141 17984 73180 53240 20301 79948 22803 6812 87784 32327 65637 45377 28504 55302 24886 74234 56273 94187 33070 37020 18893 30116 80015 25960 73538 41064 56009 31623 82194 82649 30468 18060 79399 52898 73407 462 32016 70954 81232 24952 52344 75478 37476 43949 59467 72256 15346 52940 77960 55621 96520 44316 65773 73393 3797 35764 80383 2663 97959 61492 56998 406 22421 70828 19988 46863 12413 26192 99050 61808 35703 51653 42912 35013 28757 5616 29368 14122 30581 43044 41983 90402 96341 1718 98041 59397 35218 86943 80951 68223 39928 83467 28920 71924 35635 66192 79815 35094 95665 3573 19684 76441 87723 70308 59053 56328 42478 60633 81010 62512 44674 71238 27108 2570 86180 33340 35037 68958 14406 39396 27635 53464 65587 51468 33582 31087 84426 63994 5389 46940 39356 94800 45067 83045 55117 41298 51887 88637 78168 66098 89938 35110 68203 69281 96983 34262 33138 15594 99097 98321 36568 4041 10681 3077 10294 15454 84837 83076 98381 26541 83344 56052 74496 50087 98917 29601 49546 48236 77610 54719 91530 20546 72060 40268 62393 64825 51787 35916 60925 42466 93088 11480 92685 61836 94956 76712 69336 95326 28996 20591 28607 54677 57589 51945 87303 31246 62611 78558 68584 38572 59290 65918 85686 70438 34007 73011 59944 11094 91087 96476 40489 90163 82174 87325 26205 41839 39706 2021 51815 35420 11776 94250 22946 81055 17967 28286 40848 82240 22838 18435 37840 73371 86043 55609 18133 14673 280 76823 80428 78348 296 1559 72284 77171 95834 80003 51882 99084 48152 69074 84453 23698 40599 75393 34563 75312 64853 3929 17628 46001 13175 20660 61353 43923 35594 31530 28683 34292 19560 2055 1534 75069 87189 86779 27858 42337 94993 8832 69941 65784 86754 79667 59914 4844 82251 35309 72737 35952 8210 91960 25904 3712 65096 25126 9989 47529 78799 57954 79282 37209 16265 58680 26067 49471 4397 59542 61251 85105 11933 16111 29000 25807 98157 80869 90730 79685 37779 17953 61407 98480 86693 73951 88167 10922 51593 99364 58310 92245 99101 68109 49815 37772 44568 40235 15858 5460 81356 62395 36270 22890 44649 50013 34860 16444 20080 67896 9097 11816 98341 58530 47459 99374 40416 97269 42365 14914 38891 78367 70206 25892 8569 17446 5379 45352 41487 58752 73154 16632 59239 30117 84178 13292 4826 15341 64986 70822 49898 48960 646 23214 5006 82619 84149 67317 35660 37847 68756 48962 99738 80625 29482 92794 89618 26360 5609 46896 94630 70418 92280 82406 983 44113 2351 16853 51362 14398 82079 60946 20760 86636 80212 56717 64317 2336 56156 3944 40835 30681 55029 24020 19271 89831 5450 20383 58436 36622 77394 45155 67822 54640 62988 63986 48548 50995 19520 23548 34774 81914 30807 61734 70078 58860 73726 18944 87761 30525 29846 61879 82449 60590 32453 4618 66269 92650 94653 23128 61105 9550 16840 22834 89290 38163 14958 35997 71846 26683 11975 17218 52308 81380 64251 14989 22554 23375 57386 89314 18393 82782 30899 1800 1254 89325 31702 65887 94676 29919 61412 67661 30904 1425 90847 66359 45686 45325 88436 58338 56646 34277 27300 29977 70505 10223 51519 3344 30291 76308 95188 50875 45860 71033 2958 36314 86025 56563 14605 15830 59977 1896 30567 15317 9391 91423 72746 44076 61267 87436 32784 4741 6278 32274 68856 30210 63640 30046 70710 81995 3181 75802 28422 76104 30124 48508 51589 53758 11879 48338 71532 45092 9210 65740 46481 14044 95710 55073 45036 93773 28732 76728 37556 57387 73098 73417 67180 8390 61620 29737 48099 58071 68759 63053 76331 1555 35537 30189 85250 85632 63736 59352 41668 18907 64693 25580 22151 3107 17245 56739 31484 73987 36001 95092 40178 52494 88105 22518 78978 63802 3809 70333 70360 38863 334 24710 12397 63256 27634 78084 38262 17842 45467 27580 25301 89171 56263 45946 79060 22346 4619 15320 68130 34996 34830 78295 46445 1960 86874 52261 12701 9287 6777 33989 50736 27265 78503 58593 13785 33646 96796 22206 84649 65826 91345 5326 82419 62063 41129 49945 17909 84934 18909 88744 21673 14442 3042 30190 5157 6638 69827 79250 69855 10930 50432 79816 54314 25086 48122 91559 99368 63031 46604 16120 79786 81438 29260 97683 17144 3522 24331 66323 38491 25081 56404 68290 41481 1804 62697 75714 67185 39387 20969 28507 8353 69508 30786 34250 14896 13684 46786 82444 3028 82751 1651 15688 40944 87144 77493 51980 74986 47785 46671 69477 33502 15181 28379 36786 76177 39472 2121 87628 61464 8493 17027 14757 81628 82624 41271 4315 31654 7249 12946 16819 14024 99870 17052 46955 44305 87223 25782 66417 48965 63069 69296 87871 88986 99109 46782 11303 67968 20509 39184 8634 15166 84902 97155 47420 99960 32730 34853 1268 41021 69512 47244 31934 2147 97700 94428 62681 95009 53054 61551 56429 8971 79127 54186 75268 18215 40874 18350 84060 14971 28768 18188 58966 48909 7577 61904 76719 90435 26045 27887 157 89440 74890 58280 80526 34281 19773 44530 56597 33997 81588 111 93318 34102 46822 31492 88972 1232 11008 74865 79090 24883 15999 59135 45178 63224 85122 78017 2808 39565 84439 73210 73382 78025 24516 39422 88499 3591 82358 4014 37506 81299 75760 78813 58030 18505 65895 54699 71124 11506 50192 72602 80163 91551 32448 64896 79357 10208 39757 87010 75677 41368 19561 48798 92668 68207 38837 8258 22437 59719 56371 28460 42734 68146 43667 48202 82558 66119 90455 44374 70940 16736 95891 96740 36516 45576 31520 31281 26347 35135 60639 69221 76657 37856 15190 4505 17083 19139 64804 88859 18881 59618 44427 17964 60689 29849 81933 41164 36058 16406 91074 99022 48467 50317 27700 70163 87779 99788 93884 29499 48821 26289 68906 57203 21551 67228 18912 57617 79353 67911 20849 36802 82441 96274 32521 18770 35577 40935 26758 53531 54071 20661 7549 92989 98645 13454 39099 43886 69932 83840 54594 70721 16020 64506 48 94317 24911 32405 33492 27786 98292 6872 93806 11204 30169 17122 10517 30428 30062 12101 21258 15378 9820 10799 60810 625 26958 45085 57842 2877 31366 26859 64982 96858 44824 62815 31553 74127 44761 27355 77699 93946 3141 88507 571 92752 99336 17865 98031 33914 48221 57899 35217 94663 14960 92505 5098 12541 17732 74335 398 50109 72177 91642 95279 28384 84628 27279 17669 98656 82163 34927 42148 70013 43611 79566 96685 77243 43360 28723 64473 39720 22248 79681 72362 39087 123 89468 9225 53233 65289 75567 58655 4592 58240 20498 55361 99915 6098 55741 20212 61437 3860 19884 31200 40610 47504 62572 26133 20364 19343 58352 73403 80190 62801 72757 90839 14694 86098 37981 6528 9669 80111 80389 17719 18616 88974 80771 23642 5930 15737 14062 19349 88947 66535 49991 13185 1058 89785 70020 85569 70155 28745 67962 28350 84299 55998 72258 75144 11777 46264 64524 22109 7418 34978 95219 35460 49581 66889 46446 16067 16839 65810 90333 58590 37025 69754 53627 11174 85508 56496 34632 64420 94494 18088 74605 41204 37423 57304 93585 44987 57860 13140 21315 42822 48214 4899 58353 62233 13838 47005 32460 81078 15695 81932 96690 41430 26444 71312 47548 64599 93822 8935 76509 15990 67052 38447 90199 93330 97405 64216 70111 83566 26876 26365 78844 62877 90345 85585 61918 68032 32217 30 375 32582 65595 14061 71301 20479 95650 72554 41848 36005 24208 3462 82954 63363 82083 58221 77697 44825 98370 97997 62563 94609 32195 15511 77429 47632 10959 78373 39180 58373 69379 47538 12342 63875 9330 22836 70879 73214 28575 29792 48968 53290 92581 67310 5445 35296 75390 35744 64636 54016 76335 75366 70062 10092 99745 80790 17367 70707 72946 87594 13293 64238 25450 21583 68040 87118 57073 59973 37237 67142 91362 41244 76696 79601 44066 60995 48681 32111 61165 14254 74949 27826 33123 84203 43998 45217 96443 97664 55324 32250 61709 27974 86058 88004 87125 60123 98986 37972 1941 26320 81612 76733 86373 8712 41447 12453 90468 86316 96420 85972 74700 82616 66910 54048 45752 73032 64859 71444 58951 4019 77162 51949 15708 83042 57081 6462 1733 66893 47121 92207 45171 76782 33706 41570 68394 57241 34845 75669 22488 15586 1556 85060 60415 38381 15746 3423 1864 58932 25106 58486 52944 10403 72696 18464 54046 23622 86747 41671 42299 92879 71693 1257 92481 81049 66073 58274 1500 7811 81115 77264 4130 2339 81004 87705 8190 90703 19402 62061 92190 52947 5682 11170 17935 56442 62499 20412 69426 96142 35143 78642 7932 11307 87349 78962 93261 912 50760 73034 26606 65199 57529 18886 61427 68812 54641 63539 91782 39195 24280 51604 929 93511 65450 21973 96185 85391 2060 72844 21625 25995 27184 74348 12760 54422 65249 65725 57641 95840 24097 83819 60603 11142 70222 66728 54115 22358 52313 76395 5817 42382 84228 59843 17228 62246 47549 88409 60345 34259 43879 64968 67390 577 57397 52999 44663 41835 70883 26771 6655 80816 42908 19082 11262 14843 65227 29680 45702 29945 50343 64519 3454 99444 15968 97685 93548 15851 54430 75168 15294 87339 18653 79021 1524 83272 438 78940 68881 2236 59848 89917 45284 37247 9950 71723 93744 42811 40452 77011 7573 27013 56727 36463 22736 13775 5167 56651 58260 24565 40878 32935 72816 63336 72717 65890 43617 10749 94847 31685 3408 44620 79773 31859 8097 80595 81774 4328 88342 43488 72861 80533 16625 90125 18867 81638 95415 25442 73392 29265 26858 48852 26671 44105 14352 79394 6934 42208 9543 49565 98525 5857 60608 22931 29070 36607 32572 18496 70424 82806 56648 5429 64888 19589 15731 27609 29892 757 15861 22673 98447 85419 91689 69642 46439 47544 70173 2670 51940 40824 17329 33619 15496 41919 32481 12548 59755 55196 87607 14209 98605 78791 73763 49326 1120 79635 70313 56542 50440 62082 1757 40693 86875 80341 91876 88295 18227 84472 90903 29481 99466 98687 35237 1654 19451 89943 89750 61226 88584 80738 71940 70208 3305 21081 25680 96463 59037 49251 84960 98131 25266 24376 86066 17046 59617 11456 97274 80607 26765 45581 3870 51040 75705 87532 13268 85225 43369 16175 95656 16030 17211 51393 70859 59531 65825 11648 87082 98303 40366 28419 48899 95490 85213 57540 60174 36313 59208 30521 95881 55154 75073 69654 66928 19465 63777 19041 10774 25499 81246 4367 20746 51220 53813 12075 59360 90627 51742 12173 34664 87071 30938 46197 24006 9514 12732 95950 59797 6577 47029 76233 93173 35575 41772 29360 19063 57767 52083 9511 53059 3204 94265 39378 19296 20825 67698 23023 11837 93135 87060 11832 26722 71843 89412 14733 10155 65962 49652 30357 39194 69109 9010 90389 38109 18732 92167 39257 85476 14149 69545 50404 25472 10937 33747 83972 83236 64548 34588 32043 68746 7981 50886 77976 24758 88156 31838 89563 58484 51160 29572 68129 21720 77526 18348 33413 82631 33606 96609 41509 77885 58304 77858 2506 12485 49980 65892 72536 74373 3984 68092 80628 52125 41899 79510 25857 76093 79937 25726 35977 92047 56907 48021 83558 55463 52538 68625 61135 13165 81032 33261 51010 46496 88432 51325 42517 49385 19787 10635 35539 13822 67413 63480 78086 73211 60624 77471 62531 24309 12110 76880 54357 81669 99598 60912 33721 29740 47664 24196 14512 59250 452 8998 50797 41916 37053 43300 68311 70314 83292 57992 63722 27461 75486 93857 39187 98969 42768 35858 26396 14224 82816 46598 516 94892 85851 21532 80495 11421 85301 40201 6370 39361 75837 45475 19722 45553 26062 68797 20805 67134 64536 34266 2054 22078 10732 17829 765 84456 14292 9840 37453 28670 4608 28946 82875 46600 55909 26959 33080 50529 26572 8123 76722 14057 4896 59579 80705 26049 74929 60218 12129 62884 30797 33934 54708 48675 54090 93644 85801 49027 35605 83190 55903 91137 46601 60710 16333 15464 27931 33178 68593 11366 75687 90309 34542 31462 22724 92418 17168 87435 58446 47181 88165 24291 80549 28092 16053 59424 36246 79729 3043 33463 76814 50311 364 14956 43652 38971 17751 43909 16459 6139 77911 53179 83125 65626 70827 90275 74155 86879 45141 60526 26460 90008 2772 48044 56520 54159 98819 73322 65689 81160 90642 2683 77018 88585 46524 26438 51467 75333 10904 79608 86533 23806 27041 5966 68366 4965 42149 34659 91730 60962 31514 94060 35555 8479 99463 78522 789 98765 76861 3394 45504 83161 52093 194 90378 54091 94093 78621 96911 88442 80055 24109 40338 93334 3696 70933 32061 40351 44832 24313 82973 56327 19802 92148 38100 67494 86215 97974 95875 56099 51092 15172 99011 98105 72754 3437 49405 1752 86580 89945 93230 23831 21979 71679 69898 95599 58272 99589 83426 27252 91868 47595 47988 12743 85332 57218 97546 68752 48979 14374 16981 79528 59999 30595 66715 61862 35667 84278 57448 87799 69655 67835 88185 3503 75251 68169 86159 52619 99035 31876 69298 60435 88551 43807 10238 68608 23355 37983 69928 82170 84917 43431 35595 90229 80512 35756 90228 70687 94168 75978 58360 40063 87041 7281 15481 68699 67804 77620 59921 66270 73525 73410 42205 51328 43413 91766 42088 14006 45433 93221 70986 66003 24816 736 78387 65078 2165 49265 28914 57532 96913 58258 70701 36498 81290 1327 26072 91528 89244 20407 43686 48992 58560 40103 75580 12306 57813 892 53922 94221 10047 40540 15892 90761 13139 7817 25129 43790 48429 66322 73970 24826 76667 85238 99948 76676 50911 5956 21297 21741 84500 52850 1744 58636 19521 40188 50696 42740 54911 25899 21804 28891 22114 44180 8847 85342 69283 4168 27764 49885 24515 23276 38231 98615 89395 51387 88229 29391 24959 96889 49018 40307 41723 14621 13056 37397 18024 28295 76926 51531 86522 43562 88132 42911 86842 45005 18916 22700 8617 68988 11416 49271 26388 25007 63958 55280 2969 29238 74364 67078 66364 45414 5562 15210 59870 47500 64118 82341 34819 11395 80823 76388 49390 77651 6741 9396 19228 50251 91977 41775 4959 82580 25774 25192 47095 8972 43285 44320 41915 95863 44763 6349 48461 31499 82711 93175 50710 90002 74132 12080 43053 53577 43555 70362 7251 93668 27663 4496 93127 24049 87460 1084 54940 8448 79792 6446 81417 81321 96846 13589 33025 73205 45900 76659 84260 61840 48647 82807 77342 22773 49785 74624 40656 88963 31680 20254 89530 66018 28687 73448 28652 55894 41437 58173 18776 1859 67239 48455 91673 25448 28220 93329 69115 5119 79391 82754 24204 87410 65798 79243 41108 9322 92875 86960 97983 16236 32485 17280 50778 99061 37704 55978 91682 86504 27725 46744 83734 52938 6901 60404 13117 61177 94338 1069 55178 66228 44540 49394 97485 5770 49765 99421 3185 67431 7091 35691 84084 12646 57317 83782 46791 47236 17673 99888 93840 94771 42742 84834 35741 49828 58450 7327 40280 37335 32852 2125 84887 30816 9512 15409 22613 17140 36389 52881 62332 28976 45345 41873 1175 17847 95708 47763 56431 88334 8833 69341 24927 97256 86169 26607 34401 2636 91566 82813 21833 8092 7174 40573 3097 76600 13516 47802 76447 83211 90419 80862 40677 39666 35294 88884 52715 53944 64254 41559 26833 95390 91316 76019 62254 81592 94353 56981 23845 96896 74629 37174 39544 50507 44327 16006 17601 4653 14480 46326 34443 88232 8666 2502 79492 6490 18175 71819 34418 785 74545 5035 76382 18204 16877 22533 60535 88575 66090 66220 10805 14169 74296 79273 82990 83145 20663 44680 16034 41603 19024 26274 30145 38250 5375 63210 33636 76887 13281 73354 54566 22912 15906 65351 78139 83945 81202 61304 37687 37723 53313 55114 21828 88313 13543 39528 74911 94323 18846 82067 28388 77820 87812 85509 88493 55497 45418 90377 23343 76606 38197 50435 60397 79030 91908 85182 95166 75747 67843 52558 16091 13380 33946 1393 51339 78059 45987 29997 79259 41553 71743 20429 29587 17203 20965 88452 19725 36399 46007 11231 56462 2228 70899 44601 22310 83985 83239 49439 89446 48042 95928 16355 59232 65079 72138 99957 99766 45647 3172 50086 48437 24670 91919 30649 82093 79451 32860 47552 14903 89845 8135 39405 2525 11695 83031 98408 91400 98652 42030 62196 53527 83251 85545 98804 29467 43462 20191 63951 32418 66355 97519 76236 38937 62182 74968 53319 66420 39205 42847 65913 27451 14775 50197 30962 20903 34387 47515 28165 46902 99367 59515 81635 33049 86500 28143 6762 24466 57759 35159 13817 70959 76126 49050 38501 48758 30836 13971 18724 84875 25554 7691 68435 65425 43624 14337 57033 16281 28686 3494 74965 72745 81169 91013 78068 92026 43205 25029 50415 76918 76322 47682 2115 92516 90459 85436 74809 18711 16368 93545 86853 66951 25473 71509 40202 22097 93670 61548 53815 98844 60293 49677 42188 28523 47934 71852 22218 60480 3715 29255 94088 7306 64326 92385 74981 11507 98618 59025 45339 86820 87671 53203 89978 19442 69627 75514 36966 55614 23436 5608 47720 62389 76421 63333 73331 80388 12739 31872 48178 93383 49578 19094 51756 46889 41288 42235 91358 78661 30029 9598 42334 32658 801 14773 44195 89648 25440 71962 34960 86013 2545 64993 75623 69634 82396 5845 37669 18298 16668 11539 98636 73379 7062 97239 93 17553 55422 64719 57879 1306 91563 62148 63532 94924 47581 97417 90845 74698 8511 61344 52293 58528 8290 55754 24676 81667 36654 76971 45148 48875 28163 27287 74185 86473 70745 63566 4604 10407 82781 35520 40747 4311 26288 80761 84375 89126 79863 22930 59576 29589 19811 9369 63114 49171 33299 18282 62396 30010 16843 26203 34993 79739 78496 37342 36509 48404 9606 23546 3786 99756 76801 83518 8157 76112 8605 63254 36449 10606 3831 64140 88737 90716 65193 97784 24382 96200 61505 69671 30187 32077 67428 18488 36165 99214 64314 83094 84482 74631 90453 87309 16482 82191 95073 69475 5227 69244 99232 1382 74753 54853 43292 98731 94233 85948 87508 40619 34032 64907 29640 49154 76239 64439 98145 86814 26642 68764 84338 60036 46568 52010 12873 77262 1054 69786 44475 20881 12174 35324 41734 3131 65250 10824 67480 81533 46715 88484 93064 91997 5102 74779 15429 55525 28824 7396 13297 19138 14975 54973 28315 59537 72944 15975 5846 41292 92437 34672 75513 39447 46529 33932 4461 98289 93051 39158 96308 98355 64280 71257 84445 30639 191 22112 38406 27708 50777 50913 33477 71408 2247 76557 88839 38 11780 75824 28071 50137 59620 29204 90614 41215 11205 38595 23311 71965 37475 51450 12470 82193 94943 39923 59230 46224 92917 3672 34990 85208 44477 23158 5459 62097 48318 81820 4450 9754 56551 73657 41589 12656 20710 65550 93989 98036 70911 17037 34697 5638 88195 994 13233 28385 946 82484 86815 56329 62029 64006 67867 52628 45254 11822 14900 49609 2216 96620 92769 16895 59888 50928 26966 54833 12370 6073 55042 21478 40586 37949 24909 42229 81627 88780 40534 81269 75385 83199 48063 77760 43307 73245 73308 73708 40769 25982 18876 95746 93924 72014 11836 42838 52337 80277 3237 77680 12785 63816 15541 70203 8852 87050 17413 61708 55304 94935 78950 16131 31936 54769 75117 38978 55345 75190 91246 25560 31405 84827 26378 98372 83350 3203 60977 19282 62646 60184 43092 11681 87104 39038 29770 59212 76367 10486 27871 113 50572 5575 9790 68779 13872 79476 94942 71393 72309 76995 1779 79000 59757 58273 99315 56313 95438 25691 36022 13918 48027 21043 84436 38131 546 96356 62904 98528 32698 85612 94986 36137 25610 8021 91390 68101 21708 95357 62588 43438 43141 3379 8049 65730 83767 62012 58995 39549 93912 83817 30084 65928 12290 80513 29536 68278 9549 65124 53866 17810 59370 98776 77396 74669 92643 63941 34620 19873 2277 60354 71118 24024 9443 28935 83210 93139 7725 9328 78785 79318 2184 27151 96718 43153 16806 36403 30854 463 81505 29208 4589 33637 86435 59127 44107 36456 98817 34966 65976 1952 88781 74041 14596 72572 49760 30450 79749 75468 33585 99270 19603 22457 50644 48861 60619 78851 59095 79720 99981 69415 80010 95784 96562 19699 22088 57332 190 37049 82456 67214 43628 86261 16539 3871 99692 10164 6835 11263 10336 78176 9409 8499 65840 43988 2134 50996 15473 26496 86796 25073 95729 59732 98461 70628 63095 45137 48588 8171 89040 73631 45332 20011 228 88094 9849 63310 92423 96051 86838 22023 10396 69584 69993 24295 23026 52770 65317 58288 58770 78082 19826 94900 36185 23437 90415 9626 71584 27688 91183 97431 72856 82604 9013 73323 87924 99289 19496 23820 21670 69286 97684 14366 31912 19952 55910 43130 41612 68805 38957 35282 17522 15155 39393 26789 75977 8638 70633 19718 79242 33322 72180 79839 32321 46893 92111 63586 46210 42670 9382 87877 4399 71375 27899 69571 80189 495 98211 74650 19034 64332 35003 85971 24529 68816 55949 36671 18779 90907 6464 25923 71358 65025 66246 45587 62411 34521 54494 24736 56187 42307 97879 47434 17779 74172 87212 44229 81138 4008 88547 42710 68353 71045 69277 70586 16738 45608 9661 35196 96465 42162 23419 49684 30820 97674 23687 47852 86985 57407 80044 1583 21630 64194 25286 16785 75725 3802 36720 25178 29263 31090 43871 64036 42460 62574 98747 2059 65625 77700 1099 83056 80139 26042 58334 41681 54214 45182 9394 58503 39599 17251 12660 19815 55158 20644 17795 98152 33000 32671 74660 1353 78753 69747 88639 4736 61576 96684 35795 15428 22476 67318 49715 57029 97478 99614 71680 88997 16962 53978 46108 87662 54055 60047 14778 66318 79711 868 13404 74135 23250 75840 76988 21078 60238 65853 60539 38820 8791 38930 58279 79650 14191 93367 55019 32072 56408 55291 27828 26951 26362 51558 10653 77476 2381 11112 36749 52652 18775 80726 95395 99148 89235 2977 17881 36631 91091 83384 95647 9085 337 49958 42900 60222 80782 74283 51461 60757 32830 85663 38211 78124 88714 69613 98679 6827 5945 38851 88204 1919 38821 15575 13506 42679 28925 99623 53003 34892 19316 90040 19514 11926 34235 7309 71915 47577 6876 93104 47407 73849 8540 72220 26153 18869 83662 7225 98100 38116 65411 53622 98097 35207 33067 14825 45955 68261 87539 99248 5751 78087 38961 11028 56698 90702 10800 77438 66824 49770 79164 95962 33978 58623 34602 24689 89385 15782 71474 43318 83663 20940 65256 13508 68127 18315 82291 64919 47482 22853 93948 93092 83417 8142 88002 47666 59022 53968 21335 29761 49402 60442 98 85361 89284 98530 90383 52768 97630 68683 86588 45968 34736 79130 83439 46319 43097 95714 33761 68918 64368 8201 51078 65813 71599 55706 84984 65409 63925 56989 23232 46930 40197 60099 34494 6310 48372 46827 20157 72402 90290 54079 51944 39135 4556 5046 26720 42143 87042 62424 68271 44042 76787 37670 98570 39566 36297 78669 65601 97721 10735 63695 20800 95977 87078 52357 53955 86397 4795 19019 30574 10958 82277 50141 66376 98332 70448 4012 16149 19504 18293 5258 58724 6962 56815 35211 15621 51062 71624 72465 48424 87589 37839 80695 25299 86428 32967 83363 5600 9917 44038 53699 40566 62059 71401 21495 21597 58389 20097 66092 2771 34216 18076 62284 57710 33131 97387 28268 61371 65755 43716 96380 44151 69400 49767 38622 63559 95905 36770 2257 62413 79902 66388 69243 54423 40553 61271 52047 22271 17352 41692 58235 59991 38869 52094 40091 48576 52907 7331 67406 64081 21322 88008 13846 61841 12724 49465 13152 97281 72838 28779 27367 35697 34586 60934 37899 47141 59473 55353 4162 36699 36461 1260 73004 78900 97028 32425 94855 98835 19409 14060 75438 63601 71437 78647 28938 68539 36543 81696 49041 43858 93974 71639 28213 95724 42046 13828 59477 23695 84294 31015 24099 76863 59 66386 61822 25672 25880 73381 92907 76530 43096 40929 50887 38567 14287 1598 3726 72424 58674 36978 86245 28707 4141 17220 93975 11843 45963 92208 57378 47779 49183 8373 5667 28250 21618 20168 91555 97216 3781 85135 3728 12497 39123 40319 39824 63006 2284 75611 45807 81581 2580 91090 12093 89973 26784 91712 57729 62636 43777 48046 70647 88354 47265 78517 98440 88451 60521 83751 5793 27297 96160 90590 35648 85922 76761 75638 29234 8070 13799 32149 40762 93841 87275 16783 70052 33707 38881 40028 36324 66982 74157 66395 93090 69624 47964 44238 20750 54852 69834 14770 7620 56193 33236 78456 81867 3092 62802 3424 24315 32854 88651 85907 88392 79603 96553 7681 58682 26424 97520 63144 40041 18795 67131 75797 10006 15153 1953 74306 66115 30470 49878 47623 6165 58703 71251 67635 39450 71747 80845 96887 58424 25387 53596 76641 27745 68359 55331 95959 4147 73633 69960 89797 52870 31480 97428 97822 84175 41237 23443 52971 12440 59085 45561 85066 66259 37585 40341 25506 97113 1839 88685 38268 13357 78484 14010 76618 52551 20443 67657 58842 48760 88619 64581 83008 9726 61819 31285 44399 85417 65578 10497 21308 51198 48858 88552 92526 35322 53157 77204 87870 27988 89439 27557 3125 99126 99545 62333 72083 67038 27537 70154 64500 40476 89603 23873 57478 82114 65044 76265 168 14872 78455 90421 99753 12351 71371 6235 66833 86056 9902 45694 10039 78966 24476 28844 71634 45260 39979 18178 38517 2490 57100 17619 44020 99891 54570 72321 77180 75941 52143 88477 58208 27587 53196 92379 78105 32795 31901 93448 20302 62039 21936 80271 18793 15056 22825 1059 66731 59262 68332 72163 74138 98420 4528 58786 73535 24325 21556 58992 61635 86859 50695 934 22388 4106 18806 98684 34081 1292 13544 18196 21318 57701 34615 27555 78306 95792 18797 90865 22064 16767 15286 97734 74492 34842 1100 95754 64035 63797 89811 40465 72681 37575 25232 92976 94647 68571 52059 12256 52300 36615 13861 61753 97897 22961 32458 21599 70249 88270 7960 17975 14317 23119 47472 63372 47476 19084 83717 90167 68258 83952 20621 19015 58672 81363 64437 95037 58136 99483 15839 2530 25877 55045 80063 59033 43389 9104 8717 56266 8738 90749 37736 12919 81608 21723 22811 93636 18509 23726 69123 38817 5039 68652 87534 28622 77514 98027 30372 99875 91220 91098 43565 69178 85248 16312 65693 86697 20158 80505 60015 36044 59928 91632 81332 37626 94699 17687 20995 13177 83648 95886 65305 77443 72168 71471 32229 53946 47523 71144 1925 53710 66767 86637 25827 14648 17259 30923 4269 32524 47935 13214 4957 74504 13054 4907 68558 72273 20095 99723 32421 60658 19437 99 44370 37555 19703 93011 97091 93813 25054 86417 16012 4916 48929 50313 27889 21276 46705 87655 6642 17898 142 3346 91798 72316 59471 1340 62556 18993 58299 65307 55209 74346 32378 81616 35365 7525 44619 31009 47040 18130 44233 78763 5088 29431 32805 8311 15285 56584 49838 18790 2578 20486 4079 91337 51788 38393 83314 42592 69906 19021 79289 20286 23217 99518 98905 76822 10347 50610 63724 16983 84831 29817 8657 57485 72976 80496 24713 53443 21672 94193 26860 31789 74827 65952 46897 38023 65261 51880 83895 62969 17169 46535 45246 86910 62804 48639 13387 28492 36019 85059 58312 43340 98238 29081 26427 9611 38780 57661 76257 78809 24803 81161 32528 77231 9124 53077 31251 53613 8462 9150 52867 34682 70391 22932 35295 27419 73469 23669 35139 38786 66894 41696 82638 47723 65232 20490 73148 44977 78697 25714 90446 52835 18165 20540 78284 34436 79321 13667 53757 40461 49226 63945 64152 55083 20988 20814 66531 15572 41364 8755 97893 94705 63172 2632 54567 64619 46422 7265 61943 99401 10017 21719 2114 262 9603 6260 4578 9675 47304 34937 66623 44895 1630 91872 42017 16773 82907 73609 83685 76198 45427 43732 53286 43239 38360 61454 52406 86347 29981 76176 67877 20630 96029 28068 89941 24069 90109 8495 92340 80225 66438 16050 13034 46022 1948 93735 22575 25476 14202 17864 41548 43591 8096 5549 66464 55965 96501 10375 71787 38018 50947 76235 19147 83883 95469 74955 98116 44586 9623 38669 53651 16571 71245 66639 35560 23590 17976 91455 24660 23944 14688 60725 41623 83248 36056 7438 66701 41665 80279 77743 49016 65802 75365 67352 42656 2281 66144 54225 58713 95414 22846 84720 64382 56573 11483 21472 83205 13001 54394 38455 69403 67982 87835 19387 92449 12784 5947 24956 46624 95846 82634 77992 23139 80817 73709 88487 95835 89675 26403 42852 91809 31900 75582 86323 39201 25764 83445 98500 26410 94623 94046 33797 37951 66029 30329 20375 24711 9076 68484 88885 10833 71629 8590 57689 48473 46346 29373 99664 64130 46987 1450 24439 49011 76540 95240 52782 2463 17689 67393 14212 53393 23853 15480 40892 92564 67125 46209 19265 90031 6625 92559 21483 31454 26846 77676 30174 78554 97221 1249 34402 55458 65126 74683 51001 48776 7458 47527 36402 30927 3521 29799 98309 39203 82749 77299 74653 75960 95545 17696 20199 59297 33725 88397 78539 28942 77920 48955 36586 12936 54976 59080 97449 65151 25512 6189 54651 54647 85357 66761 16445 10927 53282 83206 40557 63943 34449 6159 22211 92108 28002 57084 21732 10388 63499 39333 28784 82750 38437 33733 41595 33917 60073 65521 69262 13515 98231 2552 75054 18970 12637 67011 70950 95059 75789 6116 75328 92094 59872 75401 49254 24987 87224 80685 99968 59445 33397 1028 8918 45077 87598 57103 88590 93259 79306 84679 53574 25327 58157 8987 23134 20145 39297 17850 14859 22320 85286 13318 18882 45769 79248 94178 46694 74758 43789 65875 47013 41074 81566 82247 69314 77343 20901 48247 31323 91738 10043 77852 20687 67686 48987 85447 27787 29556 32817 37752 51164 27285 21690 54157 10615 56045 69656 56389 35766 76250 77289 5372 44249 18461 31716 68557 34577 72040 52087 6672 78236 92145 75563 66196 41365 99427 46812 59220 86946 94674 61389 70943 92686 36994 34600 15243 85708 68213 85640 46954 54804 85416 45057 63902 97459 76723 93696 802 69095 78012 76990 18966 37165 97913 9113 63905 54561 36662 26211 7419 65145 90096 4976 76938 35968 43883 58791 84005 16935 58474 23488 87424 71116 23005 70927 27682 57404 22224 29080 25732 67293 51886 11515 98972 54198 8246 97970 87374 29468 7329 30146 87981 14811 94166 31974 31224 59804 77144 70508 36151 21717 69230 28737 73594 89061 1492 2486 54057 1004 89076 3739 44371 12649 21914 45659 43830 84976 32758 62345 73203 32775 90506 59074 6132 93461 89584 33772 89273 13546 13366 72927 68280 59813 37644 71597 57436 51791 70406 9387 76856 86592 66546 99497 20712 82515 36703 21370 32002 12659 6740 34189 39875 75535 80967 31228 47131 84437 61142 4705 37076 62645 28618 80896 63408 71853 83198 64085 74550 13867 99256 72271 57948 30285 38628 5796 67502 61995 94584 84352 7674 22132 13857 46167 67670 59259 99654 60237 21260 97002 80338 14948 39989 26019 53032 66010 29944 7214 22144 33541 96879 89590 13920 29555 20419 34376 97846 61296 55459 41611 95810 98417 19319 21326 25896 9044 33094 21351 59448 71748 79075 41627 14201 25048 15249 21290 75885 29564 17171 31853 89779 3921 82595 12789 94378 24787 5204 31920 71013 48835 59582 70495 84318 71445 37441 16467 70703 33129 13473 70299 92172 23770 49753 86092 88596 47818 74263 28734 97356 25872 66564 61381 45574 70826 94937 95023 29684 45237 51073 77962 71053 81948 45573 27775 88601 72335 97841 11365 23509 69052 70114 46516 84350 94741 87850 53934 99651 63540 42821 97906 71099 13160 414 32018 61619 2912 69630 95172 13225 31690 26353 65234 88828 89526 27315 3009 9247 81326 29994 8238 46543 49973 12782 20985 30568 99397 14643 59833 31749 4085 37298 67723 83640 26772 15947 38079 2078 65461 30833 59720 15239 480 6442 31325 37361 88994 23187 13700 84251 43534 49178 99193 81331 74451 92831 85634 24226 81875 30928 46870 9936 66219 33300 23859 20779 66683 58481 89612 95607 97699 18989 24235 47572 85007 60970 55852 70116 15484 37747 81705 50433 73437 69265 44826 44705 58968 35025 4360 26411 38809 24388 40149 24102 9904 36119 8575 26613 60509 6989 81922 50193 47010 3506 14578 44369 25987 32241 58292 92080 11982 26978 75561 5675 10967 12793 87584 78109 60531 23596 8354 6171 83365 33234 68875 62366 18427 69897 55729 55110 99561 14245 15040 6658 82933 11291 88351 20931 69260 62807 28612 61313 85516 87648 26023 59867 63621 38753 47418 40780 35981 85924 20489 50397 26529 21107 76191 12948 29897 77896 54461 86087 83380 70685 99553 24915 10783 80356 43421 87941 5769 14152 57456 38830 19416 51877 5346 34006 75792 95376 50573 2333 80510 75765 39243 12618 40262 57099 54601 53440 10213 94412 68893 57312 78552 16325 8439 61120 7505 43013 97902 23190 22118 43004 23745 40237 59513 42638 8947 53793 44566 57385 72505 79058 89894 16147 13035 77619 23516 39448 71886 89556 99613 17155 13008 22338 14041 39239 91879 65456 89799 57800 40074 25645 55141 63268 43408 86041 58799 97188 37919 49304 98726 89174 46749 43987 19629 49474 70005 8949 3829 70041 38462 33263 49328 77269 80932 33399 53285 39736 35337 32849 89540 40890 93749 66343 73489 29375 51967 13028 78433 75597 75859 80060 56853 80313 6999 39774 4222 29914 86768 94581 99348 86653 13788 91589 6444 89120 81816 63185 78679 94139 52779 5439 32902 68425 27846 57027 86410 83994 44432 48165 26536 89906 91867 77644 22763 89874 99608 36533 91065 8659 14035 76963 88592 58716 44796 21287 85781 90160 97967 83137 69970 48376 80910 19470 88201 96265 97556 82793 80335 73349 16996 46771 17289 62205 59697 11465 78337 49836 19549 94890 97563 80553 17343 70669 62214 1830 3153 78451 78953 88419 80298 79900 31207 71929 89586 36634 99127 22733 40183 78609 5245 39377 7880 4176 91430 47000 47330 62897 91501 63122 34605 5180 69543 81483 44172 73068 55970 34465 68482 96482 38932 67850 25528 39034 55055 30407 67291 82666 39065 23064 28474 86529 66432 49777 78779 42781 808 42874 24682 51863 94762 54743 67764 16910 49075 24073 28599 66278 47045 29627 91917 98920 22336 42572 85134 45852 6526 12362 44190 22920 71824 9597 68424 57489 23071 938 5291 82113 19823 60803 87521 34405 76305 79016 30827 46708 59359 20942 5207 30279 22677 36611 75858 76025 60183 65533 30061 79132 47771 74195 22260 97754 25719 68711 46314 33169 8317 23923 65692 65989 50741 82221 45507 52408 89955 28210 39223 8520 82487 35780 668 8500 17295 73873 18975 75633 56927 62570 69601 81786 1125 76665 66381 19869 86360 19195 23339 16733 48603 64300 76211 83368 62991 45844 1783 31849 28519 54444 50055 75742 32416 18245 17773 77633 3919 28660 20425 71391 6958 18083 14559 29186 66636 41410 73859 33632 33011 11642 2914 1082 14662 53939 33579 815 91969 58460 68082 32093 82665 34986 76810 7713 23632 8995 42171 33783 52113 79108 16221 89888 96382 67325 85729 78651 62564 52446 41031 43187 13252 47467 29676 58810 71274 75007 57052 93105 30657 99761 72557 92561 60394 36913 87478 68914 87669 75665 35027 25177 43731 85050 22666 95575 75526 98834 3838 23129 52732 74112 36219 54659 4718 57333 27968 79068 35765 50225 8943 76616 10067 15257 23635 38640 62073 94470 33179 21017 82871 55282 72160 44616 10471 143 69904 12876 72969 86714 65666 85514 25522 14838 75865 9630 30887 11531 54187 69599 75062 67059 18919 12343 52328 16123 13617 78378 37243 85833 17733 41345 61072 11215 76599 56916 63290 51309 11111 2118 26892 6162 62346 40528 97306 54120 98486 73521 37538 22953 77494 59671 91449 7832 86655 63516 49440 17156 66777 11068 71591 34560 81367 26273 57718 83204 9846 86705 52190 85532 92160 75761 70874 36173 87597 6580 69342 45012 7479 21380 63338 39744 74173 65556 22127 79 50388 74356 88612 5066 88687 26710 90641 92275 60159 54740 74513 99958 59613 68985 18984 2523 13949 44961 47646 41003 72043 59562 88978 9764 84037 64828 38973 41725 65622 60557 73490 50344 71937 30216 96133 55283 85278 40514 76378 1508 82932 71477 70067 50813 56850 20202 26919 19786 58397 27406 31399 10037 52741 46341 9507 11538 78464 2031 73869 14367 15222 7624 7695 2999 21788 21243 43198 32549 41701 81542 81190 98902 55435 62673 6516 2015 60744 89518 36214 47506 10639 38043 81760 88346 53407 82964 21092 88238 39579 2811 57341 49014 41906 99901 92956 45486 78869 26768 90426 69890 21545 35980 783 26493 4662 59504 83872 31017 60836 1562 29054 47109 6834 37819 12098 93189 41300 96808 24098 53107 60917 70903 9883 36822 92557 38009 96920 48678 8611 30324 6020 15363 75235 56623 20222 559 12208 11833 5564 90832 27221 27883 70415 69708 69609 79475 17948 83988 6568 86077 79418 5409 58576 9640 7282 78234 17549 12792 60593 41619 49365 24709 45436 31236 45715 63119 52889 25481 25670 89912 34453 80017 72607 42755 13769 24189 41468 79975 66530 29834 63673 37591 10124 42158 83661 11560 10434 70087 81472 91336 75872 34217 20659 16921 6367 38790 50062 48626 83083 51404 90144 35041 75654 19524 90976 77556 24231 71515 48176 63434 12234 10148 56511 11973 64588 2709 53298 99502 5533 26777 54395 20833 56738 33150 44708 42190 85207 94998 98526 57160 33308 11509 50204 33339 63807 64389 99219 33013 86477 27500 31895 68211 17087 23160 44484 27590 19916 47149 61597 70354 45538 63165 42702 3307 95734 67405 37036 11490 18135 15081 64630 97945 32430 59245 34276 60830 17273 75998 16033 75493 43876 29649 59777 4153 54050 50148 93734 6994 40 66241 16075 93415 97259 61481 68809 58763 79123 7064 97603 34332 24651 21761 79504 93584 69112 1860 97499 39872 72889 34641 20628 74916 26117 93371 24419 52975 61723 89838 70864 25311 29240 5242 53305 55312 84463 63520 9860 12829 35923 2813 7469 50690 88958 27975 96072 46059 7001 37536 86319 95676 96547 45565 78045 30472 28449 37877 47230 43546 95151 62626 29127 12935 80339 22638 60026 24070 86823 66787 90815 47093 187 28510 64161 18747 68632 48149 12084 602 84507 81059 31473 2563 89195 58677 34133 9574 92436 11627 42700 10319 76273 44201 66987 5275 13701 50744 97955 47238 29232 39428 7483 88015 75910 41466 35405 24082 81764 88704 9755 20378 13628 3719 22627 42608 11508 36682 72982 89253 73169 53669 72443 98252 39337 47280 343 57306 8054 44203 10479 50045 12038 55744 81529 13197 6582 46457 14686 81886 1819 29280 52128 82206 51285 23466 45665 92871 6280 57667 9412 76889 79850 74152 93316 86745 68283 11276 53941 15093 8513 44814 92547 24424 69067 68464 97880 40575 59993 91217 33909 42076 24014 31582 20592 579 34128 47429 78826 90253 67683 1161 60886 84481 50195 16192 5850 89625 35280 33874 86381 92258 57997 67115 33264 44660 17095 9193 87356 39761 45593 20574 25279 48093 21977 77239 64565 22164 22603 90349 61838 81882 10697 62508 1225 30564 23205 83275 25961 70601 51310 38186 71687 89281 39941 78145 93960 5217 44158 38318 76511 68183 10607 78936 58559 93349 9961 90112 90434 30172 57263 53753 1339 80390 21903 42450 88849 86238 63306 7468 60740 84056 83176 76110 35387 85415 87514 79718 24328 61913 86281 1961 22309 686 61173 54445 9307 84884 53881 58925 32360 46672 17219 89462 37353 4810 67732 34839 35050 50674 40368 98641 12898 10340 86308 17516 47132 86912 34816 10832 81544 42669 34509 33504 48893 35990 25964 63329 51556 32644 45063 7874 17841 84013 80938 5343 44344 35150 29862 45766 25460 19701 14272 53160 67172 82516 79527 72054 91857 34078 61994 51805 28823 41378 32070 93672 43231 25511 22758 15425 45568 53756 55661 24628 41684 65877 77374 89677 40917 86816 91573 69156 67197 92045 8877 64932 8235 40700 75946 55369 67259 81524 99118 98892 9825 16731 61603 56185 21731 90914 30908 73810 61025 1521 84109 68845 74093 87004 850 19819 95663 51547 22581 69762 13786 35285 67349 47253 72000 27487 4056 55613 48239 47776 91497 39773 13875 64726 66866 52512 22353 8916 51557 30629 25383 67382 8997 17854 56952 66895 697 2138 90429 60881 80135 2890 88528 42227 94751 19363 83464 5881 72161 13703 57616 37878 47531 16765 7467 6639 19587 92973 74783 66977 7114 34471 72421 45264 10455 63389 52970 74767 72677 33162 35216 18360 94600 94305 84200 24681 68651 69775 99132 48513 64689 14963 96223 89948 21842 77071 99384 12072 92195 40116 91434 65517 20935 24934 52166 54990 24888 8468 99309 14988 26592 97249 16762 97943 36677 78860 8660 67870 81689 27003 50855 43346 69659 22483 16427 85362 63744 26639 28352 63550 36602 16191 26295 781 36113 36423 15513 40421 620 50783 31921 97729 8964 63757 15112 32255 8683 33352 54637 42992 71855 8292 21529 80942 67735 46518 25494 4282 49782 73346 90307 93789 76915 47609 91344 18862 10712 63073 27232 94721 24477 24391 38842 84446 59026 1570 52387 29062 61320 92806 39171 59536 7999 48706 37864 94020 65531 99621 5232 86481 82787 75380 77813 32873 43709 68546 71708 34649 40639 40530 75798 40998 52020 51553 42122 8371 28720 47261 13081 37006 94690 84088 28561 43529 17464 44992 69517 80793 36846 77351 94715 59738 34906 99592 31358 66745 65608 13190 78477 41888 21957 44670 88927 71363 57797 3753 80268 10264 48521 32965 51948 22978 67653 60887 95253 32224 66515 36551 63219 24374 108 50407 49556 82615 52873 51022 62092 31907 26232 40683 43336 65152 47995 66778 79754 14227 5651 73901 37029 32110 34227 16284 23239 85004 82284 80263 7635 58376 32420 77672 8075 43676 84408 90457 29442 72940 91117 6269 79821 41698 10439 23621 86089 3242 4267 33692 60301 43122 10116 68374 3020 4894 90043 94685 56495 52025 35733 19554 74000 21540 42697 32048 60983 65321 19382 40173 80670 40067 40293 81137 85909 65309 23291 28648 88276 89230 85878 80571 26051 28978 34703 61774 51875 70242 1073 80968 36774 4023 51841 56935 81869 6101 33267 42250 1809 37005 12179 70029 77021 44135 79804 71980 78415 71096 44244 12947 67145 5153 97850 44819 43342 58538 23732 76007 35389 99627 23673 32851 44690 51248 29113 57545 41464 90479 97084 83800 44367 714 84216 76671 20616 44448 69465 26415 50457 97774 78735 25405 59812 9219 47774 78615 1833 75975 56407 57206 44766 16670 30670 28238 99554 39848 85078 62622 15533 4028 43536 31460 63747 92447 57232 41843 52460 29894 48346 20040 74522 17895 32685 26113 81281 52794 84995 33958 45978 53177 33514 23055 61600 71953 61286 97193 66391 82482 7156 16517 49491 25105 79497 23240 22809 72980 29965 61445 20475 33549 43728 1701 41102 73512 25198 12141 25487 91824 18297 16045 21940 53954 58961 79270 92451 14322 13497 41768 20277 32119 95171 32569 42873 89922 14684 76996 55893 27183 69010 20140 17572 70653 49001 57951 34627 76229 81182 78794 33311 98584 96508 54077 4352 61686 5827 30635 90148 36743 84364 41196 85079 22870 30156 16308 98466 26184 22819 63179 21128 14096 83375 4512 99702 92747 49029 12702 41902 96281 25379 64084 97597 78924 8400 28023 32366 49693 65783 44360 80346 97826 23305 19450 50624 93229 3577 21858 49331 36990 36057 60923 46280 34957 18128 30976 66346 54676 43507 60232 89959 11575 31743 13797 13394 31752 32348 83984 16369 78592 15935 37911 11397 67892 3025 58781 22192 43700 76798 13882 85374 42581 59487 17677 42805 18742 78901 93660 39074 16800 76062 66608 62928 16114 17445 91509 23646 18622 15391 93990 4693 69701 74552 47439 51069 44386 94576 26150 63996 95862 82704 41417 18720 55306 63117 47264 50818 38667 82460 9308 66926 82239 31765 54054 17970 96535 91779 67938 66331 63052 96815 32806 74801 70233 13183 64230 21789 72783 46874 71265 79212 99305 14320 56202 11540 84320 1147 56423 2371 7379 69155 95121 80905 14198 40482 57334 74575 30773 69197 80855 14146 60766 79231 3413 42773 92750 27470 53022 18219 11085 21052 57712 63699 33653 92926 23658 66088 9302 32920 34619 39659 86786 16842 96635 99435 18670 39775 33906 63116 96708 2698 91445 10343 84714 81240 86732 34000 3790 71457 35210 19287 11729 37467 54971 8464 83818 90581 31280 88215 10219 45926 35607 84406 10981 44762 31413 23215 4794 18342 6322 43606 21494 34763 5901 34838 88923 97514 19740 38333 22407 56676 82348 93831 97092 55043 58888 31860 55919 41095 90197 36664 85995 15045 62992 37995 33077 25121 84745 28716 2235 70961 40654 30988 11992 66459 63853 61330 22004 7753 97322 71917 89182 83963 34567 8822 31378 50218 14898 35913 61916 88260 84240 23857 50540 79458 12230 65474 19981 15886 48385 66056 35442 62484 64561 70853 81219 13249 71256 7969 83912 90522 17317 60720 50261 83831 19436 92963 13438 25288 34010 33565 10863 22029 27380 33793 48164 35893 30660 12476 72803 32933 83980 24332 58954 48072 74933 95273 3272 83732 3652 12024 88707 21115 58003 36595 50264 34234 84374 75959 64736 34470 58316 59247 52908 33677 94325 11356 81224 34427 73204 16583 83563 43493 68016 43303 11699 91858 24674 49694 39491 70258 40175 52401 21639 25196 31914 13303 28216 18236 14771 88638 46366 91386 23543 46997 73733 24625 28593 19590 14867 45907 44696 52803 88090 80659 69048 8262 99217 55533 34004 74693 33354 16650 26321 14636 45116 78572 99647 29610 21817 26103 64124 74734 36337 19369 55735 15163 7560 41117 60672 46957 49060 71304 80952 58529 15591 989 33120 32291 37026 81981 53657 54510 9380 17559 40208 39225 81541 46842 5903 53269 3106 15230 92486 42493 18982 82721 52959 98715 5292 31823 35829 93417 79193 84310 46251 15224 78138 44476 91862 3146 93442 1256 18412 10055 77118 67884 23100 75211 49475 49108 82268 90403 91280 32878 54345 12441 81826 494 3964 37151 46942 92957 32003 22813 47508 1831 1912 10334 46106 88769 30609 47164 93351 82768 4185 23421 24436 57177 62839 22919 40977 2231 31501 27236 65153 93354 6145 24525 62558 8085 31151 98868 45961 62591 74006 80590 18870 89771 97808 81234 15800 23154 82898 15796 410 86712 32012 4034 32829 31717 63732 87225 4949 47624 6619 61161 73110 79393 64250 53656 75893 16019 85048 67458 65658 13973 64752 88401 28392 83718 21248 56807 47800 97238 3845 66299 80069 65344 88794 22806 4779 74913 90599 34094 71675 75197 68815 39983 67242 53980 92854 90841 64832 81333 37213 6356 2712 54617 21058 18344 67910 57917 96600 66190 59997 54371 77978 94306 43524 34578 42627 45203 61711 43322 21638 53026 65993 78461 51848 51585 30042 28551 34011 332 20238 85652 50833 38489 68392 79310 12069 92845 34694 59495 5724 9032 2156 30953 21538 58885 31880 84265 79828 72850 83581 35046 13459 76675 63916 89164 40603 10309 48819 88512 72102 33984 60662 65575 61983 35996 79181 74895 35950 39858 46856 78403 97244 52001 71234 18466 30627 95021 32667 78843 82470 6111 72878 77232 94931 94984 31793 94157 99534 64295 54923 58327 38538 58013 55320 37296 46871 31084 7892 5453 64315 74218 8469 95707 3280 38137 99964 49507 50805 65516 69177 13271 20505 75248 40159 61606 46836 12381 47584 10168 81928 12111 4982 60380 38334 17473 25818 90980 30886 92350 8653 92370 53288 60054 30411 36657 50980 80468 6316 70683 3888 99810 58508 92530 64312 2584 36202 78500 49824 906 89360 18042 48867 85937 26001 79125 94719 25413 7638 40978 49869 51327 66180 21876 93207 59529 45594 14274 66547 27320 75650 97498 83118 94519 77237 74191 27305 42447 9572 37781 61004 40269 60697 32717 98617 42413 14244 96456 16500 31547 19857 61154 69945 93698 20612 45099 28413 17725 50098 39734 35584 22796 3068 8775 65148 2820 24130 42606 92469 34945 2812 81241 78706 83862 75303 10399 81126 41836 15328 83477 9800 57578 66482 55484 28082 85747 8082 58468 57043 97122 52202 17154 93043 63481 31493 35951 57050 16540 71382 80799 3803 87972 62865 12009 9654 81941 82772 58493 86979 42626 5839 61703 55912 69513 89022 88234 24894 43724 28331 70670 5818 47440 51137 92033 13714 43064 95112 12349 5090 4342 46461 73841 5183 18594 53126 86193 61691 83197 30503 57670 9604 83273 1618 47754 90485 7113 26267 81014 12868 38015 50201 27054 71105 14469 90367 20426 94868 34864 36791 49172 75929 78712 23027 72652 15141 58981 34177 79044 81473 31589 68545 23351 90056 52212 79665 98780 50231 23933 59387 44415 61385 76003 84133 24688 78200 45897 71873 75183 29806 82857 21943 83051 85676 51812 96016 74368 55828 30672 76873 87548 67263 23285 19410 15816 74896 76108 77236 96747 85433 38566 71213 95594 83784 15624 50290 87406 91866 24153 26183 36491 20312 56159 73518 82773 83922 71877 9832 32424 20351 25082 68154 65109 83200 51984 86240 5722 39062 42548 56104 39237 92217 19736 96521 94148 64353 42230 60915 28825 44956 61474 39663 5140 74026 21465 83255 2468 52176 51070 22559 87538 92139 61382 28224 68159 57562 67430 7084 89519 16240 50712 74791 4922 73933 53660 81762 26646 54119 24058 90369 99273 59836 54872 50481 89611 399 78995 27941 78619 3636 94697 57473 40120 3510 52812 61068 69608 4686 65607 40953 90674 15843 18260 38254 74359 77754 16868 62348 70104 71016 11646 17993 60329 29768 54074 66710 40061 46992 8061 76854 31593 97703 24429 30389 40433 5052 12843 43304 90094 43977 40900 57243 31665 49354 76960 83468 75602 71912 56577 87314 42766 61539 17968 45118 98473 40029 80623 86558 51958 78994 30252 28906 71241 70319 51087 46157 67708 21214 10360 53499 24725 59267 72478 38019 46087 870 692 9821 31630 88578 69349 21019 97110 61807 45964 60528 85773 43224 22393 94783 64075 53061 54530 36132 31163 69774 57677 73860 64826 64311 89493 92724 58917 10344 81048 6454 50918 34841 64011 82467 15175 57105 45712 42066 50611 83465 10802 81208 45412 7444 80312 3971 31893 61285 26779 73857 42011 10727 20484 63251 90934 78075 606 67960 54828 96891 61308 63340 73385 73528 97953 50450 20627 78643 13790 97995 63403 49826 32446 53000 48273 73694 79374 23151 75647 3037 40647 44820 86194 18551 68177 34825 88788 9404 69354 1009 74120 97688 18555 28657 26576 81809 49778 91482 22769 61035 2711 43612 90007 2016 56468 75571 71268 12197 87190 4078 7917 288 62758 68828 55456 97205 6509 46701 74861 43956 97872 60908 76181 53746 35174 58853 69597 53870 14916 57829 66818 29322 74793 20090 87285 17686 87692 81904 80026 95571 79992 22456 54288 8286 24983 11527 42060 64227 58355 23759 38593 94360 94767 66642 96576 49909 95974 70893 90675 7039 23970 85187 43678 65561 97094 10326 98452 90893 45276 61359 24188 75000 30779 99786 69804 26234 10563 98856 20503 70094 76625 49107 83044 1916 81009 22286 23540 9355 87034 49813 12837 68533 87824 1687 80487 8970 36183 33084 36492 16695 2214 92616 22297 33205 75098 29695 69566 88228 59163 90489 17196 93440 71551 41928 16948 22424 68390 56402 86027 51075 88633 39032 80693 65006 80070 45289 19927 7569 59007 22993 45258 6522 35169 15507 11768 8773 5236 34082 44642 29286 22656 98749 20700 31862 37160 74109 45050 49997 26276 83335 98712 28191 89156 83507 32034 23534 14481 38417 14602 34279 63545 87492 32556 68369 75889 15703 90266 67141 69185 84864 19130 36614 3258 80863 90722 84339 13757 93327 91299 25392 75177 45357 18341 26832 19859 87898 94996 34029 55436 2249 19796 56454 91114 2535 66085 8571 64605 79461 90073 82546 64212 58276 27662 31854 88275 43607 90941 51439 63891 6604 71534 15024 91291 50935 56960 18633 87986 72431 38513 56614 15937 20869 68857 15855 78804 72147 1357 7374 33654 35449 78891 19663 40513 28491 85543 18030 12871 72632 1253 1591 13944 43695 58093 68725 67006 97101 56800 7643 83187 97727 58172 10983 94356 13520 25462 77714 43423 93536 22751 6064 63013 86766 29085 66383 15293 27637 92874 74269 47281 32823 30207 82387 58631 48533 14765 47063 7198 87047 24792 46796 85306 59392 30775 67067 51597 13692 58758 43086 95842 32773 73309 73562 56432 99363 15702 39932 76129 21906 22325 97458 22954 11706 66533 25248 6856 25708 5735 37744 17163 6194 72107 74177 2954 77529 65212 61649 63642 24248 9306 79831 66522 62541 8585 2775 91465 10187 56256 11650 17457 62255 57143 99699 62723 32702 69667 3867 32563 2173 38796 89056 18037 63614 90001 15000 56177 48975 93761 30546 93429 88879 65697 68695 27019 12634 61966 82007 79496 45007 89444 3821 62927 703 49883 82785 68658 82939 91625 59708 71682 8547 29541 55766 40446 79023 57818 43898 86140 92700 12986 2929 94784 32197 3724 65700 33697 44255 92185 9627 73 77326 34671 3004 65279 91644 32302 90987 97339 32834 39308 67695 4780 95402 41699 9615 31463 184 64169 58698 84218 8230 82889 19820 10078 63314 79889 83926 60929 78585 51746 26743 93824 3959 6501 96079 60425 85027 86613 7897 56289 17891 1217 49956 77276 17103 91252 74354 79347 16454 9831 96855 78767 62639 12191 7332 25390 84881 55251 28100 45902 436 59481 88119 29764 84404 45037 24930 75430 50063 46014 6986 705 63426 1285 80293 41572 95736 81607 74257 23716 94019 780 63046 67231 65477 67967 88315 654 32116 21337 90640 23260 11651 90863 55379 223 34747 50131 56685 80953 22886 45705 91594 95275 8980 46044 29381 76827 94624 27381 19891 49925 61970 9954 77122 22670 75398 79797 65815 88520 20430 82308 97817 50752 13379 30141 47166 11175 66858 81993 40578 84114 98673 43326 87853 8301 81125 30382 53085 47368 12316 60598 35545 87124 39537 32885 4521 41949 3041 42210 19494 77054 331 43574 94559 36240 264 14499 36838 70037 89402 59942 18261 94727 73673 94952 82789 9639 55127 53306 66644 77973 11042 85656 52840 50912 27194 29815 96830 28273 48749 86377 51526 8818 44733 28346 51560 65061 56528 76545 72025 97571 44837 2195 32895 27605 52367 69490 65786 25919 8114 77168 89225 39249 17124 46086 53841 56027 62363 8434 29256 39545 11105 15238 84184 50960 40045 35727 14019 51624 62025 96241 95814 70117 57282 68388 83078 55061 69480 17006 68556 864 37304 65960 60828 91716 47545 65222 31419 11623 43660 45210 63955 54165 51654 93919 13980 49900 85783 98816 86127 20192 47259 56665 88271 39078 57692 4806 17389 62585 88497 99047 93036 5511 48052 95921 87209 93506 76707 446 1581 74431 82220 30014 6455 20178 35407 65229 38683 82171 37007 13097 19766 38887 54283 99640 28004 69732 14470 8265 96761 15668 90962 68581 4171 85682 23024 77318 18733 94598 32812 70109 33616 45840 94496 46499 21548 57004 55255 94714 50970 50496 39130 59789 34687 12452 72303 30756 87166 98477 79441 23350 55911 30266 3100 37871 13434 36939 26329 10271 65602 19752 70408 77939 69352 63390 26933 83768 6978 33667 7147 16987 40169 8604 44881 42657 72673 65781 8870 13623 43638 50283 10957 80021 36106 74404 32029 48189 82798 3960 7097 28162 3200 10353 11035 46938 70898 54575 86795 27296 18920 89633 86016 33858 67563 76936 71546 46927 9765 62388 26583 39973 46269 66988 15176 54272 7193 299 67217 34781 36000 65284 6306 45526 40933 31615 11295 32726 51907 84356 67753 10046 36261 36544 49451 2612 37838 5679 24599 312 94177 2840 45666 89692 13819 14358 60402 45808 92938 22734 54894 72318 68701 64576 55865 27695 69829 41904 20909 8117 96487 90837 17784 28470 75107 79543 27110 93241 2798 49345 29395 79878 31093 54871 18510 9651 75619 62869 76454 39332 43710 54264 5312 11980 67039 62243 27294 2650 93898 85702 13392 11919 91309 62495 7394 76142 52997 55087 31235 7239 92666 4212 70815 32864 67973 22259 86494 44205 61393 63284 49054 93338 6721 64321 3555 46984 23560 58663 22188 58749 3297 53009 63278 54338 40775 65268 60525 86299 72947 14586 26878 60469 97441 58005 68646 10990 67872 24311 64358 35249 25063 80523 65557 83135 33283 75737 72359 57425 18157 67847 38694 46434 99068 81046 83556 69091 71771 67621 68543 6937 90862 3667 12586 25140 22580 61959 53146 85080 80742 45287 56575 41091 25100 9819 78022 14967 7831 64756 9321 4825 51850 14792 26911 59698 38861 12766 67536 57563 77825 90274 15295 13636 2522 62262 66095 6930 91755 31078 95548 31550 31993 8269 99092 32663 70191 89640 50441 45358 34342 26799 26227 85932 62490 21929 70801 63852 93039 71390 56219 54752 87407 16428 68529 45603 26926 20774 12253 87313 38354 64600 9906 23813 74107 60289 10441 5082 99391 92866 21004 64440 35380 87828 99855 67697 5693 9459 31708 37101 69769 30974 77767 31546 57221 20563 23787 31178 33447 98850 58640 28822 71111 48791 84868 98763 19242 18422 7952 97706 85432 21255 69143 29941 42984 4074 42396 90622 27977 86719 81369 84382 10483 18378 21108 33166 17621 59599 63838 77790 89504 66671 99420 23633 57645 26223 59485 79564 95185 41245 35854 93203 29845 83449 85470 97960 83018 76149 53417 90127 19098 77167 72957 85406 54986 98013 69087 43350 68467 75784 77540 13910 91694 16229 44143 99903 97847 55289 70446 16672 17536 149 29109 80216 6411 57381 87593 18671 11032 10996 75518 7508 71417 83065 98709 94777 11976 48519 52833 96800 23935 7589 29515 24000 50445 34291 96623 15042 37815 15173 76463 34236 17565 62293 94098 2005 4952 58027 49536 80430 28834 78624 66335 89158 89853 97436 39030 33947 54562 37143 22926 55476 64155 67203 93849 33226 66227 25011 78704 95451 54859 7408 98515 39767 53676 20554 16812 30739 93987 74440 91201 21025 64244 75150 95970 16603 19376 42634 65323 24271 72112 19007 83511 54678 95857 4198 77869 15927 69164 98841 28955 48472 80276 97801 59243 58931 13138 24928 60949 52897 26262 4737 15613 57593 28245 68187 35841 67666 52913 8283 48846 97544 96019 52532 45354 25929 80363 19244 92619 24584 24278 98226 28841 25674 33602 53709 32862 49438 40343 20739 79071 14154 36900 76598 33954 71568 2182 21793 19543 23206 65500 58165 60846 44513 55001 93279 45791 88140 73903 12442 12137 24039 32968 59849 33756 13528 162 98021 31554 55682 8176 48787 27333 91537 4477 96586 9054 728 8828 27123 55745 18438 28321 41242 55518 40199 35818 3488 55398 9116 26620 96100 38733 57366 23370 45312 61315 93251 56681 4681 30138 15120 94505 14285 65538 55862 97681 40975 25750 59201 76588 73348 85641 37883 64187 16752 16126 71214 67518 8670 84032 73177 8027 87817 30684 57775 27178 59442 80020 19963 69092 93495 1331 16088 94866 90939 41535 23704 53228 78627 63359 25519 90684 92202 49436 56465 51432 7321 47077 7120 5825 53230 53284 5907 50636 58126 85437 98573 35972 15637 17093 37849 66865 38414 51633 91318 96560 81012 88827 8273 82548 39899 68619 29863 47736 52910 71990 64964 83262 14866 75933 67597 99516 23095 74931 4702 44435 11419 59423 54800 85847 43443 40559 62209 30326 88519 40657 10284 84217 47232 72461 65187 49845 80574 52318 25118 60312 90257 17342 52645 92584 1754 34066 35825 49236 94140 5980 22406 65883 6005 5585 22588 94122 49736 23162 7829 81528 49203 78603 27069 27139 1279 58108 30530 67682 36496 40076 42551 71001 96599 47123 89455 24582 49372 33533 40629 61406 61192 15319 63341 22792 51586 78981 48743 85577 59313 6238 91794 18370 67902 24238 55487 92915 23413 72400 31345 57167 11892 98085 57700 93812 18852 86695 95410 1352 22851 60943 72384 49672 63615 5354 70873 21244 82913 19031 81213 38631 97661 13591 85065 89069 95883 7092 34706 31730 47911 96949 82846 6423 37401 7289 4138 62134 50390 14687 32692 94200 81785 82597 21278 55650 78497 86307 10947 72641 94099 86090 99984 51052 15035 54980 99617 14758 34109 450 87384 79433 28481 42783 27299 17763 42611 25136 61866 55198 84548 63444 74635 98215 22025 20856 3113 58967 87558 58963 87717 4564 11720 6980 86785 91818 338 81814 83756 177 64143 15440 24513 37842 81325 99304 96049 93730 43327 46542 84412 57017 77431 36076 91325 2189 18685 13514 17386 21938 37967 85786 68670 12229 46512 81399 21366 25940 5555 55417 81378 59814 37239 88463 85199 99956 99955 93631 28867 97273 75498 75372 73464 30333 57841 52447 61581 6437 78752 77734 49827 15044 34002 59819 52723 42723 58512 73112 2382 40122 24403 40531 150 12392 96448 20022 32779 15151 16208 17225 53840 41747 146 65483 80741 51933 11023 96477 52120 71899 62521 99616 89302 5442 18001 85779 32138 34324 77751 59966 15127 66620 18608 9296 2831 79967 22548 59115 97220 93815 27861 99880 76159 33344 90668 20148 3606 59919 959 28222 60868 58452 72870 13847 87626 17904 37112 88406 92319 12906 80117 79222 35672 45431 74281 89464 1865 27418 55545 15344 62033 45 37256 10180 66489 41356 49415 8126 46285 49387 13669 34421 44755 84689 38644 48005 37668 14086 84721 39860 85859 80188 84974 30619 22496 71795 22531 72773 47108 34243 2440 26944 60729 15539 25747 97805 74068 28414 44185 64902 62828 21561 87915 31356 47059 1090 7984 35802 93430 34041 83463 16061 50946 68613 25894 82274 26730 68940 11831 13978 24144 68748 71476 69118 95173 74378 51715 96716 64685 77364 77596 1585 8883 86716 23607 28193 69807 72707 68842 71101 38727 74162 60210 17240 99310 44214 18105 75331 28161 30463 29688 73258 32526 88660 35749 72794 25650 91803 29628 47600 99414 555 35919 75576 83900 46300 3256 56073 90942 12115 50376 5212 3420 40085 45472 27137 30600 61391 84788 29769 37376 42515 11511 94183 58306 2012 14620 96489 98649 17767 26386 1740 68010 56971 68823 85319 95 37248 14080 7565 19620 18905 94622 88909 42002 1770 29726 65599 47069 33816 82579 97657 55132 99587 59322 95295 17360 11984 57464 16026 73593 88470 59315 21275 84010 65405 43889 89505 23879 87077 14709 23329 68383 83383 49943 52640 54873 74655 12297 14682 82510 5591 41038 2252 42877 68119 94230 54842 46610 17201 95363 87116 7196 64774 24926 75450 60311 46114 51613 3899 73444 39477 45681 17408 51761 62204 2414 69828 33957 31763 34384 94841 56985 61248 64709 62300 20260 7358 29819 44531 76543 23769 70775 12535 70989 49213 79818 96004 16297 5345 18826 55971 99373 76838 86177 75229 98323 88169 60198 78672 43658 99853 81700 43939 54841 99526 48689 92086 56751 65042 56723 34446 92005 51317 28336 53680 95129 99072 72233 8079 8937 84708 51974 22794 21768 40932 79424 83484 59982 52517 86424 87554 62358 81257 27853 71529 8208 70231 68878 83225 44263 99586 24170 95004 32963 79877 48666 10729 90561 4160 63761 65503 731 72685 96546 90122 68312 5226 22650 22135 67226 7047 14219 29793 27170 90337 96884 76818 56268 26193 25241 77613 5117 56546 35645 8179 90100 62135 49314 26172 3197 37734 72188 61027 8671 30307 86480 1171 19887 13681 88543 94711 14552 83480 42253 76366 4659 92656 56330 14978 57498 82746 66696 78803 68334 83904 86184 10292 5664 56165 8895 718 61514 59686 30823 63137 84994 15579 1474 88278 95976 85967 48838 84309 64824 10568 91618 95476 96088 27838 45648 32092 35195 83585 71538 85288 47323 69127 5858 56996 29064 75565 83494 11353 31939 93702 72736 3099 155 77558 9477 55281 63492 34804 26412 77199 88509 83441 64285 48782 61956 71360 89952 69200 11065 9942 39058 84605 79277 89256 29696 17554 39220 14376 4243 91638 48026 2300 20172 63547 56101 89781 66519 52497 23015 13369 57969 15682 79141 65537 79421 25302 12412 53643 17285 70567 90187 57862 84435 6903 53938 78155 35484 19354 49095 79752 8680 34658 80377 59474 13559 30261 524 61367 404 23077 79523 95464 22835 54182 18110 18250 15342 31363 33800 90334 90875 240 94941 63562 40556 22881 3451 76315 58702 89546 70561 97491 41014 47526 57140 8249 83147 60816 12456 78333 68821 13765 90252 64086 66133 98593 24742 59094 69486 61380 58413 86416 55232 50684 56022 93397 5320 49632 52084 71037 33314 8619 92377 98269 50659 71562 51735 18896 61530 87902 62738 40346 17727 94732 42014 56188 76118 22273 78182 69304 67979 65144 58119 67044 35884 26026 53998 56117 70193 89699 72965 86895 10876 68874 60712 7924 86162 3396 69468 70818 11694 60947 80825 65748 12500 31800 58901 92484 79293 12650 18694 41733 11630 28548 33207 75182 12984 70550 62268 51733 30748 37314 19960 39689 68621 96293 22439 38356 22914 40112 1697 52815 83776 34249 51370 70783 92264 3373 35759 45347 65688 77974 27452 80442 35451 60441 98613 29363 5829 79713 47950 76655 52643 92968 7787 2208 12464 22101 44270 49112 96312 44109 59583 95604 66127 28547 57354 81262 63686 99872 67596 2968 17714 37535 12859 8642 65865 48756 72149 72022 41832 19741 1789 20970 93711 32108 33346 33520 19236 12769 44767 9881 694 20907 17759 69980 96266 37436 71452 49860 67397 56571 7650 73398 68923 84783 19778 28189 13749 97319 93653 88995 91599 98180 90357 360 98580 13176 20068 67624 56322 69234 39600 27017 79812 48774 74189 79414 51116 21253 3239 64417 23172 59455 80880 95543 74123 38301 31239 3958 31086 61463 69428 85143 71409 60472 66233 26575 66743 85123 77492 60258 44237 67384 94858 98117 68070 54960 23029 50076 96271 92278 74921 97944 36175 70734 41878 59790 69503 19503 53914 50224 4272 38621 79589 77057 36531 97484 30211 16167 53467 64874 66186 96441 7814 64906 51409 73076 62727 62686 59034 44626 1497 72817 81374 48697 71762 61877 90191 56975 59372 80579 63933 55065 55957 16128 12688 81891 82351 899 35554 69226 35637 49278 14783 18161 92335 25151 81229 35406 65158 26636 51337 66838 38508 71122 30020 9557 30553 57557 8083 89072 49776 71398 21614 77910 13373 90740 62926 37989 94764 80280 40554 45243 71276 55238 50310 60738 60889 52233 49890 61784 39535 49568 97939 21992 43113 47491 48524 27429 33347 39436 11802 8358 88250 38520 55817 66463 6838 7291 6716 8376 45386 41029 92636 76568 61678 91936 29108 85590 62654 89893 25689 58014 23854 10221 34157 51306 80061 9080 83684 8733 81677 26423 50099 38097 27956 94657 68598 66377 83591 68552 95705 79604 47468 93398 16844 22321 49822 21518 61093 78614 56777 62401 94231 55429 63664 46009 49697 72654 86014 10449 29827 10171 45920 10871 64425 56761 84900 29651 48865 10511 76052 99513 90851 70832 20308 85765 26111 4548 61823 26 59229 39746 85164 474 30679 94961 75264 35316 24614 74926 37511 89572 8951 61882 38831 64584 83428 38571 17932 64884 29450 677 24739 96544 26058 19312 2356 4044 72613 50164 77016 7821 38221 76391 64447 37590 18936 2218 82244 30665 43040 40825 42980 27763 93380 20438 52238 18410 53591 85733 20485 4676 74002 21435 13884 82497 54021 60100 82573 21905 78731 38419 24462 47014 53885 34150 56786 2579 45257 94313 17884 55543 24855 40415 43843 77049 44239 60362 68186 62982 40350 16756 64062 10122 97659 65270 39919 27750 78354 98118 73275 91505 1629 99096 29671 98958 47362 12178 26497 1065 6825 99653 72994 99844 59984 40950 77381 40830 35616 50637 95139 85178 37147 41416 74475 40792 95946 64017 79348 56687 74559 20783 73375 56214 47431 45800 25203 63118 65729 21028 79989 3765 81054 22883 20398 58510 16433 98857 50851 73287 23892 1597 55047 3104 97393 76202 9122 4273 31953 41283 35963 5582 11176 40500 89833 88924 97222 63007 22823 9413 71311 54692 96344 94097 97857 28931 27422 78744 76663 9948 80736 31525 35185 20083 56862 96956 34363 76114 95091 30949 76014 99889 31715 61272 8391 41766 87610 73042 23937 36309 75811 61358 47891 73217 60317 13476 54790 87095 62657 30556 67583 49912 52559 24318 52146 61294 24045 5121 43149 87702 22417 52076 46674 20631 40277 79430 27545 5432 20518 90223 74328 53864 20548 25261 6802 79206 93166 79892 68835 53666 56908 388 1989 3447 99778 68592 51766 17082 86263 51714 65541 81614 4859 10129 77728 12971 45269 26134 6128 14225 12280 75778 13829 38422 15943 15426 70493 73159 71522 8893 94983 6953 71521 31643 57663 39855 51125 41019 65570 47755 17690 82507 2206 27950 11118 2261 31962 71225 60865 76653 3840 93474 17198 95362 9805 52347 97579 5546 93059 8380 90081 41194 86557 31168 93407 16097 23718 62353 52788 33903 10978 608 71636 57595 20680 83352 26310 563 49635 29505 27981 19881 68991 45563 58117 74324 96132 94999 91406 22776 59067 49591 23877 81605 90784 27248 57608 40036 43706 42527 56433 62720 29690 21620 10101 64045 3105 95220 1092 46146 55442 65180 41770 50923 29357 10747 18210 54663 87923 37586 23956 803 62360 99612 29634 72749 97604 1533 52822 92364 15082 3059 73600 549 85595 56808 52855 89842 28323 91695 47354 28954 48482 33656 24570 33890 91134 43236 67641 84282 46619 37142 48302 81056 83644 19662 66097 92265 63564 64235 30602 28480 1273 57438 65103 90046 45166 83750 10179 36316 55191 94709 72769 34050 16592 69668 41382 72227 39173 22376 73388 87330 32757 88723 15206 54104 43474 56921 37018 60812 82693 68524 61864 81023 3266 37193 12220 61912 91676 25349 73558 53334 64308 98275 62497 72503 20101 5466 14078 76084 78511 75396 91265 24458 91270 94445 61099 47343 11653 63169 74425 73757 28021 9964 43234 2972 22875 79174 34123 14490 41588 35077 5262 31258 37689 73706 38385 8996 89155 70622 22031 32586 85982 85951 7928 70332 92410 26747 86422 77604 3572 23294 12738 63384 31250 25161 73799 83875 71286 88190 44955 59918 63315 41182 76266 99379 41970 18507 10767 51332 96745 91264 38488 69603 77114 5378 74760 94320 18368 81477 3874 44176 86827 39059 35510 73980 53969 17425 17996 68885 21589 99542 384 86372 95997 72370 47999 66316 98622 1584 69186 39234 68926 12491 83837 49291 44859 11390 74667 94635 41462 65343 49488 9359 97406 26053 86553 33241 96639 79122 23798 42417 44117 65091 15922 39639 64808 51617 96131 64340 91438 76355 15696 95165 23985 67696 16159 18631 31350 68735 612 4363 9943 31305 75505 51230 51108 38312 38521 31874 20092 53586 65998 7843 47948 17440 42683 23768 68044 71338 80717 22231 95076 15400 53822 25001 85195 98667 763 69346 91583 28289 17803 23700 74606 7300 76799 5922 44593 58814 74813 64644 48538 39877 54753 69462 82865 98955 69677 30538 48245 28440 53736 35448 76488 12516 97018 69771 98032 34949 87953 4766 9635 24685 5419 11217 57343 76246 26486 97764 84027 66548 42747 52485 27412 42179 98550 6649 65603 51559 11600 87601 65750 24427 46185 27400 87587 28506 46810 31594 30217 89985 56818 81501 80586 18624 48607 78136 29913 53083 7434 86202 2148 54578 30152 9123 92069 41320 4002 26814 45925 79885 24035 88732 713 79257 17107 81465 51971 71336 99390 93958 25941 2508 29212 58477 60131 40131 99142 45652 90022 2902 92053 72467 60314 95440 80040 41799 85829 20810 21397 63436 76058 7816 9689 91179 80976 20307 69776 59560 55673 79558 89591 52101 16456 13863 62648 22134 5629 8239 62359 67522 22715 53379 67714 84531 29654 70140 20835 66338 92369 42725 35659 87481 82635 36596 31349 56722 72782 89459 52546 74369 53070 68554 39246 52227 984 88916 749 19567 53227 69957 40477 67020 16346 81651 7839 38560 58032 60631 79037 30466 49043 28904 95293 78152 52692 68600 21212 23847 50552 7 98977 90343 75413 74808 98564 13660 87007 94201 98028 96552 61247 88394 74287 18259 32259 76763 46644 23583 62354 88535 31379 77137 22395 91294 97049 56013 27886 61772 71260 97679 70539 23481 52598 49738 95813 55845 91371 87516 58438 5780 52279 25150 2233 38189 38765 52574 72021 46590 39088 38706 95911 60 84910 67289 54660 84358 83865 19091 58363 83391 70689 96856 78204 84254 15278 71900 50961 16561 89562 14700 28960 58301 3352 9551 88101 71354 33336 31148 53141 48510 70525 16646 65937 11272 48356 38602 78654 9286 39918 27997 51368 5225 50796 30512 27582 23957 46479 58804 44769 25358 69882 29873 36161 90097 29773 66134 75048 93629 12430 61199 50767 35601 44685 42341 93296 25911 39228 59482 24214 22634 27995 12390 75592 23601 62715 31989 54389 37146 68622 28477 33459 28563 48948 83433 3628 55696 87982 28192 52028 72206 12917 17195 96008 22956 90699 35606 46504 27015 2590 49222 79731 5170 69429 35686 74043 66820 18031 79205 71068 70910 45687 96958 65525 20231 83254 29052 26147 37908 22894 83110 38230 96240 27035 97735 87134 54893 57844 64040 25345 71528 72084 18035 49541 7980 30594 31832 70492 59057 36683 39504 27059 83487 11866 83108 47146 19278 76124 95524 20685 8962 53530 88952 19950 20620 66714 67160 52679 6833 47676 6939 83730 99822 36645 14474 56730 10865 7793 38332 98058 65941 27664 86932 5321 11903 66613 40587 43308 84574 2802 37168 25509 1527 69784 11481 8888 34477 54638 95128 39313 2350 50942 6436 96118 86483 47608 18205 11334 2540 20667 7615 93700 73025 23575 49588 2193 89332 50484 76027 37337 87234 41213 36280 3624 31016 69830 86489 91913 98922 33764 5885 44443 38901 26674 88699 684 79565 81353 86676 45859 19800 50220 8815 4948 55362 77971 24633 7343 42870 80089 18194 23315 42459 81714 82374 94578 74869 78674 51440 79843 95967 69899 71461 23740 66416 20929 56287 5557 28280 47484 89269 28113 46746 75964 10551 26686 88887 33200 66106 45691 23221 53908 14769 96519 57889 71343 91717 4375 3263 29547 79153 20070 28533 62595 51112 10936 32349 80707 36756 34015 68890 54144 11139 43747 15351 62710 32136 89370 74609 76415 27703 74617 33345 54311 22635 80196 16667 73100 98901 48889 71802 58594 24384 80421 79067 23890 29796 7622 24186 75710 63443 88242 30467 71423 41624 8086 66974 84696 71531 88097 15677 21206 55721 55275 64620 85739 81560 68519 56258 86604 76943 93543 26721 271 44492 97572 74436 64096 65005 65070 32872 26790 21323 63740 86777 11268 84006 78923 64265 10817 57040 33924 27004 6748 42578 39770 6882 99688 19251 15004 19547 45033 183 72836 57056 33202 14815 67961 6998 34828 14036 74814 42967 9364 21157 39894 70767 32816 80744 56227 24536 64372 25739 73524 28808 22089 56795 79981 3383 77985 12246 59184 65169 61328 36766 79746 94932 79590 69989 6613 2800 85658 92169 63839 24953 4620 71616 53082 50051 27772 42155 3221 75442 71283 29121 29507 51662 17515 10320 81818 75925 12171 23051 24107 96073 81027 16125 76147 89710 24720 53905 17787 28718 27738 7911 76468 56616 77306 26369 39178 9976 76146 91842 14326 53172 81201 13270 68867 83136 12719 22871 70280 56767 55906 4301 86073 67885 41584 98462 76375 94290 46855 81769 68783 84348 54453 3574 29210 39152 86737 80304 39735 54687 49667 32995 81015 82152 26105 27005 32390 64378 14148 31063 85810 98943 26986 2641 3360 26374 13880 72224 31596 79595 91156 24473 70779 29666 4205 72540 15971 35090 49917 18987 79121 13488 89491 84537 51323 28494 86441 57458 62232 1766 38470 4735 54513 10306 14527 23943 53175 18191 93896 7235 54982 65985 98795 27782 75278 28838 74800 96353 79077 75231 18523 68150 29641 30631 88205 44354 87810 15442 1122 14525 75713 77335 12065 13114 57110 21236 82479 52738 82771 78665 89621 48599 77829 61592 90048 85106 31607 44896 72921 87208 44541 32419 77521 8341 6203 31110 82986 60351 83594 68493 40886 60454 62279 99508 67809 82755 78294 82422 26668 99674 26432 55564 71609 38442 84733 38191 7105 99919 62387 73311 87117 29351 81603 77138 82325 22901 25420 2932 93526 7411 38988 17181 26490 35087 16493 29812 44266 69323 29239 72057 57320 4927 75207 16557 45796 86407 85481 16481 35052 60827 65404 24904 8635 49100 87740 40941 70136 16063 89613 78194 46726 43481 17264 6094 56980 98476 30041 32268 84990 62831 34354 36072 28963 6725 36069 73783 29465 81595 45775 88652 92095 49102 68345 30809 7015 85689 83726 46244 46290 37009 77981 76475 66848 25272 73608 98881 32659 1281 86589 53127 40849 18170 4255 8596 3053 53915 73088 86976 74466 58000 83244 17563 8651 8200 43986 67985 81001 3463 9688 81350 72683 6686 418 12833 95213 92550 31489 23467 39114 93582 44000 92333 788 65354 79117 51719 95221 91895 47690 21801 66483 65643 95445 38337 86141 19295 36027 83858 81901 51445 28420 12706 48135 96152 51103 79358 16897 22770 12826 77211 52932 72491 98443 53405 9258 14959 67550 97030 74074 31632 61265 10574 28456 19073 22199 75386 7134 14600 80830 25930 57599 65012 94069 94490 39851 93058 52993 93647 83913 49566 41098 76425 78899 3618 87026 10287 46126 64682 86346 69325 36849 74979 14565 23347 1642 27479 52398 53081 54716 60588 64398 35226 32998 98401 37186 64258 70515 92948 55966 99376 6091 40463 85693 12264 29988 78553 93272 46110 66497 16535 54470 19374 35403 73934 75921 18549 20609 41482 87019 98993 94433 88550 41891 91235 5283 76222 17823 72943 67509 85185 76646 2347 82133 66909 66559 65459 53868 18956 55300 30204 37672 62855 68624 49492 21273 22827 89552 47847 10651 76658 77643 92773 13665 43396 25322 37725 39812 29065 19502 50997 57659 67399 40005 11455 44798 75297 97614 49065 27893 27205 95830 55076 59759 7792 16113 43971 91075 38040 85107 33740 85353 54817 24324 31268 7922 62700 12737 95703 27753 21364 9174 14632 2036 49733 54528 35934 401 10776 41268 77087 12519 96925 41849 14767 72587 80213 24722 87216 23975 42128 23322 90889 16543 11261 5786 34773 53096 62660 1387 71633 89680 56292 40119 85928 13707 49198 43681 15692 1238 33414 13219 19393 6814 97612 1350 92183 43782 1785 55976 34834 73720 5000 43513 63502 83727 12286 65106 70189 61839 52513 67759 49766 13716 83601 74429 80535 20560 71048 64269 7296 56870 85683 19022 19224 85423 69193 39419 13889 15136 76340 26907 20129 41890 42335 43832 66954 74934 80930 51839 62349 82112 25683 45231 46336 67760 25037 92165 92634 6894 43406 10226 16136 70400 12096 26298 13710 74897 22306 33626 10472 74450 42480 17261 67169 5123 90569 16577 73132 53747 87768 64734 5596 58580 34609 74390 51961 17844 30690 19243 43142 63288 76295 3564 308 93528 77392 80192 72561 20487 70162 5095 46313 44297 4351 98540 98255 88143 54761 40406 70205 37070 92329 25507 96392 66618 85251 90990 87501 92827 12958 69949 34732 2410 79484 31673 35088 13295 42232 14736 67001 2518 69884 79686 58264 60434 35018 84016 52259 60849 33257 92177 67195 19441 48938 5695 74222 93563 74521 78186 55605 18396 90880 83702 48013 99339 36445 3912 26236 53350 82108 33931 53249 50634 39423 58827 25015 16223 28649 38192 60085 95463 84487 17540 46906 98891 84782 67098 90409 34480 14417 78699 45154 6764 17528 67143 69551 15133 55788 54081 54017 66289 92638 49857 5642 39406 66031 10923 86942 25775 79823 37957 33008 46678 87461 25050 50963 23623 47426 79840 57784 73666 50839 90394 56195 62744 66948 45856 59408 94891 60695 36929 29570 27572 94698 67868 59932 63283 35299 49508 8566 94253 55408 45437 34796 7175 43215 53817 98971 72411 33944 83063 67746 31790 15948 99546 30799 25131 52966 99244 15100 63792 55517 60120 24632 3722 63592 20345 63281 62457 96838 24048 64404 29425 59193 13686 826 89383 74985 44397 72260 73409 92819 7393 37682 2919 98188 37663 61089 7083 18468 43868 11020 14092 75471 26333 5897 45520 38852 23262 91540 59396 35747 3306 90418 73066 90698 93959 47786 75991 53545 75553 83476 20767 31645 10469 17391 52099 24433 85730 1843 46654 44752 7764 61754 54884 92967 69159 42853 34639 18564 43419 33820 2881 11958 8977 7677 22986 34491 44026 23450 75249 21388 27078 28514 36196 90384 66776 97934 85775 19 45754 12078 51186 51183 61049 19908 54400 21899 62187 68879 43041 26548 36754 97081 16204 33024 18729 49617 24443 88655 94422 21386 16169 5222 3378 81490 35734 66633 77935 88051 12042 87383 51294 9698 68674 62014 53020 57281 35078 10838 80465 82651 50945 36739 32194 25720 39914 60994 87551 63703 27462 34721 56237 68860 19776 50491 4327 91089 78434 87389 92270 35138 14751 41349 30196 92710 58741 97807 19201 40161 43528 12103 64502 82715 24074 53312 50430 81639 81083 99582 33057 67427 18960 74574 54249 52885 29889 53041 4310 22341 47524 58839 40031 52057 84340 61355 75311 46566 11602 39890 85334 51740 14053 45071 32504 96439 58109 86085 38894 73636 3601 9448 47347 57288 70374 43539 64193 45585 38209 18480 79331 71948 31692 34112 14280 1379 65485 62201 63427 50302 21288 73614 4490 46255 78698 76152 80299 10359 9646 28605 17255 58182 87365 78934 82520 79271 22654 27802 55841 50375 20451 72804 46369 87397 81163 38774 90413 33370 96765 17249 779 99204 39688 79356 67678 81671 66178 68507 45823 33163 75099 90758 4033 84473 95763 96423 7853 75186 49163 42409 38077 75055 21745 34479 44636 52662 2049 44748 82136 53829 41845 72412 47941 5122 57793 90289 25437 89065 95083 13132 92097 12831 80780 32798 37109 11884 12592 29015 84672 36958 16187 54041 9381 72451 27904 48103 71098 16 37485 66061 72920 57303 35729 15743 57679 61537 98792 13346 80463 43578 35628 18859 94946 70722 47539 8975 81275 31169 83367 75698 42786 45714 43379 6857 52701 74224 56142 127 34668 18456 66076 66587 6665 24092 50307 5795 48396 701 4638 29697 31282 24512 11113 7766 52054 49688 71533 50157 26487 86563 47955 29755 19479 79359 28361 13855 44376 37078 53865 90373 60361 3967 99326 21911 47890 65008 72609 12126 31459 98697 13778 24704 26161 25002 25651 56932 41405 96763 80927 89494 60260 52638 664 55241 52052 71275 26468 76231 34091 87667 27552 56668 58011 62306 59063 72372 22821 77750 67728 73386 13090 84351 49363 88907 34399 15280 39374 99691 73553 95509 17308 55344 32942 9099 87591 43992 47876 2868 32929 64484 49982 61887 69621 29017 64362 44221 37336 61086 49613 70470 84285 98471 16015 69251 36640 41971 10579 30575 70341 43942 23714 58451 87237 39984 65663 91825 59291 66414 22131 16630 89135 72510 43356 2748 23328 50273 91049 42044 26728 42962 54161 30663 67917 57717 31141 77461 88485 68602 99932 71823 66460 66725 11489 44681 66651 8441 18125 89623 40051 126 51229 42405 771 55206 1885 42541 4096 67028 69015 64297 60666 78446 27895 35054 69663 39093 32591 1880 44606 92646 30596 98333 14557 47640 39578 76361 84807 68747 77281 41858 5568 72305 60514 55236 16729 23431 18734 8597 80536 55084 3938 28090 3183 82354 26782 90088 18477 43407 98737 75006 42785 35190 71184 71229 63135 38282 61900 6071 32782 61542 80109 60919 19578 46562 56066 43582 32169 72626 25289 20950 84724 74699 40099 69106 90247 91054 89703 78771 51702 76881 19156 38468 11628 24756 76083 57713 97537 44547 2878 99521 85168 44177 39051 5873 32465 67616 78688 4281 36430 45189 19945 12165 5031 17509 29412 80007 92933 26957 59641 91181 97622 62919 40527 94877 53696 40787 48023 52727 27185 59062 97130 99828 21045 54985 18577 79973 62175 6531 47768 28513 46818 95533 72893 39343 10495 26095 44924 88380 59910 33154 80713 58795 24206 41485 81462 74114 40205 94011 92708 96701 83246 54945 5633 56949 51781 42406 14164 79396 6438 4406 96414 59951 43435 55208 25634 28785 25749 11298 20766 32540 96213 36934 38782 42996 7621 12469 64520 93695 3908 31357 73768 74362 15358 25813 99470 57664 49717 19173 86076 78363 13302 69319 27421 16096 52098 53231 49683 9304 5287 42377 72435 81253 45658 32786 93580 19659 74682 13349 18754 43171 82831 91424 12925 60074 41294 83113 7038 32585 87562 37330 91654 66784 78391 76985 80697 52251 19797 79416 51637 36567 97141 6682 61873 80220 10515 42095 2360 10438 45692 20775 53780 32653 97878 27570 28601 50194 94022 2150 80802 20914 5071 6277 52451 61954 33519 62326 9279 90789 7313 4036 70494 84517 56115 83654 31338 114 68144 29288 39104 56512 28328 26118 27554 71554 89487 83293 71569 59926 28552 6347 63697 79924 12759 94700 31896 3706 69886 17858 81895 50771 25404 50649 86811 62263 91938 69451 27565 53932 24497 28798 18319 39281 70918 49837 9968 50221 26738 40336 22641 34152 14314 18918 63929 56461 75664 33318 85161 69669 28869 50122 41259 90134 50215 44862 34866 28263 84379 32432 83291 78705 16407 92578 46297 60419 13489 24329 24257 6973 50509 13912 6537 60563 72131 4305 61487 74247 66695 83173 77044 90391 5587 22667 5065 80962 34761 15451 68437 52323 88308 70121 87398 53 54517 56207 85743 3694 36888 5328 50364 55273 12551 48207 72468 19422 47799 18064 29581 78224 69600 21360 9829 18375 93837 18275 84932 
FindBestTime: 6092.73
TotalTime: 6092.75
pertimes: 0
