# Supplementary material for: Dynamic thresholding search for the feedback vertex set problem
Source: PeerJ Comput Sci. 2023 Feb 10;9:e1245. doi: 10.7717/peerj-cs.1245 (PMC10280643; doi:10.7717/peerj-cs.1245)
Supplement: Supplemental Information 4 — Each data indicates a series of the best objective values, the ever-found optimal solutions, and the corresponding computation time obtained by our algorithm in the search process. [file peerj-cs-09-1245-s004.zip › results/undirect_graph/ER5.txt]

Instance name is instances3/ER5.dat
Number of vertices: 100000
Number of edges: 500000
Time_Seed: 46399
The optimal objective value = 54050
The Best FVS is :
3 4 7 10 13 19 26 30 32 33 34 35 43 44 52 55 56 58 59 69 71 72 90 98 99 101 107 111 113 116 120 128 133 139 141 147 149 151 152 155 158 166 167 176 180 186 191 196 197 201 203 206 207 214 218 222 229 231 233 240 242 244 245 249 252 253 254 255 257 260 265 270 272 273 276 280 281 284 285 290 295 297 300 307 310 311 312 314 317 319 320 323 324 327 331 333 334 336 340 342 343 344 349 350 352 359 365 370 375 376 381 388 389 393 395 396 397 398 403 404 406 410 411 414 421 422 424 425 428 430 432 434 438 439 442 449 451 452 453 454 457 458 459 461 463 469 470 472 475 479 481 486 490 494 497 498 503 516 517 520 522 523 524 531 533 534 537 538 539 549 551 552 555 558 561 562 563 568 572 573 574 577 579 596 601 603 604 606 607 608 611 612 613 616 617 622 624 629 631 635 637 643 646 651 653 657 662 668 669 670 684 685 687 690 693 701 703 704 706 707 712 713 714 716 721 723 725 734 738 744 746 754 755 758 759 760 762 765 769 770 777 779 780 793 794 797 799 819 841 843 850 856 858 862 868 870 872 874 875 879 885 890 893 895 896 898 908 910 926 931 935 936 942 944 946 947 948 950 952 955 960 969 971 979 980 982 990 991 993 997 998 1009 1011 1017 1027 1028 1032 1033 1038 1039 1041 1043 1045 1048 1059 1060 1065 1066 1069 1073 1078 1084 1085 1086 1092 1093 1096 1097 1098 1100 1104 1106 1107 1110 1113 1117 1119 1120 1121 1122 1123 1126 1127 1128 1130 1137 1138 1140 1154 1157 1158 1162 1165 1168 1171 1174 1178 1180 1183 1184 1185 1195 1196 1203 1204 1207 1209 1211 1214 1216 1219 1222 1225 1230 1234 1236 1238 1247 1251 1252 1253 1254 1255 1256 1257 1263 1265 1266 1267 1268 1270 1276 1279 1280 1284 1285 1287 1289 1294 1297 1299 1306 1309 1318 1319 1324 1332 1333 1334 1345 1347 1352 1358 1364 1365 1369 1380 1381 1385 1387 1391 1395 1399 1401 1408 1409 1410 1414 1415 1418 1420 1426 1430 1432 1436 1442 1443 1446 1447 1448 1458 1460 1471 1473 1478 1483 1484 1491 1496 1498 1499 1500 1507 1508 1510 1511 1515 1516 1522 1524 1531 1532 1535 1536 1544 1545 1550 1553 1564 1575 1576 1577 1578 1591 1592 1595 1598 1604 1605 1607 1610 1612 1613 1614 1618 1622 1623 1625 1628 1630 1631 1636 1641 1644 1645 1646 1653 1658 1659 1665 1666 1667 1668 1674 1680 1682 1684 1686 1687 1689 1693 1695 1705 1706 1712 1714 1715 1718 1727 1729 1733 1734 1737 1738 1739 1740 1746 1749 1755 1765 1772 1774 1778 1792 1793 1796 1799 1803 1804 1809 1812 1813 1825 1828 1833 1837 1838 1845 1848 1851 1853 1857 1859 1870 1871 1877 1879 1880 1881 1884 1891 1895 1896 1901 1907 1909 1919 1927 1930 1933 1936 1937 1939 1941 1944 1958 1967 1971 1981 1995 1996 1997 1999 2001 2023 2026 2036 2037 2041 2042 2045 2047 2049 2055 2057 2059 2065 2067 2069 2084 2085 2088 2089 2091 2107 2108 2110 2112 2114 2115 2116 2117 2118 2119 2123 2125 2127 2133 2136 2137 2141 2143 2164 2166 2167 2168 2169 2171 2184 2185 2187 2188 2192 2201 2206 2208 2209 2213 2214 2225 2228 2229 2232 2234 2237 2244 2246 2247 2256 2257 2260 2262 2263 2267 2271 2277 2282 2283 2284 2287 2290 2292 2298 2300 2302 2305 2311 2313 2315 2318 2321 2322 2323 2325 2327 2330 2331 2332 2333 2336 2338 2339 2350 2356 2364 2370 2376 2382 2387 2395 2402 2404 2407 2408 2418 2423 2426 2427 2430 2454 2462 2463 2464 2466 2470 2478 2480 2481 2482 2484 2485 2491 2498 2502 2512 2515 2516 2521 2524 2526 2529 2530 2536 2539 2541 2545 2547 2554 2565 2570 2575 2577 2578 2580 2583 2589 2596 2608 2609 2615 2618 2625 2627 2628 2629 2634 2636 2638 2639 2643 2644 2659 2663 2668 2671 2672 2674 2675 2679 2690 2693 2694 2695 2702 2707 2711 2713 2717 2721 2722 2724 2725 2743 2750 2753 2755 2758 2759 2761 2773 2775 2781 2782 2784 2794 2798 2803 2808 2809 2810 2811 2813 2824 2831 2833 2839 2840 2843 2844 2847 2850 2857 2865 2870 2873 2876 2877 2878 2890 2898 2899 2905 2908 2909 2912 2919 2922 2923 2927 2929 2930 2935 2936 2938 2944 2946 2951 2968 2972 2977 2985 2986 2994 2995 2997 3002 3004 3005 3007 3008 3017 3019 3027 3034 3040 3043 3053 3054 3058 3059 3071 3077 3085 3088 3093 3099 3101 3103 3104 3107 3108 3110 3112 3118 3121 3127 3128 3130 3137 3138 3140 3141 3152 3153 3154 3158 3161 3163 3173 3179 3180 3201 3203 3205 3209 3215 3219 3220 3222 3223 3224 3230 3233 3238 3239 3250 3255 3262 3263 3264 3276 3279 3281 3285 3286 3288 3292 3293 3297 3303 3307 3313 3319 3321 3322 3328 3333 3334 3335 3336 3339 3342 3346 3354 3357 3360 3366 3368 3371 3373 3378 3379 3382 3383 3386 3388 3391 3392 3397 3398 3400 3401 3402 3406 3412 3413 3415 3417 3421 3422 3424 3428 3429 3432 3436 3442 3444 3446 3448 3451 3459 3464 3473 3488 3489 3491 3494 3495 3504 3505 3510 3513 3515 3518 3521 3528 3530 3538 3551 3554 3557 3559 3563 3564 3566 3568 3569 3570 3579 3583 3585 3590 3591 3592 3593 3594 3596 3605 3606 3608 3610 3613 3626 3648 3649 3650 3652 3654 3655 3661 3666 3667 3669 3672 3678 3680 3682 3686 3691 3692 3696 3702 3707 3708 3722 3725 3727 3728 3739 3746 3750 3753 3754 3755 3765 3768 3769 3782 3784 3785 3786 3787 3788 3789 3790 3800 3803 3812 3813 3814 3815 3817 3818 3819 3822 3823 3829 3833 3838 3840 3845 3846 3851 3852 3853 3857 3859 3863 3866 3867 3868 3871 3872 3876 3881 3886 3891 3892 3894 3897 3898 3899 3901 3904 3905 3906 3916 3921 3922 3926 3929 3934 3942 3943 3954 3957 3959 3960 3961 3963 3965 3978 3980 3981 3990 3997 4004 4015 4024 4026 4032 4035 4037 4040 4041 4042 4045 4046 4048 4050 4051 4052 4053 4060 4062 4063 4070 4071 4072 4073 4074 4079 4082 4085 4090 4093 4098 4100 4115 4117 4122 4130 4131 4132 4136 4138 4139 4142 4145 4149 4151 4152 4153 4154 4174 4175 4177 4182 4185 4189 4191 4193 4195 4200 4205 4215 4227 4228 4230 4235 4241 4242 4244 4246 4247 4248 4250 4252 4258 4263 4265 4266 4272 4280 4281 4299 4304 4305 4313 4318 4321 4323 4325 4326 4327 4328 4330 4331 4332 4334 4335 4337 4341 4344 4347 4354 4356 4360 4373 4377 4379 4380 4385 4387 4388 4390 4391 4392 4399 4401 4404 4406 4407 4411 4417 4418 4421 4430 4432 4438 4440 4441 4451 4457 4467 4468 4471 4473 4477 4483 4486 4493 4495 4496 4498 4501 4502 4506 4513 4515 4518 4531 4532 4534 4535 4540 4546 4548 4550 4553 4554 4558 4561 4563 4578 4579 4581 4582 4585 4591 4599 4600 4601 4602 4604 4606 4608 4611 4612 4616 4617 4622 4625 4626 4632 4633 4635 4637 4640 4644 4646 4649 4653 4663 4664 4665 4669 4676 4681 4684 4690 4696 4702 4706 4711 4713 4723 4724 4725 4727 4731 4738 4743 4746 4748 4751 4753 4754 4759 4762 4781 4785 4786 4787 4798 4799 4800 4803 4804 4806 4818 4819 4826 4827 4829 4830 4836 4841 4844 4846 4850 4852 4856 4858 4859 4861 4865 4866 4867 4869 4875 4877 4884 4891 4895 4898 4904 4905 4906 4912 4913 4927 4930 4934 4937 4939 4941 4946 4951 4952 4954 4957 4958 4959 4960 4962 4966 4982 4993 5003 5007 5008 5011 5017 5022 5024 5028 5032 5033 5034 5035 5039 5040 5042 5046 5050 5052 5056 5061 5062 5069 5072 5075 5076 5078 5082 5084 5086 5087 5093 5101 5105 5110 5113 5114 5116 5117 5121 5123 5124 5127 5133 5136 5137 5140 5143 5150 5154 5156 5157 5158 5163 5168 5170 5173 5179 5181 5187 5189 5194 5203 5206 5207 5208 5210 5217 5222 5223 5228 5231 5234 5235 5236 5238 5249 5252 5255 5263 5265 5267 5269 5271 5276 5280 5283 5284 5286 5294 5300 5305 5307 5308 5309 5313 5314 5318 5319 5323 5328 5329 5333 5340 5341 5345 5348 5351 5352 5354 5355 5363 5364 5365 5376 5382 5386 5389 5393 5395 5396 5397 5401 5402 5404 5406 5412 5418 5419 5422 5424 5426 5429 5439 5440 5444 5445 5450 5451 5461 5462 5465 5468 5474 5476 5477 5478 5481 5482 5486 5494 5496 5497 5498 5499 5501 5502 5505 5508 5509 5510 5512 5514 5515 5517 5518 5519 5522 5525 5530 5531 5536 5539 5541 5544 5545 5546 5548 5556 5562 5564 5566 5567 5576 5583 5584 5585 5590 5593 5595 5597 5598 5600 5601 5602 5613 5624 5628 5630 5634 5635 5639 5644 5651 5653 5664 5676 5678 5679 5682 5683 5688 5689 5696 5697 5708 5713 5716 5717 5719 5722 5725 5731 5733 5735 5737 5740 5747 5750 5764 5766 5767 5774 5780 5781 5786 5790 5791 5793 5794 5796 5801 5803 5806 5813 5814 5817 5821 5823 5827 5837 5838 5839 5841 5846 5852 5856 5861 5863 5865 5868 5869 5870 5875 5876 5877 5880 5882 5883 5885 5886 5890 5892 5896 5900 5903 5907 5914 5922 5924 5930 5932 5935 5937 5939 5944 5945 5956 5960 5971 5974 5977 5978 5985 5997 5999 6005 6019 6035 6036 6037 6038 6053 6066 6073 6091 6092 6094 6095 6096 6103 6104 6106 6111 6113 6115 6116 6124 6125 6135 6136 6139 6146 6150 6155 6158 6161 6169 6183 6184 6186 6188 6194 6199 6201 6203 6205 6206 6207 6209 6211 6217 6223 6225 6229 6230 6235 6240 6245 6251 6253 6258 6262 6267 6272 6274 6276 6277 6285 6287 6291 6294 6300 6302 6305 6306 6313 6314 6325 6331 6333 6334 6336 6338 6351 6353 6355 6357 6365 6372 6376 6379 6381 6385 6387 6391 6398 6400 6403 6406 6408 6412 6414 6417 6421 6424 6427 6428 6431 6432 6433 6444 6448 6450 6451 6455 6456 6463 6464 6469 6471 6474 6480 6481 6483 6490 6494 6498 6501 6502 6507 6509 6512 6514 6518 6528 6529 6534 6538 6542 6546 6549 6557 6559 6561 6566 6570 6572 6573 6578 6591 6592 6593 6595 6596 6610 6611 6615 6620 6621 6622 6624 6625 6627 6628 6633 6636 6640 6643 6644 6649 6650 6666 6667 6671 6675 6677 6681 6688 6689 6691 6702 6703 6705 6707 6713 6716 6724 6726 6730 6731 6733 6737 6738 6740 6742 6743 6746 6753 6754 6760 6763 6772 6774 6776 6778 6779 6780 6781 6782 6784 6785 6787 6790 6792 6799 6810 6818 6820 6821 6823 6830 6831 6834 6839 6843 6844 6848 6850 6852 6854 6855 6856 6857 6865 6867 6870 6872 6877 6879 6880 6881 6887 6897 6906 6907 6910 6913 6919 6926 6927 6931 6932 6934 6937 6941 6942 6943 6947 6948 6961 6963 6974 6975 6978 6979 6981 6985 6991 6994 6997 7001 7005 7008 7009 7011 7014 7020 7021 7025 7027 7028 7034 7037 7038 7039 7042 7051 7053 7055 7056 7060 7061 7065 7070 7077 7078 7081 7083 7085 7087 7098 7101 7102 7109 7111 7115 7117 7123 7127 7128 7132 7133 7136 7142 7144 7146 7148 7159 7163 7164 7166 7167 7170 7172 7177 7178 7182 7185 7187 7197 7200 7207 7208 7216 7223 7237 7238 7247 7249 7260 7263 7264 7270 7276 7279 7280 7281 7297 7301 7303 7304 7305 7311 7314 7317 7322 7326 7329 7336 7340 7342 7350 7351 7358 7360 7362 7363 7364 7366 7369 7377 7380 7384 7390 7391 7396 7400 7405 7407 7408 7412 7415 7416 7418 7421 7424 7430 7434 7443 7448 7455 7458 7459 7463 7464 7466 7467 7468 7470 7473 7478 7479 7483 7501 7505 7515 7519 7520 7525 7527 7528 7530 7532 7540 7548 7552 7557 7558 7565 7568 7574 7575 7584 7585 7594 7604 7605 7608 7612 7613 7620 7625 7626 7630 7633 7635 7641 7642 7647 7650 7668 7677 7680 7684 7687 7692 7695 7699 7700 7706 7708 7709 7711 7713 7715 7717 7718 7719 7721 7726 7733 7735 7737 7738 7740 7741 7748 7749 7755 7760 7782 7790 7795 7801 7803 7805 7806 7813 7816 7820 7822 7831 7834 7846 7855 7857 7863 7866 7874 7878 7887 7889 7894 7895 7896 7898 7902 7908 7921 7923 7926 7928 7934 7940 7947 7953 7956 7959 7968 7979 7984 7985 7986 7987 7991 7996 7997 8002 8004 8012 8024 8028 8032 8033 8040 8044 8045 8049 8050 8056 8059 8060 8061 8062 8069 8070 8073 8075 8077 8079 8085 8088 8090 8092 8097 8098 8100 8105 8109 8115 8123 8126 8129 8132 8133 8134 8135 8138 8140 8144 8145 8146 8151 8153 8154 8155 8163 8172 8176 8180 8190 8191 8192 8193 8198 8201 8206 8211 8217 8222 8223 8229 8233 8239 8241 8242 8246 8248 8252 8258 8260 8264 8265 8267 8269 8278 8279 8280 8284 8286 8287 8288 8289 8291 8292 8296 8298 8301 8307 8311 8312 8314 8316 8318 8323 8325 8326 8329 8335 8342 8343 8345 8346 8350 8356 8358 8359 8360 8362 8367 8368 8369 8370 8379 8381 8388 8389 8390 8393 8394 8395 8400 8404 8406 8408 8410 8414 8416 8424 8425 8431 8432 8433 8434 8439 8440 8443 8444 8447 8450 8453 8468 8470 8472 8475 8476 8479 8482 8493 8497 8499 8500 8501 8504 8511 8519 8526 8529 8531 8532 8541 8546 8548 8552 8561 8570 8572 8575 8580 8585 8586 8596 8601 8603 8605 8610 8613 8620 8625 8628 8629 8632 8635 8636 8637 8640 8654 8656 8659 8663 8667 8668 8671 8677 8681 8686 8688 8689 8694 8695 8696 8698 8699 8701 8708 8710 8716 8719 8723 8725 8732 8741 8743 8744 8745 8747 8751 8752 8755 8757 8762 8765 8768 8773 8775 8779 8781 8782 8785 8787 8791 8792 8794 8795 8797 8801 8802 8803 8809 8811 8815 8816 8832 8835 8841 8842 8846 8853 8856 8861 8863 8870 8871 8873 8878 8880 8881 8883 8889 8890 8891 8897 8901 8905 8907 8908 8909 8911 8914 8924 8927 8928 8929 8931 8934 8941 8942 8947 8956 8958 8959 8969 8978 8981 8985 8992 8995 8996 8998 8999 9000 9003 9004 9008 9013 9026 9030 9031 9033 9034 9035 9036 9037 9038 9042 9044 9045 9046 9051 9052 9054 9056 9059 9064 9066 9077 9078 9087 9089 9090 9092 9097 9098 9099 9101 9105 9106 9107 9108 9113 9121 9122 9124 9125 9126 9132 9144 9155 9166 9167 9168 9170 9171 9172 9175 9177 9182 9185 9187 9190 9192 9195 9198 9201 9204 9208 9209 9210 9215 9222 9231 9237 9243 9244 9247 9252 9254 9257 9258 9266 9270 9271 9283 9285 9288 9295 9297 9300 9305 9306 9307 9319 9321 9322 9327 9328 9329 9333 9334 9335 9337 9338 9339 9341 9344 9348 9349 9352 9354 9358 9361 9363 9369 9370 9373 9374 9377 9378 9380 9383 9384 9387 9391 9393 9414 9421 9430 9433 9436 9440 9442 9451 9456 9465 9466 9471 9474 9486 9488 9498 9506 9508 9516 9519 9527 9528 9539 9540 9550 9553 9561 9566 9567 9568 9569 9571 9572 9574 9577 9578 9580 9581 9585 9587 9588 9590 9592 9596 9597 9603 9611 9614 9619 9625 9627 9639 9642 9643 9650 9651 9664 9665 9668 9674 9678 9679 9680 9681 9682 9686 9691 9694 9695 9698 9699 9702 9703 9711 9712 9713 9716 9717 9718 9719 9722 9724 9737 9742 9748 9749 9752 9762 9764 9770 9775 9777 9787 9788 9791 9803 9810 9811 9812 9817 9826 9829 9830 9831 9836 9837 9842 9844 9846 9848 9849 9850 9852 9857 9863 9864 9868 9869 9874 9876 9877 9878 9884 9887 9888 9893 9894 9901 9912 9914 9917 9922 9923 9929 9931 9932 9933 9934 9936 9944 9945 9947 9949 9950 9952 9957 9959 9961 9962 9967 9969 9972 9976 9979 9986 9988 9990 9997 10001 10006 10012 10016 10017 10030 10032 10033 10037 10042 10044 10045 10051 10055 10058 10061 10065 10067 10069 10080 10081 10082 10087 10091 10092 10097 10098 10100 10109 10115 10119 10120 10128 10130 10131 10136 10137 10141 10142 10145 10150 10156 10157 10159 10160 10163 10164 10174 10175 10178 10183 10187 10192 10194 10201 10205 10208 10212 10214 10217 10229 10231 10235 10240 10244 10247 10251 10263 10264 10272 10275 10287 10288 10297 10300 10301 10308 10310 10311 10314 10322 10330 10331 10334 10338 10342 10348 10349 10350 10364 10366 10372 10378 10386 10388 10390 10397 10401 10409 10416 10427 10428 10433 10436 10437 10438 10440 10443 10444 10445 10446 10458 10470 10471 10473 10474 10475 10479 10487 10493 10494 10495 10496 10501 10503 10504 10506 10510 10517 10520 10521 10528 10530 10534 10536 10539 10555 10561 10564 10568 10569 10572 10574 10576 10578 10585 10586 10589 10595 10600 10601 10606 10609 10610 10611 10616 10617 10621 10623 10628 10633 10638 10641 10642 10655 10656 10658 10663 10664 10666 10672 10675 10676 10677 10688 10698 10699 10700 10703 10704 10705 10708 10709 10712 10713 10720 10722 10723 10724 10725 10726 10729 10731 10738 10740 10745 10748 10758 10765 10773 10777 10780 10784 10793 10795 10796 10800 10802 10803 10804 10805 10808 10809 10810 10811 10816 10823 10827 10833 10834 10839 10841 10845 10852 10856 10864 10866 10869 10870 10872 10875 10877 10879 10881 10884 10886 10887 10894 10899 10900 10901 10904 10906 10907 10909 10917 10918 10922 10923 10936 10942 10944 10946 10950 10955 10956 10965 10969 10972 10973 10979 10982 10987 10992 10999 11003 11008 11011 11013 11015 11016 11026 11042 11059 11065 11075 11077 11084 11087 11091 11095 11096 11106 11110 11114 11122 11126 11128 11136 11137 11141 11144 11152 11153 11155 11156 11159 11163 11166 11175 11177 11180 11182 11189 11198 11200 11208 11211 11212 11220 11234 11250 11251 11267 11269 11271 11277 11281 11282 11292 11293 11294 11298 11301 11307 11310 11311 11316 11319 11321 11323 11324 11326 11327 11341 11344 11348 11350 11353 11364 11365 11368 11376 11377 11380 11384 11386 11387 11388 11395 11398 11402 11403 11404 11405 11408 11411 11418 11422 11430 11431 11434 11460 11463 11466 11468 11470 11473 11480 11482 11485 11490 11496 11498 11510 11514 11515 11517 11518 11519 11528 11533 11534 11538 11543 11550 11551 11553 11559 11560 11564 11565 11568 11569 11570 11572 11573 11574 11575 11576 11584 11585 11588 11592 11596 11598 11604 11605 11614 11615 11616 11624 11626 11630 11632 11645 11647 11648 11651 11656 11658 11672 11679 11686 11693 11697 11700 11702 11703 11706 11707 11709 11714 11716 11717 11721 11722 11723 11725 11727 11730 11731 11732 11733 11734 11741 11750 11753 11759 11765 11768 11769 11777 11778 11780 11784 11788 11789 11796 11804 11806 11813 11816 11818 11819 11820 11836 11838 11840 11845 11851 11853 11854 11858 11859 11866 11867 11875 11878 11879 11881 11883 11884 11886 11887 11890 11897 11901 11906 11907 11912 11917 11921 11926 11931 11945 11946 11947 11958 11960 11961 11962 11965 11972 11976 11979 11984 11990 11992 11993 11994 11995 11996 11998 11999 12003 12016 12017 12021 12022 12025 12026 12027 12030 12032 12037 12042 12061 12063 12065 12072 12084 12085 12089 12094 12095 12096 12102 12106 12107 12114 12116 12117 12118 12126 12128 12136 12140 12144 12145 12149 12150 12151 12152 12154 12156 12160 12162 12164 12165 12170 12172 12174 12176 12178 12180 12188 12191 12193 12196 12197 12198 12204 12206 12209 12210 12212 12216 12223 12224 12226 12228 12230 12234 12236 12237 12238 12239 12247 12249 12252 12253 12256 12259 12262 12268 12269 12271 12277 12279 12280 12291 12294 12295 12296 12300 12302 12303 12308 12309 12310 12313 12318 12324 12327 12328 12337 12340 12341 12342 12343 12345 12351 12353 12354 12363 12365 12368 12375 12378 12379 12382 12387 12388 12396 12398 12399 12402 12403 12408 12411 12412 12413 12414 12417 12420 12421 12430 12431 12434 12435 12436 12438 12444 12446 12448 12450 12451 12455 12456 12457 12458 12461 12463 12467 12469 12470 12476 12478 12481 12482 12483 12484 12490 12491 12494 12496 12500 12501 12509 12510 12515 12516 12518 12519 12522 12523 12526 12527 12529 12534 12551 12552 12553 12556 12559 12561 12562 12563 12565 12566 12567 12569 12571 12573 12583 12589 12590 12599 12600 12602 12610 12611 12612 12613 12617 12620 12621 12624 12626 12627 12630 12632 12634 12635 12636 12637 12638 12643 12646 12647 12649 12660 12661 12667 12673 12677 12678 12683 12684 12688 12692 12693 12697 12707 12710 12716 12722 12728 12732 12734 12744 12754 12755 12768 12771 12777 12778 12781 12786 12787 12790 12797 12800 12802 12803 12807 12815 12816 12817 12824 12828 12830 12836 12841 12844 12845 12852 12855 12861 12866 12867 12869 12870 12872 12874 12876 12877 12878 12879 12881 12882 12884 12886 12890 12901 12902 12904 12905 12909 12910 12912 12914 12929 12930 12938 12940 12944 12945 12948 12953 12962 12964 12965 12969 12971 12974 12982 12986 12987 12991 12993 12994 13000 13010 13014 13016 13017 13018 13019 13021 13023 13024 13028 13031 13042 13046 13047 13049 13050 13051 13053 13054 13057 13061 13063 13064 13066 13069 13074 13076 13078 13080 13083 13084 13087 13108 13113 13117 13118 13122 13124 13125 13127 13128 13129 13130 13133 13134 13135 13136 13137 13139 13144 13145 13148 13149 13152 13158 13162 13163 13165 13166 13172 13173 13174 13183 13184 13186 13187 13192 13194 13196 13208 13213 13216 13221 13222 13227 13233 13242 13246 13248 13252 13256 13258 13259 13260 13263 13271 13276 13284 13289 13290 13292 13294 13303 13312 13318 13319 13320 13322 13326 13330 13334 13341 13342 13343 13346 13347 13348 13349 13351 13355 13358 13361 13372 13387 13396 13404 13412 13424 13425 13428 13430 13433 13443 13445 13452 13464 13466 13486 13488 13490 13493 13502 13506 13508 13512 13516 13517 13525 13527 13535 13542 13543 13563 13564 13565 13567 13570 13571 13591 13595 13598 13600 13604 13606 13607 13617 13620 13623 13626 13629 13630 13633 13636 13645 13648 13649 13656 13658 13659 13662 13665 13679 13681 13683 13696 13698 13701 13713 13721 13728 13732 13733 13735 13737 13739 13741 13745 13748 13751 13752 13759 13761 13764 13768 13769 13779 13783 13787 13788 13791 13794 13797 13798 13802 13804 13805 13807 13808 13812 13813 13815 13823 13831 13834 13838 13839 13843 13844 13845 13853 13857 13858 13862 13874 13879 13881 13888 13894 13896 13898 13904 13908 13911 13915 13917 13919 13926 13929 13933 13937 13939 13940 13943 13950 13953 13957 13963 13969 13970 13972 13974 13976 13986 13987 13988 13995 14002 14003 14005 14006 14023 14026 14028 14032 14036 14038 14040 14045 14050 14051 14053 14054 14075 14077 14079 14080 14082 14085 14086 14094 14095 14101 14107 14124 14132 14137 14139 14140 14142 14154 14162 14171 14174 14175 14176 14182 14183 14185 14186 14188 14189 14201 14206 14208 14210 14211 14212 14214 14224 14229 14231 14232 14234 14235 14248 14252 14261 14269 14272 14276 14277 14283 14286 14294 14298 14302 14308 14313 14317 14319 14324 14325 14331 14333 14335 14336 14339 14340 14343 14346 14357 14359 14361 14362 14369 14374 14381 14389 14390 14391 14392 14394 14399 14402 14407 14409 14410 14412 14413 14419 14423 14429 14430 14432 14435 14442 14443 14449 14455 14467 14472 14479 14480 14488 14492 14493 14495 14496 14497 14499 14502 14505 14509 14513 14514 14517 14518 14520 14521 14524 14530 14532 14537 14541 14547 14559 14561 14562 14563 14568 14569 14572 14574 14575 14577 14580 14587 14589 14592 14597 14602 14603 14607 14612 14619 14625 14634 14637 14644 14648 14657 14661 14664 14665 14667 14670 14673 14677 14681 14685 14692 14693 14694 14695 14697 14698 14701 14702 14709 14710 14712 14716 14717 14722 14724 14726 14727 14736 14740 14743 14746 14747 14752 14754 14756 14760 14762 14764 14766 14771 14773 14779 14781 14786 14791 14792 14793 14796 14797 14802 14803 14805 14812 14813 14815 14816 14824 14825 14827 14829 14831 14832 14833 14835 14837 14843 14844 14847 14848 14851 14856 14859 14861 14868 14871 14876 14878 14881 14883 14884 14885 14892 14893 14895 14896 14900 14902 14905 14910 14912 14913 14914 14916 14918 14927 14929 14930 14934 14940 14941 14943 14952 14956 14957 14961 14966 14967 14973 14974 14975 14981 14989 14992 14993 15002 15005 15012 15015 15017 15019 15026 15027 15033 15036 15038 15040 15041 15043 15047 15053 15057 15059 15061 15062 15063 15064 15065 15070 15073 15075 15084 15096 15103 15104 15105 15107 15108 15109 15113 15118 15120 15123 15125 15127 15129 15132 15137 15140 15142 15144 15145 15146 15147 15153 15158 15161 15162 15165 15166 15168 15170 15172 15173 15174 15179 15180 15181 15184 15187 15190 15196 15198 15202 15216 15225 15227 15244 15245 15246 15247 15248 15249 15250 15253 15254 15257 15263 15265 15267 15270 15273 15275 15288 15289 15296 15306 15310 15311 15316 15319 15323 15334 15337 15343 15345 15346 15347 15349 15355 15366 15372 15378 15379 15380 15383 15388 15390 15393 15394 15401 15402 15404 15406 15413 15414 15423 15427 15428 15431 15435 15438 15440 15442 15447 15451 15456 15458 15476 15477 15478 15479 15487 15495 15497 15500 15502 15504 15511 15512 15517 15521 15522 15525 15526 15529 15537 15547 15550 15557 15565 15568 15570 15572 15575 15576 15581 15593 15595 15600 15601 15603 15605 15606 15608 15611 15616 15617 15618 15622 15623 15625 15627 15630 15636 15638 15641 15643 15644 15646 15648 15649 15653 15654 15660 15664 15667 15678 15686 15691 15692 15703 15710 15713 15716 15721 15723 15725 15728 15729 15731 15734 15737 15741 15750 15752 15753 15754 15756 15758 15776 15779 15786 15788 15790 15791 15793 15795 15798 15800 15805 15808 15809 15810 15816 15817 15820 15821 15823 15829 15833 15834 15836 15837 15846 15852 15854 15857 15858 15859 15860 15861 15864 15873 15875 15878 15880 15882 15889 15892 15894 15895 15897 15898 15899 15909 15910 15912 15917 15918 15924 15926 15934 15939 15940 15942 15943 15946 15949 15957 15961 15962 15968 15976 15981 15983 15989 15999 16004 16008 16017 16018 16019 16032 16034 16037 16038 16041 16045 16047 16050 16054 16057 16058 16065 16068 16075 16076 16084 16090 16096 16100 16103 16111 16114 16118 16123 16126 16127 16133 16134 16135 16136 16137 16139 16141 16142 16143 16145 16155 16163 16166 16168 16170 16173 16174 16179 16180 16181 16187 16192 16193 16194 16195 16199 16201 16202 16205 16207 16219 16222 16227 16228 16229 16230 16234 16239 16243 16254 16263 16266 16269 16273 16275 16280 16281 16285 16286 16288 16291 16292 16313 16317 16318 16319 16323 16326 16327 16329 16345 16347 16348 16352 16353 16354 16366 16369 16374 16385 16388 16395 16399 16401 16407 16408 16410 16414 16427 16429 16430 16432 16434 16437 16440 16442 16451 16458 16462 16464 16465 16469 16470 16473 16480 16485 16492 16493 16498 16499 16501 16509 16514 16515 16528 16535 16536 16541 16550 16564 16568 16571 16574 16575 16579 16582 16583 16587 16598 16604 16621 16623 16624 16627 16629 16630 16632 16636 16637 16638 16641 16651 16653 16657 16661 16668 16680 16682 16685 16686 16691 16692 16693 16695 16697 16700 16705 16707 16708 16712 16713 16724 16726 16727 16728 16730 16735 16748 16755 16760 16762 16763 16769 16781 16783 16787 16790 16795 16796 16797 16800 16802 16810 16811 16815 16823 16825 16828 16829 16831 16832 16835 16841 16843 16844 16848 16849 16852 16856 16857 16867 16873 16887 16888 16894 16897 16899 16901 16902 16907 16908 16917 16918 16923 16928 16935 16941 16942 16943 16945 16950 16953 16955 16963 16972 16975 16977 16979 16980 16983 16988 16990 16992 16993 16994 16995 16996 17000 17004 17005 17006 17013 17018 17019 17024 17029 17033 17035 17037 17040 17041 17042 17045 17047 17048 17052 17062 17064 17067 17075 17076 17083 17090 17095 17097 17100 17104 17116 17119 17123 17127 17131 17135 17144 17145 17147 17148 17159 17162 17164 17165 17167 17168 17169 17175 17180 17188 17189 17192 17194 17199 17200 17213 17215 17216 17217 17219 17220 17221 17224 17225 17232 17233 17236 17237 17241 17242 17243 17246 17259 17260 17263 17264 17265 17266 17268 17269 17270 17272 17273 17275 17276 17281 17282 17284 17286 17287 17289 17297 17299 17300 17302 17303 17315 17320 17324 17329 17332 17335 17336 17347 17350 17355 17358 17359 17362 17369 17373 17377 17379 17380 17384 17385 17388 17389 17397 17401 17412 17414 17420 17432 17434 17437 17438 17443 17449 17452 17467 17469 17487 17490 17492 17493 17513 17515 17517 17518 17522 17523 17525 17526 17530 17534 17536 17541 17549 17550 17553 17556 17557 17558 17564 17567 17573 17574 17579 17581 17582 17584 17586 17588 17593 17595 17597 17603 17605 17607 17608 17613 17615 17616 17622 17628 17629 17630 17655 17657 17658 17664 17679 17681 17686 17687 17688 17690 17693 17694 17696 17699 17701 17708 17711 17712 17715 17716 17728 17731 17738 17743 17746 17753 17755 17756 17763 17766 17772 17778 17793 17794 17796 17798 17800 17815 17816 17817 17819 17827 17830 17834 17835 17841 17845 17847 17848 17849 17851 17855 17863 17866 17873 17877 17880 17882 17885 17891 17892 17898 17903 17908 17910 17915 17917 17918 17919 17922 17926 17927 17935 17936 17939 17942 17947 17948 17949 17953 17960 17962 17975 17978 17982 17984 17986 17990 17991 17992 17998 18004 18009 18014 18017 18020 18027 18028 18030 18036 18037 18038 18040 18041 18042 18043 18047 18048 18049 18059 18060 18062 18073 18076 18078 18085 18096 18098 18103 18104 18110 18113 18117 18119 18121 18123 18124 18127 18128 18131 18133 18134 18135 18141 18143 18144 18146 18150 18155 18164 18168 18169 18172 18175 18182 18184 18188 18193 18195 18198 18199 18200 18202 18203 18205 18206 18209 18214 18216 18220 18221 18222 18227 18229 18230 18231 18232 18233 18239 18240 18242 18247 18251 18252 18257 18270 18273 18279 18280 18281 18284 18287 18288 18295 18301 18304 18306 18313 18315 18316 18317 18318 18321 18326 18330 18335 18338 18341 18342 18353 18354 18355 18358 18359 18360 18361 18365 18369 18370 18377 18385 18393 18395 18397 18406 18408 18410 18415 18418 18424 18425 18431 18442 18452 18453 18457 18459 18461 18462 18464 18470 18471 18472 18477 18478 18480 18481 18483 18484 18486 18489 18490 18494 18497 18499 18500 18503 18504 18505 18507 18516 18522 18527 18536 18538 18540 18541 18542 18543 18547 18549 18551 18553 18555 18559 18561 18563 18565 18568 18575 18577 18578 18580 18587 18588 18589 18596 18597 18605 18608 18609 18611 18613 18616 18619 18621 18622 18628 18629 18632 18633 18638 18639 18652 18655 18659 18662 18670 18672 18673 18674 18675 18682 18684 18690 18693 18700 18703 18705 18715 18716 18717 18719 18721 18725 18730 18732 18746 18751 18752 18755 18757 18758 18763 18764 18766 18770 18772 18773 18776 18777 18778 18779 18789 18794 18797 18799 18800 18801 18803 18806 18807 18809 18810 18812 18820 18832 18833 18834 18835 18843 18846 18849 18853 18856 18862 18870 18873 18875 18877 18880 18884 18887 18890 18899 18906 18908 18911 18914 18920 18927 18929 18938 18940 18941 18943 18944 18950 18954 18957 18958 18959 18962 18964 18969 18973 18982 18990 18996 18998 19001 19005 19006 19012 19014 19016 19022 19025 19028 19029 19038 19041 19052 19055 19060 19063 19064 19078 19082 19083 19087 19091 19095 19098 19100 19103 19108 19110 19112 19115 19117 19120 19127 19129 19134 19137 19145 19153 19154 19155 19161 19180 19181 19186 19191 19196 19198 19199 19203 19204 19205 19206 19208 19212 19219 19226 19227 19228 19230 19231 19232 19238 19240 19249 19255 19256 19257 19258 19263 19264 19266 19267 19271 19273 19274 19275 19279 19286 19288 19289 19296 19303 19310 19315 19316 19317 19322 19324 19329 19337 19338 19348 19352 19354 19355 19358 19359 19364 19369 19371 19372 19375 19377 19387 19390 19392 19396 19401 19403 19409 19415 19416 19420 19424 19429 19430 19435 19438 19444 19446 19449 19454 19456 19467 19468 19471 19475 19476 19481 19496 19506 19508 19511 19523 19524 19528 19531 19533 19535 19536 19545 19548 19550 19552 19559 19563 19564 19565 19566 19569 19570 19579 19581 19588 19592 19593 19604 19605 19613 19614 19617 19619 19625 19626 19627 19628 19631 19637 19641 19653 19654 19656 19659 19665 19669 19670 19671 19674 19681 19685 19687 19692 19693 19694 19697 19703 19704 19708 19710 19714 19721 19722 19724 19726 19728 19733 19735 19736 19740 19745 19751 19752 19754 19760 19762 19763 19767 19771 19774 19776 19787 19788 19789 19790 19800 19804 19805 19815 19816 19819 19821 19825 19831 19834 19836 19837 19838 19839 19843 19848 19849 19856 19860 19867 19868 19869 19876 19883 19884 19892 19893 19903 19904 19907 19914 19918 19921 19925 19928 19932 19939 19943 19945 19946 19955 19956 19961 19963 19965 19967 19969 19971 19976 19979 19981 19982 19988 19992 19993 19995 19996 19997 19998 20002 20003 20007 20008 20009 20010 20013 20014 20020 20035 20048 20049 20050 20051 20052 20053 20054 20055 20061 20062 20071 20073 20077 20080 20081 20084 20086 20087 20090 20097 20098 20100 20102 20107 20112 20113 20114 20119 20121 20125 20128 20136 20142 20144 20150 20154 20155 20156 20158 20163 20165 20173 20178 20179 20185 20186 20187 20188 20190 20196 20201 20205 20211 20217 20220 20225 20226 20227 20233 20235 20240 20241 20242 20243 20249 20252 20254 20256 20258 20260 20261 20262 20267 20275 20276 20279 20280 20281 20284 20299 20301 20308 20317 20319 20320 20328 20333 20337 20342 20345 20354 20355 20356 20357 20363 20365 20370 20371 20378 20380 20382 20391 20392 20400 20404 20407 20411 20416 20419 20423 20424 20430 20431 20433 20437 20439 20441 20446 20450 20455 20462 20463 20467 20473 20479 20480 20485 20488 20492 20496 20498 20503 20505 20506 20512 20518 20519 20522 20528 20534 20539 20544 20548 20549 20555 20556 20562 20565 20566 20571 20572 20576 20580 20584 20586 20587 20588 20590 20596 20597 20606 20608 20612 20615 20616 20617 20620 20622 20626 20628 20629 20630 20631 20633 20638 20654 20660 20662 20664 20665 20668 20674 20680 20681 20684 20689 20692 20693 20697 20699 20702 20708 20709 20712 20713 20716 20721 20722 20724 20726 20728 20737 20740 20741 20742 20743 20745 20748 20750 20751 20752 20753 20756 20762 20766 20768 20770 20775 20777 20778 20779 20785 20787 20788 20799 20813 20814 20815 20822 20831 20834 20836 20838 20841 20843 20848 20852 20868 20872 20875 20876 20887 20889 20890 20891 20893 20894 20900 20905 20921 20923 20933 20935 20937 20938 20947 20951 20954 20956 20957 20960 20961 20966 20971 20977 20978 20984 20987 20993 20997 20998 21001 21004 21013 21015 21017 21018 21032 21035 21041 21043 21046 21050 21058 21060 21065 21069 21073 21075 21087 21093 21097 21104 21115 21117 21128 21133 21134 21142 21146 21157 21162 21165 21172 21173 21174 21187 21191 21196 21199 21201 21202 21212 21214 21218 21220 21226 21227 21228 21230 21231 21233 21236 21240 21245 21246 21248 21249 21252 21253 21254 21255 21260 21264 21265 21273 21276 21278 21279 21280 21284 21285 21286 21288 21291 21294 21296 21297 21299 21301 21304 21315 21317 21318 21322 21323 21324 21325 21331 21334 21337 21338 21341 21350 21353 21355 21357 21358 21360 21362 21365 21372 21380 21382 21387 21390 21396 21401 21405 21410 21412 21419 21421 21436 21439 21442 21445 21448 21451 21452 21459 21462 21463 21464 21466 21468 21472 21484 21486 21489 21490 21491 21494 21502 21505 21506 21508 21512 21514 21524 21528 21531 21535 21536 21543 21547 21552 21556 21562 21566 21577 21579 21580 21587 21588 21599 21605 21607 21609 21611 21612 21620 21621 21624 21627 21635 21638 21639 21642 21643 21651 21654 21657 21661 21662 21664 21666 21676 21678 21682 21684 21689 21692 21699 21705 21711 21717 21720 21725 21743 21750 21754 21757 21761 21771 21773 21777 21778 21782 21788 21789 21790 21791 21793 21795 21797 21799 21800 21801 21803 21804 21807 21808 21811 21812 21820 21822 21823 21825 21830 21832 21838 21839 21841 21849 21852 21857 21861 21867 21868 21871 21872 21879 21888 21889 21897 21899 21905 21906 21912 21913 21916 21917 21918 21924 21926 21928 21933 21943 21948 21955 21962 21963 21965 21969 21977 21978 21983 21985 21986 21988 21990 21996 22005 22010 22011 22015 22018 22020 22026 22034 22039 22042 22046 22048 22049 22051 22055 22056 22059 22074 22078 22082 22083 22085 22086 22087 22091 22092 22094 22101 22109 22111 22112 22122 22123 22125 22127 22128 22139 22140 22143 22153 22156 22162 22163 22166 22168 22170 22174 22175 22181 22182 22184 22187 22191 22193 22195 22197 22198 22203 22212 22215 22216 22220 22225 22233 22235 22246 22249 22257 22259 22260 22262 22263 22264 22265 22266 22267 22270 22272 22273 22274 22276 22278 22279 22284 22301 22302 22310 22312 22318 22325 22336 22339 22346 22348 22353 22357 22360 22363 22369 22370 22372 22373 22375 22376 22382 22384 22385 22388 22390 22392 22393 22407 22418 22419 22421 22422 22425 22426 22430 22435 22438 22441 22461 22464 22469 22477 22482 22489 22493 22495 22500 22505 22508 22510 22512 22513 22522 22524 22525 22527 22531 22536 22538 22540 22543 22546 22547 22548 22550 22552 22553 22554 22557 22564 22573 22575 22576 22577 22578 22581 22582 22589 22594 22596 22597 22613 22619 22631 22634 22639 22647 22653 22656 22659 22663 22664 22665 22666 22669 22673 22676 22678 22680 22683 22688 22689 22695 22696 22699 22701 22705 22710 22722 22725 22732 22736 22737 22738 22750 22759 22761 22762 22763 22764 22765 22774 22777 22781 22782 22785 22788 22789 22790 22801 22803 22806 22815 22816 22821 22826 22828 22831 22834 22837 22838 22839 22845 22848 22855 22860 22861 22863 22866 22867 22870 22874 22887 22889 22891 22893 22895 22897 22899 22900 22905 22906 22912 22920 22933 22934 22946 22955 22966 22968 22969 22977 22982 22983 22989 22994 23009 23012 23013 23015 23018 23024 23032 23036 23037 23040 23043 23048 23049 23050 23053 23056 23060 23070 23076 23085 23088 23089 23090 23095 23096 23104 23105 23106 23107 23110 23111 23117 23119 23120 23121 23124 23126 23128 23140 23141 23148 23151 23155 23157 23158 23163 23165 23167 23171 23174 23176 23177 23181 23185 23188 23190 23191 23194 23198 23201 23202 23205 23208 23218 23225 23228 23234 23241 23244 23251 23257 23260 23261 23262 23264 23265 23275 23277 23279 23291 23292 23293 23294 23295 23296 23300 23301 23303 23304 23309 23311 23315 23316 23319 23321 23323 23331 23336 23337 23339 23347 23348 23349 23351 23353 23355 23363 23364 23371 23372 23378 23381 23383 23394 23397 23404 23408 23416 23427 23433 23434 23435 23436 23437 23439 23451 23456 23458 23460 23479 23480 23481 23492 23497 23499 23500 23501 23511 23516 23520 23524 23525 23536 23540 23545 23547 23549 23550 23551 23552 23557 23559 23563 23564 23566 23571 23585 23590 23592 23594 23602 23604 23606 23609 23610 23611 23612 23617 23622 23625 23630 23631 23633 23636 23641 23642 23646 23649 23650 23655 23656 23664 23672 23674 23680 23681 23688 23691 23692 23697 23698 23700 23711 23715 23717 23725 23727 23738 23741 23745 23748 23752 23755 23759 23767 23771 23779 23780 23782 23785 23790 23792 23796 23807 23809 23813 23821 23826 23836 23839 23840 23844 23846 23848 23849 23852 23866 23871 23873 23881 23894 23898 23906 23910 23913 23916 23918 23920 23923 23924 23942 23945 23946 23947 23948 23952 23954 23955 23958 23959 23960 23962 23968 23969 23973 23977 23979 23984 23992 23995 24003 24004 24007 24009 24012 24020 24030 24033 24041 24048 24052 24054 24056 24064 24073 24074 24075 24076 24078 24080 24081 24082 24083 24088 24094 24102 24105 24110 24114 24123 24137 24143 24145 24147 24148 24156 24165 24166 24176 24187 24191 24192 24196 24197 24202 24203 24205 24207 24210 24212 24217 24218 24220 24224 24225 24227 24228 24229 24232 24238 24243 24244 24245 24247 24248 24254 24260 24264 24274 24276 24280 24284 24286 24287 24289 24292 24293 24296 24308 24319 24321 24322 24324 24325 24326 24330 24333 24351 24354 24357 24368 24374 24381 24383 24399 24402 24403 24404 24408 24411 24416 24418 24421 24432 24433 24435 24436 24443 24450 24457 24460 24470 24473 24491 24493 24498 24501 24505 24507 24510 24513 24514 24517 24521 24522 24523 24527 24528 24529 24530 24532 24537 24541 24543 24545 24552 24553 24556 24558 24560 24565 24566 24569 24579 24582 24587 24591 24595 24596 24598 24601 24604 24610 24613 24617 24619 24633 24637 24640 24643 24645 24646 24650 24662 24663 24664 24666 24667 24673 24674 24676 24692 24694 24695 24707 24710 24713 24717 24723 24728 24729 24737 24739 24740 24741 24742 24745 24751 24752 24765 24770 24784 24788 24789 24792 24800 24805 24806 24808 24809 24813 24818 24820 24825 24831 24832 24834 24839 24841 24842 24846 24847 24856 24862 24864 24867 24868 24873 24882 24891 24894 24895 24899 24902 24904 24905 24906 24907 24910 24911 24913 24916 24918 24919 24921 24924 24927 24931 24936 24947 24950 24952 24963 24970 24973 24975 24998 25007 25009 25015 25020 25028 25031 25032 25035 25039 25042 25043 25044 25047 25048 25056 25057 25059 25060 25061 25067 25068 25071 25073 25074 25082 25091 25092 25094 25095 25102 25105 25106 25107 25109 25111 25115 25120 25121 25122 25129 25132 25139 25158 25165 25167 25169 25170 25171 25175 25177 25178 25185 25186 25193 25199 25204 25211 25229 25230 25231 25232 25233 25239 25241 25243 25246 25247 25248 25251 25252 25253 25257 25265 25266 25269 25279 25280 25283 25288 25289 25290 25299 25304 25315 25317 25328 25330 25331 25332 25336 25349 25350 25352 25354 25358 25360 25362 25364 25367 25370 25376 25380 25385 25386 25391 25396 25399 25401 25402 25405 25407 25409 25415 25417 25418 25420 25423 25424 25427 25429 25433 25437 25443 25447 25455 25460 25461 25466 25469 25486 25488 25493 25495 25496 25501 25503 25507 25510 25512 25513 25520 25523 25525 25530 25533 25534 25537 25538 25543 25545 25553 25556 25560 25578 25579 25585 25586 25587 25590 25594 25595 25596 25599 25601 25602 25603 25604 25606 25608 25610 25619 25621 25622 25624 25626 25637 25639 25640 25642 25645 25648 25649 25657 25658 25659 25663 25664 25665 25667 25672 25682 25690 25693 25695 25701 25702 25704 25705 25714 25720 25721 25726 25727 25728 25736 25740 25741 25749 25750 25760 25762 25763 25766 25775 25777 25787 25795 25797 25806 25812 25816 25819 25821 25824 25830 25831 25840 25847 25850 25852 25853 25857 25862 25863 25865 25871 25873 25876 25881 25888 25893 25896 25903 25911 25912 25916 25919 25920 25928 25931 25939 25946 25955 25960 25969 25971 25972 25975 25978 25983 25987 25991 25994 25995 25999 26006 26007 26008 26014 26019 26024 26025 26026 26028 26043 26045 26047 26049 26059 26063 26067 26072 26077 26080 26081 26083 26087 26091 26096 26100 26111 26115 26120 26129 26132 26141 26142 26143 26147 26148 26155 26157 26170 26174 26177 26179 26182 26184 26187 26188 26195 26196 26198 26199 26201 26203 26207 26214 26216 26217 26222 26226 26234 26242 26243 26246 26251 26253 26254 26255 26270 26271 26272 26275 26279 26281 26282 26283 26286 26288 26289 26293 26295 26297 26298 26307 26318 26324 26326 26335 26343 26345 26349 26352 26355 26360 26361 26362 26365 26372 26390 26391 26399 26401 26413 26418 26419 26422 26426 26430 26434 26439 26444 26450 26452 26454 26455 26456 26464 26476 26477 26485 26489 26495 26500 26506 26508 26509 26511 26513 26515 26518 26519 26531 26532 26533 26535 26540 26546 26551 26555 26558 26564 26576 26583 26584 26596 26605 26606 26621 26633 26635 26636 26637 26643 26649 26651 26654 26659 26667 26668 26669 26672 26673 26679 26680 26685 26686 26687 26692 26693 26694 26702 26704 26705 26706 26710 26714 26719 26721 26722 26725 26728 26732 26733 26735 26739 26746 26747 26752 26755 26758 26768 26778 26780 26790 26796 26797 26802 26804 26806 26809 26816 26821 26822 26824 26831 26833 26834 26835 26836 26840 26841 26843 26846 26849 26851 26852 26854 26858 26859 26861 26863 26871 26874 26875 26878 26879 26883 26884 26898 26899 26902 26904 26906 26911 26915 26917 26924 26933 26938 26940 26941 26943 26945 26947 26948 26950 26952 26953 26956 26958 26970 26979 26980 26989 26991 26994 27012 27013 27020 27023 27024 27025 27026 27028 27029 27031 27032 27045 27054 27073 27087 27092 27095 27096 27099 27100 27103 27104 27106 27109 27111 27113 27115 27119 27130 27131 27133 27134 27139 27141 27144 27149 27150 27152 27157 27159 27160 27164 27166 27167 27170 27172 27174 27176 27178 27181 27190 27193 27194 27196 27197 27200 27201 27202 27205 27206 27209 27213 27214 27215 27217 27221 27222 27225 27228 27241 27249 27252 27260 27267 27269 27272 27274 27282 27284 27291 27300 27303 27307 27309 27317 27320 27321 27322 27323 27326 27328 27338 27347 27349 27351 27361 27364 27372 27383 27384 27386 27387 27394 27396 27400 27404 27415 27420 27421 27422 27426 27428 27429 27430 27439 27444 27445 27453 27454 27456 27460 27461 27465 27468 27470 27480 27490 27491 27494 27495 27506 27508 27513 27516 27527 27530 27533 27538 27545 27546 27550 27552 27557 27558 27559 27571 27573 27575 27576 27579 27581 27582 27583 27588 27590 27593 27603 27608 27609 27620 27622 27624 27631 27634 27635 27636 27640 27641 27645 27651 27652 27653 27656 27659 27661 27665 27668 27669 27671 27680 27682 27684 27687 27688 27698 27699 27700 27705 27707 27722 27727 27731 27732 27735 27739 27740 27745 27746 27747 27748 27749 27750 27751 27757 27764 27765 27768 27769 27776 27779 27781 27788 27789 27790 27791 27795 27797 27798 27811 27817 27818 27821 27825 27827 27832 27855 27860 27862 27867 27874 27876 27884 27885 27886 27889 27892 27893 27894 27903 27909 27913 27915 27918 27928 27932 27935 27936 27937 27939 27945 27948 27950 27953 27960 27963 27964 27966 27975 27977 27990 28006 28007 28008 28009 28010 28011 28014 28015 28019 28020 28024 28025 28026 28027 28028 28030 28031 28035 28037 28039 28040 28045 28059 28065 28067 28068 28073 28075 28078 28084 28088 28095 28096 28104 28105 28111 28115 28117 28118 28119 28120 28122 28126 28127 28128 28129 28134 28136 28138 28139 28140 28141 28145 28146 28154 28155 28156 28160 28162 28169 28177 28182 28183 28184 28187 28188 28190 28195 28199 28201 28204 28205 28206 28208 28209 28211 28212 28213 28216 28219 28220 28223 28225 28228 28230 28237 28240 28246 28250 28253 28261 28264 28268 28270 28283 28290 28291 28292 28294 28297 28302 28304 28307 28308 28312 28314 28316 28332 28333 28340 28347 28348 28351 28353 28356 28358 28359 28360 28363 28364 28366 28367 28369 28372 28373 28376 28377 28383 28391 28392 28409 28411 28415 28420 28422 28423 28428 28441 28447 28451 28452 28453 28455 28457 28461 28465 28466 28467 28468 28473 28484 28486 28488 28492 28493 28495 28499 28504 28509 28510 28525 28528 28540 28542 28543 28545 28546 28548 28558 28559 28560 28564 28571 28572 28576 28580 28582 28585 28586 28589 28593 28594 28595 28599 28604 28607 28612 28616 28619 28621 28622 28629 28634 28635 28637 28639 28641 28642 28643 28646 28647 28650 28655 28659 28660 28661 28662 28669 28672 28689 28691 28699 28703 28709 28711 28713 28714 28715 28716 28725 28726 28731 28732 28738 28739 28744 28749 28752 28755 28760 28761 28762 28763 28764 28765 28766 28770 28773 28775 28781 28791 28792 28795 28798 28800 28816 28819 28824 28829 28837 28841 28842 28844 28846 28851 28852 28855 28864 28865 28872 28883 28886 28889 28892 28893 28908 28920 28925 28931 28932 28934 28935 28942 28945 28955 28964 28965 28967 28977 28979 28981 28983 28984 28987 28990 28991 28995 28996 28999 29000 29005 29013 29026 29030 29037 29039 29040 29046 29048 29049 29051 29052 29062 29066 29073 29076 29080 29081 29083 29087 29090 29091 29095 29097 29098 29103 29106 29109 29111 29113 29114 29115 29119 29122 29130 29132 29139 29147 29150 29152 29158 29160 29162 29167 29168 29169 29175 29176 29179 29182 29188 29189 29191 29192 29193 29197 29199 29200 29203 29209 29210 29226 29241 29242 29244 29248 29255 29256 29257 29263 29266 29267 29270 29274 29276 29277 29278 29279 29280 29289 29290 29298 29299 29300 29301 29304 29305 29309 29312 29314 29316 29325 29330 29331 29335 29346 29350 29354 29360 29364 29365 29368 29386 29394 29398 29400 29401 29403 29405 29410 29411 29413 29416 29417 29419 29425 29427 29431 29433 29439 29440 29441 29442 29453 29456 29458 29459 29460 29462 29465 29466 29469 29475 29476 29478 29481 29493 29494 29497 29498 29499 29503 29504 29505 29507 29509 29517 29519 29523 29527 29529 29530 29537 29539 29546 29547 29548 29555 29556 29561 29567 29580 29584 29587 29588 29591 29596 29600 29611 29614 29624 29625 29630 29633 29637 29640 29645 29648 29649 29652 29659 29663 29665 29672 29678 29685 29693 29694 29700 29704 29706 29715 29726 29731 29732 29734 29738 29741 29742 29744 29747 29750 29753 29755 29757 29765 29769 29771 29774 29777 29779 29782 29788 29796 29798 29804 29811 29813 29814 29816 29817 29819 29821 29824 29832 29836 29841 29845 29848 29852 29864 29866 29869 29872 29873 29877 29879 29882 29884 29888 29895 29896 29902 29905 29914 29919 29922 29925 29928 29929 29931 29934 29935 29941 29944 29950 29951 29955 29956 29959 29961 29964 29967 29970 29971 29977 29980 29983 29984 29997 30002 30009 30011 30014 30016 30019 30032 30035 30036 30037 30040 30041 30044 30047 30058 30063 30069 30070 30071 30075 30077 30082 30089 30093 30101 30104 30109 30110 30111 30114 30116 30118 30122 30127 30130 30134 30137 30139 30141 30148 30155 30158 30163 30169 30185 30189 30192 30194 30195 30196 30201 30208 30219 30223 30224 30226 30228 30231 30234 30235 30244 30248 30249 30251 30257 30259 30261 30264 30266 30267 30269 30275 30278 30280 30284 30291 30295 30297 30298 30307 30316 30318 30322 30328 30333 30338 30339 30340 30344 30346 30351 30361 30362 30363 30365 30370 30376 30382 30384 30387 30389 30391 30395 30398 30399 30404 30406 30407 30409 30411 30412 30413 30417 30421 30424 30425 30426 30428 30432 30434 30442 30443 30445 30453 30457 30463 30468 30469 30474 30482 30486 30491 30492 30496 30498 30507 30512 30513 30514 30518 30519 30520 30525 30526 30528 30529 30530 30534 30536 30544 30547 30550 30553 30558 30561 30562 30563 30564 30568 30569 30572 30574 30577 30582 30586 30589 30591 30592 30599 30601 30611 30617 30621 30628 30635 30643 30646 30649 30656 30657 30659 30660 30668 30670 30671 30674 30676 30680 30682 30685 30687 30688 30691 30692 30697 30707 30709 30716 30722 30725 30735 30736 30739 30740 30741 30749 30752 30753 30760 30761 30762 30764 30766 30767 30781 30784 30790 30791 30792 30794 30796 30798 30799 30801 30803 30809 30810 30812 30813 30823 30826 30828 30829 30833 30837 30845 30846 30847 30851 30855 30858 30860 30861 30863 30867 30872 30880 30881 30882 30883 30886 30889 30892 30914 30915 30929 30934 30941 30944 30946 30949 30959 30963 30964 30969 30971 30973 30975 30979 30981 30982 30983 30984 30986 30988 30994 30996 30998 30999 31005 31007 31011 31012 31015 31018 31019 31023 31026 31040 31047 31050 31052 31054 31055 31058 31059 31061 31067 31084 31090 31091 31094 31097 31100 31101 31109 31111 31115 31116 31117 31118 31119 31123 31131 31134 31138 31142 31144 31150 31156 31163 31169 31170 31173 31179 31182 31194 31207 31219 31224 31225 31232 31237 31239 31241 31244 31245 31247 31251 31253 31254 31259 31261 31267 31268 31270 31280 31281 31294 31295 31302 31305 31306 31308 31315 31317 31322 31333 31335 31337 31339 31340 31341 31348 31359 31362 31363 31366 31367 31368 31369 31372 31376 31382 31385 31389 31400 31405 31407 31408 31410 31414 31415 31417 31421 31423 31428 31436 31439 31444 31445 31450 31454 31462 31477 31478 31496 31501 31502 31503 31508 31511 31512 31516 31519 31520 31524 31528 31530 31533 31538 31552 31553 31555 31556 31560 31562 31563 31576 31582 31583 31585 31586 31591 31594 31602 31603 31612 31619 31620 31622 31623 31624 31628 31651 31679 31682 31687 31689 31690 31691 31692 31696 31712 31715 31717 31721 31724 31725 31732 31733 31741 31746 31750 31758 31759 31761 31768 31775 31777 31778 31780 31781 31785 31788 31789 31790 31796 31800 31802 31805 31812 31814 31815 31818 31821 31822 31826 31827 31838 31841 31843 31848 31854 31858 31859 31863 31870 31876 31877 31879 31880 31881 31885 31890 31892 31895 31896 31900 31901 31910 31915 31917 31921 31922 31925 31930 31931 31936 31939 31945 31953 31958 31963 31967 31968 31970 31977 31979 31982 31985 31987 31990 31991 31997 31998 32003 32004 32005 32006 32011 32031 32033 32039 32040 32043 32045 32048 32049 32052 32065 32070 32074 32075 32079 32080 32083 32085 32086 32094 32101 32105 32107 32108 32109 32110 32112 32113 32114 32119 32120 32121 32123 32125 32126 32130 32131 32133 32135 32149 32152 32154 32156 32158 32162 32164 32170 32173 32176 32184 32187 32188 32189 32190 32191 32192 32193 32194 32201 32202 32203 32207 32208 32210 32211 32215 32217 32218 32221 32223 32224 32228 32232 32234 32235 32242 32259 32265 32271 32272 32274 32281 32283 32289 32291 32293 32294 32295 32299 32308 32309 32314 32315 32317 32318 32322 32323 32327 32329 32332 32335 32336 32341 32343 32344 32345 32347 32349 32350 32351 32353 32356 32361 32362 32364 32369 32371 32376 32377 32382 32386 32391 32393 32396 32408 32415 32419 32424 32425 32427 32438 32439 32440 32443 32458 32461 32468 32469 32470 32471 32472 32478 32480 32485 32487 32490 32493 32498 32501 32502 32504 32505 32510 32511 32518 32524 32525 32540 32541 32543 32554 32557 32558 32560 32569 32573 32574 32581 32587 32588 32592 32593 32595 32597 32598 32602 32608 32612 32613 32626 32628 32629 32630 32634 32637 32638 32640 32641 32642 32644 32646 32651 32660 32671 32673 32674 32676 32677 32679 32680 32682 32689 32691 32693 32694 32700 32702 32708 32713 32717 32720 32722 32728 32736 32737 32739 32741 32744 32745 32747 32751 32753 32755 32764 32772 32774 32780 32781 32784 32785 32787 32795 32798 32802 32807 32809 32822 32824 32830 32831 32836 32842 32844 32845 32846 32851 32855 32858 32864 32867 32876 32877 32885 32888 32890 32891 32894 32897 32900 32902 32904 32907 32908 32910 32915 32917 32926 32929 32941 32944 32945 32953 32956 32958 32961 32964 32970 32971 32972 32981 32985 32986 32988 32990 32993 32994 32995 32997 33008 33009 33011 33019 33027 33029 33030 33034 33040 33042 33043 33048 33049 33050 33053 33056 33065 33068 33070 33073 33074 33075 33080 33081 33084 33087 33088 33089 33092 33094 33098 33099 33100 33103 33116 33118 33123 33125 33128 33129 33130 33132 33140 33146 33151 33155 33156 33158 33159 33160 33161 33166 33167 33168 33169 33176 33177 33178 33181 33184 33193 33194 33197 33200 33201 33203 33205 33207 33209 33214 33219 33224 33225 33226 33236 33237 33238 33239 33241 33244 33247 33248 33252 33256 33285 33289 33290 33293 33300 33304 33308 33310 33311 33312 33314 33319 33327 33336 33338 33339 33346 33356 33359 33360 33362 33368 33378 33379 33380 33381 33382 33400 33403 33405 33408 33410 33419 33421 33422 33423 33445 33447 33452 33453 33456 33457 33461 33462 33465 33468 33469 33478 33485 33488 33493 33495 33497 33499 33502 33505 33513 33516 33518 33520 33529 33534 33538 33539 33542 33545 33548 33551 33559 33560 33561 33564 33565 33566 33571 33579 33580 33586 33588 33589 33594 33595 33596 33602 33603 33606 33607 33610 33611 33615 33618 33620 33623 33627 33632 33639 33641 33648 33654 33658 33664 33673 33686 33687 33690 33691 33697 33698 33701 33704 33707 33711 33717 33724 33727 33729 33739 33745 33747 33749 33753 33754 33755 33756 33758 33763 33765 33766 33767 33769 33771 33772 33773 33776 33779 33780 33784 33786 33787 33791 33793 33798 33802 33807 33808 33812 33813 33822 33825 33830 33833 33837 33840 33841 33842 33843 33845 33849 33850 33853 33854 33861 33867 33869 33870 33877 33884 33886 33888 33890 33894 33895 33896 33903 33904 33907 33909 33913 33914 33922 33923 33925 33926 33928 33945 33952 33955 33956 33959 33961 33980 33986 33987 34000 34008 34010 34011 34015 34016 34017 34032 34035 34043 34044 34046 34052 34058 34063 34065 34069 34070 34076 34077 34080 34085 34087 34089 34091 34092 34100 34107 34110 34113 34115 34118 34128 34130 34134 34139 34147 34150 34151 34156 34157 34158 34159 34162 34163 34164 34169 34170 34171 34176 34179 34185 34189 34191 34193 34198 34203 34206 34211 34213 34215 34218 34220 34221 34223 34228 34231 34232 34233 34234 34242 34243 34244 34248 34262 34263 34267 34271 34272 34273 34278 34281 34283 34291 34294 34297 34299 34301 34303 34306 34309 34312 34336 34340 34345 34346 34347 34348 34359 34368 34370 34371 34378 34381 34396 34402 34404 34405 34406 34409 34411 34413 34417 34418 34425 34428 34429 34430 34431 34433 34443 34453 34460 34464 34465 34467 34475 34477 34489 34490 34493 34504 34508 34509 34510 34512 34515 34520 34521 34523 34524 34531 34535 34548 34550 34552 34554 34558 34562 34563 34582 34587 34591 34598 34602 34605 34611 34615 34616 34617 34620 34622 34624 34625 34630 34650 34653 34654 34658 34660 34662 34671 34672 34678 34684 34686 34687 34689 34699 34708 34713 34715 34719 34721 34722 34727 34728 34729 34733 34734 34740 34746 34747 34751 34752 34754 34757 34764 34774 34776 34779 34783 34790 34792 34793 34796 34799 34800 34801 34802 34810 34820 34828 34830 34834 34842 34843 34848 34852 34857 34858 34860 34863 34864 34866 34869 34870 34871 34872 34877 34878 34882 34884 34887 34893 34895 34897 34900 34901 34909 34910 34917 34919 34922 34925 34928 34934 34945 34946 34951 34959 34963 34967 34972 34974 34975 34977 34979 34984 34990 34995 35000 35007 35008 35009 35014 35025 35026 35029 35030 35033 35036 35041 35044 35053 35058 35059 35065 35072 35075 35077 35080 35084 35086 35087 35088 35089 35092 35094 35095 35097 35098 35101 35105 35112 35122 35124 35125 35127 35128 35133 35136 35137 35140 35150 35152 35153 35154 35160 35161 35165 35167 35171 35172 35173 35179 35182 35183 35185 35189 35198 35201 35207 35208 35210 35216 35223 35224 35226 35229 35230 35231 35232 35234 35240 35246 35247 35255 35260 35272 35276 35277 35278 35292 35294 35301 35303 35306 35309 35317 35322 35326 35327 35331 35332 35334 35339 35343 35352 35356 35360 35361 35364 35371 35373 35375 35379 35385 35386 35391 35393 35400 35408 35410 35423 35426 35427 35430 35432 35434 35435 35439 35444 35445 35448 35460 35466 35469 35470 35475 35476 35478 35489 35493 35494 35497 35501 35509 35513 35517 35522 35523 35524 35530 35532 35538 35541 35544 35551 35553 35558 35561 35567 35570 35571 35572 35579 35580 35581 35586 35592 35595 35597 35611 35629 35633 35634 35637 35638 35642 35645 35649 35651 35652 35654 35656 35658 35662 35667 35675 35677 35678 35682 35684 35688 35690 35692 35698 35700 35702 35720 35724 35728 35733 35735 35741 35743 35744 35748 35751 35756 35758 35760 35767 35770 35780 35782 35787 35791 35792 35793 35802 35803 35804 35811 35813 35814 35816 35817 35828 35840 35842 35844 35846 35851 35852 35855 35857 35865 35869 35873 35879 35886 35888 35889 35890 35892 35900 35902 35903 35904 35906 35914 35916 35920 35931 35934 35938 35941 35945 35946 35949 35950 35957 35958 35960 35966 35967 35969 35971 35973 35976 35982 35984 35992 35999 36002 36004 36009 36015 36017 36020 36022 36027 36032 36034 36038 36045 36052 36058 36061 36068 36069 36073 36078 36079 36080 36083 36088 36090 36097 36099 36101 36106 36107 36112 36113 36114 36116 36117 36119 36120 36125 36126 36129 36131 36132 36134 36138 36143 36146 36149 36150 36151 36156 36160 36161 36165 36169 36171 36172 36175 36183 36187 36193 36200 36205 36206 36218 36220 36222 36224 36226 36232 36241 36244 36246 36247 36250 36256 36260 36264 36266 36275 36278 36281 36282 36287 36289 36290 36292 36297 36298 36302 36309 36310 36327 36328 36331 36333 36339 36347 36352 36353 36359 36360 36361 36362 36363 36364 36365 36369 36370 36374 36375 36378 36389 36390 36391 36393 36401 36404 36405 36415 36417 36421 36424 36433 36435 36437 36445 36450 36453 36454 36456 36458 36459 36460 36462 36464 36473 36476 36477 36478 36480 36484 36485 36487 36489 36490 36494 36496 36497 36503 36504 36505 36508 36512 36513 36515 36518 36528 36532 36534 36536 36537 36541 36553 36558 36563 36564 36565 36566 36572 36576 36577 36586 36592 36594 36596 36598 36600 36601 36603 36610 36613 36616 36620 36624 36625 36627 36630 36631 36632 36635 36638 36640 36641 36644 36657 36660 36662 36664 36669 36672 36675 36677 36678 36682 36689 36698 36705 36710 36712 36714 36719 36729 36730 36731 36732 36733 36736 36739 36740 36744 36752 36758 36759 36768 36769 36776 36783 36784 36789 36791 36806 36807 36816 36819 36821 36825 36840 36841 36846 36847 36850 36863 36867 36879 36881 36884 36890 36894 36898 36907 36908 36910 36913 36916 36917 36918 36927 36928 36929 36930 36931 36933 36936 36941 36943 36946 36947 36948 36949 36951 36953 36957 36964 36971 36973 36977 36981 36984 36985 36986 36988 36992 36993 36996 37010 37012 37016 37020 37021 37029 37030 37031 37032 37036 37040 37042 37045 37046 37053 37054 37057 37065 37066 37068 37070 37074 37078 37084 37092 37094 37098 37101 37103 37107 37116 37121 37122 37132 37133 37138 37139 37144 37145 37150 37154 37161 37162 37163 37165 37169 37172 37176 37184 37185 37186 37188 37190 37191 37196 37197 37199 37200 37204 37206 37207 37209 37211 37212 37222 37223 37229 37232 37236 37239 37246 37249 37251 37253 37254 37257 37258 37264 37272 37284 37285 37286 37291 37292 37300 37304 37306 37310 37311 37313 37315 37318 37321 37322 37323 37326 37327 37337 37339 37340 37341 37345 37352 37353 37355 37356 37365 37369 37370 37371 37374 37375 37376 37377 37385 37386 37387 37390 37395 37396 37403 37409 37414 37416 37421 37423 37424 37426 37433 37439 37443 37445 37451 37456 37458 37460 37478 37486 37488 37490 37502 37503 37505 37506 37509 37511 37520 37522 37527 37528 37529 37535 37542 37550 37554 37555 37556 37557 37572 37574 37580 37583 37587 37588 37600 37604 37607 37609 37620 37621 37622 37624 37625 37626 37630 37634 37639 37640 37641 37643 37644 37646 37649 37654 37662 37669 37672 37678 37680 37684 37687 37690 37693 37694 37699 37700 37701 37705 37710 37713 37714 37715 37717 37718 37722 37723 37737 37742 37743 37748 37749 37752 37753 37756 37760 37764 37769 37770 37772 37775 37780 37781 37783 37789 37791 37795 37803 37805 37807 37808 37812 37815 37820 37823 37825 37826 37827 37828 37830 37831 37838 37842 37844 37845 37847 37848 37851 37852 37862 37865 37867 37868 37869 37881 37887 37890 37891 37892 37895 37901 37902 37909 37914 37916 37923 37936 37940 37941 37945 37950 37952 37955 37965 37968 37970 37974 37977 37981 37983 37986 37988 37989 37991 37993 37996 38006 38007 38008 38009 38017 38020 38023 38026 38028 38029 38032 38036 38037 38041 38044 38045 38046 38056 38065 38068 38076 38077 38079 38081 38089 38095 38097 38106 38107 38108 38119 38120 38121 38123 38127 38130 38133 38135 38139 38145 38147 38156 38162 38163 38165 38167 38169 38171 38179 38181 38182 38187 38189 38193 38201 38206 38209 38214 38215 38219 38221 38225 38228 38239 38244 38249 38252 38256 38261 38264 38267 38268 38270 38274 38275 38277 38281 38283 38284 38292 38294 38296 38299 38301 38302 38307 38308 38312 38321 38326 38330 38332 38333 38336 38338 38344 38345 38352 38355 38357 38359 38374 38384 38390 38391 38393 38407 38408 38409 38419 38425 38426 38431 38432 38433 38435 38440 38442 38455 38456 38460 38464 38466 38467 38468 38469 38477 38485 38494 38507 38514 38517 38521 38523 38530 38539 38540 38545 38546 38553 38555 38558 38559 38561 38564 38566 38569 38570 38571 38572 38575 38576 38584 38593 38597 38601 38608 38613 38618 38619 38622 38624 38627 38630 38631 38635 38641 38645 38647 38651 38661 38662 38675 38677 38682 38690 38691 38692 38693 38695 38697 38701 38703 38706 38708 38712 38713 38716 38717 38718 38719 38721 38726 38727 38728 38730 38733 38734 38738 38740 38741 38749 38751 38754 38755 38758 38762 38766 38771 38776 38777 38779 38780 38787 38788 38799 38801 38803 38813 38815 38823 38826 38827 38831 38833 38834 38839 38848 38860 38863 38865 38866 38869 38878 38879 38881 38884 38887 38900 38902 38903 38904 38906 38908 38910 38913 38914 38916 38917 38919 38920 38921 38924 38925 38936 38937 38945 38946 38952 38953 38955 38961 38972 38978 38979 38984 38987 38997 39001 39006 39009 39017 39022 39031 39034 39035 39038 39040 39042 39048 39050 39053 39055 39063 39070 39072 39074 39075 39078 39081 39083 39085 39090 39091 39095 39099 39102 39104 39109 39113 39116 39119 39120 39121 39124 39130 39131 39132 39133 39134 39136 39138 39139 39140 39142 39143 39147 39152 39159 39160 39169 39173 39175 39185 39192 39193 39194 39195 39197 39199 39202 39205 39220 39222 39225 39226 39238 39239 39244 39250 39251 39252 39253 39254 39261 39265 39267 39269 39271 39272 39273 39276 39278 39288 39297 39299 39303 39305 39306 39307 39310 39313 39316 39323 39333 39335 39339 39342 39343 39348 39353 39357 39358 39359 39361 39362 39364 39369 39371 39373 39375 39379 39380 39392 39394 39405 39407 39411 39413 39424 39430 39434 39440 39444 39450 39460 39466 39468 39469 39474 39488 39493 39498 39502 39504 39507 39508 39519 39520 39522 39524 39526 39532 39535 39537 39540 39547 39555 39575 39588 39597 39599 39601 39604 39605 39610 39615 39619 39628 39632 39635 39644 39655 39656 39660 39664 39665 39669 39672 39674 39678 39679 39680 39681 39684 39689 39698 39703 39705 39715 39723 39724 39734 39736 39737 39750 39752 39757 39774 39784 39785 39786 39795 39797 39798 39799 39800 39801 39810 39813 39816 39819 39824 39828 39833 39834 39838 39841 39843 39845 39852 39855 39863 39865 39866 39884 39885 39889 39894 39898 39899 39903 39904 39905 39907 39909 39915 39917 39918 39919 39920 39921 39924 39931 39939 39942 39943 39944 39949 39950 39951 39961 39964 39968 39969 39970 39974 39980 39982 39983 39984 39987 39989 39995 40000 40003 40008 40009 40011 40012 40020 40026 40028 40029 40035 40038 40039 40041 40051 40054 40055 40062 40063 40065 40066 40068 40071 40081 40083 40084 40091 40094 40099 40105 40106 40111 40115 40118 40123 40126 40130 40133 40143 40148 40151 40159 40160 40166 40167 40171 40172 40174 40175 40177 40179 40180 40182 40191 40194 40198 40200 40208 40212 40218 40219 40222 40223 40226 40228 40240 40251 40252 40257 40259 40264 40267 40272 40276 40288 40295 40300 40304 40309 40314 40318 40320 40325 40329 40334 40337 40346 40347 40349 40350 40351 40352 40355 40360 40362 40365 40368 40377 40380 40383 40385 40392 40395 40396 40401 40407 40409 40411 40419 40426 40429 40433 40434 40436 40437 40440 40441 40442 40443 40448 40449 40453 40463 40465 40468 40471 40474 40477 40479 40481 40482 40483 40491 40493 40494 40496 40505 40508 40522 40524 40528 40529 40534 40538 40542 40547 40548 40549 40554 40557 40564 40565 40567 40568 40570 40573 40574 40576 40579 40582 40592 40596 40599 40602 40605 40609 40613 40614 40618 40620 40621 40622 40627 40628 40632 40638 40642 40645 40654 40656 40657 40660 40664 40686 40692 40693 40700 40707 40710 40722 40725 40727 40729 40733 40734 40740 40741 40743 40744 40753 40754 40756 40761 40766 40767 40772 40773 40775 40777 40785 40793 40801 40807 40808 40810 40811 40820 40825 40827 40829 40830 40832 40837 40838 40843 40847 40848 40855 40869 40871 40877 40879 40880 40881 40890 40891 40892 40893 40894 40898 40905 40906 40909 40911 40912 40914 40915 40919 40920 40926 40928 40929 40932 40933 40935 40937 40944 40945 40951 40952 40955 40956 40961 40962 40966 40968 40969 40970 40977 40986 40990 40991 41002 41007 41010 41022 41029 41030 41032 41036 41041 41043 41045 41053 41054 41062 41066 41069 41071 41074 41075 41095 41096 41101 41102 41103 41105 41110 41116 41123 41125 41126 41129 41134 41137 41140 41142 41144 41159 41160 41164 41169 41170 41173 41174 41178 41183 41187 41189 41192 41194 41195 41197 41198 41201 41204 41206 41210 41222 41229 41234 41235 41237 41246 41250 41251 41254 41260 41261 41262 41267 41270 41271 41275 41276 41278 41284 41287 41289 41291 41295 41298 41300 41302 41307 41308 41314 41323 41337 41341 41344 41345 41346 41350 41353 41357 41360 41362 41366 41368 41373 41376 41380 41381 41395 41399 41401 41409 41410 41413 41419 41429 41431 41434 41436 41438 41441 41444 41447 41448 41449 41457 41458 41459 41460 41462 41466 41470 41474 41479 41480 41482 41485 41488 41496 41504 41512 41513 41518 41525 41531 41533 41539 41542 41547 41553 41560 41568 41569 41572 41573 41580 41581 41586 41591 41594 41595 41596 41605 41608 41613 41624 41628 41644 41647 41651 41658 41662 41670 41680 41682 41683 41686 41691 41693 41702 41705 41708 41709 41713 41714 41717 41721 41723 41728 41738 41742 41744 41748 41753 41756 41757 41764 41765 41766 41767 41771 41772 41774 41776 41784 41785 41788 41790 41791 41802 41813 41819 41820 41833 41839 41840 41847 41848 41849 41853 41859 41860 41861 41865 41870 41873 41875 41876 41879 41885 41888 41889 41890 41894 41896 41899 41903 41907 41910 41911 41921 41923 41927 41944 41945 41946 41949 41951 41952 41955 41956 41958 41961 41964 41966 41968 41969 41970 41971 41976 41977 41978 41979 41981 41985 41987 41991 41993 41995 42000 42001 42008 42011 42015 42016 42017 42021 42029 42030 42031 42032 42035 42038 42042 42043 42061 42062 42065 42071 42076 42085 42087 42088 42092 42107 42108 42109 42123 42135 42141 42143 42145 42150 42151 42156 42158 42163 42164 42174 42178 42179 42180 42181 42183 42188 42190 42196 42202 42203 42209 42211 42216 42217 42218 42220 42221 42222 42223 42226 42227 42228 42229 42244 42247 42251 42259 42262 42263 42264 42265 42266 42268 42277 42280 42283 42284 42285 42291 42293 42302 42309 42310 42315 42319 42321 42323 42329 42337 42345 42352 42358 42360 42368 42370 42373 42375 42379 42384 42393 42398 42399 42403 42406 42409 42411 42413 42422 42426 42430 42432 42433 42446 42449 42450 42455 42456 42462 42464 42471 42475 42479 42483 42487 42495 42496 42500 42504 42507 42513 42514 42518 42521 42525 42526 42527 42532 42533 42534 42536 42540 42541 42543 42545 42546 42551 42556 42561 42562 42563 42564 42576 42577 42583 42590 42597 42607 42608 42610 42612 42614 42622 42623 42624 42626 42627 42629 42634 42637 42638 42641 42644 42647 42650 42652 42654 42660 42661 42666 42673 42675 42677 42679 42681 42684 42686 42691 42695 42699 42700 42704 42705 42708 42709 42712 42713 42714 42716 42717 42721 42724 42728 42730 42731 42735 42741 42752 42755 42756 42762 42765 42766 42768 42774 42776 42783 42784 42788 42793 42807 42810 42814 42817 42820 42825 42828 42831 42832 42833 42835 42836 42842 42843 42848 42855 42856 42858 42860 42861 42862 42870 42872 42874 42876 42877 42881 42895 42896 42897 42904 42907 42908 42923 42926 42932 42939 42946 42954 42955 42956 42961 42964 42971 42978 42980 42982 42984 42988 42993 42998 43001 43004 43013 43018 43023 43024 43026 43029 43031 43032 43035 43036 43045 43046 43049 43051 43054 43055 43060 43061 43064 43066 43067 43073 43075 43078 43090 43093 43095 43096 43099 43102 43104 43114 43126 43131 43132 43137 43138 43140 43146 43147 43148 43155 43162 43163 43184 43185 43188 43191 43201 43202 43204 43205 43211 43212 43225 43226 43229 43233 43234 43236 43245 43251 43257 43259 43268 43270 43272 43278 43285 43286 43290 43300 43305 43309 43321 43325 43332 43337 43343 43344 43349 43364 43370 43375 43376 43383 43399 43400 43403 43407 43409 43411 43413 43419 43423 43427 43430 43437 43439 43446 43447 43448 43449 43455 43460 43461 43465 43467 43468 43470 43472 43475 43488 43495 43496 43500 43507 43515 43516 43520 43527 43531 43536 43547 43549 43550 43554 43557 43560 43563 43564 43573 43575 43577 43583 43586 43589 43592 43593 43600 43601 43602 43603 43605 43608 43613 43616 43618 43619 43621 43623 43630 43634 43638 43642 43643 43644 43647 43650 43652 43657 43658 43661 43666 43670 43675 43679 43686 43689 43690 43698 43699 43700 43701 43707 43711 43716 43722 43723 43729 43731 43738 43739 43742 43745 43746 43747 43749 43752 43755 43756 43759 43760 43772 43778 43786 43794 43796 43797 43801 43803 43806 43807 43808 43809 43811 43817 43821 43822 43823 43824 43825 43827 43830 43831 43833 43838 43839 43841 43845 43869 43872 43874 43879 43886 43896 43899 43903 43904 43911 43913 43915 43922 43923 43924 43927 43928 43929 43931 43932 43936 43941 43943 43945 43948 43950 43951 43952 43957 43959 43960 43961 43963 43964 43969 43974 43975 43976 43978 43979 43980 43983 43984 43985 43986 43999 44004 44006 44009 44011 44016 44017 44024 44027 44028 44031 44033 44036 44042 44045 44047 44050 44051 44052 44053 44060 44066 44080 44083 44086 44092 44098 44102 44103 44108 44112 44115 44121 44123 44126 44128 44131 44133 44145 44147 44150 44153 44154 44168 44169 44171 44178 44189 44190 44192 44194 44201 44206 44209 44212 44214 44215 44217 44219 44224 44237 44239 44241 44247 44257 44258 44259 44260 44264 44265 44267 44273 44274 44284 44297 44298 44310 44311 44315 44318 44321 44345 44349 44367 44377 44379 44382 44393 44395 44396 44400 44402 44413 44417 44418 44421 44422 44424 44426 44430 44432 44433 44435 44440 44448 44451 44458 44461 44470 44471 44474 44478 44479 44484 44487 44491 44493 44494 44496 44501 44503 44508 44513 44522 44524 44529 44531 44534 44542 44549 44550 44553 44554 44556 44560 44568 44570 44571 44573 44574 44576 44577 44578 44579 44581 44582 44583 44585 44587 44589 44594 44599 44600 44607 44609 44613 44615 44623 44626 44629 44636 44637 44643 44646 44648 44650 44652 44655 44661 44662 44663 44671 44674 44677 44681 44686 44687 44688 44691 44695 44699 44704 44714 44718 44719 44720 44722 44723 44733 44738 44740 44743 44745 44750 44759 44761 44762 44763 44764 44766 44768 44773 44774 44775 44782 44787 44794 44797 44798 44801 44803 44806 44808 44809 44814 44819 44831 44833 44835 44836 44837 44839 44843 44848 44849 44863 44871 44873 44875 44877 44878 44880 44881 44883 44890 44892 44895 44896 44902 44904 44909 44910 44915 44919 44926 44927 44928 44932 44938 44941 44944 44948 44952 44960 44961 44962 44968 44969 44971 44972 44973 44974 44975 44989 44991 44993 44997 44998 45007 45013 45020 45021 45022 45027 45028 45036 45037 45038 45039 45040 45042 45046 45049 45051 45055 45056 45064 45067 45071 45075 45078 45081 45082 45083 45088 45092 45098 45099 45101 45111 45113 45115 45124 45127 45134 45140 45141 45157 45161 45162 45167 45171 45174 45181 45186 45188 45192 45194 45196 45198 45206 45210 45211 45214 45216 45219 45220 45222 45224 45225 45232 45234 45237 45240 45248 45255 45256 45259 45260 45263 45267 45268 45271 45273 45274 45275 45288 45299 45300 45303 45322 45323 45326 45337 45339 45345 45347 45354 45359 45363 45365 45370 45373 45375 45377 45379 45380 45383 45386 45387 45395 45401 45409 45410 45413 45417 45418 45421 45423 45424 45425 45427 45428 45430 45433 45444 45447 45450 45452 45453 45458 45460 45467 45472 45475 45480 45485 45488 45493 45497 45499 45501 45502 45504 45505 45509 45515 45519 45522 45526 45529 45530 45532 45546 45550 45553 45557 45558 45561 45563 45570 45588 45589 45594 45596 45603 45604 45608 45615 45617 45622 45626 45631 45634 45635 45637 45640 45645 45650 45651 45660 45663 45667 45669 45670 45673 45674 45682 45685 45688 45689 45694 45699 45701 45703 45709 45711 45717 45720 45724 45725 45726 45727 45730 45732 45738 45741 45744 45747 45749 45754 45755 45762 45766 45772 45774 45775 45776 45778 45779 45782 45785 45794 45807 45809 45814 45820 45822 45827 45833 45835 45837 45839 45844 45845 45847 45848 45849 45852 45853 45854 45859 45861 45863 45880 45883 45885 45887 45892 45893 45894 45896 45898 45900 45901 45902 45918 45919 45922 45925 45930 45940 45953 45955 45956 45958 45960 45961 45963 45964 45965 45974 45975 45976 45980 45998 46007 46008 46011 46014 46015 46016 46020 46022 46023 46035 46037 46044 46045 46049 46061 46063 46068 46072 46079 46082 46083 46084 46085 46088 46090 46092 46093 46096 46098 46101 46114 46115 46118 46120 46127 46128 46129 46134 46135 46142 46143 46157 46159 46162 46167 46170 46172 46174 46189 46194 46200 46203 46204 46205 46207 46212 46213 46214 46219 46221 46222 46223 46225 46226 46229 46231 46235 46237 46238 46249 46251 46252 46254 46257 46259 46262 46263 46265 46272 46273 46274 46275 46284 46290 46297 46299 46303 46305 46309 46314 46327 46329 46336 46348 46356 46358 46366 46367 46368 46370 46379 46382 46383 46384 46386 46396 46399 46401 46402 46405 46406 46407 46410 46413 46417 46427 46428 46429 46436 46438 46449 46450 46451 46459 46463 46465 46467 46469 46472 46480 46483 46486 46487 46488 46490 46495 46497 46500 46501 46509 46510 46511 46513 46518 46519 46523 46524 46528 46530 46531 46532 46538 46545 46555 46557 46559 46560 46567 46568 46575 46577 46584 46589 46593 46595 46600 46602 46608 46609 46616 46619 46621 46627 46631 46636 46644 46651 46653 46656 46658 46659 46663 46667 46672 46676 46679 46683 46686 46691 46693 46695 46700 46703 46704 46708 46712 46714 46716 46729 46733 46734 46735 46741 46742 46744 46751 46760 46772 46775 46780 46783 46784 46787 46793 46794 46797 46799 46802 46808 46809 46811 46814 46819 46820 46826 46827 46830 46841 46844 46847 46849 46853 46854 46856 46858 46859 46866 46868 46869 46872 46874 46876 46881 46882 46884 46885 46887 46889 46898 46902 46903 46913 46914 46930 46931 46934 46939 46940 46941 46945 46946 46948 46951 46952 46957 46964 46966 46970 46974 46978 46981 46984 46991 46993 46994 47005 47007 47013 47015 47017 47020 47023 47034 47036 47039 47040 47043 47044 47045 47050 47051 47054 47062 47064 47071 47079 47083 47088 47090 47095 47099 47108 47109 47114 47119 47120 47123 47124 47125 47127 47128 47129 47138 47139 47150 47151 47153 47157 47159 47160 47161 47163 47166 47169 47174 47181 47191 47193 47195 47196 47202 47205 47206 47208 47213 47215 47225 47234 47238 47242 47245 47253 47255 47256 47259 47262 47266 47267 47276 47278 47280 47281 47283 47286 47300 47303 47309 47312 47316 47317 47325 47327 47330 47333 47334 47337 47340 47347 47352 47353 47356 47358 47359 47363 47369 47370 47372 47373 47382 47388 47389 47392 47394 47396 47400 47406 47409 47412 47413 47415 47421 47422 47426 47427 47428 47430 47438 47439 47441 47452 47456 47457 47459 47464 47467 47468 47473 47476 47477 47478 47479 47486 47488 47490 47492 47495 47502 47507 47517 47518 47519 47522 47527 47528 47532 47536 47538 47539 47542 47547 47549 47550 47554 47557 47559 47567 47572 47573 47574 47576 47578 47583 47585 47590 47593 47594 47596 47618 47619 47622 47624 47627 47628 47629 47630 47632 47638 47642 47651 47653 47659 47662 47663 47667 47671 47687 47699 47701 47703 47714 47723 47725 47727 47729 47734 47736 47738 47745 47747 47752 47753 47759 47762 47763 47766 47767 47768 47774 47778 47782 47783 47789 47790 47799 47801 47806 47808 47814 47815 47820 47826 47829 47838 47839 47841 47843 47847 47856 47858 47864 47868 47869 47878 47880 47882 47885 47889 47891 47892 47893 47896 47899 47900 47903 47906 47907 47909 47914 47925 47926 47927 47928 47933 47934 47938 47952 47958 47962 47964 47965 47972 47974 47982 47989 47991 47996 48006 48010 48013 48014 48019 48028 48031 48033 48035 48041 48043 48045 48049 48052 48061 48063 48070 48075 48076 48080 48094 48096 48099 48102 48114 48115 48117 48119 48120 48124 48129 48132 48134 48135 48137 48144 48148 48150 48151 48159 48163 48178 48181 48185 48191 48192 48194 48195 48199 48200 48202 48210 48220 48225 48226 48227 48229 48235 48236 48238 48239 48241 48243 48255 48258 48263 48266 48267 48272 48274 48276 48278 48281 48285 48291 48295 48296 48299 48302 48309 48311 48312 48313 48315 48317 48318 48326 48329 48330 48331 48333 48335 48339 48343 48352 48356 48358 48360 48363 48364 48370 48371 48374 48376 48377 48383 48385 48386 48395 48397 48401 48403 48404 48408 48415 48417 48419 48422 48426 48427 48437 48440 48443 48446 48447 48451 48455 48464 48469 48474 48476 48478 48485 48489 48497 48498 48499 48514 48521 48522 48529 48535 48537 48540 48546 48547 48551 48554 48559 48562 48571 48572 48576 48579 48580 48581 48585 48589 48591 48592 48596 48598 48599 48608 48613 48614 48618 48621 48625 48629 48634 48638 48643 48646 48649 48653 48654 48656 48665 48667 48670 48672 48673 48674 48677 48681 48683 48685 48687 48691 48694 48698 48702 48704 48705 48708 48709 48711 48718 48719 48720 48725 48726 48727 48732 48736 48744 48747 48750 48753 48757 48770 48775 48776 48777 48780 48782 48786 48788 48790 48796 48801 48805 48816 48827 48828 48830 48831 48843 48846 48847 48849 48850 48861 48869 48872 48877 48879 48880 48882 48886 48887 48894 48895 48897 48901 48903 48909 48915 48923 48924 48925 48926 48927 48928 48929 48938 48942 48949 48951 48952 48954 48957 48958 48962 48964 48965 48973 48975 48979 48983 49000 49004 49005 49006 49008 49009 49011 49014 49021 49023 49027 49029 49035 49041 49042 49043 49046 49049 49051 49052 49053 49058 49060 49066 49069 49073 49079 49082 49083 49087 49094 49096 49103 49104 49110 49114 49116 49117 49120 49129 49145 49146 49147 49151 49153 49154 49158 49160 49165 49168 49172 49177 49180 49182 49183 49185 49186 49187 49189 49190 49194 49197 49198 49199 49203 49210 49212 49217 49233 49234 49235 49236 49245 49251 49256 49257 49270 49271 49274 49278 49282 49283 49293 49299 49304 49306 49313 49318 49320 49324 49329 49340 49344 49346 49348 49359 49363 49364 49370 49377 49384 49387 49390 49392 49394 49396 49397 49399 49406 49411 49420 49422 49426 49435 49436 49438 49440 49441 49443 49445 49448 49451 49452 49456 49457 49459 49463 49467 49468 49469 49471 49472 49473 49484 49486 49487 49489 49490 49492 49497 49500 49506 49510 49511 49514 49517 49519 49526 49527 49529 49532 49533 49537 49539 49543 49548 49554 49557 49558 49560 49561 49562 49563 49565 49566 49568 49576 49584 49588 49598 49618 49620 49623 49627 49637 49639 49650 49653 49660 49663 49665 49666 49668 49670 49672 49678 49682 49683 49688 49689 49691 49702 49706 49709 49713 49718 49720 49722 49723 49733 49736 49738 49739 49740 49741 49747 49748 49749 49754 49755 49759 49760 49766 49774 49775 49776 49777 49783 49784 49787 49788 49796 49801 49806 49811 49816 49829 49830 49831 49833 49835 49838 49841 49845 49846 49849 49865 49870 49875 49877 49880 49882 49886 49887 49889 49896 49897 49898 49900 49906 49907 49909 49911 49912 49920 49924 49925 49932 49935 49936 49937 49942 49948 49950 49951 49954 49955 49959 49960 49969 49981 49984 49985 49986 49987 49994 49998 50006 50009 50011 50014 50017 50019 50020 50027 50031 50035 50038 50041 50045 50047 50054 50055 50057 50063 50066 50071 50075 50083 50087 50089 50102 50108 50111 50113 50115 50119 50121 50124 50125 50128 50137 50140 50141 50143 50144 50145 50149 50151 50153 50162 50170 50173 50192 50197 50198 50199 50200 50202 50204 50212 50217 50223 50226 50228 50236 50237 50242 50245 50247 50253 50255 50258 50262 50264 50272 50277 50283 50291 50292 50298 50300 50301 50302 50309 50310 50317 50320 50323 50324 50328 50330 50334 50338 50339 50340 50341 50344 50345 50349 50352 50353 50354 50364 50365 50366 50370 50371 50379 50382 50386 50393 50394 50401 50404 50410 50411 50423 50430 50435 50439 50445 50446 50447 50450 50452 50456 50461 50472 50475 50478 50480 50491 50494 50496 50497 50502 50503 50511 50512 50515 50522 50524 50525 50527 50528 50533 50535 50537 50539 50541 50549 50552 50554 50555 50566 50569 50576 50577 50579 50582 50584 50585 50592 50596 50597 50600 50604 50617 50621 50622 50627 50632 50633 50634 50635 50641 50645 50649 50650 50652 50654 50656 50658 50665 50670 50673 50677 50678 50682 50684 50685 50691 50695 50697 50699 50703 50710 50712 50721 50722 50725 50727 50731 50734 50740 50742 50744 50745 50748 50753 50757 50763 50765 50775 50778 50781 50786 50793 50796 50801 50802 50803 50808 50812 50813 50817 50819 50828 50835 50837 50844 50847 50848 50850 50851 50852 50856 50857 50863 50870 50871 50872 50875 50881 50887 50889 50892 50895 50896 50898 50910 50911 50913 50917 50922 50923 50925 50933 50935 50938 50941 50943 50954 50966 50972 50976 50977 50978 50982 50983 50984 50986 50992 50993 50997 50998 51001 51002 51004 51014 51015 51017 51020 51023 51024 51025 51028 51030 51031 51034 51042 51053 51059 51065 51067 51073 51082 51085 51088 51095 51098 51099 51101 51103 51105 51106 51111 51112 51121 51133 51134 51137 51140 51141 51143 51146 51148 51150 51152 51161 51166 51167 51168 51171 51176 51180 51191 51193 51201 51202 51203 51216 51224 51230 51234 51237 51249 51250 51251 51252 51253 51254 51264 51265 51266 51273 51274 51275 51277 51285 51287 51292 51294 51298 51301 51303 51306 51307 51308 51310 51312 51314 51319 51324 51325 51328 51331 51334 51340 51343 51344 51346 51348 51350 51351 51352 51354 51357 51362 51367 51374 51381 51383 51384 51389 51392 51396 51397 51407 51409 51411 51413 51414 51418 51419 51434 51439 51443 51450 51452 51457 51460 51461 51465 51468 51471 51486 51488 51498 51499 51502 51504 51511 51514 51517 51519 51522 51527 51531 51535 51545 51547 51550 51552 51554 51564 51567 51568 51575 51577 51581 51584 51587 51589 51592 51597 51598 51604 51607 51609 51610 51614 51617 51618 51621 51622 51628 51629 51634 51639 51646 51647 51651 51654 51655 51661 51663 51664 51667 51669 51673 51674 51684 51687 51689 51695 51697 51698 51701 51705 51707 51709 51712 51713 51719 51724 51732 51734 51740 51747 51755 51757 51758 51773 51776 51780 51784 51787 51791 51793 51798 51799 51811 51815 51819 51827 51830 51832 51833 51835 51838 51839 51844 51845 51850 51853 51858 51859 51864 51865 51866 51873 51874 51877 51878 51881 51884 51885 51889 51890 51891 51892 51893 51897 51898 51899 51903 51906 51909 51911 51913 51916 51924 51926 51930 51936 51939 51945 51955 51959 51962 51967 51969 51978 51980 51981 51986 51993 51997 52002 52005 52006 52011 52013 52022 52026 52028 52030 52034 52038 52041 52043 52045 52046 52055 52059 52060 52061 52063 52064 52067 52069 52070 52073 52080 52081 52086 52090 52097 52099 52101 52116 52117 52123 52124 52128 52131 52134 52138 52146 52149 52158 52159 52163 52168 52177 52183 52185 52193 52196 52198 52204 52206 52207 52209 52212 52218 52219 52227 52228 52229 52230 52233 52235 52241 52244 52249 52250 52252 52260 52261 52263 52271 52274 52285 52286 52287 52288 52289 52295 52296 52300 52304 52306 52308 52311 52316 52321 52322 52330 52332 52333 52337 52342 52344 52345 52348 52358 52366 52375 52378 52382 52385 52392 52393 52395 52403 52404 52411 52415 52420 52422 52423 52430 52432 52434 52436 52437 52441 52446 52449 52450 52453 52459 52464 52471 52472 52478 52481 52482 52492 52493 52494 52499 52505 52506 52507 52515 52517 52522 52525 52527 52529 52532 52534 52535 52538 52539 52541 52547 52554 52556 52563 52564 52567 52573 52574 52575 52579 52584 52589 52594 52600 52606 52607 52610 52611 52615 52620 52628 52637 52645 52650 52653 52660 52671 52676 52677 52678 52679 52681 52683 52684 52695 52697 52699 52703 52712 52714 52717 52724 52725 52732 52733 52743 52746 52749 52753 52755 52756 52760 52761 52765 52769 52777 52782 52783 52790 52791 52795 52798 52801 52817 52820 52824 52827 52829 52830 52833 52843 52850 52858 52859 52864 52865 52867 52870 52876 52878 52883 52892 52897 52900 52902 52904 52906 52907 52916 52917 52929 52931 52934 52936 52938 52941 52943 52947 52953 52955 52960 52961 52962 52975 52986 52995 52996 53000 53002 53005 53006 53007 53008 53011 53013 53014 53016 53020 53024 53025 53029 53034 53037 53038 53040 53041 53052 53055 53064 53065 53066 53067 53070 53072 53074 53077 53078 53088 53090 53095 53097 53100 53101 53103 53107 53112 53113 53114 53117 53119 53122 53124 53126 53131 53133 53134 53135 53141 53142 53143 53146 53148 53150 53157 53158 53160 53165 53169 53178 53179 53180 53183 53186 53190 53191 53194 53196 53198 53199 53205 53210 53217 53233 53239 53242 53248 53255 53257 53260 53263 53281 53283 53286 53287 53288 53294 53295 53296 53299 53300 53312 53322 53324 53325 53326 53328 53334 53336 53343 53344 53354 53357 53358 53361 53371 53374 53389 53391 53393 53396 53397 53399 53402 53403 53421 53426 53429 53434 53435 53440 53448 53450 53452 53453 53455 53456 53458 53459 53461 53466 53470 53471 53476 53478 53486 53492 53499 53504 53507 53512 53521 53525 53529 53532 53534 53536 53538 53540 53546 53556 53562 53563 53575 53576 53585 53587 53596 53597 53599 53600 53602 53615 53618 53622 53623 53627 53632 53633 53641 53648 53653 53654 53656 53659 53664 53668 53670 53676 53680 53684 53687 53688 53689 53699 53706 53707 53708 53713 53724 53731 53737 53738 53740 53745 53746 53747 53754 53757 53763 53769 53770 53777 53778 53781 53785 53787 53792 53794 53796 53797 53803 53804 53815 53816 53818 53820 53821 53826 53835 53837 53844 53846 53855 53857 53858 53860 53861 53864 53865 53866 53870 53871 53872 53873 53877 53881 53883 53884 53885 53888 53889 53890 53894 53906 53908 53909 53915 53917 53921 53922 53923 53925 53927 53930 53931 53934 53937 53939 53940 53941 53944 53947 53948 53952 53957 53974 53983 53986 54019 54020 54022 54023 54027 54028 54035 54037 54038 54056 54057 54065 54067 54068 54071 54072 54073 54078 54079 54081 54082 54085 54086 54090 54091 54100 54101 54103 54105 54108 54115 54121 54125 54126 54130 54143 54145 54146 54150 54158 54160 54161 54166 54168 54177 54178 54179 54180 54183 54185 54186 54187 54188 54189 54190 54196 54201 54202 54203 54204 54205 54213 54216 54223 54225 54228 54236 54256 54259 54265 54277 54278 54280 54294 54295 54297 54299 54302 54303 54305 54310 54313 54316 54319 54322 54324 54327 54332 54333 54336 54338 54352 54353 54355 54364 54376 54377 54380 54385 54393 54395 54403 54405 54408 54411 54414 54416 54426 54427 54432 54447 54450 54457 54458 54464 54467 54468 54469 54471 54472 54473 54475 54477 54486 54487 54489 54491 54495 54502 54505 54510 54513 54514 54517 54519 54524 54530 54534 54536 54543 54545 54555 54556 54562 54566 54580 54586 54589 54590 54593 54598 54600 54604 54607 54611 54612 54613 54619 54621 54624 54625 54638 54639 54641 54647 54649 54652 54656 54668 54670 54674 54682 54695 54700 54703 54707 54711 54713 54717 54721 54725 54726 54727 54742 54749 54751 54752 54753 54757 54763 54767 54769 54770 54773 54776 54777 54778 54780 54784 54785 54791 54792 54796 54805 54811 54812 54817 54828 54830 54833 54835 54838 54842 54844 54849 54859 54861 54869 54873 54876 54878 54882 54888 54890 54892 54896 54900 54905 54906 54908 54915 54916 54917 54918 54921 54923 54928 54929 54932 54934 54937 54940 54947 54951 54960 54961 54962 54966 54977 54980 54981 54983 54990 54994 54997 55000 55005 55015 55019 55023 55024 55026 55028 55029 55034 55039 55040 55041 55043 55044 55047 55048 55058 55061 55062 55063 55071 55072 55073 55077 55081 55083 55094 55095 55096 55101 55104 55105 55114 55115 55119 55129 55131 55138 55144 55146 55149 55150 55153 55156 55162 55165 55166 55168 55173 55185 55190 55195 55197 55207 55208 55212 55219 55221 55223 55227 55242 55245 55246 55249 55257 55258 55260 55262 55276 55279 55289 55290 55293 55294 55296 55300 55302 55304 55307 55309 55312 55315 55317 55319 55321 55322 55330 55335 55337 55343 55345 55346 55353 55355 55357 55359 55363 55367 55369 55376 55377 55378 55383 55387 55396 55406 55409 55410 55416 55417 55424 55425 55426 55427 55436 55438 55439 55442 55443 55456 55458 55467 55475 55478 55479 55486 55495 55497 55511 55512 55516 55522 55524 55525 55526 55533 55541 55542 55547 55548 55553 55554 55559 55563 55565 55570 55576 55580 55584 55586 55595 55597 55598 55600 55601 55604 55605 55610 55613 55617 55622 55623 55625 55630 55634 55636 55644 55648 55651 55653 55660 55681 55684 55687 55688 55691 55695 55699 55705 55718 55733 55735 55738 55739 55742 55745 55746 55754 55757 55759 55764 55765 55768 55769 55775 55777 55782 55786 55787 55790 55793 55796 55797 55807 55813 55814 55821 55822 55823 55824 55825 55826 55829 55834 55838 55840 55844 55845 55848 55849 55851 55853 55857 55859 55860 55865 55872 55874 55877 55878 55884 55886 55887 55891 55895 55903 55912 55914 55916 55919 55922 55924 55927 55928 55935 55952 55953 55957 55962 55968 55970 55971 55973 55975 55980 55986 55988 55989 55991 55994 55999 56003 56010 56014 56018 56022 56031 56034 56040 56043 56045 56046 56049 56057 56063 56064 56065 56067 56068 56074 56077 56080 56082 56087 56092 56094 56101 56102 56104 56106 56109 56112 56113 56119 56124 56125 56127 56128 56131 56135 56137 56138 56141 56145 56150 56151 56154 56161 56163 56171 56172 56177 56187 56191 56197 56200 56211 56217 56227 56229 56232 56239 56242 56245 56246 56257 56259 56261 56262 56270 56272 56273 56277 56280 56290 56292 56302 56303 56312 56313 56317 56325 56329 56332 56333 56340 56345 56352 56358 56360 56382 56384 56390 56395 56396 56405 56408 56412 56415 56419 56421 56428 56430 56431 56434 56435 56437 56443 56446 56448 56449 56451 56456 56460 56461 56462 56467 56471 56473 56480 56481 56483 56487 56495 56503 56506 56508 56512 56514 56516 56517 56518 56520 56521 56524 56528 56531 56534 56538 56542 56543 56545 56547 56549 56550 56558 56564 56566 56572 56574 56575 56576 56577 56580 56582 56590 56593 56608 56609 56613 56615 56619 56620 56623 56624 56625 56640 56642 56644 56646 56654 56655 56659 56661 56666 56667 56671 56674 56675 56676 56678 56682 56687 56690 56691 56692 56696 56698 56699 56704 56705 56717 56719 56721 56732 56734 56737 56739 56743 56750 56758 56766 56768 56773 56776 56779 56783 56788 56796 56800 56807 56812 56814 56815 56819 56822 56827 56832 56834 56836 56839 56840 56841 56842 56843 56847 56850 56852 56853 56855 56856 56857 56862 56864 56865 56873 56876 56877 56882 56886 56887 56889 56892 56902 56903 56913 56914 56915 56917 56918 56920 56924 56925 56927 56929 56931 56932 56940 56942 56944 56949 56953 56963 56967 56975 56986 56987 56990 56994 56996 57007 57012 57013 57015 57016 57017 57021 57022 57026 57030 57032 57039 57055 57060 57064 57069 57081 57082 57083 57084 57086 57098 57106 57113 57120 57122 57124 57144 57148 57154 57163 57165 57173 57175 57182 57185 57188 57189 57195 57197 57199 57205 57214 57216 57218 57219 57220 57225 57227 57228 57231 57240 57241 57243 57246 57249 57250 57252 57254 57255 57259 57264 57266 57271 57273 57280 57291 57297 57298 57301 57303 57306 57308 57311 57312 57331 57339 57347 57356 57359 57362 57368 57370 57383 57384 57385 57388 57392 57397 57399 57413 57419 57424 57426 57427 57428 57429 57436 57438 57439 57445 57447 57452 57456 57466 57470 57473 57477 57484 57491 57493 57496 57497 57505 57506 57516 57517 57518 57525 57536 57544 57549 57553 57559 57561 57567 57568 57571 57580 57585 57586 57588 57589 57591 57601 57604 57608 57611 57612 57614 57616 57618 57622 57634 57637 57641 57644 57649 57650 57653 57657 57658 57659 57675 57677 57682 57686 57687 57690 57693 57704 57705 57709 57713 57718 57720 57721 57723 57734 57737 57739 57744 57747 57757 57763 57767 57768 57779 57786 57791 57803 57813 57814 57817 57824 57829 57830 57831 57832 57834 57842 57845 57846 57851 57852 57856 57857 57871 57875 57876 57877 57881 57882 57885 57887 57888 57890 57904 57905 57914 57917 57918 57921 57929 57932 57934 57935 57947 57948 57954 57956 57958 57963 57971 57974 57981 57982 57985 57988 57989 57990 57992 57994 57998 58000 58010 58014 58017 58024 58028 58029 58041 58047 58057 58062 58068 58069 58070 58075 58081 58085 58093 58094 58096 58100 58105 58110 58112 58123 58124 58126 58127 58135 58139 58140 58144 58146 58148 58150 58156 58158 58161 58163 58164 58166 58169 58170 58172 58173 58175 58176 58185 58192 58194 58196 58198 58199 58201 58209 58212 58215 58217 58218 58220 58230 58234 58241 58242 58244 58245 58246 58247 58248 58249 58250 58252 58258 58262 58263 58271 58278 58283 58289 58296 58299 58300 58302 58306 58326 58328 58332 58336 58343 58346 58349 58356 58361 58368 58372 58377 58381 58384 58388 58390 58395 58396 58402 58403 58404 58405 58408 58410 58414 58428 58429 58433 58436 58437 58441 58444 58448 58450 58454 58455 58461 58467 58471 58479 58480 58482 58484 58485 58486 58487 58491 58493 58499 58501 58505 58506 58513 58516 58520 58521 58523 58525 58526 58536 58538 58541 58542 58544 58545 58550 58551 58556 58557 58561 58564 58565 58567 58568 58569 58571 58577 58578 58582 58585 58589 58590 58591 58593 58594 58595 58597 58606 58607 58608 58610 58612 58613 58614 58620 58621 58624 58627 58628 58629 58638 58640 58641 58646 58654 58660 58663 58666 58667 58673 58685 58691 58693 58701 58702 58708 58709 58712 58718 58724 58729 58730 58733 58735 58736 58748 58750 58754 58758 58759 58763 58764 58766 58770 58778 58781 58785 58792 58797 58801 58804 58809 58810 58815 58817 58818 58819 58823 58827 58836 58840 58845 58855 58859 58864 58866 58868 58870 58871 58872 58876 58878 58880 58881 58883 58885 58897 58899 58901 58902 58905 58912 58914 58915 58916 58923 58924 58930 58931 58933 58942 58945 58947 58950 58964 58966 58968 58978 58982 58986 58987 58997 59006 59014 59015 59016 59026 59033 59039 59041 59043 59049 59063 59068 59078 59079 59080 59084 59100 59103 59112 59113 59114 59115 59116 59121 59125 59127 59129 59130 59141 59142 59143 59151 59156 59157 59158 59166 59167 59172 59175 59179 59180 59181 59185 59196 59197 59200 59201 59207 59209 59210 59212 59213 59214 59215 59218 59225 59226 59231 59232 59235 59236 59237 59239 59248 59249 59250 59251 59252 59253 59255 59256 59257 59261 59262 59263 59264 59266 59273 59274 59276 59280 59285 59294 59298 59301 59305 59308 59313 59320 59322 59323 59326 59329 59340 59345 59348 59355 59358 59361 59364 59365 59372 59373 59376 59382 59387 59392 59393 59394 59395 59405 59408 59412 59413 59414 59421 59422 59425 59429 59431 59432 59440 59444 59446 59447 59452 59454 59456 59459 59462 59468 59469 59470 59471 59472 59473 59476 59479 59480 59482 59488 59489 59497 59504 59507 59516 59517 59524 59526 59527 59531 59534 59544 59554 59556 59557 59562 59563 59567 59572 59575 59577 59579 59581 59582 59584 59587 59592 59593 59594 59595 59607 59617 59618 59619 59622 59624 59634 59635 59640 59648 59653 59655 59663 59665 59667 59668 59670 59677 59678 59679 59680 59683 59688 59689 59691 59694 59695 59696 59699 59700 59702 59704 59706 59713 59726 59733 59735 59739 59741 59743 59749 59750 59751 59753 59760 59761 59762 59769 59770 59774 59777 59781 59786 59788 59791 59792 59794 59795 59802 59804 59805 59809 59815 59819 59822 59830 59836 59837 59839 59840 59850 59855 59856 59860 59862 59867 59870 59874 59879 59880 59881 59883 59888 59891 59896 59899 59900 59901 59902 59911 59914 59920 59927 59933 59937 59939 59944 59948 59950 59961 59965 59968 59975 59978 59981 59991 59992 59998 60008 60009 60017 60020 60024 60028 60032 60034 60035 60041 60042 60047 60049 60051 60053 60054 60055 60058 60063 60069 60075 60079 60082 60085 60092 60094 60098 60103 60110 60113 60115 60118 60121 60126 60127 60141 60143 60144 60147 60149 60154 60159 60162 60163 60167 60168 60169 60173 60174 60179 60181 60184 60186 60193 60195 60206 60207 60214 60216 60220 60223 60225 60229 60230 60235 60237 60239 60242 60244 60248 60254 60259 60263 60269 60271 60272 60273 60276 60277 60281 60287 60291 60294 60296 60310 60313 60327 60328 60337 60339 60341 60342 60343 60345 60348 60350 60352 60354 60356 60359 60360 60361 60373 60375 60378 60379 60382 60385 60396 60397 60404 60405 60406 60424 60431 60434 60436 60437 60438 60439 60441 60453 60455 60471 60472 60475 60476 60477 60487 60491 60494 60496 60504 60506 60514 60516 60518 60519 60520 60522 60523 60527 60529 60531 60548 60549 60551 60555 60561 60562 60566 60567 60568 60577 60578 60579 60585 60588 60591 60599 60601 60602 60603 60606 60608 60612 60614 60615 60617 60619 60621 60627 60628 60629 60630 60634 60637 60639 60641 60647 60652 60655 60657 60660 60665 60668 60669 60670 60672 60679 60681 60682 60683 60687 60692 60695 60701 60702 60704 60707 60708 60713 60717 60721 60728 60734 60735 60742 60747 60748 60749 60755 60758 60760 60762 60763 60771 60779 60787 60791 60793 60796 60798 60803 60807 60808 60816 60820 60821 60824 60826 60828 60829 60832 60833 60836 60839 60841 60843 60850 60852 60864 60865 60870 60871 60873 60879 60880 60882 60884 60888 60889 60890 60893 60906 60907 60909 60916 60919 60924 60927 60928 60932 60935 60937 60938 60939 60942 60944 60945 60948 60952 60964 60969 60970 60973 60977 60983 60984 60985 60996 60997 60999 61000 61003 61006 61008 61016 61023 61024 61025 61030 61039 61045 61046 61051 61052 61053 61054 61057 61059 61060 61065 61070 61075 61087 61089 61094 61097 61098 61103 61109 61116 61120 61133 61136 61146 61154 61157 61162 61164 61166 61167 61170 61175 61176 61185 61187 61193 61199 61200 61203 61207 61211 61213 61222 61225 61232 61233 61235 61236 61238 61247 61248 61249 61250 61253 61257 61259 61260 61269 61271 61274 61280 61281 61285 61291 61295 61296 61298 61305 61308 61312 61327 61329 61331 61332 61342 61344 61345 61349 61350 61351 61353 61355 61357 61360 61367 61372 61374 61383 61385 61407 61430 61431 61435 61449 61453 61460 61464 61470 61474 61478 61486 61488 61489 61493 61498 61499 61505 61512 61513 61515 61516 61518 61520 61530 61531 61532 61533 61534 61535 61544 61548 61550 61560 61561 61562 61564 61566 61567 61570 61573 61576 61580 61581 61582 61584 61593 61599 61601 61602 61605 61608 61611 61612 61618 61619 61622 61631 61634 61638 61648 61664 61671 61674 61682 61684 61685 61697 61711 61716 61718 61724 61730 61739 61740 61741 61742 61743 61753 61762 61771 61774 61777 61781 61784 61787 61788 61789 61794 61798 61804 61818 61820 61821 61822 61825 61828 61841 61843 61849 61852 61854 61857 61862 61866 61870 61874 61875 61876 61881 61888 61892 61895 61901 61904 61905 61906 61910 61920 61922 61924 61925 61930 61934 61941 61945 61948 61950 61955 61956 61958 61959 61967 61969 61971 61975 61979 61984 61988 61989 61994 61995 62002 62006 62007 62008 62010 62013 62014 62023 62025 62027 62029 62032 62033 62034 62035 62039 62045 62047 62049 62050 62058 62063 62071 62073 62074 62076 62078 62080 62082 62088 62098 62100 62101 62106 62109 62118 62126 62128 62131 62134 62136 62142 62159 62165 62166 62167 62169 62177 62189 62190 62193 62195 62201 62205 62206 62207 62209 62215 62216 62218 62220 62221 62223 62225 62234 62238 62242 62247 62254 62256 62261 62262 62267 62275 62278 62279 62289 62292 62294 62297 62299 62300 62302 62305 62307 62311 62315 62318 62324 62328 62331 62332 62333 62334 62341 62343 62348 62353 62357 62358 62370 62371 62373 62375 62378 62392 62400 62402 62418 62421 62424 62425 62426 62430 62431 62433 62435 62436 62437 62443 62444 62446 62452 62453 62456 62458 62460 62461 62463 62466 62471 62472 62482 62483 62487 62493 62495 62502 62504 62508 62518 62524 62531 62543 62544 62563 62567 62569 62570 62573 62578 62580 62581 62594 62597 62607 62609 62611 62613 62617 62618 62622 62627 62629 62634 62646 62651 62653 62654 62656 62658 62659 62661 62663 62668 62669 62671 62677 62678 62684 62689 62690 62692 62694 62697 62703 62709 62710 62715 62719 62731 62734 62737 62747 62754 62755 62761 62763 62769 62772 62774 62775 62788 62792 62794 62796 62797 62798 62807 62808 62810 62811 62818 62820 62822 62823 62825 62834 62836 62837 62839 62841 62848 62860 62864 62867 62869 62872 62875 62876 62885 62897 62901 62903 62904 62906 62907 62910 62913 62916 62921 62927 62933 62936 62942 62947 62952 62953 62955 62958 62959 62965 62970 62971 62974 62978 62980 62984 62986 62988 62994 62999 63004 63012 63014 63018 63021 63023 63025 63034 63038 63039 63040 63041 63049 63050 63063 63068 63073 63081 63082 63084 63087 63089 63090 63092 63098 63101 63106 63111 63113 63120 63125 63126 63128 63146 63150 63151 63152 63159 63161 63164 63166 63168 63179 63180 63185 63186 63188 63191 63192 63197 63201 63209 63210 63221 63227 63230 63231 63232 63234 63235 63239 63240 63243 63244 63247 63250 63253 63254 63255 63256 63265 63272 63279 63292 63294 63295 63296 63299 63305 63308 63309 63311 63315 63322 63327 63330 63338 63339 63357 63359 63361 63364 63365 63367 63371 63372 63373 63379 63381 63382 63383 63384 63385 63389 63398 63399 63403 63404 63407 63408 63426 63428 63431 63432 63433 63436 63437 63440 63441 63442 63446 63450 63451 63454 63455 63459 63461 63465 63471 63473 63479 63489 63492 63501 63502 63503 63506 63514 63516 63525 63526 63527 63533 63535 63536 63537 63538 63539 63544 63545 63549 63556 63564 63566 63569 63572 63582 63584 63588 63590 63593 63597 63598 63602 63604 63606 63608 63615 63616 63617 63625 63627 63628 63629 63630 63633 63640 63642 63646 63651 63663 63667 63669 63670 63674 63689 63693 63696 63697 63698 63699 63704 63705 63708 63709 63710 63712 63715 63716 63717 63720 63730 63732 63735 63740 63744 63766 63767 63772 63775 63778 63784 63789 63793 63794 63795 63801 63807 63808 63811 63814 63815 63822 63823 63831 63837 63838 63845 63848 63850 63854 63855 63856 63861 63864 63866 63868 63869 63870 63871 63872 63875 63876 63881 63888 63894 63896 63897 63899 63900 63905 63918 63919 63922 63926 63927 63937 63940 63952 63955 63957 63958 63962 63963 63964 63965 63967 63969 63970 63971 63982 63984 63988 63992 63995 63997 63998 63999 64001 64003 64005 64008 64012 64014 64016 64018 64020 64021 64022 64023 64025 64028 64031 64033 64035 64047 64050 64056 64063 64065 64071 64074 64078 64082 64084 64085 64086 64095 64100 64101 64102 64103 64105 64109 64118 64119 64120 64125 64131 64140 64145 64147 64148 64152 64156 64158 64160 64167 64171 64172 64173 64175 64177 64178 64179 64181 64187 64189 64203 64204 64206 64212 64214 64215 64216 64222 64223 64225 64226 64227 64231 64236 64240 64243 64246 64247 64248 64251 64256 64276 64282 64285 64287 64292 64294 64298 64300 64303 64304 64305 64310 64312 64318 64323 64324 64326 64328 64338 64340 64341 64342 64343 64345 64346 64347 64352 64354 64357 64361 64362 64375 64385 64387 64391 64397 64399 64401 64406 64409 64411 64414 64417 64418 64421 64424 64425 64427 64428 64430 64431 64436 64437 64438 64444 64445 64448 64451 64455 64456 64458 64465 64467 64469 64472 64473 64477 64479 64487 64490 64491 64493 64494 64502 64507 64509 64513 64516 64524 64527 64529 64530 64534 64537 64544 64545 64548 64551 64556 64558 64559 64562 64563 64564 64566 64568 64576 64581 64585 64590 64591 64592 64594 64597 64598 64600 64601 64605 64610 64615 64620 64626 64627 64639 64644 64647 64648 64649 64650 64652 64654 64657 64660 64664 64673 64674 64676 64680 64681 64682 64683 64684 64686 64693 64695 64696 64705 64706 64707 64714 64715 64728 64730 64739 64742 64748 64749 64758 64765 64771 64776 64788 64792 64793 64797 64798 64804 64805 64815 64817 64819 64821 64823 64824 64828 64829 64831 64840 64844 64847 64849 64851 64857 64858 64859 64864 64868 64872 64874 64877 64883 64886 64890 64893 64895 64899 64900 64902 64904 64910 64914 64918 64919 64927 64928 64929 64939 64945 64948 64950 64951 64955 64963 64965 64966 64969 64972 64973 64977 64988 64998 65000 65001 65002 65005 65006 65015 65016 65017 65022 65023 65025 65027 65040 65042 65043 65044 65048 65057 65066 65067 65070 65073 65074 65078 65088 65092 65096 65099 65105 65112 65113 65116 65120 65121 65124 65125 65129 65132 65136 65149 65161 65163 65175 65177 65182 65183 65187 65191 65195 65199 65210 65213 65228 65232 65247 65248 65254 65257 65262 65263 65264 65269 65271 65272 65274 65275 65276 65277 65278 65282 65283 65288 65292 65293 65294 65295 65296 65304 65307 65308 65309 65310 65324 65328 65330 65331 65333 65335 65342 65347 65349 65353 65354 65362 65363 65371 65376 65377 65389 65390 65397 65398 65400 65407 65408 65414 65416 65424 65425 65428 65429 65432 65443 65459 65460 65469 65473 65477 65479 65488 65492 65495 65497 65498 65503 65504 65509 65513 65514 65515 65521 65524 65531 65533 65537 65550 65553 65555 65558 65566 65571 65578 65579 65580 65585 65588 65595 65596 65605 65608 65609 65611 65618 65621 65622 65628 65630 65631 65633 65637 65638 65648 65650 65653 65656 65658 65659 65663 65666 65672 65674 65682 65690 65692 65693 65694 65722 65724 65726 65727 65731 65732 65733 65734 65735 65740 65747 65748 65755 65776 65778 65782 65785 65786 65790 65797 65801 65802 65804 65808 65810 65811 65812 65815 65820 65826 65828 65830 65832 65833 65842 65844 65845 65853 65855 65856 65859 65864 65871 65872 65880 65883 65885 65891 65894 65900 65901 65903 65905 65907 65932 65933 65942 65943 65944 65946 65951 65956 65958 65961 65962 65966 65970 65974 65976 65980 65992 65996 66000 66008 66009 66010 66017 66026 66027 66028 66031 66033 66037 66040 66042 66043 66045 66048 66049 66052 66053 66054 66058 66060 66061 66064 66069 66070 66073 66077 66080 66083 66108 66110 66116 66125 66138 66143 66147 66148 66150 66154 66159 66161 66162 66168 66170 66174 66180 66182 66183 66186 66193 66195 66199 66211 66213 66219 66228 66230 66238 66239 66240 66242 66247 66249 66250 66251 66257 66265 66266 66268 66272 66273 66278 66280 66282 66283 66284 66289 66292 66293 66294 66295 66297 66298 66300 66302 66305 66319 66320 66327 66330 66331 66332 66339 66346 66347 66348 66353 66354 66356 66357 66361 66363 66364 66365 66372 66373 66376 66378 66381 66383 66397 66404 66405 66427 66444 66448 66455 66456 66459 66460 66461 66464 66465 66468 66474 66476 66482 66483 66489 66490 66504 66505 66506 66511 66512 66528 66529 66530 66531 66533 66535 66541 66542 66545 66547 66555 66564 66567 66571 66579 66580 66583 66585 66586 66587 66589 66592 66594 66596 66598 66600 66601 66608 66614 66615 66616 66619 66628 66633 66634 66636 66638 66641 66642 66643 66644 66645 66646 66655 66657 66658 66662 66664 66671 66680 66683 66688 66691 66692 66694 66701 66702 66705 66709 66710 66715 66726 66738 66739 66740 66745 66749 66752 66756 66757 66759 66760 66770 66772 66778 66780 66781 66782 66783 66787 66788 66789 66811 66823 66825 66835 66837 66839 66840 66842 66843 66845 66846 66852 66855 66856 66860 66861 66862 66864 66865 66869 66877 66878 66879 66881 66886 66889 66895 66896 66899 66906 66907 66909 66910 66917 66918 66923 66927 66928 66929 66930 66932 66935 66937 66939 66941 66948 66950 66952 66967 66975 66976 66980 66981 66983 66984 66988 66991 66992 66994 66998 67003 67005 67010 67011 67012 67015 67016 67019 67028 67029 67032 67035 67036 67041 67044 67046 67047 67051 67055 67068 67069 67072 67078 67082 67085 67087 67089 67091 67095 67096 67101 67104 67109 67111 67113 67115 67116 67118 67132 67134 67136 67141 67143 67154 67157 67160 67163 67165 67166 67167 67185 67187 67188 67190 67199 67203 67207 67214 67216 67217 67219 67220 67222 67224 67228 67231 67232 67236 67237 67239 67242 67250 67259 67262 67265 67266 67270 67273 67280 67300 67307 67308 67311 67313 67314 67315 67316 67319 67323 67327 67330 67334 67341 67343 67348 67349 67351 67355 67357 67363 67364 67371 67372 67375 67376 67377 67378 67379 67380 67382 67386 67389 67394 67397 67401 67405 67406 67409 67423 67424 67429 67436 67442 67450 67453 67456 67460 67461 67467 67472 67474 67475 67478 67481 67482 67483 67487 67489 67491 67493 67505 67507 67508 67510 67513 67514 67515 67522 67523 67537 67538 67542 67544 67545 67548 67552 67559 67560 67562 67565 67567 67568 67572 67574 67575 67577 67584 67590 67594 67596 67604 67606 67610 67618 67619 67620 67627 67630 67634 67643 67666 67668 67670 67674 67676 67678 67679 67683 67684 67688 67700 67705 67710 67716 67721 67723 67735 67756 67770 67776 67793 67794 67795 67806 67809 67810 67815 67820 67825 67831 67833 67840 67843 67844 67845 67849 67851 67856 67862 67863 67870 67871 67873 67874 67881 67889 67892 67893 67894 67896 67905 67908 67910 67911 67912 67917 67922 67923 67926 67929 67935 67941 67945 67948 67954 67958 67959 67977 67983 67985 67989 67990 67992 67997 67998 68002 68004 68009 68012 68013 68017 68022 68025 68028 68032 68038 68039 68042 68046 68047 68049 68050 68051 68055 68056 68060 68071 68077 68079 68081 68089 68097 68101 68103 68109 68113 68120 68122 68127 68128 68129 68132 68134 68135 68137 68140 68144 68151 68152 68164 68176 68177 68180 68184 68185 68186 68188 68189 68193 68196 68197 68198 68203 68217 68218 68224 68226 68240 68249 68255 68256 68257 68258 68262 68266 68267 68273 68274 68275 68277 68278 68284 68291 68292 68293 68296 68305 68310 68313 68318 68319 68320 68321 68327 68331 68342 68343 68344 68346 68349 68350 68352 68354 68357 68358 68359 68366 68367 68369 68370 68375 68377 68378 68380 68382 68383 68389 68400 68401 68402 68409 68410 68411 68413 68418 68419 68425 68431 68433 68434 68436 68441 68443 68445 68448 68452 68455 68461 68463 68464 68466 68472 68476 68482 68484 68486 68494 68502 68504 68507 68512 68515 68524 68532 68534 68538 68541 68547 68549 68558 68567 68568 68574 68577 68578 68580 68589 68596 68599 68608 68609 68612 68614 68624 68626 68631 68632 68633 68635 68638 68647 68654 68658 68663 68671 68677 68678 68680 68685 68690 68700 68706 68710 68714 68725 68730 68731 68736 68739 68744 68748 68751 68752 68756 68773 68775 68777 68781 68784 68787 68789 68791 68792 68795 68801 68802 68804 68809 68812 68816 68819 68820 68821 68828 68829 68833 68835 68838 68839 68840 68847 68848 68852 68853 68857 68864 68866 68868 68870 68871 68872 68875 68879 68881 68889 68891 68892 68894 68896 68901 68903 68904 68907 68909 68910 68912 68915 68917 68918 68924 68925 68931 68936 68937 68939 68941 68943 68947 68951 68960 68961 68962 68963 68971 68976 68991 68992 68997 68999 69007 69008 69009 69010 69013 69018 69022 69026 69027 69028 69031 69034 69035 69041 69042 69046 69052 69069 69070 69071 69074 69076 69080 69085 69087 69089 69092 69094 69097 69108 69123 69126 69130 69131 69139 69141 69142 69150 69152 69158 69160 69162 69166 69170 69171 69174 69178 69180 69185 69187 69192 69197 69206 69210 69216 69218 69223 69224 69250 69255 69259 69260 69262 69269 69271 69286 69288 69289 69293 69294 69302 69305 69314 69316 69322 69323 69326 69329 69334 69340 69341 69342 69344 69345 69346 69347 69348 69350 69355 69363 69367 69371 69379 69384 69387 69388 69394 69397 69402 69404 69406 69415 69422 69423 69426 69429 69433 69443 69444 69445 69447 69455 69465 69468 69472 69474 69478 69479 69481 69484 69488 69495 69498 69511 69517 69521 69522 69529 69533 69534 69543 69545 69549 69551 69552 69553 69554 69572 69583 69585 69588 69593 69594 69595 69596 69597 69605 69607 69608 69612 69613 69617 69621 69623 69625 69626 69633 69634 69640 69648 69652 69659 69662 69665 69666 69667 69670 69675 69678 69679 69689 69690 69691 69692 69693 69699 69706 69710 69711 69720 69723 69724 69727 69729 69735 69737 69738 69740 69747 69748 69752 69758 69760 69769 69773 69776 69780 69783 69784 69786 69791 69802 69808 69810 69814 69816 69817 69823 69825 69828 69830 69831 69835 69838 69839 69840 69843 69845 69847 69853 69864 69865 69866 69868 69869 69871 69872 69874 69876 69877 69883 69886 69887 69888 69895 69907 69911 69913 69914 69917 69921 69927 69932 69933 69938 69945 69948 69949 69950 69956 69957 69967 69968 69971 69974 69976 69982 69983 69984 69992 69994 69996 69998 70007 70008 70009 70010 70011 70014 70018 70023 70024 70037 70042 70043 70047 70054 70059 70065 70071 70073 70075 70079 70090 70095 70097 70098 70100 70102 70104 70105 70108 70109 70114 70118 70119 70125 70131 70140 70146 70153 70154 70160 70164 70165 70166 70171 70176 70178 70183 70195 70200 70203 70208 70213 70214 70216 70217 70218 70226 70234 70237 70239 70240 70241 70242 70243 70246 70253 70255 70262 70270 70271 70276 70277 70279 70281 70287 70300 70306 70309 70312 70314 70316 70323 70325 70335 70336 70337 70342 70343 70345 70347 70349 70351 70352 70353 70363 70366 70367 70369 70370 70371 70373 70378 70380 70381 70382 70385 70391 70401 70403 70406 70409 70415 70427 70430 70433 70434 70435 70436 70437 70440 70446 70448 70449 70455 70456 70459 70461 70464 70465 70468 70471 70474 70477 70478 70482 70487 70489 70490 70495 70499 70503 70506 70507 70509 70511 70518 70532 70533 70534 70535 70539 70540 70541 70555 70571 70575 70582 70590 70591 70592 70602 70608 70621 70625 70626 70629 70632 70635 70636 70637 70641 70646 70647 70648 70653 70663 70664 70665 70669 70671 70689 70695 70697 70699 70702 70708 70709 70710 70711 70727 70734 70738 70739 70747 70748 70750 70752 70757 70761 70763 70765 70766 70771 70779 70786 70787 70795 70803 70804 70808 70809 70811 70816 70817 70820 70821 70826 70830 70833 70837 70844 70849 70851 70856 70858 70861 70864 70869 70871 70873 70874 70875 70882 70883 70884 70885 70893 70894 70895 70897 70903 70911 70912 70913 70920 70921 70927 70928 70929 70930 70934 70947 70955 70956 70966 70968 70977 70978 70986 70991 70992 70998 71000 71009 71011 71012 71018 71020 71021 71031 71036 71039 71040 71043 71044 71047 71048 71053 71057 71058 71061 71063 71074 71075 71077 71079 71080 71082 71086 71093 71094 71113 71115 71117 71119 71128 71129 71130 71137 71138 71139 71140 71142 71143 71145 71151 71154 71156 71157 71165 71168 71170 71175 71179 71184 71190 71194 71195 71199 71200 71202 71210 71223 71232 71233 71235 71236 71238 71239 71240 71241 71243 71244 71245 71247 71251 71254 71265 71267 71268 71269 71285 71288 71289 71295 71296 71297 71301 71307 71308 71309 71311 71314 71316 71319 71320 71327 71332 71338 71341 71342 71350 71351 71353 71359 71363 71368 71373 71378 71380 71381 71383 71384 71385 71388 71389 71396 71397 71402 71406 71407 71409 71411 71417 71419 71423 71424 71428 71429 71432 71437 71439 71444 71450 71451 71455 71461 71463 71464 71466 71474 71477 71483 71487 71490 71494 71497 71498 71502 71503 71504 71505 71506 71509 71515 71521 71522 71528 71533 71534 71535 71540 71542 71543 71544 71547 71549 71551 71556 71557 71558 71559 71560 71561 71564 71568 71569 71571 71578 71579 71580 71588 71589 71592 71599 71600 71602 71605 71606 71614 71622 71623 71626 71629 71630 71635 71639 71648 71652 71658 71660 71663 71665 71670 71671 71679 71682 71683 71689 71693 71694 71708 71717 71720 71724 71728 71729 71730 71734 71735 71740 71745 71746 71747 71763 71765 71766 71769 71770 71776 71786 71789 71791 71794 71811 71827 71836 71840 71842 71845 71849 71852 71858 71860 71862 71864 71867 71868 71871 71872 71874 71882 71886 71889 71890 71893 71898 71903 71907 71913 71914 71919 71921 71928 71929 71931 71932 71933 71937 71940 71942 71950 71951 71955 71959 71963 71966 71968 71969 71973 71977 71984 71985 71988 71992 71993 71995 71997 71998 72003 72007 72008 72017 72023 72024 72026 72034 72047 72050 72053 72055 72058 72060 72061 72062 72063 72068 72071 72077 72088 72090 72095 72101 72106 72108 72114 72125 72127 72129 72132 72135 72139 72140 72143 72149 72150 72151 72155 72157 72159 72162 72178 72190 72192 72195 72200 72201 72202 72204 72207 72210 72212 72214 72222 72226 72230 72231 72238 72243 72244 72245 72247 72252 72253 72256 72258 72266 72271 72274 72281 72286 72287 72289 72294 72295 72298 72302 72304 72305 72315 72327 72330 72333 72344 72347 72350 72357 72359 72360 72364 72374 72375 72379 72382 72384 72389 72391 72392 72396 72402 72403 72407 72409 72410 72413 72416 72417 72422 72425 72429 72430 72434 72435 72437 72440 72448 72451 72452 72457 72458 72471 72476 72493 72498 72501 72503 72505 72507 72511 72519 72520 72521 72522 72524 72525 72527 72532 72534 72536 72537 72541 72547 72548 72553 72556 72557 72562 72582 72584 72586 72588 72595 72600 72604 72605 72606 72618 72619 72621 72624 72635 72645 72658 72660 72675 72679 72685 72686 72690 72699 72703 72714 72715 72716 72719 72722 72729 72731 72745 72748 72750 72751 72760 72763 72772 72775 72781 72785 72791 72792 72794 72802 72805 72820 72825 72827 72828 72829 72837 72840 72853 72857 72859 72860 72861 72865 72869 72870 72871 72872 72874 72877 72878 72879 72882 72885 72888 72890 72896 72898 72903 72904 72905 72914 72915 72917 72923 72926 72927 72928 72933 72939 72940 72945 72956 72959 72966 72968 72970 72971 72980 72984 72989 72990 72991 72994 72997 72998 73001 73003 73011 73020 73027 73032 73039 73045 73053 73055 73060 73062 73064 73071 73081 73085 73087 73091 73094 73097 73111 73112 73113 73114 73116 73124 73133 73136 73148 73150 73156 73157 73164 73173 73175 73176 73178 73183 73185 73193 73194 73196 73203 73210 73211 73217 73224 73227 73228 73241 73242 73254 73262 73266 73268 73269 73274 73275 73284 73285 73286 73287 73289 73290 73292 73298 73299 73300 73307 73309 73312 73314 73315 73320 73324 73326 73328 73340 73345 73352 73360 73364 73368 73377 73380 73384 73389 73392 73395 73399 73400 73404 73408 73411 73415 73420 73422 73425 73427 73428 73438 73441 73443 73445 73446 73449 73450 73451 73452 73454 73455 73458 73459 73460 73462 73463 73465 73469 73476 73477 73479 73486 73490 73500 73501 73503 73504 73507 73518 73524 73527 73531 73534 73537 73540 73546 73548 73551 73552 73560 73568 73572 73574 73576 73583 73585 73586 73589 73593 73597 73613 73624 73625 73627 73629 73634 73637 73639 73640 73652 73653 73654 73659 73661 73665 73667 73674 73675 73677 73680 73682 73687 73689 73695 73696 73698 73700 73708 73710 73712 73714 73715 73716 73723 73727 73731 73736 73743 73744 73749 73753 73761 73763 73765 73767 73769 73772 73774 73779 73780 73785 73786 73791 73793 73795 73812 73813 73817 73818 73821 73823 73824 73826 73833 73837 73838 73841 73842 73844 73852 73864 73869 73873 73881 73890 73891 73894 73895 73897 73900 73901 73905 73909 73910 73915 73925 73926 73928 73929 73930 73932 73933 73938 73940 73941 73945 73949 73957 73963 73968 73969 73986 73989 73993 73995 73997 73998 74000 74003 74006 74008 74028 74033 74035 74036 74044 74047 74048 74054 74056 74060 74062 74072 74074 74076 74077 74079 74086 74088 74094 74096 74098 74099 74103 74104 74106 74109 74112 74114 74116 74118 74119 74125 74128 74130 74131 74139 74140 74144 74148 74151 74152 74154 74159 74172 74174 74175 74181 74203 74205 74217 74222 74223 74224 74227 74228 74229 74230 74233 74237 74239 74245 74246 74251 74252 74254 74261 74263 74267 74271 74272 74275 74276 74281 74284 74285 74294 74295 74297 74300 74301 74305 74306 74309 74311 74312 74326 74328 74332 74337 74339 74340 74348 74354 74361 74371 74380 74385 74389 74390 74391 74392 74396 74404 74407 74409 74413 74417 74421 74425 74432 74433 74437 74441 74445 74448 74450 74452 74454 74460 74466 74475 74480 74483 74486 74488 74492 74496 74498 74499 74503 74504 74505 74508 74510 74511 74512 74515 74520 74522 74536 74537 74548 74554 74561 74562 74564 74568 74585 74587 74589 74590 74597 74604 74607 74609 74612 74616 74618 74619 74620 74624 74625 74627 74631 74638 74647 74652 74655 74657 74663 74676 74679 74681 74687 74688 74689 74694 74695 74698 74700 74706 74709 74715 74720 74721 74723 74724 74728 74732 74735 74737 74740 74742 74748 74749 74757 74763 74766 74774 74782 74785 74788 74789 74790 74793 74797 74803 74804 74808 74809 74814 74820 74827 74830 74831 74833 74835 74836 74837 74839 74844 74847 74852 74854 74855 74857 74858 74860 74862 74868 74873 74877 74878 74886 74900 74901 74902 74910 74912 74926 74938 74940 74944 74948 74959 74960 74962 74981 74983 74985 74987 74989 74992 74996 75000 75009 75013 75017 75027 75030 75033 75036 75038 75068 75073 75082 75085 75093 75096 75099 75100 75107 75109 75126 75127 75128 75129 75130 75132 75134 75135 75148 75154 75160 75165 75174 75177 75178 75183 75188 75193 75194 75196 75197 75202 75206 75207 75208 75213 75217 75221 75224 75226 75235 75240 75244 75246 75249 75256 75260 75261 75266 75268 75269 75271 75273 75275 75279 75281 75290 75292 75295 75296 75297 75302 75304 75305 75306 75307 75310 75312 75313 75318 75322 75325 75334 75341 75342 75343 75344 75346 75350 75352 75355 75357 75365 75372 75375 75379 75381 75382 75391 75393 75394 75395 75396 75398 75399 75402 75405 75406 75408 75410 75412 75414 75416 75422 75426 75427 75429 75431 75434 75438 75439 75441 75443 75450 75454 75456 75457 75459 75464 75471 75473 75474 75482 75487 75488 75490 75492 75495 75498 75513 75516 75523 75524 75525 75526 75530 75536 75541 75545 75547 75550 75559 75567 75568 75571 75575 75577 75580 75584 75585 75589 75593 75595 75600 75609 75610 75612 75613 75616 75627 75635 75636 75640 75654 75655 75661 75662 75665 75672 75673 75676 75698 75706 75710 75711 75712 75714 75716 75718 75719 75727 75731 75732 75733 75735 75736 75738 75739 75742 75743 75744 75746 75749 75751 75755 75758 75759 75763 75771 75779 75782 75799 75802 75805 75806 75807 75813 75835 75836 75837 75847 75855 75856 75857 75858 75860 75861 75862 75864 75865 75868 75870 75872 75874 75887 75894 75895 75897 75901 75902 75906 75908 75911 75912 75914 75916 75923 75940 75941 75943 75945 75947 75950 75951 75952 75956 75968 75978 75982 75986 75987 75989 75997 75999 76000 76004 76006 76007 76013 76018 76022 76026 76034 76046 76047 76053 76061 76069 76080 76082 76087 76090 76095 76101 76104 76106 76117 76118 76119 76121 76124 76125 76128 76129 76134 76137 76141 76143 76145 76149 76150 76153 76156 76159 76161 76162 76165 76170 76171 76181 76184 76202 76207 76220 76221 76223 76228 76231 76233 76234 76237 76239 76246 76254 76258 76259 76264 76272 76277 76282 76283 76302 76307 76312 76313 76317 76319 76320 76328 76329 76331 76338 76341 76345 76346 76348 76350 76353 76361 76362 76369 76374 76378 76382 76384 76385 76388 76390 76394 76395 76397 76399 76411 76416 76421 76426 76427 76439 76440 76441 76444 76450 76455 76459 76460 76464 76465 76466 76472 76474 76477 76478 76484 76485 76489 76492 76499 76505 76507 76508 76509 76510 76511 76517 76521 76522 76523 76528 76534 76535 76536 76538 76543 76545 76547 76556 76557 76558 76560 76572 76573 76577 76581 76582 76584 76585 76586 76589 76593 76596 76597 76599 76601 76604 76608 76613 76617 76619 76620 76624 76625 76627 76635 76637 76638 76656 76658 76660 76661 76663 76668 76674 76676 76681 76682 76684 76685 76688 76690 76691 76692 76698 76705 76709 76711 76712 76715 76721 76723 76724 76725 76735 76738 76740 76747 76748 76750 76754 76755 76761 76763 76764 76765 76766 76768 76772 76773 76777 76785 76787 76788 76793 76798 76800 76801 76805 76808 76811 76814 76815 76831 76840 76841 76843 76847 76848 76851 76852 76858 76859 76860 76861 76864 76867 76869 76871 76873 76874 76877 76884 76890 76901 76906 76911 76914 76915 76916 76917 76919 76921 76925 76927 76930 76932 76940 76947 76949 76951 76958 76976 76978 76980 76985 76988 76995 76998 77000 77002 77004 77014 77015 77016 77019 77028 77030 77032 77035 77039 77040 77045 77047 77051 77054 77057 77068 77069 77078 77085 77088 77092 77094 77097 77100 77101 77111 77116 77119 77121 77123 77125 77128 77129 77130 77135 77144 77154 77157 77162 77166 77170 77171 77180 77184 77185 77186 77191 77193 77195 77198 77205 77207 77208 77213 77224 77225 77227 77229 77231 77236 77240 77241 77247 77257 77258 77259 77265 77279 77284 77286 77291 77293 77299 77308 77312 77316 77318 77321 77323 77335 77336 77341 77344 77347 77350 77354 77363 77365 77368 77369 77373 77375 77376 77379 77383 77385 77389 77406 77412 77415 77418 77421 77427 77428 77430 77434 77435 77437 77441 77445 77447 77451 77453 77455 77456 77459 77461 77465 77466 77468 77470 77474 77479 77481 77484 77486 77488 77497 77498 77505 77506 77514 77517 77519 77526 77529 77543 77544 77551 77552 77557 77559 77561 77562 77563 77564 77566 77571 77574 77580 77584 77586 77596 77599 77600 77605 77606 77617 77618 77624 77634 77649 77655 77657 77659 77663 77664 77676 77679 77681 77688 77690 77694 77700 77701 77703 77718 77719 77720 77724 77725 77726 77728 77742 77743 77744 77748 77749 77750 77751 77753 77756 77764 77766 77769 77770 77771 77779 77784 77785 77786 77787 77791 77792 77803 77810 77815 77818 77819 77823 77824 77826 77827 77828 77831 77832 77835 77837 77840 77841 77843 77847 77852 77853 77854 77857 77863 77866 77868 77870 77871 77872 77873 77877 77880 77888 77891 77893 77903 77908 77910 77911 77919 77922 77924 77926 77927 77936 77937 77939 77940 77945 77951 77953 77960 77962 77964 77968 77970 77971 77974 77977 77978 77984 77987 77990 77991 77992 77997 77998 78005 78010 78020 78023 78030 78036 78044 78045 78047 78048 78053 78054 78060 78061 78067 78074 78077 78078 78082 78084 78090 78098 78099 78103 78105 78106 78108 78109 78120 78123 78127 78129 78130 78133 78136 78138 78140 78145 78150 78158 78162 78170 78173 78178 78185 78186 78187 78195 78200 78204 78205 78213 78227 78242 78245 78247 78249 78251 78255 78259 78260 78274 78276 78278 78281 78286 78291 78298 78302 78303 78304 78309 78319 78321 78322 78327 78333 78339 78344 78347 78348 78350 78353 78355 78365 78367 78368 78369 78378 78381 78385 78387 78388 78390 78391 78392 78393 78394 78396 78397 78406 78410 78417 78418 78422 78423 78425 78427 78431 78433 78445 78452 78453 78454 78456 78457 78458 78464 78467 78475 78477 78482 78484 78485 78486 78487 78489 78493 78496 78501 78502 78509 78510 78522 78524 78530 78532 78534 78536 78539 78541 78547 78549 78550 78552 78554 78555 78557 78565 78571 78572 78578 78582 78586 78587 78591 78593 78601 78604 78606 78612 78624 78626 78628 78629 78637 78643 78645 78647 78649 78652 78657 78661 78664 78668 78669 78671 78673 78674 78677 78680 78681 78682 78687 78688 78689 78696 78702 78704 78715 78717 78718 78725 78726 78728 78732 78736 78738 78745 78746 78752 78753 78755 78764 78767 78772 78781 78783 78795 78799 78800 78804 78807 78808 78810 78812 78814 78820 78825 78832 78837 78839 78841 78846 78853 78854 78860 78862 78864 78866 78870 78882 78884 78887 78891 78893 78894 78895 78902 78903 78906 78907 78910 78917 78918 78921 78925 78926 78932 78936 78940 78941 78944 78946 78953 78956 78957 78959 78961 78968 78969 78972 78974 78977 78979 78980 78986 78991 78992 78997 79008 79012 79013 79014 79016 79018 79022 79034 79038 79039 79040 79043 79045 79058 79059 79061 79077 79078 79087 79089 79092 79093 79094 79095 79103 79110 79114 79125 79128 79132 79133 79139 79140 79141 79143 79147 79149 79150 79153 79154 79155 79162 79166 79171 79176 79185 79193 79194 79196 79199 79202 79215 79218 79219 79220 79232 79233 79239 79242 79243 79253 79254 79256 79260 79262 79263 79282 79284 79286 79288 79289 79294 79295 79296 79297 79300 79310 79314 79316 79320 79321 79322 79328 79334 79337 79340 79343 79344 79345 79348 79349 79365 79369 79371 79378 79382 79390 79394 79395 79396 79398 79399 79404 79405 79406 79410 79412 79413 79422 79424 79433 79436 79438 79443 79445 79447 79452 79453 79457 79458 79469 79470 79475 79481 79487 79489 79493 79497 79498 79500 79504 79508 79510 79511 79512 79513 79514 79520 79522 79526 79528 79529 79531 79533 79534 79538 79539 79548 79551 79552 79554 79562 79564 79570 79571 79572 79573 79576 79577 79581 79585 79590 79592 79594 79603 79607 79609 79612 79614 79617 79620 79621 79622 79629 79630 79634 79635 79637 79638 79639 79643 79644 79645 79646 79647 79650 79651 79654 79655 79658 79660 79662 79663 79666 79668 79671 79675 79677 79678 79679 79682 79688 79689 79690 79693 79702 79703 79704 79709 79711 79715 79720 79722 79725 79726 79727 79734 79746 79749 79764 79768 79769 79773 79774 79777 79780 79784 79785 79788 79798 79800 79807 79808 79811 79813 79816 79817 79819 79821 79822 79823 79830 79831 79832 79834 79837 79838 79840 79843 79844 79847 79848 79850 79853 79855 79858 79860 79865 79872 79881 79883 79887 79890 79896 79899 79900 79903 79905 79909 79911 79912 79917 79928 79930 79931 79935 79938 79949 79957 79962 79963 79964 79966 79984 79987 79999 80000 80001 80002 80004 80005 80008 80009 80010 80014 80016 80019 80022 80026 80029 80030 80031 80033 80035 80039 80040 80042 80044 80046 80065 80068 80071 80076 80086 80088 80094 80097 80099 80110 80119 80136 80138 80139 80140 80142 80144 80153 80155 80160 80163 80168 80170 80171 80178 80181 80189 80192 80193 80200 80210 80213 80214 80215 80217 80222 80223 80226 80234 80237 80238 80240 80241 80242 80248 80252 80253 80255 80258 80262 80263 80267 80272 80274 80276 80281 80282 80283 80284 80285 80287 80292 80296 80301 80305 80310 80317 80320 80322 80327 80334 80337 80340 80343 80349 80350 80352 80353 80354 80358 80362 80364 80366 80368 80370 80372 80375 80388 80394 80395 80402 80403 80407 80410 80411 80423 80427 80433 80438 80443 80447 80450 80452 80454 80456 80457 80464 80475 80486 80492 80499 80504 80506 80510 80530 80531 80532 80534 80535 80536 80538 80540 80542 80552 80553 80555 80558 80560 80562 80571 80576 80583 80584 80590 80593 80597 80598 80600 80602 80603 80604 80607 80610 80618 80619 80621 80624 80625 80626 80628 80631 80634 80640 80641 80642 80643 80645 80646 80647 80651 80656 80658 80661 80664 80667 80671 80674 80682 80683 80687 80692 80697 80699 80702 80715 80716 80717 80718 80719 80720 80721 80723 80728 80731 80734 80737 80741 80744 80747 80752 80756 80757 80759 80765 80766 80772 80779 80782 80783 80791 80792 80793 80794 80795 80804 80813 80816 80819 80831 80833 80835 80837 80844 80845 80846 80849 80860 80862 80864 80869 80871 80875 80882 80894 80896 80897 80900 80903 80908 80912 80917 80919 80924 80929 80933 80935 80937 80939 80943 80944 80949 80966 80968 80975 80978 80982 80983 80990 80992 80994 81000 81001 81004 81007 81012 81013 81017 81024 81028 81032 81033 81035 81041 81045 81046 81048 81050 81051 81052 81055 81064 81068 81073 81074 81084 81086 81087 81094 81099 81107 81113 81118 81119 81120 81121 81122 81123 81124 81126 81129 81130 81134 81135 81143 81148 81149 81154 81155 81160 81171 81172 81173 81176 81182 81185 81186 81190 81201 81204 81212 81215 81219 81220 81224 81226 81229 81235 81237 81240 81247 81248 81253 81258 81266 81271 81273 81274 81275 81276 81277 81278 81280 81287 81293 81295 81296 81298 81306 81314 81317 81320 81325 81326 81330 81335 81341 81348 81353 81354 81355 81359 81360 81367 81373 81376 81378 81379 81384 81385 81399 81401 81402 81405 81406 81411 81418 81423 81424 81430 81431 81433 81434 81439 81441 81445 81446 81447 81448 81450 81453 81455 81458 81465 81467 81470 81471 81478 81483 81489 81493 81498 81499 81500 81503 81505 81510 81511 81514 81515 81524 81528 81529 81531 81533 81535 81536 81549 81555 81557 81564 81565 81566 81567 81574 81575 81577 81578 81602 81605 81606 81611 81614 81617 81621 81623 81632 81635 81638 81648 81656 81662 81663 81666 81668 81670 81675 81679 81680 81685 81702 81705 81709 81710 81711 81712 81716 81717 81719 81726 81728 81737 81738 81740 81747 81748 81749 81756 81760 81761 81762 81765 81770 81774 81783 81792 81795 81806 81809 81810 81813 81815 81822 81823 81826 81830 81839 81840 81842 81843 81847 81855 81865 81866 81868 81869 81879 81885 81887 81890 81891 81893 81894 81895 81896 81899 81906 81911 81916 81918 81920 81921 81925 81930 81936 81943 81952 81958 81974 81977 81982 81983 81984 81989 81990 81992 81993 82001 82004 82005 82016 82020 82033 82035 82048 82051 82054 82064 82065 82070 82071 82076 82077 82080 82086 82087 82093 82105 82108 82111 82112 82120 82122 82124 82125 82130 82142 82154 82157 82162 82164 82169 82170 82183 82191 82197 82198 82204 82209 82211 82216 82229 82231 82235 82237 82238 82239 82241 82244 82248 82250 82251 82252 82253 82257 82263 82264 82266 82278 82288 82291 82294 82297 82301 82302 82309 82314 82315 82318 82322 82330 82332 82333 82337 82343 82347 82348 82349 82350 82355 82358 82362 82376 82391 82392 82396 82397 82406 82409 82412 82413 82416 82430 82431 82434 82437 82441 82446 82454 82463 82470 82472 82474 82477 82480 82483 82484 82485 82489 82492 82494 82496 82497 82501 82505 82506 82516 82519 82527 82532 82540 82541 82545 82559 82561 82563 82564 82567 82571 82572 82576 82584 82585 82588 82589 82595 82597 82598 82603 82606 82611 82613 82616 82623 82624 82626 82629 82631 82632 82638 82639 82640 82647 82653 82656 82666 82667 82671 82673 82678 82679 82683 82688 82694 82696 82701 82706 82708 82713 82716 82720 82721 82722 82725 82726 82727 82728 82736 82738 82749 82752 82756 82757 82765 82769 82774 82775 82784 82786 82787 82790 82793 82794 82795 82796 82797 82800 82801 82803 82806 82812 82817 82825 82828 82829 82830 82832 82833 82835 82836 82837 82849 82851 82853 82860 82863 82867 82869 82875 82885 82889 82898 82899 82900 82902 82906 82907 82916 82917 82921 82924 82926 82927 82932 82936 82938 82944 82947 82951 82952 82953 82956 82962 82965 82972 82974 82977 82981 82987 82992 82996 82998 83002 83016 83017 83023 83028 83031 83037 83041 83046 83050 83052 83056 83060 83063 83067 83070 83071 83073 83074 83076 83081 83084 83085 83086 83088 83093 83099 83103 83110 83115 83116 83117 83118 83120 83126 83134 83146 83148 83157 83159 83160 83163 83173 83175 83176 83177 83178 83179 83184 83186 83187 83190 83193 83194 83198 83212 83214 83215 83217 83220 83221 83222 83225 83227 83228 83231 83233 83238 83243 83245 83248 83254 83255 83265 83268 83270 83272 83274 83280 83281 83283 83292 83295 83296 83297 83304 83307 83312 83313 83315 83318 83319 83334 83335 83336 83339 83346 83360 83368 83371 83374 83376 83377 83385 83387 83389 83394 83395 83398 83405 83412 83420 83422 83427 83431 83432 83436 83444 83445 83446 83453 83456 83459 83462 83468 83471 83478 83483 83484 83485 83488 83493 83495 83498 83505 83506 83514 83516 83519 83522 83524 83526 83528 83532 83534 83535 83540 83543 83545 83546 83548 83549 83560 83563 83567 83577 83582 83584 83590 83591 83593 83596 83597 83598 83599 83602 83607 83608 83612 83622 83623 83629 83633 83641 83666 83669 83677 83679 83683 83686 83687 83694 83699 83701 83702 83710 83712 83713 83714 83720 83721 83723 83727 83729 83733 83736 83743 83747 83753 83757 83765 83766 83768 83770 83773 83781 83782 83784 83786 83788 83789 83795 83796 83803 83820 83823 83829 83830 83831 83848 83849 83856 83859 83860 83862 83865 83868 83872 83896 83898 83902 83910 83911 83914 83915 83920 83922 83931 83936 83941 83949 83950 83955 83956 83960 83962 83963 83964 83966 83970 83972 83976 83979 83982 83983 83985 83994 83997 84003 84014 84021 84035 84036 84037 84041 84048 84053 84054 84055 84062 84063 84070 84072 84075 84093 84101 84104 84118 84121 84124 84126 84131 84135 84139 84142 84152 84156 84159 84160 84170 84174 84177 84179 84181 84187 84188 84191 84192 84194 84196 84197 84206 84208 84211 84215 84219 84221 84222 84224 84228 84231 84237 84240 84246 84248 84249 84252 84255 84257 84258 84262 84266 84275 84283 84289 84294 84295 84300 84304 84311 84313 84327 84332 84333 84340 84344 84345 84346 84347 84348 84353 84354 84360 84366 84367 84369 84371 84376 84380 84386 84387 84389 84392 84397 84402 84403 84406 84409 84410 84414 84420 84423 84424 84427 84428 84431 84439 84440 84444 84446 84451 84456 84460 84463 84466 84467 84468 84469 84471 84472 84473 84475 84478 84481 84482 84483 84492 84494 84501 84504 84511 84514 84519 84529 84530 84536 84537 84542 84545 84549 84572 84573 84588 84591 84594 84596 84598 84599 84620 84621 84622 84626 84630 84636 84638 84639 84641 84643 84646 84656 84667 84669 84681 84683 84685 84688 84691 84698 84699 84700 84706 84711 84712 84717 84718 84723 84733 84734 84735 84737 84742 84744 84750 84752 84754 84755 84756 84757 84762 84769 84770 84772 84773 84775 84779 84782 84783 84791 84793 84796 84797 84799 84808 84813 84814 84817 84823 84824 84826 84829 84832 84833 84839 84847 84850 84851 84852 84855 84863 84864 84870 84875 84878 84879 84881 84887 84890 84891 84894 84895 84897 84898 84900 84902 84903 84906 84908 84913 84916 84917 84919 84920 84921 84924 84925 84927 84934 84936 84937 84938 84942 84946 84947 84951 84956 84959 84960 84964 84965 84966 84969 84984 84985 84987 84989 84990 84998 84999 85000 85002 85004 85005 85010 85016 85019 85023 85025 85028 85033 85037 85040 85041 85042 85047 85048 85051 85052 85058 85061 85065 85067 85069 85071 85073 85080 85086 85087 85094 85095 85100 85108 85121 85126 85128 85130 85137 85138 85139 85140 85141 85142 85144 85148 85152 85156 85158 85162 85163 85166 85169 85171 85175 85176 85183 85184 85186 85187 85190 85194 85195 85206 85213 85215 85216 85222 85236 85237 85245 85247 85250 85253 85254 85258 85259 85261 85266 85270 85272 85273 85274 85279 85280 85288 85289 85296 85298 85302 85304 85310 85311 85314 85315 85316 85317 85322 85324 85330 85332 85336 85337 85339 85341 85348 85349 85354 85355 85357 85360 85361 85362 85363 85365 85366 85367 85372 85374 85380 85381 85384 85390 85399 85405 85410 85413 85415 85417 85418 85419 85425 85432 85433 85434 85435 85437 85442 85453 85460 85463 85466 85467 85469 85476 85479 85484 85488 85493 85496 85502 85504 85509 85510 85513 85516 85518 85519 85523 85524 85526 85534 85535 85545 85551 85552 85556 85558 85560 85566 85573 85577 85580 85581 85599 85601 85603 85605 85609 85614 85619 85622 85631 85636 85637 85641 85644 85645 85650 85657 85660 85662 85664 85666 85667 85670 85674 85677 85679 85682 85684 85687 85691 85692 85694 85695 85696 85701 85702 85703 85704 85713 85727 85732 85739 85743 85744 85746 85752 85755 85756 85763 85766 85770 85775 85777 85784 85787 85788 85802 85803 85813 85815 85822 85825 85832 85838 85839 85844 85846 85849 85853 85855 85860 85866 85868 85873 85875 85877 85878 85882 85884 85888 85895 85898 85900 85906 85909 85910 85911 85912 85913 85916 85917 85918 85920 85921 85922 85924 85926 85930 85935 85939 85942 85943 85947 85952 85958 85968 85975 85976 85978 85983 85993 85997 85998 85999 86002 86004 86006 86008 86014 86015 86017 86020 86023 86024 86027 86031 86036 86038 86042 86044 86045 86047 86051 86053 86055 86056 86057 86061 86067 86069 86070 86075 86084 86085 86086 86091 86095 86096 86098 86108 86117 86120 86121 86122 86131 86134 86135 86138 86141 86142 86153 86156 86157 86160 86164 86174 86175 86178 86179 86181 86182 86183 86185 86186 86190 86192 86197 86198 86201 86202 86203 86216 86224 86226 86229 86230 86231 86233 86234 86244 86246 86249 86258 86259 86266 86270 86272 86274 86276 86277 86279 86282 86288 86292 86295 86302 86303 86306 86307 86309 86313 86317 86319 86322 86334 86340 86344 86347 86348 86351 86354 86358 86360 86362 86363 86372 86376 86380 86387 86394 86397 86402 86405 86406 86407 86408 86409 86411 86412 86413 86416 86418 86420 86428 86429 86433 86434 86435 86436 86437 86438 86445 86447 86451 86452 86454 86458 86461 86464 86465 86469 86472 86473 86483 86490 86497 86498 86501 86504 86511 86515 86516 86519 86520 86521 86525 86529 86533 86543 86545 86548 86551 86553 86558 86561 86565 86568 86569 86576 86582 86587 86588 86589 86592 86593 86595 86603 86607 86609 86612 86623 86625 86626 86628 86629 86630 86637 86639 86640 86643 86645 86649 86650 86651 86655 86661 86662 86663 86664 86665 86666 86672 86674 86687 86690 86693 86696 86698 86704 86705 86711 86712 86714 86722 86732 86733 86742 86743 86746 86748 86751 86757 86767 86768 86769 86775 86776 86778 86783 86785 86786 86789 86792 86797 86798 86799 86800 86801 86807 86811 86814 86816 86817 86818 86820 86823 86825 86829 86841 86844 86845 86849 86851 86855 86856 86858 86861 86869 86874 86875 86877 86879 86883 86888 86892 86896 86899 86900 86903 86905 86908 86913 86916 86924 86931 86934 86945 86947 86948 86953 86957 86958 86960 86965 86967 86973 86977 86979 86986 86987 86989 86990 86996 86998 87009 87011 87013 87018 87021 87035 87036 87037 87039 87041 87052 87053 87059 87063 87064 87065 87073 87077 87079 87082 87083 87089 87091 87093 87103 87104 87109 87110 87116 87119 87125 87136 87139 87141 87144 87147 87150 87152 87155 87173 87175 87177 87181 87188 87191 87192 87195 87196 87202 87203 87204 87205 87207 87208 87216 87222 87223 87229 87233 87234 87243 87246 87256 87258 87259 87263 87268 87281 87284 87285 87289 87291 87292 87303 87304 87305 87306 87309 87310 87314 87322 87323 87325 87331 87333 87335 87338 87339 87340 87344 87350 87352 87360 87361 87362 87363 87364 87373 87375 87383 87385 87386 87391 87395 87400 87404 87407 87408 87414 87419 87424 87425 87429 87430 87431 87432 87436 87441 87445 87448 87450 87452 87453 87461 87470 87471 87472 87473 87483 87485 87487 87493 87494 87496 87500 87501 87508 87509 87510 87516 87521 87526 87529 87531 87532 87537 87538 87539 87547 87555 87557 87558 87559 87560 87561 87562 87564 87567 87568 87569 87571 87573 87575 87576 87577 87580 87581 87583 87586 87591 87592 87604 87607 87608 87611 87616 87620 87621 87630 87633 87636 87637 87655 87656 87660 87668 87670 87671 87674 87678 87681 87685 87686 87691 87694 87696 87701 87702 87703 87707 87709 87714 87716 87722 87725 87731 87732 87734 87736 87738 87742 87751 87752 87753 87758 87761 87762 87763 87765 87770 87772 87775 87776 87784 87796 87797 87799 87803 87806 87812 87815 87817 87827 87828 87831 87835 87838 87840 87841 87842 87846 87849 87850 87856 87859 87863 87865 87868 87871 87872 87876 87877 87885 87897 87899 87900 87908 87913 87922 87925 87929 87942 87943 87956 87958 87959 87960 87962 87965 87968 87974 87982 87984 87991 87998 88001 88002 88004 88009 88015 88020 88022 88023 88024 88034 88039 88041 88052 88067 88068 88069 88071 88072 88086 88087 88092 88094 88099 88106 88107 88109 88117 88118 88120 88128 88129 88144 88147 88150 88159 88163 88167 88169 88170 88171 88175 88179 88183 88191 88202 88206 88208 88209 88212 88214 88216 88220 88224 88229 88240 88242 88243 88246 88249 88252 88258 88260 88271 88274 88276 88277 88278 88281 88282 88283 88286 88287 88293 88295 88296 88297 88306 88309 88314 88318 88323 88325 88333 88334 88339 88343 88350 88355 88359 88361 88365 88366 88373 88374 88377 88378 88379 88380 88382 88394 88396 88405 88406 88408 88411 88413 88415 88416 88422 88423 88426 88427 88433 88436 88439 88442 88444 88448 88449 88451 88455 88460 88461 88462 88466 88471 88475 88477 88478 88479 88482 88492 88494 88502 88504 88521 88522 88531 88533 88542 88543 88550 88559 88561 88562 88565 88567 88571 88572 88575 88577 88579 88583 88585 88588 88593 88595 88596 88602 88604 88605 88613 88618 88626 88631 88632 88635 88656 88659 88660 88665 88671 88672 88674 88680 88683 88688 88689 88690 88693 88695 88703 88704 88707 88713 88717 88720 88729 88733 88737 88740 88744 88745 88746 88747 88748 88763 88764 88766 88768 88773 88777 88778 88782 88784 88785 88789 88790 88791 88808 88811 88816 88824 88827 88831 88834 88836 88838 88841 88849 88857 88859 88874 88876 88877 88878 88884 88887 88888 88890 88895 88899 88901 88902 88904 88906 88907 88911 88919 88923 88925 88928 88933 88937 88939 88946 88947 88948 88956 88962 88964 88965 88970 88972 88974 88979 88986 88990 88991 89004 89006 89008 89015 89023 89024 89025 89026 89027 89031 89032 89037 89043 89044 89047 89049 89050 89051 89052 89064 89065 89072 89073 89078 89079 89085 89089 89092 89094 89096 89104 89105 89111 89113 89114 89123 89124 89130 89131 89133 89137 89141 89142 89143 89144 89152 89156 89160 89161 89170 89174 89177 89178 89182 89184 89185 89191 89195 89196 89205 89207 89208 89211 89213 89214 89216 89223 89230 89236 89238 89242 89243 89246 89262 89263 89267 89273 89283 89288 89291 89298 89299 89302 89303 89305 89306 89310 89313 89314 89324 89329 89332 89336 89339 89344 89345 89348 89354 89363 89364 89365 89369 89370 89371 89372 89373 89377 89382 89408 89410 89411 89418 89423 89424 89426 89429 89431 89433 89443 89444 89445 89453 89458 89461 89464 89465 89468 89469 89472 89474 89485 89486 89497 89499 89503 89506 89508 89515 89518 89523 89526 89527 89531 89532 89541 89544 89546 89554 89563 89566 89571 89580 89581 89587 89588 89591 89614 89615 89616 89621 89623 89626 89629 89635 89637 89653 89654 89661 89676 89685 89687 89688 89689 89695 89707 89709 89711 89715 89717 89720 89724 89727 89728 89730 89732 89735 89740 89741 89742 89749 89751 89752 89756 89757 89762 89763 89764 89767 89769 89772 89774 89775 89777 89781 89791 89800 89809 89810 89819 89821 89824 89825 89829 89832 89834 89839 89841 89843 89846 89849 89851 89853 89858 89867 89868 89870 89877 89886 89887 89889 89894 89898 89916 89919 89920 89924 89926 89931 89934 89936 89938 89939 89946 89947 89951 89955 89956 89957 89959 89966 89967 89969 89970 89973 89974 89975 89980 89982 89983 89995 89998 90002 90005 90012 90013 90015 90018 90021 90023 90028 90031 90033 90037 90038 90039 90041 90046 90047 90050 90059 90060 90061 90080 90090 90093 90101 90103 90105 90109 90113 90123 90124 90125 90130 90131 90132 90144 90146 90147 90156 90165 90166 90167 90171 90175 90187 90189 90190 90195 90198 90199 90204 90205 90206 90207 90211 90224 90229 90232 90236 90237 90239 90245 90250 90252 90256 90273 90276 90279 90281 90283 90287 90288 90289 90290 90291 90295 90298 90306 90308 90309 90310 90313 90319 90320 90321 90324 90325 90326 90327 90334 90338 90339 90343 90349 90351 90352 90353 90354 90359 90367 90374 90388 90392 90397 90398 90405 90408 90410 90411 90412 90414 90415 90416 90420 90434 90440 90441 90442 90445 90453 90454 90455 90456 90457 90458 90461 90462 90466 90467 90470 90472 90473 90476 90479 90493 90496 90497 90499 90503 90507 90508 90514 90523 90524 90528 90531 90533 90534 90536 90538 90541 90542 90547 90549 90550 90555 90559 90561 90562 90565 90566 90570 90573 90574 90582 90583 90589 90591 90592 90593 90595 90597 90598 90599 90600 90605 90606 90609 90612 90613 90614 90616 90618 90620 90628 90631 90632 90634 90635 90637 90640 90645 90646 90656 90666 90667 90674 90676 90683 90690 90696 90697 90705 90708 90709 90720 90722 90724 90725 90727 90728 90729 90731 90733 90734 90735 90736 90739 90742 90744 90746 90748 90749 90751 90753 90754 90759 90767 90769 90779 90780 90782 90786 90787 90790 90791 90795 90797 90800 90805 90819 90825 90828 90829 90830 90832 90836 90841 90843 90844 90849 90857 90861 90862 90864 90865 90867 90878 90879 90881 90886 90892 90894 90899 90903 90906 90910 90912 90918 90929 90932 90939 90944 90946 90947 90948 90951 90954 90955 90965 90966 90972 90975 90977 90978 90984 90992 90994 90998 91002 91004 91007 91016 91021 91025 91027 91034 91042 91049 91051 91054 91056 91060 91062 91065 91067 91068 91071 91072 91073 91075 91079 91086 91091 91095 91097 91111 91119 91122 91125 91127 91134 91138 91140 91141 91144 91150 91158 91159 91161 91163 91165 91171 91173 91174 91178 91181 91182 91189 91195 91200 91215 91216 91218 91220 91223 91227 91232 91234 91236 91240 91244 91245 91247 91249 91250 91251 91252 91258 91260 91261 91265 91268 91281 91284 91285 91286 91288 91289 91290 91294 91296 91307 91311 91315 91319 91322 91324 91325 91330 91333 91335 91339 91340 91342 91343 91346 91354 91355 91356 91357 91359 91365 91370 91371 91375 91384 91390 91393 91394 91397 91398 91403 91415 91419 91422 91426 91428 91435 91438 91439 91445 91451 91452 91453 91454 91460 91463 91467 91468 91471 91476 91478 91479 91483 91485 91494 91498 91499 91501 91504 91514 91522 91523 91524 91526 91528 91531 91533 91541 91544 91545 91547 91551 91555 91558 91561 91569 91576 91577 91583 91584 91587 91589 91594 91596 91598 91601 91605 91608 91612 91614 91617 91618 91623 91627 91629 91630 91635 91638 91639 91644 91648 91652 91656 91658 91659 91667 91672 91673 91674 91683 91684 91685 91689 91699 91700 91703 91708 91711 91712 91720 91729 91738 91741 91743 91744 91745 91747 91749 91750 91751 91753 91755 91760 91768 91769 91777 91782 91783 91784 91785 91793 91808 91817 91818 91821 91822 91832 91833 91835 91838 91840 91847 91851 91852 91853 91859 91861 91868 91869 91872 91877 91878 91881 91894 91900 91901 91903 91908 91909 91912 91914 91915 91920 91922 91926 91927 91932 91936 91937 91938 91939 91942 91951 91956 91958 91976 91979 91980 91982 91983 91987 91990 91991 91994 91995 91997 92001 92015 92016 92019 92024 92028 92031 92034 92035 92040 92048 92052 92055 92059 92066 92067 92076 92077 92078 92081 92083 92084 92087 92089 92093 92095 92096 92098 92099 92100 92102 92104 92107 92110 92111 92119 92127 92143 92151 92159 92163 92167 92170 92172 92175 92176 92182 92184 92186 92187 92193 92196 92197 92198 92202 92213 92216 92220 92222 92223 92227 92228 92242 92243 92245 92247 92250 92251 92252 92253 92255 92259 92261 92263 92264 92267 92268 92272 92276 92277 92286 92288 92289 92292 92298 92304 92310 92317 92318 92319 92320 92321 92324 92330 92335 92341 92352 92354 92358 92359 92360 92361 92362 92366 92367 92368 92381 92389 92392 92395 92398 92408 92409 92411 92414 92419 92424 92430 92437 92440 92444 92457 92459 92460 92463 92469 92478 92481 92488 92489 92497 92499 92503 92524 92527 92529 92530 92532 92536 92537 92545 92550 92559 92574 92579 92585 92588 92589 92593 92594 92597 92599 92602 92611 92618 92625 92636 92642 92644 92651 92656 92658 92665 92666 92667 92669 92670 92672 92674 92678 92682 92688 92690 92693 92695 92696 92697 92702 92707 92728 92729 92732 92739 92742 92746 92748 92749 92750 92755 92757 92759 92760 92762 92763 92769 92771 92782 92783 92784 92789 92792 92793 92794 92801 92804 92811 92814 92821 92822 92826 92829 92832 92845 92848 92855 92858 92860 92862 92863 92864 92866 92867 92869 92870 92871 92873 92875 92878 92887 92891 92893 92894 92896 92897 92904 92905 92910 92913 92917 92926 92934 92941 92945 92948 92959 92961 92967 92971 92974 92980 92984 92987 92989 92992 92996 93000 93002 93003 93006 93008 93011 93013 93014 93018 93022 93025 93031 93032 93035 93036 93040 93043 93044 93046 93050 93052 93053 93057 93063 93064 93065 93069 93080 93081 93083 93084 93085 93094 93097 93100 93109 93117 93127 93136 93139 93140 93144 93145 93146 93148 93149 93151 93153 93155 93162 93163 93166 93170 93173 93175 93176 93189 93192 93194 93195 93196 93198 93199 93201 93207 93212 93214 93219 93225 93231 93233 93238 93239 93242 93251 93253 93261 93274 93281 93283 93285 93291 93292 93297 93299 93301 93310 93316 93318 93322 93325 93326 93328 93330 93332 93337 93340 93344 93347 93357 93358 93360 93362 93363 93364 93366 93369 93373 93375 93380 93386 93389 93390 93392 93393 93399 93400 93404 93405 93406 93408 93410 93411 93412 93413 93414 93415 93418 93420 93425 93429 93430 93431 93433 93435 93438 93439 93443 93444 93447 93450 93451 93461 93462 93464 93468 93471 93477 93478 93481 93484 93489 93492 93497 93498 93502 93509 93513 93523 93524 93525 93528 93531 93534 93540 93541 93550 93554 93555 93557 93563 93564 93566 93572 93585 93586 93587 93589 93594 93599 93610 93611 93613 93618 93619 93622 93626 93627 93636 93637 93640 93644 93645 93653 93659 93663 93665 93667 93671 93677 93681 93682 93684 93687 93693 93694 93697 93699 93704 93705 93706 93714 93718 93719 93722 93725 93726 93731 93734 93740 93743 93745 93746 93747 93751 93754 93756 93760 93761 93763 93768 93769 93771 93773 93775 93776 93784 93786 93792 93794 93797 93798 93801 93803 93808 93815 93816 93820 93824 93828 93829 93839 93840 93842 93843 93844 93850 93856 93860 93862 93864 93866 93871 93876 93886 93891 93894 93896 93900 93905 93907 93909 93911 93913 93922 93923 93928 93930 93932 93936 93945 93947 93948 93953 93967 93969 93970 93975 93977 93982 93984 93987 93988 93993 93998 94003 94004 94005 94012 94019 94025 94032 94034 94036 94044 94046 94054 94055 94058 94059 94060 94065 94070 94072 94073 94074 94077 94080 94081 94085 94092 94094 94117 94121 94124 94127 94129 94131 94133 94137 94140 94142 94148 94149 94155 94158 94159 94161 94164 94172 94177 94181 94184 94187 94189 94190 94191 94195 94196 94208 94211 94220 94221 94223 94229 94236 94237 94240 94242 94245 94251 94252 94264 94271 94276 94284 94292 94299 94301 94302 94306 94308 94309 94312 94318 94321 94323 94332 94336 94338 94341 94343 94345 94347 94349 94351 94353 94361 94363 94368 94370 94371 94372 94373 94377 94378 94381 94382 94384 94385 94388 94394 94396 94403 94406 94408 94414 94421 94426 94427 94430 94431 94435 94436 94441 94446 94448 94451 94457 94458 94459 94461 94463 94472 94474 94476 94477 94479 94481 94483 94485 94489 94507 94511 94515 94520 94522 94529 94534 94536 94538 94539 94541 94542 94547 94555 94556 94569 94571 94580 94584 94588 94591 94605 94606 94608 94611 94613 94622 94624 94625 94630 94633 94638 94639 94640 94641 94645 94656 94661 94663 94674 94679 94685 94688 94689 94696 94699 94702 94704 94709 94713 94718 94719 94725 94726 94734 94738 94739 94740 94748 94758 94766 94771 94772 94776 94778 94780 94781 94785 94789 94790 94793 94795 94804 94806 94807 94815 94816 94827 94835 94836 94843 94844 94858 94861 94866 94868 94869 94876 94878 94880 94885 94886 94889 94890 94892 94893 94897 94907 94909 94910 94914 94919 94920 94925 94928 94933 94935 94936 94946 94958 94964 94966 94968 94969 94972 94976 94985 94989 94990 95013 95016 95021 95032 95042 95044 95045 95047 95048 95051 95053 95057 95059 95060 95073 95074 95077 95080 95082 95083 95084 95085 95086 95102 95104 95106 95110 95111 95114 95119 95121 95130 95132 95133 95134 95139 95141 95144 95145 95149 95154 95160 95161 95168 95173 95178 95180 95184 95185 95187 95193 95205 95211 95219 95231 95242 95243 95246 95248 95253 95256 95264 95267 95276 95283 95289 95290 95294 95305 95307 95308 95311 95313 95314 95316 95318 95319 95323 95325 95331 95332 95339 95341 95344 95345 95347 95353 95354 95358 95362 95364 95370 95372 95373 95377 95387 95388 95389 95390 95392 95399 95402 95404 95418 95419 95423 95426 95434 95436 95437 95442 95445 95448 95451 95457 95459 95468 95469 95471 95481 95483 95495 95499 95506 95508 95514 95517 95527 95528 95534 95537 95538 95539 95541 95543 95544 95546 95550 95554 95555 95557 95558 95563 95566 95568 95572 95583 95584 95586 95593 95599 95601 95606 95607 95608 95610 95611 95615 95616 95622 95625 95635 95646 95649 95651 95663 95675 95679 95682 95683 95686 95688 95694 95695 95699 95700 95714 95717 95724 95725 95729 95733 95738 95739 95746 95753 95769 95773 95776 95779 95786 95788 95793 95795 95807 95813 95818 95819 95821 95824 95832 95834 95838 95839 95843 95853 95868 95870 95890 95891 95892 95900 95901 95904 95908 95912 95914 95916 95919 95923 95926 95933 95935 95936 95943 95945 95949 95950 95953 95955 95957 95959 95966 95969 95970 95973 95977 95987 95999 96003 96008 96014 96019 96022 96029 96030 96034 96040 96041 96046 96050 96055 96058 96061 96069 96074 96083 96087 96088 96089 96101 96103 96120 96122 96130 96131 96133 96134 96137 96141 96142 96143 96145 96151 96156 96160 96162 96164 96168 96172 96182 96184 96185 96190 96198 96205 96206 96218 96223 96229 96230 96232 96233 96234 96235 96238 96241 96244 96250 96251 96260 96263 96267 96278 96280 96281 96285 96298 96300 96301 96302 96304 96310 96318 96320 96321 96324 96330 96333 96337 96338 96340 96345 96351 96352 96358 96361 96362 96365 96366 96368 96370 96371 96376 96380 96396 96397 96400 96402 96404 96406 96410 96411 96414 96416 96422 96425 96426 96427 96429 96434 96438 96439 96440 96443 96447 96452 96454 96455 96466 96468 96470 96475 96477 96483 96485 96488 96490 96497 96501 96502 96506 96508 96512 96513 96529 96530 96540 96541 96544 96548 96549 96550 96557 96558 96561 96570 96575 96576 96584 96587 96588 96590 96594 96602 96612 96614 96615 96616 96617 96619 96620 96623 96626 96628 96635 96640 96641 96643 96651 96652 96653 96656 96659 96661 96672 96673 96676 96678 96680 96689 96691 96695 96702 96717 96725 96727 96733 96744 96746 96747 96750 96757 96767 96768 96771 96776 96786 96791 96796 96800 96803 96806 96809 96814 96819 96820 96822 96823 96830 96833 96840 96844 96846 96851 96852 96856 96861 96879 96881 96882 96892 96893 96896 96897 96904 96908 96927 96928 96929 96935 96937 96949 96953 96955 96956 96960 96961 96962 96963 96972 96974 96978 96980 96981 96983 96984 96988 96989 96990 96993 96996 97000 97002 97004 97006 97007 97012 97014 97018 97021 97025 97026 97028 97029 97030 97031 97033 97035 97038 97041 97044 97057 97060 97062 97074 97077 97078 97080 97082 97084 97087 97088 97108 97109 97118 97121 97130 97136 97138 97142 97143 97148 97158 97160 97164 97166 97167 97171 97172 97174 97175 97186 97200 97202 97205 97213 97215 97219 97226 97232 97235 97246 97250 97251 97253 97254 97260 97268 97270 97271 97272 97273 97274 97277 97287 97291 97299 97300 97301 97309 97311 97317 97318 97321 97323 97328 97331 97334 97338 97340 97343 97355 97364 97368 97369 97377 97381 97384 97394 97395 97396 97398 97404 97411 97413 97420 97422 97424 97427 97430 97432 97433 97435 97437 97446 97447 97448 97450 97452 97453 97455 97458 97459 97462 97463 97467 97469 97470 97473 97474 97479 97487 97498 97499 97501 97503 97504 97507 97508 97509 97511 97512 97513 97515 97518 97523 97527 97528 97529 97531 97534 97538 97541 97556 97557 97559 97560 97562 97565 97580 97588 97589 97593 97603 97607 97609 97617 97621 97625 97626 97636 97644 97645 97655 97657 97658 97660 97663 97665 97669 97688 97692 97694 97695 97697 97698 97699 97711 97715 97717 97719 97722 97725 97727 97728 97734 97740 97742 97744 97745 97751 97753 97754 97762 97769 97770 97775 97776 97777 97785 97786 97787 97790 97798 97802 97803 97807 97810 97811 97812 97815 97816 97817 97820 97827 97833 97836 97837 97839 97848 97850 97853 97855 97859 97860 97863 97865 97867 97870 97875 97879 97880 97882 97884 97893 97898 97904 97905 97908 97914 97915 97922 97924 97932 97939 97942 97944 97949 97950 97952 97955 97956 97958 97959 97960 97965 97966 97968 97971 97975 97983 97986 97994 97995 97997 98003 98004 98026 98032 98033 98034 98037 98039 98041 98043 98046 98050 98055 98065 98070 98083 98086 98087 98090 98092 98094 98095 98097 98098 98099 98106 98107 98109 98110 98111 98113 98122 98123 98127 98128 98133 98136 98139 98140 98143 98152 98157 98159 98161 98168 98169 98176 98177 98182 98192 98201 98212 98215 98218 98219 98221 98223 98226 98236 98242 98248 98250 98251 98255 98259 98260 98269 98273 98281 98289 98293 98295 98298 98302 98304 98306 98307 98311 98318 98327 98329 98332 98333 98335 98337 98343 98349 98351 98353 98358 98363 98372 98374 98375 98376 98377 98380 98383 98384 98387 98392 98399 98402 98410 98411 98412 98413 98421 98425 98428 98429 98430 98431 98432 98439 98440 98441 98442 98443 98448 98449 98456 98459 98460 98462 98463 98465 98468 98470 98473 98476 98480 98482 98484 98491 98492 98496 98498 98502 98508 98515 98516 98517 98521 98524 98530 98535 98538 98541 98544 98550 98552 98563 98566 98574 98578 98582 98585 98588 98601 98607 98610 98612 98616 98618 98625 98627 98630 98633 98636 98637 98639 98641 98643 98650 98656 98657 98662 98664 98670 98671 98673 98675 98677 98680 98683 98687 98691 98695 98702 98703 98706 98708 98711 98713 98717 98718 98720 98723 98730 98735 98739 98747 98754 98757 98758 98760 98777 98784 98787 98788 98790 98792 98797 98801 98811 98812 98813 98818 98819 98821 98822 98831 98834 98837 98841 98844 98849 98851 98853 98857 98862 98865 98867 98869 98872 98878 98879 98885 98886 98890 98892 98894 98896 98898 98901 98914 98915 98923 98924 98926 98927 98935 98939 98941 98944 98947 98955 98956 98958 98963 98964 98965 98967 98983 98984 98986 98992 98994 98998 99006 99012 99013 99014 99032 99040 99047 99048 99054 99055 99058 99061 99062 99068 99070 99076 99086 99087 99095 99099 99107 99108 99109 99118 99119 99132 99136 99137 99139 99141 99142 99144 99158 99162 99166 99169 99170 99171 99173 99174 99185 99190 99195 99196 99198 99199 99200 99206 99211 99218 99220 99223 99226 99229 99230 99232 99237 99238 99239 99240 99241 99242 99243 99244 99248 99249 99250 99252 99257 99266 99268 99273 99277 99278 99280 99282 99293 99304 99307 99316 99323 99325 99327 99329 99331 99335 99337 99338 99341 99346 99347 99353 99363 99364 99368 99371 99373 99376 99379 99381 99387 99390 99391 99397 99398 99399 99404 99414 99415 99418 99421 99422 99425 99426 99428 99435 99444 99445 99447 99448 99450 99452 99457 99458 99459 99461 99466 99467 99471 99476 99478 99484 99490 99493 99494 99502 99507 99508 99513 99518 99522 99524 99528 99533 99537 99539 99543 99544 99547 99548 99551 99554 99559 99560 99569 99571 99579 99586 99590 99594 99597 99598 99606 99609 99614 99616 99619 99621 99626 99629 99634 99638 99652 99656 99657 99662 99667 99668 99669 99680 99685 99686 99687 99694 99697 99699 99703 99705 99707 99708 99713 99716 99720 99722 99732 99738 99739 99744 99747 99759 99764 99765 99773 99775 99782 99786 99795 99797 99806 99808 99816 99819 99825 99829 99830 99832 99835 99837 99840 99843 99844 99852 99857 99859 99869 99870 99872 99873 99875 99877 99880 99881 99883 99884 99890 99901 99902 99907 99909 99912 99913 99920 99922 99932 99935 99937 99939 99951 99953 99954 99955 99957 99961 99967 99969 99974 99975 99976 99979 99980 99982 99985 99990 19211 67305 75644 3051 53683 88670 37261 44286 5350 60897 91273 695 73584 62020 25225 75008 99947 86580 54585 14424 98858 29851 57462 38778 34608 34595 85520 31899 93959 52709 60448 26055 36968 69663 62150 35412 90773 56634 73814 60715 10015 29063 39153 17425 97539 98580 88414 56966 73790 33905 55800 35631 53739 90468 10261 87316 44606 1551 78548 32482 9511 14255 25899 24590 24226 9443 33944 14787 61759 80572 96901 16435 92465 94840 41293 85591 83463 3249 58360 46553 15747 46997 68832 14516 13692 95712 99434 9714 51444 8240 17856 41798 34797 97628 33735 10072 26501 56896 22833 46985 25756 74521 22723 19478 31289 34500 24754 57583 11871 2230 47730 5981 76262 556 71722 34105 86284 43243 98960 80637 1862 7832 57944 6326 93919 60874 58465 56499 37437 63217 78654 33621 22621 6619 94533 58474 87530 80636 10766 98275 35403 18411 64339 77692 35560 37491 60203 5559 63833 15915 44933 48201 31463 48891 24355 72517 81859 53362 98303 67215 59426 86215 30820 28050 82856 7319 90627 16382 72123 62713 20309 44253 94575 17895 54220 26092 76655 79747 11278 95435 3933 30991 79403 8170 49657 39945 29438 86761 17572 7974 16439 82763 87126 52419 97037 86522 55736 81454 82421 41950 66563 66126 84464 23384 66559 76242 70792 69214 52058 14836 6898 87594 16619 208 44038 40438 1726 73068 81917 89719 41620 82919 88280 35211 87950 29953 88084 11017 51311 89551 89470 5407 47993 87565 60900 5550 36507 9529 3399 20618 71837 17426 85714 11888 30515 24257 10249 6734 44014 50325 75121 44114 5859 32589 6537 36523 35977 49047 82047 86030 71312 36320 56965 60093 78087 80613 54170 80122 55275 19624 8706 35055 28758 40121 76192 78873 12419 15874 36248 54375 90517 71401 26107 36324 42911 565 84654 976 50791 64070 32616 96356 2576 63591 83948 72380 43047 27879 90365 21796 90962 8124 34628 57063 32696 59541 90009 29607 56275 62339 75362 74167 40087 81562 40536 81642 70611 42182 83892 57782 99505 12752 95806 9326 63973 39174 9353 25783 51831 78437 32227 38222 10763 96017 76085 42125 60485 15156 30701 2812 50176 59316 27873 83441 19696 45566 49478 51135 92486 93962 4851 69181 33568 83386 60786 90051 78017 20879 24328 54509 86860 27083 21714 51012 15997 12530 9439 79007 41014 64611 36326 27337 20478 93660 24703 24886 46180 76821 2014 29702 97891 2319 59832 42999 66044 51933 45690 36939 57639 25935 31127 17091 2880 49821 79096 7632 67155 3806 76609 18381 11747 1494 56838 52383 42886 53301 17905 12495 91036 26137 34373 9314 71112 65559 12873 11899 88388 84508 17814 63993 33278 51863 21680 59003 77219 54963 25764 70142 37793 99104 11781 94724 73741 81233 90098 1271 67073 31298 96480 13960 23091 29450 13420 2943 3123 76480 31113 82620 32124 31902 11828 98264 98842 39016 27517 60265 36272 32038 72072 9963 93446 72083 23002 33472 55722 59097 95952 357 38285 81814 51347 29060 17822 35907 34544 83418 85498 85234 2538 89880 6430 54690 18398 95153 45992 98977 12352 15972 99842 52857 28048 28070 89359 23556 98978 94410 68 68544 16819 42047 60199 16049 92510 96123 92899 34209 833 44235 7780 96721 64990 45951 9267 25378 12644 1062 26486 19629 20794 22776 89489 98621 47717 37307 39458 11799 90895 71621 22877 92883 8428 9904 50427 91651 8071 22133 31506 9610 10678 90299 84056 16009 2740 5951 97984 30271 45830 79975 73810 4758 69862 71584 5218 90866 54862 68106 45712 42400 31124 42796 49352 31456 67024 64813 8837 28513 57033 32313 66493 45677 10717 93396 99225 16070 48671 11366 80440 11664 23116 21266 8076 5416 85624 50534 15782 53962 7349 65927 63695 79101 90693 73819 82488 27281 82405 94817 44096 86933 92730 31248 93536 4883 54891 35910 41731 85676 39026 22948 53735 78086 46546 53051 65388 57192 65289 3480 32875 1805 57483 8503 72310 41318 40789 22521 70094 84180 37835 21693 63977 95137 23746 10727 99737 37598 49864 95108 4565 81600 69391 73519 71059 58281 75889 80054 93042 34167 63130 64372 91604 51507 61867 22938 77494 89657 3828 83883 98686 29898 66543 559 68957 15318 70676 76490 27806 77228 87741 5690 19488 56656 78995 45217 79575 75532 9268 30364 95446 95395 45729 35099 38504 45874 14567 57281 11428 19148 77298 71496 56632 3925 10690 66667 15783 21995 36915 31266 57872 87750 17773 97429 64381 94526 44362 35323 26311 43463 32767 58742 23949 82320 60620 4078 60795 91880 11107 79980 21595 71347 16415 71978 78897 62081 86729 6911 28836 4810 57526 23696 10252 44226 48015 42391 74684 53839 87422 40322 19214 21601 77021 86731 11860 3544 47792 99599 82566 91193 44225 74132 56444 76409 70720 85382 21589 38656 60992 92888 5216 57607 22294 1950 60112 60252 28950 37704 11809 39947 26522 97139 53971 19872 96622 54558 98635 10943 76657 90435 66764 40045 91871 87463 62591 18006 41100 63220 52825 7283 87894 2425 26314 44197 44538 30124 57854 57764 24434 82383 76175 26895 30935 89318 31770 25087 4255 26126 90716 23644 26919 29890 84349 41858 83756 5064 40884 93989 17193 75900 96407 9900 46324 3041 39839 35923 22245 29384 35745 36780 55752 65114 65994 13403 59755 33297 67284 18903 17478 45419 8209 50381 63160 83465 79936 51800 64619 154 13991 72592 56769 10014 82780 95881 65569 26743 87282 41843 24273 94857 95452 56164 16577 27712 94393 62005 95034 87756 32181 63592 13086 29055 5671 87649 92299 79820 50130 6364 48715 32055 32099 36771 85584 90133 14866 6232 74009 44320 48600 32465 29541 92743 39607 34851 78540 95005 86012 48633 59942 96573 71916 84674 33260 99943 5692 66164 87161 17829 78619 53936 31378 89513 23673 29355 11660 53553 16590 96808 10285 90008 28303 46228 1840 59599 91115 47218 97868 56429 34127 92718 76062 72211 14834 36848 19635 20817 76686 50230 79952 31320 62905 9445 15954 90810 78038 93115 92874 83285 62972 78218 53582 4261 55395 30641 30854 37001 8731 28281 29092 62440 40047 15188 35468 84004 10403 15425 587 62812 58359 93264 48140 31433 76054 63469 9242 17378 14942 72378 42567 81151 91466 88135 58468 54366 38512 23130 29608 35285 93505 54318 27534 29324 90919 65251 12155 94900 64691 93197 35506 86535 12770 37417 32056 71712 91012 31178 8355 39781 80655 81232 77897 71934 90200 19701 63885 11231 15528 34898 92349 19089 13618 87572 5233 46576 32801 14237 12062 23720 90469 90163 6222 32856 21565 90433 77066 88753 95430 70578 19172 71514 69550 12809 27324 80269 29234 89270 69715 85075 67689 48820 90971 67344 59304 72941 5533 63690 25341 17946 1210 76447 70565 38817 74958 14149 93941 97502 77965 12811 50704 4002 15312 47531 2607 65779 33651 39080 70688 27058 40137 61174 28203 73230 98229 60109 5009 80313 63748 84182 56015 15410 41975 87366 3884 17924 20176 14811 75695 59615 95643 69110 95401 4167 36277 13806 17904 54397 83764 52669 9599 45800 65238 36470 15039 50211 71538 29258 44820 78092 31547 60570 44000 21739 14470 68170 95672 19794 83007 92916 28047 52806 85089 94832 57752 81269 78137 76126 29907 80495 61873 11074 38852 50150 10455 99572 829 29534 84884 79589 11683 11740 73209 78584 8446 90762 63741 84355 6708 17983 70845 23195 29102 42090 87602 79102 42630 18356 22638 97704 19066 69614 60674 21219 97794 84216 66262 77423 31379 69761 33108 56479 77313 96787 68615 93276 77073 4636 65930 67476 65280 94677 90747 33752 25272 20218 19291 61387 53912 69361 65436 56683 50468 11392 91368 70260 37872 50207 9649 43082 47581 75658 70753 71278 20413 19644 86670 60478 57201 62993 54914 68116 35158 99433 46922 13796 32599 97686 27561 60153 45229 58974 22975 78543 89539 87881 25877 58255 28062 98672 36291 75670 22926 97599 83912 30310 4537 61557 11009 76850 77588 45320 53994 27398 27329 64991 80923 76247 78585 70508 95343 3113 39631 234 20862 2969 29473 13313 83797 82187 16363 1794 23131 24018 62214 7977 49431 11285 41033 47332 69525 13914 68776 54879 60910 90752 25880 23243 15903 95002 86390 94136 25807 84582 15014 25499 17633 47130 39428 94033 72786 63736 42745 91477 38154 39189 74670 15471 44999 59117 77300 51154 30305 28630 493 79836 40460 95214 77134 71488 59934 25778 51605 87774 24042 74469 10657 21656 65108 82888 10079 61336 97361 51187 24396 10084 19047 18502 22503 1444 59441 46554 51165 79910 1839 54699 12045 91010 64924 57435 36671 27938 35188 96860 56042 89556 83112 51829 97724 68546 2412 26903 16594 6735 24467 14103 27726 52178 86560 83400 79352 80758 82915 27907 18019 31323 58378 21853 36934 11846 84836 4525 10435 2455 86493 56977 94614 88757 54512 2872 50069 29991 43954 92614 95070 26995 8271 2802 73978 29923 92935 40002 44584 30112 39963 44986 57403 84479 15148 27101 54644 19123 25759 5916 14129 45355 89297 49945 48391 69858 72688 61626 78299 1305 37660 2434 70264 8295 16885 53415 47641 58962 51057 32570 84102 4345 21560 73797 48578 26592 6293 88429 59576 17158 45607 49916 3330 90447 34765 17444 35040 90336 39377 89890 73436 86907 48856 2154 87697 2386 27296 70004 30031 16261 66508 798 86021 40183 54252 14425 68078 70584 12608 42997 59583 88638 27263 71924 61042 27145 46070 5174 23838 84842 80823 40751 61395 31031 35333 45180 74931 36136 85550 31918 8347 97532 93395 66333 24036 44821 3622 36591 6812 78076 17240 34816 2537 34556 69356 21942 97916 94562 3472 84363 81956 39928 53942 62695 61125 22913 3338 45986 34732 6543 59797 15106 38188 29682 75959 5080 10122 4555 28426 33999 88331 9882 36797 88269 47216 69095 37071 16719 65448 75315 41835 49836 14385 66395 37619 22275 17245 43346 55399 91225 63388 83480 89325 98743 642 97256 97535 81676 46285 22708 61807 994 48268 20469 34819 25846 60282 78559 66659 57836 57655 22878 26829 85559 96174 79188 77640 84322 70542 12505 67547 63656 82502 78181 82882 17453 63530 97193 92903 40165 10836 25947 76602 15749 30329 87601 28502 96816 64912 32919 11108 52431 84819 13200 34566 56740 47967 99924 51006 72518 1456 77025 11578 77864 21461 20141 52559 90679 29622 7105 7397 58510 61397 51533 14599 6562 48149 21873 63691 38351 12019 55373 77956 75228 79866 1513 22307 65060 3044 29035 29146 995 17137 81628 77890 48814 81643 91575 98132 40421 39573 10526 18663 46186 48323 90770 53595 56809 79716 83044 37790 68657 19700 92166 32200 70865 90271 67904 74952 52646 69650 33971 99866 63065 82006 63401 58795 97899 27177 54943 2131 3731 64725 8989 18265 9025 73525 29631 90902 4216 48173 57727 65799 13275 72196 62817 22299 41943 87172 65430 4472 77246 22772 14782 14065 86854 5943 36420 75917 85721 96015 72415 23666 48214 37099 62317 7643 87252 67511 21828 5166 14623 23788 3799 62738 59064 25856 90569 76739 55574 45147 79427 46244 96315 1783 13514 43921 18102 98309 81618 84555 5337 51538 34473 10355 9757 51445 26603 30288 5058 42620 67550 9765 17376 37081 69518 71237 64039 58056 32492 90672 11959 91361 24896 84023 88721 49133 16659 26482 91746 21781 32509 66689 55381 55393 31700 93088 34641 4795 97746 47057 39164 89122 30827 82865 34495 1311 14417 29826 17519 29196 56370 13550 63121 49265 90486 22305 94337 64242 41792 77896 60663 62288 72657 97805 96821 88161 44251 13615 38131 47986 25284 44664 8604 14108 65594 71305 10644 68687 22718 97198 21504 16631 83861 45599 28805 48783 16098 84704 57961 48644 46890 13557 74817 78282 24201 36747 8043 73996 58623 64943 81264 99895 97373 43307 4848 60741 58680 70725 30135 55618 92950 28969 48668 5699 52353 8363 94999 49872 87499 78438 52477 94248 1889 49921 62059 93428 1961 76224 79214 7444 99499 53220 18058 40161 88936 15373 63124 44117 59725 35554 25421 11154 4419 18685 38190 37733 38971 95225 97824 17684 4575 83224 7245 45865 95849 40343 98624 56380 95438 15877 44544 25814 30939 68634 68980 31038 85359 88658 56979 73804 4621 49762 29940 41939 65109 20982 95888 30751 14962 71176 83657 69217 36147 3995 85223 26317 9575 57733 20294 58132 24699 7922 85329 10010 29264 16297 16341 17099 65865 40224 2465 10411 87277 89565 10716 22954 73987 51219 49596 14998 75074 93676 72449 57810 99092 23778 9356 96945 69501 97288 47660 88351 60137 32896 2595 22691 95292 74202 53385 57915 87662 1539 57003 98611 34196 90261 43677 69754 94948 27615 90482 69916 17261 22605 25098 90011 48097 76675 46739 53833 71249 43712 30217 54850 66203 17170 89954 66015 92114 68982 20012 98900 21181 76525 93940 90936 41561 16956 49242 60689 72664 3245 10361 31000 38579 94425 86826 62335 6586 7696 10871 42049 84767 95120 2715 76810 15869 81851 67829 65603 23828 93872 24884 11896 90501 34697 42815 81090 76310 43396 70230 19847 29544 64860 56557 15252 509 67045 15076 60134 83761 8333 26595 91870 99812 37093 2281 83735 43232 5453 610 86902 27899 17031 60750 29885 92854 39408 69407 87939 19306 10074 14173 22570 25145 50694 45702 66830 74915 61519 10701 52787 14757 63340 65699 24294 20967 20171 84590 99540 34002 64731 35897 77814 77425 96668 44505 63022 45368 96547 81336 10744 38231 73149 90509 89459 23762 15883 86001 58639 88008 26220 61708 29937 13670 7951 95055 11336 68906 48934 47921 10039 3109 5549 64420 83923 22545 21061 6458 89095 8102 21545 16007 72366 2599 15434 27265 9688 94600 54839 90527 42941 13231 15483 4494 36955 6015 33187 87746 52794 69265 52862 14565 27822 81210 83801 43956 77914 50299 67080 78104 16930 55506 14452 29892 11966 11908 13513 43737 78842 52728 1752 78845 2567 39393 32911 63085 86889 2027 87393 50263 82344 72632 83509 60411 1969 24504 3616 6692 20244 30484 21679 48762 93598 84168 77089 76512 10622 53565 67144 7511 94887 91447 60946 29009 24759 90304 51320 84701 64884 45818 40774 79714 96098 86542 29272 91742 35134 30841 4967 65712 41824 45459 4680 39782 47058 22950 81939 74927 87187 5338 45611 45394 84445 55413 9388 16099 79323 92640 10735 61890 36813 27554 46547 51246 55152 32002 41179 95509 72762 93048 21744 62103 59938 82855 39912 67765 88121 35344 5795 55404 77980 41735 90935 15913 32793 23220 13582 54535 14991 51643 79596 38246 55098 87497 62475 81042 1669 32775 30190 28296 70852 9281 17506 37187 64593 54871 51518 18194 14 56505 24623 20932 31458 495 14500 34546 72546 99742 63939 41868 33668 72936 66532 64941 17644 21045 35093 42718 9379 36994 23483 77458 76941 20321 14982 91960 94956 77251 58291 9284 36643 31737 77635 22428 58517 29415 68458 9096 6078 64471 69510 83780 77108 71619 89991 67503 15339 99770 56872 51480 87050 77532 72242 55572 99324 28904 14444 28570 33892 11988 85105 34742 40899 40386 12179 80161 42579 12928 94974 85197 19587 12404 38560 10276 10592 17230 6142 18687 12554 22306 42167 67384 97390 53999 71818 25351 81671 89942 74042 43525 42051 29461 53049 67198 50626 30593 32854 5617 72296 91470 7518 90798 68086 2288 42738 95493 23317 89958 76700 61810 31203 28944 24478 39105 26999 66818 14239 75747 5212 18118 13851 59105 74197 3742 61642 25547 84165 44498 68449 95852 64224 47420 10681 98887 77515 12325 81407 39769 22614 43025 28320 17050 6318 6971 34845 30876 72957 92484 76352 54138 10298 17645 4478 6808 4371 77806 72011 11685 33874 60540 45753 21987 46877 67064 30371 73529 77573 86821 9977 98001 68557 31342 60646 15807 93060 29231 68508 21548 71999 19190 45944 45503 17244 82546 91087 53400 6075 57815 2038 54821 58790 98888 781 47606 83496 65809 72942 61388 61851 57433 86974 21130 46215 24987 77729 6998 47380 19734 9147 17114 86073 45159 56061 62714 85181 88942 94855 41747 73578 86074 50605 97506 1910 19210 47487 14405 88642 99345 69722 72363 4790 29924 91118 99651 32455 21354 27438 93690 72331 55583 98204 89702 80049 74840 9741 99369 16441 35862 2022 89805 28210 55889 79845 68543 59773 49525 45935 1160 84923 13890 93317 83819 60280 77311 76934 92626 94464 4986 11955 38406 50937 63363 47417 89358 99874 21316 54648 66449 44851 85643 2270 85995 95578 23328 68993 6487 62614 38474 26011 73313 25647 76135 46926 57315 95254 86944 62515 23603 1892 67698 80323 93538 86819 37110 78528 98863 4700 19002 17543 79695 12859 85241 53892 75704 90777 38637 98217 954 83029 84290 74577 8964 25618 34192 48918 50814 68500 10902 20110 75425 29219 94024 97286 95049 42067 9448 71122 80096 61210 3880 8851 25465 82859 56403 35696 7427 37706 81786 28269 57941 90419 59681 54281 95309 32675 53867 72891 5431 72470 52454 97889 48740 92340 745 22814 63445 91264 70889 57573 67685 42602 65982 91889 39501 58374 83111 22721 56097 40917 33341 84314 58634 34560 69395 64321 34086 52972 26347 12335 5752 92069 4730 54308 80341 34216 53128 79377 15352 8448 44822 53030 60125 44316 46040 67065 66582 62924 26848 61836 24345 65201 46176 24431 94634 46077 56821 78874 32622 25240 21238 54092 74368 39383 75639 28051 60267 43056 590 27896 7691 78635 50414 40088 40589 96121 40805 76275 82364 50327 45791 26052 16544 92353 84715 62957 20658 21668 37561 47992 95804 99585 92573 7356 70308 95262 22068 44342 40129 83688 92082 97249 49381 42177 36887 60881 24989 85230 98684 59153 20715 68317 60312 53079 47620 64768 73554 33172 2342 99851 22952 9340 97516 63906 61476 66848 54394 31004 3074 22901 84453 68033 47241 47436 19242 24252 79863 24353 19591 38659 93565 4825 24642 24888 43649 32316 11205 11865 88493 70704 41052 81002 76368 21946 69725 11407 73796 55018 87875 77113 21837 24181 2496 58960 62191 83846 31331 3070 89705 46943 40886 8594 84868 69875 47999 23270 45943 83421 66109 95147 892 9518 47031 9710 90826 51371 51946 37073 88399 56919 94123 26729 97550 61221 97442 39404 6422 9701 85533 1486 13015 1136 8753 85931 30588 42631 51120 62665 2328 59149 58092 13254 69374 2720 87978 49016 21473 97901 19010 50561 26660 7420 95129 11597 1317 40704 45644 60486 57676 25505 76555 76767 71960 30049 15689 73100 3609 33781 97068 35815 4955 45548 5909 66978 99406 71412 72336 20609 26461 24593 55386 13229 65600 39165 52540 79974 61772 60635 77243 95582 93702 63798 54920 53586 17407 92056 95131 54955 44641 19031 68133 71064 13552 90280 13379 73606 80497 95169 4985 13115 70712 94383 7778 4461 23219 54680 91275 11801 80545 60320 8127 28506 2090 67724 48876 77250 41905 60191 45205 2461 62314 41139 77281 86373 70680 24669 64027 85982 29414 50079 26885 30026 20810 10649 68703 70292 10463 43632 91035 94617 85049 86170 39820 11902 60445 72009 4178 2361 24297 86207 68265 31 22030 47360 26154 37997 14632 88326 50644 59494 73277 14196 41559 97825 18112 3235 89686 20470 32255 84918 26814 78867 39583 6809 57712 48632 91797 58773 61721 31791 37147 62929 16672 67182 87061 83698 32001 83536 93643 30732 57640 32134 77147 10478 43866 70848 41567 28941 74845 95939 11206 65312 29618 17328 59027 78735 22672 56664 5278 71447 58074 82014 25932 16020 74999 9579 24651 88586 77804 61783 75682 80117 37056 48666 21685 80412 70398 9131 69686 41715 39574 65999 72771 95988 78443 7325 45979 42903 9549 55384 89035 55354 47694 67059 99887 56672 44964 29904 44621 24306 60018 12911 97706 28929 18126 53262 32984 38280 12814 40204 13357 35004 11927 91084 330 18607 86025 3634 20016 6536 84125 33581 37796 60305 97987 78724 80219 82791 69644 61405 26886 80550 11111 96405 17967 2723 49298 21343 45034 27112 61679 46782 41574 93290 39523 92356 92146 12941 45851 7582 64267 95151 37524 22492 87006 35609 899 10486 3395 50120 98512 16140 65583 65892 27639 14642 14519 13062 99024 55655 2349 8838 70081 7321 74988 54391 35799 69630 38465 39285 29593 97182 50043 42635 89802 50839 39692 72199 78256 51402 47640 96784 12656 16663 87689 40814 46091 96016 18303 46460 58203 54733 89244 49127 12255 84343 72477 90432 64 63787 33946 43919 49291 96075 78822 49386 78142 10779 87355 83195 83087 44717 42248 91876 67083 3679 86995 95920 87467 24659 92332 34661 45438 57710 71404 52784 12939 41464 54371 63424 58681 26640 15023 35952 96581 70714 23182 87261 37629 83253 96970 16248 21615 62184 80384 53054 7491 50225 13619 91863 54945 12148 6257 51136 53637 71467 6288 21509 44211 27924 74986 99497 71785 52291 11346 73461 95152 42312 49405 16259 53516 42033 59244 81539 13501 83158 93596 30353 3470 74754 51046 34623 54241 94473 56718 98334 22662 64371 24285 31570 44328 66854 48558 9866 7395 37681 547 82914 49632 82560 53594 32174 88256 13742 57646 72922 354 50845 16786 39432 55543 75479 686 57507 61494 90218 93244 59403 6938 16500 79302 22884 79701 9232 11923 92475 23168 24672 97493 98012 18888 37658 64617 68878 69851 34270 13494 66261 79341 70294 67780 31384 79953 93609 94492 67399 72821 56452 91828 22499 87705 83100 75669 41 2194 13744 63481 27678 71153 84280 92160 19182 16011 71253 86605 24971 64997 16562 72158 57475 53604 90484 14666 42948 47780 91009 20995 49281 38605 76862 13772 4184 69132 20384 75502 16272 66681 22007 21814 54567 86726 67040 81472 24828 30119 19116 87023 78188 70302 87907 83460 78468 54181 8464 39355 37558 54515 97075 67438 91645 91183 24635 58259 73733 19978 66412 8309 58233 14456 81417 95961 11579 25347 15597 36932 67189 400 13380 28041 11526 10376 46622 2780 43080 48700 88803 20567 93440 92006 56605 22478 55933 86909 75101 47183 11201 34447 97627 844 33430 56554 20359 30919 21303 5411 99449 44193 61017 12512 56044 30337 36499 78743 71848 90000 52847 79783 76243 69918 6658 34978 49770 6017 70029 69833 12137 29378 43810 40344 67471 88992 80686 1307 21550 33323 53751 94521 48064 27923 42338 63208 90860 15117 75960 82552 11082 31465 41467 14461 41805 59492 37853 18383 58743 25898 85613 16671 43216 16144 11689 47003 94035 53290 25774 74120 60222 4887 17065 75681 49631 29792 48875 17652 68548 20457 97201 46721 92908 60483 9620 61747 33862 11038 66175 39149 3511 6986 49164 64853 37618 40721 53655 2887 49402 32395 44488 12822 89215 86132 55573 33138 8375 79791 79129 79965 21608 93616 6215 77242 32141 35155 92770 69482 1232 108 15669 91552 27330 31685 38970 73019 39496 92369 40486 11113 49277 74334 75692 20417 15554 1392 89861 7152 86505 54076 39623 42240 31343 16148 67329 44595 99438 96456 38805 18926 47905 60412 21527 76311 21367 77850 61880 32506 71982 87735 50701 96035 98452 22727 17955 37967 11421 74963 80589 5980 740 94100 45218 88412 10618 91254 50182 36432 82422 46662 14007 76364 31218 1188 7841 41787 93027 77346 86970 86079 84319 68213 63207 28915 24853 38192 66103 61962 51206 34744 14010 2335 85543 26441 48603 22535 98369 34815 41963 2983 80169 63920 44466 29901 31657 78782 49655 19668 96044 80066 73672 76664 91474 81527 61477 80085 49697 2414 36075 2999 34461 79046 94545 36313 82045 38254 87055 6122 77511 73626 41996 74672 93966 19942 2621 20563 98013 96012 47805 72969 96332 79177 78990 81863 73775 57500 91842 27584 30832 75885 82255 32790 51204 61138 24797 3178 44002 70835 36030 21979 43360 80568 88892 29183 75264 82234 10481 87054 82523 3607 71518 87553 94107 91890 31709 44711 14788 42478 53 84880 20088 42992 87394 9463 81389 46258 33584 29847 79468 26396 50442 97616 63754 33543 60219 7494 82072 84199 3061 59131 92403 43664 61371 65483 69068 91809 81616 92400 34225 39775 40155 62790 44071 32111 1170 49124 34363 1528 3105 75056 54276 9320 13217 58599 66369 11193 40263 27852 58119 4099 93846 5456 24236 20189 24343 20420 83871 73342 60716 14972 51417 37880 78320 24506 70135 12653 30006 96967 5153 75671 18740 2612 87986 59586 56035 36325 78039 60236 99564 59616 25605 61093 30239 48179 44870 11832 68778 11066 53859 39558 23310 61264 94646 46753 47777 18427 23414 85277 56617 63010 95247 43369 96296 60607 58528 3072 99632 88 77862 74428 25456 94862 37237 39891 24216 20700 3756 24281 64881 66020 5594 34930 65267 38415 98543 31377 51199 62041 99400 65626 93912 62001 6213 15264 44074 54230 84907 31950 30895 46006 51142 44263 43506 88625 6346 16052 78856 7628 51817 17853 99861 61776 66810 21047 2551 44129 80406 7374 28082 11028 47493 66079 57386 38278 56811 65793 58373 46443 78466 14483 44994 21835 29957 73098 34081 48084 73679 62144 93273 49696 34276 48912 49429 82287 60204 18867 93650 51084 9676 51338 62816 50033 41612 65769 67449 45534 96329 882 89284 59535 64230 9891 65908 85724 88926 98806 46095 8095 12951 9420 52264 51973 86339 68737 73426 35788 18328 18545 16300 1411 15192 97046 41252 31252 83725 71035 29027 31381 31492 9595 32884 9404 11104 77745 87427 53422 66190 96701 39137 90897 73167 91243 30987 17739 12299 24424 37631 42528 602 81802 7848 77715 9731 98479 21131 40556 96292 31356 64115 68522 68950 94888 56032 45621 50755 1970 76652 49839 6959 54359 31132 9605 32838 37415 46804 91229 61073 3589 70137 46901 81947 83550 31862 69306 38491 57108 36522 97990 6701 97978 45591 27914 74734 46954 26258 33902 79080 46805 21441 59271 79270 63233 92505 80333 58380 46867 29818 17277 74029 20648 40623 51934 52552 20247 43859 91156 81629 10432 11986 7236 69909 76830 84788 27883 62861 28924 19512 38218 78004 87213 54597 31734 52752 89128 40305 19576 82339 93493 12978 23112 5184 15982 87810 93106 50944 60987 63278 27043 99636 54523 44441 77031 63434 35837 93668 65298 25075 62345 85615 6796 73730 48222 71961 8304 27529 9768 97092 66030 42965 235 29154 56203 63553 62092 29576 99147 92258 69766 69282 68732 65241 20928 59931 84317 51992 19944 67739 11501 33072 58782 2068 21908 17804 19679 84716 62293 30400 73908 51735 18378 10135 48118 32973 87613 25221 76453 91410 95598 84038 49355 48921 92221 63976 13485 70416 34585 48461 22591 63484 90615 49119 57172 82973 4936 98848 5214 33826 24480 89560 83391 98647 88320 80196 82146 97834 24038 12601 3688 14908 52810 4901 58655 46126 67191 60135 50546 85020 57283 41292 93402 27027 97234 17912 60542 12220 96842 50756 36444 23620 67745 5315 33334 23522 70899 8865 4254 30372 89446 40757 82163 70716 91148 64662 10753 25891 71266 18437 90711 62137 76066 83470 34637 40050 69303 33489 75552 85454 54801 62857 60526 72681 82847 34471 51100 24079 98576 557 94146 9825 22040 58371 1176 70517 70706 89831 44951 26215 62135 68786 89183 56202 51813 51612 33719 90387 41080 36514 96476 85751 90129 72099 11416 49432 30516 25379 94324 87480 15680 42192 58327 11481 54221 32740 74807 48628 64511 7698 1903 39087 55535 45831 81766 22033 85026 7327 24815 33740 52407 51886 89227 77084 97389 61314 87066 71355 82510 71644 90662 57524 72726 57351 45353 82373 73057 75508 46149 5204 58260 2533 68283 26539 19873 43955 10552 72221 2446 62632 42555 91767 66287 14882 91179 15412 9148 9697 85107 65502 11142 90529 2348 38257 20940 59918 4984 3445 6532 11938 34057 42682 73843 73329 35959 70915 49279 74662 86046 48026 33286 49077 8523 54135 99798 52939 83886 92519 82533 97564 20379 18197 70724 89248 91076 47666 94391 67267 38989 74816 46896 29853 20930 77848 71379 10930 42743 86415 30102 99503 16717 42152 19380 35457 22119 18495 99488 49063 94623 4107 81833 92405 69523 23581 53694 15220 67106 37268 54798 72846 22509 22247 48413 21938 15342 70423 29166 48641 76308 21053 82824 35512 3090 66092 51151 70906 75693 8299 93313 22633 65461 63393 6647 29472 59245 47240 77582 19339 99138 12004 22116 38983 33484 33253 61695 72954 47100 37182 58700 88752 90075 31906 15271 43502 81165 37297 90173 82119 89985 37516 24649 45647 16648 63368 34369 69624 59089 45867 70594 33097 76214 4083 47973 20792 22129 31891 81678 28153 8164 29549 42655 95529 43005 18069 97048 50956 44029 75854 74019 84994 64453 87101 8726 68200 69093 19121 95206 31420 29835 44698 47133 70419 2210 68141 38922 28439 42344 98483 86725 90518 9057 65365 40247 67431 72469 90417 31466 31658 77065 72371 88810 22364 45788 67883 48066 15851 30149 93426 70563 78124 46081 80898 53980 80307 93470 78364 86951 6120 40643 86921 14414 88060 55761 38487 92787 27555 65629 51966 77539 54601 18604 63000 5765 15090 97861 41898 41325 6160 25923 76671 65931 10581 20739 82524 69942 49707 66343 82363 11761 95222 67996 74219 80959 35253 79490 54058 81034 321 14924 46719 71127 69694 54525 24621 63033 97066 86566 20805 58009 47001 20339 53905 49856 95785 3080 91327 63541 50773 36086 49919 23026 64408 95721 86316 9473 80462 8220 21434 66665 70422 6618 13753 23584 74534 86853 62119 77963 40331 17726 42871 29308 35556 83072 84173 48078 94193 13863 33494 47611 70207 51593 34199 55323 17440 34854 14318 2054 80056 42046 41931 70936 19643 49750 86455 90568 28946 77048 97712 79927 36651 8195 1283 52910 75587 44023 35666 24302 90112 32580 47243 89428 2587 94926 34517 83945 50246 82662 5316 7243 90259 92825 16463 36746 53651 70383 4880 31598 73197 38737 68921 20162 31215 99647 52187 3251 74867 96423 9076 88862 58682 84635 47231 85351 61428 29664 5818 25444 81804 97064 51530 26711 75988 35660 65123 1736 84580 99334 26696 95420 77017 18323 91666 46536 82751 4994 76142 59457 1548 19209 66035 4593 57797 83943 38550 17103 60274 77467 69856 45542 35933 67741 47146 51907 42839 20593 42372 67819 44712 80034 55263 2200 95634 65260 68765 30888 49287 123 76571 78271 22987 12981 70867 68270 77610 683 64514 52077 86293 82963 78419 21397 61362 96930 45627 75922 47357 10302 51086 87658 35258 60593 11492 62799 44044 51542 43774 5372 42511 18736 98793 31416 98769 58456 10560 4410 84629 50880 78562 76868 4161 70512 34259 51549 54428 87437 50234 88042 54163 77339 3888 57623 20228 543 77979 38417 76354 24572 1629 34269 99315 68509 25562 85165 71822 15302 92123 6917 86321 85333 30742 26310 94295 93857 25457 96417 72093 84551 63222 903 368 13688 91374 40274 25422 82346 78811 85294 39240 14778 89492 55667 87365 61554 14327 94104 41543 26367 76846 11187 96741 19234 71824 18512 99483 15806 94112 14772 24058 41659 21364 76880 86187 50730 79226 1149 31035 6399 57025 3986 58036 77199 8738 92179 30481 68215 36904 22316 91758 53743 93717 95986 99673 83010 80211 87389 86062 97755 99216 48147 45086 6680 96179 56342 95781 38653 47481 86546 72761 95808 51128 93581 58138 98645 62051 15308 41746 25389 59077 14626 55902 34741 55920 7777 1596 91962 13207 50854 77306 17563 45297 88619 91162 57597 68287 7925 65030 89592 64335 28690 14515 73151 81682 96214 88599 46140 26229 42559 64045 51879 25216 20248 60989 16882 99010 55123 29688 40875 85388 89493 62833 46106 91167 40595 7686 33317 66491 28640 15269 49031 95657 33803 16107 4814 17461 63263 29371 28583 7275 57648 17441 99427 34514 99089 20501 33492 97570 35685 10693 4121 2525 42330 44528 96415 68930 30221 14048 9241 65792 59827 41884 36738 46623 48180 15720 34177 22868 58603 52262 32960 62414 16172 6442 96026 54083 48821 88701 72098 60947 72609 16189 4420 37682 40185 6216 6016 25706 76232 26330 31813 87199 44903 14165 92458 8330 24494 74885 67407 40313 92631 12504 61270 6401 88476 15197 82372 82508 48 93780 50989 25926 55612 52103 22623 61294 46727 96167 52958 56491 8884 75883 7659 23818 91219 60933 74635 52167 32367 85625 17429 45707 80132 92966 90464 67281 74038 91425 81897 31274 5776 67002 18692 95910 95209 82964 48695 74660 29830 60966 79978 98652 8486 21596 18414 20434 10696 98902 82074 80424 63607 37192 72529 6909 86384 36261 51270 35195 44784 57758 47760 24444 37548 60243 62945 21792 84623 14332 40716 80551 80083 97134 12774 82321 36402 78384 99019 95023 69813 56934 40972 11863 11599 10336 93903 28491 69263 40067 78473 86563 12377 21478 73851 28442 18552 30210 54999 37495 23461 75067 75486 3469 26628 69571 58892 85708 49475 31086 61918 85027 16932 46024 46757 1141 8551 66613 19968 57093 21000 38471 48520 12078 89907 37241 39661 71436 91731 68639 37364 49915 19327 70362 22624 47665 32484 83604 51692 586 35672 21108 44555 97045 33069 19649 63504 46017 95279 2862 27674 29573 48206 14870 20861 79923 58193 69935 59065 32946 6149 65402 27882 42791 30938 23878 81768 97569 51727 75169 39301 90930 46496 90915 37679 52672 47282 78416 77387 3519 38453 57665 24011 5686 9142 56059 61705 25826 753 18881 36557 81365 28943 28918 28388 72911 30098 48749 66046 49708 17057 67240 22097 99339 18469 91801 62968 2767 67026 52886 96964 63603 54800 61090 82161 16799 61683 77782 95010 42417 66744 9386 28694 85379 21613 93448 58039 55932 92553 37633 20651 45568 78646 69048 1235 27108 52944 53551 30485 66401 61466 99380 62845 69079 246 80951 43795 11373 26845 24871 7069 83632 86656 17032 66915 9653 84502 50443 18615 98063 27401 450 78066 24014 89075 18264 78300 92315 90703 6361 26828 82737 55587 59767 95378 34861 10329 38994 14528 238 66131 48992 42246 22603 38497 17833 47111 10200 5616 97326 21740 5631 34813 53514 25387 16523 14446 33279 47683 77813 8125 76568 69252 16750 74780 67161 53834 63169 10630 75569 76295 27663 79649 64970 18891 78857 67858 76806 66082 90184 44965 61529 5036 77489 41544 27374 90181 85345 82601 59435 73656 93906 56214 60752 89352 42079 26035 23872 46992 15973 91829 11916 48441 61258 26678 23993 24158 35763 45017 21760 77330 77001 40583 30856 75380 92429 82040 22652 59746 71733 1506 3097 42172 83345 43402 67502 40310 86050 4886 89803 58477 33778 49903 94944 99595 38552 27352 72744 4538 95626 65863 56183 24914 15231 29285 90137 64759 87474 21124 67306 19652 84217 62066 28474 51050 32037 92487 99761 36001 84872 16761 78538 53695 12808 38259 33929 55942 28498 15799 47540 46173 90007 61644 63841 46000 51688 34446 86843 46425 92397 45441 59559 15044 70780 63463 30076 22183 9855 59128 26847 67428 304 15444 84301 19126 71167 91891 3212 7830 20076 88873 83257 49593 2443 47995 18851 16861 28174 75115 20360 79657 32827 67218 68271 91963 70485 91287 23502 53472 38800 60780 62121 78153 61923 11669 36612 49254 72692 15598 79792 55981 61426 12819 48645 62705 86555 13212 92698 4732 97963 41629 69194 92513 60416 39914 46442 74415 3545 19725 89197 6384 64982 63285 42683 65745 14268 79235 7694 68968 90511 20974 43474 92351 4598 23438 65336 34929 46611 49080 42909 71760 32448 35806 74388 60535 31697 7160 90228 73684 31209 51169 99374 95609 87165 90183 28286 56689 54687 54631 2623 66071 14126 77590 72423 98931 60129 88699 98308 1481 19647 34960 59190 8648 27370 49130 76240 45125 21929 53137 87947 98906 50702 63293 10575 53347 45559 98859 99463 28651 51126 70263 22031 83839 42289 52723 49022 5031 75045 10868 9756 56129 45938 64382 85202 63468 45414 71945 21067 46048 14932 36991 6270 26864 33508 38862 88897 54139 46160 95620 85592 46278 3295 69398 6698 30909 72272 28994 79465 81102 10739 90741 22057 32765 50733 93286 42951 763 60070 33413 65758 93867 27327 77762 85319 70999 12960 73889 79604 29522 69728 30706 37773 23934 22780 20436 56335 13350 96412 61484 29002 30664 42809 61445 42744 10315 12074 42296 54045 64732 97590 65547 17968 24684 68395 70091 73644 89040 44517 24857 47308 63557 39146 93090 4101 57684 15083 71216 55518 63632 87313 49823 36587 68803 53959 11690 23213 85208 96495 38012 55984 26205 24890 97885 83077 94540 17913 71930 99813 24144 81388 8953 70950 27455 827 47301 51515 52668 59094 75409 92134 47012 30962 9618 93066 72583 81117 11072 82449 74622 84739 60081 10957 84758 64182 98292 36252 44525 49288 40413 81583 69207 69660 72770 12868 63761 18706 92379 76820 82389 68520 45708 90274 84000 63873 30392 20878 90651 94050 53451 14609 25259 3316 87220 95096 68001 98542 41545 36648 44381 67701 75827 22617 50737 15022 99191 6032 76203 57485 12726 76020 70718 44389 11638 26760 52625 76072 63055 38563 25143 69311 65841 42243 64159 25033 38843 99279 39848 50081 67607 80776 90371 71815 52388 69931 26783 94732 58687 73362 13072 16859 50520 25157 20474 72736 69944 69015 36481 88977 76172 13775 65286 30343 45799 54370 44769 62596 94912 27880 24609 77370 75198 78711 92212 3975 30431 90478 89005 46726 97375 795 29320 48473 47591 57320 44095 85350 77878 48433 24929 10431 10854 47364 96759 54982 13491 78908 8899 20991 69901 21049 97061 82818 22846 72835 49072 23028 58867 21703 45686 37059 58798 10054 32462 8823 17791 13241 26959 60936 46661 55640 50574 34377 96013 94297 14221 49675 70192 57058 83009 57523 51262 96682 70740 19158 42985 72171 58338 48930 95915 15045 71581 51706 23464 13984 52143 92592 92774 55067 34254 70610 77754 60640 68488 24301 83363 402 8212 62987 57454 79157 18021 35013 34053 69580 30565 22451 49883 366 43169 11178 53359 92211 34506 85563 15621 86805 18974 99384 54771 67936 59521 41695 85436 9729 94727 90926 90869 89226 21384 88822 85321 71193 82192 5964 87048 68683 77973 16487 34382 19363 75433 27062 13293 8249 62188 85717 62445 85903 56250 5472 39559 4382 11631 50042 47112 70470 82015 10792 94695 58159 92225 96212 56679 1343 81404 31505 47027 63037 44802 5275 51276 13304 70568 50484 3475 49312 81305 18392 27616 11314 19037 53665 76623 6354 47056 88528 90026 49591 58890 92145 24023 11506 64217 94931 85251 18413 16845 46349 84883 5778 28342 73233 71277 9381 54551 55451 57754 60290 96342 2814 6825 90128 57874 88805 84592 89660 71904 71743 21256 38146 84364 94802 76974 65882 19764 99306 45513 68130 50499 24570 66 61838 78818 58457 63355 34711 92101 76081 62323 43532 70424 39336 35062 41548 67206 83078 89294 1445 56433 36316 13266 91568 62154 37372 92952 80027 25293 35797 40280 55280 95417 64850 34083 16177 51653 41219 37579 53645 24269 14680 431 9657 91800 57828 97370 6298 81942 37979 84436 91534 43918 1872 972 12875 8769 81357 73855 11612 48160 65851 47469 34736 89479 33790 52203 31223 32812 17430 54924 74087 88097 4740 11333 61763 60489 38747 30467 22450 98519 64571 51571 38533 10277 16452 63930 15995 17762 23927 16915 28438 73037 26102 43308 95188 41379 90053 64272 36818 39864 41619 41430 98913 90699 92582 30237 23193 3703 7386 68368 27418 22648 3433 13098 50651 16235 31606 71976 73827 32752 84724 88555 84673 32716 37411 14958 58060 77024 44830 81080 52039 43740 83458 95815 24851 52627 30690 25398 82802 94247 95812 32262 81521 58498 33032 16513 66597 96740 38819 41082 79925 25632 83642 49143 81530 31521 5931 48669 16508 62657 95814 44937 99556 121 59018 41440 37787 91609 78558 93683 78656 51753 69477 29709 51125 51809 81252 95088 67888 76549 62393 60592 77109 31763 25432 46322 59887 78269 75092 59955 10817 58814 98549 86862 5288 56782 43331 51188 20540 3541 6482 34494 86591 66088 53019 56126 87578 31352 28170 67999 40995 68178 50663 24671 81444 26073 44118 82207 83069 21267 70881 19114 50402 95252 89651 18087 41626 51761 72765 58210 90074 75619 88362 19715 65474 36722 98996 39079 42865 81127 67090 37539 39618 76891 51255 4453 66212 18460 42601 2241 52258 27835 50920 21057 85153 49335 99251 58722 32422 45567 91873 95654 25014 8618 56371 12798 28730 67652 96666 94746 86806 35119 27662 48713 94839 69357 85378 25584 29047 35168 84019 59035 9982 36385 27850 47077 87811 41980 15133 92271 51842 18753 18741 81025 78849 75321 86265 76576 66853 70700 43901 71152 64370 56020 90689 12915 57724 57771 76279 30452 3745 48642 26075 17146 17166 57983 25226 61673 57247 64442 53018 56401 23267 57711 8481 36468 13966 42505 57555 8517 14439 63422 85124 68584 50798 94700 22447 88705 84047 33013 56300 34614 11433 16961 61509 5120 61027 83798 34607 36959 81260 69234 11254 35674 94745 20351 61667 45715 28350 83452 91128 49493 51681 69742 31920 52999 10850 83114 85730 26523 83430 2317 81746 79099 29601 48384 99309 69496 67952 30590 18645 95761 12240 19295 12659 29418 84443 48319 1953 76188 81208 27489 27203 12081 71642 28783 41811 99321 82367 65491 46746 85397 69600 46415 53766 96020 91566 64747 50918 86636 64395 39647 41697 34767 24471 88527 13463 36409 27138 32618 75158 24122 16397 39064 60736 21746 33574 58920 74321 91246 95296 84028 5242 88289 44644 71470 26357 21510 2297 24499 62263 14288 45756 87264 99735 5757 56147 97418 93437 59972 75929 51770 86298 2432 39286 38688 55287 63452 97119 21660 67971 62046 94405 26600 77523 54818 56236 29341 65029 77630 73848 27500 99762 33856 21432 13288 75053 84809 58008 5723 96714 50616 72804 17826 64637 45984 14840 36912 67197 20655 19445 42082 52572 27630 16741 31909 21007 37921 58439 33254 58430 11891 82985 54501 32068 59370 85840 58292 87276 84278 90958 27488 21471 55965 10549 89080 75204 74671 18630 95841 42790 13673 8616 20422 93287 13675 93859 32496 19193 53626 38764 48940 82517 32073 66089 50583 91486 42816 94114 51626 32632 89154 52520 76618 28684 86374 24628 60355 58058 84584 38318 71519 75048 7724 31911 43681 4811 16356 56860 75825 97784 69425 78395 3182 20979 7389 22852 65752 13353 41507 52592 4147 65345 84795 84831 7550 39893 35750 16167 65071 92316 99823 22021 46338 12124 98676 63099 50766 56363 2558 86494 35035 71967 59512 258 18836 7652 68998 17278 5771 5636 57226 87541 37085 34581 31667 13920 90584 84488 93315 25711 7399 11076 88546 95875 98022 28132 26313 17809 72257 60785 64199 86444 1651 48624 31849 14091 60192 26818 4547 65170 59330 14545 48168 85203 29787 93445 65478 24965 68716 80121 49902 58235 82203 41018 15051 44954 99583 13599 19709 33942 45945 9793 66022 25924 56134 76888 83643 45153 64481 59714 200 436 37551 7577 43480 84379 30757 34372 54646 11044 79104 55097 36963 57672 24188 5360 22703 80064 16539 15634 30281 51714 97348 54234 23787 49807 66296 41257 62585 70715 21557 88865 5433 73516 11949 47544 48189 27898 8270 3349 44141 92920 57104 83663 1662 49086 64938 98658 35310 25641 87060 23297 87215 23222 30539 65678 34892 35669 55415 53625 59058 57107 81686 82840 1355 46076 74095 89604 39932 78141 97931 25049 37391 65446 69470 21864 66871 20093 73204 40332 41243 25559 39517 15804 5749 19497 89172 74136 96535 40415 77448 99898 74591 36188 69451 11779 7490 67053 92433 28243 25431 65675 22519 89076 39376 56985 52047 53438 67271 55906 25735 60217 91436 35387 74934 99882 13596 3864 12158 13817 73906 25238 66987 17727 95366 52666 30758 17974 56891 81886 46206 57238 27436 57054 82151 38258 11905 16767 67260 22978 41202 95465 33804 58042 7012 9648 14475 45466 92711 65604 17471 97646 16125 23152 37768 94651 99342 87733 69278 35504 35115 7099 24665 76357 3231 17451 62240 50337 81377 28910 21716 66231 6260 38871 19731 38315 41446 15822 9523 99489 31230 74637 33504 34812 78261 84547 81362 41104 90668 81997 75238 28896 69985 15592 67230 75561 3994 51183 43408 32562 4764 63413 15159 78498 77860 49597 21874 78478 10318 46669 92638 49111 47063 65575 11940 5258 96305 43336 6574 93187 87904 88634 1075 165 30456 66281 82469 95007 90136 79983 44625 3111 33216 5833 73160 82099 32410 97651 12099 85980 89038 9707 68076 66767 16658 37846 98317 69587 70925 52718 5446 42975 30502 47825 61517 47842 95356 25375 4141 22602 72554 14238 74153 86813 95660 44459 21727 37119 65665 48584 39367 42350 24061 35143 69532 90793 49701 46522 65451 37335 58710 9924 58431 84957 45665 69718 3601 6513 85642 83325 32284 13321 66696 11621 77322 34195 4361 47610 62625 12591 94319 73339 58147 71287 81972 39873 59813 80259 47715 24655 48772 4775 33364 73706 81981 80865 5245 28743 67640 54723 75338 36276 13171 48275 47614 67416 43038 87044 19079 49726 67057 3176 10718 63513 30170 56727 47929 12654 4188 4726 49599 52815 61545 43007 16690 27814 31327 50467 3253 4782 55551 77011 19901 67563 27304 31933 47597 22783 34258 24519 99923 65989 7736 50441 62226 93229 30695 11724 43039 59399 93568 14671 248 19916 6479 15690 25967 38532 33150 55693 39057 16592 70802 32401 59988 53691 2884 76316 68080 94282 92717 23668 98254 86100 52514 69929 38620 1921 19985 10043 57631 89574 57703 81805 6041 23256 82156 82700 81829 66962 50451 4437 77643 3533 5783 54657 46306 22869 34051 35805 97736 18932 97441 43089 30334 54111 34013 66802 53412 14970 6882 65508 93960 3628 45527 93105 36838 17987 62854 46315 45995 20585 21085 67759 61472 38502 53080 51630 37135 19612 28973 25758 82440 3877 15542 57487 54815 42002 70356 91279 16124 58714 98424 68473 35555 84944 61096 65868 15998 90001 57620 97211 84059 27737 67953 33576 86290 32062 98059 40040 14118 14863 6582 21379 45011 70793 73942 8916 23888 13553 32196 39363 85827 9926 61522 59636 91407 3096 36967 42729 15561 56991 51710 6585 89225 98632 47512 69157 33846 91132 29657 86992 52369 18075 1359 24481 79790 3999 17155 9617 52686 36283 17316 72484 48008 262 86350 35710 96637 42646 81109 13164 46800 99063 86793 18274 51685 18733 75122 18837 66255 50724 51109 75477 24055 44313 59568 50483 3299 67790 96000 44452 33498 69401 50053 10853 91756 76209 76298 12850 27163 7972 34496 76073 33525 45003 66018 77009 6003 89693 94241 56144 39549 45189 6418 61432 24889 91610 22682 6499 54675 61458 88781 75578 43365 91185 16777 18627 55265 37855 40018 37712 29514 47277 2476 78146 18403 31924 65874 89056 21470 49307 67718 78027 93994 80314 99605 21175 54063 80773 83154 20122 30584 35868 71536 92371 89601 9558 36944 50085 59424 75581 79942 6046 16225 76779 64825 30859 10492 38926 98629 67127 63529 52408 60743 61964 90357 17869 34190 50444 17705 71833 44597 21542 90641 14195 77431 60044 24482 56268 56321 70531 67392 11291 28688 94872 22728 59904 87068 22741 86735 91283 14138 53482 13801 52722 46192 33276 13414 78813 22054 5724 9820 43164 82326 75507 90004 30559 2682 83863 36757 95613 56096 5995 51999 91103 29307 46138 68064 80815 41832 76895 93324 19065 68958 43609 70974 72193 52179 77146 14888 43306 68646 72284 77178 92922 64185 7607 95633 24438 56004 34334 44325 25517 94135 35808 12370 68898 72880 47698 57820 27627 37798 55238 28777 54291 92668 45473 33858 14921 965 68035 32380 43660 49654 95869 88239 75114 45636 81581 17140 56621 36267 44703 26700 83969 78529 12395 24331 41592 76471 39882 41247 81970 37175 77533 17072 75572 16368 52818 85290 54351 8833 50116 44323 15843 94636 98685 24469 13109 809 24097 94467 50432 52373 47794 50287 27734 63301 95827 53498 82771 76622 15987 74773 22190 26348 74821 12838 38639 23008 17053 58228 33984 16733 21153 29375 65273 44244 71991 94497 11296 75211 11782 40588 45886 44953 65926 85638 36225 82387 66558 85078 59385 56084 55215 47307 38895 16253 29764 20867 98565 73218 59133 11199 90834 2238 54424 90114 62149 61439 96433 15679 78033 38088 23621 146 66522 79019 87860 39235 24215 87032 97774 86517 82067 91530 10566 82877 95012 2355 1384 53895 23093 59871 57809 68665 90658 47719 94753 13822 45175 10256 35275 85318 36808 41837 1046 88851 17182 7622 24956 69751 69628 8021 66127 91655 42056 56476 99728 92075 72168 79312 83096 72668 24456 15796 7022 97781 62600 42795 95175 8238 15944 45405 91632 17842 79400 95061 36782 22809 8550 50760 11920 72843 36257 24392 94512 22076 52956 15628 52341 71161 97494 80421 53882 32969 68163 59598 46391 53096 45873 70297 31056 11450 157 5824 17218 31190 37659 77266 33302 79505 24756 33570 89279 97461 7240 89420 27297 67186 63560 31955 9744 80270 61082 44429 27425 18909 30265 32999 70265 29376 3474 22677 66622 79889 228 5321 76819 266 11306 56742 25791 86263 9776 40839 99933 49230 5244 74355 15001 377 99302 23079 72590 2083 72881 23340 29185 15907 54847 59642 76644 74664 71197 5190 87237 56578 19104 86572 6472 1337 6377 33577 23634 14240 10468 99743 30103 75544 63044 27596 17386 46817 67022 21111 2020 66758 12251 78575 86946 63946 16102 19775 34093 17751 70556 12333 2266 58274 58232 67226 8946 54634 10362 76479 7734 25677 84220 43694 50735 17171 25348 97191 23652 58850 94801 16806 17256 11511 82013 96933 52176 24535 89694 31853 83644 84137 27870 38101 98589 98993 64671 2155 84932 12057 44081 97940 23515 28790 34385 8397 78716 91066 27227 51772 41017 49523 60768 79126 8522 92947 14365 77534 83971 1635 9954 9313 88330 25666 12357 83738 47673 22437 96018 76950 82181 37888 71028 35940 77757 99854 18861 25314 20510 14473 20691 64013 22746 58488 66095 45481 81546 91907 91400 39290 50368 88967 44142 54199 46073 21492 19810 67210 31668 26842 86878 51915 48710 13338 73992 41193 7811 26922 22675 65426 97409 62219 84647 96572 93211 77443 20698 39198 91647 35896 27954 81110 66501 94130 14774 43440 95967 86337 2942 74397 55169 6468 48025 23004 45574 69880 86431 34062 97574 15453 27744 25894 33992 6506 51781 77994 55181 28186 50713 52617 36637 57029 67291 17011 46540 94505 60183 39858 38698 23857 79173 74210 32623 23021 18666 24180 36057 53810 21064 54422 40464 90778 60903 80165 26839 97425 70628 90121 62285 71667 16879 94352 43128 17079 88639 51918 51240 90824 59277 25900 94644 62086 13902 23774 48758 76902 46705 28788 68290 66673 50476 41290 41191 46870 42485 26164 31275 60925 98124 64268 82792 72667 75762 88498 43511 84692 48177 21614 788 74872 44990 81852 85902 45009 46110 58534 80449 73898 93549 12695 56453 52282 68371 7750 95833 4164 508 78723 59707 26034 73475 81976 32077 96645 45643 19149 2468 95594 42224 24883 50587 96271 79249 44303 75171 96824 87025 92014 38286 98162 74484 39809 10818 75664 47633 97162 34138 66389 86827 16776 26304 37064 2519 24705 20924 32539 50297 3847 97544 42592 65590 74063 68040 48995 46363 845 95300 26481 2003 92562 51990 17950 77672 97682 72401 61855 56746 40616 2128 87590 27419 2444 33366 98696 25527 25568 43069 66235 11637 87238 24465 47246 11554 53147 90150 23687 49368 88149 82299 2617 13790 47065 59826 92108 42746 9274 30916 91636 77658 94256 17940 39112 58602 292 4938 1383 10966 42161 34483 12700 9282 94028 47565 33626 79347 43002 76696 89892 29356 99910 82189 20224 84417 11681 48017 71813 52223 35590 28317 19385 43853 33392 24117 15189 24677 40102 1215 92733 45066 23430 60770 86243 68121 19584 45649 39933 30113 19765 23136 78107 23870 26438 7120 7701 1428 12680 49076 54003 25757 40799 60505 51572 90576 43083 4049 54109 87928 43768 72855 48411 10221 84538 94504 16833 57070 22880 4776 75147 70368 6964 4735 87080 62272 81227 22218 39988 49540 58102 28644 96082 46639 93783 78847 37912 92135 80958 58811 56897 87972 65721 41450 45653 26490 52550 10309 87834 30174 58179 77252 76771 15278 10383 37637 38327 98072 32852 21598 35270 73777 64037 6639 18707 50869 89091 12235 75549 78883 41398 91442 89755 48108 50187 23939 27677 10107 88357 63578 65332 27255 72909 49977 30787 22593 79810 94210 54214 1206 28530 80648 25196 76654 38595 33879 76991 94392 22641 40163 34491 37447 22931 5347 37934 46445 6815 61286 24283 53120 39545 57407 63226 11258 3348 94979 29430 54615 1670 12014 14933 48198 62252 33198 18917 3741 40475 67699 18968 12531 56388 15847 15494 68020 35282 66603 77397 15195 58370 63283 90723 17092 50909 26265 79973 70149 57735 6715 73437 78019 88324 8449 15300 97713 98216 94760 71394 95820 52473 38769 91946 76782 37534 24047 16183 72649 85767 35693 87167 3095 13436 21583 54317 24318 34265 53606 97862 42281 45583 68285 99103 35228 69099 5057 42473 34867 10210 90024 59110 16696 9751 49761 9200 71715 17107 64743 43639 68235 8306 32229 85653 2494 3751 92122 10332 16517 32214 73829 92423 80291 89380 85764 40563 45476 98704 18259 24557 7007 24298 21591 98493 2569 9408 66220 67791 28381 74939 53782 21443 30405 93884 40854 27853 74603 35200 57329 70144 64088 89722 91665 25041 31804 87833 18101 7114 32544 87901 53809 80404 30279 42388 69930 22389 54754 40501 60384 65033 63058 75247 98198 48143 89488 2683 72246 47748 26171 35835 97091 55629 15400 55649 94455 32044 27402 89739 35899 74374 29129 80827 37466 15485 51937 23893 97183 19938 91978 38604 65704 36012 55696 13457 378 9557 31435 41124 77865 16635 45743 11414 87629 95421 89061 13314 35484 28518 1175 18669 59363 57332 18749 77463 70093 49196 63127 64870 72412 86439 46137 13393 56697 29897 70032 12555 88960 61947 92964 57547 31631 44156 6545 67752 55846 53109 78996 25772 88301 54251 12984 7234 4816 62829 7554 56060 54775 71458 58910 24575 14842 78376 90220 94374 18775 15215 80420 65301 24382 73043 73291 2259 44046 78660 62606 55086 53085 60757 78308 65848 70038 24379 78913 52969 67624 19105 84649 24093 29148 31349 23892 51114 70184 58559 2147 86615 38207 73195 70980 49090 69155 9137 75493 67740 6751 66441 26499 76931 28325 99100 96763 73143 48297 27900 2829 15624 72405 8971 28404 94243 95449 17404 96525 27271 2474 59551 682 19620 6944 19791 13515 84922 30107 83494 57840 68797 83558 72591 88019 21970 59137 29174 60286 27264 54107 95984 89760 88909 31165 20602 55633 17601 10041 10603 51956 85115 90698 50611 36154 13654 58690 35428 21833 80299 31720 3269 87852 23825 49169 66989 77698 34913 66321 18109 63517 8385 71537 85576 24983 68396 14296 50180 97169 71532 69924 35927 84601 27165 67413 99313 49580 18894 57204 64041 55412 67 39492 51477 24309 29939 134 7884 17801 26726 51558 98905 6210 17839 13846 44238 60264 17988 52001 51582 18272 43014 42727 10736 8627 79728 25575 32757 36443 2790 37578 44269 53843 54783 17811 75371 61022 36399 86106 12246 64165 94239 31180 9407 15282 40230 99322 26175 18445 10169 31625 57075 73361 22105 70130 55295 69227 33722 46581 81194 12745 22047 35106 56379 42613 68333 54949 44111 94574 83813 88080 89276 8704 46197 23859 30292 38362 52912 54813 48095 14576 13840 83439 24930 63053 78192 24262 26960 41214 81394 1013 11520 13968 73070 91207 63650 4056 84532 81270 15724 99888 60991 230 50638 62048 48501 71050 93024 86507 40931 36434 70801 67498 93009 56790 69610 75767 58412 3020 6929 51994 54296 50836 57582 64055 4010 85091 7592 12177 23770 62548 7854 88273 10219 58771 40685 58415 9234 2082 93091 74196 11415 34957 56008 18166 81346 58376 52000 4160 20022 51208 29658 5667 51563 45719 57420 17725 36258 12724 25922 85606 65404 38696 60739 59423 6670 14879 41827 71116 41311 71382 71780 12028 97443 38541 25141 87506 94494 40861 93875 90923 63743 74482 70551 66014 30597 92443 42269 27563 48322 65453 84201 61373 41998 92800 25200 55014 21584 73754 49626 64980 74879 34868 2307 39314 58873 42155 25026 47923 54315 95707 43450 22261 82675 76900 64923 47274 5608 24993 71508 76211 64985 94257 67648 47275 27219 89943 61916 98503 89307 62259 80231 43697 50074 47068 16958 63666 83993 78610 55913 96078 20627 90908 59865 7150 15387 4324 85824 53061 99801 27257 39372 72533 5609 78461 85039 31558 97726 26256 16115 80247 89108 89928 46117 31632 58704 19642 96246 24194 17724 43802 38867 70274 1229 727 24866 2851 38685 70552 44327 92968 29126 74376 934 61370 54005 14830 24748 28957 53155 41244 65700 50567 1698 42991 17418 9583 38534 51648 18308 66599 79355 86457 34251 84973 38416 20143 30898 73635 56533 7797 93521 8194 33298 17623 63540 29686 19885 43074 26223 43883 35061 10557 78168 60941 92088 90471 45296 98144 53570 80861 83466 15914 95846 18661 17330 72067 40818 70191 26312 80409 27754 4656 98015 79765 71846 61805 35110 88560 11530 63029 56771 74806 10702 50390 77882 32241 52518 22646 96449 27766 9324 56939 64957 51485 20499 4660 32390 43352 71405 41455 27911 10278 86137 78826 16216 26982 51227 91041 64309 42891 86784 60898 89237 17810 56787 88356 22600 21860 6128 98968 82223 67390 47113 97372 41313 35930 54239 37531 47690 33558 78316 95677 73581 27868 41825 85728 61998 92544 54865 21765 33051 10195 87185 69373 31786 47810 3076 67414 84399 315 44021 74268 60289 50715 88108 69726 91560 94409 66210 32017 51744 62616 63336 99601 97228 66812 78362 30759 24021 31469 4682 62915 47769 2687 19248 42324 57993 20600 50573 2081 70161 67644 87477 52968 68539 5770 41655 48932 81571 75625 99981 16110 77550 40571 40997 1037 33196 5773 28751 27368 53277 81848 82265 2553 57726 64898 66883 99350 51557 12767 75124 86971 96277 87926 76956 85134 2372 705 14983 21836 88817 36373 74834 2993 13332 28313 25930 61064 95272 35624 92109 3022 40287 33679 98667 79023 12243 56243 82258 75303 69890 39456 55938 21409 97685 17865 97759 55700 5579 36962 70985 9552 42849 69283 10289 55740 39552 4539 79672 35663 26691 87944 54762 73058 26239 28198 31397 55020 48400 26166 84722 32127 43059 78730 94954 3988 47735 85656 54080 81191 61323 56546 22820 18734 85548 30366 6254 72216 15081 80963 89796 53250 74572 28077 85393 97519 55998 46850 88538 46770 88013 40366 25363 52205 21378 42189 80298 95166 87180 57716 98364 44109 24915 94729 50156 92439 15481 31217 38872 67886 50820 56169 90016 41864 20198 62329 80887 78627 69102 89274 81945 78727 73174 93578 30957 62415 43179 30527 76760 71060 83817 26213 57024 64960 17710 44709 28627 71364 89778 21755 62647 84268 33230 21975 79463 16721 8839 59487 34698 92627 5844 44403 59664 41660 90792 41321 66502 83887 18564 98908 22904 54173 48811 86627 90726 21062 27920 76219 22282 43298 83119 44110 51076 30105 48607 20780 25245 13310 54070 78224 18821 62143 16814 43471 70017 34194 64029 55619 46982 98420 4571 74377 62230 14152 47268 62182 85154 26977 3740 13864 82644 40736 23845 94017 39417 28825 36871 84662 564 90459 54147 96108 13094 21578 62009 90395 88195 80786 515 11948 24984 1049 46403 68057 34526 21480 4310 23486 36230 19376 80515 74011 2189 16855 34565 46514 95473 53853 25156 20738 2448 6607 71737 93394 46153 43203 8219 18145 36849 36035 3477 4894 35376 96431 55869 56225 56372 52872 14544 7413 62721 86983 57103 52379 34894 78058 28328 61107 33149 81734 65584 15167 35305 54417 95551 35880 72753 65422 38168 5224 57261 43387 92617 61361 11216 91101 19960 13315 63818 68645 12265 81715 42237 26930 27807 5044 79799 33375 32661 43345 99510 64737 88446 64672 10594 18051 46598 99441 57789 55066 24364 38528 75765 44824 56255 97878 12492 76607 20495 4615 23994 96231 93424 53968 26400 31973 84426 48549 69243 32800 85285 46921 93799 91602 26432 11120 58527 9273 45927 54345 32688 88347 99150 87384 85652 322 10514 26306 92738 18388 26492 49065 1298 17838 44757 40795 36133 9186 88584 45463 22497 41801 90089 64675 22667 60253 16613 24049 52314 17730 12115 98785 91780 77789 24986 51769 16013 4654 69483 92485 25511 49595 59005 71126 48260 1326 32666 73220 57395 53793 94692 38376 89828 31079 99771 57777 70940 95897 42045 46036 82032 14655 97241 99159 72142 61712 61690 6833 97438 2156 73225 94945 47188 10502 53799 95022 99706 69362 38220 127 94528 65798 53366 36895 38118 5191 40234 71209 23289 77492 6172 56156 92694 913 5126 30805 53559 54089 32246 22439 24551 18988 13383 29508 6394 72080 68985 7213 11982 89701 88847 51293 35302 87966 43374 53993 9382 32420 15870 37819 31151 93630 31701 77439 2032 37878 42357 69354 80434 29205 30891 88127 91989 47291 45978 1262 70836 72089 5148 76920 80127 62681 6551 71920 11160 29156 65164 68769 22566 16358 18712 98156 1480 90838 83984 38707 28626 58157 55964 76383 35324 52926 66486 30088 49202 13686 21677 7667 49625 95260 80391 72233 11611 31529 71609 24608 1512 60087 95330 27591 90655 76993 42665 97873 19220 72456 91600 85076 53827 73750 33817 14474 45035 71104 38347 22767 11249 36077 79561 83603 88132 31227 46822 24162 2013 10927 47295 72483 8053 76642 9422 33014 99930 44678 87326 62739 29446 95962 43424 98489 87379 14320 48802 76042 16549 52729 23803 818 3200 78455 39613 75227 20347 88026 93605 40032 80886 39586 19160 86608 14031 87236 1928 71376 24991 23172 67962 71812 37602 93254 2506 61459 33600 34656 18068 69993 26309 13760 95101 29780 60031 24845 44945 29581 1342 41231 62526 27796 46591 48774 80355 839 16813 18859 11893 32118 69284 68890 96969 92790 11443 68859 69542 81784 18900 63204 25616 54275 83284 86633 97115 60019 79325 61216 38988 19076 50513 17700 68505 31614 71426 65978 38196 86753 45750 72320 17703 93997 86530 53031 49686 27143 18728 27549 6657 55074 28057 81501 97131 60292 75935 92820 77424 98469 95092 25810 62626 23422 92257 34450 37889 86007 89784 2286 45236 76809 37422 42581 57019 9847 35139 93125 37083 55318 53519 85143 19870 117 86846 30475 31391 99460 37708 86716 46959 7157 86484 99269 84983 44376 56330 99610 3302 19597 79354 47924 92751 55435 55668 46161 93961 85564 94069 84325 34675 62012 6616 75146 37655 95210 90551 91209 2708 11284 91854 30865 61847 57962 80638 38957 88852 33390 98699 18405 21681 4469 98917 1030 60810 50979 47104 79266 74369 60872 55997 12764 95496 81873 30737 9683 88473 5958 50240 96760 91933 48023 50780 77233 4146 10636 43682 13219 39802 9536 79857 71106 81356 659 94188 28178 96487 15204 13589 14481 66679 26402 30960 93224 58846 69684 99799 14203 44119 84807 32051 9845 1572 40125 96175 58835 13828 27647 1413 65505 61479 34235 73641 95963 47207 3577 83001 20603 61398 56418 35156 11932 639 49424 22997 39772 26689 50894 1968 86083 18456 25306 12035 4069 68451 51640 9350 88950 30369 75795 11079 40319 95463 87618 29056 96042 45577 82296 67410 17533 96202 46179 75844 68030 78596 63006 61381 49015 61943 61765 29477 61041 76990 98866 70784 28393 48550 27220 89668 13677 73018 4012 63051 45545 44277 95922 76157 8932 92188 26106 65091 46058 56497 67882 90403 8976 79732 67807 87955 16445 17889 94991 68862 82520 21628 8474 46492 70988 94913 66520 6750 28958 75623 62758 8262 85956 45233 51816 80107 14688 20983 67193 45026 97112 70138 2828 47761 36438 2730 25136 52945 93972 1131 86087 27076 32388 3543 48699 59267 80156 86467 71894 3600 58803 84896 13407 52521 31461 50471 61858 2754 89830 68793 55286 51920 94105 41232 58985 70232 94932 91299 96220 67088 18225 1429 69213 90669 29245 29201 88774 97851 21282 55272 77450 82174 59174 77549 82482 88130 67602 23505 85826 39561 15317 59782 37788 23703 30097 45308 94039 28976 75222 47252 16749 39871 21140 33524 0 88469 75519 35578 8039 56610 63317 42970 95273 44673 30786 20823 44929 81542 16863 44480 68628 78294 26815 31513 51228 966 58976 4768 14554 7891 48862 69963 33761 82978 17254 48462 46190 53710 74278 45389 10216 17458 33328 18095 83873 41340 41741 12871 94475 4088 29571 88497 44770 32404 21177 55713 10988 96593 69774 54243 76666 98267 15781 48945 55087 48145 31240 94659 38410 84859 19493 29041 8490 59628 18975 1315 34743 52577 51777 8391 44651 76514 94125 36039 35296 19574 15224 71038 4384 9778 76475 64746 92494 9 60513 62539 54685 69702 46687 20246 96378 28497 70101 48889 13916 97415 43706 8317 47741 32873 83379 86357 42801 14253 98347 13473 57126 80527 62850 6079 84128 51524 42749 5324 62900 96699 72918 89281 93269 57780 52346 88168 35351 69805 74982 65959 46640 59929 98734 75660 34969 10981 50387 40485 7073 85541 60364 17542 76028 75985 30323 13611 22446 1808 22902 8679 50902 75432 31773 43481 5090 38438 61192 29554 58832 62470 8778 71866 83630 5089 99520 98577 57096 46680 78459 67570 31847 24772 66550 80566 32699 25780 14950 52401 84597 86503 88370 4264 3465 31893 59757 29638 70022 72028 51631 43227 82196 96203 38753 78958 62911 82486 88101 7517 71325 56585 15466 88404 72010 46230 21475 94450 86961 33333 98100 88566 30062 32205 63277 7829 87934 21821 49575 30567 46558 6052 68622 90691 55392 18165 84204 1192 33258 17621 5751 91444 42919 30587 93514 45716 56561 42365 83361 79342 33655 28306 12865 45836 74459 92500 43492 31008 3624 14037 7850 59738 49453 36826 5647 90585 70690 33031 34968 86378 95046 49240 46318 41760 19676 7771 57695 17806 69664 25249 93218 99940 82159 32236 36842 23388 28034 91203 29812 76639 13374 56414 77602 4673 76160 47339 6500 65444 5966 4929 76043 76984 17559 8560 34821 25202 86710 98194 91459 84548 75151 81428 58573 26225 10775 69999 69230 37960 72020 40391 7465 59838 42212 76154 95324 44365 42274 69730 26465 84114 40275 30241 43339 30940 10913 40271 31236 42777 47401 79476 30020 26060 84642 72269 9073 98288 67527 18320 70737 40717 21055 92333 18737 28608 18965 81561 93441 68059 17639 52107 69705 5705 88535 676 85238 82690 64862 87456 28679 57010 89355 48204 86273 18234 52310 55251 15586 4192 49371 57508 15635 88419 59885 32013 87661 66114 44767 79615 68216 1814 88316 4741 35314 75804 76248 61198 61745 48162 67058 82199 60878 93870 60311 85283 93365 26561 77909 1035 79854 99431 8052 22712 50591 46033 42424 79472 45997 63749 13467 83045 10227 15531 88035 3116 86369 45905 54242 1322 81284 44361 59052 28023 24757 90369 93116 72652 81627 911 28748 79795 73830 1114 50015 67981 31234 20613 34106 79222 87444 78345 72952 67813 9397 6748 28670 96777 26233 97144 23367 16337 6918 96188 38242 6553 79115 2503 73927 37978 85505 21030 93766 48216 9260 56869 47954 70705 27075 25276 33415 6108 78093 52335 48044 65993 22329 38857 79375 68085 64880 78037 73110 74535 35839 97393 68521 863 60814 46075 4364 82703 92305 79932 28310 76199 8735 88609 68785 80585 69307 48085 18002 43783 12472 6846 70341 28017 51525 85654 10559 88200 53991 62 16351 76500 12672 9771 73014 1022 15177 65917 29551 23530 31161 75219 18327 14959 12298 60363 51408 21952 45538 96968 21368 69466 16554 31642 21383 55673 61736 37667 47177 77637 15163 49997 61239 28961 12222 3641 84205 52156 33582 59169 50308 2352 18513 99015 13179 29318 74262 89963 79238 67025 73628 89042 83634 75255 8214 36525 11109 96054 52557 73758 38436 19556 30487 45172 23930 59629 84876 6373 89491 47433 59398 29017 90789 47482 10021 94075 22502 80578 38897 1555 23773 43122 50548 86166 52112 44947 65085 93954 44434 43552 86741 19492 92991 12557 15665 57442 93482 97568 56052 75528 37047 86361 17249 78193 89053 61423 25646 8013 55798 6197 60102 29569 47458 11472 30315 38157 13889 87145 50926 54059 7010 86124 25508 24037 93898 97907 82260 96696 35650 33682 76733 67063 32893 13337 8562 60902 73335 7265 98954 83939 31708 56648 72388 21402 98472 74185 96112 44800 94068 15652 48933 59747 82901 99555 1722 69655 84507 39 13429 4956 21675 76887 35070 31534 69475 10747 64720 76422 92615 29557 74745 69897 47446 78114 51039 66747 66438 16454 35357 53244 93086 58362 36734 83556 46301 59383 6695 68602 11969 69516 28554 14179 91401 78209 15711 478 40080 25344 59878 67254 72004 15475 83213 66417 79064 43333 16146 63181 7272 97199 72574 56047 60175 41073 36196 8843 10751 84213 37436 6940 28747 4275 45808 5709 59328 62239 69211 43900 71052 78831 23258 48892 23824 67686 32403 39436 88540 67875 79902 61501 17481 76753 47822 68099 82558 34208 27906 69969 81785 75203 62554 209 46156 12823 9152 81475 52748 18137 66396 57609 95772 39247 31125 38654 58635 41227 37429 76265 72267 182 89107 16563 13676 57354 5019 2130 41273 13011 32022 18083 9601 30153 69782 43317 79276 62985 6672 59234 31711 1818 3497 92144 59946 83799 63032 27720 17223 54361 9296 95989 45077 54494 71925 76803 55581 29958 22099 54671 65975 16433 19919 45264 62499 26350 62476 34474 9626 28501 47705 12159 23766 33973 91197 70609 32695 56110 87403 34683 27285 27036 34814 91949 7661 17750 5353 2039 10761 80062 43617 70926 95461 36618 52354 4918 51964 19251 16834 316 64920 57554 79499 39503 42737 12142 58165 37925 79618 54419 14064 8584 40868 82933 60998 23903 61725 24035 67645 22473 68043 28087 51139 28578 583 3805 65381 51641 85626 13226 38999 17757 4570 27234 95190 31846 19113 31392 20999 95873 6266 51433 93812 11060 652 53911 72206 94300 28850 39738 3598 35686 13628 76337 65534 51682 47376 70492 81850 80141 70015 32495 95050 29337 71222 44867 38596 49466 60224 56337 66742 1475 39418 27986 19085 807 67625 62729 77604 32144 96379 40580 65157 23956 82526 62604 10806 87040 72506 42764 85249 6244 58315 58670 34769 68394 51731 32667 60088 81255 55464 11393 17087 90385 91695 33287 81522 30296 88166 15381 91337 37041 74690 4736 95365 44369 77619 14691 40403 41092 40233 22037 64711 16316 66857 44728 4089 49322 31783 80950 88921 93354 12157 32398 92338 89911 74256 64274 5606 27457 32770 17398 68554 35420 33395 35527 63198 88062 21160 34472 78352 82691 25137 47172 7488 5160 28003 19602 20075 59359 28494 79993 64273 92235 40315 36857 6212 66806 48130 98277 6054 52191 39886 82979 53693 9560 30840 52758 83651 55937 64578 68005 74386 49826 65142 62832 98506 7814 43070 12581 73128 27952 71482 82448 86536 26791 90617 32577 21198 97993 63719 21719 72935 25611 56286 64712 1208 91640 32832 75234 59511 4194 39005 76922 39908 45006 51008 4018 61276 68717 72358 8591 65053 56432 35031 86631 59650 78488 52696 39196 16035 59046 61441 32219 48555 96999 43944 36242 46188 46655 14090 75793 19792 62003 60040 4710 66408 58181 6491 41587 15610 18711 24106 92946 66367 44063 76147 86152 17310 89522 1521 46271 16826 40294 45681 80931 68251 54287 1570 36858 55517 58805 44116 96755 55060 23648 74811 80788 26165 16913 985 65463 49075 51322 73258 18945 24602 54560 51016 72844 67709 69448 67418 4789 3584 66318 55883 51339 78358 16656 87462 86936 98668 43445 32177 3647 12792 57519 59352 9801 94711 17319 26593 43318 87029 6076 72504 78212 82141 53392 54978 8403 30904 37301 64930 70547 46021 84286 71702 20795 45586 41589 43130 38981 25093 17736 24339 73121 53801 98395 24749 36418 50928 46601 43641 29651 47397 44161 89690 29157 45793 49150 88751 26269 8451 82663 76626 1723 21503 88995 91059 41277 22753 82384 1505 1055 50551 7651 94508 14282 37487 81741 43909 6380 93453 78196 87088 44054 39587 92416 12772 53330 96441 10113 14897 12038 65517 93490 37517 16224 62789 30651 71695 48314 68087 89117 17094 878 57416 91969 12665 27450 43562 6454 79000 61456 16714 22210 12804 21762 19221 73543 43367 27971 70640 4674 38002 71132 87028 69892 36634 68268 28834 6465 41039 92450 63005 22147 77513 26351 75653 7214 87047 95650 22232 82704 73179 38590 30379 86162 98406 14274 74920 31045 46731 86597 97324 60357 54877 50470 3149 54554 42696 45190 17894 1054 23733 62894 96734 31837 76008 77203 71939 22687 74764 16338 75071 62457 94488 25765 85085 54995 69556 35577 3011 20557 93885 49592 18678 11409 74320 64108 29294 67613 3729 44829 62742 68650 34161 9253 54006 68902 92824 23087 49388 7569 6311 10770 7598 72321 31532 52293 11719 13684 7597 66979 98066 93034 83150 32983 71013 51729 40369 71442 50437 54804 57966 41019 32966 49810 11157 99067 58095 32268 8617 60502 30121 18623 77541 10583 63762 38325 51038 28224 92692 95997 56029 66433 2052 63107 36055 30023 51432 18300 59343 8116 84370 61926 83344 48442 55414 64396 6798 51045 46512 5720 20880 73388 97945 23446 82841 38516 85470 46933 14862 1543 35395 74304 59985 49692 20067 41208 58806 23541 6008 39755 44730 64666 86094 11186 8487 37112 85817 26972 49030 88589 1769 93752 30327 48989 29628 54872 85116 21455 91691 19032 57996 59565 47955 72724 68940 95182 7082 32378 81871 96895 30921 22403 12288 83278 60746 60718 94755 54956 89402 74406 72352 20145 27799 84447 59673 82179 75789 28861 6806 29963 46587 73265 55151 28784 12058 38603 75875 77883 39052 64760 79407 94768 98165 96388 88467 78630 92005 21258 30293 11083 39497 45946 89074 67654 99963 62698 38650 24356 25458 26421 77734 69122 66445 78563 35453 3772 53437 26192 25413 36185 96148 3159 34434 85209 21892 68154 96154 36661 75039 16067 74314 11834 98681 89385 98725 36696 55174 52425 98064 91771 27888 85198 97106 76488 26534 31041 68052 21411 90794 98186 73590 14147 57085 15194 91896 50465 82503 44360 40718 30024 4162 19367 20942 82379 22951 73407 60552 65687 87779 40518 86123 78797 65393 20826 49225 41085 53862 36615 41335 12849 28478 61208 72673 51257 76989 42906 50810 88196 76169 48466 36560 73493 26098 31707 92154 2126 77545 81874 95691 43326 11049 69386 18600 6645 9773 87438 56427 20860 76415 31636 50897 6693 93673 78208 59165 15407 26754 74020 33996 88574 44756 4043 12588 36656 34049 25291 22719 83834 63577 58596 9692 25148 71271 28649 2789 4917 96522 55455 47047 90504 65166 35490 56098 57223 74053 51940 28448 37055 83557 79224 31153 85014 52406 20911 12473 63961 89098 57425 9706 11442 4492 3278 5972 30313 61756 58054 46756 71895 44025 55356 95019 57488 86081 63171 13627 77197 10916 49905 18699 8315 15785 22404 6972 49719 46552 88769 19222 93159 4808 67290 64190 61932 52946 44285 15975 91806 40841 45403 55881 97344 55558 57467 93485 83533 18368 87102 60158 56027 4717 50314 80980 92806 38832 67169 6060 70797 36663 3057 14447 778 3192 26572 98089 38447 48484 6026 66736 28507 36128 25194 15309 89779 636 79205 71699 50307 71387 86049 30831 86489 96729 22606 98804 20806 21540 57827 37905 98371 86099 70990 14656 34435 53568 1335 61121 13413 98297 91222 75650 7907 30948 12087 29485 30710 70630 2925 45151 11061 10797 92914 25989 83434 92224 10540 79738 79217 44287 77438 16467 47739 37628 97632 66569 15098 47708 99658 60754 12376 41361 86584 88063 64434 71459 28229 8136 98279 21207 69696 77010 10985 31751 11025 31197 47676 7504 77717 48406 57652 25030 52484 85021 65093 20934 66718 56470 50438 39883 26264 40817 78952 91807 87084 70115 18864 9555 25160 36570 23407 13836 81518 44885 9636 58995 2486 67488 76769 65366 57469 48988 59684 82429 32333 2182 58971 60026 46105 50112 65746 52347 58983 29558 61766 92786 16024 12048 9669 42850 43019 88438 65281 98726 31220 79003 23635 26245 55561 33991 58633 69848 2949 80496 26575 56194 85088 71657 7432 93520 24951 23457 76201 83500 49614 72285 78171 45376 9689 3520 58221 47968 55196 90539 76975 38694 45104 20869 9670 17185 22131 71174 98895 18111 20882 79901 59283 2344 2365 28779 74634 2492 79873 96393 49112 80266 65041 65373 37518 34045 75873 68713 51341 51069 33199 20877 66668 26542 63570 43555 52363 93652 92646 47849 24486 52062 31364 15777 34519 90784 40335 57090 13446 44279 15285 43244 2433 90601 47521 2975 24113 19366 41752 7398 75173 66419 35778 35883 8808 24237 7670 25554 24391 14928 85742 68619 12669 1773 73671 93268 949 87390 96723 57802 37475 68435 94222 1908 98854 52439 34318 24295 3374 23419 61502 56493 44732 34343 1088 89148 29468 3481 19192 76770 88410 49018 11837 52768 74899 43393 97667 90630 22480 39024 24208 3612 95857 79054 99640 97982 58472 9629 94552 22971 74643 42459 18594 69420 95864 83018 92963 83209 70454 19417 68398 70402 18080 64351 93933 62884 21559 15735 61481 32053 27826 23966 48165 48475 10434 48087 3895 3726 58981 78823 40865 71177 83256 51192 61827 59028 64717 23314 15004 4491 40328 26617 35613 20004 19088 90222 43381 97229 34850 16250 68563 52092 32521 99255 82242 19081 30059 19340 83305 63725 78412 16606 737 25675 77340 50884 66202 16911 3992 77037 56539 16290 81217 89678 85426 25236 96718 94111 38339 91305 25383 20042 66299 84276 20369 69590 19717 70376 50965 20542 65219 9733 92624 90813 27629 27733 29050 36721 54855 45455 92939 65411 26328 97405 18260 74523 60658 66873 32459 13298 35380 97406 75189 28877 44603 44755 84995 98820 40025 31301 90577 2579 57951 42924 55111 24126 49148 77204 36213 67119 57336 46389 10788 88038 25482 66631 65253 47601 1563 35308 62160 45899 96373 26604 48153 83707 32862 88450 34971 90300 7320 97303 81834 38379 39300 71180 60912 16476 61189 77355 24539 77076 48286 44827 44512 28005 72542 11536 99071 80606 92373 56684 3305 15772 87198 9093 34807 36680 28305 23204 96773 83890 30947 86088 72614 58913 80889 88551 13667 52246 36785 499 43281 98959 69771 62887 39652 623 59962 641 80392 16490 34073 70827 99033 7681 77781 82573 59233 94934 91107 86969 80430 32607 84776 38027 36238 70301 50243 15751 98385 95081 42317 10305 57866 85771 27569 68604 17707 2437 91697 88612 69024 1523 11915 52065 13560 48523 56009 41891 64211 42568 63726 78439 57578 37725 10177 78685 8960 57375 45207 77027 34690 53254 10535 77394 82789 81019 62979 98556 57843 43673 40286 45154 58406 22350 93753 26156 95728 29186 671 56673 23478 10429 39701 36430 41563 57136 38271 23342 44356 58787 92506 41163 92930 13622 51406 14218 65178 75042 82733 20583 81657 39803 82138 87870 88738 24211 28116 54435 78885 21377 94022 18816 30713 33268 32923 78598 75871 85103 65948 43384 71754 46267 57009 1617 10954 42363 40578 63189 41049 92758 46835 72368 97552 51090 4006 17901 53990 38956 95270 65086 62853 84321 20577 58272 88908 15722 95126 15370 64816 50464 46649 89840 15953 94572 14986 49679 72467 44700 82509 7194 57321 72335 9002 29736 87829 20149 41526 92041 87026 5507 85151 85364 24077 30578 23424 30501 94096 38099 75786 4343 84401 38380 37151 87919 28235 42069 66232 19460 43289 24400 73740 68118 82537 22649 22332 17085 7241 61112 16355 5239 30625 48686 98040 39744 505 7975 22295 65011 41769 14146 46150 99096 66795 51363 88468 34033 99034 50580 93383 80367 6221 74429 29054 62562 52546 65772 88940 42435 4120 1979 36885 2988 38413 67734 85887 16959 31233 6495 72052 10584 49583 63949 14867 63769 63397 12432 42207 302 11563 70155 89879 81630 94694 14242 22923 75123 70291 26684 45328 5649 13006 17054 52302 93491 95321 3157 7722 73921 65625 25029 80321 19365 43342 45070 66921 72152 85120 4102 25573 95862 49837 24057 49417 93532 76280 76297 28234 5553 54334 73382 7442 92557 84899 38341 23593 16022 31536 36723 52231 86850 33889 84089 7016 94339 52631 211 59997 99303 12015 74665 91734 35994 6660 46028 19036 35715 63104 29254 15555 44463 23793 27708 87078 62277 85070 10767 47122 95069 20720 21736 99079 55234 96864 74725 24526 47149 64911 9533 70964 65018 22271 26785 58205 22992 82961 2410 29288 47529 60023 32015 29100 7215 54659 38349 1441 1482 32263 96374 35777 17001 27127 81477 20913 84862 1064 33831 49365 27820 87971 41665 63524 92199 88105 54046 28231 64869 88428 63017 27120 69088 72220 84996 95310 80460 49259 29538 11760 82699 69915 92230 46234 38990 41359 18787 82955 83449 89295 92709 16649 67464 59148 83353 71685 79907 43362 64007 2686 53788 62992 90208 60956 40375 5119 91028 78759 33124 99536 19935 14125 25187 31567 36938 28523 70450 9245 21939 30320 33811 31944 75257 21590 5633 54195 21551 80883 72394 78840 3758 71369 20089 60326 30290 9872 16567 65340 27153 72390 27617 67244 367 86734 78428 99265 68597 92704 19786 84097 11396 28458 26284 24235 82637 18449 6018 4651 2914 82195 62672 93834 39487 81285 46414 50433 51876 52871 36013 25222 15988 98180 40353 20653 69820 67980 63059 35632 67324 73353 72916 45740 2497 70085 7173 58257 5001 94226 60638 47831 4897 20137 27048 28756 13856 3177 86871 22337 43556 2819 33612 99482 38617 34992 54344 80507 35217 54808 40037 48282 6000 88568 47635 75002 2866 65325 77187 9861 84663 11508 59623 88536 52619 61510 99129 84645 40540 16226 65671 5620 87536 23876 82522 74881 10873 29180 47442 67902 68516 43303 78073 20236 55171 61884 70644 88050 67901 80199 84273 92650 95847 84566 21511 10036 89054 94316 29647 17821 48917 96944 35721 92772 49184 10197 13757 37314 16372 65297 87190 39241 28706 78777 30470 97285 50890 31684 63624 4137 60208 7316 8527 55064 7135 76946 40862 26810 1274 46224 62500 43777 69352 98881 24658 88232 15632 99853 10634 22120 50142 10129 30728 85549 49200 15212 38449 43275 47375 84619 91192 13104 25411 13317 13999 17653 11168 4647 18402 63332 92470 36122 11225 91887 59639 83741 59994 61549 51075 48652 85477 67940 91592 7958 15508 10395 99318 22849 9043 13034 57977 91448 88678 95408 58524 63328 40497 24120 35761 85929 59183 4111 76185 62484 23965 26322 44242 32379 19473 63314 95893 58820 83047 25781 54218 98773 3496 54967 82587 84962 16736 56362 22199 59096 82612 21482 10550 98499 55959 60367 55022 32507 70438 95692 20183 8655 34755 84825 56907 90768 29918 89494 72420 78835 87447 75538 46747 39010 73979 56957 89059 60139 63273 77338 46871 10754 14682 23605 2149 53407 32132 17568 92833 4239 48468 98195 77930 66345 66697 96039 89245 92155 57206 36029 80799 42214 42290 46397 6363 66527 95948 10324 22996 92038 63497 60317 70188 25732 60705 99558 12549 5802 36837 18981 60275 69317 73904 97758 23562 61656 96596 13958 17886 75877 33446 70863 54401 56571 40724 42781 12358 76796 21155 70193 25004 18989 26089 49651 18714 65152 2709 51601 95201 64689 33154 38495 69446 3937 84905 5538 305 81781 64608 72462 21158 52604 49693 90495 93949 73913 26844 63024 33677 76432 67362 33567 9409 42419 29423 3860 48164 80830 92512 4770 95656 764 5532 57860 36965 90563 47963 83273 52978 23030 53222 75707 74875 92938 33373 41475 55422 80483 88313 6956 91080 19318 60394 70170 12926 45706 60116 84288 3681 54520 67767 17884 54349 66329 60202 10607 53184 45108 9161 80075 4766 80698 71056 77665 4144 6598 74007 82465 43010 20133 31257 68865 40513 74381 89014 12394 30594 46411 35864 94480 17416 57579 68107 94519 89535 19187 50736 70616 21982 51490 60503 35060 71844 75200 10680 4081 91386 29444 34253 46051 64603 48488 42230 94582 76729 98005 23795 37973 7781 56730 57688 8770 21076 34633 44668 91011 96095 93252 23989 73756 53768 21328 54293 43917 65568 89906 53545 75909 62701 73447 35812 6901 4357 80487 58929 70451 63100 84169 43546 63621 47853 28936 68669 89046 92906 16532 40098 86578 49170 45200 76401 64634 37039 84821 38371 16152 9541 48899 13569 68564 58502 82619 61617 46821 67277 45492 8202 62643 48662 39484 22060 54448 21636 28687 44521 74273 55292 91975 19195 64931 95600 56279 9853 13954 70267 21694 57042 76093 8457 98539 3341 92168 40069 91237 16677 8187 45381 65662 98024 83855 74824 64130 32853 45471 84203 48492 13418 40307 73086 21710 40624 40285 70233 36829 49648 9547 50322 711 34970 79330 40612 25325 87729 82279 5919 22371 68728 43754 3331 87895 82939 56374 44065 81496 14376 52170 90588 53617 65285 61951 72677 51985 31784 86836 89948 12285 25487 4975 49615 57164 78325 49587 24827 78658 50218 7963 13941 59875 3854 32473 87713 6811 71196 40248 77062 95342 85201 13479 43858 61816 48577 37394 16092 76574 6966 90286 72549 4484 51271 53887 7302 18901 50816 22963 43297 30661 3670 74358 78710 53721 13040 24268 44005 35263 854 4311 1761 89596 93562 79636 30652 20040 60451 32730 63499 83185 73931 62038 49743 34718 90481 19823 68672 27793 68926 57117 91257 78009 23972 85893 82886 63414 34955 40639 1816 89390 64193 3989 22684 19241 12760 29822 31681 65685 43486 94736 65138 39956 20757 52705 92879 82432 42396 50967 90785 40097 30714 91131 42348 10685 94609 14850 23417 3197 32979 60842 76807 10050 2060 90201 84873 37463 49964 68439 15862 94810 7092 91574 36799 71078 54528 36110 57381 71759 53849 23161 35707 50838 25334 38638 25285 96408 25419 75374 36141 634 4755 74630 72048 82881 31926 81957 15010 98228 29428 45907 33458 42349 80753 21895 79247 35989 86301 14024 23081 2146 99988 12762 16185 35614 89945 33022 7564 49764 62464 21910 48344 71857 79359 68485 87502 21068 10049 86218 69427 8387 62824 63043 97782 86220 2606 11620 75886 50090 50646 87570 84032 38508 85950 15357 21523 45261 56502 89188 94943 22252 67131 22714 77520 59334 65 2101 72234 53317 57404 75903 1822 65757 26963 73495 1286 39568 22565 26417 94592 51181 99383 43315 48515 40418 24584 84682 56413 55466 99529 56537 59415 22436 79989 76552 90660 16244 72798 27993 30117 10226 85528 84633 61692 69515 53630 76987 17247 20264 25300 43276 28794 90537 4039 31354 15101 38795 47785 67061 18586 30013 73180 7648 56289 3003 74446 1205 50351 67947 48011 61495 79057 8168 16412 97961 44246 39204 26887 31672 60550 87638 10155 74447 50012 30360 663 65141 4157 98190 12292 42093 71926 44916 43714 96923 40427 67995 60545 57694 24119 88544 36449 73006 40846 88207 21168 37202 91446 89447 2928 45431 98961 92011 64604 5250 11933 95038 74896 42114 45869 75103 28980 96474 41494 83579 37873 78279 1676 42921 45440 68970 96293 4256 68003 19522 96128 49703 83491 21329 32980 82514 74018 17484 91155 50968 57606 66351 60737 29837 18044 69304 20399 78075 38235 93076 73010 34738 56001 1281 74093 77271 16981 64651 10591 69128 43787 83299 13126 54247 23322 2151 71365 8256 87273 62162 84496 84474 75424 8051 20927 61977 83153 67451 22150 26394 34041 5871 54335 31992 76578 40649 19328 54048 40781 8650 36774 94543 92831 17374 48936 51235 63568 55209 27887 2945 33728 72992 34419 76410 48748 27729 71091 99824 48513 66436 67798 89251 80996 71292 30052 16120 48910 73648 41157 25371 26888 49056 9136 74632 50065 72107 11539 95202 45662 99631 94205 56511 62276 39036 47026 63978 90303 35424 5408 22334 74258 87146 45152 20197 82943 57626 8966 66252 11328 6028 38720 5979 29261 89528 40138 13405 19609 15682 26015 45486 3794 76212 11752 49144 68916 93339 55944 51741 59710 12631 32600 21648 26389 13360 91970 40939 13575 97489 89338 52140 52035 69568 95991 4370 97691 96871 73916 73239 39794 47046 52682 94559 27972 75021 19334 13703 81221 90629 43962 6261 56165 8281 56527 99285 99037 81328 19727 40806 18710 37343 4832 50784 36831 27537 63706 60887 36652 20784 80448 76244 20686 74215 21597 72260 50126 47713 93887 23827 12818 27614 14244 95249 70220 51855 43990 48647 53469 36351 66829 26723 68158 16900 16299 45420 88712 66097 55147 96243 43816 33527 82630 3781 36394 1139 32426 84765 8713 95792 43607 46779 82281 81736 40 50335 10047 60036 32654 89449 82290 38610 39762 14668 63392 51353 88219 26366 59645 30868 67060 24736 82999 32899 99879 59922 52079 27235 38537 47875 34121 58052 70447 54374 698 82777 70185 49450 85572 58470 76351 71601 19601 57785 64606 97223 5438 65184 57577 5112 60021 22208 3343 57821 67303 12416 63858 59990 70418 64048 73482 6840 59107 31596 72148 51979 2226 4517 24183 54511 4023 1949 30262 17774 88518 32701 44683 90186 83169 68523 47425 10882 98799 33388 55230 11975 98897 31647 41546 80608 80649 66194 60006 33222 86660 163 21958 49746 64110 17455 56805 11629 31673 34976 18106 81059 76163 11577 53446 87969 21659 6962 34888 37277 17423 9047 85791 23239 67137 65586 63824 42548 17337 57940 74599 44351 56086 22427 36211 81265 80858 18157 67712 76632 24454 12013 35691 24367 36796 92643 64069 6711 72793 12576 76473 30978 79071 76704 70524 545 40851 89405 37664 28986 85007 4488 56756 44375 78490 71370 31875 30970 84901 75181 81187 30352 1557 83640 34226 17473 10670 46317 21275 31110 80678 71173 91038 40593 27123 18654 43264 33393 39341 49961 27695 44358 14019 19077 65052 56823 76255 16818 98290 39213 53954 34760 30191 41576 38084 66225 84941 73520 66672 81140 58240 12896 96802 13931 32814 80202 88376 93202 99036 52381 13540 57387 63820 84078 21292 54004 31544 81494 67762 73633 91950 33433 41826 43030 42830 87334 18011 92929 97052 76897 27510 50184 59202 86426 7019 5108 39334 82511 2140 20855 84657 7673 53378 75668 45760 30252 94466 97854 99017 364 86491 10563 23535 81641 29184 43274 64609 34279 34219 77851 33399 58023 1155 63077 98007 42414 89268 25203 53439 97638 59528 3774 7666 21532 32776 29675 26537 26698 78121 71839 92747 89925 48093 6039 23519 12597 59672 80365 81701 83451 87218 94128 94628 37173 9261 40273 6687 81782 61686 88255 58992 90404 42662 8624 47176 88731 996 16534 48971 83751 47975 68048 27792 53364 11381 80089 46810 42369 85344 55609 84060 86980 63094 53802 6407 19773 17802 7899 57446 73886 58688 34537 71187 12440 10420 9355 57437 36379 31358 81291 72112 28339 13740 60011 74292 62114 29358 41763 30495 8784 8537 53503 81184 90040 75785 72418 60923 89530 43646 27417 89766 35363 71736 79169 38577 14337 51083 33873 53613 96900 33114 18183 32209 61733 84871 93574 74573 81808 60105 89933 71399 3588 82945 25163 47988 27137 94563 35832 58546 75028 66901 51546 89407 49367 10939 67803 3534 90917 9469 75340 39515 76413 29420 78377 65004 64235 226 36766 10448 15515 81735 51625 26151 6914 87479 48009 49610 473 66765 40921 86125 37063 96086 47472 23 57131 17460 46673 51213 18210 43947 25515 11338 82212 22551 25964 26761 3632 95167 28959 91253 20239 14494 83192 78927 1541 84026 59509 70476 71480 7075 28149 98991 68227 26591 50265 26139 3821 11942 18422 97800 80979 46828 86984 4914 34012 60427 94108 80295 78021 87442 23801 1470 88261 55193 99495 73245 97067 96335 51395 77141 13674 53424 95709 24266 3409 40625 89525 34670 30100 79123 99891 53206 26300 65770 90611 51808 60480 3181 22944 99276 23921 1985 21921 39557 53021 83553 29695 4375 40902 47862 99684 71771 43789 22331 13547 24599 99038 92390 40655 4134 10660 10255 74401 72120 76190 26371 35630 70268 87798 86456 60853 42628 39410 98322 8862 78152 90721 11548 77254 2901 94424 71358 28443 39049 39673 5484 62514 51300 31332 10279 22338 99035 77867 34818 68704 68693 57150 40701 64959 87858 50729 4199 23987 50564 15486 49752 98523 39115 41437 36670 69731 50154 77680 50026 50191 37545 346 84046 45173 17125 48636 54926 78830 96221 26807 41844 62717 25392 61092 37446 68008 79246 28666 94612 64485 10746 9671 84175 6970 41245 6805 25223 19463 29345 78463 10138 96890 86225 78564 37740 4526 4634 54174 84500 27785 33838 39934 89136 73559 91291 69270 90248 3168 89250 36542 1341 55592 11036 24150 36810 62711 50070 71046 7703 58277 49173 3146 92003 65227 18961 30294 32928 33228 96865 28265 29933 58661 91527 88854 95409 59843 33706 64762 31486 83544 4349 55680 72789 97221 68388 9332 93527 52483 92799 23334 49204 33186 8332 7599 43741 34410 89533 43861 79464 23491 17619 23654 87983 36976 45565 40495 98231 56237 46759 13088 42491 83170 23226 93606 4351 35505 88920 51115 89272 27774 83136 55433 1786 85857 65344 85204 73263 9294 49428 57670 49181 67345 37388 68745 7000 94683 84640 10418 2816 36636 42148 55992 953 6265 72653 16094 84671 26981 38093 65058 55672 66721 53386 60532 99300 77989 34356 72754 29151 88651 17799 21481 25213 97083 92923 576 24299 9016 89462 14531 64127 97948 59220 86093 48955 99245 85525 13912 96372 11363 30218 25540 77737 81526 15375 37581 23953 33398 2637 75210 46426 21783 10237 80797 17846 1661 1249 47798 71217 3145 11852 33953 10441 92158 99148 50927 49758 25650 50106 33799 43598 34124 95978 47390 77342 27175 94594 19474 54320 16033 18560 15569 97735 92238 31344 33650 18791 44122 84027 43457 3656 83700 45100 38034 75064 69674 63942 45400 69685 79852 3587 60346 3042 87785 62492 20678 20953 26552 41439 37308 13198 31422 37498 4788 83926 67915 25941 50030 67276 28191 8025 30637 88987 47028 35019 95192 67356 5701 99340 64888 3730 43108 75205 57753 92331 20774 57979 86163 83182 46852 84066 40815 36245 45183 26381 7174 97926 31798 59596 58007 48336 94647 53110 63312 89816 40206 70151 29482 74677 79397 86304 19585 67509 44816 48734 20410 69622 73038 27283 99950 12227 30704 80221 64308 84666 97266 90226 74080 47009 1248 22907 77662 86460 90370 98613 75419 27407 63943 48518 48690 76294 38711 84185 44137 68309 173 3936 13854 18634 59580 26097 67832 63137 44708 21404 34539 4336 94665 85972 74792 1057 77499 55726 20599 42080 4549 15441 44272 35583 1973 45969 48071 14506 11488 85468 84339 34374 17354 81856 59970 87845 74639 90268 71110 87022 22100 89055 52326 11439 59657 55521 56570 72147 75282 81161 52603 77158 60605 58777 33058 13037 35887 41304 90477 99066 48729 61577 25974 16949 52846 55471 34952 90389 32257 52340 5986 59353 39187 66258 95371 69787 70219 1518 47520 81639 79032 63834 72466 20535 94599 73308 74208 82010 83032 4462 70733 49407 31678 37799 87295 19133 94460 1890 58752 44906 68932 34543 27223 81674 15742 6182 34245 99078 57357 34323 91795 31978 31499 7439 39106 41822 2109 58398 90663 99210 53035 78751 66824 124 92915 46291 37608 96146 6928 23063 52027 67518 1223 50693 41854 1697 49491 65355 87782 57048 13612 81946 40277 9359 61091 51785 98825 6189 14300 64322 97733 63026 110 35286 22571 76856 91540 98316 14742 30720 14448 79926 7915 61194 25934 31286 42821 15871 5417 19321 79381 15281 49721 73471 53027 36357 9634 37123 27982 91563 2255 68955 19905 7122 84150 58492 34362 10094 56167 5831 54848 41365 37225 83181 57912 60649 94009 18902 71348 87780 54658 98778 46718 12997 38005 60618 70396 87257 82677 85594 29118 32718 19101 75990 2000 53825 10211 7323 34492 29237 85406 22807 50711 88434 13993 1258 90942 41750 89057 55460 76865 31820 98507 52796 14039 4716 13814 64607 25168 17733 30976 58799 13504 68670 9606 26488 38522 42382 81476 7076 66997 34798 49551 44527 77501 10865 14393 5459 50133 12260 67824 31133 8814 27310 97466 12454 23343 88525 15183 61289 22038 17761 72109 95189 35249 99774 35418 40112 42460 11911 56089 59715 32837 12305 20688 60227 87749 70557 71324 80821 27080 52490 76960 94657 12189 17118 57236 7591 90361 85979 9780 12364 81807 7041 86619 49690 53204 42106 51536 63088 31850 79366 50811 99416 89466 40070 11557 14679 39916 30493 7839 21259 68883 36888 81953 63409 73 45655 73614 41465 15484 26004 23586 4396 37022 67004 39391 53417 80376 88756 86762 90873 11977 1959 51888 39427 49802 55134 2100 73880 34533 73612 93228 10826 89631 12650 71114 12740 29085 5405 70123 42901 1386 81540 10577 28249 34618 78683 39354 28591 73542 46975 38489 91110 54238 26194 86253 11138 94741 41149 66075 360 5358 58842 37544 83818 96947 70205 67288 69438 95992 60463 2662 71983 42566 25936 52259 83204 64873 75179 77280 1998 21077 83147 5906 76653 1917 43717 15506 53043 68729 85629 26227 29319 90763 48349 97179 13234 69442 71188 50034 44752 49635 79591 69277 72042 99114 86018 31674 37120 95195 19845 32936 13038 85232 99885 23560 40450 28860 54970 16929 1700 96065 57869 76600 7156 1071 98396 29559 63771 28255 13680 20888 4747 40672 64221 66426 90885 13718 23382 23837 64327 50661 80101 78806 89097 52808 36259 39170 812 27741 44804 66912 71799 59690 45179 2207 80265 76373 14491 92538 22287 546 99576 17732 99151 22812 97763 44901 78667 49538 49201 60458 59442 27094 19766 31106 43540 21195 10027 34841 87293 32012 59921 10659 79601 28384 356 34759 62598 12908 65952 14133 96159 83457 55930 99217 97278 3248 40104 67944 85301 62718 20204 69562 87468 62791 67534 24186 67622 53271 86388 595 159 18845 38072 42044 25684 85248 90863 53163 20858 44162 69280 73069 58034 77152 60565 89815 28737 89842 69811 16543 68851 34112 86720 90084 52599 46533 72136 49400 45855 31613 49135 89477 44779 26890 30084 61993 13203 51895 73132 77641 32098 6508 43893 72730 32138 13401 45770 78592 57465 27772 65522 23318 69850 98021 75058 74859 35142 58648 77332 49795 61382 65756 31680 13524 5304 27334 54546 5296 26944 48696 87946 9405 57455 2535 71248 99625 28414 7188 5503 7224 62679 82039 83000 91521 10456 44639 98330 2527 84493 98966 77560 43017 81999 61547 19898 43818 48430 11229 36253 26868 11636 90154 56981 17069 93646 13727 41153 13549 50248 41012 83580 4935 73595 22534 52701 43182 24111 9111 62809 87513 99565 8793 3029 98433 92676 41239 64531 20222 19537 72454 62568 67108 96690 83211 92445 72069 9065 36896 72756 72219 54437 78177 26889 67393 85945 41562 77839 56968 97547 99417 16362 41312 42958 7818 58775 9027 31654 15715 37508 21234 91102 15095 44174 86232 64447 61113 30595 68403 63960 38947 83673 89483 61032 79557 87635 47354 23341 59247 63163 28575 62224 27597 1016 61252 19814 51561 37230 5107 32833 36554 84455 6908 76412 3920 39378 30598 7679 72982 98547 24032 90394 63264 56365 99929 17234 51677 82059 49573 44569 51820 92207 86618 98344 11673 95140 426 14387 20710 74950 22588 23041 95903 22152 31845 78982 69424 71246 19143 17691 49097 55591 48472 98554 96326 48482 21008 25271 20465 14819 67748 42829 78859 55192 65385 9781 93156 77763 15221 48001 22035 2380 7052 44097 82167 6141 83287 70520 7566 73800 39077 19026 13532 32096 67646 76468 73439 35243 37573 99125 8641 63138 57253 85934 55645 12717 27015 77151 17663 73747 93685 52731 83916 75548 33303 42933 45209 71773 32451 44182 3714 28968 30021 16674 76132 13224 19812 74286 96201 99575 59818 25567 94906 62781 22045 93957 6316 81888 63609 10168 41141 44692 40402 80484 39329 65119 94063 55202 13762 77579 45018 80739 34184 73856 85597 92136 54443 66966 85568 92827 30546 13450 80135 32542 31434 20332 69193 67822 42275 84556 1450 27592 78110 53388 96192 1951 53524 89000 25697 72314 69266 53166 63415 76051 46628 17190 31510 48306 52834 63133 29661 40711 31089 82057 24546 18263 70932 95030 4801 40558 26589 90318 63302 30499 83609 92549 42967 23986 32026 47835 17109 91816 49105 97149 85680 91228 1904 43533 93853 50932 78379 85346 4274 76370 82027 39966 69575 4481 76548 3046 66479 82217 47702 96150 23721 76205 50738 19840 16161 3257 20851 55440 21261 94234 419 6447 25817 25769 10461 52598 72421 69576 37208 49084 52985 58828 64163 88317 46482 99197 78973 22434 98781 52399 35442 56513 83891 24125 57481 64656 66368 82218 38807 57976 23928 72733 78226 76926 62855 73599 177 97414 76973 5621 39877 61021 95641 96286 53139 30542 51991 52633 22475 92386 98438 44735 36221 56797 7965 71915 83885 68314 8951 55259 45792 45598 5712 13800 88896 75534 19400 49089 64697 20160 10096 88830 31062 4536 75590 66047 14611 68973 31034 45032 33305 80665 75291 99903 48034 23663 69245 81023 94721 81664 65229 57268 94355 9483 16031 98951 21426 90345 44164 46287 90931 74841 83219 2163 88557 75440 52251 31411 95670 88487 45143 10608 84143 76261 9453 29389 19514 20695 9203 41121 46122 8975 57142 28601 92600 91098 97325 77164 38125 86171 97979 21907 4947 59854 22062 46987 81534 80092 28398 89275 56791 34462 24141 48175 36506 65915 96059 62536 6370 27813 40093 45870 22511 78892 39729 45340 67667 29273 78052 24115 14353 90774 8117 78241 13243 12086 27079 64038 82754 32180 64922 73092 52805 69062 63770 335 82846 36098 54396 15141 9390 61330 78981 68211 10614 1164 2991 5864 2406 99683 51746 58073 24849 43629 72015 78761 10838 70634 35621 37938 56657 37295 68843 46484 83734 93004 3124 26745 4366 3434 32128 60685 12168 41355 28490 58580 13892 94870 9211 54167 97608 69822 64412 26900 19877 93459 33934 16247 78888 42664 37152 58352 93727 12568 43088 29194 56588 42519 55278 55274 74171 98779 30763 91001 15919 5434 86624 93248 12675 62534 59371 71612 44844 92710 62641 40607 9562 66847 44344 91661 9637 11247 80684 69000 88765 98138 99991 22077 40883 67636 77358 25286 86227 64092 31200 21458 39773 50082 58904 55642 43084 6393 86195 61579 56383 54439 30825 92061 11002 98534 63673 88913 15589 19020 64301 14348 37540 87209 88754 63994 20381 30571 64787 48170 21376 39337 95887 63678 32063 75637 4588 85494 47945 16080 39654 42883 33407 64329 62185 46331 6923 68301 17720 77981 31989 57196 56868 5161 54360 79066 59228 20553 60205 17843 88883 20881 96505 47571 27049 81650 65062 31371 96719 36493 49226 40780 29084 54077 11654 9783 24968 8495 12008 66891 57035 49246 18683 57316 46283 59522 3062 1227 64377 2004 82467 32147 19298 89482 9262 56589 96283 17390 6949 13650 7960 81481 64808 58737 33344 71853 95867 65358 20958 85765 35861 17120 47320 74002 87482 90730 87941 86254 51441 26382 55016 32413 43590 68742 16483 9426 20282 73302 24258 41904 9362 1966 53240 86260 49815 93417 33770 70598 28697 24810 13265 78119 77904 94585 56553 75689 83511 44160 24466 87777 94279 98357 30815 57116 98224 46629 24589 56500 62284 10996 54745 2696 9484 29014 86104 58045 86442 25097 59188 61672 96639 15826 94675 59765 49619 7646 39897 94873 32652 1099 3539 50044 64134 81104 65557 29 24724 15088 58392 24964 83121 76108 66874 44464 84271 67586 76271 17436 46323 20659 53226 94586 70910 18963 64699 43541 91123 68104 34186 65536 59573 4106 59523 12097 4409 848 70783 55076 48896 66165 47444 19910 89871 46308 18094 10516 82224 64586 1000 5866 78116 82842 87664 90980 9951 30607 84106 24697 63610 41220 52691 97615 36010 3226 31457 99143 52087 63184 95644 50912 45552 98206 92629 56665 80250 82365 81654 74357 66322 74032 26116 89900 98710 74853 34332 85892 62271 7158 57208 88049 54504 38378 48481 16881 32392 15011 21655 30050 18735 58071 37972 8210 20272 76870 46099 14403 34414 84697 86870 77301 28539 31774 14636 62198 35402 78337 51077 22228 68205 50018 69646 51430 2148 27279 40210 42474 69449 76278 13638 67671 99731 21010 93833 98505 52839 87682 39840 37657 77976 3780 27136 35747 38814 54740 58397 51952 61898 11335 79175 7544 59555 32090 32381 45764 74717 41150 63056 41354 97652 80013 82918 18343 65834 55268 1047 76414 28551 55299 84707 35414 31836 8089 24934 56765 40731 26074 80408 10580 22106 20409 2157 91069 20095 18271 74398 60986 57210 11099 19941 81753 56775 81933 1144 82685 87533 13492 68535 27714 42818 81488 28769 416 74553 7796 50590 94813 31941 67296 72655 89960 90170 5739 61450 27248 55643 66326 49118 82657 93916 92156 59243 937 11786 8518 44611 96144 64116 21224 68956 42986 93123 93089 15670 12670 43537 68233 58662 8545 67616 5990 3035 61293 91136 24597 48152 59708 70272 23974 27958 61156 38389 16737 30199 4408 40339 37995 81821 86940 14877 67583 2377 31723 35972 94978 48570 26296 56450 18243 45015 75823 61792 20808 37400 74826 30958 11276 30348 85988 66784 75647 59540 41816 75820 76963 56269 8867 16344 13897 26363 56709 29921 83894 72752 85538 39212 92085 52614 38173 70989 67490 91981 5292 20912 79717 41151 39029 20833 72018 2921 73273 93368 97024 5385 8642 40227 59178 45093 20760 31033 59905 61589 96762 73348 94250 91496 87519 81261 3561 74290 74850 11309 91740 45571 63443 96877 43120 68698 56310 16504 99360 92859 10265 28596 30227 77401 1991 15970 53523 156 85818 38876 43180 52665 77296 43330 78356 45298 97111 98786 30945 99613 21416 7255 25796 42395 6486 41578 46087 24630 71996 42037 2573 61318 12214 44200 59602 82401 99290 29260 90346 18077 42938 29407 39257 52903 91157 94527 69677 84186 32590 25356 76822 75535 97022 50514 17088 52860 99430 74921 9687 29071 83474 84867 20837 81456 60993 67052 39111 25623 59254 46458 50231 8746 71493 77255 18450 47844 58630 48532 57660 48664 92183 8413 9351 5804 37998 14030 93015 55803 66801 19795 8469 55575 74776 95213 38248 49581 91968 8460 24940 81926 99069 37746 80526 47937 52924 2018 37483 9763 76436 78617 55528 86728 22173 51110 49349 43459 95352 91778 46041 24265 44290 72849 58251 80770 22779 72810 5291 46657 95768 80290 54043 59720 13614 93059 63785 22241 70677 75828 22432 94949 60454 3932 58698 53902 66712 12020 90100 70842 70981 52051 47049 6098 7227 63141 56326 65401 94583 77722 88332 2359 43015 26329 73359 71962 5099 89745 56208 73923 71783 47073 33496 57114 9418 93899 43662 84202 29808 76458 82614 86381 78573 33136 88996 66934 61072 45416 2685 36864 1559 25583 15560 53381 52837 50488 33192 58115 40850 42205 27823 32619 48655 60761 64843 76791 13784 57617 38858 94016 25027 48126 92731 57717 63620 12598 72801 79292 13554 12829 62085 42238 8665 50040 25982 55229 73379 69025 38069 50505 73924 97261 34589 12108 35738 76954 73579 39556 84729 49215 92073 2477 76434 27761 47592 61678 30129 41269 29170 88657 25729 71098 80653 73235 23702 60802 89811 38091 53457 74127 29436 1540 35245 12846 45272 36182 93539 16336 68363 39069 96564 11191 12502 44780 55021 29339 27179 88839 1820 74372 20671 69753 22561 87367 47744 16552 28449 85948 64913 95470 95171 97363 48823 77695 57092 88934 22200 39443 74424 2033 31096 6280 68124 13103 49516 73857 7995 20902 64589 85816 1340 96024 18681 99769 93427 619 27237 82883 11394 25502 31375 85941 88882 27081 9723 4061 50900 59775 77508 8790 35367 77712 20221 28914 14588 19863 96262 25062 66256 74615 51500 61585 3964 33025 99361 1296 64709 94573 93082 90643 51467 19008 78843 14763 29540 71096 42742 11031 95624 43117 27472 55539 12640 34579 63284 35463 94486 21834 92752 65893 79718 54907 27908 17205 29578 38110 48037 30980 42502 72949 34205 13099 18718 67541 92740 45601 14936 48878 81703 33911 31799 38480 78679 68070 45361 65636 36479 51573 48106 85753 16896 88606 72651 60573 38562 53379 97872 36447 89471 97187 62065 89360 99915 44390 81739 95627 21702 85512 62890 88957 74682 13147 43012 68796 77540 63676 56937 43356 63064 45004 39686 28379 11192 98551 15812 54942 12955 96858 28161 85883 47879 68771 66291 13202 25255 74865 11773 94509 84615 78111 32122 80599 60260 40539 31607 85150 33076 29861 36836 20245 13281 24753 43565 24314 69812 33900 17943 37975 14945 3928 91631 30779 86781 42063 34040 45737 83083 96463 81010 30967 46785 46879 40864 38851 23027 46824 72161 56837 19097 92033 35535 96589 86763 61311 90757 32357 60068 47657 62377 53712 7141 97584 22227 11729 4352 32563 53608 86822 99470 82025 40466 67120 77273 22707 86039 21277 71756 46728 73922 7793 82176 13522 20111 9973 27497 94871 27476 55710 96546 20962 27810 30819 750 19393 71810 17151 47710 79318 37296 58831 3506 94672 28901 83188 86848 5448 15328 82554 38174 98794 28653 86189 41389 47860 64921 86168 22872 83832 86766 35602 23197 75166 23358 16265 94273 23851 34296 3256 68573 36926 95075 88244 79759 43958 68675 43653 22609 4029 65417 45330 51749 14601 60469 38360 55236 75772 10380 75748 54628 84579 61919 22361 9029 14858 92508 12541 92451 30622 93107 88880 26918 6278 36543 65202 19589 9928 59042 6634 57472 77807 60777 28419 51901 96914 53926 50598 39776 21733 87075 8104 26893 26543 32416 52869 12577 80974 22095 66224 150 17698 18152 18487 96888 65468 55334 55995 40979 28933 48187 54255 56186 50189 30755 47757 55948 19378 61292 2343 10356 598 2766 15908 64400 16931 80261 22240 97649 63176 69863 89950 9921 54747 25600 7198 92210 40378 75933 44444 28667 31073 23054 24644 20592 31797 28185 55523 98815 55682 27985 1920 1304 46647 92925 25708 57745 74579 3827 87893 48759 68727 21875 52470 1556 66905 84091 91919 88829 33970 44003 96240 4346 74352 61938 81502 96377 24461 43143 86477 98154 44091 20682 31071 69642 75936 97561 78504 66700 40790 96464 96692 38197 34403 18434 86209 10132 50905 48697 73515 35340 35011 15139 83399 78511 29510 73165 64826 72033 91538 52173 2153 49334 31635 96722 78561 89961 64081 53500 56641 25950 43792 50252 97723 73215 72473 96066 17489 85842 82018 41005 87688 96010 38655 57967 96798 16404 64968 98845 22822 7559 28569 89773 23189 55863 69615 5400 31908 91177 66572 78266 38293 36053 32771 32249 8944 69991 77420 44736 81350 52609 99987 44140 51451 65268 39479 96817 10582 25319 97242 91535 76501 52635 52844 62862 76482 62490 21407 43570 9769 74387 85834 58618 34050 3298 15283 32796 74478 4148 48396 28071 94882 74346 24161 89679 29595 93547 53237 65261 81913 62196 85387 21634 52959 50306 27547 32198 20644 26502 92295 91369 19865 7419 85098 23583 26359 20579 36533 83132 62630 30003 33307 36407 94255 19073 58741 39791 71486 74024 77934 24766 54720 5669 16884 14614 36076 71124 73511 53195 74134 78633 83951 70063 9487 19636 41627 6623 51551 26567 23716 63635 77537 47204 69063 49522 22730 72235 36655 89650 74786 37281 48566 90680 37469 61786 55461 75814 22886 36367 89913 53850 28334 97353 73657 44340 5596 67632 53408 66685 21430 73528 55751 16506 17343 77493 14120 30510 34532 79736 84834 41795 88225 23855 32328 60238 34183 21862 72387 38324 11236 53045 93553 57267 25312 19307 94680 65012 44231 11766 59627 3927 16650 14416 49577 27359 85646 24848 30462 1529 52294 27940 45250 88384 93597 12233 54973 84085 43134 62726 6051 25794 88905 33295 67581 72369 66473 86487 74405 89652 28477 83884 56475 8243 14009 84886 85632 36377 1841 96924 84843 98919 40405 77716 83957 56093 62826 40694 35039 6946 27007 43966 77029 80981 90140 45841 94883 17271 4369 44008 94265 95441 34154 80984 33117 2252 16381 70759 42701 9879 82966 53572 52315 19374 51078 75597 25942 34424 57858 58531 67415 33227 29347 64368 22853 61802 73122 11123 62637 16569 44041 98722 47098 63144 90356 53501 62728 20543 60321 89176 42343 95745 64468 39890 98772 15697 39564 20578 32409 63893 59806 64702 96161 24959 8980 11625 36853 58168 62257 28677 21704 78836 16260 57239 46995 71865 48308 45858 85966 30042 18115 73075 70399 2191 85936 89403 42593 2417 69943 18179 67388 94635 17427 43265 20251 60710 49102 62603 47500 68740 23360 29773 22835 94286 82277 72806 59864 78318 28675 35488 30756 69676 17803 53489 46408 61400 98714 35752 38883 31312 36469 87711 1639 90082 96111 93991 21095 29034 31288 36023 55269 64954 14828 75740 39697 68556 19672 7193 91693 13300 41268 61668 64721 81864 99462 50958 25591 65036 57178 36410 43584 66584 86194 69777 8904 42306 40994 44288 71797 41984 56088 90502 36180 26414 72704 15701 77480 28397 89413 24850 95664 27287 30345 8171 32460 67437 64036 80549 8728 46300 91595 19282 89198 64307 46499 35311 26681 3620 59740 76407 20791 69364 14769 97410 22924 34709 59331 86139 58530 99411 45575 15134 59050 49552 87933 82980 66304 22729 84650 9704 55858 3458 14063 77452 59418 88601 7330 46539 71782 15329 91642 76804 20395 29348 13942 28620 82714 67433 38802 8203 81769 42804 73773 40965 21145 31246 23693 32151 30879 96177 56828 8748 92985 88335 44946 93266 95760 62052 57000 5359 75551 47453 22396 61279 89487 85828 27410 54832 49572 37810 66480 38548 91825 84721 70486 3826 16934 81321 59712 8234 79068 60376 62802 71207 93955 58683 86133 11882 94325 52576 40361 67672 96442 10407 93593 50296 81166 1101 84558 99287 36461 30633 87030 78429 90506 44411 89333 71149 96995 82366 79503 3418 49449 14687 88724 95258 69960 66204 17026 60776 8583 18788 99878 49125 41443 78063 5253 14725 12284 91472 51600 31446 49503 68510 904 20513 1626 79015 59768 97500 33936 36777 98918 56066 22843 4505 55496 12381 36403 74001 36574 37990 61303 93878 34187 89979 96555 28285 42751 25731 22632 55943 63281 73276 80635 53697 25006 96559 13697 57532 28102 57592 68440 34020 21225 29610 10184 26305 78589 25005 81713 65361 98568 84858 65645 28519 15119 72475 97079 14055 48985 95542 1350 10661 10562 10106 28430 55646 72144 24154 13090 69537 24204 62786 2714 57444 34025 70261 57498 68018 2098 58588 85799 914 6847 42006 39682 79082 18924 28135 20315 23682 9202 92412 1898 46895 70329 45408 81593 89620 72474 41207 90877 55139 79135 24015 52192 32464 57562 8588 8895 64774 40382 18667 50097 55873 34822 70659 65214 1560 79494 37146 6241 94151 24288 36048 22285 40668 51958 23010 1348 15661 73600 85159 68905 20206 35566 816 78623 78954 50169 66013 36817 35220 84860 44811 52630 52329 98183 13155 15455 76206 76200 66341 10653 58553 63733 14640 69832 1023 38450 28532 32373 21880 75485 30627 89785 63686 80673 25564 31212 68694 7762 24050 12083 38752 86532 99677 85690 61620 7786 73783 33439 4683 58432 65118 84571 68722 7125 64708 14938 66236 90126 96801 12587 52234 40235 67960 52659 39103 92898 66406 58314 42656 76943 16121 34481 48836 48022 41643 95268 8283 47788 58184 30473 35452 57050 67485 37969 25208 81242 54438 68764 53410 79107 54153 72102 84628 15801 1474 7658 41972 9520 22724 46493 11987 48536 501 55402 51923 84418 72741 9739 11634 85235 80319 30517 44302 32061 52148 87967 90808 71501 71539 79100 40661 34824 86264 89808 80174 36145 74818 31176 51259 61761 39844 9460 49460 85876 94961 4942 15079 10787 95684 88787 4970 75792 37499 52075 78288 35616 21309 62125 22395 59823 93023 24300 50506 14891 52750 1745 31882 7678 73882 9001 45169 6714 55454 3825 38739 19336 71713 15726 30335 43426 71908 78243 12863 38666 14260 15840 63600 41241 84043 43934 62948 93604 7939 15645 1620 71329 54240 50383 22702 19611 2959 17296 6871 23531 84583 72727 1915 54446 75031 53681 3024 53247 17196 52775 30184 33296 47709 65610 96450 33480 74440 46042 88073 41675 52214 36862 17044 42239 35594 9883 90515 55885 70572 85532 16328 10846 80672 42950 39962 49156 2159 2324 37034 20044 17870 37037 56962 87599 24958 26926 9502 6829 62474 26795 64763 95400 17964 3267 86538 7252 17580 54706 10590 56757 18215 61856 6967 28315 65807 53592 97180 62516 5378 91304 67638 35461 91934 40514 29809 16252 66838 95228 87504 59736 57893 30802 40873 49547 68250 37894 87699 43734 15009 62744 38783 58726 87717 2172 49855 38513 95597 53638 98546 89392 90839 17124 65526 34488 33963 71475 97843 36621 11029 2440 86604 749 50842 30769 56159 78101 55452 62480 776 52636 19936 33491 17649 57076 79707 63386 63777 34038 63083 62004 82643 75448 29676 97206 34716 63395 18997 52503 2400 19200 32436 19173 61066 79550 74791 60611 34649 75812 32325 58972 48393 94506 14901 11980 62542 94597 72097 78285 34386 14041 67100 52402 70068 75626 11794 47787 79293 66233 75353 82760 28656 15136 76706 21846 95666 10498 11356 76550 70569 59654 97575 71944 22164 67592 48792 64569 47298 11134 93952 44911 74022 28563 43889 46239 89127 12173 66290 99549 50357 61088 51638 5447 11677 84299 73371 5096 65410 23897 88918 50167 4704 98247 86678 72367 48773 14330 95123 42294 23891 22155 68136 91412 90855 67939 57715 95545 84098 34300 82844 37025 64744 34090 26741 48779 72319 57995 33738 67585 38105 39953 25346 15395 68691 56030 96242 54479 16016 65300 76052 70567 12834 82053 35437 79519 14789 48693 6603 89820 51123 12594 36081 3796 60536 37519 97761 38329 28717 35330 71299 18546 56033 32881 9301 42053 64198 37118 86634 4499 32559 32499 55546 48359 63768 19490 73347 48588 86514 99934 72773 14621 72514 1080 15856 96515 77958 96295 6437 25844 83775 73155 64932 27824 65234 90498 64595 18253 52759 61801 673 77264 42740 81995 20085 13671 65038 89501 60744 28724 67194 50829 26909 73096 39486 60727 14534 89259 91904 72103 21758 16044 46597 39360 79549 54547 93012 53741 39454 10545 35162 29562 2783 29195 83131 60726 17890 11666 16350 67669 65090 21400 83705 96399 3738 22409 35771 31159 24881 83332 90719 77594 52384 46781 34626 44427 87503 53842 53003 99320 20253 60631 43177 9656 64405 26013 68807 44304 27919 26767 25836 87007 32546 40788 12033 16936 54663 73311 36520 47537 18572 47091 82732 82273 68453 86245 16775 78793 66618 71590 66059 30078 91717 8977 10077 96492 49410 60241 38756 79868 80244 31754 10207 21869 90883 97245 96327 75849 88138 99401 728 40503 14988 58293 52463 52182 33744 7487 76238 36006 74055 4066 14551 41897 72338 86659 13792 9971 32429 20944 58463 59967 64419 98008 73108 33636 57800 34082 64584 25782 33144 26645 82982 7664 68935 31816 29252 94846 41343 58386 2517 20642 77217 83613 63724 76067 85821 83497 95349 98707 16542 58348 175 56637 6895 34853 26652 9584 94057 69902 53967 94762 94333 30917 20816 16664 49751 69417 29857 45010 25134 6082 25822 6838 12322 14463 9728 15571 46906 25685 697 15763 41584 98529 47840 18650 56652 82127 69247 49036 53026 90305 65836 65050 52298 90381 54235 9677 69168 77913 49252 45228 77677 85835 34735 5384 30419 58015 90027 76216 26560 36775 19157 10620 47402 98104 76467 27072 19033 11803 79752 90621 36855 62648 1194 5230 94418 65549 81727 10778 6533 19233 96116 91366 83306 74565 19826 91395 37929 31994 88682 50219 52998 65518 36575 56095 47418 93807 69746 51737 18432 15240 15126 57581 64713 88264 77124 23724 24407 85557 25215 9310 25078 42617 26230 91765 25294 28487 786 34808 45490 43397 4924 25771 31572 48552 10898 33325 19924 89844 22939 35397 62804 4521 92547 6609 85665 43864 98782 99815 85823 58375 71211 33783 46846 24132 72491 79283 58351 99446 21080 76097 71597 77525 6817 25627 87455 35047 98280 32606 54127 69857 26805 96827 82024 11202 28831 5586 42469 2021 6859 66393 13948 33481 74325 91570 95829 7402 25522 84593 15925 29018 97354 72858 66431 37201 31660 80060 87544 43736 8340 39539 28407 93133 3325 6176 33515 26987 48974 93030 31042 36569 81047 35681 2842 23216 14222 94356 7543 51225 35492 7541 16321 81700 18767 70896 72278 96299 81673 99889 22330 33982 48018 40845 10964 41779 78757 20827 54691 68204 26832 91516 93789 62687 75975 42757 98205 41883 2534 12906 89553 43732 10734 15226 60215 25925 27704 19388 13500 39093 66036 66458 97352 63216 67465 85503 28514 67504 96648 52253 82592 77043 19045 1912 36605 66081 70729 1743 72218 22700 31216 88762 46912 54118 88082 5940 73607 19768 6511 86052 39796 82605 89282 27675 38729 49698 4282 43804 92884 12968 94848 56955 71230 67396 71472 23896 68811 60875 46894 57899 75630 35483 39694 70902 53904 45474 95632 31402 72045 30694 50716 7897 3944 47105 8859 61528 47861 41404 18694 64861 20705 50203 25644 48884 84930 63147 50267 17505 79583 77382 82462 66893 65736 80732 51355 27477 98323 5656 46169 10728 67720 80812 8720 25309 2785 57575 88786 89914 183 1452 97399 98261 84267 32950 93071 74461 75051 65581 53363 79053 23366 49128 50059 89452 50239 4223 41919 55806 13367 16865 24629 27562 34915 68576 79227 31291 3873 3507 7547 87212 60301 52024 12380 11171 61063 3314 98423 62895 87164 32092 58151 67370 95505 88178 60819 6304 70519 75784 18389 70052 32951 51848 2996 27858 28387 8492 33622 61454 79696 71198 17749 36148 61927 31695 61590 74465 62919 39420 53798 7512 3014 37435 60525 82442 34487 86377 54029 37007 62183 82911 85621 92911 5257 52680 68231 8508 959 89221 51987 16420 83610 93661 67180 18031 49606 86564 69299 9937 95743 33330 29932 58452 78865 96749 21059 26009 24652 3723 69741 33131 49070 49414 23678 34366 11532 84270 18493 45128 33243 32286 54988 16821 9819 98974 27041 78025 66706 51590 71725 61011 25224 98798 85391 64687 95619 89253 24631 51364 67631 61341 25574 59118 3914 74016 83137 50440 26250 89387 95424 59275 24370 64503 99326 21529 99672 44018 16957 37949 6247 27406 62550 93305 15446 43715 64967 3870 2285 56786 90673 20538 60333 89321 34022 23963 34442 57302 81318 35459 40135 41081 59162 41328 37177 96169 66499 56100 55110 40201 26967 47335 2779 89362 58583 66867 34950 43949 23183 83706 66380 9522 86898 40585 61491 99504 85598 17071 75624 35151 5642 94962 15164 12031 61001 9410 1593 9014 65235 57089 74897 36295 53062 93488 27787 65208 52670 97402 12699 30538 42187 21994 89776 85347 6105 71880 6965 93713 52468 98694 45135 37013 40244 28815 23638 20131 40910 85964 52357 99110 65684 79385 55459 7088 61939 25263 75881 64143 45332 18248 45875 81283 18987 328 15398 77482 98600 24544 26813 67872 7765 44840 44921 60425 49827 90519 78421 37543 1942 82106 50568 57043 25829 90488 43988 49502 38335 45815 6360 96113 42694 11150 32825 30838 69781 33384 71400 12287 12133 84316 78580 9709 37711 36177 82544 8817 85575 54066 36606 36431 63148 96625 96847 69164 95940 35319 37696 82323 77809 15969 91543 8227 44172 42171 16320 82473 88103 91953 39718 61204 87973 3903 95040 31393 88017 76332 52933 84993 56710 68799 47475 55888 60331 11749 83429 8852 47066 17780 77876 94668 49264 33460 5936 93378 28194 67660 21340 23232 99294 29996 92139 32920 34941 40604 20561 44978 21896 70839 17491 74641 25 78310 194 23817 2648 86975 23150 64024 24360 89451 17719 89169 24053 32269 93351 41588 14633 89260 45317 2673 79386 41856 4183 18224 41426 37893 64389 94277 77083 44070 15135 36811 43750 48459 98403 75890 88587 33321 25773 26908 38996 40791 18372 74538 55050 33917 19711 99354 35773 12805 6637 92982 99310 77767 51118 31196 29036 38289 83866 74580 63341 16262 25906 43037 67744 10813 51033 80873 8466 20486 86658 62180 48233 68676 65936 47391 59824 86126 64546 35235 36702 20403 1753 37455 41128 8675 48240 99900 29094 12957 8160 84664 97417 80058 40435 98700 99921 35549 57812 51501 91761 58016 27458 456 67123 42278 91830 43302 62477 72237 3556 55758 32167 50934 87406 14593 61149 44834 78519 47324 28274 77613 26085 3947 55368 2316 46341 49462 39125 40738 35615 16756 46195 17538 83661 33989 31713 77884 14806 63402 60877 15778 1463 13068 21809 18970 93480 23747 7196 91147 65218 55940 9782 98178 22044 1542 65937 17074 58753 33342 51186 82682 47297 31961 71178 95722 66985 72166 17678 48277 52964 10396 96 62564 87166 50919 71804 38938 70046 93282 77071 64265 18907 91263 51061 2258 71970 44557 44566 75652 77188 52442 42024 71456 63007 21089 9425 30236 59012 6662 50361 47939 40992 52877 19975 50689 76386 77326 17742 23579 29532 75062 1197 19357 58050 46789 44807 31808 87051 16927 12051 84523 28584 30818 24000 62485 75075 88311 59208 33924 59194 18139 85957 88951 53742 10706 66244 59287 63142 24689 10860 25301 3440 96323 95883 20790 42591 58938 7865 21239 9114 44056 30083 33659 21147 18325 40575 95015 57697 90240 97194 24524 10333 15409 8559 7913 19106 18882 10631 67760 27158 47141 11944 68845 6523 47247 57654 22813 92231 81949 22711 97133 22256 65576 13421 50095 9600 77074 96336 65898 96665 76836 23751 27599 71003 40146 84385 784 31425 65619 96601 7372 32903 909 87528 65616 91506 30455 80755 59309 59644 49139 78222 97185 27962 29969 92659 35091 96758 80137 7516 71335 16156 84830 1633 49717 70658 71255 25854 47489 35287 37080 16361 73866 12765 20897 36486 81202 72355 8972 97918 42328 91977 28180 79761 57292 23811 8945 10104 48495 56041 42252 46292 69075 28000 12194 47199 95170 89807 66957 16081 88250 45385 74898 51715 95548 14651 25996 20976 13875 44068 37943 76139 90963 93559 19951 95764 18219 16545 52033 51562 2931 2823 83054 10048 66933 71900 37839 14627 94038 24025 88425 45439 22239 31542 8558 16147 49531 35121 19987 26082 54902 15994 89542 95621 74180 26037 16264 363 12112 73350 93943 8483 73828 4016 71073 66949 74712 93367 25228 39412 35218 95658 34018 17961 48434 17956 59400 91172 75631 63229 91383 51158 56522 69324 95127 60725 29789 84637 45281 29424 74919 73547 92209 66546 8120 29604 87397 7881 4552 80032 8994 76301 25212 80523 41303 42792 91272 69651 92328 72707 9790 30072 74778 79161 4893 69335 12321 31430 86709 19236 69899 35575 53943 82450 23865 19135 11161 67099 12976 62589 52410 61506 80220 82152 25077 22883 66924 6700 64802 40142 63266 73303 13980 9658 71276 40100 37824 61078 5908 62896 44416 36096 45824 40949 22445 97335 73768 32140 37050 17208 56377 45302 94619 9654 68664 30850 73435 95306 12704 16547 56260 62759 51438 50950 60895 8938 28618 64882 47022 7580 43103 49737 11571 11474 26341 7179 62688 22717 21465 23307 86318 77598 47754 61168 46362 71263 80206 31927 37252 98620 7480 70020 62782 8361 41107 90890 19675 39506 77654 95158 57152 50405 14383 64380 62064 37886 31995 64751 75446 89067 16702 20038 97281 60468 47623 85101 96986 29399 35474 44795 76503 34119 50504 80785 64583 1918 83249 26395 93845 32639 47103 9586 20487 6958 2700 33322 7982 51189 8231 15662 33350 88464 21554 53032 13366 39448 60722 45384 80185 25359 95031 24985 95816 34590 61623 43576 94864 22786 88463 32880 98590 29329 79824 8621 16455 43897 25117 79261 22574 38241 4368 7942 62232 30151 94344 86423 26138 72490 6717 16683 68477 67318 54460 70813 89327 26447 85478 90342 30449 65532 85540 94014 31749 36535 27034 73406 76420 3188 59467 52848 49949 9548 69700 15443 91515 17494 46880 92302 79809 21435 77758 88826 85174 24380 66556 52819 10525 87517 79120 89586 97768 22817 20647 64517 89397 45506 39416 13938 19140 34197 49398 58342 95697 22618 65837 25478 34973 86255 45348 38155 82246 50056 16877 42819 56607 96080 24349 39667 60501 86562 35991 19784 18918 79750 79042 97227 74117 12068 20297 94143 97656 14460 7653 36203 25192 11642 24580 75848 12701 95357 70087 98567 57335 52114 93142 74530 2610 10404 57348 49793 55658 27840 8334 62384 37601 81836 808 49866 88391 11397 95932 72398 28433 70504 90638 5873 80867 77402 75981 95234 9898 14207 55931 33189 94327 21721 95281 789 7404 57284 54498 21283 67097 28899 48627 35655 4350 2788 91206 67847 22654 25860 27694 41565 27244 15830 50953 69854 60465 51972 58575 11058 18057 84001 78947 91622 32326 8767 25908 76050 87692 84256 46369 89039 69244 80067 24429 85829 67635 43454 58746 57287 29310 31451 84820 99189 26108 32609 51774 93579 7344 49536 78848 36130 56992 95422 69203 51229 8339 66727 70751 26881 45137 3234 2202 39167 25114 24417 59375 93716 93924 7744 74066 2956 69473 88486 37899 18282 59812 44913 23196 11941 49276 20809 49134 36498 12100 99308 67020 52896 84991 49275 89139 10995 79075 47613 57319 22584 38059 81374 20859 11676 41117 83652 48870 38272 74863 41274 41135 24618 69485 44899 63671 39958 61151 8988 29172 64197 62507 65318 74122 63828 43684 77404 58420 89389 76826 27574 94348 7999 83433 68705 40502 49350 17546 75563 69400 26525 47416 10127 59269 88649 93942 9459 78523 69873 50751 35083 14706 88222 20029 43981 1090 51900 96621 94026 82498 74040 88828 75014 3454 23200 90846 85561 37904 57304 66999 36315 45116 62439 86930 63280 19655 67463 60420 38680 32258 24310 68167 87892 31412 18056 51412 72742 28093 51218 59410 43340 39439 78403 95295 6955 91130 12464 1960 47471 93895 21149 72509 86286 47793 34726 9766 24348 90933 68173 29723 8597 74574 83260 84997 67801 10692 29061 64501 22472 31185 12323 4916 61095 69555 78640 65867 38905 61214 37903 90227 70088 39033 68298 44291 64336 43908 40853 25220 5038 51574 14100 12139 11870 88058 6525 20755 14758 20803 99847 73526 31464 29655 31087 25855 14646 37776 26374 55137 43939 70685 94230 98088 25473 35174 42311 16005 37158 35569 8684 17163 56235 68254 36345 51037 63980 96998 40117 70853 50865 23506 96664 42452 5577 67690 35056 84011 19477 24134 56111 17012 55365 47377 21152 45728 58999 95791 38797 63622 94478 72755 55220 96667 83876 79483 85668 43635 66548 75117 24487 99128 338 7258 40796 30230 65821 34685 11018 64536 1367 18148 16071 15947 50825 89656 89838 16711 50004 60794 33182 53997 57027 55961 95591 26510 14759 33604 74052 79856 7824 5714 80663 55811 18373 68519 29893 73090 41305 99646 79563 1010 5342 43848 78786 34778 94941 22804 8647 86463 16396 75537 71045 22367 52747 32763 56712 32631 62680 60922 93416 34029 93341 55537 91517 48594 96200 78787 48612 1537 91837 62087 53404 48027 13946 46471 60990 142 45245 76245 60733 87469 55167 12475 38240 84103 40059 60161 64077 7791 23885 93548 26910 89147 76483 38373 83959 33537 63391 9217 69047 40231 2451 86005 8683 87019 70900 55985 6132 52486 43404 53425 19287 44386 83927 57560 60781 88369 20582 68747 23375 46918 7672 83626 63242 24168 34252 82084 92895 70062 96119 97132 57698 42733 99623 2973 44465 12761 22911 10673 22823 3214 67623 61496 41536 1269 90427 75383 80623 26512 45671 47254 30479 30782 35607 27992 23658 57394 88085 35612 76424 92735 95411 37765 4283 8646 49496 7436 67591 39511 18208 61251 90235 64779 71649 2998 17928 61663 68117 80639 30773 39923 59337 2549 62116 82854 56988 12585 14654 13255 29917 22481 20273 51700 76099 11190 59217 89048 48300 81950 54985 10185 47499 39704 41685 94110 8177 6462 41495 1241 842 78871 21359 72833 45578 44205 3396 61145 43215 63934 20895 88053 93759 81560 72073 66277 93350 62172 75913 90215 37597 79339 70756 53935 87804 8612 54976 77483 49641 53149 36335 83752 6565 45437 15468 49455 25282 58143 26990 81819 22000 18723 58615 6656 69144 97151 68110 27484 35948 55727 37168 72381 93132 10551 74937 49569 6461 16416 76697 53650 72930 26927 38995 55232 81030 11382 79723 39929 68897 98390 18201 56436 80895 89663 95068 6043 61492 3651 41397 94186 78648 8709 48412 69589 26820 9199 13458 6876 11089 40236 55766 86485 36197 86872 85719 3578 99639 8118 21887 25858 59481 30931 76276 48372 66200 73169 72601 82504 77174 24100 84450 5918 57980 12111 1526 45295 39332 65054 92501 922 2762 13510 64170 11268 83606 41789 16616 68202 46089 12443 27718 69882 44976 86893 92699 63742 58446 43819 9960 77269 94120 34564 58236 93580 39825 17488 648 61433 2326 58387 93308 44716 36649 93570 4677 76437 24746 39565 54054 14931 92357 60914 1914 62801 12383 9785 57880 2007 50114 20449 27997 20527 76089 27922 17677 5853 86685 4181 84531 37999 66316 85102 8544 61628 54032 34583 17102 7278 46836 63983 27462 84970 62438 72495 54465 22583 53891 34135 76487 28605 62405 38422 52504 90219 99117 64934 87790 36452 56971 17957 53340 28196 9371 74059 38472 67884 78815 50794 39207 49731 23791 99643 13008 28757 47917 97841 8156 886 29605 73742 14205 99767 11619 14046 85772 96536 42267 56347 74680 65420 1627 19453 86657 63343 73920 26163 525 85814 15035 62365 62479 74606 59721 35598 19071 38743 74729 65679 56240 81005 51789 42129 98172 11222 75730 13472 76583 14266 4847 12290 35605 65838 19384 2817 59295 58611 59564 98513 54824 73229 24063 66850 15931 17428 3486 74629 86241 26123 41417 75949 17122 58765 75822 48389 95464 99214 49765 45349 29212 40044 91654 73609 88241 30277 99745 18871 12082 17813 60490 39850 98173 65995 82319 37114 84678 73947 23576 27697 69928 51963 14281 59631 83122 95398 56090 29634 46388 12400 44236 1561 91000 49860 46823 43241 6548 34938 24722 14022 5067 98252 30357 40696 10312 35848 43279 62231 31213 48707 25851 20429 67853 90642 1220 18933 76799 83815 50516 68768 93319 50174 92385 89440 17294 72659 22766 67827 21154 71070 46988 72856 43920 97989 36823 30866 23554 50878 39859 5458 93062 45050 80150 60623 15228 5041 93422 43604 91733 50720 6686 91799 80696 20376 41452 47451 5745 35266 81207 51560 74994 66410 48769 25634 18174 37879 21581 3013 1378 88027 26627 8494 76392 15514 31550 10454 10343 50304 40428 93304 19443 91326 44813 44823 86752 92344 22910 7295 22558 67841 78965 80993 3969 14549 80893 45572 85268 77591 57156 92606 23051 59406 78050 45514 39200 47076 80501 22515 86191 76784 74542 4607 2592 80888 35772 99194 45739 86089 6973 12331 26003 40229 55194 25273 11885 3752 9411 46393 14168 38594 8516 23386 52447 41590 64184 13774 41669 16986 87498 17862 32650 26613 51473 49138 58888 52920 31485 94380 11795 65878 89648 29515 12098 42023 72836 95116 44586 21670 63510 55311 11922 21953 77620 26466 60596 14078 5109 84312 28960 1696 37833 24661 17239 34255 26409 49305 65034 11179 65357 2559 41384 15324 17646 88259 54632 25789 83232 98362 29448 26086 94706 60189 97188 40650 17134 1520 81591 21044 57925 56445 69016 78296 80681 76355 8528 60150 3483 30777 79118 23814 79379 51925 74661 75195 75599 21428 1801 86145 49109 67074 58288 66518 70331 94856 41688 87654 26133 26416 49476 78007 69040 26971 99788 69032 90269 54300 31834 85699 75386 93787 75423 40665 23454 8010 97336 29492 25218 42979 53938 27613 94496 46762 51093 89519 35917 11744 38011 79730 82073 51394 36814 55132 19650 13951 15921 67448 75231 67682 77988 52971 54858 92239 35421 75527 91014 69538 78771 25687 78642 58529 71529 69632 74613 24278 5053 27239 39567 78315 45094 14178 25189 7506 80012 23572 90817 37156 85851 36368 21424 34627 5220 11098 66719 95585 62773 42537 7792 46506 939 64353 76498 12282 5176 31198 30186 55606 59763 24928 5973 13282 20021 70943 51555 46148 14025 9987 55819 50326 38606 33995 75697 76270 97530 82813 65305 52510 4415 47351 11951 20545 99960 37096 86718 83109 56736 63511 10452 62828 96574 67728 8349 98324 42420 78686 50376 24010 34037 89077 25526 26487 51754 71084 76726 48998 33487 28318 71403 24195 50261 92181 16324 62312 26377 82913 76590 6775 34527 16595 10983 3174 9514 74683 8506 88556 79085 24540 39608 56540 13994 71819 79200 75657 56573 71055 97310 22749 13770 12548 73875 84010 164 69797 68611 48029 12629 85178 61266 54592 32735 79414 59513 471 8236 23842 90625 51399 18691 42689 37086 80428 1082 39835 5 57187 90094 61961 88119 81069 17141 76449 37599 10509 94951 68082 19882 9479 65985 55331 31265 20594 50183 78015 83128 37953 47290 35874 63865 13583 58426 90035 41762 35473 70828 71125 39714 29609 49879 72386 65338 41282 37857 62735 16477 74551 91599 39761 41925 16449 71957 65542 79775 6793 80948 7339 78690 78500 24409 51318 36509 16518 71337 95382 25944 23704 60534 40989 16380 48714 13587 64937 34965 18314 26173 37215 28693 18015 99002 8836 57521 4728 16609 81973 50975 21673 50422 11545 91884 92907 69117 36306 30066 17626 38782 98258 40016 72666 46294 33947 51304 6002 76591 22291 50581 41396 14770 63031 71530 56741 1899 4450 57474 71495 54702 15929 88075 89285 94462 12254 32601 62912 88360 11169 64090 82311 28362 36921 3089 75187 40954 83501 24926 56733 38786 79073 52685 89761 51190 83267 67470 94686 79929 27970 30197 36396 94911 45909 16502 91404 23756 18223 51080 70238 41718 47575 86341 77760 82745 84025 65249 50858 90796 88338 20607 6803 31787 43016 16472 16846 93788 19824 49219 69043 89347 78976 42445 89618 96543 73846 63631 80868 27467 77697 62819 54789 97514 98814 6864 74108 47302 39485 45697 9975 46932 70334 26736 77182 84603 92634 16482 36611 15274 69163 77294 38525 62104 32967 95533 39529 13577 96818 82357 28454 20500 72203 78719 8857 16565 27946 80347 62533 83569 38927 88616 44447 26823 24835 79537 15867 10785 11613 68850 57511 35809 20559 51041 12737 79145 56596 77362 33265 48347 26882 73131 12958 62394 76418 53152 80906 3462 21538 91058 73107 77096 28721 78693 33983 55025 10193 81263 23389 39548 55175 56311 34889 37143 4623 81451 97094 15938 16580 41900 4689 90821 15516 7232 97034 70453 32819 13431 95655 2029 70116 72569 38309 96006 21417 96774 50864 64908 51711 65475 77651 3323 8926 6352 9226 47470 591 48937 77337 81281 4783 54935 19796 65818 83454 9858 33374 52113 26040 58422 31309 2849 76923 87918 50831 66377 88000 20250 2980 84449 40619 14136 28750 95194 57066 11420 26218 75570 29397 96216 91971 69619 41348 70375 94712 26388 52623 82316 40145 50517 27541 82308 79216 40492 63173 735 73154 14367 94283 70080 87099 76015 61968 29138 82487 19169 47523 54311 92990 58539 14849 13877 55418 21951 82166 68895 37008 7066 24332 26860 87677 26038 36997 61347 64440 70107 27683 50037 63883 98826 56586 43041 18574 15767 7043 8774 69559 30532 55032 27848 49634 74495 22248 19179 31661 73575 61758 18070 53848 58312 23510 83853 20443 24169 17520 69785 61514 22269 86146 57563 40114 18337 69065 23062 11188 56492 81523 26675 46168 49088 57232 81704 16807 78056 97881 18444 31869 93026 10083 15765 42149 511 66498 88539 70295 49521 29903 50783 78505 78915 46924 87745 90590 39765 94249 29101 79044 33705 16208 50397 97146 97197 51953 23513 44383 80942 77115 47132 76347 32116 715 47284 67968 4135 25138 69209 44040 99167 62356 6556 16083 21269 52299 15464 71146 44476 74364 65321 31103 95758 15029 14316 74408 88891 90079 40545 15928 44734 74331 68340 95346 16450 55712 99581 49206 62145 57008 78967 33994 44630 78216 95947 45484 78156 22559 60194 15295 56025 98339 97546 44920 39900 5663 42771 83477 43042 75638 11067 39771 94315 62700 76564 99659 75602 37044 85569 9738 46515 22289 31748 89852 22171 63721 10789 79892 38964 14088 17695 43793 55006 83435 15498 76540 20955 17334 46302 75831 39625 3431 58226 76903 54096 83314 99311 67661 96553 71386 35037 83929 47959 5169 66925 81027 70525 42910 93508 38840 26616 99730 89609 64781 84777 82078 17661 91921 12812 57528 8919 41238 92675 86620 15984 24155 1202 64168 51804 8804 29727 63595 31300 58043 8245 57134 34702 52977 44445 76330 96887 76866 70768 24627 97244 21493 28803 67706 14984 70942 48121 69226 43648 22856 60662 83875 80093 92336 65763 99526 39640 45678 756 63904 81858 1438 52836 43514 14552 89750 81601 91701 541 52313 48065 61427 81358 54289 39141 54559 72232 62398 24624 6651 39291 75511 74182 66386 59502 54226 29181 13195 24783 20063 84012 95271 95432 22268 68794 69072 5565 68595 51726 83854 68422 68316 34916 33028 79259 3744 67742 3340 67589 41147 2924 10915 6920 41616 54650 80977 70945 60155 62105 97629 59505 93055 36043 25698 29585 9406 68424 37585 17279 5607 17366 68503 7753 78426 11424 66371 75335 59780 17666 79240 18278 45131 98038 41037 75892 5855 86386 25459 90626 92805 12425 67435 29718 24574 75518 26221 33372 60001 88684 26054 22323 19661 7883 16359 82941 64075 66699 38058 67017 83152 35975 90029 14089 13483 93749 8017 75797 96460 95840 85996 54267 17485 28956 39172 7108 24518 74162 97085 19024 64761 96599 79360 32363 69261 21314 332 69383 8920 77414 69222 18883 66196 54617 77377 29552 83755 73166 58863 30476 81867 59333 36935 98129 42794 67292 31324 56210 83841 95968 76693 51919 10697 27752 74073 83014 93172 29042 57057 68718 87042 26368 1530 3653 65592 9824 67192 74234 93720 98031 73877 64643 73865 7964 56296 94268 60575 83080 83364 47833 87227 2043 36115 91310 18668 48980 65237 92334 67864 2830 46057 23385 17747 73660 87520 6554 42488 7500 73571 13141 20288 83754 3908 20452 78779 78292 33157 71366 13586 43466 78930 96395 70411 30923 39321 35250 47626 87320 67528 3344 18107 927 59953 37231 96461 83327 58826 47823 49550 10862 92054 57430 93215 70249 43372 74264 38414 60675 4756 11469 29161 99074 56454 50498 36511 58941 54144 47399 74431 99562 51212 35353 15956 30416 3953 84198 23139 23718 21247 75363 11770 63060 61416 43842 51496 74489 64510 55178 93873 23624 10286 80431 37401 37090 34027 15326 43198 11024 81038 28380 87648 52512 76982 67261 4067 8461 50588 21645 8896 52770 32617 6503 22069 13562 54693 57984 26965 92741 63282 7919 31243 97259 23250 71103 15538 90807 29840 81615 96565 47681 89480 43009 83944 10359 37476 25126 55945 88821 83005 42619 13643 17499 47981 1379 1313 40511 18211 36545 42304 52387 12093 1487 11639 64852 75725 27676 94598 49319 30789 90685 14707 52519 75040 1143 55007 78311 50469 35618 99723 91280 87278 26536 65567 83269 34314 7617 62868 54874 15389 3227 60571 39671 75019 86914 80736 69530 93227 17121 58341 56651 20735 61160 86833 76936 80881 1260 14615 20418 95288 79124 48834 98937 2907 12652 75369 95800 49243 95312 73026 63817 25147 36255 72513 68289 67094 93384 29099 29666 84338 21141 56529 31535 24275 89909 59647 77855 61123 66485 27110 8275 39675 60753 6058 72819 7917 76662 8875 2770 87491 98053 62745 69279 69377 33865 3242 77820 27805 79076 51221 20714 23237 56826 96367 64926 99995 1331 35264 67779 46563 30862 74472 9481 51553 49078 32290 20153 7522 36854 36741 71980 80749 28835 37137 73557 67608 87518 60971 85182 23578 7645 94722 61246 18876 29876 26206 56680 46198 44879 51822 45146 77075 21408 52842 4896 33211 29483 40531 76178 16046 63935 40745 81861 95905 79969 54301 51272 17201 11043 88666 11617 59289 24981 465 66135 43195 60719 13555 57184 56107 54786 62173 17235 80429 60965 20019 95063 55983 26262 78305 94676 63550 42826 15449 19542 71375 69182 21347 15546 2982 26276 37850 57323 9835 12676 91372 11687 12854 86154 5437 47941 71684 92009 81677 46664 10000 23361 69435 58703 81636 15082 52166 16522 66420 78126 63290 90776 91364 29070 94751 52889 55316 50519 52247 84567 97670 82107 39668 16040 70657 93423 56874 10099 91813 688 55728 57552 97577 2540 79632 10548 68856 93352 40770 19947 3306 70420 91256 4359 83539 28674 38282 43258 76605 51493 79426 16529 46668 57838 50186 50408 85589 65741 29390 6517 74549 7946 64161 82539 48639 85506 75209 18237 13702 97477 70754 9318 76734 74399 57230 22626 72056 57610 68643 49108 85229 91321 40659 34631 12595 72002 29579 97856 49464 8954 96720 15505 1061 78569 13299 95115 5379 6252 95652 34567 68648 81292 22506 24028 75411 11825 73431 71213 42671 26323 62227 31480 25832 17391 14660 52181 53642 87076 38875 50792 37841 66100 9458 14675 89899 68146 69023 45468 86954 6896 38543 87740 38073 14899 77473 58552 77469 46745 22685 49040 96567 21752 46246 31727 71066 23776 2375 61652 7534 89300 98753 98690 86370 89434 47942 93772 16392 87514 41087 22773 89833 50619 71051 2063 21806 36559 80369 70544 80825 64557 29737 44731 60077 62179 98328 10851 60801 46328 54442 60648 47251 61169 58001 87589 94147 61131 75428 68841 98485 79602 53511 97791 27116 35159 38403 53444 22008 96848 89157 96421 20846 81334 23186 20033 89908 99097 24130 47707 7868 80143 32934 95444 19599 78517 5612 98220 2416 24185 57275 3183 43166 9214 47525 85640 84318 61914 39513 81504 35825 47515 87318 84279 63662 84805 66968 22739 24127 84373 94754 8750 98824 98795 4374 1775 36265 56490 6954 80453 87329 48768 92983 4871 56116 46166 76955 40601 11167 55805 94185 72027 86682 43168 81168 36999 86275 8081 86206 95886 99336 20039 91952 52545 30255 44575 20083 81779 36123 33700 95251 1459 77616 38973 76892 50458 50901 96810 62469 20287 65759 15707 86214 72617 47164 2616 11811 87377 67857 69059 29641 41349 41926 16150 80904 29292 95490 15364 96420 1883 22949 99042 74031 34305 25483 67609 49284 2428 729 9040 4036 87987 18979 32231 27819 21718 99085 44359 34763 86217 9720 5134 71643 33820 3471 39756 35636 67350 76273 55391 43011 2981 75896 43995 78792 94863 52475 88185 43628 70315 44295 51810 82586 79435 15028 5144 7932 62390 87458 81103 65876 64205 63140 27350 79179 38461 20031 84480 49630 24743 77056 16836 97730 68636 30176 57636 1025 59724 46146 52025 50949 98934 44856 43432 22032 75072 66887 27332 38066 50578 26777 17382 38473 29380 35345 15459 99165 51742 900 45924 42408 25270 81425 87045 95565 35313 31810 81552 2826 93996 8266 35542 66707 35863 28098 31889 2431 87148 9889 24680 12642 86158 41236 14279 30606 65516 62139 40031 25335 70589 36142 39256 48362 39128 70027 82689 95498 81580 16378 29786 63681 54705 57417 94655 1316 3909 15591 83330 17638 87844 69827 65434 99208 67293 29402 18421 89034 81039 87819 83617 75 40417 55552 59859 70683 80778 19720 52639 32725 96804 71855 93303 22050 52224 57361 21992 34470 88823 38430 66751 30719 69581 13934 73044 57294 11507 20116 90969 24231 7614 33441 2306 74699 77104 50214 45084 31475 55124 77707 54430 1616 45704 83858 12540 17692 39230 10928 28431 58991 74199 75958 42215 44753 75663 52199 76616 79335 54633 7938 1843 8268 14161 19272 94687 26642 24440 54894 42769 92474 12923 86859 72817 59515 12053 18695 70319 53310 82529 179 56532 80381 73214 31284 94224 3162 79229 16681 81698 70825 14556 44810 9216 66517 1261 45954 58644 6904 60500 78938 32806 53307 12219 91688 91433 70744 75503 87459 97236 5063 38085 73030 89391 79315 11000 69958 66524 2212 73337 32406 77136 39088 95450 3045 8083 30698 65783 67540 68746 77597 7226 46133 62022 54325 64359 2393 5264 68565 43655 24761 15360 51283 41098 83671 3547 58385 98340 93854 25674 45095 54123 76257 70442 20573 68261 65484 31652 5874 89289 34939 11139 5409 23025 82761 15214 17195 66090 96189 36170 43208 8509 51321 18420 28701 17080 16666 25381 97828 66538 72814 24350 55053 97231 94007 48905 61659 73413 80437 83271 61473 63618 91475 91967 11558 83552 88272 13180 55770 23211 6863 93345 78817 70601 59799 35487 8608 23614 18509 95734 55361 46878 91791 20375 7993 48280 62741 25984 83682 91772 53715 18520 22397 18830 17966 5629 62042 66141 75611 34645 37023 97339 38395 58064 39184 16109 1525 36059 93679 39183 80432 40152 35860 2886 57499 42736 1423 18032 1321 51624 16349 71212 54626 88491 73199 40730 65287 46404 88033 95199 82186 46748 43680 17110 35765 20396 64393 3586 71415 12332 66574 8611 50188 71356 16620 85537 20533 82233 61401 26769 86812 95614 70133 82779 77755 3693 87372 89585 41286 26118 27146 48606 36093 1835 19600 58725 89309 95648 89247 99235 35854 35221 14489 83230 40652 12924 67333 95861 45734 38019 16190 42678 76003 68276 88984 63586 52216 83611 16112 55614 36725 94178 30179 74366 90540 30673 26224 85792 97063 8962 81312 68063 69577 84499 23760 30073 80491 93387 77324 11045 2312 77886 56639 71566 98884 27469 50947 73673 24133 53840 24315 74186 29815 67443 96631 27389 462 54863 68356 86252 18786 32248 40254 24320 24769 77906 75287 67800 66814 23967 17179 30937 3793 7376 76524 5081 6849 21440 16699 53105 8290 51062 47776 76938 89577 8308 28537 1349 11868 56762 83989 25450 31036 20414 36455 24733 3856 1200 44196 44266 60867 91940 91713 95981 52831 58313 98907 35956 1388 51369 57750 81696 18556 73831 68244 12899 43483 36163 47494 67337 144 85869 65784 74166 55494 10828 33055 65423 59816 897 24657 49323 71577 88864 20461 60988 69202 21039 88395 92979 79304 77969 51497 98355 25549 15266 34817 36021 46334 75415 52076 42600 72983 43145 35622 29079 38536 79049 72831 30626 39578 20292 70025 6330 48340 44374 43382 45287 69739 70387 20632 46316 42404 48361 59798 55747 60547 56195 45076 826 51548 19699 29900 27371 76594 88230 48503 36033 42687 4977 37670 68527 24681 95486 14857 40901 35157 33444 83404 8374 39595 43799 95618 14583 68427 16448 43558 77118 94212 45549 23447 85122 37213 16920 16643 49447 29059 99456 6101 97269 25281 17043 59223 44984 30743 6599 22760 95844 14421 91292 25910 76379 71821 58757 57401 20192 59056 40053 34031 82811 6047 68559 53259 96693 19990 74531 32280 70862 25492 80416 87511 50139 77713 7847 96785 67079 65617 44887 63030 75463 31183 4672 30721 10710 27715 76876 6349 54283 43857 88814 78567 18238 85716 88652 60089 69910 55141 57999 29123 53483 7828 47305 8082 86223 17537 87679 14375 79691 19413 4837 65923 87911 2077 58969 42799 5375 27865 63498 25524 56482 57 8574 47387 57459 27841 63438 57190 55504 71471 72629 45053 52266 15150 14886 18132 95906 6794 98239 76595 26131 55325 37933 54692 11213 65200 71562 85693 56162 41732 37000 14083 91615 53505 40456 24525 69358 63643 65620 70121 87242 60904 36423 58109 60951 4190 26932 4714 12564 41694 9291 62783 83508 97332 33872 97379 3092 27313 89978 80537 81347 418 8825 5929 71205 50888 87624 51632 6143 34338 64462 59317 47126 77838 54606 70886 56938 99131 55338 88123 82565 94274 53542 88547 91789 15382 61893 59067 92281 22081 79280 39215 83618 7273 40389 64678 31022 61723 9906 67788 90052 90153 17721 23940 89171 25040 41652 82023 9342 74566 92962 34991 34714 80129 38633 90117 58011 48787 29435 27342 47102 54290 24369 37870 83933 72012 54881 58421 9130 7338 12397 80108 34931 30560 86526 57903 73550 87131 232 86647 95855 74274 10233 65500 46701 60560 5102 58926 2251 2097 40946 75237 23951 26249 99948 21271 96825 34875 94354 78280 29839 77487 23329 84677 63562 66859 60856 1193 2160 24135 92533 75142 91846 15055 83958 60270 9640 79036 76038 97428 34142 79818 15489 19111 51436 86261 70394 13870 65895 89473 92483 8008 81914 32252 19527 10857 8386 67578 34827 2952 64355 67235 13878 49518 89855 6604 86327 78342 86267 29302 39817 61240 23159 2369 53015 58535 47784 85369 15784 11657 79943 24153 82139 74726 19502 22608 29343 98548 13711 10062 3915 51786 50728 83357 90406 37661 15046 23922 31638 18100 98056 95798 46141 63155 68813 39401 88488 6356 77331 15885 43543 42854 59036 85841 50235 99296 22544 50168 49979 3049 18921 3956 42649 43159 97154 73334 55180 38394 58907 84122 18602 56636 99715 37656 59588 82776 40551 60876 78650 83621 76226 32301 24774 30887 32275 34342 47226 33663 81370 36356 34811 42121 46227 84061 1657 71716 37289 45197 5963 61202 50388 90428 53567 74779 50122 70764 84845 88945 64483 30156 11400 94180 20471 36571 71214 88032 88007 90854 73226 54831 32383 20209 46029 37926 52786 9865 4293 71304 40404 93307 9156 40268 6589 91019 74626 87328 10749 72615 84811 53091 53411 31452 59091 74544 55350 30143 2012 84986 55958 47117 11389 35342 18624 66650 16365 91803 14872 69169 99348 59787 50220 11739 17068 44547 78774 11021 75907 80748 22709 9854 37935 23271 29221 20914 47006 95335 77905 55397 58120 97930 33397 31640 37987 42386 80789 30055 72280 24683 61832 4523 33085 44592 73711 1 73141 55339 26607 10018 11590 72461 12776 7948 74242 10316 95693 72306 79566 11542 16307 23033 88483 96257 62510 76598 87641 87001 38441 36573 77693 37247 97032 41285 97265 4365 8437 74255 35912 1573 12843 29577 58280 24070 38505 22942 41778 35079 73802 79393 7837 46710 78514 17547 1842 80928 25886 61465 90272 56745 27483 99596 83800 69045 86614 3701 27435 63521 25940 75628 52694 61413 18731 62572 15304 32683 31406 89234 50594 34849 46409 94550 74467 1649 77053 50636 5527 8717 47658 69109 61809 96554 44307 91489 43991 73021 71274 84411 22019 11928 51003 90178 49727 13927 70866 46489 11667 59917 41175 10367 2581 72757 4940 89658 53830 83059 83127 71002 58040 28463 16731 48712 49401 14398 54133 58893 96679 53616 23395 25837 50787 11410 6024 84176 86208 69091 42523 3526 37910 82719 57047 11805 38356 92037 54421 34319 12205 95638 61244 67737 30870 7869 88993 80688 5822 69763 68497 43176 75594 2170 80768 2584 8789 39815 52687 98389 79248 77667 43665 83517 37242 85819 75387 52012 66359 60171 37324 74494 78889 41674 47684 69051 70800 81909 71964 70258 10149 56070 5201 19580 1393 15411 75761 86885 81322 42120 94610 31193 25597 28053 45312 13110 32914 26125 21563 10088 87887 44942 95183 93263 488 7799 19197 18511 49237 10798 85672 48038 90692 32636 59558 65913 41319 67331 30200 10533 64906 3478 56146 68709 17415 32886 13496 32959 4701 3125 34904 60025 98990 30689 60488 80187 79362 6320 12049 91198 73170 34911 81844 48245 24686 55704 30541 43458 24903 23772 78411 73630 99996 8348 22237 56568 26638 54434 15286 86474 31722 25079 56026 85136 59227 23971 11502 72706 26232 92472 49794 74260 59964 1821 57044 72051 2397 44633 27021 87244 29899 7583 66734 22629 19164 18995 64394 57539 60979 41754 15534 18928 96444 26782 45062 82368 8199 6144 12840 98073 61691 42175 1779 22637 87476 56867 11164 7026 25404 26303 2129 35628 34932 71918 25080 23662 5650 9646 63547 39577 95580 55266 4888 1021 64278 29230 44061 5065 99375 53619 72647 71183 86371 3973 48519 27451 22466 18644 79319 35482 98962 55090 54249 26827 96430 589 40005 77623 81653 73370 37392 79870 34149 7802 67494 94078 28435 36909 86118 51927 51027 23466 74078 72406 95476 4180 9178 32368 3098 68044 95559 12995 30146 33411 54456 16628 65538 6390 39584 13952 40312 75239 31662 40778 10908 63916 23565 45876 74135 31526 11610 20508 15718 42775 28469 41408 64073 79207 32146 93841 69908 15941 95128 37418 70158 1770 67982 43622 60891 44817 63464 32432 85472 29043 3911 56900 68570 42416 8864 75241 80102 68783 11547 74605 33800 37915 16249 38671 9074 13644 17370 63571 6147 81589 68679 82659 91613 85177 33835 16646 92376 75168 96311 45372 81812 82259 8276 53420 20453 70132 70723 64098 73592 93302 64218 61949 74932 25207 97005 3265 27709 92565 40999 78754 77112 29011 14777 28974 31580 44562 69707 12248 47200 31807 29670 26504 29728 66690 27703 55707 81157 85328 86884 36599 92660 32685 68426 48450 36874 43395 55890 10783 52708 58019 34066 29246 53744 47318 56120 69708 19689 38775 39585 8840 27933 20730 18571 51286 84520 71321 48452 6861 30132 39422 28838 94777 1199 18162 17896 59357 78238 38483 38864 71618 14510 51470 65934 38343 52700 22932 83711 20174 5969 74416 38538 95105 487 75413 61012 98583 32707 91389 22862 39161 61365 31871 91048 6340 6156 39330 24177 4920 22636 70960 15614 51052 52571 30836 34636 43588 22851 57924 10110 26763 27390 75201 14477 65701 62765 92300 28549 50096 54415 6894 46507 76130 88141 24167 46361 7989 10078 92850 15744 44682 75032 79699 51175 464 61894 63323 47059 26069 17779 84040 98208 54837 45178 69014 99630 90802 77345 26655 47846 13635 19719 74592 78277 80418 28839 35665 26799 37750 27408 64252 53211 95623 34921 19425 72746 15025 77161 33759 25372 30308 43612 37404 39879 91385 28112 22796 83574 46392 96135 39030 286 51359 41915 86600 88016 64250 57531 43327 59136 76948 41530 69056 7113 44591 225 96383 60043 55070 86691 84108 27536 83263 30433 87108 81508 64017 90062 93944 91597 50375 25050 49315 7697 57666 267 36067 17153 89342 70361 78199 17624 83489 48906 17152 32387 9413 57825 59152 80003 51942 76539 5211 8042 37033 62140 2422 55694 58290 64668 58276 37333 53543 9117 77892 38547 52655 21156 75308 92057 4233 31488 70651 45895 65352 91578 10757 36844 28740 8110 9482 47288 17311 61324 79416 60981 27306 73718 52328 46834 68983 16060 82058 40888 27385 14784 95536 10209 45676 84437 93329 14072 49019 32746 9331 23057 97912 6061 35829 17637 5575 13470 29338 67978 18158 98405 28080 8540 86097 18822 5836 34701 50509 93038 25656 73502 50152 7587 66024 21038 77153 50624 3148 61218 55864 72526 86745 13944 15429 27644 27356 83101 31250 93600 64000 14445 38150 9902 82063 12885 68662 96585 32843 17874 43196 1056 3733 2050 25555 39579 18336 38923 76030 89875 9985 39657 43170 38462 19411 4017 66990 92062 55783 92795 2646 57870 4124 22201 80280 65291 93377 8963 28429 48864 54409 91318 8634 83745 40188 61256 34133 33733 48556 64129 82625 85611 4303 96173 81279 87142 38581 94422 9827 89552 55781 57209 35464 42270 8606 17027 1932 4068 76893 38792 7655 30907 34006 34696 22355 24453 9286 93656 26012 80675 97970 37814 61171 45857 18566 78237 34400 60015 43888 5091 50356 3940 61897 56653 81667 46535 79201 88499 92648 15021 64992 14256 74894 2122 29104 52305 79659 6814 50385 19229 55855 16036 82338 88484 61704 17015 67156 43674 69804 54474 62696 69300 56121 92377 98409 21844 88820 42112 42914 47435 54466 59070 63774 41855 25980 12258 36427 76433 62379 72902 81199 13771 97333 96222 11241 21919 24121 29159 50486 62552 81244 87512 20635 32183 78621 91796 38372 59984 99615 98995 27183 11361 25081 18426 33455 33086 5743 94749 92653 43683 35539 67532 55771 64565 91039 65160 75150 62519 50413 61797 48425 87813 7484 23643 32533 47344 7074 44240 89068 68928 3296 56468 13082 10774 8900 98009 40108 42981 3225 30229 77856 28867 82282 42996 69248 91845 92086 74395 89220 98294 16557 98775 23829 93098 98870 7952 11374 57053 12741 95898 65493 22154 73296 76679 13096 93744 26247 33313 80852 78495 88706 76451 83291 1876 52115 32564 97613 68088 33351 46365 73102 67861 4915 87830 51390 5279 8712 50613 79796 67529 61229 64599 55816 129 62303 40936 75057 9181 66946 23775 30450 39554 21485 75116 34072 89866 527 85707 74951 50010 3668 40190 21447 86459 40934 39690 2984 81718 73015 15951 30418 26765 28624 10073 65128 94602 24614 89396 37279 77006 95617 39804 7030 89058 2048 46269 31074 54729 38113 32355 6826 23595 22841 71443 10202 10971 1974 22885 94799 37951 70773 7221 75370 70908 65829 55480 88594 42484 91637 37100 99221 51585 32648 3438 13848 19168 84 95521 54930 52456 26931 1083 92262 96909 17229 83035 79828 96598 17973 18515 15655 27567 89120 13913 52397 98365 66360 73788 53004 35785 51487 70346 33634 99084 80630 63523 80467 58645 1224 79516 79167 15403 73732 54314 28947 51928 29007 23931 27995 96249 78169 73147 65705 21637 39767 98400 31851 83006 67245 16215 55405 47365 66215 44872 46541 38615 79306 30804 81965 13206 57272 28728 56343 43835 3172 9545 30955 98768 32117 53714 55214 16739 85411 81432 4577 8644 32394 64269 53520 63613 37481 68408 64665 97027 3142 67339 18665 84105 20011 28148 31260 48211 17617 90278 13398 93838 73301 39476 63444 7244 41388 1228 69732 19353 92029 5847 76745 49934 19663 54569 44905 84375 2590 51503 72634 27528 4108 24990 18936 88886 17338 62077 97342 98121 8377 52570 31611 10392 49863 4497 59088 78257 75320 77288 64138 17768 40996 7835 1660 88182 98119 25588 85681 16669 16804 78476 16540 32656 2987 26121 87801 69254 65496 23805 51063 55923 99181 36140 48865 46832 54565 45319 30152 38488 32517 43441 34497 60822 40189 8422 50643 28054 97573 14935 11763 78890 75407 25615 20456 76650 7858 54895 36697 81689 21361 24221 33887 96176 83763 12736 41550 26873 76236 20203 27564 91788 3229 52220 34034 61058 21388 35262 44185 11406 42584 19049 20547 96675 19729 88760 72044 33143 12825 48658 27168 75539 75708 8459 49744 41315 77721 41537 86976 51796 13356 52037 3356 72684 1656 97426 82381 65147 77432 22186 34302 51559 71636 78721 50005 56179 7935 82305 86760 26756 48953 65095 26005 61055 58264 26446 31817 54788 97517 88676 63639 86013 17503 97412 31338 60783 22374 73429 74923 43779 93515 44149 88248 95433 94174 65259 87825 76103 85299 97683 71331 79152 73784 65486 55530 81403 11217 55336 55347 66167 57020 73297 25897 65506 2568 67598 19069 25692 4857 80260 52491 53176 10394 68719 11069 78560 50640 23016 70778 31518 98060 58518 48355 12712 38082 38965 21497 2403 79117 4020 17685 99112 52273 30780 54795 14854 53071 65386 98988 55453 58174 44438 192 18702 96409 24893 44796 10464 67897 82577 88512 80612 82925 93999 56155 37729 35297 39311 99349 23938 28797 19543 70159 3361 15888 45528 60444 45825 2734 480 93567 3430 74993 75576 87864 8567 80166 18177 52272 84232 22530 17181 29684 45025 91210 99962 82668 1148 85507 20386 51048 12187 21144 57942 81880 35401 49813 32446 19608 78097 26090 93748 63692 15348 79351 13461 85009 63046 36040 6515 22556 5491 89627 29560 98835 76064 80508 1708 48663 79074 47115 55982 11148 68041 94532 72070 64207 91972 87768 30540 69310 86955 48307 2094 82942 76649 95198 992 96343 22243 87767 30394 30068 30349 90513 13316 91591 60399 65186 31962 29213 13921 7331 90443 91702 74621 16526 71081 60164 38434 39868 57145 12833 24071 41093 68767 13632 25952 97739 33915 67184 72838 95297 96979 63718 7821 49309 2102 69894 11835 49725 54217 65476 75094 44022 46617 46973 20789 51678 19056 50420 85786 53762 25454 79914 58122 89430 64976 77621 40379 84305 61447 20711 35749 17554 98120 80945 37287 72985 19562 83359 61180 69586 88968 22457 61614 23368 43578 50906 6083 36303 74045 71869 27759 93809 44777 53517 64202 91819 95524 95466 97920 41901 93121 74650 65337 80843 2120 64369 76363 44693 11369 28628 78950 27088 44319 59820 72641 73105 9570 48479 33438 72672 15262 31114 57313 44049 14102 37410 80278 71761 97387 30807 29412 93421 67891 15835 30086 11204 13541 37482 38557 76999 90102 96211 58802 18768 3252 61525 71885 74928 2769 24234 71069 96484 68139 57969 59111 13071 50860 47194 59983 39041 227 15693 40457 57133 25494 92010 32179 24316 76343 49742 28552 54493 52840 13827 98175 27777 48800 15842 87049 19254 16892 3290 41593 86424 32733 69541 15573 10176 1713 94535 74669 51882 23901 65990 78293 46537 62793 72575 83510 24880 64803 95018 65866 35268 92132 62283 56804 94443 28898 31671 8734 36519 73621 49822 17767 87189 97239 57431 91484 15674 10984 77398 93335 70721 41743 89770 67880 52994 68000 12648 33702 48289 15685 16559 14290 33523 21110 25835 24090 8467 33943 79223 69039 27182 68598 80987 64439 12835 66798 67093 45254 76100 61288 96147 44293 4722 46983 66005 10750 75888 15841 28131 74115 64426 83351 7836 74126 56995 51543 30503 4655 15307 88578 20104 12439 97388 65489 78503 38030 39783 62362 47411 66119 27633 24394 59697 34241 78223 80654 73801 34584 37294 5192 14262 16277 51349 53098 35858 90322 3875 56849 51790 95825 44373 99803 81072 43719 76825 74633 21180 97140 18026 70092 12973 95854 93295 35197 45787 79442 25268 26975 99717 13484 48457 88879 18204 19215 52566 63816 5879 85927 28016 56425 92189 9897 64043 24811 19871 77429 46012 17 84109 45044 69298 60111 56785 78914 86058 28736 71511 79485 88443 22136 11253 46607 67846 53580 20025 59224 36633 23909 71661 55685 162 8055 44026 61226 2243 55717 55697 84058 39368 31204 87988 53309 91391 39126 32014 70089 5094 54245 24776 20223 18972 72993 35205 12090 8796 89640 81132 17150 84022 96538 71333 35679 59790 78003 85325 74980 99690 44510 76304 70834 26472 19300 97998 92932 71281 46296 14459 66882 14923 41761 40462 66833 5495 62770 59461 82831 37203 59858 66737 35456 80011 42351 53631 49132 71796 18419 1129 63683 67512 88031 80743 40381 17466 7827 12791 75686 93819 20670 68855 79277 63599 80268 18811 2678 9564 96966 46725 24344 49488 73401 89608 51828 95836 36219 16978 75049 66025 95958 43780 75314 38176 87031 46990 70760 98561 73034 21311 13465 91427 42560 78803 59928 48900 31573 37559 95293 74756 14233 65730 22742 31051 80444 79951 8415 4459 85428 68385 99612 65997 11255 19777 90664 27897 24767 19897 7379 10165 74783 58816 54481 27365 5387 19498 43183 84020 27556 77064 11195 31490 31387 54098 43905 66590 72349 32016 81723 33954 15200 19534 72889 43812 52593 5435 39892 29545 56708 84071 13544 37428 54573 24182 41468 92779 54529 79113 80859 43052 38405 91070 25638 6145 23685 75723 33475 75972 72241 30472 72441 54496 21997 54568 80399 53508 98759 49570 54669 79287 25552 35374 8189 46942 35341 31095 2199 75667 83601 32508 84113 63675 81088 7714 18641 34330 59789 22079 61377 91786 88430 65077 88184 98592 37927 87787 73811 88270 76176 18023 64290 21306 73535 52800 90872 94423 96850 31928 27301 32418 16612 98397 58762 91520 20412 92677 40410 92384 989 59545 45723 10799 96704 45941 81883 89235 41664 30901 1074 56496 96712 68326 44397 60498 26665 24782 98163 96364 93785 75946 61662 59693 25172 55773 16357 66041 98571 21186 10360 44428 81065 55191 74731 53349 97444 29434 65971 59778 45593 42524 21993 73545 76845 77626 6013 26614 35913 41217 22465 24967 13175 66450 89555 31956 82398 34451 5175 95726 73854 19189 90234 96048 16386 61468 58134 32093 50843 84838 27 42026 90246 57034 89804 10647 53765 13002 30458 3777 51843 13579 77576 80961 30064 60838 52715 55974 31024 91662 74491 39727 22919 50672 41579 30615 46276 27742 75265 61105 12424 94798 72340 58310 36713 25662 4988 97831 62586 93588 68914 13075 57707 92838 78819 70379 63458 64533 46707 26483 15902 13249 4853 51403 64894 10807 49544 82515 10299 53515 98836 89884 44148 3270 64719 44618 22976 58751 34331 39732 79363 60943 93494 45687 9399 96973 59009 61241 31065 2955 92580 33208 24200 77206 9454 59539 98142 59932 33587 25770 69005 66122 71946 50840 91029 47655 15530 7798 98082 85671 66761 30702 81512 60318 82923 47884 44475 54354 71647 91698 76687 84665 23925 90970 1865 58464 47263 71650 82634 99501 1893 73000 2276 87004 56808 21116 88783 44314 24520 70224 627 17096 96654 50625 29770 30800 14610 68623 18180 67777 849 59926 23413 52153 75991 80198 70460 54822 38670 43566 70879 70962 46431 61231 75979 52626 57662 85697 10719 29135 55390 46025 26478 62560 95567 87759 10007 86644 56244 67738 42048 30108 76944 198 67148 88698 67859 69410 8302 62961 79574 1015 9638 83171 13837 51837 68990 51043 97319 27828 52312 78031 27934 49680 22865 21768 45462 69951 97917 90775 15562 28004 94493 98016 38319 64745 5703 2245 62706 14364 1079 90230 73699 74500 26556 64940 98379 97677 8764 65341 74147 7129 57004 382 60546 38915 57349 92808 64107 46052 45860 56824 69100 46569 83835 36974 43678 41076 13734 20569 72589 8038 12348 66191 27600 38931 44166 33541 72824 62512 26002 66995 79948 91680 11529 40086 25012 14739 30830 85762 56569 8101 72919 50544 39107 37721 93591 95405 96136 5560 54117 31330 9559 76218 82249 84841 55252 86972 84008 87651 30000 79121 3834 54964 41294 58091 71229 70643 77920 96697 6166 50068 86235 10347 70794 40296 64296 7616 96457 58927 54761 40156 87359 33859 56189 22651 62540 90042 42847 55631 83036 92705 38202 90526 26872 23950 80233 87595 81699 12314 39007 57878 12933 71280 47944 68432 87970 19747 61556 56784 13442 96228 70473 95285 74082 62871 1218 73703 44645 55199 42570 569 47543 59265 57945 66123 3082 86782 85193 97124 80988 76486 83909 27942 62693 74705 39999 15341 99351 30123 36937 89296 48369 87726 67338 45878 4779 34454 14000 32155 50136 25875 55734 37130 89726 4729 50485 30902 20884 28848 30585 93270 97488 82551 68045 67784 14284 86985 66209 13190 35648 74693 24446 83843 51382 81395 37730 2710 94779 44532 20255 77137 22748 59752 31290 98225 40060 74722 20656 29705 5580 25617 8923 25516 17934 58285 94090 8819 13666 87805 56989 66085 37148 10323 83490 20906 9644 33785 99163 39509 14977 68529 62863 88181 10161 5772 70310 34947 96005 4559 75931 46788 67539 89463 57234 91706 6916 93666 54406 49640 94225 32199 82046 83349 1831 6597 78998 75879 24711 70340 63304 5809 74666 45396 23709 75319 30046 75674 68206 7383 13013 16560 60855 66687 8850 97262 56007 31264 19864 66568 45834 29868 95250 74767 11792 31627 43692 83578 13368 12794 44170 92596 63352 24954 22993 69795 57541 41477 70288 37702 34927 26308 45284 1725 95532 51896 47080 15844 8093 89703 64800 74269 7523 63791 69412 63110 18946 37932 15533 85050 51854 41086 77277 45477 6984 26949 16424 2095 59144 86771 21003 99871 11477 74279 30299 52448 81817 3372 45605 8502 75157 45587 81688 37552 49910 20432 38901 30448 14800 37871 17722 65211 91117 94884 8578 60156 59449 78201 34674 84408 38873 11602 91862 33532 56320 21780 4187 66158 22202 84269 52084 8756 18795 91317 46503 65438 66653 63114 29586 81932 81015 18492 92723 35591 53348 13885 94334 75105 68341 44450 73248 38132 5339 87143 15268 14034 9501 39270 83565 15865 98598 86808 85164 31137 85046 17327 6214 90564 77730 29404 43784 10103 70083 40249 60413 106 94937 27570 3091 28475 63737 34885 18466 6271 14994 32331 61438 37778 69836 32849 16023 8940 18423 75591 23061 30524 91621 38074 79515 96459 52356 74362 60151 57260 99783 90904 93434 18531 11320 22706 54194 67621 25614 4721 23651 4872 28610 3268 27756 53048 39952 64270 654 20526 26027 718 8185 24006 47145 83347 70687 51279 12539 39691 14964 28517 10929 91411 85119 97543 63478 56645 43044 17238 33470 43394 17228 96056 25907 21818 42437 95540 44106 95000 26066 62093 22532 85331 44726 30253 4973 8970 6275 69645 1058 37049 84784 34573 20560 55972 37758 11362 31932 71691 37501 51326 1711 22206 99653 15152 23802 54246 89350 33866 68893 20082 40245 25010 43708 70400 50492 86325 97822 50078 33598 87757 50329 13376 45498 14382 7513 1177 26997 95221 33883 433 58721 24468 94792 86196 47229 4019 13120 90921 5640 23561 14114 32483 81390 78594 30908 73508 40512 57128 67677 26302 9491 29463 58935 95282 62062 13029 63507 89984 89510 13335 94285 48020 67852 95556 4507 27809 14785 12088 66666 77287 63505 99804 58411 57501 1582 53346 61007 61085 31228 36243 20853 4802 82000 51679 44252 84812 22254 70743 6118 26666 51482 69558 92149 23215 11351 44520 72670 13519 28193 18178 89003 73762 7045 26364 54069 13408 32532 31191 68733 9367 34111 36041 40406 39227 94770 38102 69997 70244 13786 85567 26716 46457 16409 16423 51026 76251 95960 32385 82861 43561 65925 57111 91586 97857 51957 6755 48184 43235 86794 93701 84961 9022 34839 25261 70139 77403 97089 29074 65419 15813 51072 21300 76031 43221 27691 79067 6435 23708 41878 80082 33315 20191 99805 73109 54328 8987 38159 59533 85104 51683 12283 5243 36354 40705 38836 33010 64478 58367 31304 18275 27623 83143 23003 6438 74933 82092 59222 43111 44632 30715 20208 46613 95665 13440 55370 56598 14596 77177 85342 14841 67797 61399 71186 87307 64996 29496 85172 65831 12954 41249 20331 91935 47182 19844 7560 65174 8602 73739 39746 24779 6661 69799 78032 42604 18236 7175 95162 32596 96754 57835 65983 18074 27290 6048 22894 72084 19142 11746 68489 5513 54845 
FindBestTime: 6101.13
TotalTime: 6101.15
pertimes: 0
