# Supplementary material for: Dynamic thresholding search for the feedback vertex set problem
Source: PeerJ Comput Sci. 2023 Feb 10;9:e1245. doi: 10.7717/peerj-cs.1245 (PMC10280643; doi:10.7717/peerj-cs.1245)
Supplement: Supplemental Information 4 — Each data indicates a series of the best objective values, the ever-found optimal solutions, and the corresponding computation time obtained by our algorithm in the search process. [file peerj-cs-09-1245-s004.zip › results/undirect_graph/ER6.txt]

Instance name is instances3/ER6.dat
Number of vertices: 100000
Number of edges: 600000
Time_Seed: 46398
The optimal objective value = 58929
The Best FVS is :
1 3 4 5 7 10 14 17 23 25 26 27 31 33 35 46 49 52 55 59 63 64 70 71 72 75 84 89 93 96 97 99 107 108 113 115 116 118 120 125 127 128 133 139 142 143 145 152 154 157 158 160 163 168 173 181 182 188 190 192 194 197 207 210 211 222 223 225 230 232 233 234 238 246 249 250 252 255 258 259 260 272 276 278 281 284 290 292 295 310 317 318 319 320 322 325 327 331 333 334 339 343 344 346 349 353 354 357 362 364 368 376 385 388 389 393 394 396 397 405 409 410 414 417 418 419 422 424 425 427 430 434 436 438 450 451 458 461 466 469 471 472 477 479 480 490 495 497 501 503 506 513 515 517 534 536 538 545 549 550 552 557 562 563 566 568 573 574 577 585 587 600 602 604 613 627 628 631 633 634 635 636 640 643 645 651 653 657 658 663 664 669 670 673 682 683 684 685 687 693 697 699 707 711 713 714 715 718 721 722 726 727 734 741 749 751 753 756 759 762 768 770 772 778 784 785 790 791 793 794 795 798 799 806 809 816 820 821 825 826 827 830 831 832 833 839 840 855 857 862 864 866 870 871 875 879 880 882 883 884 887 890 892 893 894 896 897 902 903 908 910 927 939 941 943 944 945 946 947 948 949 951 952 954 955 967 969 974 975 976 979 981 983 984 989 990 995 996 998 1010 1011 1012 1015 1016 1023 1027 1028 1033 1036 1038 1040 1041 1046 1051 1056 1062 1064 1069 1072 1075 1082 1085 1087 1088 1092 1093 1096 1099 1100 1101 1102 1104 1106 1108 1110 1119 1121 1122 1124 1126 1127 1134 1137 1139 1148 1152 1157 1158 1160 1162 1165 1170 1178 1179 1184 1185 1193 1194 1203 1205 1206 1209 1214 1215 1217 1223 1224 1225 1227 1232 1236 1244 1246 1249 1254 1255 1260 1263 1265 1268 1272 1274 1275 1276 1281 1282 1283 1289 1292 1293 1294 1296 1298 1305 1307 1309 1315 1317 1318 1324 1329 1332 1336 1337 1341 1342 1343 1348 1358 1367 1369 1379 1382 1384 1387 1388 1391 1395 1399 1402 1409 1413 1415 1416 1419 1420 1422 1425 1429 1430 1433 1436 1442 1443 1445 1446 1447 1448 1449 1453 1469 1472 1477 1478 1479 1482 1483 1485 1486 1487 1489 1491 1492 1494 1500 1502 1506 1507 1508 1510 1512 1514 1515 1517 1519 1521 1526 1528 1531 1532 1534 1535 1536 1537 1539 1540 1542 1545 1546 1548 1549 1553 1557 1559 1564 1568 1570 1571 1575 1576 1580 1581 1589 1591 1592 1598 1605 1617 1624 1625 1628 1629 1630 1631 1633 1639 1641 1644 1645 1659 1661 1662 1668 1669 1674 1676 1680 1687 1688 1690 1698 1702 1705 1712 1718 1723 1727 1728 1729 1735 1736 1737 1738 1739 1743 1746 1748 1749 1756 1757 1759 1767 1777 1778 1782 1783 1786 1794 1796 1801 1802 1804 1805 1809 1812 1821 1833 1836 1845 1848 1850 1851 1855 1857 1859 1864 1872 1879 1884 1885 1886 1890 1892 1893 1894 1903 1908 1915 1917 1921 1927 1928 1929 1930 1936 1937 1938 1948 1949 1958 1960 1964 1965 1966 1971 1972 1977 1979 1982 1985 1987 1989 1990 1991 1996 1997 2001 2002 2003 2004 2005 2006 2008 2012 2013 2014 2018 2019 2021 2026 2027 2031 2035 2036 2037 2039 2047 2050 2052 2054 2055 2060 2065 2066 2067 2079 2089 2091 2094 2095 2097 2098 2099 2103 2107 2108 2110 2112 2116 2117 2121 2126 2130 2131 2134 2135 2141 2143 2149 2151 2153 2157 2158 2159 2160 2167 2168 2171 2178 2181 2183 2184 2187 2188 2189 2191 2192 2193 2195 2204 2210 2218 2226 2228 2237 2241 2242 2243 2244 2246 2251 2253 2255 2256 2257 2259 2260 2262 2263 2264 2267 2271 2274 2277 2280 2287 2288 2292 2294 2296 2297 2298 2300 2301 2302 2304 2305 2311 2315 2317 2319 2322 2324 2325 2327 2333 2334 2335 2336 2337 2338 2339 2340 2350 2361 2364 2365 2366 2369 2377 2382 2390 2394 2396 2400 2406 2408 2414 2415 2416 2417 2418 2419 2421 2423 2427 2433 2434 2438 2440 2444 2446 2453 2454 2456 2457 2459 2462 2465 2474 2479 2480 2482 2483 2484 2493 2494 2499 2501 2502 2503 2505 2506 2508 2509 2513 2515 2522 2529 2530 2532 2534 2535 2538 2542 2547 2552 2553 2554 2556 2561 2565 2567 2568 2576 2578 2583 2589 2595 2597 2606 2608 2609 2614 2615 2617 2618 2619 2621 2625 2626 2627 2628 2630 2634 2638 2639 2643 2645 2647 2652 2653 2654 2658 2659 2661 2662 2668 2669 2670 2672 2673 2674 2676 2679 2682 2685 2687 2688 2692 2695 2696 2704 2715 2727 2734 2737 2740 2748 2753 2754 2759 2774 2775 2779 2780 2782 2786 2787 2788 2794 2796 2797 2802 2808 2809 2810 2812 2817 2820 2821 2822 2823 2824 2826 2829 2830 2833 2838 2840 2844 2847 2849 2853 2864 2868 2870 2878 2880 2884 2885 2890 2897 2905 2912 2919 2923 2925 2926 2930 2931 2934 2936 2941 2946 2952 2953 2954 2956 2957 2960 2961 2962 2968 2972 2975 2985 2990 2993 2995 2998 3004 3005 3011 3017 3018 3021 3022 3024 3034 3041 3043 3051 3053 3057 3059 3073 3074 3077 3088 3089 3091 3092 3093 3097 3099 3101 3102 3103 3104 3106 3112 3118 3119 3123 3124 3130 3132 3138 3141 3142 3143 3144 3148 3149 3150 3153 3158 3162 3167 3171 3172 3176 3177 3179 3180 3184 3187 3189 3192 3197 3218 3224 3227 3231 3234 3245 3246 3250 3253 3262 3264 3265 3268 3271 3278 3280 3282 3283 3285 3286 3292 3293 3295 3297 3299 3300 3303 3306 3307 3308 3309 3316 3318 3319 3321 3322 3325 3327 3328 3330 3333 3341 3344 3349 3354 3360 3362 3363 3364 3365 3366 3371 3372 3373 3374 3379 3385 3393 3397 3399 3400 3402 3406 3407 3409 3413 3415 3417 3421 3424 3427 3428 3432 3433 3435 3436 3443 3445 3446 3451 3454 3459 3461 3462 3465 3469 3471 3474 3479 3480 3481 3482 3484 3485 3487 3491 3495 3496 3505 3508 3510 3513 3514 3515 3518 3521 3522 3526 3534 3538 3542 3544 3546 3551 3559 3560 3561 3562 3564 3569 3573 3577 3580 3583 3587 3588 3590 3598 3601 3605 3610 3612 3614 3620 3622 3624 3627 3628 3634 3635 3636 3639 3642 3643 3649 3656 3664 3665 3666 3667 3668 3670 3674 3677 3678 3679 3680 3681 3682 3686 3693 3699 3701 3702 3703 3707 3708 3712 3718 3719 3721 3724 3725 3728 3733 3742 3744 3745 3753 3755 3758 3763 3777 3780 3781 3784 3787 3790 3792 3794 3799 3801 3803 3809 3812 3819 3823 3825 3827 3829 3843 3846 3851 3852 3853 3854 3855 3857 3859 3860 3862 3864 3867 3870 3874 3876 3880 3881 3884 3888 3890 3892 3893 3894 3895 3897 3899 3901 3906 3913 3916 3920 3921 3922 3925 3929 3931 3935 3937 3941 3942 3943 3944 3945 3947 3951 3953 3955 3956 3957 3962 3964 3965 3966 3974 3975 3978 3981 3982 3986 3988 3989 3994 4003 4004 4012 4024 4025 4027 4029 4030 4036 4039 4043 4044 4047 4050 4052 4061 4062 4068 4069 4071 4073 4079 4081 4083 4092 4095 4098 4100 4101 4102 4103 4106 4116 4120 4121 4122 4130 4132 4135 4148 4149 4151 4152 4167 4170 4175 4177 4183 4184 4189 4190 4191 4192 4193 4195 4198 4200 4202 4203 4208 4214 4216 4217 4223 4224 4227 4230 4233 4235 4237 4238 4239 4241 4248 4251 4252 4254 4256 4261 4265 4266 4271 4272 4275 4277 4282 4289 4291 4292 4296 4298 4302 4304 4307 4310 4311 4315 4322 4323 4324 4326 4333 4334 4340 4341 4344 4347 4349 4353 4355 4356 4359 4361 4362 4365 4366 4373 4374 4375 4384 4385 4387 4390 4391 4392 4394 4407 4416 4418 4446 4451 4458 4459 4461 4464 4467 4468 4480 4488 4492 4494 4495 4496 4499 4501 4502 4506 4513 4517 4520 4525 4528 4531 4536 4537 4538 4545 4549 4550 4552 4564 4565 4571 4575 4578 4579 4582 4583 4586 4588 4591 4597 4598 4599 4605 4607 4610 4611 4615 4617 4618 4619 4621 4623 4626 4628 4632 4633 4637 4642 4647 4652 4654 4660 4661 4664 4665 4669 4672 4673 4675 4676 4681 4683 4686 4693 4698 4702 4704 4709 4714 4716 4723 4725 4728 4731 4732 4739 4740 4746 4747 4748 4754 4755 4763 4766 4768 4772 4775 4784 4786 4790 4796 4799 4800 4803 4806 4814 4816 4822 4825 4826 4827 4832 4835 4836 4841 4844 4850 4854 4856 4858 4865 4866 4867 4868 4871 4875 4877 4878 4880 4881 4895 4901 4902 4903 4907 4912 4918 4919 4930 4934 4938 4939 4940 4946 4948 4954 4956 4959 4960 4965 4968 4975 4979 4980 4984 4985 4986 4987 4992 4994 4995 4996 5005 5009 5011 5012 5016 5022 5024 5026 5030 5035 5038 5040 5041 5042 5045 5051 5052 5053 5058 5059 5063 5068 5069 5076 5078 5080 5083 5086 5094 5095 5097 5099 5108 5109 5112 5113 5117 5119 5123 5126 5127 5136 5137 5138 5140 5145 5149 5153 5157 5158 5161 5169 5171 5174 5176 5179 5183 5184 5185 5189 5200 5202 5203 5204 5206 5209 5212 5220 5223 5228 5230 5234 5236 5242 5244 5249 5250 5252 5258 5260 5264 5268 5271 5278 5280 5283 5284 5286 5298 5299 5301 5308 5314 5320 5321 5322 5326 5329 5330 5331 5332 5333 5338 5345 5350 5351 5353 5359 5360 5364 5376 5377 5379 5380 5382 5395 5397 5398 5400 5401 5403 5404 5405 5408 5409 5410 5411 5416 5417 5418 5422 5424 5425 5434 5435 5439 5441 5452 5454 5456 5457 5460 5461 5463 5465 5467 5476 5477 5486 5487 5488 5491 5494 5495 5501 5502 5503 5517 5518 5522 5525 5528 5533 5534 5536 5538 5539 5541 5542 5545 5549 5553 5556 5557 5562 5566 5567 5569 5570 5579 5584 5590 5593 5595 5597 5602 5604 5605 5608 5609 5612 5614 5616 5618 5627 5629 5630 5634 5635 5636 5641 5643 5644 5645 5646 5650 5653 5669 5672 5675 5676 5683 5688 5690 5695 5696 5697 5700 5703 5709 5713 5714 5716 5719 5725 5726 5727 5731 5743 5744 5746 5751 5752 5767 5769 5770 5771 5774 5777 5778 5779 5780 5783 5784 5785 5788 5790 5791 5793 5794 5795 5796 5799 5802 5804 5805 5806 5813 5814 5816 5821 5824 5827 5830 5837 5838 5841 5844 5848 5850 5851 5852 5856 5857 5863 5869 5874 5875 5876 5878 5883 5884 5886 5887 5890 5891 5894 5900 5905 5907 5909 5910 5922 5928 5929 5931 5932 5935 5939 5945 5954 5955 5956 5957 5959 5960 5961 5963 5965 5966 5968 5972 5973 5977 5978 5979 5980 5981 5990 5993 5995 5997 5998 5999 6000 6002 6016 6017 6018 6019 6020 6021 6028 6029 6034 6035 6038 6043 6046 6052 6060 6064 6069 6073 6076 6078 6091 6092 6096 6099 6101 6102 6103 6106 6107 6108 6115 6116 6121 6124 6127 6136 6139 6144 6145 6149 6150 6161 6164 6182 6188 6193 6205 6206 6211 6212 6213 6216 6217 6219 6220 6227 6230 6232 6234 6240 6241 6245 6256 6259 6268 6269 6270 6271 6272 6274 6280 6287 6291 6293 6295 6298 6302 6309 6313 6316 6318 6331 6333 6335 6340 6341 6342 6350 6357 6358 6364 6365 6366 6368 6369 6371 6376 6377 6378 6381 6383 6385 6386 6387 6391 6393 6398 6399 6406 6410 6412 6416 6417 6418 6421 6424 6426 6437 6439 6446 6448 6449 6455 6457 6458 6462 6463 6464 6469 6475 6477 6479 6482 6490 6492 6497 6500 6501 6506 6507 6511 6513 6515 6516 6517 6518 6521 6524 6525 6528 6535 6537 6538 6539 6540 6544 6554 6556 6558 6559 6566 6570 6574 6581 6582 6585 6586 6592 6593 6596 6600 6605 6611 6612 6613 6615 6617 6618 6626 6627 6628 6631 6634 6636 6639 6642 6643 6644 6645 6647 6648 6651 6658 6661 6669 6677 6680 6681 6682 6683 6688 6693 6696 6701 6703 6708 6713 6715 6717 6724 6725 6727 6733 6737 6739 6740 6741 6742 6743 6749 6751 6753 6758 6760 6763 6772 6774 6775 6778 6779 6780 6782 6784 6785 6787 6790 6791 6794 6797 6798 6812 6813 6815 6820 6825 6826 6827 6831 6834 6838 6844 6845 6849 6855 6856 6858 6861 6862 6867 6872 6874 6875 6877 6878 6880 6881 6883 6890 6891 6892 6894 6896 6906 6907 6914 6916 6917 6919 6923 6925 6927 6932 6933 6938 6941 6942 6944 6949 6953 6954 6955 6956 6969 6975 6979 6980 6981 6985 6989 6995 7001 7002 7007 7008 7009 7011 7012 7013 7014 7022 7025 7031 7037 7039 7040 7043 7045 7054 7061 7063 7064 7069 7073 7074 7081 7083 7086 7087 7088 7090 7091 7092 7095 7100 7108 7111 7117 7120 7124 7127 7132 7134 7136 7137 7141 7144 7146 7147 7166 7170 7173 7183 7187 7188 7190 7194 7197 7201 7202 7204 7208 7209 7214 7215 7234 7235 7238 7250 7252 7255 7256 7260 7263 7270 7273 7280 7283 7288 7290 7295 7297 7300 7302 7303 7304 7306 7307 7308 7311 7314 7320 7322 7327 7328 7329 7330 7332 7340 7341 7343 7347 7348 7349 7352 7355 7356 7360 7364 7366 7367 7369 7382 7386 7387 7393 7395 7399 7400 7405 7408 7410 7412 7416 7418 7420 7421 7424 7426 7428 7430 7432 7433 7434 7442 7443 7444 7446 7448 7454 7458 7463 7470 7474 7478 7480 7481 7482 7483 7488 7501 7502 7504 7514 7515 7518 7520 7525 7526 7527 7532 7537 7544 7545 7546 7548 7551 7552 7554 7557 7558 7560 7564 7565 7567 7571 7574 7583 7584 7585 7591 7593 7597 7600 7604 7605 7608 7611 7612 7613 7616 7618 7620 7622 7630 7631 7632 7636 7640 7641 7646 7650 7654 7658 7668 7670 7673 7687 7690 7692 7693 7698 7701 7703 7704 7708 7711 7713 7714 7718 7722 7724 7725 7732 7734 7736 7738 7740 7741 7743 7745 7747 7748 7760 7764 7766 7768 7771 7772 7774 7777 7779 7780 7795 7797 7799 7803 7804 7805 7806 7808 7809 7813 7814 7816 7820 7823 7829 7832 7834 7836 7840 7842 7845 7846 7848 7850 7854 7856 7865 7866 7867 7868 7871 7874 7878 7882 7885 7886 7887 7893 7895 7898 7899 7902 7907 7908 7909 7910 7911 7912 7915 7916 7917 7918 7921 7922 7926 7927 7929 7934 7941 7942 7944 7946 7949 7952 7953 7960 7961 7964 7966 7972 7974 7979 7982 7983 7984 7985 7987 7989 7991 7996 7998 8003 8006 8012 8013 8021 8024 8025 8028 8032 8040 8042 8045 8049 8055 8059 8062 8066 8068 8069 8073 8074 8075 8079 8080 8085 8086 8088 8091 8092 8094 8098 8102 8109 8111 8116 8117 8123 8124 8126 8127 8130 8132 8133 8134 8135 8136 8137 8138 8140 8141 8146 8151 8153 8154 8155 8157 8160 8163 8172 8173 8176 8179 8182 8185 8186 8187 8192 8195 8197 8209 8211 8214 8216 8217 8220 8233 8238 8247 8249 8251 8252 8253 8256 8258 8260 8264 8267 8269 8270 8275 8278 8284 8289 8290 8292 8296 8298 8303 8305 8307 8315 8319 8320 8322 8323 8325 8330 8335 8340 8347 8348 8350 8351 8355 8357 8360 8361 8367 8368 8370 8372 8378 8383 8390 8391 8394 8395 8405 8407 8410 8412 8418 8420 8424 8427 8428 8430 8434 8436 8438 8444 8445 8447 8453 8455 8456 8458 8459 8462 8464 8465 8469 8472 8474 8484 8486 8487 8491 8495 8497 8499 8500 8501 8502 8503 8511 8513 8519 8522 8523 8525 8526 8528 8532 8542 8547 8548 8552 8555 8561 8562 8564 8569 8577 8578 8582 8583 8585 8586 8591 8593 8596 8598 8600 8601 8607 8612 8616 8620 8622 8624 8627 8628 8631 8635 8637 8638 8640 8641 8642 8659 8661 8662 8664 8666 8671 8672 8675 8681 8687 8689 8690 8695 8698 8704 8705 8708 8709 8710 8717 8719 8725 8726 8727 8729 8732 8734 8735 8736 8739 8741 8743 8744 8752 8753 8755 8757 8762 8769 8770 8772 8773 8774 8778 8779 8781 8787 8790 8791 8794 8800 8802 8803 8807 8809 8815 8816 8817 8819 8820 8829 8832 8837 8838 8839 8840 8841 8842 8847 8852 8854 8857 8859 8861 8862 8865 8866 8869 8870 8877 8886 8889 8895 8896 8899 8901 8907 8916 8922 8924 8935 8941 8944 8946 8952 8958 8959 8971 8980 8983 8984 8985 8986 8988 8992 8997 9000 9002 9004 9006 9012 9013 9016 9018 9020 9027 9030 9038 9042 9046 9047 9049 9050 9056 9057 9058 9060 9061 9064 9076 9085 9093 9094 9098 9101 9102 9105 9106 9107 9108 9116 9117 9122 9126 9128 9131 9137 9144 9146 9149 9152 9157 9160 9164 9171 9172 9175 9187 9188 9192 9197 9198 9200 9202 9210 9217 9221 9222 9226 9227 9232 9235 9236 9237 9241 9245 9249 9251 9253 9258 9260 9261 9262 9266 9267 9268 9270 9271 9272 9273 9276 9280 9281 9284 9285 9286 9287 9296 9300 9305 9313 9314 9316 9319 9321 9326 9330 9334 9335 9337 9339 9342 9344 9348 9349 9350 9354 9355 9356 9359 9361 9362 9363 9369 9370 9373 9379 9380 9381 9383 9387 9390 9392 9393 9398 9399 9401 9404 9405 9411 9413 9419 9421 9422 9427 9432 9433 9437 9442 9449 9453 9456 9462 9464 9465 9466 9469 9473 9474 9476 9480 9488 9496 9506 9509 9515 9520 9521 9523 9525 9528 9534 9540 9544 9550 9554 9555 9558 9560 9566 9572 9575 9577 9578 9581 9582 9583 9585 9589 9590 9592 9594 9597 9599 9605 9606 9614 9615 9618 9620 9625 9627 9630 9634 9636 9637 9638 9639 9640 9642 9643 9647 9648 9650 9661 9665 9671 9672 9673 9678 9679 9681 9682 9683 9686 9689 9690 9692 9694 9695 9700 9701 9704 9706 9710 9711 9714 9722 9723 9724 9728 9729 9731 9738 9739 9742 9743 9744 9747 9755 9762 9764 9770 9771 9772 9776 9777 9781 9785 9786 9788 9791 9795 9796 9800 9801 9807 9808 9810 9819 9829 9830 9831 9834 9838 9841 9842 9843 9845 9846 9847 9849 9850 9852 9857 9858 9861 9863 9865 9866 9872 9878 9880 9883 9884 9888 9891 9893 9894 9900 9901 9904 9912 9918 9920 9921 9922 9923 9924 9926 9932 9936 9937 9939 9943 9944 9947 9948 9950 9951 9954 9955 9960 9961 9963 9966 9967 9968 9971 9972 9974 9982 9984 9990 9994 9995 9997 10014 10015 10020 10022 10037 10044 10046 10047 10048 10050 10052 10061 10062 10065 10070 10074 10079 10080 10081 10082 10084 10087 10089 10090 10094 10097 10098 10100 10102 10104 10105 10106 10107 10110 10111 10113 10115 10116 10121 10127 10138 10141 10142 10145 10146 10150 10152 10158 10164 10172 10173 10175 10177 10183 10185 10187 10191 10194 10195 10196 10201 10202 10204 10207 10210 10211 10212 10214 10216 10217 10221 10222 10226 10229 10235 10236 10243 10244 10247 10249 10256 10257 10258 10261 10262 10263 10269 10270 10273 10274 10281 10285 10287 10288 10290 10293 10294 10297 10300 10312 10314 10316 10331 10334 10337 10343 10346 10348 10349 10350 10351 10353 10362 10363 10364 10368 10372 10379 10380 10382 10389 10391 10393 10394 10397 10403 10411 10415 10416 10420 10425 10427 10428 10431 10432 10434 10435 10438 10443 10456 10460 10469 10471 10479 10484 10494 10498 10499 10502 10504 10512 10517 10525 10527 10530 10531 10533 10534 10535 10536 10538 10539 10540 10541 10544 10549 10550 10555 10557 10558 10559 10560 10562 10565 10566 10569 10572 10575 10578 10580 10581 10582 10585 10589 10591 10594 10599 10603 10607 10608 10609 10610 10614 10615 10616 10620 10621 10622 10623 10627 10628 10630 10632 10636 10639 10642 10649 10651 10655 10656 10657 10660 10661 10663 10664 10666 10668 10670 10671 10672 10678 10679 10682 10688 10690 10691 10700 10701 10702 10703 10708 10711 10716 10718 10732 10733 10734 10738 10744 10751 10752 10754 10759 10764 10766 10767 10768 10770 10775 10777 10778 10779 10787 10793 10794 10798 10799 10800 10808 10810 10816 10817 10818 10819 10832 10835 10836 10838 10839 10844 10846 10853 10856 10870 10872 10875 10879 10882 10884 10890 10893 10894 10897 10907 10909 10911 10916 10918 10927 10930 10933 10936 10937 10941 10944 10952 10953 10962 10966 10968 10971 10979 10981 10984 11000 11005 11008 11009 11011 11012 11016 11017 11019 11022 11024 11028 11029 11033 11034 11035 11038 11043 11046 11051 11053 11056 11057 11058 11059 11060 11061 11065 11071 11072 11074 11076 11082 11092 11093 11094 11095 11097 11099 11104 11106 11109 11110 11113 11115 11116 11125 11126 11127 11128 11132 11134 11136 11137 11139 11141 11145 11150 11153 11154 11155 11156 11159 11162 11163 11164 11168 11169 11171 11175 11177 11178 11179 11180 11181 11182 11187 11188 11192 11195 11196 11198 11201 11202 11205 11206 11208 11211 11212 11214 11216 11219 11220 11224 11225 11231 11235 11239 11242 11245 11246 11247 11248 11252 11253 11254 11255 11258 11263 11266 11267 11268 11269 11270 11271 11273 11276 11281 11284 11288 11291 11293 11304 11305 11307 11308 11311 11316 11319 11326 11327 11329 11330 11335 11336 11338 11342 11343 11344 11351 11352 11353 11355 11368 11370 11376 11379 11380 11384 11387 11388 11395 11396 11398 11404 11406 11408 11410 11416 11417 11420 11422 11430 11432 11433 11434 11437 11438 11443 11447 11450 11453 11464 11466 11468 11470 11472 11475 11478 11479 11481 11482 11483 11484 11486 11496 11498 11500 11506 11511 11514 11516 11521 11524 11525 11526 11530 11532 11534 11543 11547 11549 11550 11555 11556 11557 11565 11567 11570 11571 11572 11576 11577 11592 11593 11597 11599 11603 11611 11612 11614 11615 11617 11621 11622 11624 11626 11627 11630 11631 11633 11634 11635 11637 11638 11642 11643 11645 11646 11647 11653 11654 11664 11666 11668 11671 11672 11677 11679 11683 11685 11693 11697 11700 11702 11703 11705 11716 11718 11720 11721 11722 11724 11726 11729 11732 11733 11734 11736 11739 11740 11742 11747 11752 11755 11756 11760 11768 11774 11777 11780 11784 11786 11793 11794 11796 11798 11806 11810 11813 11815 11816 11817 11825 11835 11838 11840 11841 11843 11846 11848 11855 11859 11865 11866 11867 11868 11879 11881 11882 11885 11886 11893 11896 11898 11901 11905 11906 11907 11911 11912 11916 11919 11920 11923 11926 11930 11932 11933 11938 11939 11946 11948 11949 11959 11963 11965 11966 11968 11970 11975 11978 11984 11985 11988 11989 11994 11995 11997 11998 11999 12002 12004 12012 12020 12021 12022 12028 12029 12031 12032 12035 12036 12043 12045 12046 12048 12052 12056 12061 12062 12063 12069 12070 12072 12078 12079 12080 12081 12082 12086 12088 12089 12091 12093 12094 12106 12111 12112 12114 12115 12116 12118 12124 12130 12134 12135 12136 12137 12142 12144 12145 12149 12153 12154 12156 12163 12165 12167 12172 12174 12176 12177 12178 12181 12183 12188 12189 12197 12198 12201 12205 12207 12215 12216 12221 12222 12223 12224 12231 12234 12237 12239 12245 12247 12249 12255 12259 12262 12263 12265 12266 12269 12270 12274 12280 12282 12284 12294 12295 12298 12299 12300 12302 12303 12308 12319 12320 12321 12325 12328 12335 12339 12341 12343 12351 12353 12354 12357 12360 12363 12364 12367 12370 12373 12384 12385 12396 12401 12402 12403 12404 12408 12409 12412 12413 12421 12428 12430 12432 12434 12435 12436 12438 12441 12445 12446 12447 12448 12449 12450 12451 12457 12460 12462 12463 12464 12470 12473 12475 12479 12481 12485 12486 12491 12494 12499 12500 12505 12507 12509 12510 12512 12517 12519 12522 12525 12531 12534 12547 12549 12550 12551 12553 12556 12558 12565 12567 12569 12576 12577 12580 12583 12584 12585 12587 12590 12592 12593 12594 12596 12598 12605 12610 12611 12614 12627 12630 12632 12635 12636 12637 12641 12642 12654 12656 12662 12665 12668 12669 12673 12678 12682 12684 12685 12686 12690 12695 12697 12699 12700 12704 12712 12714 12716 12718 12723 12725 12727 12738 12745 12746 12754 12755 12761 12762 12763 12764 12767 12776 12777 12778 12779 12786 12790 12792 12797 12799 12803 12815 12816 12817 12821 12825 12828 12830 12831 12841 12842 12844 12861 12864 12867 12868 12872 12874 12877 12879 12882 12884 12887 12892 12894 12896 12898 12903 12904 12909 12910 12911 12912 12914 12915 12923 12929 12930 12931 12933 12940 12947 12949 12953 12958 12964 12973 12974 12975 12977 12983 12984 12990 13003 13004 13009 13010 13011 13013 13015 13017 13021 13034 13036 13037 13040 13047 13050 13051 13052 13053 13057 13058 13061 13062 13064 13066 13068 13069 13072 13073 13074 13075 13077 13081 13083 13084 13086 13091 13092 13093 13094 13099 13103 13104 13108 13111 13112 13113 13117 13120 13128 13130 13133 13134 13135 13136 13137 13144 13147 13148 13151 13156 13160 13162 13166 13172 13173 13177 13182 13187 13196 13201 13204 13213 13216 13217 13226 13228 13229 13231 13239 13243 13247 13254 13256 13258 13262 13263 13271 13272 13276 13282 13284 13285 13286 13289 13291 13293 13297 13301 13302 13303 13308 13315 13326 13330 13341 13351 13354 13355 13360 13361 13365 13366 13370 13374 13376 13380 13383 13384 13387 13388 13389 13391 13393 13396 13404 13405 13409 13421 13423 13434 13435 13436 13442 13444 13447 13451 13452 13454 13457 13464 13465 13467 13468 13479 13485 13492 13493 13501 13502 13504 13506 13507 13508 13511 13513 13514 13515 13517 13518 13519 13520 13524 13526 13528 13530 13539 13545 13546 13549 13555 13557 13564 13565 13570 13571 13577 13581 13582 13586 13587 13588 13589 13592 13593 13596 13598 13599 13606 13607 13609 13614 13615 13619 13626 13627 13628 13631 13635 13638 13639 13645 13649 13652 13654 13657 13658 13665 13670 13671 13672 13674 13675 13679 13683 13684 13685 13688 13695 13698 13699 13703 13706 13709 13720 13721 13728 13731 13732 13739 13740 13741 13745 13748 13750 13751 13753 13756 13757 13758 13760 13762 13763 13765 13768 13772 13776 13788 13791 13794 13796 13797 13798 13803 13805 13806 13807 13808 13815 13816 13819 13822 13823 13828 13830 13831 13832 13838 13842 13843 13846 13848 13851 13853 13854 13855 13856 13857 13863 13865 13868 13872 13874 13879 13883 13885 13888 13891 13894 13898 13902 13903 13919 13924 13927 13929 13940 13942 13946 13948 13952 13957 13958 13959 13960 13965 13968 13972 13974 13977 13980 13982 13985 13986 13988 13990 13991 13993 13995 13996 14003 14007 14008 14013 14017 14023 14027 14035 14038 14039 14043 14045 14048 14052 14053 14054 14055 14056 14064 14065 14069 14076 14079 14080 14081 14090 14098 14101 14103 14105 14106 14107 14108 14121 14123 14126 14129 14130 14132 14134 14141 14147 14149 14152 14154 14161 14164 14172 14174 14182 14183 14185 14186 14188 14190 14191 14193 14196 14202 14221 14222 14224 14227 14228 14231 14236 14237 14238 14239 14243 14248 14254 14263 14265 14268 14269 14271 14272 14273 14274 14276 14282 14284 14286 14287 14289 14299 14308 14313 14315 14316 14323 14324 14325 14330 14331 14332 14335 14337 14338 14340 14343 14346 14351 14360 14362 14365 14366 14370 14373 14374 14377 14385 14389 14390 14392 14399 14405 14406 14407 14408 14409 14410 14413 14418 14419 14420 14423 14424 14427 14429 14432 14435 14439 14442 14444 14452 14454 14456 14458 14459 14461 14467 14472 14475 14477 14479 14481 14483 14485 14487 14488 14492 14494 14497 14499 14505 14506 14511 14512 14514 14516 14518 14523 14529 14533 14534 14537 14541 14544 14547 14549 14552 14556 14561 14567 14568 14569 14574 14579 14580 14585 14586 14587 14593 14594 14597 14616 14623 14626 14630 14632 14633 14639 14643 14646 14648 14654 14656 14657 14658 14661 14663 14667 14676 14677 14685 14686 14687 14689 14692 14701 14702 14710 14719 14725 14726 14728 14733 14735 14736 14742 14743 14752 14756 14757 14759 14762 14763 14765 14770 14771 14775 14779 14782 14787 14790 14797 14799 14800 14802 14806 14815 14829 14830 14833 14846 14853 14857 14861 14863 14865 14870 14873 14876 14877 14879 14881 14883 14884 14885 14888 14892 14893 14894 14897 14900 14905 14908 14910 14915 14918 14921 14923 14924 14925 14927 14929 14930 14931 14932 14933 14936 14942 14943 14948 14950 14954 14955 14959 14962 14966 14967 14973 14975 14976 14978 14979 14981 14982 14983 14985 14986 14988 14990 14998 14999 15002 15005 15010 15012 15016 15020 15028 15033 15038 15043 15046 15047 15053 15061 15063 15064 15065 15068 15075 15079 15081 15083 15090 15091 15095 15096 15098 15104 15106 15109 15119 15123 15125 15126 15127 15129 15133 15137 15139 15140 15142 15144 15147 15156 15159 15161 15163 15167 15170 15171 15176 15179 15187 15189 15190 15193 15194 15196 15197 15198 15201 15202 15204 15205 15209 15212 15215 15216 15220 15228 15233 15234 15237 15246 15248 15249 15250 15255 15262 15263 15266 15269 15272 15273 15281 15282 15285 15286 15287 15289 15290 15296 15297 15302 15305 15310 15315 15316 15318 15319 15320 15322 15325 15326 15327 15328 15329 15330 15334 15341 15342 15352 15353 15359 15361 15370 15372 15378 15383 15386 15389 15390 15391 15392 15393 15395 15401 15402 15407 15411 15432 15434 15443 15447 15453 15455 15458 15459 15460 15464 15467 15477 15480 15484 15485 15486 15488 15494 15495 15497 15498 15502 15504 15506 15507 15513 15515 15520 15526 15533 15545 15546 15547 15551 15558 15565 15572 15576 15577 15589 15594 15601 15604 15606 15608 15609 15615 15617 15621 15622 15623 15624 15625 15626 15636 15643 15644 15645 15646 15647 15654 15661 15664 15668 15687 15689 15692 15695 15700 15705 15710 15715 15719 15723 15724 15725 15729 15736 15737 15746 15747 15749 15750 15752 15754 15758 15759 15762 15763 15765 15766 15767 15772 15776 15779 15781 15783 15788 15791 15792 15794 15796 15798 15800 15803 15804 15809 15810 15812 15816 15818 15820 15826 15828 15830 15834 15843 15846 15852 15854 15858 15862 15864 15865 15867 15872 15873 15874 15881 15888 15890 15894 15895 15897 15902 15904 15906 15909 15910 15911 15915 15919 15922 15934 15936 15939 15941 15942 15943 15944 15954 15958 15960 15964 15972 15975 15976 15982 15989 15993 15997 15999 16002 16003 16006 16011 16013 16020 16023 16024 16029 16030 16031 16032 16034 16035 16036 16038 16040 16041 16048 16050 16057 16063 16068 16071 16074 16075 16076 16080 16081 16083 16085 16091 16092 16093 16096 16097 16104 16107 16109 16111 16120 16125 16127 16129 16133 16134 16135 16139 16141 16143 16144 16145 16146 16147 16148 16149 16150 16155 16165 16166 16170 16172 16179 16180 16181 16183 16186 16194 16196 16201 16203 16205 16207 16216 16217 16218 16219 16222 16224 16225 16226 16227 16229 16233 16234 16238 16240 16247 16249 16251 16252 16253 16260 16262 16265 16270 16275 16281 16286 16290 16292 16294 16298 16299 16303 16307 16311 16315 16318 16324 16327 16332 16337 16341 16345 16350 16352 16353 16355 16359 16360 16366 16367 16372 16373 16374 16375 16380 16381 16385 16388 16392 16393 16397 16406 16409 16412 16414 16430 16434 16435 16442 16443 16458 16460 16462 16467 16472 16480 16482 16483 16485 16492 16497 16498 16500 16502 16507 16508 16509 16511 16517 16523 16526 16530 16533 16534 16537 16541 16544 16545 16546 16548 16549 16550 16552 16555 16556 16563 16568 16569 16571 16572 16577 16580 16582 16585 16592 16594 16598 16604 16605 16606 16610 16613 16615 16618 16624 16626 16631 16632 16635 16638 16641 16644 16653 16654 16656 16658 16663 16666 16667 16668 16674 16678 16679 16680 16682 16687 16689 16691 16694 16695 16696 16708 16710 16712 16714 16717 16735 16736 16738 16739 16743 16744 16749 16752 16756 16759 16761 16763 16769 16770 16775 16783 16787 16793 16796 16797 16801 16802 16804 16805 16810 16811 16815 16817 16819 16825 16826 16828 16829 16831 16832 16833 16834 16840 16846 16851 16853 16855 16857 16865 16867 16869 16873 16877 16887 16895 16897 16899 16900 16902 16907 16911 16915 16923 16927 16930 16935 16936 16941 16942 16943 16949 16951 16955 16956 16959 16975 16977 16978 16980 16982 16988 16989 16990 16995 17000 17001 17002 17005 17007 17011 17014 17015 17017 17019 17022 17023 17024 17029 17031 17035 17036 17042 17049 17055 17074 17079 17086 17087 17091 17097 17098 17102 17104 17109 17111 17118 17119 17124 17125 17131 17132 17133 17135 17140 17147 17150 17152 17155 17167 17172 17179 17182 17183 17184 17186 17188 17191 17193 17197 17199 17200 17209 17216 17218 17219 17222 17228 17237 17241 17244 17245 17247 17254 17256 17257 17259 17260 17263 17264 17265 17266 17268 17275 17276 17278 17279 17280 17282 17284 17289 17290 17294 17300 17303 17308 17310 17311 17316 17320 17321 17327 17333 17334 17335 17337 17340 17342 17345 17352 17354 17356 17358 17359 17362 17378 17381 17383 17389 17391 17397 17399 17401 17412 17413 17420 17422 17424 17426 17429 17430 17436 17437 17440 17445 17454 17456 17457 17461 17464 17468 17471 17472 17478 17479 17490 17500 17502 17505 17510 17511 17516 17521 17524 17526 17531 17536 17538 17541 17542 17543 17544 17546 17547 17549 17550 17553 17558 17559 17560 17562 17564 17565 17570 17572 17573 17574 17580 17581 17583 17586 17591 17596 17597 17603 17606 17607 17608 17609 17613 17614 17615 17617 17621 17622 17627 17629 17630 17631 17637 17638 17639 17640 17641 17642 17646 17647 17655 17663 17671 17673 17677 17679 17681 17683 17684 17686 17687 17690 17694 17698 17699 17703 17708 17709 17711 17713 17716 17722 17728 17729 17730 17732 17738 17741 17745 17758 17760 17762 17763 17769 17773 17774 17778 17793 17794 17800 17802 17803 17804 17806 17812 17813 17814 17816 17819 17822 17824 17826 17829 17833 17835 17841 17845 17847 17848 17849 17854 17855 17863 17870 17876 17877 17883 17887 17889 17892 17895 17896 17898 17901 17903 17907 17908 17914 17915 17918 17919 17924 17926 17935 17947 17948 17953 17957 17961 17963 17966 17967 17971 17974 17976 17982 17983 17987 17990 17993 17996 17998 18005 18008 18009 18014 18015 18021 18028 18030 18031 18033 18035 18040 18042 18044 18046 18048 18049 18062 18065 18069 18073 18075 18076 18077 18081 18085 18090 18092 18094 18099 18103 18107 18109 18111 18112 18114 18117 18119 18126 18127 18131 18134 18139 18147 18148 18150 18155 18156 18157 18159 18160 18164 18169 18172 18174 18175 18177 18178 18183 18184 18187 18188 18197 18202 18203 18205 18206 18210 18215 18216 18220 18225 18227 18229 18230 18231 18233 18240 18242 18247 18251 18255 18257 18264 18269 18271 18274 18285 18287 18290 18295 18296 18301 18302 18308 18312 18313 18316 18321 18323 18327 18337 18338 18347 18349 18351 18353 18354 18355 18358 18359 18360 18363 18366 18369 18372 18377 18378 18379 18381 18383 18385 18386 18389 18392 18393 18395 18396 18397 18399 18406 18407 18408 18410 18421 18422 18424 18431 18435 18437 18442 18451 18452 18455 18463 18468 18470 18471 18478 18483 18485 18494 18498 18503 18506 18507 18515 18518 18520 18527 18532 18534 18537 18539 18542 18543 18544 18545 18549 18550 18551 18553 18556 18560 18562 18563 18565 18566 18567 18570 18573 18580 18581 18583 18586 18587 18588 18589 18594 18604 18608 18609 18614 18621 18622 18628 18629 18630 18632 18633 18635 18640 18644 18646 18651 18652 18655 18659 18662 18663 18671 18673 18674 18677 18681 18684 18687 18691 18694 18697 18699 18701 18702 18703 18706 18709 18714 18715 18717 18723 18724 18731 18733 18734 18738 18740 18741 18743 18746 18751 18752 18753 18756 18757 18758 18760 18764 18766 18770 18773 18775 18776 18778 18779 18781 18785 18789 18790 18793 18794 18796 18800 18801 18804 18808 18816 18817 18820 18821 18825 18832 18834 18835 18837 18838 18839 18843 18845 18853 18856 18861 18862 18867 18868 18870 18871 18876 18877 18881 18883 18891 18894 18898 18912 18917 18918 18919 18920 18921 18922 18926 18931 18935 18936 18941 18943 18944 18946 18950 18955 18962 18964 18965 18970 18973 18977 18978 18979 18981 18983 18984 18990 18997 19001 19006 19007 19010 19014 19020 19021 19024 19028 19029 19031 19038 19049 19055 19056 19061 19063 19065 19066 19071 19075 19082 19083 19087 19091 19093 19094 19095 19103 19106 19109 19110 19112 19113 19117 19120 19123 19126 19127 19130 19137 19139 19140 19144 19149 19150 19153 19155 19158 19160 19163 19175 19179 19180 19185 19187 19190 19191 19199 19202 19204 19206 19211 19219 19220 19222 19223 19226 19228 19230 19234 19235 19241 19248 19250 19251 19252 19255 19257 19258 19261 19263 19264 19267 19268 19272 19277 19283 19284 19285 19286 19288 19290 19291 19295 19298 19306 19315 19318 19321 19322 19325 19336 19348 19349 19351 19354 19355 19356 19360 19363 19364 19365 19366 19367 19375 19379 19380 19381 19384 19392 19393 19396 19408 19413 19417 19424 19429 19430 19435 19438 19443 19444 19446 19450 19452 19453 19458 19459 19462 19468 19469 19470 19473 19474 19478 19481 19483 19487 19490 19497 19499 19506 19507 19511 19512 19521 19528 19533 19535 19536 19541 19542 19545 19547 19548 19550 19554 19556 19558 19562 19563 19564 19568 19570 19572 19576 19579 19585 19589 19590 19593 19601 19605 19607 19617 19619 19620 19622 19624 19625 19626 19628 19629 19636 19642 19646 19656 19658 19665 19666 19668 19673 19674 19679 19691 19697 19701 19705 19707 19709 19710 19714 19720 19721 19723 19724 19727 19728 19729 19736 19739 19740 19743 19745 19751 19756 19759 19765 19766 19771 19774 19775 19776 19786 19791 19802 19804 19810 19812 19815 19816 19818 19819 19827 19831 19836 19837 19840 19846 19851 19854 19858 19864 19867 19870 19876 19880 19883 19885 19889 19895 19897 19901 19904 19905 19907 19909 19910 19919 19924 19928 19933 19934 19939 19948 19955 19956 19959 19960 19961 19967 19968 19970 19971 19977 19978 19979 19986 19993 19995 19996 20007 20008 20009 20016 20017 20025 20026 20035 20042 20044 20046 20047 20050 20056 20058 20062 20065 20066 20073 20075 20080 20081 20085 20086 20087 20089 20092 20098 20110 20112 20114 20119 20120 20121 20122 20128 20131 20140 20142 20143 20144 20147 20153 20160 20161 20163 20165 20166 20168 20169 20173 20174 20177 20182 20188 20189 20190 20196 20202 20208 20209 20214 20217 20218 20221 20223 20224 20225 20226 20227 20228 20235 20237 20238 20240 20241 20244 20246 20247 20254 20255 20256 20262 20265 20269 20276 20277 20278 20280 20282 20291 20292 20297 20298 20301 20307 20309 20316 20317 20319 20320 20321 20325 20326 20333 20337 20339 20341 20357 20360 20364 20365 20370 20371 20374 20375 20376 20379 20382 20384 20389 20392 20394 20395 20396 20400 20401 20406 20407 20408 20411 20413 20416 20417 20419 20423 20424 20428 20432 20433 20437 20439 20441 20442 20443 20444 20446 20452 20455 20469 20470 20471 20474 20479 20481 20485 20486 20488 20489 20496 20497 20498 20499 20503 20504 20505 20506 20519 20520 20524 20527 20531 20532 20535 20541 20545 20551 20553 20554 20556 20560 20566 20572 20580 20581 20582 20585 20586 20588 20590 20592 20594 20596 20599 20600 20601 20605 20606 20607 20608 20612 20614 20616 20620 20627 20630 20632 20638 20642 20643 20645 20654 20657 20658 20665 20668 20674 20679 20681 20682 20683 20684 20688 20689 20690 20691 20701 20705 20706 20708 20710 20712 20713 20719 20720 20721 20723 20724 20725 20726 20741 20742 20743 20745 20751 20754 20759 20763 20766 20771 20780 20784 20789 20791 20792 20799 20803 20804 20807 20819 20822 20824 20825 20832 20833 20838 20848 20850 20851 20854 20855 20861 20862 20866 20867 20870 20871 20874 20877 20878 20887 20888 20895 20896 20899 20900 20903 20904 20906 20908 20909 20910 20912 20915 20921 20923 20935 20939 20944 20945 20950 20962 20965 20966 20971 20973 20977 20979 20982 20983 20986 20997 20998 20999 21000 21005 21006 21008 21012 21013 21015 21017 21019 21020 21031 21032 21034 21038 21041 21043 21046 21047 21051 21055 21057 21059 21061 21064 21072 21080 21082 21088 21092 21093 21094 21100 21102 21105 21108 21115 21116 21117 21121 21122 21123 21128 21134 21138 21140 21142 21145 21146 21155 21160 21162 21163 21170 21173 21174 21175 21176 21185 21187 21188 21190 21196 21208 21210 21212 21219 21228 21229 21232 21239 21245 21246 21253 21254 21255 21256 21258 21259 21260 21263 21275 21282 21284 21285 21290 21291 21293 21295 21296 21299 21300 21305 21311 21315 21316 21317 21318 21323 21329 21331 21336 21337 21338 21341 21343 21345 21348 21351 21354 21355 21356 21362 21365 21380 21385 21387 21392 21395 21396 21397 21400 21402 21407 21408 21409 21410 21411 21412 21413 21415 21417 21419 21423 21424 21430 21432 21434 21435 21437 21439 21441 21444 21454 21455 21456 21463 21464 21468 21471 21478 21480 21481 21483 21487 21490 21492 21493 21498 21501 21506 21508 21510 21512 21527 21531 21542 21543 21552 21554 21556 21560 21565 21573 21575 21576 21577 21578 21583 21585 21587 21588 21589 21593 21594 21595 21596 21597 21598 21600 21601 21604 21605 21606 21607 21608 21609 21614 21623 21627 21628 21629 21631 21634 21639 21640 21642 21643 21654 21660 21661 21662 21670 21671 21675 21678 21681 21685 21692 21695 21698 21699 21702 21703 21711 21721 21730 21736 21739 21741 21742 21747 21748 21751 21754 21760 21762 21767 21777 21781 21782 21783 21784 21793 21796 21798 21800 21801 21803 21804 21807 21811 21814 21819 21822 21823 21825 21831 21835 21836 21840 21842 21843 21849 21850 21858 21861 21863 21864 21870 21873 21875 21876 21877 21888 21892 21900 21901 21904 21908 21910 21914 21916 21917 21918 21926 21928 21935 21936 21937 21938 21939 21942 21943 21947 21948 21949 21950 21952 21955 21963 21969 21970 21974 21975 21977 21978 21979 21980 21981 21983 21984 21987 21988 21989 21991 21998 22007 22010 22012 22020 22026 22029 22030 22031 22034 22036 22037 22038 22039 22043 22045 22046 22047 22049 22057 22058 22059 22061 22065 22069 22071 22073 22075 22076 22081 22082 22090 22091 22097 22099 22101 22103 22109 22110 22112 22116 22117 22118 22119 22120 22121 22125 22129 22133 22135 22139 22144 22146 22147 22150 22151 22162 22165 22172 22175 22177 22182 22185 22187 22190 22191 22193 22198 22199 22201 22202 22203 22215 22216 22220 22222 22225 22228 22229 22231 22232 22233 22240 22245 22246 22247 22248 22250 22258 22260 22263 22264 22269 22271 22276 22278 22279 22281 22282 22284 22289 22291 22294 22299 22301 22302 22307 22308 22310 22318 22329 22333 22337 22342 22348 22365 22369 22373 22377 22382 22384 22388 22394 22398 22400 22401 22402 22405 22407 22409 22413 22417 22419 22421 22424 22427 22428 22435 22436 22439 22441 22453 22461 22465 22472 22473 22474 22477 22478 22479 22488 22489 22490 22493 22494 22497 22502 22505 22509 22511 22514 22515 22519 22521 22523 22524 22525 22527 22530 22531 22535 22536 22538 22542 22546 22547 22550 22551 22562 22573 22574 22575 22577 22579 22584 22595 22597 22600 22608 22613 22614 22616 22622 22624 22634 22635 22639 22646 22647 22651 22656 22658 22659 22663 22667 22672 22674 22675 22678 22682 22688 22689 22691 22695 22696 22699 22700 22703 22709 22710 22711 22714 22722 22723 22727 22728 22729 22731 22732 22739 22743 22748 22749 22750 22752 22764 22765 22766 22774 22776 22779 22783 22790 22796 22800 22804 22807 22812 22815 22817 22823 22825 22831 22837 22838 22839 22841 22845 22846 22849 22851 22852 22854 22857 22860 22863 22866 22868 22870 22872 22875 22876 22878 22883 22888 22889 22891 22892 22893 22895 22897 22899 22902 22908 22913 22918 22919 22924 22929 22931 22932 22933 22944 22948 22949 22952 22956 22963 22973 22978 22982 22983 22986 22991 22994 22997 23002 23008 23009 23010 23018 23021 23024 23027 23028 23032 23034 23036 23038 23046 23048 23049 23053 23054 23055 23056 23070 23074 23078 23083 23085 23086 23090 23095 23097 23107 23110 23111 23112 23119 23125 23128 23130 23131 23132 23136 23137 23139 23140 23148 23150 23155 23158 23171 23174 23180 23181 23188 23189 23190 23194 23197 23201 23202 23204 23205 23214 23215 23219 23223 23225 23232 23235 23238 23239 23240 23242 23244 23253 23256 23260 23265 23278 23286 23288 23291 23292 23294 23301 23303 23307 23309 23310 23311 23314 23318 23319 23321 23326 23336 23337 23343 23348 23350 23351 23357 23358 23359 23360 23363 23364 23367 23368 23374 23389 23390 23395 23396 23398 23402 23406 23407 23408 23412 23413 23418 23419 23428 23434 23439 23440 23443 23449 23460 23468 23478 23480 23482 23485 23490 23492 23498 23500 23502 23503 23505 23506 23513 23515 23516 23520 23522 23523 23530 23536 23538 23539 23540 23548 23550 23566 23572 23577 23584 23588 23590 23592 23593 23594 23599 23600 23602 23603 23604 23606 23610 23611 23612 23614 23616 23620 23621 23622 23623 23625 23631 23635 23642 23650 23654 23656 23658 23660 23664 23665 23668 23672 23673 23676 23680 23681 23682 23696 23697 23698 23700 23702 23703 23704 23710 23711 23712 23716 23718 23720 23725 23727 23728 23731 23734 23738 23749 23751 23752 23757 23770 23779 23788 23791 23793 23794 23797 23807 23808 23809 23810 23817 23820 23822 23826 23827 23829 23836 23838 23839 23842 23844 23848 23852 23853 23857 23858 23859 23860 23861 23865 23866 23867 23869 23870 23871 23872 23874 23878 23886 23893 23897 23905 23906 23908 23911 23913 23916 23921 23923 23924 23925 23928 23930 23932 23934 23941 23943 23945 23946 23948 23949 23962 23963 23965 23966 23968 23970 23973 23977 23979 23982 23985 23987 23988 23989 23992 23995 24003 24007 24009 24011 24018 24020 24026 24028 24029 24030 24031 24036 24037 24041 24042 24043 24044 24047 24049 24052 24054 24056 24057 24060 24061 24062 24064 24067 24072 24076 24077 24078 24081 24082 24084 24091 24092 24098 24101 24102 24103 24105 24107 24111 24114 24125 24134 24141 24144 24145 24148 24150 24151 24154 24155 24158 24163 24164 24165 24177 24181 24183 24185 24186 24187 24192 24194 24196 24197 24198 24203 24206 24208 24210 24215 24223 24225 24226 24229 24232 24236 24238 24242 24243 24244 24245 24264 24268 24273 24276 24284 24288 24289 24291 24292 24293 24296 24300 24302 24306 24308 24316 24319 24320 24324 24330 24338 24342 24343 24345 24350 24352 24353 24363 24364 24370 24374 24378 24379 24387 24392 24394 24396 24397 24398 24400 24404 24409 24411 24416 24421 24424 24425 24427 24429 24432 24433 24435 24437 24442 24443 24444 24446 24448 24455 24460 24463 24465 24470 24471 24472 24473 24480 24482 24492 24494 24498 24500 24502 24506 24516 24518 24519 24522 24523 24528 24531 24537 24545 24556 24558 24566 24569 24575 24579 24585 24589 24591 24593 24596 24597 24601 24602 24607 24611 24616 24618 24623 24624 24630 24631 24635 24637 24646 24647 24648 24658 24662 24669 24673 24676 24679 24680 24682 24685 24687 24688 24689 24692 24694 24695 24696 24699 24701 24702 24706 24707 24708 24710 24711 24712 24715 24718 24723 24725 24728 24729 24732 24735 24736 24737 24740 24745 24746 24752 24756 24760 24763 24764 24765 24774 24780 24783 24784 24785 24788 24789 24793 24798 24808 24809 24813 24814 24822 24825 24829 24830 24831 24833 24834 24835 24837 24842 24843 24844 24845 24847 24854 24857 24861 24862 24865 24866 24867 24872 24883 24886 24894 24895 24903 24906 24907 24910 24916 24923 24924 24925 24926 24927 24928 24930 24940 24949 24956 24959 24964 24965 24971 24978 24982 24983 24988 24989 24990 24996 25002 25003 25004 25005 25006 25007 25009 25010 25013 25020 25022 25026 25027 25028 25029 25030 25035 25038 25039 25041 25042 25043 25044 25045 25047 25049 25057 25058 25059 25069 25071 25073 25075 25079 25082 25083 25091 25092 25097 25098 25099 25102 25106 25107 25108 25111 25112 25118 25119 25120 25127 25129 25132 25136 25138 25145 25147 25148 25154 25156 25157 25158 25167 25169 25171 25173 25175 25178 25181 25186 25189 25190 25192 25193 25194 25198 25204 25205 25208 25212 25215 25217 25220 25223 25224 25226 25231 25232 25234 25237 25240 25243 25245 25246 25255 25258 25259 25261 25263 25264 25270 25271 25272 25282 25286 25287 25290 25291 25293 25304 25306 25307 25309 25312 25313 25314 25319 25330 25332 25334 25337 25340 25345 25350 25351 25353 25354 25355 25356 25358 25360 25362 25363 25364 25367 25372 25376 25387 25389 25391 25392 25396 25402 25404 25411 25415 25417 25418 25419 25427 25431 25441 25442 25443 25445 25447 25456 25457 25466 25468 25469 25472 25476 25478 25479 25481 25483 25489 25493 25495 25497 25499 25506 25509 25510 25519 25523 25525 25530 25531 25534 25538 25540 25541 25547 25552 25553 25559 25560 25562 25564 25567 25568 25571 25573 25579 25583 25584 25585 25586 25588 25591 25592 25596 25599 25605 25606 25607 25611 25613 25619 25624 25626 25627 25631 25634 25637 25641 25643 25645 25649 25650 25651 25652 25657 25663 25665 25666 25676 25678 25684 25687 25689 25691 25700 25702 25707 25708 25712 25714 25719 25724 25725 25730 25732 25736 25739 25741 25745 25746 25749 25750 25755 25756 25759 25760 25762 25763 25770 25774 25775 25777 25778 25785 25794 25795 25796 25804 25806 25807 25808 25809 25814 25821 25822 25823 25830 25837 25844 25847 25850 25852 25853 25855 25856 25863 25865 25876 25884 25888 25891 25893 25899 25900 25904 25906 25909 25912 25915 25921 25926 25940 25944 25946 25955 25957 25958 25961 25963 25967 25968 25971 25972 25977 25978 25979 25982 25983 25984 25985 25988 25991 26001 26002 26009 26018 26019 26025 26026 26030 26035 26037 26046 26047 26050 26051 26052 26059 26060 26061 26063 26064 26067 26069 26072 26073 26075 26077 26080 26081 26082 26084 26085 26096 26100 26104 26106 26110 26114 26119 26120 26125 26126 26133 26141 26144 26152 26156 26158 26163 26164 26166 26174 26175 26179 26184 26187 26192 26193 26199 26201 26202 26206 26214 26218 26220 26226 26229 26230 26233 26236 26237 26242 26244 26253 26255 26256 26257 26260 26265 26271 26272 26283 26288 26292 26295 26296 26300 26306 26307 26308 26311 26319 26321 26324 26326 26327 26330 26335 26338 26339 26340 26343 26345 26346 26347 26348 26349 26358 26359 26361 26362 26363 26364 26365 26368 26369 26370 26374 26377 26379 26380 26384 26389 26390 26391 26392 26395 26401 26407 26410 26411 26414 26416 26418 26421 26426 26438 26444 26446 26452 26454 26457 26462 26470 26476 26477 26491 26493 26501 26502 26503 26510 26511 26512 26523 26525 26527 26529 26532 26533 26534 26537 26540 26541 26543 26549 26555 26557 26559 26561 26565 26568 26569 26576 26577 26583 26589 26592 26603 26604 26606 26609 26610 26612 26617 26618 26620 26623 26626 26627 26628 26629 26632 26635 26637 26642 26645 26651 26654 26660 26663 26666 26672 26673 26674 26679 26680 26682 26694 26701 26703 26705 26713 26714 26718 26721 26724 26725 26739 26743 26746 26756 26758 26759 26760 26761 26762 26763 26778 26780 26782 26783 26791 26793 26798 26802 26803 26806 26808 26813 26815 26817 26825 26827 26828 26829 26832 26837 26842 26843 26846 26848 26849 26852 26861 26863 26864 26865 26868 26869 26872 26874 26876 26878 26879 26888 26891 26898 26899 26900 26902 26906 26907 26908 26909 26915 26919 26922 26923 26924 26932 26938 26940 26943 26945 26950 26956 26958 26963 26966 26971 26974 26975 26979 26980 26983 26986 26990 26991 27000 27003 27006 27012 27016 27020 27021 27023 27026 27030 27036 27042 27045 27050 27061 27070 27075 27076 27077 27078 27079 27087 27092 27094 27095 27097 27098 27112 27114 27115 27116 27119 27120 27121 27122 27123 27127 27130 27131 27140 27141 27145 27150 27157 27162 27167 27168 27172 27173 27175 27184 27185 27189 27190 27191 27193 27194 27195 27196 27200 27201 27202 27204 27213 27215 27217 27223 27227 27239 27257 27263 27265 27268 27269 27272 27274 27289 27296 27297 27301 27303 27305 27309 27310 27316 27321 27323 27324 27329 27337 27346 27350 27351 27352 27353 27354 27361 27363 27365 27369 27370 27378 27392 27394 27397 27403 27410 27411 27416 27417 27419 27421 27425 27428 27430 27433 27435 27436 27438 27445 27450 27451 27452 27454 27455 27460 27461 27462 27464 27467 27468 27472 27476 27480 27483 27488 27498 27500 27509 27510 27513 27515 27517 27521 27523 27524 27528 27531 27533 27536 27547 27552 27555 27558 27559 27561 27562 27564 27575 27577 27580 27590 27592 27594 27595 27596 27600 27605 27610 27622 27625 27628 27632 27636 27637 27644 27647 27649 27650 27652 27655 27656 27659 27661 27665 27673 27675 27678 27679 27681 27682 27683 27684 27686 27688 27699 27701 27704 27708 27711 27712 27714 27716 27720 27732 27733 27735 27738 27742 27748 27762 27764 27766 27769 27771 27774 27779 27786 27788 27790 27793 27800 27807 27808 27811 27813 27817 27820 27821 27824 27827 27828 27832 27840 27841 27845 27849 27853 27855 27858 27860 27861 27862 27863 27864 27867 27868 27871 27872 27873 27876 27878 27883 27885 27886 27889 27891 27893 27898 27900 27902 27903 27909 27910 27915 27917 27918 27919 27920 27928 27935 27937 27939 27942 27946 27948 27952 27954 27956 27958 27959 27962 27968 27970 27971 27972 27973 27974 27977 27980 27985 27988 28001 28003 28006 28007 28009 28011 28016 28021 28023 28030 28032 28035 28039 28048 28060 28064 28067 28069 28070 28074 28077 28085 28086 28088 28092 28095 28099 28100 28103 28106 28107 28111 28115 28117 28120 28125 28126 28128 28130 28132 28138 28145 28146 28151 28153 28154 28155 28156 28157 28160 28161 28162 28163 28165 28180 28183 28186 28188 28190 28193 28201 28203 28204 28205 28209 28212 28213 28214 28222 28223 28232 28233 28235 28236 28239 28240 28250 28257 28259 28266 28269 28274 28284 28286 28291 28292 28296 28300 28302 28303 28305 28308 28309 28312 28314 28318 28327 28330 28332 28333 28335 28336 28339 28340 28341 28342 28346 28347 28351 28352 28353 28360 28373 28377 28381 28385 28386 28392 28393 28395 28398 28407 28412 28421 28427 28428 28430 28431 28433 28438 28439 28441 28443 28444 28451 28452 28455 28457 28458 28463 28466 28467 28470 28472 28473 28475 28477 28480 28484 28486 28489 28490 28491 28492 28493 28498 28500 28508 28510 28520 28522 28523 28524 28525 28532 28533 28537 28538 28542 28543 28546 28549 28550 28551 28554 28562 28563 28564 28567 28570 28572 28574 28583 28584 28585 28586 28593 28596 28603 28607 28614 28616 28618 28619 28623 28624 28629 28638 28642 28643 28647 28651 28660 28669 28674 28675 28677 28678 28682 28684 28687 28694 28703 28705 28709 28714 28715 28725 28729 28734 28737 28738 28739 28740 28747 28748 28749 28753 28760 28763 28764 28765 28766 28767 28768 28770 28773 28775 28780 28781 28787 28794 28806 28811 28818 28819 28825 28827 28829 28833 28834 28835 28836 28848 28849 28850 28852 28860 28861 28864 28865 28875 28877 28883 28884 28893 28898 28905 28909 28914 28918 28920 28934 28935 28936 28939 28945 28946 28949 28951 28954 28955 28960 28961 28962 28968 28974 28986 28987 28990 28991 28994 28995 28998 28999 29000 29005 29009 29014 29017 29022 29025 29026 29034 29035 29036 29042 29045 29046 29047 29049 29056 29059 29060 29061 29064 29066 29073 29077 29079 29087 29090 29097 29098 29102 29103 29104 29106 29110 29113 29115 29118 29122 29135 29137 29138 29146 29148 29154 29156 29160 29163 29164 29167 29173 29174 29175 29177 29179 29183 29184 29189 29190 29195 29196 29199 29201 29203 29209 29210 29211 29221 29223 29226 29232 29239 29242 29251 29255 29264 29266 29267 29268 29270 29273 29274 29277 29278 29283 29285 29292 29295 29296 29297 29299 29304 29305 29314 29316 29318 29324 29328 29331 29343 29345 29346 29348 29350 29351 29352 29355 29361 29367 29368 29370 29374 29376 29378 29380 29384 29385 29387 29391 29394 29396 29400 29403 29408 29409 29410 29414 29417 29418 29419 29420 29421 29423 29427 29431 29432 29437 29442 29443 29444 29445 29446 29447 29449 29453 29458 29459 29461 29465 29469 29475 29476 29480 29487 29491 29492 29496 29497 29498 29502 29503 29505 29507 29508 29510 29511 29514 29516 29517 29519 29520 29523 29527 29531 29532 29533 29535 29541 29544 29546 29547 29548 29551 29553 29555 29556 29559 29566 29568 29569 29570 29571 29572 29576 29578 29579 29584 29587 29588 29591 29593 29595 29596 29598 29600 29605 29607 29608 29610 29613 29615 29617 29618 29620 29622 29638 29645 29648 29649 29655 29657 29659 29660 29663 29665 29676 29680 29682 29684 29685 29686 29690 29692 29694 29695 29704 29706 29711 29713 29715 29716 29721 29726 29731 29732 29734 29735 29736 29738 29740 29741 29743 29744 29745 29747 29753 29754 29755 29756 29765 29766 29769 29771 29774 29777 29779 29782 29783 29785 29786 29788 29789 29791 29798 29800 29802 29804 29807 29808 29811 29813 29820 29825 29826 29827 29834 29835 29838 29839 29841 29843 29844 29846 29849 29852 29855 29856 29862 29864 29869 29870 29872 29879 29881 29882 29894 29897 29904 29906 29910 29912 29914 29924 29929 29931 29940 29943 29944 29945 29947 29952 29953 29955 29959 29961 29963 29965 29967 29969 29971 29982 29984 29988 29994 30000 30002 30003 30005 30006 30010 30013 30014 30016 30019 30020 30021 30024 30028 30031 30034 30036 30038 30041 30049 30056 30063 30067 30073 30077 30078 30086 30087 30088 30089 30092 30093 30096 30101 30110 30113 30119 30122 30127 30134 30143 30148 30149 30152 30153 30154 30158 30161 30162 30163 30166 30168 30169 30170 30173 30176 30179 30182 30185 30187 30191 30194 30195 30199 30200 30207 30208 30210 30213 30215 30216 30218 30221 30225 30226 30228 30229 30230 30231 30233 30234 30235 30236 30244 30248 30249 30250 30251 30254 30259 30262 30267 30274 30275 30277 30280 30282 30286 30288 30290 30295 30303 30305 30306 30307 30308 30310 30316 30317 30318 30320 30323 30328 30329 30333 30334 30342 30344 30349 30350 30352 30354 30355 30357 30358 30360 30361 30362 30368 30376 30382 30383 30388 30389 30390 30397 30399 30400 30406 30407 30409 30412 30419 30420 30423 30424 30426 30428 30429 30433 30438 30440 30442 30443 30445 30453 30454 30462 30467 30470 30473 30474 30475 30477 30480 30481 30483 30484 30491 30493 30495 30496 30500 30501 30503 30511 30512 30513 30515 30520 30525 30527 30528 30529 30530 30533 30536 30539 30542 30546 30551 30559 30561 30564 30566 30567 30569 30571 30572 30574 30575 30576 30577 30580 30581 30582 30586 30590 30591 30593 30597 30600 30601 30602 30605 30606 30607 30613 30617 30620 30628 30637 30643 30647 30649 30655 30662 30665 30668 30682 30691 30695 30700 30701 30707 30709 30710 30718 30722 30732 30736 30740 30744 30747 30749 30751 30752 30757 30758 30769 30773 30777 30778 30779 30784 30788 30789 30790 30792 30794 30795 30796 30798 30799 30803 30805 30809 30815 30816 30818 30822 30823 30826 30828 30833 30845 30846 30847 30851 30852 30854 30855 30856 30860 30861 30865 30873 30876 30878 30879 30880 30881 30882 30886 30888 30889 30891 30892 30893 30894 30895 30898 30899 30901 30902 30904 30909 30914 30916 30921 30923 30925 30928 30934 30936 30939 30940 30941 30942 30945 30947 30948 30951 30955 30958 30959 30962 30963 30964 30970 30971 30978 30981 30983 30985 30987 30988 30999 31000 31004 31005 31006 31008 31011 31013 31017 31018 31023 31025 31029 31031 31035 31036 31039 31041 31042 31045 31052 31057 31058 31059 31060 31062 31067 31074 31082 31086 31089 31090 31093 31094 31097 31100 31101 31107 31124 31126 31127 31132 31144 31147 31153 31161 31163 31178 31182 31183 31185 31186 31189 31191 31193 31198 31201 31205 31207 31208 31216 31218 31222 31225 31226 31229 31233 31239 31240 31243 31244 31245 31248 31249 31254 31259 31267 31270 31275 31276 31277 31279 31286 31292 31297 31301 31304 31308 31314 31315 31318 31322 31326 31327 31328 31329 31330 31335 31337 31346 31348 31353 31356 31358 31359 31360 31361 31363 31364 31366 31368 31370 31371 31373 31376 31377 31379 31380 31383 31391 31392 31395 31396 31397 31403 31405 31410 31411 31412 31416 31417 31420 31421 31428 31430 31432 31436 31437 31438 31439 31446 31451 31456 31460 31461 31462 31465 31470 31475 31480 31485 31490 31491 31495 31505 31506 31508 31513 31515 31516 31519 31520 31521 31538 31549 31553 31556 31558 31559 31560 31564 31567 31574 31575 31578 31580 31581 31582 31585 31586 31590 31591 31594 31598 31603 31604 31615 31616 31625 31629 31630 31631 31632 31635 31643 31646 31651 31654 31658 31662 31664 31665 31669 31672 31673 31674 31677 31684 31685 31687 31688 31689 31691 31696 31697 31700 31702 31704 31708 31709 31716 31717 31720 31721 31722 31723 31724 31737 31738 31748 31750 31757 31761 31762 31763 31767 31768 31772 31773 31777 31781 31788 31789 31790 31791 31794 31798 31799 31800 31803 31804 31809 31813 31816 31820 31824 31826 31834 31837 31845 31846 31847 31848 31852 31854 31858 31859 31864 31869 31870 31874 31876 31877 31880 31887 31890 31891 31892 31893 31896 31899 31900 31911 31922 31930 31936 31945 31947 31948 31960 31961 31962 31963 31964 31967 31968 31971 31983 31985 31991 31995 32000 32001 32002 32003 32005 32006 32010 32011 32012 32014 32022 32025 32035 32038 32039 32041 32043 32044 32045 32046 32049 32053 32055 32056 32058 32063 32064 32074 32077 32080 32083 32086 32087 32093 32094 32095 32097 32098 32109 32111 32119 32120 32122 32127 32128 32133 32135 32136 32138 32140 32141 32142 32144 32148 32149 32151 32152 32156 32162 32169 32170 32172 32178 32179 32181 32192 32193 32196 32201 32204 32205 32209 32210 32211 32214 32216 32217 32218 32221 32222 32224 32227 32228 32229 32232 32237 32239 32242 32244 32245 32249 32251 32254 32255 32263 32265 32269 32270 32271 32273 32274 32283 32284 32288 32289 32290 32293 32295 32297 32301 32303 32305 32312 32313 32317 32323 32325 32329 32333 32346 32348 32349 32353 32356 32357 32358 32361 32362 32367 32368 32370 32371 32372 32373 32376 32379 32382 32396 32397 32401 32403 32418 32419 32420 32427 32436 32441 32445 32446 32448 32451 32452 32453 32460 32461 32462 32464 32465 32467 32468 32469 32470 32471 32472 32474 32478 32479 32480 32481 32482 32484 32485 32489 32491 32494 32495 32497 32499 32501 32502 32504 32507 32509 32511 32513 32515 32517 32519 32522 32526 32535 32538 32539 32540 32543 32546 32557 32558 32559 32563 32566 32576 32577 32587 32588 32592 32594 32598 32599 32605 32607 32613 32623 32630 32631 32634 32642 32644 32652 32658 32660 32661 32665 32668 32671 32674 32680 32683 32685 32687 32689 32691 32695 32700 32703 32705 32711 32714 32716 32718 32720 32727 32730 32731 32736 32737 32741 32744 32745 32755 32756 32762 32764 32765 32766 32768 32772 32774 32778 32780 32781 32785 32790 32793 32798 32801 32802 32812 32813 32822 32826 32827 32834 32837 32838 32842 32843 32844 32845 32848 32852 32853 32856 32859 32863 32865 32873 32875 32876 32878 32881 32882 32884 32887 32888 32889 32890 32893 32902 32903 32904 32907 32915 32918 32924 32926 32933 32940 32941 32944 32949 32950 32955 32960 32963 32964 32967 32969 32973 32976 32980 32981 32982 32984 32986 32988 32990 32994 32995 33007 33008 33010 33011 33013 33025 33026 33027 33028 33030 33042 33046 33053 33057 33058 33068 33070 33071 33072 33073 33074 33075 33079 33080 33081 33085 33087 33090 33094 33098 33112 33114 33117 33120 33123 33124 33125 33129 33132 33135 33136 33138 33141 33142 33143 33147 33149 33150 33156 33159 33160 33161 33164 33166 33170 33177 33178 33180 33181 33184 33186 33189 33192 33193 33196 33197 33200 33202 33203 33211 33215 33217 33218 33223 33226 33236 33237 33238 33245 33246 33248 33256 33258 33260 33265 33274 33276 33280 33285 33286 33287 33290 33294 33296 33304 33307 33308 33310 33311 33314 33316 33318 33321 33322 33323 33325 33327 33328 33335 33339 33350 33356 33359 33362 33364 33365 33368 33369 33370 33373 33375 33378 33381 33382 33384 33388 33390 33392 33393 33395 33398 33400 33405 33412 33413 33419 33421 33422 33426 33429 33432 33437 33443 33444 33446 33447 33450 33452 33453 33454 33457 33459 33460 33462 33463 33465 33467 33468 33469 33472 33473 33475 33477 33484 33485 33489 33495 33496 33497 33505 33511 33516 33517 33521 33526 33529 33534 33535 33541 33545 33548 33551 33554 33558 33559 33560 33564 33565 33566 33568 33570 33571 33572 33573 33574 33576 33579 33582 33584 33589 33590 33596 33599 33601 33604 33605 33611 33612 33623 33625 33631 33632 33634 33636 33640 33641 33644 33648 33650 33651 33654 33658 33659 33661 33664 33667 33669 33672 33682 33686 33690 33692 33698 33701 33703 33713 33716 33725 33729 33730 33733 33734 33736 33740 33745 33746 33749 33752 33753 33754 33762 33766 33773 33787 33790 33791 33792 33797 33798 33802 33803 33807 33808 33810 33812 33814 33816 33818 33822 33825 33833 33835 33839 33840 33841 33843 33844 33845 33849 33850 33855 33857 33858 33861 33864 33865 33869 33877 33879 33880 33884 33885 33887 33888 33892 33899 33900 33902 33903 33906 33911 33913 33919 33924 33925 33929 33932 33934 33939 33942 33943 33949 33950 33952 33955 33956 33957 33959 33964 33971 33972 33974 33980 33982 33986 33991 33997 33998 34000 34004 34006 34007 34011 34014 34016 34018 34021 34023 34025 34027 34028 34031 34033 34034 34038 34040 34041 34042 34044 34045 34050 34052 34059 34061 34062 34063 34065 34067 34069 34076 34080 34082 34085 34086 34087 34089 34091 34092 34093 34095 34097 34101 34105 34106 34107 34109 34110 34113 34116 34118 34119 34121 34123 34124 34125 34127 34129 34132 34133 34134 34148 34149 34150 34159 34161 34162 34165 34166 34167 34171 34174 34175 34177 34179 34182 34183 34185 34186 34189 34192 34193 34201 34203 34209 34210 34215 34216 34218 34219 34223 34226 34231 34232 34233 34242 34243 34244 34245 34248 34250 34251 34259 34262 34265 34270 34272 34278 34288 34289 34294 34295 34297 34300 34303 34304 34305 34306 34314 34316 34317 34318 34319 34323 34324 34337 34338 34339 34348 34359 34363 34368 34370 34372 34373 34382 34383 34384 34392 34394 34400 34402 34404 34405 34409 34411 34416 34418 34419 34421 34424 34427 34428 34433 34435 34445 34447 34449 34458 34459 34464 34468 34469 34472 34473 34475 34483 34487 34488 34491 34492 34494 34495 34497 34500 34501 34504 34505 34509 34512 34514 34517 34520 34521 34527 34531 34535 34542 34548 34550 34565 34567 34570 34572 34582 34585 34586 34587 34588 34590 34596 34603 34606 34611 34614 34615 34623 34624 34626 34628 34630 34634 34638 34639 34645 34646 34649 34651 34653 34654 34655 34658 34660 34661 34665 34667 34668 34670 34671 34672 34673 34676 34683 34684 34686 34687 34689 34690 34693 34699 34701 34703 34705 34706 34713 34715 34716 34720 34725 34726 34728 34729 34736 34742 34743 34746 34753 34754 34755 34756 34757 34759 34760 34764 34766 34767 34768 34774 34775 34778 34779 34783 34784 34786 34802 34806 34807 34814 34816 34819 34828 34830 34834 34836 34839 34844 34852 34854 34856 34859 34860 34861 34867 34870 34871 34875 34879 34880 34884 34890 34894 34897 34901 34902 34903 34904 34905 34909 34914 34915 34917 34919 34922 34924 34928 34929 34934 34935 34945 34951 34952 34954 34972 34974 34975 34980 34981 34982 34989 34990 34991 34992 34997 35003 35007 35009 35011 35014 35021 35026 35033 35036 35037 35040 35041 35042 35043 35045 35046 35054 35056 35057 35059 35061 35063 35070 35074 35076 35080 35083 35084 35085 35089 35094 35097 35099 35100 35104 35105 35106 35107 35109 35110 35118 35121 35122 35124 35127 35133 35134 35137 35142 35143 35145 35146 35151 35153 35154 35160 35161 35167 35174 35179 35180 35182 35184 35188 35189 35190 35196 35198 35200 35205 35213 35216 35217 35218 35220 35224 35226 35227 35228 35230 35233 35240 35241 35242 35245 35246 35255 35258 35265 35268 35270 35272 35275 35280 35287 35289 35292 35296 35298 35302 35303 35306 35307 35311 35314 35322 35323 35324 35326 35330 35331 35334 35337 35341 35343 35344 35349 35351 35357 35360 35361 35366 35368 35370 35378 35379 35381 35386 35388 35391 35392 35393 35397 35400 35408 35409 35411 35412 35413 35419 35423 35424 35426 35428 35429 35435 35436 35437 35440 35442 35445 35449 35451 35452 35453 35454 35460 35464 35466 35468 35470 35473 35474 35478 35481 35482 35483 35486 35487 35489 35493 35494 35495 35496 35505 35509 35511 35515 35523 35530 35532 35533 35535 35539 35542 35544 35548 35551 35553 35554 35555 35556 35557 35558 35559 35560 35561 35567 35568 35569 35572 35575 35581 35584 35587 35590 35593 35614 35618 35629 35631 35636 35638 35642 35647 35649 35652 35657 35660 35662 35663 35664 35665 35669 35673 35678 35681 35685 35687 35693 35702 35712 35717 35721 35728 35729 35733 35735 35741 35743 35744 35745 35747 35748 35750 35751 35756 35760 35764 35777 35782 35788 35791 35802 35809 35810 35811 35813 35815 35817 35820 35834 35835 35844 35851 35855 35857 35858 35860 35861 35862 35864 35866 35867 35870 35873 35878 35880 35882 35883 35889 35892 35897 35898 35899 35903 35906 35909 35910 35916 35917 35920 35923 35927 35933 35934 35936 35938 35939 35946 35947 35950 35952 35953 35954 35957 35959 35965 35967 35969 35971 35972 35977 35979 35982 35988 35989 35998 35999 36002 36003 36013 36016 36020 36023 36025 36029 36038 36040 36043 36045 36048 36052 36053 36058 36061 36065 36067 36068 36070 36071 36073 36075 36077 36078 36079 36080 36081 36085 36088 36094 36096 36097 36100 36107 36110 36113 36119 36122 36123 36126 36128 36129 36132 36134 36139 36142 36143 36145 36150 36157 36159 36160 36165 36169 36172 36177 36181 36183 36186 36187 36188 36189 36191 36196 36198 36207 36211 36213 36216 36218 36232 36233 36238 36239 36246 36247 36257 36258 36260 36262 36264 36266 36270 36271 36272 36278 36281 36282 36283 36287 36292 36295 36299 36312 36313 36319 36325 36326 36327 36328 36333 36337 36341 36347 36349 36354 36361 36362 36363 36364 36367 36372 36373 36377 36378 36384 36388 36391 36393 36395 36396 36401 36407 36410 36414 36417 36424 36430 36431 36433 36440 36444 36445 36449 36452 36459 36460 36461 36465 36468 36474 36478 36482 36484 36485 36488 36489 36490 36494 36498 36499 36500 36502 36504 36505 36507 36508 36511 36513 36514 36516 36519 36520 36522 36528 36543 36545 36555 36557 36566 36567 36572 36573 36577 36579 36582 36583 36587 36590 36591 36592 36596 36600 36602 36605 36610 36611 36612 36614 36615 36624 36625 36627 36634 36640 36641 36643 36644 36646 36649 36651 36652 36654 36655 36657 36662 36664 36665 36670 36671 36672 36674 36675 36678 36682 36689 36693 36699 36700 36703 36705 36710 36714 36718 36719 36720 36721 36722 36724 36725 36731 36732 36738 36740 36741 36759 36766 36767 36770 36771 36774 36777 36780 36783 36786 36787 36788 36799 36804 36806 36807 36811 36813 36814 36815 36823 36827 36828 36829 36833 36834 36839 36840 36847 36849 36850 36859 36860 36861 36863 36866 36871 36872 36876 36879 36881 36884 36887 36888 36895 36896 36897 36899 36900 36903 36911 36912 36915 36917 36918 36921 36922 36923 36929 36930 36935 36937 36941 36957 36959 36962 36965 36967 36969 36970 36971 36981 36984 36988 36990 36992 37000 37009 37013 37016 37027 37029 37036 37037 37045 37046 37053 37054 37057 37061 37062 37068 37070 37076 37077 37081 37084 37092 37095 37096 37099 37101 37112 37114 37120 37121 37122 37128 37130 37132 37135 37139 37143 37150 37151 37157 37162 37163 37165 37172 37173 37174 37179 37184 37185 37188 37192 37194 37196 37197 37199 37200 37203 37211 37212 37213 37227 37229 37230 37231 37232 37233 37236 37237 37238 37239 37240 37241 37242 37246 37247 37248 37250 37251 37252 37254 37255 37258 37264 37276 37279 37282 37284 37286 37290 37292 37295 37296 37304 37307 37308 37309 37313 37315 37321 37324 37328 37329 37331 37335 37336 37339 37340 37341 37343 37352 37353 37354 37362 37364 37365 37368 37369 37371 37375 37376 37378 37385 37386 37387 37390 37393 37397 37410 37411 37414 37415 37416 37417 37420 37423 37424 37426 37429 37430 37431 37436 37441 37443 37456 37458 37466 37470 37471 37476 37481 37488 37489 37490 37494 37495 37498 37503 37504 37507 37511 37517 37519 37522 37523 37526 37528 37531 37534 37544 37550 37552 37553 37554 37556 37559 37561 37563 37564 37567 37570 37577 37579 37583 37588 37597 37599 37604 37608 37613 37621 37622 37623 37627 37628 37630 37637 37641 37642 37643 37645 37649 37653 37657 37660 37667 37672 37676 37678 37680 37681 37682 37690 37694 37696 37697 37699 37700 37702 37710 37712 37713 37714 37718 37728 37734 37737 37740 37742 37745 37750 37754 37757 37758 37759 37761 37772 37779 37780 37781 37788 37793 37796 37807 37810 37814 37819 37820 37825 37826 37827 37830 37831 37832 37837 37838 37840 37841 37842 37844 37845 37846 37847 37849 37850 37853 37855 37856 37867 37868 37874 37879 37880 37881 37882 37884 37887 37894 37895 37901 37902 37904 37905 37907 37909 37914 37922 37929 37932 37934 37936 37939 37941 37945 37946 37949 37951 37954 37960 37961 37964 37966 37968 37972 37973 37974 37975 37978 37983 37984 37986 37987 37988 37994 37996 37998 37999 38000 38003 38007 38008 38012 38018 38019 38020 38021 38025 38026 38029 38032 38036 38039 38040 38044 38045 38050 38053 38056 38059 38066 38071 38072 38077 38079 38080 38081 38085 38087 38091 38092 38095 38096 38097 38100 38107 38110 38112 38124 38142 38148 38151 38154 38157 38159 38162 38165 38169 38170 38174 38176 38178 38179 38180 38187 38193 38197 38201 38203 38207 38208 38209 38211 38212 38217 38218 38229 38231 38234 38237 38239 38240 38244 38245 38249 38251 38252 38254 38257 38269 38271 38274 38277 38284 38286 38291 38292 38299 38300 38301 38307 38308 38310 38312 38314 38315 38318 38328 38329 38330 38331 38332 38335 38336 38341 38342 38346 38347 38350 38354 38355 38356 38357 38365 38370 38373 38376 38378 38381 38390 38393 38397 38407 38417 38419 38423 38425 38430 38432 38433 38438 38441 38444 38447 38449 38454 38456 38459 38467 38471 38472 38475 38476 38481 38485 38486 38487 38488 38491 38494 38495 38499 38500 38504 38507 38514 38517 38521 38522 38527 38530 38533 38534 38536 38537 38540 38541 38546 38548 38552 38553 38557 38561 38564 38567 38569 38572 38573 38574 38576 38577 38579 38591 38595 38596 38605 38607 38608 38613 38614 38615 38618 38619 38623 38631 38634 38635 38638 38644 38651 38654 38659 38665 38666 38668 38675 38677 38685 38688 38691 38692 38693 38696 38697 38707 38708 38716 38718 38719 38727 38732 38735 38738 38741 38743 38746 38749 38750 38752 38754 38756 38768 38769 38771 38779 38780 38784 38787 38788 38789 38793 38795 38796 38802 38803 38804 38805 38808 38810 38813 38814 38816 38823 38826 38827 38833 38834 38843 38846 38852 38855 38857 38858 38864 38865 38866 38871 38876 38881 38884 38887 38891 38892 38894 38895 38897 38905 38906 38911 38913 38916 38918 38920 38921 38922 38924 38936 38937 38940 38944 38947 38948 38952 38958 38963 38969 38971 38973 38981 38984 38987 38989 38992 38995 38997 38999 39001 39002 39004 39005 39007 39008 39009 39013 39014 39017 39021 39033 39035 39042 39045 39049 39052 39055 39057 39058 39060 39064 39065 39073 39074 39076 39078 39079 39080 39085 39086 39090 39094 39096 39098 39103 39112 39114 39117 39120 39121 39123 39124 39125 39128 39131 39136 39137 39138 39141 39142 39143 39150 39152 39157 39158 39161 39170 39173 39176 39178 39187 39196 39197 39200 39204 39205 39207 39210 39211 39213 39215 39216 39218 39219 39222 39230 39235 39238 39250 39253 39255 39261 39262 39266 39267 39272 39275 39276 39278 39285 39290 39292 39299 39301 39303 39306 39307 39313 39316 39320 39324 39325 39331 39333 39334 39341 39342 39345 39347 39348 39349 39350 39353 39354 39359 39360 39362 39363 39364 39372 39377 39379 39381 39383 39388 39394 39395 39397 39399 39403 39405 39406 39407 39408 39412 39413 39415 39416 39417 39423 39424 39426 39427 39429 39430 39435 39437 39441 39443 39444 39450 39452 39455 39456 39465 39468 39469 39476 39483 39486 39493 39496 39497 39498 39505 39513 39514 39515 39517 39523 39524 39526 39529 39538 39541 39545 39552 39555 39556 39558 39559 39561 39565 39574 39579 39583 39588 39592 39595 39597 39601 39602 39605 39607 39611 39613 39618 39619 39623 39625 39626 39628 39634 39635 39644 39647 39655 39656 39657 39659 39661 39664 39666 39670 39672 39674 39675 39676 39677 39679 39681 39682 39688 39692 39698 39703 39706 39707 39709 39714 39715 39716 39718 39720 39721 39722 39726 39727 39729 39734 39736 39741 39742 39744 39745 39748 39750 39760 39764 39767 39768 39772 39774 39776 39782 39790 39791 39797 39799 39800 39801 39804 39813 39815 39821 39824 39829 39832 39833 39835 39837 39839 39840 39841 39843 39849 39852 39856 39863 39864 39879 39880 39882 39884 39886 39896 39901 39903 39904 39908 39911 39915 39917 39919 39920 39921 39922 39923 39928 39929 39932 39941 39942 39944 39945 39946 39950 39951 39954 39962 39963 39968 39970 39972 39974 39977 39980 39981 39983 39988 39990 39994 39999 40000 40005 40009 40012 40016 40020 40021 40022 40025 40028 40029 40032 40035 40039 40043 40044 40050 40053 40054 40058 40060 40061 40062 40063 40064 40068 40070 40071 40072 40076 40079 40081 40084 40087 40099 40102 40103 40109 40111 40114 40117 40118 40120 40123 40124 40132 40135 40137 40142 40150 40160 40162 40163 40165 40166 40167 40169 40171 40177 40185 40188 40190 40191 40196 40197 40198 40200 40202 40210 40217 40218 40220 40221 40222 40224 40229 40231 40232 40234 40235 40236 40239 40240 40242 40245 40248 40250 40251 40254 40257 40262 40264 40265 40271 40274 40278 40284 40286 40291 40293 40294 40298 40305 40308 40309 40310 40311 40314 40315 40323 40328 40333 40339 40340 40346 40347 40350 40351 40353 40355 40358 40366 40368 40371 40375 40377 40378 40387 40391 40398 40399 40404 40409 40411 40413 40417 40421 40424 40428 40431 40433 40435 40440 40441 40442 40448 40451 40463 40465 40467 40488 40489 40490 40493 40494 40496 40501 40502 40524 40532 40534 40536 40537 40547 40549 40551 40554 40555 40563 40564 40568 40574 40575 40576 40588 40593 40595 40596 40597 40598 40601 40604 40606 40609 40612 40618 40619 40620 40621 40623 40625 40626 40627 40637 40644 40648 40653 40654 40658 40663 40664 40665 40668 40673 40676 40677 40680 40686 40691 40693 40694 40697 40702 40704 40709 40718 40720 40721 40727 40729 40733 40736 40737 40740 40743 40744 40745 40751 40754 40755 40756 40757 40759 40761 40767 40773 40777 40778 40783 40787 40788 40789 40791 40795 40801 40805 40806 40807 40810 40811 40814 40823 40825 40829 40831 40836 40838 40840 40843 40844 40846 40847 40853 40854 40859 40860 40861 40862 40865 40866 40869 40871 40873 40877 40881 40883 40884 40886 40889 40891 40892 40893 40894 40895 40900 40901 40905 40906 40908 40909 40910 40912 40915 40918 40919 40921 40928 40929 40931 40932 40933 40935 40936 40943 40944 40947 40950 40954 40955 40956 40967 40968 40971 40974 40975 40978 40979 40982 40983 40991 40994 40998 41002 41007 41010 41012 41017 41019 41020 41021 41027 41031 41032 41033 41034 41037 41039 41043 41044 41045 41046 41053 41056 41058 41060 41065 41068 41071 41075 41081 41082 41084 41085 41087 41092 41095 41098 41100 41103 41106 41107 41108 41109 41117 41120 41125 41126 41131 41132 41134 41137 41141 41144 41147 41150 41151 41153 41154 41156 41158 41160 41161 41168 41171 41174 41180 41182 41187 41194 41196 41202 41208 41211 41213 41215 41223 41232 41237 41241 41243 41247 41249 41250 41252 41257 41276 41285 41287 41290 41291 41293 41295 41300 41308 41314 41323 41325 41328 41333 41337 41338 41339 41341 41343 41345 41349 41350 41351 41352 41354 41355 41363 41365 41368 41373 41376 41379 41380 41381 41385 41388 41390 41397 41401 41408 41412 41417 41419 41426 41430 41431 41434 41436 41440 41452 41453 41455 41458 41459 41460 41461 41464 41467 41470 41471 41473 41478 41479 41480 41482 41484 41485 41486 41491 41493 41498 41501 41511 41517 41524 41525 41529 41531 41533 41535 41540 41544 41548 41550 41555 41557 41559 41561 41562 41563 41564 41567 41568 41572 41573 41574 41575 41581 41584 41586 41589 41592 41595 41596 41602 41604 41618 41620 41624 41628 41629 41640 41642 41644 41645 41647 41651 41658 41666 41670 41672 41678 41680 41681 41682 41684 41686 41687 41693 41709 41713 41721 41723 41728 41731 41732 41741 41746 41749 41754 41757 41760 41761 41766 41769 41770 41771 41776 41779 41783 41784 41787 41789 41790 41792 41793 41794 41795 41796 41803 41804 41805 41806 41813 41817 41818 41820 41821 41827 41836 41839 41842 41843 41849 41856 41863 41867 41869 41870 41872 41875 41876 41878 41884 41885 41886 41888 41890 41903 41904 41911 41913 41915 41919 41920 41921 41923 41925 41939 41945 41946 41947 41956 41958 41959 41960 41963 41971 41977 41978 41980 41981 41982 41987 41988 41991 41992 41994 41995 42000 42001 42002 42007 42010 42011 42015 42017 42020 42024 42025 42039 42045 42046 42047 42048 42051 42053 42054 42062 42065 42066 42067 42069 42071 42074 42076 42079 42087 42088 42089 42096 42108 42109 42110 42123 42127 42132 42135 42137 42139 42141 42143 42145 42154 42168 42169 42172 42174 42177 42178 42179 42182 42186 42187 42188 42192 42193 42203 42205 42212 42213 42215 42224 42229 42234 42240 42244 42246 42247 42250 42252 42253 42254 42259 42263 42264 42266 42271 42272 42274 42277 42281 42283 42284 42286 42290 42292 42293 42298 42304 42307 42309 42310 42312 42316 42318 42319 42321 42322 42323 42324 42326 42328 42331 42337 42338 42341 42361 42363 42367 42375 42380 42384 42385 42386 42402 42406 42409 42411 42413 42415 42419 42425 42432 42435 42436 42446 42454 42455 42456 42457 42459 42461 42462 42469 42471 42473 42474 42481 42486 42491 42502 42505 42507 42509 42511 42513 42518 42521 42527 42530 42531 42532 42533 42536 42539 42541 42545 42548 42552 42556 42558 42559 42561 42564 42567 42571 42577 42583 42584 42590 42591 42592 42593 42595 42597 42598 42603 42605 42607 42613 42615 42617 42623 42630 42631 42641 42642 42648 42650 42653 42655 42659 42660 42662 42666 42670 42675 42679 42681 42682 42684 42688 42691 42692 42695 42702 42705 42713 42714 42716 42721 42723 42724 42725 42727 42728 42733 42734 42738 42740 42741 42742 42743 42746 42748 42749 42755 42768 42775 42781 42783 42789 42790 42793 42796 42797 42801 42803 42807 42815 42816 42818 42819 42820 42821 42828 42831 42840 42842 42843 42845 42848 42849 42854 42855 42856 42862 42865 42867 42868 42871 42872 42873 42875 42879 42881 42890 42891 42893 42894 42898 42899 42904 42907 42911 42914 42921 42929 42932 42933 42940 42942 42944 42946 42947 42951 42953 42955 42956 42963 42971 42973 42976 42988 42991 42992 42994 42997 42998 42999 43003 43005 43007 43012 43015 43017 43020 43023 43024 43025 43026 43027 43030 43032 43035 43036 43040 43050 43052 43053 43055 43058 43060 43069 43071 43073 43074 43080 43082 43088 43093 43102 43106 43108 43112 43119 43128 43138 43141 43143 43145 43146 43149 43153 43156 43164 43170 43175 43177 43179 43180 43184 43189 43192 43193 43194 43195 43199 43201 43205 43206 43211 43212 43220 43226 43232 43234 43236 43240 43243 43244 43245 43257 43258 43259 43261 43262 43264 43267 43268 43270 43275 43276 43277 43279 43285 43286 43293 43294 43297 43301 43305 43307 43315 43317 43318 43324 43325 43328 43331 43334 43337 43343 43344 43346 43351 43361 43363 43368 43371 43374 43381 43384 43388 43400 43402 43403 43407 43408 43409 43411 43413 43415 43423 43424 43427 43430 43435 43438 43439 43446 43447 43448 43451 43457 43459 43462 43467 43468 43470 43472 43474 43475 43476 43477 43480 43481 43482 43483 43488 43489 43494 43495 43506 43508 43516 43517 43518 43520 43527 43529 43530 43533 43537 43538 43549 43550 43554 43563 43568 43573 43575 43582 43584 43586 43589 43590 43592 43594 43599 43601 43602 43603 43611 43613 43616 43618 43620 43621 43625 43629 43634 43639 43642 43645 43646 43649 43651 43652 43653 43657 43660 43661 43662 43664 43670 43671 43673 43676 43677 43681 43683 43687 43689 43690 43692 43694 43699 43700 43701 43703 43704 43711 43713 43715 43717 43724 43731 43737 43739 43740 43743 43744 43745 43747 43748 43754 43755 43759 43761 43771 43774 43777 43778 43779 43780 43792 43794 43796 43797 43799 43802 43803 43804 43806 43812 43815 43818 43819 43820 43822 43823 43825 43828 43829 43832 43834 43838 43841 43842 43853 43854 43855 43857 43858 43859 43864 43869 43873 43874 43875 43876 43877 43879 43884 43885 43892 43897 43899 43901 43903 43904 43910 43911 43914 43918 43922 43927 43929 43930 43934 43937 43939 43940 43941 43943 43951 43959 43963 43968 43974 43976 43978 43979 43980 43988 43991 43993 44000 44004 44005 44009 44011 44014 44021 44027 44029 44031 44032 44034 44038 44041 44042 44043 44045 44047 44053 44059 44060 44061 44070 44074 44075 44077 44080 44089 44092 44093 44095 44096 44097 44103 44106 44108 44117 44121 44122 44124 44125 44129 44130 44131 44133 44136 44140 44142 44143 44147 44149 44150 44153 44154 44158 44160 44161 44166 44169 44172 44173 44176 44178 44187 44194 44201 44203 44209 44214 44216 44219 44224 44229 44231 44233 44235 44238 44247 44251 44257 44259 44262 44263 44264 44265 44268 44269 44274 44277 44278 44283 44285 44287 44289 44292 44296 44301 44302 44312 44313 44314 44315 44321 44323 44326 44327 44328 44337 44343 44349 44350 44354 44360 44367 44375 44376 44377 44386 44395 44396 44399 44400 44401 44403 44406 44409 44414 44422 44424 44429 44432 44434 44442 44446 44448 44449 44450 44457 44466 44477 44482 44484 44485 44486 44487 44488 44489 44491 44494 44498 44503 44507 44508 44510 44513 44522 44525 44536 44539 44547 44549 44555 44558 44564 44570 44572 44576 44582 44583 44587 44589 44590 44592 44595 44597 44605 44607 44608 44609 44610 44616 44618 44619 44629 44632 44634 44639 44641 44643 44644 44646 44654 44655 44661 44662 44668 44673 44677 44678 44680 44681 44683 44684 44686 44687 44688 44691 44697 44698 44700 44709 44712 44715 44717 44723 44728 44732 44733 44736 44740 44742 44745 44747 44748 44751 44755 44757 44759 44767 44768 44770 44774 44775 44779 44781 44784 44789 44791 44794 44800 44803 44806 44807 44809 44810 44814 44816 44819 44820 44821 44823 44825 44826 44827 44834 44845 44850 44853 44856 44857 44863 44864 44866 44867 44872 44873 44877 44879 44880 44885 44891 44895 44900 44902 44905 44908 44909 44910 44915 44917 44918 44923 44925 44926 44938 44945 44946 44947 44949 44951 44959 44967 44970 44972 44974 44981 44985 44997 44998 45004 45006 45007 45008 45010 45012 45013 45015 45018 45023 45025 45026 45027 45031 45033 45035 45036 45038 45039 45041 45042 45048 45049 45050 45052 45059 45063 45064 45068 45071 45075 45077 45078 45079 45082 45084 45085 45089 45093 45097 45098 45100 45101 45105 45111 45112 45113 45120 45128 45131 45135 45138 45140 45147 45152 45154 45155 45159 45162 45167 45171 45176 45182 45187 45188 45192 45196 45198 45200 45201 45205 45206 45210 45211 45215 45217 45226 45229 45234 45239 45244 45245 45247 45250 45253 45256 45259 45261 45262 45265 45266 45267 45268 45272 45273 45275 45276 45281 45284 45286 45288 45294 45296 45297 45299 45302 45306 45308 45315 45316 45317 45322 45323 45326 45327 45328 45332 45337 45338 45339 45341 45345 45365 45370 45371 45372 45377 45380 45381 45383 45394 45395 45396 45398 45403 45405 45408 45413 45414 45416 45418 45419 45421 45422 45424 45425 45429 45431 45432 45433 45434 45436 45438 45440 45443 45444 45447 45455 45458 45460 45463 45466 45471 45475 45488 45493 45494 45497 45498 45499 45504 45512 45514 45516 45521 45522 45529 45532 45537 45538 45542 45544 45545 45549 45559 45563 45565 45569 45571 45572 45575 45579 45582 45585 45589 45591 45594 45596 45597 45599 45601 45615 45617 45621 45627 45634 45638 45642 45643 45644 45647 45649 45653 45654 45665 45670 45671 45674 45675 45677 45685 45688 45694 45697 45699 45705 45710 45711 45712 45713 45715 45726 45728 45736 45738 45744 45748 45749 45752 45753 45757 45760 45762 45763 45766 45770 45772 45785 45788 45791 45798 45799 45801 45806 45809 45814 45815 45819 45820 45824 45827 45829 45830 45833 45834 45836 45837 45848 45852 45854 45858 45861 45862 45866 45869 45873 45877 45882 45885 45890 45892 45893 45896 45909 45911 45913 45919 45920 45924 45926 45927 45934 45935 45940 45942 45944 45946 45949 45953 45955 45963 45965 45968 45974 45975 45976 45980 45982 45983 45986 45987 45988 45991 45996 46000 46002 46003 46004 46006 46007 46010 46012 46015 46020 46023 46024 46026 46027 46028 46030 46034 46036 46044 46046 46049 46053 46058 46059 46068 46069 46070 46072 46073 46077 46079 46082 46083 46084 46086 46089 46093 46095 46096 46097 46098 46100 46101 46106 46108 46114 46115 46117 46118 46127 46130 46132 46134 46138 46143 46148 46149 46151 46152 46161 46162 46165 46166 46167 46170 46174 46189 46190 46192 46195 46198 46207 46208 46210 46213 46216 46221 46222 46223 46228 46230 46231 46232 46235 46238 46244 46245 46248 46250 46251 46254 46255 46260 46262 46265 46266 46272 46275 46278 46282 46284 46285 46290 46291 46292 46297 46301 46302 46310 46314 46316 46317 46319 46321 46323 46338 46341 46349 46356 46358 46363 46367 46371 46376 46378 46380 46384 46386 46388 46389 46391 46398 46400 46401 46402 46408 46410 46413 46414 46415 46418 46422 46427 46428 46429 46434 46436 46438 46440 46441 46444 46445 46452 46453 46457 46458 46463 46466 46468 46469 46477 46480 46484 46488 46490 46495 46496 46499 46501 46506 46507 46509 46512 46513 46516 46522 46524 46529 46533 46536 46539 46543 46545 46546 46547 46557 46560 46564 46574 46584 46585 46592 46597 46601 46607 46608 46612 46619 46623 46624 46628 46629 46636 46640 46641 46643 46644 46646 46647 46653 46655 46656 46658 46661 46663 46664 46667 46669 46672 46674 46675 46677 46683 46686 46693 46698 46700 46701 46702 46704 46707 46708 46716 46720 46722 46724 46725 46728 46729 46731 46733 46734 46736 46739 46744 46745 46747 46751 46752 46754 46756 46757 46758 46759 46771 46777 46779 46782 46785 46786 46788 46795 46800 46802 46804 46806 46815 46817 46819 46820 46825 46830 46837 46841 46842 46845 46846 46847 46850 46851 46853 46854 46863 46866 46867 46868 46870 46871 46875 46882 46883 46885 46887 46892 46894 46895 46896 46897 46898 46899 46900 46901 46903 46907 46909 46918 46919 46924 46926 46932 46935 46945 46946 46948 46951 46952 46958 46961 46964 46966 46969 46974 46976 46978 46981 46984 46985 46989 46991 46993 46997 46998 47000 47001 47003 47004 47012 47014 47020 47024 47025 47031 47034 47035 47039 47044 47046 47047 47057 47067 47068 47069 47073 47074 47082 47083 47090 47095 47097 47100 47101 47102 47105 47108 47109 47112 47120 47124 47125 47128 47129 47131 47133 47136 47137 47139 47148 47150 47160 47164 47166 47169 47174 47181 47183 47193 47195 47198 47201 47202 47203 47206 47208 47213 47215 47217 47218 47227 47228 47234 47237 47239 47240 47241 47242 47245 47251 47255 47259 47261 47263 47267 47274 47286 47291 47302 47303 47307 47316 47319 47323 47327 47333 47339 47340 47341 47346 47347 47351 47357 47358 47365 47368 47372 47375 47377 47378 47379 47382 47387 47390 47391 47392 47396 47397 47400 47402 47405 47406 47412 47417 47420 47421 47423 47424 47427 47428 47429 47430 47433 47440 47441 47444 47450 47451 47452 47455 47457 47462 47464 47467 47468 47470 47472 47473 47475 47477 47479 47480 47489 47493 47494 47495 47500 47502 47504 47505 47511 47512 47513 47514 47518 47522 47523 47524 47526 47527 47529 47531 47533 47539 47542 47544 47546 47553 47563 47568 47569 47570 47571 47576 47579 47584 47585 47590 47591 47592 47594 47596 47605 47617 47620 47622 47623 47624 47626 47635 47638 47639 47643 47646 47653 47654 47657 47660 47662 47663 47667 47672 47674 47676 47688 47691 47694 47702 47703 47709 47711 47717 47724 47725 47729 47731 47738 47739 47741 47745 47748 47750 47753 47759 47762 47763 47766 47767 47768 47774 47777 47778 47779 47782 47788 47789 47790 47796 47798 47799 47801 47802 47805 47808 47812 47813 47815 47820 47823 47835 47846 47847 47849 47860 47861 47862 47863 47867 47868 47874 47881 47882 47886 47889 47896 47903 47907 47909 47910 47915 47918 47923 47924 47926 47931 47935 47937 47938 47939 47949 47953 47960 47962 47964 47965 47967 47969 47973 47974 47979 47980 47989 47992 47994 47995 47996 47999 48009 48011 48013 48020 48022 48025 48026 48027 48037 48042 48043 48044 48046 48047 48050 48053 48055 48058 48061 48062 48066 48070 48075 48079 48084 48089 48093 48094 48099 48108 48109 48114 48115 48120 48121 48122 48125 48126 48128 48129 48131 48132 48135 48136 48137 48140 48144 48155 48158 48160 48161 48166 48189 48190 48192 48195 48196 48198 48200 48201 48202 48206 48207 48210 48214 48216 48224 48227 48228 48233 48235 48237 48239 48241 48242 48243 48248 48253 48254 48256 48263 48266 48267 48269 48271 48272 48278 48279 48281 48292 48294 48295 48296 48297 48302 48305 48306 48308 48311 48320 48322 48323 48326 48328 48329 48330 48333 48334 48335 48339 48347 48349 48350 48360 48363 48364 48367 48371 48373 48374 48381 48382 48384 48388 48391 48396 48397 48401 48405 48408 48411 48412 48413 48416 48418 48421 48422 48427 48432 48452 48453 48454 48458 48459 48466 48471 48473 48476 48478 48483 48494 48495 48497 48500 48501 48503 48514 48516 48534 48540 48543 48544 48547 48548 48554 48556 48558 48564 48565 48566 48569 48571 48574 48576 48578 48581 48582 48584 48587 48595 48596 48598 48600 48602 48605 48608 48621 48625 48627 48638 48642 48654 48662 48664 48667 48671 48672 48673 48674 48676 48677 48681 48683 48685 48687 48688 48694 48698 48700 48715 48723 48724 48727 48733 48734 48738 48740 48744 48749 48752 48753 48756 48757 48759 48762 48768 48776 48786 48788 48789 48792 48795 48798 48801 48802 48803 48807 48814 48816 48820 48825 48826 48827 48828 48830 48833 48836 48846 48847 48850 48853 48861 48864 48865 48866 48867 48869 48872 48873 48874 48879 48880 48884 48891 48892 48900 48906 48910 48915 48916 48918 48921 48922 48923 48924 48926 48927 48933 48936 48937 48940 48943 48945 48947 48948 48949 48950 48960 48962 48963 48964 48972 48978 48979 48984 48985 48986 48987 48992 48993 48996 49001 49004 49005 49006 49007 49009 49014 49015 49019 49021 49023 49037 49041 49043 49044 49047 49050 49051 49061 49063 49064 49067 49069 49070 49076 49077 49082 49083 49085 49086 49087 49096 49099 49105 49107 49109 49112 49113 49116 49122 49124 49129 49135 49139 49145 49147 49149 49153 49160 49166 49167 49170 49173 49174 49177 49184 49187 49189 49190 49193 49196 49197 49203 49217 49219 49229 49230 49232 49235 49236 49242 49243 49244 49245 49250 49251 49252 49257 49259 49260 49262 49264 49265 49267 49275 49278 49280 49284 49288 49289 49290 49291 49298 49300 49304 49306 49307 49314 49318 49320 49321 49324 49327 49329 49337 49342 49344 49348 49352 49357 49358 49363 49366 49367 49371 49375 49377 49384 49385 49386 49392 49393 49396 49398 49399 49400 49406 49408 49414 49415 49422 49426 49427 49429 49433 49435 49440 49441 49443 49447 49450 49454 49456 49462 49463 49467 49468 49476 49477 49480 49486 49489 49490 49491 49493 49499 49507 49509 49511 49512 49515 49516 49519 49521 49522 49530 49531 49532 49540 49543 49546 49547 49548 49550 49554 49557 49558 49559 49562 49564 49565 49567 49569 49571 49572 49574 49575 49576 49579 49580 49588 49589 49598 49599 49600 49607 49612 49616 49620 49623 49625 49626 49630 49631 49633 49636 49639 49642 49650 49652 49657 49664 49665 49671 49676 49679 49680 49683 49687 49690 49693 49701 49710 49711 49719 49720 49722 49725 49730 49733 49736 49739 49744 49746 49747 49749 49750 49755 49759 49760 49764 49765 49766 49772 49775 49776 49778 49783 49784 49787 49791 49802 49807 49812 49815 49816 49819 49823 49825 49826 49833 49838 49840 49841 49843 49846 49849 49851 49856 49859 49863 49864 49869 49870 49875 49877 49880 49881 49882 49894 49896 49897 49899 49900 49909 49911 49912 49914 49916 49919 49924 49925 49939 49942 49943 49944 49945 49946 49948 49952 49955 49956 49960 49961 49962 49964 49968 49969 49970 49971 49972 49974 49975 49984 49985 49986 49987 49993 49999 50001 50002 50005 50008 50014 50017 50019 50020 50034 50036 50038 50039 50040 50046 50054 50055 50057 50058 50060 50065 50072 50074 50083 50086 50087 50089 50090 50093 50095 50097 50098 50100 50102 50104 50105 50106 50110 50112 50113 50114 50122 50124 50126 50131 50132 50140 50141 50142 50143 50146 50150 50156 50159 50164 50166 50169 50170 50173 50176 50180 50185 50188 50191 50192 50194 50199 50200 50202 50203 50208 50211 50220 50223 50228 50230 50232 50234 50247 50248 50250 50251 50253 50257 50264 50265 50269 50275 50277 50278 50280 50282 50283 50287 50289 50299 50300 50301 50302 50303 50304 50308 50309 50315 50323 50324 50325 50326 50336 50339 50341 50351 50354 50356 50365 50367 50371 50376 50377 50381 50382 50383 50386 50393 50394 50397 50399 50402 50414 50417 50421 50425 50432 50438 50441 50442 50447 50452 50455 50456 50459 50460 50462 50463 50465 50469 50471 50476 50481 50483 50486 50494 50495 50496 50501 50502 50505 50506 50509 50510 50511 50514 50515 50516 50518 50519 50522 50525 50527 50537 50538 50540 50542 50544 50549 50554 50563 50564 50566 50570 50575 50577 50581 50582 50585 50586 50587 50590 50592 50594 50600 50601 50603 50604 50605 50611 50613 50614 50615 50618 50626 50628 50629 50641 50643 50644 50646 50649 50651 50654 50656 50657 50658 50661 50663 50665 50666 50668 50678 50680 50683 50690 50694 50699 50702 50704 50712 50714 50716 50719 50721 50722 50726 50727 50728 50734 50735 50737 50740 50742 50744 50746 50756 50758 50767 50772 50773 50775 50777 50778 50781 50783 50789 50796 50798 50803 50807 50811 50812 50813 50817 50828 50829 50832 50833 50840 50843 50844 50848 50852 50854 50862 50868 50870 50874 50875 50880 50884 50888 50889 50890 50891 50892 50894 50895 50902 50909 50918 50919 50920 50923 50925 50926 50928 50930 50933 50934 50938 50941 50956 50972 50974 50976 50979 50982 50989 50992 50995 51001 51002 51009 51014 51015 51018 51019 51023 51024 51025 51026 51027 51028 51035 51037 51039 51041 51042 51045 51046 51048 51053 51054 51056 51058 51063 51067 51077 51078 51084 51087 51088 51092 51094 51098 51099 51103 51107 51108 51115 51116 51119 51120 51121 51127 51128 51130 51132 51135 51140 51141 51142 51146 51147 51153 51162 51166 51168 51169 51172 51183 51187 51191 51192 51193 51196 51199 51202 51206 51212 51216 51219 51221 51222 51223 51224 51235 51237 51239 51240 51241 51249 51251 51252 51253 51255 51263 51272 51274 51275 51277 51285 51291 51292 51298 51300 51307 51309 51311 51319 51320 51322 51325 51330 51332 51335 51340 51341 51347 51348 51349 51351 51352 51353 51356 51357 51359 51361 51367 51369 51373 51374 51375 51376 51379 51383 51384 51392 51396 51398 51400 51401 51406 51408 51410 51416 51419 51421 51425 51430 51431 51432 51433 51438 51441 51443 51444 51447 51454 51456 51458 51459 51462 51466 51468 51478 51479 51480 51481 51483 51485 51486 51488 51494 51496 51497 51498 51501 51504 51507 51510 51514 51515 51517 51518 51519 51526 51527 51528 51531 51532 51533 51536 51537 51546 51549 51550 51552 51555 51559 51561 51563 51564 51565 51568 51573 51574 51575 51576 51580 51582 51584 51585 51586 51589 51594 51601 51608 51611 51614 51616 51618 51622 51630 51634 51636 51638 51639 51643 51646 51651 51654 51655 51657 51660 51661 51667 51670 51673 51674 51675 51677 51679 51681 51683 51690 51693 51694 51695 51701 51703 51704 51705 51713 51715 51720 51724 51727 51729 51732 51733 51735 51738 51741 51742 51747 51751 51753 51758 51759 51761 51762 51763 51765 51767 51768 51770 51772 51773 51774 51781 51782 51784 51785 51787 51789 51791 51793 51796 51798 51804 51805 51807 51811 51812 51815 51816 51821 51831 51833 51835 51836 51840 51841 51843 51847 51850 51864 51866 51867 51871 51873 51876 51884 51888 51895 51911 51912 51913 51916 51923 51924 51930 51934 51936 51937 51942 51943 51948 51953 51956 51959 51962 51968 51969 51973 51976 51979 51983 51984 51988 51990 51991 51992 51994 52000 52005 52006 52009 52010 52011 52013 52016 52021 52025 52031 52034 52038 52045 52050 52053 52055 52058 52074 52075 52080 52087 52088 52089 52090 52091 52097 52102 52103 52107 52111 52112 52114 52116 52117 52124 52129 52131 52134 52135 52136 52138 52140 52141 52148 52150 52153 52156 52157 52164 52166 52168 52172 52179 52183 52185 52187 52188 52191 52193 52196 52203 52204 52211 52219 52225 52230 52231 52233 52234 52236 52240 52241 52242 52243 52248 52256 52258 52261 52262 52263 52264 52269 52270 52281 52282 52283 52285 52291 52295 52296 52298 52300 52304 52307 52308 52311 52312 52314 52318 52319 52320 52325 52328 52329 52330 52331 52332 52338 52340 52341 52343 52348 52358 52365 52366 52372 52373 52374 52382 52383 52387 52388 52391 52393 52394 52400 52402 52403 52407 52408 52409 52415 52418 52422 52425 52426 52431 52439 52440 52441 52450 52453 52454 52464 52465 52473 52474 52476 52480 52481 52486 52487 52494 52497 52499 52504 52506 52513 52515 52517 52518 52522 52523 52526 52527 52530 52531 52533 52537 52539 52541 52544 52547 52549 52550 52557 52558 52559 52564 52565 52566 52567 52572 52577 52579 52580 52584 52585 52589 52590 52591 52592 52599 52600 52604 52606 52607 52618 52620 52631 52635 52636 52637 52642 52644 52648 52649 52650 52653 52657 52660 52661 52671 52672 52682 52683 52694 52696 52699 52705 52707 52708 52709 52710 52711 52713 52714 52718 52723 52724 52726 52729 52734 52735 52736 52737 52739 52741 52742 52743 52747 52749 52755 52760 52761 52770 52771 52773 52776 52777 52786 52787 52789 52794 52797 52798 52801 52804 52806 52808 52809 52812 52813 52815 52816 52822 52827 52830 52831 52833 52834 52835 52836 52837 52839 52844 52849 52850 52857 52865 52868 52877 52883 52892 52899 52902 52903 52907 52911 52913 52923 52926 52929 52936 52941 52942 52943 52955 52958 52968 52969 52972 52979 52980 52987 52996 52999 53000 53003 53006 53010 53011 53012 53023 53030 53035 53037 53038 53039 53043 53049 53051 53054 53061 53065 53066 53068 53069 53072 53074 53078 53080 53082 53084 53085 53090 53097 53103 53105 53107 53109 53111 53112 53114 53115 53119 53123 53126 53127 53128 53130 53131 53134 53138 53139 53141 53143 53145 53147 53148 53162 53171 53173 53174 53176 53178 53179 53180 53181 53187 53188 53189 53191 53194 53199 53202 53203 53206 53210 53211 53214 53217 53220 53230 53236 53241 53243 53244 53245 53250 53255 53256 53258 53259 53268 53269 53271 53273 53276 53277 53280 53283 53284 53288 53290 53294 53296 53298 53299 53301 53307 53310 53312 53317 53322 53334 53346 53347 53351 53355 53358 53359 53361 53362 53364 53369 53371 53374 53378 53380 53381 53382 53385 53388 53389 53390 53392 53399 53400 53401 53405 53408 53409 53413 53415 53421 53422 53424 53425 53426 53428 53434 53437 53438 53441 53442 53444 53445 53449 53452 53453 53455 53457 53459 53461 53466 53468 53471 53472 53484 53491 53492 53496 53500 53505 53506 53507 53512 53513 53517 53519 53521 53524 53525 53527 53529 53545 53546 53547 53549 53562 53563 53566 53568 53569 53575 53577 53582 53588 53594 53597 53600 53602 53606 53618 53622 53626 53633 53634 53638 53641 53644 53645 53648 53649 53650 53651 53652 53653 53654 53657 53663 53665 53677 53684 53688 53689 53690 53693 53697 53698 53699 53700 53703 53707 53708 53710 53713 53714 53715 53719 53722 53735 53740 53747 53748 53755 53759 53765 53766 53767 53771 53778 53781 53782 53787 53788 53790 53792 53793 53794 53795 53798 53809 53811 53813 53818 53820 53821 53823 53825 53827 53829 53834 53835 53838 53842 53851 53853 53857 53858 53859 53861 53868 53870 53871 53883 53885 53888 53889 53892 53894 53895 53907 53909 53915 53917 53922 53923 53927 53928 53931 53932 53936 53937 53939 53945 53948 53951 53956 53959 53960 53966 53972 53974 53977 53979 53980 53983 53984 53986 53987 53991 53993 53994 53998 53999 54004 54006 54008 54014 54016 54019 54032 54035 54037 54038 54039 54046 54048 54052 54058 54059 54060 54062 54066 54067 54068 54069 54072 54076 54080 54081 54086 54087 54088 54091 54092 54096 54098 54100 54105 54108 54109 54111 54113 54121 54122 54123 54126 54127 54130 54138 54153 54154 54157 54161 54171 54178 54184 54185 54191 54192 54198 54199 54201 54203 54214 54221 54225 54235 54238 54241 54243 54248 54255 54261 54267 54268 54271 54272 54273 54276 54280 54281 54287 54289 54290 54291 54294 54296 54297 54298 54299 54300 54305 54310 54312 54315 54318 54319 54320 54322 54329 54334 54342 54347 54349 54350 54351 54355 54357 54359 54361 54365 54367 54370 54373 54374 54376 54384 54385 54389 54391 54393 54394 54395 54397 54401 54403 54407 54411 54412 54413 54415 54416 54423 54424 54425 54427 54429 54430 54433 54435 54454 54457 54459 54462 54466 54467 54471 54473 54474 54475 54477 54480 54486 54489 54490 54491 54493 54498 54499 54505 54510 54512 54521 54523 54525 54526 54530 54534 54547 54548 54551 54552 54558 54560 54562 54564 54565 54570 54573 54578 54584 54585 54593 54596 54600 54601 54607 54608 54612 54613 54616 54622 54623 54625 54626 54630 54631 54638 54641 54642 54643 54648 54649 54650 54653 54663 54664 54668 54671 54675 54677 54690 54691 54701 54702 54704 54708 54712 54713 54715 54717 54719 54721 54723 54725 54726 54731 54736 54739 54745 54752 54754 54760 54762 54767 54769 54774 54775 54778 54784 54785 54786 54788 54791 54799 54801 54803 54807 54809 54811 54813 54815 54817 54818 54821 54823 54824 54825 54831 54833 54835 54837 54838 54839 54841 54843 54846 54847 54852 54857 54858 54860 54863 54864 54867 54871 54873 54876 54877 54879 54882 54885 54886 54889 54892 54895 54905 54906 54908 54911 54912 54914 54917 54919 54920 54923 54927 54929 54930 54932 54940 54946 54951 54956 54960 54962 54966 54970 54972 54976 54980 54983 54990 54994 54995 54999 55004 55005 55007 55008 55019 55025 55034 55038 55039 55041 55042 55043 55046 55047 55053 55063 55064 55066 55067 55070 55072 55074 55075 55081 55085 55087 55094 55095 55096 55101 55104 55106 55110 55114 55115 55118 55119 55122 55127 55128 55129 55130 55131 55132 55134 55137 55144 55147 55150 55152 55153 55162 55165 55168 55170 55171 55172 55177 55178 55179 55181 55191 55196 55199 55201 55207 55215 55222 55223 55224 55227 55229 55248 55249 55251 55253 55258 55262 55265 55269 55272 55275 55279 55280 55286 55287 55294 55296 55298 55299 55300 55303 55304 55306 55307 55315 55318 55321 55322 55324 55333 55334 55340 55342 55343 55345 55353 55354 55355 55357 55366 55367 55369 55376 55379 55380 55382 55384 55388 55389 55390 55393 55400 55402 55409 55410 55414 55415 55417 55426 55427 55434 55435 55438 55442 55447 55449 55452 55456 55461 55464 55465 55466 55469 55471 55475 55480 55481 55482 55491 55494 55500 55501 55507 55511 55521 55522 55524 55525 55528 55533 55535 55539 55547 55548 55551 55554 55555 55557 55558 55559 55573 55574 55580 55583 55584 55585 55586 55597 55599 55600 55603 55608 55610 55614 55617 55619 55621 55623 55625 55631 55634 55635 55636 55639 55643 55648 55650 55651 55653 55655 55658 55662 55665 55667 55676 55680 55685 55687 55689 55691 55693 55696 55699 55705 55712 55718 55722 55723 55724 55726 55732 55734 55736 55741 55757 55758 55759 55761 55763 55764 55766 55768 55778 55785 55787 55789 55790 55792 55800 55801 55802 55804 55805 55813 55816 55817 55819 55822 55825 55827 55837 55847 55850 55853 55855 55859 55865 55871 55872 55873 55874 55877 55878 55885 55886 55891 55892 55893 55895 55896 55899 55900 55906 55911 55916 55925 55927 55928 55939 55944 55948 55952 55953 55960 55961 55962 55964 55970 55976 55978 55980 55981 55986 55988 55992 55993 55999 56000 56006 56008 56009 56012 56014 56016 56021 56024 56026 56027 56032 56033 56035 56039 56041 56043 56046 56049 56052 56054 56056 56057 56059 56061 56063 56067 56069 56072 56073 56074 56082 56084 56087 56090 56092 56094 56100 56110 56118 56122 56125 56126 56128 56129 56131 56134 56138 56144 56145 56150 56153 56156 56160 56162 56166 56171 56172 56173 56179 56181 56182 56187 56189 56191 56193 56196 56197 56199 56203 56207 56214 56217 56218 56220 56223 56224 56232 56234 56235 56236 56245 56259 56260 56267 56269 56272 56273 56276 56280 56281 56282 56289 56290 56294 56301 56305 56310 56311 56312 56319 56322 56325 56334 56335 56340 56343 56344 56348 56349 56350 56352 56355 56356 56359 56369 56372 56379 56380 56381 56389 56390 56393 56395 56396 56400 56405 56413 56421 56423 56426 56427 56428 56429 56433 56435 56440 56442 56443 56446 56448 56449 56450 56453 56454 56455 56456 56458 56467 56471 56480 56481 56483 56485 56492 56497 56501 56502 56506 56507 56513 56516 56518 56520 56524 56526 56527 56533 56537 56539 56541 56542 56547 56550 56556 56557 56558 56560 56563 56566 56567 56569 56571 56572 56574 56575 56576 56579 56580 56582 56584 56595 56597 56605 56606 56609 56610 56611 56613 56615 56618 56625 56632 56637 56641 56644 56645 56651 56656 56659 56661 56663 56667 56676 56682 56684 56685 56689 56690 56691 56693 56695 56696 56704 56709 56710 56716 56719 56721 56724 56725 56727 56739 56741 56744 56746 56747 56748 56750 56752 56755 56756 56758 56762 56763 56766 56769 56773 56775 56776 56777 56781 56783 56784 56785 56787 56788 56790 56795 56798 56802 56803 56804 56810 56814 56815 56816 56819 56820 56823 56824 56826 56832 56838 56840 56841 56842 56844 56845 56849 56850 56854 56855 56856 56857 56860 56862 56865 56872 56876 56890 56896 56897 56901 56903 56904 56906 56908 56910 56912 56913 56914 56915 56917 56920 56924 56929 56931 56935 56937 56939 56940 56941 56944 56946 56949 56952 56965 56966 56967 56968 56971 56976 56977 56986 56993 56994 56997 57003 57004 57007 57009 57012 57016 57018 57020 57021 57022 57029 57030 57032 57036 57038 57039 57042 57044 57049 57058 57065 57072 57082 57085 57088 57089 57104 57114 57118 57126 57131 57133 57134 57135 57140 57141 57142 57144 57152 57156 57158 57161 57163 57165 57167 57169 57171 57173 57182 57184 57187 57192 57193 57195 57196 57197 57201 57208 57211 57214 57218 57221 57224 57227 57228 57231 57237 57238 57242 57243 57245 57246 57250 57252 57260 57263 57264 57268 57270 57273 57278 57281 57282 57283 57284 57286 57288 57295 57296 57298 57302 57304 57306 57308 57313 57323 57328 57331 57332 57334 57337 57339 57343 57347 57349 57350 57353 57357 57358 57362 57364 57365 57368 57369 57372 57373 57375 57382 57384 57385 57393 57395 57396 57400 57401 57403 57407 57410 57414 57420 57422 57428 57430 57431 57433 57434 57435 57436 57438 57442 57448 57461 57462 57466 57483 57484 57485 57486 57494 57496 57498 57499 57504 57510 57511 57516 57518 57524 57532 57546 57547 57551 57553 57554 57555 57559 57561 57562 57564 57566 57569 57571 57572 57582 57583 57586 57587 57588 57596 57597 57598 57599 57602 57609 57616 57618 57622 57631 57632 57633 57640 57643 57645 57646 57647 57653 57655 57666 57669 57674 57675 57676 57682 57686 57687 57688 57689 57690 57693 57697 57698 57700 57701 57706 57709 57716 57717 57718 57720 57721 57723 57725 57729 57734 57737 57739 57740 57745 57755 57759 57761 57763 57764 57765 57766 57768 57775 57777 57779 57784 57785 57787 57791 57795 57797 57800 57806 57810 57813 57815 57817 57819 57823 57824 57827 57828 57829 57830 57834 57841 57843 57845 57847 57848 57851 57852 57853 57854 57857 57859 57866 57871 57872 57875 57876 57877 57878 57879 57882 57884 57885 57888 57896 57899 57904 57905 57911 57912 57914 57915 57916 57919 57923 57932 57942 57943 57947 57948 57949 57951 57954 57956 57958 57962 57965 57967 57970 57976 57981 57982 57983 57985 57988 57996 57997 57999 58006 58007 58014 58017 58019 58024 58030 58031 58037 58042 58046 58048 58054 58058 58059 58060 58062 58064 58069 58071 58073 58074 58075 58079 58082 58091 58092 58093 58094 58095 58096 58099 58100 58102 58105 58107 58110 58111 58112 58115 58119 58120 58121 58123 58126 58132 58135 58138 58140 58144 58146 58150 58151 58156 58159 58161 58162 58163 58170 58175 58176 58179 58184 58190 58193 58196 58197 58198 58207 58208 58212 58216 58217 58223 58227 58231 58233 58240 58242 58243 58244 58248 58250 58251 58252 58253 58262 58263 58267 58269 58276 58281 58285 58290 58291 58296 58297 58300 58303 58306 58309 58310 58314 58317 58320 58321 58323 58324 58326 58328 58329 58331 58332 58334 58343 58346 58349 58351 58352 58355 58356 58360 58362 58374 58378 58380 58385 58388 58390 58391 58400 58402 58404 58405 58409 58410 58412 58413 58427 58428 58436 58439 58441 58442 58444 58446 58448 58450 58453 58454 58460 58467 58471 58473 58474 58477 58479 58480 58483 58485 58487 58489 58491 58492 58498 58503 58511 58516 58518 58519 58521 58525 58527 58530 58531 58533 58536 58538 58539 58540 58545 58549 58559 58561 58564 58565 58566 58567 58569 58572 58575 58577 58582 58588 58589 58592 58594 58595 58602 58603 58607 58609 58613 58614 58615 58616 58629 58633 58634 58638 58640 58641 58648 58656 58665 58666 58667 58668 58672 58677 58678 58680 58681 58685 58690 58704 58709 58710 58714 58715 58725 58730 58733 58736 58741 58742 58750 58753 58757 58758 58764 58766 58770 58772 58773 58777 58784 58785 58786 58789 58790 58792 58795 58801 58802 58804 58805 58809 58811 58812 58814 58815 58819 58823 58824 58826 58830 58831 58844 58848 58852 58853 58854 58864 58867 58870 58871 58872 58877 58881 58884 58893 58895 58897 58900 58901 58907 58911 58912 58913 58914 58915 58920 58924 58931 58933 58943 58945 58947 58949 58952 58960 58961 58967 58975 58978 58979 58987 58989 58992 58997 58998 59013 59014 59015 59022 59023 59027 59029 59030 59032 59035 59043 59046 59047 59049 59050 59053 59056 59058 59062 59063 59064 59065 59066 59067 59068 59072 59075 59080 59087 59093 59094 59103 59110 59111 59112 59119 59120 59121 59129 59131 59132 59133 59136 59138 59142 59144 59146 59147 59151 59152 59157 59158 59163 59165 59172 59175 59188 59190 59196 59197 59207 59209 59212 59215 59216 59217 59226 59228 59230 59231 59235 59239 59242 59243 59245 59247 59248 59249 59250 59251 59252 59254 59255 59261 59262 59264 59265 59271 59275 59279 59280 59281 59286 59287 59288 59294 59295 59298 59299 59300 59304 59305 59309 59310 59311 59313 59316 59326 59329 59331 59338 59340 59345 59346 59348 59349 59350 59351 59355 59359 59360 59363 59364 59365 59367 59369 59374 59383 59386 59387 59390 59402 59411 59414 59415 59418 59421 59422 59423 59431 59433 59439 59441 59444 59448 59451 59452 59454 59469 59471 59473 59477 59479 59482 59483 59485 59488 59489 59494 59506 59509 59517 59518 59521 59522 59523 59527 59528 59529 59530 59534 59536 59538 59539 59541 59544 59547 59549 59550 59551 59554 59557 59559 59562 59563 59570 59572 59573 59579 59588 59593 59594 59595 59599 59601 59604 59614 59615 59616 59620 59623 59626 59628 59629 59630 59631 59635 59645 59647 59650 59653 59663 59665 59668 59669 59670 59672 59677 59678 59679 59680 59681 59683 59684 59685 59688 59694 59695 59697 59699 59700 59701 59704 59707 59709 59710 59713 59715 59720 59722 59733 59736 59738 59740 59741 59743 59746 59749 59750 59760 59761 59762 59763 59767 59768 59769 59770 59773 59774 59780 59782 59786 59790 59792 59795 59797 59798 59800 59803 59804 59805 59806 59808 59809 59810 59815 59820 59827 59830 59832 59835 59838 59844 59846 59850 59853 59855 59856 59861 59863 59864 59867 59870 59871 59874 59879 59881 59886 59887 59888 59893 59900 59901 59903 59907 59908 59909 59919 59921 59924 59926 59928 59930 59931 59933 59934 59935 59937 59952 59955 59963 59964 59968 59973 59983 59985 59986 59989 59990 59995 59996 60002 60008 60012 60013 60014 60017 60019 60021 60023 60026 60029 60036 60043 60044 60047 60050 60051 60054 60055 60058 60059 60060 60065 60067 60068 60069 60073 60075 60078 60080 60086 60087 60088 60090 60093 60095 60097 60099 60101 60102 60104 60105 60110 60111 60112 60116 60119 60129 60132 60134 60137 60138 60141 60142 60145 60149 60152 60153 60157 60158 60159 60161 60164 60167 60173 60177 60180 60186 60188 60191 60195 60198 60200 60202 60206 60207 60208 60214 60219 60220 60222 60223 60224 60225 60226 60228 60230 60232 60234 60238 60239 60241 60244 60248 60250 60257 60260 60261 60263 60264 60265 60270 60272 60275 60276 60279 60280 60281 60288 60293 60296 60299 60303 60310 60315 60317 60320 60321 60327 60328 60335 60337 60339 60348 60352 60354 60361 60362 60363 60374 60376 60385 60398 60399 60405 60411 60412 60413 60414 60418 60420 60424 60431 60432 60436 60437 60438 60440 60441 60445 60449 60450 60454 60463 60466 60472 60475 60476 60477 60480 60483 60484 60485 60486 60498 60501 60503 60510 60518 60519 60522 60523 60526 60527 60531 60534 60535 60540 60542 60545 60546 60548 60549 60551 60552 60562 60566 60568 60570 60572 60578 60580 60583 60585 60587 60588 60591 60592 60598 60599 60612 60614 60615 60618 60619 60620 60628 60631 60635 60641 60643 60644 60649 60662 60665 60668 60669 60674 60679 60680 60682 60687 60694 60696 60698 60701 60704 60710 60713 60717 60719 60722 60727 60728 60729 60730 60733 60734 60735 60740 60743 60749 60750 60754 60755 60757 60758 60760 60761 60762 60765 60768 60772 60777 60787 60795 60798 60805 60809 60810 60816 60820 60821 60822 60825 60826 60828 60833 60841 60842 60843 60846 60850 60852 60855 60858 60865 60867 60871 60873 60874 60876 60879 60882 60888 60889 60890 60892 60895 60897 60902 60906 60909 60912 60918 60923 60924 60925 60931 60932 60937 60939 60943 60945 60951 60956 60962 60970 60971 60984 60986 60987 60988 60989 60991 60993 60994 60997 60998 60999 61001 61002 61003 61007 61010 61011 61014 61017 61018 61021 61022 61024 61028 61032 61042 61043 61044 61045 61048 61050 61053 61054 61058 61060 61062 61065 61066 61073 61075 61077 61078 61080 61084 61085 61090 61096 61102 61103 61104 61109 61116 61123 61126 61130 61134 61136 61137 61138 61151 61155 61156 61158 61160 61164 61165 61166 61169 61171 61172 61174 61175 61179 61180 61182 61185 61187 61189 61192 61193 61194 61198 61199 61203 61205 61209 61213 61218 61221 61224 61232 61235 61237 61241 61244 61246 61250 61254 61257 61259 61266 61269 61271 61273 61274 61280 61281 61286 61289 61290 61291 61293 61294 61303 61304 61305 61308 61312 61315 61321 61325 61330 61336 61337 61341 61344 61350 61356 61357 61360 61362 61365 61370 61374 61375 61376 61377 61381 61383 61384 61386 61387 61390 61392 61396 61397 61400 61411 61419 61429 61431 61433 61445 61447 61448 61450 61451 61452 61453 61454 61457 61460 61466 61470 61471 61472 61473 61474 61476 61477 61478 61483 61485 61488 61494 61495 61498 61500 61501 61509 61510 61511 61512 61513 61515 61516 61518 61520 61526 61528 61530 61534 61535 61538 61543 61546 61548 61550 61556 61557 61558 61559 61560 61562 61564 61576 61584 61586 61592 61595 61599 61601 61610 61611 61613 61615 61623 61626 61628 61630 61632 61635 61638 61642 61644 61645 61649 61653 61657 61658 61670 61671 61672 61674 61679 61694 61696 61698 61705 61708 61711 61712 61715 61717 61723 61725 61731 61734 61735 61737 61742 61748 61752 61758 61761 61762 61770 61772 61779 61783 61787 61791 61794 61795 61802 61804 61809 61812 61815 61818 61819 61821 61826 61830 61838 61839 61840 61843 61847 61848 61851 61856 61857 61862 61866 61869 61880 61881 61887 61888 61890 61897 61898 61900 61901 61903 61904 61906 61910 61912 61913 61915 61921 61922 61923 61924 61925 61926 61930 61934 61939 61943 61955 61956 61957 61965 61971 61972 61982 61984 61990 61994 61995 61997 61998 62005 62007 62008 62009 62012 62013 62017 62019 62021 62022 62024 62032 62043 62045 62047 62049 62051 62053 62054 62058 62059 62062 62068 62073 62077 62080 62082 62085 62086 62087 62092 62094 62096 62110 62112 62113 62118 62126 62130 62135 62138 62142 62143 62145 62146 62159 62160 62163 62165 62169 62174 62182 62186 62188 62189 62193 62195 62198 62199 62201 62203 62205 62209 62212 62215 62228 62229 62230 62233 62236 62238 62239 62243 62247 62249 62251 62253 62256 62260 62262 62263 62267 62268 62270 62275 62276 62278 62281 62282 62286 62289 62292 62297 62300 62304 62307 62311 62315 62316 62318 62322 62323 62329 62331 62332 62333 62335 62339 62343 62345 62347 62353 62356 62364 62373 62376 62377 62379 62382 62390 62396 62404 62411 62420 62422 62424 62426 62431 62432 62435 62440 62443 62453 62458 62460 62465 62466 62467 62471 62474 62477 62479 62480 62487 62502 62508 62514 62515 62518 62519 62525 62527 62535 62548 62554 62555 62562 62563 62564 62573 62578 62580 62583 62587 62591 62596 62598 62605 62606 62609 62611 62617 62618 62620 62621 62632 62633 62641 62642 62643 62645 62647 62653 62657 62658 62665 62672 62673 62675 62680 62681 62682 62683 62685 62686 62687 62692 62694 62699 62700 62701 62703 62708 62709 62711 62712 62713 62714 62718 62721 62724 62725 62731 62732 62738 62742 62749 62750 62756 62758 62759 62760 62761 62764 62765 62766 62769 62770 62771 62772 62778 62779 62782 62786 62788 62789 62790 62794 62795 62798 62806 62809 62818 62819 62822 62824 62826 62829 62830 62834 62836 62841 62844 62845 62846 62848 62849 62854 62867 62868 62870 62880 62889 62894 62897 62901 62903 62904 62907 62910 62911 62913 62915 62927 62934 62936 62937 62941 62943 62945 62946 62950 62951 62955 62957 62959 62961 62964 62968 62970 62971 62975 62977 62979 62984 62988 62990 62997 62999 63000 63002 63003 63004 63005 63006 63007 63009 63011 63013 63018 63021 63024 63030 63031 63033 63035 63037 63039 63045 63046 63050 63053 63066 63075 63077 63081 63082 63090 63092 63098 63100 63101 63102 63106 63107 63110 63113 63114 63120 63121 63123 63124 63125 63126 63128 63130 63132 63133 63136 63151 63152 63155 63159 63160 63163 63166 63167 63168 63172 63180 63185 63189 63190 63191 63197 63209 63218 63221 63226 63229 63234 63237 63244 63247 63250 63256 63263 63268 63273 63277 63278 63279 63284 63285 63289 63290 63291 63292 63293 63294 63295 63299 63300 63301 63306 63312 63313 63314 63319 63320 63326 63328 63330 63332 63333 63339 63341 63352 63355 63356 63360 63361 63364 63366 63378 63381 63385 63386 63388 63393 63396 63401 63402 63403 63409 63413 63416 63417 63418 63419 63423 63427 63428 63429 63431 63432 63436 63438 63441 63442 63445 63459 63464 63465 63468 63469 63473 63474 63479 63480 63481 63484 63492 63496 63502 63505 63523 63527 63529 63532 63533 63535 63538 63544 63550 63552 63553 63554 63557 63559 63566 63568 63577 63579 63582 63584 63586 63588 63589 63592 63593 63594 63595 63598 63601 63602 63603 63608 63609 63612 63613 63618 63621 63622 63624 63633 63635 63640 63641 63642 63645 63646 63650 63651 63656 63659 63662 63663 63671 63672 63675 63676 63682 63684 63685 63688 63689 63692 63695 63696 63698 63699 63709 63710 63723 63725 63730 63731 63736 63740 63742 63744 63745 63759 63761 63762 63774 63777 63779 63780 63788 63789 63793 63795 63797 63798 63801 63808 63809 63811 63815 63817 63818 63819 63822 63824 63828 63830 63837 63838 63850 63853 63854 63856 63858 63861 63864 63865 63866 63868 63869 63875 63878 63882 63883 63885 63888 63891 63893 63896 63900 63905 63907 63916 63917 63918 63922 63924 63925 63929 63937 63939 63942 63949 63952 63958 63962 63963 63964 63966 63967 63969 63974 63976 63978 63979 63984 63987 63990 64000 64002 64006 64008 64009 64014 64016 64017 64018 64025 64027 64029 64035 64041 64050 64053 64054 64058 64063 64066 64071 64073 64076 64078 64082 64091 64094 64095 64102 64109 64110 64111 64115 64116 64120 64121 64124 64125 64129 64130 64140 64142 64143 64145 64147 64148 64152 64153 64155 64158 64160 64161 64166 64167 64172 64174 64175 64180 64185 64187 64190 64196 64198 64201 64203 64204 64206 64215 64217 64218 64221 64223 64226 64228 64230 64236 64237 64239 64246 64247 64248 64256 64262 64265 64267 64268 64269 64270 64272 64273 64274 64277 64280 64282 64285 64287 64292 64295 64303 64304 64309 64310 64311 64312 64318 64323 64324 64327 64328 64332 64340 64342 64343 64347 64353 64354 64355 64356 64358 64360 64368 64369 64371 64372 64377 64379 64381 64382 64385 64396 64398 64399 64403 64406 64407 64410 64412 64415 64417 64418 64419 64422 64428 64429 64430 64432 64435 64442 64445 64446 64448 64453 64457 64458 64462 64467 64468 64479 64485 64487 64488 64489 64491 64498 64502 64506 64510 64511 64512 64514 64516 64522 64524 64529 64532 64538 64544 64545 64548 64549 64557 64558 64561 64562 64563 64564 64565 64568 64569 64573 64576 64584 64585 64591 64592 64593 64594 64595 64600 64607 64609 64611 64614 64617 64620 64626 64627 64630 64641 64645 64647 64648 64654 64660 64662 64669 64673 64674 64676 64680 64681 64682 64692 64694 64695 64699 64706 64707 64712 64714 64715 64718 64720 64722 64724 64725 64730 64732 64736 64739 64741 64742 64744 64747 64748 64750 64756 64758 64761 64768 64773 64777 64781 64782 64783 64785 64787 64788 64789 64798 64803 64804 64805 64806 64809 64814 64816 64819 64821 64823 64836 64837 64839 64840 64842 64844 64845 64846 64847 64848 64849 64865 64870 64876 64882 64883 64884 64894 64900 64903 64906 64910 64911 64912 64916 64923 64924 64928 64929 64930 64936 64937 64938 64943 64950 64954 64957 64958 64959 64963 64972 64977 64980 64985 64988 64991 64994 64995 64999 65001 65002 65004 65006 65009 65011 65013 65015 65027 65029 65033 65035 65041 65044 65047 65048 65050 65052 65053 65054 65057 65062 65069 65077 65079 65084 65087 65090 65098 65103 65105 65108 65112 65113 65120 65122 65123 65125 65127 65129 65133 65138 65140 65142 65145 65147 65149 65152 65157 65161 65165 65169 65170 65174 65184 65187 65189 65192 65193 65195 65201 65202 65207 65209 65210 65218 65221 65226 65232 65234 65238 65239 65247 65248 65249 65261 65262 65267 65269 65271 65273 65276 65277 65280 65282 65285 65286 65290 65292 65293 65294 65298 65301 65308 65309 65312 65314 65321 65324 65327 65328 65333 65334 65335 65336 65341 65344 65349 65355 65356 65357 65358 65363 65372 65375 65381 65385 65387 65394 65397 65398 65399 65400 65401 65407 65408 65415 65417 65419 65427 65428 65429 65430 65431 65432 65438 65440 65446 65448 65452 65454 65459 65461 65462 65468 65469 65470 65476 65477 65479 65486 65493 65495 65498 65503 65504 65511 65513 65515 65517 65519 65521 65522 65525 65531 65532 65534 65540 65542 65546 65548 65549 65550 65552 65560 65567 65568 65570 65571 65581 65585 65586 65593 65594 65595 65596 65598 65601 65604 65608 65612 65615 65618 65621 65624 65626 65628 65630 65631 65633 65637 65653 65654 65656 65658 65659 65660 65665 65666 65670 65671 65672 65677 65681 65685 65687 65693 65697 65700 65706 65708 65711 65717 65719 65727 65732 65734 65741 65755 65756 65758 65760 65769 65777 65778 65779 65781 65783 65790 65793 65798 65801 65805 65807 65810 65815 65818 65824 65829 65830 65834 65838 65839 65842 65845 65853 65854 65864 65865 65869 65871 65872 65874 65877 65878 65879 65882 65883 65888 65891 65893 65894 65896 65898 65913 65914 65923 65924 65927 65928 65937 65939 65940 65942 65944 65946 65947 65948 65951 65953 65958 65959 65970 65974 65976 65980 65982 65987 65990 65993 65994 65996 66005 66006 66010 66013 66014 66017 66026 66027 66030 66033 66035 66040 66043 66044 66045 66052 66061 66069 66073 66075 66077 66078 66079 66080 66081 66082 66083 66092 66095 66096 66101 66105 66108 66115 66122 66126 66128 66138 66147 66159 66162 66164 66172 66173 66174 66175 66182 66186 66187 66202 66205 66211 66216 66219 66220 66221 66223 66225 66226 66232 66235 66236 66239 66240 66241 66243 66249 66251 66253 66256 66257 66265 66266 66269 66272 66274 66281 66284 66286 66287 66291 66294 66296 66297 66302 66305 66306 66311 66315 66316 66324 66334 66342 66353 66354 66355 66359 66362 66369 66371 66372 66376 66377 66378 66380 66388 66391 66392 66394 66396 66408 66410 66412 66419 66424 66426 66429 66430 66433 66435 66436 66441 66448 66449 66458 66460 66461 66464 66471 66473 66475 66476 66477 66479 66480 66481 66482 66485 66488 66490 66499 66502 66503 66504 66505 66520 66523 66527 66532 66533 66535 66542 66545 66547 66552 66554 66561 66562 66563 66564 66565 66566 66571 66576 66580 66581 66584 66587 66589 66598 66599 66600 66601 66604 66608 66610 66612 66613 66615 66619 66620 66631 66634 66636 66638 66639 66640 66641 66643 66645 66653 66654 66659 66662 66663 66667 66669 66672 66674 66680 66681 66682 66685 66694 66696 66697 66700 66703 66705 66706 66709 66715 66718 66721 66722 66725 66726 66727 66733 66738 66742 66743 66745 66748 66750 66752 66755 66757 66758 66765 66767 66769 66770 66772 66777 66782 66783 66787 66788 66789 66790 66794 66795 66812 66813 66818 66826 66828 66831 66833 66835 66837 66840 66842 66843 66846 66850 66857 66858 66860 66861 66862 66865 66877 66882 66883 66884 66885 66886 66889 66891 66893 66895 66899 66900 66906 66908 66910 66913 66917 66918 66919 66922 66925 66927 66928 66933 66946 66951 66957 66962 66964 66966 66971 66975 66980 66983 66984 66985 66989 66998 67008 67009 67012 67015 67019 67024 67029 67032 67034 67035 67036 67039 67040 67045 67047 67048 67049 67051 67052 67054 67055 67057 67059 67061 67064 67065 67066 67069 67071 67072 67073 67074 67077 67078 67080 67083 67089 67094 67096 67097 67099 67101 67109 67113 67116 67118 67119 67122 67125 67130 67132 67136 67141 67145 67147 67149 67151 67152 67154 67166 67173 67179 67180 67185 67186 67191 67193 67194 67199 67203 67212 67213 67214 67218 67220 67221 67228 67230 67234 67237 67242 67244 67246 67248 67251 67254 67261 67265 67266 67267 67275 67276 67288 67289 67290 67296 67300 67305 67309 67311 67314 67315 67317 67319 67321 67323 67325 67328 67329 67330 67334 67339 67340 67341 67342 67343 67345 67346 67351 67352 67355 67356 67358 67363 67364 67366 67368 67371 67372 67373 67376 67377 67378 67379 67381 67384 67389 67390 67392 67396 67397 67400 67401 67404 67406 67409 67410 67411 67413 67414 67419 67423 67424 67426 67428 67430 67438 67442 67443 67449 67450 67451 67456 67467 67469 67470 67472 67473 67475 67476 67478 67482 67489 67490 67493 67503 67505 67506 67509 67510 67513 67514 67515 67516 67518 67520 67523 67524 67527 67528 67529 67530 67532 67533 67537 67538 67542 67543 67545 67547 67548 67549 67550 67551 67552 67554 67559 67560 67567 67568 67569 67572 67573 67576 67577 67583 67590 67593 67598 67600 67601 67603 67604 67606 67608 67609 67612 67613 67616 67619 67620 67629 67631 67640 67643 67645 67649 67650 67655 67656 67657 67660 67661 67665 67666 67668 67669 67670 67672 67675 67676 67678 67679 67686 67688 67699 67700 67703 67704 67705 67718 67721 67722 67731 67735 67739 67741 67743 67744 67745 67752 67756 67759 67761 67765 67766 67779 67780 67789 67790 67791 67795 67796 67806 67815 67820 67822 67833 67836 67840 67843 67844 67851 67852 67853 67856 67859 67860 67861 67864 67871 67873 67874 67875 67878 67881 67886 67889 67896 67898 67900 67902 67903 67905 67916 67923 67932 67953 67954 67958 67959 67968 67971 67974 67983 67988 67989 67992 67995 67997 67998 67999 68001 68006 68008 68009 68010 68014 68015 68017 68025 68028 68030 68032 68033 68034 68036 68038 68039 68040 68047 68048 68051 68055 68056 68059 68063 68067 68079 68082 68084 68090 68091 68092 68098 68101 68103 68107 68109 68113 68117 68118 68121 68122 68127 68129 68130 68131 68132 68134 68138 68148 68151 68155 68158 68161 68163 68164 68166 68168 68169 68180 68182 68184 68185 68186 68188 68192 68194 68198 68201 68205 68210 68213 68215 68216 68219 68220 68222 68226 68230 68232 68234 68239 68240 68245 68255 68256 68257 68261 68262 68263 68264 68267 68268 68269 68271 68275 68276 68277 68279 68283 68285 68286 68287 68288 68292 68296 68297 68298 68305 68308 68309 68310 68313 68316 68317 68319 68326 68327 68328 68334 68335 68339 68340 68342 68343 68351 68352 68353 68357 68358 68359 68368 68370 68373 68374 68375 68376 68380 68381 68382 68389 68398 68399 68401 68402 68403 68407 68411 68412 68414 68419 68422 68425 68427 68433 68434 68436 68440 68443 68444 68448 68452 68457 68458 68461 68462 68463 68465 68469 68476 68480 68482 68483 68494 68496 68497 68498 68500 68506 68510 68512 68513 68516 68521 68522 68523 68524 68529 68532 68534 68539 68542 68544 68549 68552 68558 68564 68568 68571 68574 68585 68587 68588 68598 68599 68604 68608 68609 68610 68615 68626 68631 68635 68640 68647 68650 68652 68656 68657 68661 68662 68663 68664 68668 68669 68675 68682 68685 68688 68691 68693 68695 68704 68706 68711 68713 68716 68717 68721 68722 68727 68729 68730 68731 68733 68734 68737 68751 68757 68760 68761 68764 68766 68767 68779 68780 68781 68782 68784 68786 68787 68792 68793 68795 68798 68802 68804 68807 68810 68811 68812 68813 68816 68824 68829 68832 68833 68837 68838 68844 68845 68848 68851 68853 68857 68860 68867 68880 68883 68885 68886 68889 68890 68891 68892 68894 68896 68900 68901 68904 68909 68911 68912 68918 68919 68920 68924 68925 68930 68931 68932 68933 68936 68937 68938 68940 68944 68947 68950 68955 68962 68963 68965 68968 68970 68972 68979 68981 68985 68992 68993 68996 68999 69001 69006 69008 69009 69010 69012 69015 69016 69021 69022 69023 69026 69028 69030 69034 69036 69039 69046 69047 69048 69050 69062 69068 69070 69072 69074 69079 69080 69081 69089 69094 69096 69097 69100 69102 69104 69105 69107 69110 69111 69112 69114 69117 69122 69126 69128 69134 69136 69142 69144 69153 69157 69158 69160 69164 69165 69166 69168 69172 69174 69176 69178 69179 69180 69181 69182 69190 69194 69197 69200 69202 69203 69207 69209 69213 69215 69217 69218 69227 69233 69241 69246 69248 69257 69258 69260 69261 69264 69265 69270 69275 69276 69277 69279 69281 69283 69284 69287 69297 69302 69304 69305 69306 69308 69311 69312 69318 69320 69321 69322 69329 69333 69334 69337 69340 69341 69342 69343 69344 69345 69347 69349 69350 69351 69355 69356 69357 69358 69361 69363 69379 69384 69385 69386 69389 69402 69407 69414 69415 69422 69423 69424 69425 69426 69428 69429 69431 69438 69441 69443 69445 69446 69448 69455 69462 69469 69470 69473 69479 69481 69483 69497 69506 69507 69510 69511 69515 69516 69517 69520 69521 69522 69523 69525 69527 69535 69538 69539 69541 69543 69546 69550 69552 69557 69563 69568 69571 69572 69573 69576 69579 69587 69595 69598 69605 69608 69610 69611 69612 69619 69624 69627 69633 69641 69642 69643 69646 69648 69649 69652 69656 69659 69660 69662 69664 69665 69669 69674 69676 69677 69678 69680 69685 69689 69690 69691 69702 69706 69710 69714 69717 69718 69721 69723 69725 69727 69729 69730 69731 69735 69738 69740 69742 69745 69746 69750 69751 69758 69759 69760 69762 69765 69766 69770 69774 69776 69777 69782 69783 69784 69785 69787 69791 69797 69798 69802 69803 69808 69809 69810 69812 69813 69814 69820 69823 69825 69832 69835 69841 69842 69844 69845 69850 69855 69858 69863 69865 69868 69872 69873 69874 69875 69877 69879 69880 69881 69884 69886 69887 69888 69895 69901 69910 69913 69916 69921 69928 69929 69930 69932 69934 69938 69941 69945 69951 69956 69965 69966 69969 69971 69974 69976 69978 69987 69994 69999 70000 70003 70004 70005 70006 70008 70009 70010 70011 70012 70014 70021 70025 70033 70034 70037 70038 70047 70049 70050 70052 70054 70059 70062 70063 70065 70067 70070 70071 70087 70094 70099 70100 70101 70103 70104 70105 70107 70110 70114 70115 70116 70122 70123 70125 70126 70128 70129 70135 70138 70149 70151 70153 70158 70159 70160 70161 70169 70170 70179 70183 70188 70192 70193 70195 70201 70207 70208 70213 70216 70217 70218 70221 70230 70232 70239 70240 70242 70243 70244 70246 70252 70255 70260 70261 70262 70263 70267 70271 70275 70280 70286 70287 70288 70289 70292 70300 70301 70308 70312 70314 70316 70323 70325 70329 70335 70339 70342 70343 70344 70346 70350 70351 70353 70355 70360 70362 70364 70367 70376 70378 70383 70387 70388 70390 70391 70398 70400 70401 70403 70409 70413 70414 70417 70422 70425 70428 70430 70432 70433 70435 70440 70446 70449 70459 70461 70463 70465 70471 70477 70478 70485 70486 70492 70495 70499 70503 70505 70506 70507 70509 70510 70511 70512 70514 70518 70525 70528 70529 70533 70535 70536 70538 70539 70540 70546 70547 70553 70555 70582 70584 70585 70586 70590 70598 70602 70605 70606 70610 70613 70617 70620 70621 70624 70626 70628 70629 70632 70633 70635 70642 70646 70647 70648 70650 70654 70658 70662 70663 70664 70669 70671 70675 70676 70677 70679 70680 70682 70685 70686 70688 70695 70698 70704 70707 70709 70710 70716 70720 70721 70723 70724 70727 70734 70735 70736 70747 70748 70750 70752 70757 70761 70762 70766 70768 70775 70780 70784 70786 70787 70791 70795 70808 70816 70821 70824 70826 70832 70835 70836 70837 70848 70849 70851 70852 70853 70859 70864 70865 70870 70873 70874 70875 70876 70877 70879 70881 70882 70886 70889 70893 70894 70900 70901 70902 70903 70904 70906 70911 70913 70921 70922 70926 70931 70932 70937 70943 70950 70955 70958 70963 70964 70965 70966 70968 70970 70974 70975 70976 70978 70980 70981 70983 70987 70991 70999 71000 71001 71004 71005 71007 71010 71011 71013 71016 71018 71020 71021 71022 71025 71026 71031 71037 71038 71043 71044 71052 71057 71058 71059 71062 71063 71065 71066 71073 71075 71077 71078 71086 71098 71100 71105 71108 71109 71112 71116 71118 71119 71124 71126 71128 71141 71144 71145 71146 71153 71156 71165 71167 71168 71174 71179 71180 71181 71187 71188 71190 71191 71193 71194 71196 71198 71202 71211 71213 71217 71220 71221 71222 71233 71235 71237 71243 71245 71247 71249 71251 71252 71254 71259 71266 71274 71275 71277 71284 71285 71286 71295 71297 71299 71301 71303 71309 71314 71316 71318 71327 71328 71334 71338 71341 71342 71355 71359 71360 71362 71363 71366 71369 71373 71380 71381 71382 71383 71385 71386 71387 71393 71394 71397 71402 71404 71407 71409 71410 71424 71425 71427 71429 71431 71432 71439 71444 71446 71455 71457 71460 71461 71462 71463 71466 71481 71482 71484 71488 71489 71491 71496 71498 71500 71501 71503 71505 71508 71510 71511 71512 71513 71516 71518 71519 71529 71533 71535 71537 71539 71540 71542 71543 71549 71554 71556 71557 71558 71563 71566 71567 71568 71569 71573 71574 71581 71585 71589 71597 71600 71603 71605 71608 71609 71613 71620 71621 71622 71629 71630 71639 71642 71644 71645 71648 71649 71655 71656 71657 71659 71668 71675 71676 71679 71680 71684 71687 71692 71693 71694 71697 71699 71707 71715 71716 71717 71718 71720 71721 71722 71723 71724 71725 71730 71731 71732 71736 71739 71744 71746 71759 71763 71765 71767 71769 71770 71774 71777 71778 71781 71786 71787 71788 71789 71790 71794 71797 71798 71813 71815 71818 71819 71821 71822 71824 71827 71829 71833 71835 71840 71844 71846 71847 71849 71863 71865 71866 71868 71871 71876 71878 71881 71884 71886 71888 71890 71893 71897 71907 71908 71909 71912 71916 71917 71918 71920 71925 71930 71932 71935 71936 71942 71960 71963 71971 71976 71977 71980 71983 71987 71988 71991 71992 71994 71998 72005 72007 72009 72011 72012 72014 72020 72025 72026 72027 72028 72029 72038 72042 72045 72048 72050 72052 72058 72061 72065 72067 72068 72077 72081 72083 72085 72087 72090 72092 72093 72097 72098 72105 72107 72108 72113 72114 72123 72124 72127 72129 72131 72139 72141 72142 72148 72150 72151 72154 72156 72157 72158 72160 72161 72162 72167 72178 72181 72184 72191 72193 72199 72201 72212 72213 72217 72221 72224 72226 72232 72233 72235 72242 72243 72244 72252 72253 72256 72257 72258 72260 72261 72263 72266 72269 72270 72277 72281 72284 72286 72289 72294 72295 72296 72298 72306 72307 72308 72310 72315 72320 72322 72327 72331 72333 72334 72336 72339 72347 72352 72357 72358 72359 72361 72364 72366 72373 72374 72379 72382 72384 72386 72389 72390 72391 72393 72396 72398 72400 72401 72402 72404 72408 72412 72413 72416 72418 72419 72420 72421 72422 72423 72425 72429 72431 72433 72436 72442 72444 72447 72448 72450 72452 72456 72457 72460 72462 72470 72476 72480 72484 72486 72494 72498 72501 72504 72509 72513 72519 72521 72525 72526 72527 72532 72533 72537 72540 72544 72548 72549 72553 72554 72556 72557 72562 72568 72569 72574 72582 72588 72591 72592 72593 72596 72603 72607 72617 72619 72621 72624 72625 72626 72633 72641 72645 72647 72649 72651 72652 72653 72657 72659 72660 72664 72666 72668 72672 72674 72675 72679 72685 72686 72688 72689 72690 72692 72695 72697 72703 72711 72712 72713 72715 72717 72718 72720 72723 72724 72726 72727 72732 72737 72739 72741 72748 72749 72750 72752 72761 72768 72769 72770 72771 72772 72773 72777 72779 72780 72783 72789 72790 72791 72793 72794 72801 72802 72809 72821 72822 72828 72829 72833 72844 72846 72848 72849 72853 72855 72857 72858 72859 72860 72861 72864 72866 72867 72870 72871 72879 72882 72894 72896 72905 72910 72915 72918 72920 72922 72923 72927 72936 72939 72940 72946 72948 72949 72954 72956 72957 72961 72970 72976 72982 72983 72989 72996 73002 73003 73007 73014 73015 73022 73023 73026 73027 73029 73037 73038 73039 73041 73047 73049 73058 73060 73063 73069 73070 73071 73072 73077 73087 73091 73092 73094 73101 73108 73109 73111 73113 73116 73121 73122 73127 73129 73136 73143 73145 73149 73150 73154 73155 73166 73171 73172 73174 73175 73176 73180 73183 73184 73185 73187 73193 73194 73196 73197 73198 73203 73204 73209 73210 73212 73218 73228 73230 73233 73234 73235 73250 73260 73262 73265 73268 73270 73271 73272 73275 73281 73282 73283 73284 73285 73287 73290 73291 73294 73297 73299 73300 73303 73307 73314 73315 73317 73320 73322 73323 73324 73325 73327 73328 73330 73338 73339 73340 73342 73343 73350 73352 73353 73357 73360 73361 73362 73363 73368 73371 73372 73376 73389 73393 73398 73399 73400 73404 73405 73407 73408 73414 73415 73421 73422 73425 73426 73427 73432 73433 73443 73447 73452 73453 73454 73456 73458 73462 73463 73466 73473 73474 73475 73476 73477 73479 73482 73485 73486 73489 73490 73493 73495 73500 73502 73505 73507 73508 73511 73515 73522 73523 73528 73530 73531 73536 73537 73539 73540 73543 73544 73545 73546 73551 73552 73556 73557 73562 73563 73567 73570 73573 73577 73579 73581 73582 73584 73585 73588 73590 73593 73597 73598 73599 73608 73612 73616 73617 73619 73625 73627 73628 73629 73633 73637 73640 73641 73644 73645 73653 73654 73661 73662 73663 73665 73667 73677 73680 73682 73684 73694 73695 73696 73706 73709 73710 73714 73722 73723 73728 73731 73733 73735 73736 73739 73740 73741 73743 73744 73748 73750 73755 73762 73765 73768 73774 73779 73780 73782 73784 73785 73786 73788 73793 73795 73804 73811 73812 73814 73819 73820 73821 73827 73828 73830 73837 73838 73841 73844 73848 73850 73851 73855 73859 73864 73865 73873 73879 73881 73886 73887 73890 73895 73901 73905 73906 73909 73910 73922 73925 73927 73935 73938 73939 73942 73950 73953 73955 73956 73961 73963 73965 73969 73970 73971 73975 73978 73981 73983 73984 73985 73988 73991 73992 73993 73995 73996 74000 74001 74003 74009 74012 74013 74014 74017 74018 74019 74022 74035 74042 74052 74053 74054 74055 74062 74063 74068 74069 74071 74072 74076 74078 74081 74090 74093 74094 74096 74098 74102 74103 74105 74112 74113 74115 74116 74120 74123 74127 74130 74131 74132 74134 74144 74146 74148 74155 74157 74159 74160 74162 74167 74174 74175 74176 74177 74178 74179 74181 74182 74183 74189 74192 74195 74197 74202 74203 74205 74208 74210 74215 74216 74217 74224 74227 74230 74239 74243 74256 74257 74262 74264 74268 74271 74272 74275 74277 74278 74287 74294 74296 74297 74299 74301 74306 74308 74309 74314 74322 74324 74326 74327 74331 74335 74337 74339 74340 74341 74347 74352 74355 74357 74361 74364 74365 74366 74367 74368 74369 74371 74378 74379 74382 74384 74385 74386 74387 74392 74401 74407 74408 74409 74412 74413 74421 74422 74424 74427 74430 74432 74449 74452 74461 74464 74473 74475 74477 74481 74484 74485 74489 74493 74498 74499 74501 74502 74503 74505 74506 74508 74511 74512 74515 74516 74518 74526 74529 74532 74544 74550 74551 74553 74554 74560 74561 74565 74567 74569 74577 74579 74585 74587 74590 74594 74597 74598 74609 74615 74617 74618 74621 74624 74627 74629 74630 74633 74636 74638 74639 74643 74644 74647 74653 74654 74657 74659 74662 74663 74664 74668 74672 74673 74677 74680 74684 74688 74689 74691 74698 74705 74706 74708 74710 74711 74712 74714 74715 74720 74721 74728 74729 74734 74737 74741 74744 74746 74750 74754 74759 74764 74766 74771 74773 74778 74780 74782 74785 74790 74795 74797 74801 74809 74811 74812 74813 74815 74817 74823 74826 74828 74829 74831 74838 74839 74840 74843 74845 74847 74852 74854 74855 74856 74857 74862 74863 74864 74870 74874 74876 74877 74878 74886 74889 74890 74897 74900 74901 74902 74910 74915 74920 74925 74927 74928 74931 74934 74937 74938 74942 74944 74946 74948 74952 74953 74960 74961 74964 74965 74977 74983 74985 74986 74989 75008 75010 75013 75016 75017 75021 75022 75025 75030 75034 75036 75037 75042 75043 75049 75051 75056 75058 75062 75063 75064 75066 75068 75071 75073 75074 75076 75084 75085 75087 75091 75093 75096 75100 75105 75109 75110 75115 75121 75123 75124 75125 75128 75129 75134 75135 75136 75144 75146 75147 75151 75164 75169 75172 75177 75178 75181 75188 75189 75194 75196 75197 75198 75200 75206 75211 75219 75222 75223 75227 75238 75240 75241 75247 75248 75256 75266 75267 75268 75269 75271 75273 75275 75277 75281 75285 75286 75289 75290 75293 75295 75296 75297 75299 75300 75301 75302 75304 75306 75319 75325 75326 75330 75331 75333 75334 75340 75343 75346 75350 75352 75353 75359 75360 75362 75363 75367 75372 75374 75375 75376 75381 75384 75387 75390 75393 75395 75399 75401 75402 75409 75411 75412 75418 75421 75422 75425 75428 75429 75430 75433 75445 75454 75456 75463 75467 75468 75473 75475 75479 75480 75485 75488 75490 75497 75500 75502 75503 75511 75516 75523 75527 75530 75532 75533 75535 75538 75541 75545 75550 75551 75552 75554 75556 75558 75564 75565 75573 75580 75581 75584 75585 75588 75595 75597 75604 75605 75615 75616 75622 75630 75644 75648 75649 75657 75661 75664 75668 75671 75673 75679 75683 75688 75689 75697 75700 75705 75709 75710 75711 75712 75715 75716 75719 75720 75721 75725 75727 75729 75733 75735 75736 75739 75740 75741 75742 75744 75746 75747 75748 75750 75753 75757 75758 75763 75767 75768 75772 75779 75782 75784 75790 75794 75800 75802 75803 75805 75806 75808 75812 75813 75817 75820 75824 75825 75827 75836 75840 75848 75849 75853 75855 75858 75859 75860 75862 75863 75871 75873 75875 75876 75880 75881 75886 75887 75893 75895 75897 75900 75902 75903 75905 75906 75910 75914 75916 75920 75924 75926 75929 75931 75935 75940 75943 75944 75945 75946 75947 75950 75951 75956 75959 75960 75961 75963 75968 75972 75975 75982 75983 75984 75986 75987 75988 75989 75990 75997 75999 76005 76010 76011 76015 76018 76027 76034 76037 76038 76040 76042 76043 76046 76047 76059 76061 76066 76071 76072 76077 76080 76084 76093 76095 76096 76097 76099 76100 76101 76106 76111 76117 76118 76125 76129 76132 76137 76138 76141 76142 76145 76147 76149 76150 76153 76155 76158 76161 76162 76165 76169 76174 76175 76178 76182 76185 76188 76190 76192 76194 76201 76207 76218 76222 76224 76225 76226 76227 76229 76232 76239 76240 76245 76248 76253 76254 76255 76258 76259 76262 76265 76266 76272 76273 76275 76282 76292 76295 76300 76303 76304 76305 76306 76307 76312 76313 76316 76319 76320 76331 76337 76338 76345 76348 76350 76351 76352 76356 76357 76360 76373 76375 76378 76381 76383 76384 76385 76388 76394 76396 76398 76399 76410 76414 76415 76416 76418 76420 76421 76422 76423 76424 76427 76429 76434 76436 76439 76444 76449 76450 76451 76453 76455 76458 76460 76466 76468 76475 76479 76480 76483 76485 76487 76489 76492 76493 76497 76498 76499 76511 76512 76514 76521 76522 76523 76525 76533 76543 76546 76548 76549 76551 76552 76556 76557 76559 76564 76567 76578 76581 76583 76584 76590 76591 76593 76594 76598 76600 76601 76602 76604 76605 76608 76609 76614 76616 76618 76619 76620 76623 76625 76626 76627 76632 76635 76636 76640 76641 76642 76644 76647 76650 76652 76654 76656 76658 76659 76667 76668 76669 76671 76672 76673 76675 76676 76679 76680 76685 76686 76688 76691 76692 76695 76698 76705 76712 76715 76721 76722 76725 76726 76730 76731 76733 76739 76740 76742 76749 76751 76753 76754 76764 76765 76772 76777 76779 76782 76784 76785 76790 76794 76796 76797 76800 76801 76805 76806 76808 76809 76812 76819 76826 76836 76843 76845 76846 76848 76851 76859 76860 76862 76864 76867 76868 76869 76870 76872 76874 76876 76877 76878 76879 76883 76884 76887 76888 76889 76890 76892 76893 76897 76900 76901 76908 76911 76914 76915 76916 76917 76918 76920 76930 76931 76932 76947 76948 76953 76955 76958 76966 76969 76971 76973 76974 76975 76984 76987 76989 76993 76995 76998 77000 77001 77002 77004 77008 77010 77011 77016 77017 77018 77019 77024 77026 77029 77033 77035 77036 77040 77047 77048 77053 77058 77062 77063 77065 77067 77070 77072 77073 77075 77076 77078 77086 77095 77096 77100 77101 77105 77106 77110 77113 77123 77126 77128 77130 77135 77138 77141 77146 77147 77151 77153 77161 77162 77163 77165 77166 77170 77181 77185 77189 77191 77199 77205 77210 77213 77215 77216 77219 77220 77224 77225 77229 77233 77235 77236 77237 77238 77240 77243 77246 77251 77254 77265 77266 77267 77269 77270 77272 77276 77284 77286 77296 77302 77306 77307 77308 77313 77319 77321 77323 77324 77326 77330 77332 77333 77339 77341 77342 77344 77351 77354 77368 77369 77370 77375 77376 77387 77388 77389 77390 77391 77400 77403 77406 77410 77412 77413 77415 77420 77421 77423 77424 77427 77430 77432 77433 77435 77438 77439 77441 77442 77445 77447 77450 77460 77461 77466 77468 77470 77475 77479 77487 77489 77493 77496 77497 77498 77499 77504 77506 77511 77512 77513 77516 77517 77524 77528 77529 77530 77533 77536 77540 77542 77545 77549 77551 77555 77557 77560 77561 77563 77566 77568 77576 77582 77588 77589 77590 77592 77596 77602 77608 77612 77613 77615 77617 77618 77620 77621 77631 77632 77637 77641 77645 77664 77665 77678 77679 77681 77691 77692 77698 77699 77700 77701 77706 77714 77717 77720 77727 77728 77730 77731 77734 77736 77744 77748 77749 77750 77751 77753 77756 77760 77762 77763 77766 77767 77768 77769 77770 77771 77773 77777 77779 77780 77781 77782 77783 77784 77785 77790 77801 77802 77804 77807 77810 77813 77814 77819 77825 77828 77834 77837 77839 77841 77842 77843 77844 77848 77850 77852 77856 77857 77863 77866 77875 77877 77878 77880 77881 77884 77888 77890 77894 77895 77897 77901 77903 77904 77907 77910 77913 77915 77916 77922 77924 77927 77934 77938 77942 77943 77945 77949 77951 77958 77961 77962 77965 77967 77970 77971 77972 77973 77974 77979 77984 77990 77992 77993 77998 78001 78004 78010 78012 78013 78015 78016 78018 78021 78022 78023 78025 78027 78030 78031 78039 78048 78053 78054 78058 78063 78070 78075 78076 78077 78078 78079 78084 78087 78090 78093 78095 78098 78101 78104 78108 78111 78114 78116 78118 78120 78121 78122 78124 78128 78130 78136 78138 78140 78145 78153 78154 78156 78157 78161 78162 78166 78173 78175 78178 78184 78185 78187 78192 78195 78196 78197 78198 78199 78200 78205 78209 78212 78216 78217 78220 78226 78227 78231 78238 78240 78242 78246 78249 78250 78251 78252 78253 78255 78256 78259 78260 78269 78272 78279 78281 78282 78285 78286 78288 78290 78295 78298 78299 78300 78303 78306 78307 78308 78313 78315 78316 78317 78319 78320 78321 78327 78333 78336 78337 78340 78342 78343 78344 78347 78349 78350 78353 78356 78358 78362 78378 78383 78388 78390 78392 78393 78395 78396 78397 78400 78401 78404 78405 78410 78416 78419 78424 78425 78428 78432 78433 78437 78440 78443 78450 78453 78454 78457 78458 78459 78460 78463 78464 78467 78469 78473 78475 78479 78483 78485 78486 78487 78488 78489 78496 78497 78498 78501 78502 78504 78505 78509 78511 78516 78522 78525 78531 78532 78536 78540 78548 78551 78552 78554 78556 78560 78565 78571 78575 78578 78581 78582 78589 78590 78596 78597 78601 78603 78610 78614 78621 78623 78624 78626 78629 78635 78639 78642 78643 78650 78652 78656 78660 78663 78664 78665 78666 78667 78669 78673 78678 78679 78681 78682 78686 78687 78688 78696 78697 78700 78702 78703 78704 78706 78707 78711 78714 78715 78716 78717 78718 78719 78723 78732 78733 78735 78737 78742 78745 78746 78749 78752 78753 78754 78757 78760 78765 78766 78770 78773 78774 78776 78777 78782 78784 78787 78797 78798 78799 78801 78804 78810 78812 78822 78825 78828 78836 78841 78842 78847 78849 78852 78856 78857 78861 78866 78872 78874 78876 78878 78885 78886 78887 78888 78890 78891 78892 78894 78897 78902 78903 78911 78913 78918 78925 78926 78939 78941 78956 78962 78963 78965 78969 78976 78980 78981 78982 78991 78995 78996 78999 79002 79004 79005 79015 79016 79017 79018 79021 79023 79025 79026 79029 79032 79034 79035 79038 79043 79044 79046 79049 79051 79055 79058 79064 79065 79070 79073 79076 79082 79094 79101 79102 79103 79107 79108 79110 79111 79112 79115 79116 79118 79120 79121 79123 79124 79128 79131 79137 79143 79147 79150 79155 79157 79162 79166 79171 79175 79176 79177 79179 79180 79182 79185 79188 79193 79195 79196 79200 79201 79203 79211 79212 79213 79217 79224 79225 79226 79230 79232 79234 79235 79239 79240 79244 79246 79250 79252 79253 79259 79260 79266 79269 79270 79273 79276 79282 79290 79296 79298 79300 79302 79303 79309 79314 79316 79318 79320 79328 79329 79330 79331 79333 79334 79336 79338 79340 79341 79342 79343 79345 79350 79351 79352 79354 79355 79359 79361 79367 79372 79373 79377 79378 79381 79382 79383 79386 79391 79394 79395 79400 79402 79405 79407 79408 79415 79417 79420 79424 79431 79432 79433 79438 79439 79441 79447 79449 79452 79458 79464 79465 79466 79468 79470 79475 79476 79480 79481 79483 79485 79489 79490 79497 79499 79500 79509 79512 79515 79519 79521 79534 79538 79540 79542 79547 79548 79549 79551 79552 79557 79558 79561 79562 79564 79566 79571 79573 79576 79579 79584 79586 79589 79590 79592 79602 79604 79612 79614 79618 79622 79623 79629 79630 79634 79638 79640 79648 79650 79658 79663 79664 79665 79667 79670 79674 79675 79677 79678 79679 79682 79684 79688 79689 79692 79699 79701 79703 79709 79710 79711 79714 79716 79717 79720 79722 79723 79724 79729 79751 79755 79760 79761 79768 79769 79773 79774 79775 79777 79780 79781 79785 79788 79791 79793 79808 79813 79820 79822 79824 79830 79831 79834 79838 79844 79845 79846 79847 79849 79855 79856 79858 79859 79862 79866 79871 79872 79874 79875 79876 79878 79880 79881 79883 79887 79889 79891 79898 79905 79911 79916 79923 79932 79935 79937 79942 79946 79949 79952 79958 79962 79964 79965 79970 79974 79979 79980 79981 79982 79988 79993 79999 80001 80003 80009 80013 80016 80017 80019 80020 80025 80026 80030 80033 80035 80037 80042 80045 80048 80049 80052 80054 80055 80056 80069 80070 80071 80075 80078 80081 80086 80094 80098 80099 80102 80105 80107 80108 80109 80111 80115 80121 80122 80123 80130 80135 80136 80137 80139 80142 80144 80153 80154 80155 80156 80160 80162 80165 80170 80174 80178 80179 80184 80191 80193 80195 80196 80199 80200 80201 80203 80213 80214 80222 80223 80224 80226 80228 80230 80231 80234 80235 80237 80238 80239 80241 80244 80251 80252 80253 80255 80257 80259 80262 80263 80264 80266 80269 80274 80281 80284 80285 80290 80291 80296 80300 80301 80303 80305 80307 80310 80314 80320 80321 80323 80325 80327 80329 80334 80336 80337 80341 80346 80350 80353 80358 80362 80364 80365 80368 80370 80372 80389 80392 80394 80395 80401 80403 80405 80408 80409 80410 80412 80414 80422 80423 80426 80428 80438 80443 80446 80447 80450 80452 80459 80460 80466 80470 80472 80476 80479 80491 80492 80497 80498 80502 80510 80511 80518 80522 80526 80531 80532 80533 80535 80538 80542 80550 80553 80556 80557 80564 80565 80566 80569 80572 80574 80581 80582 80583 80584 80590 80592 80593 80594 80595 80597 80599 80604 80606 80607 80610 80612 80615 80618 80619 80621 80625 80626 80634 80635 80638 80640 80641 80643 80645 80647 80651 80653 80658 80660 80662 80663 80664 80667 80671 80675 80685 80687 80688 80695 80698 80703 80708 80712 80713 80717 80718 80719 80720 80726 80728 80734 80739 80741 80748 80749 80755 80758 80770 80771 80772 80774 80776 80779 80780 80786 80790 80791 80792 80793 80794 80795 80802 80806 80811 80812 80813 80815 80819 80824 80825 80828 80831 80832 80833 80836 80837 80843 80845 80846 80849 80855 80860 80862 80863 80864 80868 80869 80873 80882 80883 80885 80900 80902 80908 80915 80916 80923 80925 80928 80929 80930 80933 80934 80935 80936 80945 80951 80958 80959 80961 80962 80963 80965 80968 80973 80975 80979 80980 80983 80988 80990 80991 80992 80994 80997 80998 81000 81001 81004 81009 81012 81013 81017 81022 81024 81028 81029 81031 81032 81033 81035 81038 81040 81045 81046 81048 81051 81055 81064 81065 81066 81069 81071 81074 81079 81080 81082 81084 81086 81102 81104 81105 81107 81113 81117 81118 81119 81120 81123 81125 81126 81127 81135 81138 81142 81143 81149 81153 81155 81158 81160 81161 81163 81164 81167 81173 81174 81176 81178 81182 81186 81187 81190 81191 81196 81199 81201 81204 81206 81207 81215 81218 81219 81220 81222 81224 81227 81229 81231 81232 81240 81247 81248 81249 81251 81254 81257 81260 81262 81264 81266 81269 81275 81276 81277 81280 81285 81292 81293 81298 81299 81304 81307 81312 81314 81319 81326 81327 81330 81336 81341 81356 81359 81360 81384 81385 81386 81388 81389 81391 81394 81395 81399 81401 81402 81403 81405 81411 81415 81424 81428 81429 81430 81441 81442 81444 81445 81446 81451 81452 81453 81454 81456 81460 81466 81470 81472 81475 81477 81482 81484 81487 81494 81496 81497 81502 81503 81505 81506 81508 81509 81510 81512 81524 81526 81528 81529 81532 81536 81539 81542 81544 81546 81547 81549 81555 81567 81570 81571 81574 81577 81579 81581 81583 81589 81591 81593 81594 81595 81598 81600 81602 81605 81614 81617 81618 81621 81625 81628 81629 81631 81635 81637 81638 81640 81645 81646 81647 81649 81650 81652 81656 81657 81660 81664 81668 81670 81672 81673 81674 81678 81682 81685 81688 81689 81692 81696 81703 81705 81706 81710 81711 81712 81716 81721 81723 81727 81728 81735 81736 81738 81739 81742 81743 81744 81748 81753 81757 81759 81761 81762 81765 81767 81768 81769 81770 81774 81781 81782 81783 81785 81788 81789 81792 81799 81805 81807 81809 81810 81813 81815 81817 81828 81829 81830 81836 81844 81849 81855 81863 81871 81873 81875 81883 81886 81890 81891 81893 81899 81900 81906 81907 81910 81911 81916 81919 81921 81926 81927 81932 81933 81936 81939 81943 81946 81951 81953 81958 81967 81974 81977 81981 81983 81984 81987 81988 81989 81996 81997 82000 82003 82004 82010 82016 82018 82021 82022 82023 82024 82032 82036 82037 82039 82043 82046 82048 82050 82051 82053 82057 82058 82066 82070 82076 82077 82078 82085 82088 82093 82095 82104 82109 82112 82115 82119 82120 82124 82126 82128 82130 82131 82137 82142 82144 82148 82150 82156 82158 82163 82164 82170 82181 82182 82183 82186 82188 82191 82192 82194 82195 82197 82207 82211 82218 82229 82231 82237 82244 82246 82248 82250 82253 82257 82259 82263 82264 82267 82268 82273 82283 82287 82288 82290 82291 82294 82296 82297 82299 82301 82302 82308 82309 82310 82314 82316 82318 82323 82325 82329 82330 82331 82332 82334 82337 82339 82341 82345 82346 82347 82353 82358 82361 82362 82367 82373 82376 82392 82396 82397 82401 82412 82413 82415 82429 82430 82434 82437 82439 82441 82442 82443 82444 82450 82455 82456 82462 82463 82464 82469 82471 82472 82473 82474 82476 82477 82480 82483 82487 82488 82489 82494 82496 82502 82504 82508 82510 82515 82516 82519 82521 82522 82523 82524 82526 82527 82531 82534 82537 82539 82540 82543 82545 82546 82551 82553 82557 82559 82562 82566 82567 82573 82576 82579 82582 82583 82584 82588 82595 82598 82599 82601 82603 82608 82612 82615 82616 82619 82623 82626 82636 82638 82639 82640 82643 82647 82648 82652 82661 82663 82668 82669 82671 82673 82676 82678 82679 82682 82687 82688 82694 82703 82705 82708 82711 82712 82714 82720 82723 82726 82727 82737 82740 82741 82753 82754 82755 82757 82771 82772 82779 82784 82785 82786 82787 82789 82790 82793 82795 82797 82802 82803 82804 82806 82812 82813 82816 82817 82823 82825 82832 82833 82840 82841 82843 82855 82856 82857 82859 82865 82870 82877 82881 82884 82885 82886 82888 82892 82894 82897 82898 82900 82901 82904 82910 82913 82914 82916 82919 82926 82930 82936 82937 82939 82951 82952 82956 82962 82965 82972 82973 82974 82981 82982 82987 82992 82996 82999 83001 83002 83010 83016 83023 83024 83025 83030 83031 83034 83036 83038 83041 83044 83046 83049 83069 83071 83072 83074 83076 83077 83088 83091 83099 83100 83102 83112 83114 83119 83120 83121 83124 83125 83126 83132 83134 83136 83137 83138 83146 83150 83151 83153 83157 83160 83162 83163 83165 83175 83176 83178 83182 83186 83187 83188 83190 83191 83193 83197 83198 83200 83204 83206 83209 83213 83214 83215 83222 83224 83225 83227 83231 83233 83236 83245 83246 83251 83253 83256 83257 83258 83265 83268 83269 83270 83273 83275 83276 83281 83282 83283 83285 83293 83294 83295 83296 83297 83311 83313 83315 83317 83318 83319 83324 83325 83329 83330 83333 83334 83339 83341 83342 83345 83346 83348 83349 83352 83361 83363 83364 83366 83368 83373 83374 83375 83379 83380 83383 83387 83389 83395 83399 83400 83405 83407 83416 83418 83421 83422 83429 83431 83432 83441 83444 83446 83449 83452 83454 83457 83463 83465 83466 83469 83470 83471 83482 83483 83484 83485 83488 83495 83498 83499 83500 83501 83503 83509 83511 83514 83519 83520 83522 83524 83527 83532 83536 83542 83543 83547 83551 83552 83553 83563 83564 83566 83567 83568 83569 83574 83576 83579 83580 83585 83587 83590 83591 83593 83597 83598 83603 83605 83607 83612 83617 83626 83629 83631 83632 83640 83641 83643 83648 83651 83656 83663 83669 83682 83683 83685 83686 83689 83693 83698 83699 83701 83703 83709 83710 83713 83714 83720 83721 83729 83730 83733 83735 83736 83737 83739 83747 83748 83751 83753 83754 83755 83759 83761 83767 83768 83770 83773 83777 83780 83782 83788 83789 83795 83797 83799 83801 83811 83817 83819 83823 83824 83825 83828 83830 83831 83832 83834 83835 83840 83841 83843 83845 83848 83849 83853 83861 83866 83868 83871 83879 83887 83890 83891 83892 83894 83895 83900 83905 83910 83911 83912 83914 83916 83918 83921 83922 83923 83929 83933 83939 83946 83947 83949 83952 83955 83956 83960 83969 83970 83971 83972 83974 83976 83978 83981 83987 83989 83992 83994 83996 83997 83999 84002 84004 84011 84013 84015 84016 84025 84028 84031 84032 84035 84036 84039 84041 84045 84047 84052 84053 84058 84059 84062 84063 84069 84071 84086 84091 84093 84100 84102 84105 84109 84110 84112 84118 84120 84124 84128 84129 84131 84137 84142 84149 84154 84159 84160 84161 84164 84168 84176 84179 84180 84185 84189 84191 84192 84196 84198 84201 84202 84203 84207 84208 84210 84212 84217 84219 84220 84221 84224 84225 84231 84232 84235 84239 84248 84256 84258 84263 84266 84267 84269 84273 84275 84279 84280 84284 84286 84294 84295 84297 84309 84310 84311 84312 84314 84315 84321 84324 84325 84332 84336 84337 84340 84343 84344 84347 84350 84353 84359 84371 84373 84379 84385 84390 84392 84394 84403 84404 84410 84411 84414 84420 84424 84425 84428 84431 84436 84445 84449 84451 84452 84455 84456 84457 84463 84464 84468 84469 84471 84474 84475 84476 84478 84479 84485 84487 84488 84489 84492 84495 84498 84501 84504 84505 84506 84507 84511 84513 84519 84523 84525 84526 84530 84541 84544 84546 84547 84549 84551 84560 84564 84568 84569 84572 84573 84574 84577 84580 84583 84585 84586 84591 84597 84599 84601 84615 84616 84622 84623 84626 84638 84639 84641 84642 84643 84645 84646 84647 84652 84659 84662 84663 84666 84667 84671 84674 84684 84691 84693 84698 84703 84705 84711 84714 84715 84718 84722 84724 84734 84735 84738 84739 84744 84746 84748 84752 84756 84759 84761 84762 84764 84765 84769 84770 84773 84786 84789 84795 84796 84804 84805 84806 84807 84808 84809 84810 84811 84813 84816 84821 84823 84828 84829 84830 84832 84833 84841 84847 84851 84852 84854 84858 84863 84864 84865 84871 84880 84883 84886 84895 84898 84901 84904 84909 84916 84918 84919 84920 84922 84925 84929 84931 84934 84936 84940 84942 84944 84947 84957 84959 84961 84962 84969 84971 84975 84981 84984 84987 84989 84990 84991 84994 84996 84998 85004 85007 85009 85010 85013 85016 85017 85019 85021 85025 85026 85036 85037 85038 85040 85041 85042 85045 85051 85064 85066 85070 85072 85074 85075 85076 85077 85083 85089 85091 85092 85093 85097 85100 85104 85105 85107 85110 85112 85115 85120 85123 85134 85135 85137 85140 85142 85148 85151 85154 85165 85166 85169 85173 85174 85175 85180 85182 85183 85193 85195 85203 85208 85209 85216 85218 85221 85222 85224 85225 85229 85230 85232 85233 85234 85235 85236 85238 85246 85250 85252 85253 85269 85271 85272 85273 85282 85289 85296 85297 85300 85302 85304 85305 85309 85310 85311 85317 85320 85322 85324 85326 85329 85336 85339 85346 85348 85350 85353 85354 85357 85359 85360 85362 85363 85366 85368 85372 85374 85378 85381 85382 85384 85388 85389 85395 85397 85399 85406 85408 85418 85425 85426 85432 85434 85435 85436 85440 85445 85446 85451 85452 85454 85462 85469 85470 85478 85485 85492 85494 85495 85496 85497 85510 85512 85513 85514 85515 85519 85520 85528 85532 85534 85536 85540 85542 85545 85550 85552 85556 85558 85559 85560 85561 85563 85569 85571 85572 85573 85575 85576 85578 85585 85587 85593 85597 85598 85601 85602 85605 85607 85615 85621 85622 85625 85626 85627 85629 85638 85642 85644 85647 85649 85652 85653 85655 85656 85657 85662 85663 85665 85666 85667 85671 85676 85677 85684 85691 85692 85693 85694 85701 85703 85704 85714 85717 85721 85723 85727 85730 85731 85732 85742 85743 85744 85746 85752 85755 85756 85765 85766 85767 85770 85772 85777 85782 85784 85785 85796 85801 85809 85812 85814 85815 85820 85821 85822 85827 85829 85830 85832 85833 85835 85836 85837 85838 85839 85840 85846 85851 85852 85853 85855 85857 85859 85860 85862 85865 85866 85868 85873 85875 85877 85887 85888 85892 85893 85897 85899 85905 85906 85909 85913 85914 85915 85921 85922 85925 85927 85929 85930 85931 85932 85934 85935 85936 85940 85941 85943 85946 85966 85972 85973 85975 85982 85983 85994 85999 86004 86006 86008 86009 86010 86011 86012 86013 86021 86024 86026 86027 86030 86034 86035 86041 86046 86047 86048 86049 86050 86052 86053 86059 86063 86066 86067 86068 86070 86071 86074 86084 86085 86086 86089 86092 86094 86097 86098 86118 86120 86121 86122 86131 86135 86141 86143 86146 86157 86158 86164 86166 86174 86181 86182 86187 86191 86192 86194 86198 86200 86209 86211 86217 86218 86221 86223 86228 86232 86238 86241 86244 86246 86249 86255 86263 86265 86267 86270 86272 86274 86279 86283 86286 86287 86288 86289 86302 86303 86304 86307 86308 86309 86315 86316 86317 86325 86327 86335 86337 86343 86345 86347 86348 86351 86352 86353 86358 86360 86363 86364 86366 86371 86372 86373 86375 86376 86378 86380 86381 86392 86394 86397 86402 86409 86413 86415 86416 86417 86421 86422 86424 86428 86431 86432 86433 86434 86435 86436 86438 86439 86440 86444 86445 86447 86449 86452 86454 86457 86459 86460 86473 86475 86478 86480 86484 86486 86487 86490 86495 86496 86497 86501 86503 86504 86507 86519 86522 86525 86526 86529 86532 86533 86536 86540 86543 86546 86548 86554 86558 86564 86565 86576 86579 86580 86587 86589 86593 86599 86602 86603 86605 86606 86607 86608 86624 86626 86627 86630 86631 86632 86633 86636 86637 86640 86645 86648 86650 86651 86652 86653 86656 86657 86659 86663 86664 86667 86668 86672 86674 86675 86677 86679 86688 86702 86712 86718 86725 86731 86732 86734 86735 86736 86739 86740 86743 86745 86746 86748 86753 86757 86760 86766 86767 86768 86772 86775 86781 86784 86789 86793 86794 86797 86798 86800 86806 86812 86813 86816 86817 86819 86821 86823 86828 86831 86836 86838 86841 86842 86845 86848 86855 86858 86860 86863 86867 86868 86869 86870 86871 86873 86875 86879 86883 86888 86889 86890 86892 86895 86898 86900 86907 86908 86910 86911 86918 86924 86927 86931 86932 86936 86937 86940 86944 86950 86951 86953 86957 86967 86969 86973 86975 86977 86978 86980 86983 86985 86986 86988 86989 86990 86994 86996 87003 87005 87006 87011 87016 87022 87023 87027 87028 87029 87030 87032 87041 87043 87046 87047 87048 87053 87054 87055 87056 87061 87064 87065 87068 87078 87082 87083 87089 87090 87091 87093 87094 87096 87098 87099 87101 87104 87106 87107 87110 87112 87116 87125 87131 87132 87133 87134 87139 87142 87146 87152 87153 87161 87164 87175 87177 87178 87184 87185 87191 87195 87196 87197 87201 87205 87218 87219 87221 87222 87227 87232 87233 87234 87237 87243 87246 87249 87251 87259 87263 87264 87266 87273 87275 87277 87282 87298 87301 87305 87306 87309 87313 87315 87326 87328 87331 87334 87338 87340 87344 87345 87350 87352 87360 87363 87364 87365 87376 87379 87384 87385 87390 87393 87394 87395 87399 87401 87403 87404 87407 87412 87419 87420 87421 87423 87425 87430 87437 87438 87445 87447 87453 87458 87459 87462 87464 87472 87474 87477 87480 87485 87487 87488 87493 87494 87495 87496 87497 87500 87502 87504 87505 87508 87510 87511 87513 87518 87519 87521 87524 87528 87529 87532 87533 87538 87540 87544 87548 87550 87551 87558 87562 87564 87565 87570 87571 87575 87577 87578 87580 87591 87592 87594 87602 87607 87615 87617 87619 87621 87625 87628 87629 87636 87642 87643 87644 87647 87649 87654 87656 87657 87660 87662 87666 87671 87672 87674 87675 87678 87681 87683 87686 87687 87691 87693 87698 87703 87706 87707 87709 87711 87716 87717 87722 87723 87727 87729 87732 87733 87735 87738 87745 87751 87756 87758 87761 87762 87763 87770 87774 87782 87783 87785 87786 87787 87791 87792 87794 87806 87810 87812 87814 87815 87817 87820 87827 87830 87838 87840 87841 87846 87849 87854 87857 87860 87861 87864 87870 87872 87873 87875 87877 87879 87883 87885 87886 87887 87894 87900 87902 87908 87912 87913 87919 87922 87925 87933 87944 87945 87946 87947 87949 87950 87959 87960 87962 87965 87967 87968 87972 87974 87976 87977 87979 87980 87983 87987 87991 87996 87998 87999 88007 88009 88010 88011 88012 88013 88019 88020 88021 88024 88032 88035 88039 88041 88049 88052 88054 88055 88057 88058 88062 88065 88066 88069 88073 88081 88084 88086 88091 88092 88097 88098 88101 88103 88105 88106 88108 88109 88111 88115 88117 88121 88128 88131 88132 88135 88138 88139 88142 88144 88146 88147 88163 88166 88167 88170 88171 88172 88175 88181 88185 88186 88190 88191 88205 88208 88209 88211 88216 88219 88221 88223 88224 88225 88226 88227 88229 88232 88234 88238 88239 88249 88250 88258 88260 88270 88272 88274 88275 88280 88281 88287 88299 88301 88302 88306 88309 88313 88314 88317 88321 88323 88325 88330 88331 88333 88342 88346 88351 88356 88357 88358 88359 88361 88362 88365 88366 88369 88374 88376 88378 88381 88389 88392 88396 88399 88401 88404 88405 88409 88413 88415 88416 88425 88426 88427 88429 88433 88434 88442 88444 88452 88454 88460 88461 88462 88467 88468 88470 88471 88477 88478 88479 88485 88491 88493 88494 88497 88498 88499 88501 88521 88522 88527 88530 88532 88535 88537 88540 88546 88547 88548 88550 88551 88552 88555 88556 88561 88562 88568 88574 88579 88580 88582 88583 88585 88586 88588 88589 88591 88592 88594 88597 88599 88601 88603 88604 88605 88610 88612 88613 88618 88619 88624 88625 88631 88632 88634 88637 88639 88642 88645 88646 88649 88651 88656 88661 88664 88665 88668 88669 88671 88672 88678 88690 88698 88706 88712 88713 88714 88715 88717 88720 88723 88724 88725 88729 88733 88744 88747 88748 88753 88755 88758 88759 88762 88764 88766 88771 88773 88778 88781 88784 88787 88789 88791 88796 88797 88802 88803 88805 88807 88810 88811 88823 88826 88827 88836 88841 88848 88849 88854 88857 88862 88875 88877 88880 88884 88887 88901 88902 88904 88906 88908 88909 88910 88911 88913 88915 88917 88921 88922 88925 88939 88945 88948 88951 88956 88958 88964 88965 88968 88970 88972 88974 88979 88980 88990 88991 88992 88995 88996 89000 89003 89006 89009 89011 89012 89014 89015 89018 89024 89029 89031 89035 89038 89040 89045 89046 89048 89054 89055 89056 89057 89063 89069 89072 89073 89075 89077 89094 89097 89105 89110 89111 89113 89117 89122 89124 89125 89130 89133 89138 89140 89141 89144 89145 89148 89153 89155 89157 89158 89159 89164 89165 89169 89170 89171 89172 89181 89182 89183 89184 89185 89187 89191 89195 89198 89199 89205 89207 89208 89214 89216 89221 89226 89227 89230 89235 89240 89247 89252 89258 89263 89267 89272 89273 89274 89281 89283 89284 89291 89295 89296 89298 89299 89300 89305 89307 89309 89310 89312 89315 89316 89318 89319 89320 89327 89329 89338 89347 89350 89354 89357 89358 89360 89365 89368 89371 89377 89378 89381 89383 89385 89387 89389 89392 89400 89402 89405 89408 89411 89418 89420 89427 89429 89431 89434 89436 89439 89446 89449 89451 89455 89456 89464 89465 89466 89468 89469 89471 89479 89481 89483 89485 89489 89491 89495 89498 89501 89503 89509 89515 89518 89519 89520 89526 89528 89530 89533 89540 89542 89545 89546 89548 89549 89550 89554 89560 89562 89566 89572 89574 89580 89584 89586 89587 89593 89596 89598 89599 89601 89604 89605 89607 89610 89611 89614 89616 89628 89631 89633 89634 89648 89651 89652 89654 89656 89658 89665 89666 89668 89669 89672 89676 89679 89683 89689 89690 89692 89697 89700 89702 89704 89709 89711 89713 89716 89717 89720 89722 89724 89727 89733 89735 89740 89741 89745 89751 89752 89756 89761 89762 89764 89771 89774 89779 89780 89784 89786 89793 89794 89797 89800 89802 89803 89805 89806 89811 89815 89828 89830 89835 89838 89842 89846 89853 89855 89859 89861 89862 89863 89864 89867 89868 89870 89873 89877 89879 89886 89889 89894 89899 89907 89909 89910 89912 89913 89920 89923 89924 89929 89931 89932 89936 89939 89940 89943 89946 89947 89949 89950 89952 89953 89954 89955 89956 89961 89963 89969 89974 89975 89976 89979 89982 89984 89991 89998 90000 90002 90005 90007 90009 90013 90016 90019 90023 90024 90026 90029 90030 90031 90032 90038 90040 90041 90047 90050 90051 90055 90057 90061 90062 90064 90067 90068 90074 90079 90082 90083 90090 90098 90104 90105 90107 90108 90109 90112 90116 90120 90121 90123 90126 90129 90130 90131 90133 90136 90137 90149 90152 90153 90156 90160 90165 90170 90172 90173 90174 90177 90182 90184 90185 90186 90187 90189 90190 90191 90198 90201 90205 90207 90209 90212 90213 90219 90222 90223 90226 90232 90240 90241 90242 90245 90248 90249 90250 90252 90256 90261 90266 90267 90273 90279 90280 90281 90283 90288 90290 90295 90297 90300 90306 90308 90309 90310 90313 90314 90317 90320 90321 90323 90324 90325 90326 90327 90330 90333 90334 90335 90338 90340 90351 90353 90354 90356 90359 90361 90362 90363 90369 90371 90374 90377 90380 90381 90387 90389 90390 90392 90393 90395 90406 90408 90409 90410 90414 90415 90416 90417 90420 90422 90424 90432 90435 90436 90441 90442 90445 90446 90452 90459 90460 90469 90473 90474 90479 90480 90481 90487 90488 90491 90492 90494 90495 90497 90499 90500 90505 90508 90516 90517 90518 90527 90530 90538 90540 90542 90544 90548 90549 90551 90552 90555 90561 90564 90565 90568 90570 90574 90576 90577 90580 90583 90584 90585 90589 90591 90593 90597 90599 90600 90606 90609 90614 90616 90618 90619 90623 90624 90626 90628 90629 90630 90631 90632 90636 90638 90642 90646 90647 90673 90681 90682 90683 90685 90687 90689 90693 90701 90703 90705 90709 90710 90711 90716 90719 90720 90723 90724 90725 90729 90733 90735 90738 90742 90751 90756 90759 90760 90762 90765 90767 90768 90772 90773 90776 90777 90781 90786 90793 90794 90796 90803 90805 90811 90822 90823 90824 90825 90826 90829 90830 90831 90838 90839 90840 90841 90844 90850 90852 90854 90856 90857 90858 90861 90864 90865 90872 90875 90878 90880 90881 90885 90894 90895 90896 90899 90903 90907 90908 90910 90912 90915 90917 90919 90923 90929 90930 90934 90939 90941 90942 90946 90948 90954 90955 90958 90963 90966 90971 90975 90984 90990 90993 90997 90998 91002 91007 91009 91012 91013 91014 91019 91021 91022 91027 91028 91029 91031 91033 91034 91035 91036 91037 91039 91041 91042 91049 91051 91053 91058 91062 91063 91067 91069 91071 91072 91076 91082 91084 91085 91087 91090 91095 91097 91100 91101 91107 91115 91116 91118 91119 91125 91126 91127 91131 91132 91134 91142 91148 91151 91154 91155 91156 91157 91159 91161 91163 91164 91165 91166 91174 91175 91176 91178 91179 91182 91189 91192 91193 91195 91198 91199 91201 91203 91204 91209 91211 91214 91215 91217 91218 91221 91222 91228 91229 91230 91232 91235 91236 91238 91239 91240 91242 91244 91247 91249 91252 91256 91258 91264 91265 91270 91281 91282 91288 91289 91290 91294 91296 91297 91303 91304 91307 91311 91312 91319 91323 91324 91327 91328 91336 91337 91340 91342 91346 91356 91362 91365 91368 91369 91370 91373 91375 91381 91384 91388 91398 91409 91412 91415 91425 91434 91439 91440 91446 91448 91450 91453 91459 91462 91465 91468 91470 91471 91472 91477 91478 91479 91483 91486 91496 91497 91499 91504 91506 91511 91514 91517 91521 91522 91524 91528 91530 91533 91543 91545 91548 91555 91558 91561 91563 91564 91567 91569 91575 91576 91581 91584 91587 91588 91589 91593 91594 91595 91599 91601 91608 91610 91614 91619 91620 91623 91626 91632 91633 91634 91636 91638 91639 91651 91652 91653 91657 91659 91660 91661 91662 91665 91666 91669 91671 91673 91674 91683 91685 91687 91691 91693 91694 91695 91700 91705 91710 91711 91712 91717 91720 91722 91725 91729 91731 91732 91738 91742 91745 91746 91751 91753 91758 91764 91767 91768 91771 91774 91776 91780 91782 91786 91795 91796 91801 91804 91806 91808 91809 91817 91818 91821 91822 91825 91827 91828 91829 91830 91841 91846 91852 91853 91854 91855 91858 91862 91865 91869 91871 91872 91877 91881 91884 91886 91894 91895 91896 91899 91900 91905 91907 91908 91915 91921 91922 91923 91927 91928 91933 91937 91942 91945 91947 91951 91953 91955 91958 91961 91966 91968 91970 91972 91974 91975 91978 91988 91989 91990 91992 91996 91997 92004 92006 92012 92016 92019 92025 92033 92035 92040 92049 92051 92052 92053 92056 92065 92069 92075 92081 92087 92089 92090 92093 92096 92099 92100 92102 92104 92108 92110 92111 92112 92125 92127 92129 92134 92142 92143 92149 92151 92155 92157 92159 92163 92166 92170 92172 92173 92175 92181 92182 92184 92187 92190 92192 92193 92194 92197 92199 92200 92201 92202 92205 92206 92207 92210 92213 92216 92217 92223 92226 92227 92233 92235 92242 92243 92245 92246 92247 92248 92253 92255 92258 92259 92263 92264 92277 92283 92285 92287 92288 92289 92294 92295 92297 92300 92302 92304 92315 92317 92318 92321 92325 92329 92331 92335 92337 92339 92341 92356 92357 92359 92361 92365 92372 92373 92377 92378 92381 92382 92384 92389 92390 92392 92400 92406 92407 92408 92411 92413 92419 92422 92427 92430 92431 92434 92437 92439 92440 92443 92445 92452 92458 92459 92460 92462 92463 92465 92475 92478 92482 92485 92486 92488 92495 92503 92505 92513 92514 92523 92526 92527 92529 92531 92539 92546 92547 92549 92551 92552 92555 92557 92558 92559 92565 92573 92585 92588 92592 92594 92595 92597 92599 92600 92602 92604 92608 92613 92615 92619 92624 92625 92627 92631 92638 92642 92650 92655 92658 92659 92661 92662 92666 92669 92674 92676 92682 92685 92690 92693 92695 92697 92698 92702 92708 92709 92711 92717 92721 92728 92730 92733 92739 92744 92748 92749 92750 92751 92753 92760 92764 92774 92776 92781 92786 92789 92799 92800 92804 92810 92814 92815 92818 92819 92822 92826 92829 92839 92841 92843 92854 92855 92858 92859 92863 92864 92865 92866 92867 92869 92871 92873 92875 92879 92880 92883 92887 92894 92896 92897 92898 92899 92901 92902 92903 92904 92905 92910 92916 92918 92920 92921 92930 92932 92936 92937 92941 92943 92945 92946 92947 92950 92957 92959 92962 92966 92968 92977 92987 92989 92990 93001 93006 93008 93010 93015 93018 93020 93021 93024 93025 93031 93034 93036 93040 93042 93043 93055 93057 93058 93060 93061 93065 93066 93067 93069 93076 93083 93084 93086 93090 93091 93102 93104 93110 93115 93116 93117 93127 93132 93136 93137 93142 93144 93145 93146 93151 93152 93160 93162 93163 93165 93170 93173 93176 93183 93184 93186 93188 93193 93195 93196 93199 93202 93211 93213 93215 93223 93224 93227 93228 93229 93230 93236 93238 93243 93246 93247 93249 93250 93254 93256 93261 93264 93266 93268 93272 93273 93281 93282 93286 93287 93294 93296 93297 93299 93301 93309 93311 93317 93321 93324 93325 93328 93329 93330 93331 93337 93339 93340 93344 93347 93349 93351 93358 93364 93367 93369 93371 93373 93375 93384 93387 93388 93389 93391 93392 93393 93396 93397 93398 93404 93406 93409 93410 93412 93413 93416 93419 93420 93422 93425 93426 93427 93428 93429 93430 93431 93437 93443 93444 93445 93448 93449 93450 93451 93454 93460 93461 93462 93464 93467 93472 93477 93481 93484 93488 93489 93490 93491 93493 93500 93502 93506 93507 93509 93519 93523 93524 93531 93540 93543 93548 93551 93553 93554 93555 93561 93563 93566 93567 93569 93570 93575 93577 93580 93586 93589 93592 93593 93597 93604 93605 93607 93609 93610 93611 93612 93613 93617 93618 93619 93621 93625 93626 93627 93628 93631 93633 93634 93635 93636 93637 93638 93640 93642 93652 93653 93655 93659 93663 93664 93665 93666 93672 93673 93677 93678 93683 93684 93685 93690 93693 93694 93698 93699 93705 93707 93710 93720 93726 93727 93729 93730 93735 93744 93751 93753 93756 93758 93759 93760 93765 93769 93771 93772 93775 93776 93777 93778 93779 93785 93796 93797 93799 93801 93806 93809 93814 93815 93820 93824 93825 93834 93836 93838 93839 93843 93852 93853 93854 93860 93864 93866 93868 93869 93872 93873 93884 93886 93887 93894 93896 93901 93906 93910 93913 93914 93918 93919 93926 93928 93930 93932 93935 93936 93938 93939 93941 93947 93948 93952 93953 93954 93956 93957 93958 93959 93961 93962 93963 93965 93967 93972 93976 93983 93989 93990 93991 93992 94001 94005 94009 94012 94014 94022 94026 94030 94032 94034 94039 94044 94050 94053 94054 94056 94058 94059 94063 94074 94075 94079 94081 94082 94085 94091 94092 94096 94100 94105 94107 94108 94110 94112 94114 94117 94121 94123 94127 94128 94129 94136 94137 94138 94139 94140 94141 94144 94146 94147 94148 94150 94151 94152 94155 94156 94157 94164 94165 94168 94169 94171 94176 94177 94178 94180 94181 94183 94184 94185 94190 94193 94200 94211 94216 94220 94221 94222 94225 94228 94229 94233 94236 94237 94238 94240 94241 94242 94243 94247 94249 94251 94255 94256 94259 94266 94271 94276 94278 94279 94280 94283 94289 94294 94295 94298 94299 94300 94301 94302 94303 94306 94309 94311 94312 94316 94318 94321 94322 94324 94328 94333 94334 94336 94337 94338 94341 94344 94345 94350 94353 94354 94355 94358 94361 94363 94370 94373 94379 94386 94389 94393 94399 94400 94402 94403 94404 94405 94407 94408 94409 94412 94415 94421 94422 94425 94426 94427 94431 94434 94435 94443 94445 94447 94449 94454 94457 94459 94465 94470 94474 94475 94479 94482 94486 94491 94492 94495 94503 94507 94508 94511 94513 94517 94518 94526 94528 94534 94541 94544 94545 94552 94554 94563 94565 94569 94570 94572 94573 94581 94584 94585 94586 94588 94590 94598 94604 94608 94609 94611 94612 94623 94624 94628 94629 94632 94633 94639 94652 94654 94664 94667 94677 94678 94681 94683 94686 94688 94692 94694 94695 94702 94705 94706 94709 94711 94712 94713 94718 94719 94732 94739 94745 94747 94748 94751 94762 94763 94769 94770 94771 94776 94780 94781 94796 94799 94802 94803 94804 94806 94810 94815 94816 94819 94820 94821 94823 94824 94827 94828 94832 94835 94849 94855 94856 94861 94866 94868 94869 94870 94878 94879 94880 94888 94889 94891 94892 94893 94900 94909 94910 94914 94919 94922 94924 94926 94931 94932 94934 94935 94941 94945 94955 94957 94960 94971 94972 94973 94974 94979 94982 94985 94993 94999 95002 95007 95009 95012 95016 95019 95021 95022 95026 95030 95031 95033 95036 95044 95047 95053 95057 95059 95060 95061 95063 95067 95068 95070 95071 95074 95075 95077 95080 95085 95087 95090 95095 95097 95099 95102 95111 95112 95116 95117 95119 95121 95126 95127 95132 95139 95142 95145 95146 95147 95149 95150 95159 95160 95161 95162 95164 95168 95169 95175 95182 95183 95187 95188 95189 95192 95193 95195 95200 95202 95205 95213 95219 95220 95223 95225 95228 95230 95231 95233 95238 95239 95241 95242 95246 95248 95249 95252 95254 95257 95259 95263 95268 95269 95270 95273 95274 95279 95281 95284 95290 95298 95300 95306 95307 95316 95318 95319 95324 95326 95331 95332 95333 95338 95339 95345 95347 95348 95355 95361 95365 95366 95367 95368 95372 95373 95378 95382 95393 95394 95395 95401 95403 95408 95411 95413 95415 95418 95422 95423 95426 95427 95428 95429 95430 95431 95437 95438 95439 95442 95445 95447 95448 95449 95452 95455 95463 95465 95467 95473 95477 95479 95481 95482 95485 95493 95494 95499 95505 95508 95513 95514 95521 95522 95528 95530 95536 95538 95540 95543 95544 95545 95546 95550 95555 95558 95559 95563 95570 95580 95581 95584 95590 95592 95594 95596 95597 95598 95601 95606 95614 95615 95616 95618 95622 95624 95625 95626 95630 95633 95637 95643 95653 95656 95657 95658 95670 95675 95677 95679 95683 95684 95687 95691 95695 95698 95709 95712 95713 95714 95715 95717 95721 95723 95724 95726 95727 95729 95733 95737 95742 95745 95749 95754 95760 95764 95766 95767 95768 95769 95775 95776 95779 95781 95783 95784 95791 95795 95798 95806 95807 95809 95818 95819 95820 95821 95827 95829 95836 95838 95839 95844 95851 95852 95853 95854 95855 95857 95862 95867 95868 95869 95870 95873 95875 95877 95881 95883 95886 95888 95892 95899 95900 95905 95908 95916 95918 95921 95922 95923 95926 95929 95933 95934 95937 95939 95940 95942 95943 95949 95950 95951 95952 95955 95958 95959 95961 95963 95968 95972 95978 95986 95995 95997 96000 96008 96016 96017 96019 96022 96033 96035 96036 96037 96038 96040 96043 96053 96054 96055 96056 96060 96064 96072 96074 96079 96083 96097 96098 96105 96108 96110 96112 96113 96115 96120 96121 96130 96134 96136 96138 96144 96145 96150 96151 96152 96158 96160 96163 96164 96172 96173 96174 96175 96177 96184 96186 96188 96189 96192 96193 96203 96205 96210 96211 96215 96220 96225 96229 96231 96234 96236 96239 96240 96242 96244 96246 96252 96259 96260 96261 96262 96265 96267 96269 96270 96278 96285 96286 96293 96295 96297 96302 96304 96305 96308 96315 96316 96321 96323 96324 96325 96327 96332 96333 96334 96343 96348 96350 96351 96352 96362 96363 96365 96367 96370 96373 96375 96378 96388 96389 96399 96400 96402 96405 96406 96414 96415 96419 96421 96423 96426 96431 96433 96436 96438 96439 96449 96452 96456 96457 96459 96461 96462 96464 96466 96468 96470 96474 96475 96476 96478 96481 96483 96485 96488 96490 96492 96495 96497 96502 96504 96505 96507 96510 96511 96512 96514 96515 96517 96523 96524 96525 96526 96528 96529 96530 96533 96542 96543 96545 96546 96553 96555 96558 96560 96565 96567 96570 96573 96574 96576 96580 96581 96590 96591 96592 96596 96606 96614 96617 96620 96625 96630 96631 96635 96638 96640 96643 96644 96648 96652 96654 96659 96663 96665 96667 96671 96673 96676 96677 96682 96685 96688 96691 96694 96695 96698 96699 96700 96706 96708 96709 96710 96718 96720 96721 96727 96729 96730 96734 96736 96739 96746 96751 96757 96758 96762 96763 96764 96767 96771 96774 96775 96779 96782 96786 96787 96791 96801 96802 96804 96806 96809 96810 96817 96819 96820 96828 96829 96831 96835 96836 96839 96840 96841 96842 96843 96844 96848 96852 96855 96856 96860 96864 96870 96871 96874 96877 96878 96879 96881 96882 96883 96886 96892 96893 96894 96898 96899 96900 96901 96904 96908 96911 96916 96920 96923 96928 96929 96933 96939 96947 96950 96952 96956 96960 96962 96965 96970 96972 96973 96974 96976 96978 96980 96981 96984 96986 96987 96994 96995 96996 97000 97001 97005 97006 97014 97018 97027 97028 97029 97032 97034 97042 97044 97048 97051 97053 97054 97064 97066 97071 97072 97074 97091 97092 97099 97101 97103 97104 97107 97109 97115 97117 97118 97122 97124 97129 97132 97135 97136 97142 97156 97158 97160 97164 97168 97171 97175 97177 97183 97186 97188 97189 97198 97199 97200 97201 97202 97205 97209 97214 97219 97221 97227 97236 97238 97241 97242 97246 97252 97253 97262 97263 97265 97266 97268 97272 97274 97278 97285 97286 97287 97290 97291 97294 97297 97306 97311 97312 97317 97321 97328 97344 97345 97348 97350 97352 97355 97361 97363 97368 97372 97377 97382 97387 97389 97392 97394 97397 97398 97402 97406 97410 97411 97412 97415 97418 97424 97425 97437 97438 97441 97443 97448 97449 97452 97453 97458 97459 97460 97463 97467 97469 97471 97472 97473 97476 97479 97483 97486 97487 97489 97492 97493 97496 97498 97505 97507 97509 97512 97513 97515 97517 97520 97526 97527 97528 97533 97538 97539 97540 97542 97550 97553 97554 97557 97559 97561 97562 97563 97564 97565 97567 97568 97577 97578 97585 97587 97588 97592 97593 97596 97599 97602 97604 97606 97609 97611 97612 97614 97615 97619 97621 97625 97629 97636 97637 97638 97644 97645 97646 97649 97656 97658 97662 97665 97666 97669 97670 97673 97674 97679 97682 97684 97685 97692 97694 97696 97697 97703 97706 97707 97711 97713 97715 97717 97719 97725 97728 97729 97730 97731 97744 97751 97754 97755 97758 97764 97767 97769 97771 97772 97774 97775 97776 97782 97786 97791 97792 97794 97796 97798 97802 97810 97817 97827 97830 97834 97839 97840 97843 97848 97850 97859 97861 97862 97864 97874 97876 97878 97879 97880 97882 97893 97902 97907 97908 97911 97913 97915 97916 97919 97924 97926 97931 97932 97933 97940 97942 97943 97944 97949 97954 97958 97959 97961 97965 97967 97975 97976 97979 97983 97984 97987 97988 97994 97999 98002 98004 98007 98015 98017 98021 98022 98026 98028 98030 98032 98034 98035 98037 98039 98040 98041 98042 98044 98045 98055 98059 98060 98070 98089 98091 98098 98100 98104 98105 98108 98112 98116 98118 98121 98124 98125 98127 98131 98133 98136 98138 98152 98154 98159 98162 98169 98173 98177 98178 98184 98190 98192 98194 98198 98201 98204 98209 98216 98217 98218 98219 98220 98221 98225 98231 98241 98250 98251 98252 98254 98255 98257 98258 98260 98264 98267 98269 98270 98271 98272 98273 98274 98275 98281 98288 98290 98292 98294 98299 98300 98301 98302 98304 98306 98307 98315 98316 98317 98321 98324 98327 98328 98333 98339 98340 98342 98343 98348 98351 98352 98353 98359 98361 98363 98370 98372 98373 98375 98378 98380 98388 98392 98396 98401 98402 98403 98413 98414 98420 98426 98427 98429 98431 98432 98434 98439 98441 98449 98452 98455 98465 98466 98469 98472 98475 98480 98481 98482 98485 98491 98492 98493 98497 98498 98501 98505 98507 98508 98513 98518 98522 98539 98541 98544 98546 98552 98556 98557 98565 98571 98574 98575 98577 98578 98579 98580 98582 98587 98589 98590 98593 98598 98601 98605 98610 98613 98615 98616 98617 98618 98621 98622 98623 98624 98628 98629 98631 98632 98633 98635 98640 98645 98652 98653 98657 98658 98662 98663 98672 98673 98676 98679 98681 98684 98685 98686 98696 98697 98701 98702 98707 98710 98713 98714 98716 98718 98727 98730 98734 98735 98739 98744 98747 98757 98758 98760 98763 98764 98765 98771 98778 98779 98781 98782 98783 98785 98787 98792 98804 98805 98809 98811 98812 98813 98814 98825 98826 98827 98833 98834 98835 98841 98844 98845 98846 98848 98851 98852 98854 98857 98858 98859 98860 98862 98865 98866 98868 98870 98871 98879 98886 98887 98890 98894 98896 98898 98901 98902 98912 98919 98920 98923 98926 98927 98929 98931 98940 98941 98945 98954 98957 98960 98961 98965 98966 98967 98971 98974 98982 98983 98992 98993 98994 98995 99005 99010 99011 99013 99014 99015 99019 99024 99025 99027 99029 99038 99040 99042 99048 99050 99051 99056 99058 99065 99071 99074 99075 99082 99085 99086 99087 99090 99092 99103 99107 99109 99118 99122 99128 99129 99130 99139 99141 99143 99151 99152 99153 99157 99158 99162 99163 99164 99166 99167 99170 99171 99172 99174 99177 99179 99183 99185 99196 99198 99199 99200 99201 99202 99204 99210 99211 99212 99216 99220 99221 99224 99225 99226 99229 99232 99235 99237 99238 99239 99241 99242 99244 99245 99248 99249 99250 99252 99256 99258 99261 99262 99268 99277 99278 99279 99283 99285 99286 99288 99290 99292 99293 99302 99307 99309 99313 99315 99318 99323 99324 99328 99330 99332 99333 99335 99337 99338 99341 99342 99346 99347 99349 99359 99363 99369 99371 99372 99374 99379 99380 99381 99383 99390 99391 99401 99405 99408 99413 99415 99426 99427 99431 99435 99438 99442 99445 99446 99450 99453 99455 99460 99461 99462 99463 99466 99471 99476 99478 99489 99491 99492 99494 99495 99505 99507 99508 99512 99518 99520 99524 99528 99533 99538 99539 99543 99546 99547 99548 99554 99557 99559 99560 99571 99574 99575 99585 99587 99594 99595 99597 99601 99603 99604 99605 99606 99607 99613 99614 99616 99621 99629 99637 99640 99643 99646 99647 99650 99651 99653 99657 99667 99668 99669 99671 99677 99679 99680 99683 99685 99686 99687 99690 99692 99694 99697 99703 99708 99715 99720 99721 99722 99727 99728 99729 99731 99733 99737 99743 99744 99748 99753 99756 99760 99766 99770 99775 99782 99783 99793 99795 99796 99797 99801 99806 99811 99812 99813 99817 99819 99826 99827 99832 99836 99837 99840 99846 99847 99855 99857 99859 99862 99866 99867 99869 99871 99874 99877 99880 99883 99884 99890 99894 99901 99903 99905 99910 99914 99918 99920 99922 99929 99932 99936 99937 99938 99939 99940 99943 99951 99952 99957 99961 99963 99972 99974 99975 99978 99979 99981 99983 99986 99987 99988 99990 99992 87859 6909 25874 23103 71979 84654 28129 98802 52695 57084 4336 53743 17026 30322 75635 18413 78391 90797 78110 69737 82847 19969 76791 20559 78586 46575 66058 8766 87194 99098 54998 20022 14866 74670 3654 69195 23297 71291 53133 24491 36599 46562 38241 67884 41635 6809 54550 10264 8565 15252 74676 7431 71771 20602 2451 1604 13472 2082 61245 48634 71157 60715 67488 35524 70753 45851 52159 43225 2730 2101 58312 14854 41402 66406 82955 31288 37374 47005 33663 25113 26101 56679 17939 86231 19308 13761 84855 21238 66551 79546 1761 94436 34163 52200 66332 32377 86829 97334 6630 9306 91547 82837 57897 50426 23741 7598 52437 54794 14774 11001 94727 87076 82485 64352 95953 9243 59447 34881 71506 8938 49551 20943 95792 54535 30737 63597 43558 38933 89156 77180 47337 42671 7897 85259 81417 7635 92379 79727 42638 41720 14292 62958 61115 56159 40121 27053 47550 23444 44846 89896 67724 6940 24661 61549 79360 3203 95578 43756 17467 71903 54078 44192 97123 64904 15928 47858 3235 47943 70051 89382 58106 45978 57680 12407 51378 34738 50981 95880 99186 57289 32073 2194 67778 41807 709 86865 55073 4636 87776 51095 25121 73 75260 31918 96467 24816 64326 27593 91122 39897 45325 79989 81889 94693 54538 11315 56313 3731 25221 42306 2022 44132 57858 50225 86183 57809 70075 46639 53183 50747 14810 65091 60557 56099 16175 39247 91911 80598 32336 21603 25580 2088 79784 13109 97688 63184 23168 60103 19385 91484 72037 86561 10977 38181 23302 32571 32194 35537 75410 38955 75823 35609 90700 45681 79286 690 75009 71882 93721 78880 96612 24228 12417 74079 80835 99033 60908 84288 49478 46968 96050 38532 35816 93702 81671 10792 23894 66881 8775 56996 87700 56479 71969 15817 99008 55695 85349 42093 83802 70249 36535 71579 71304 77531 83003 6422 316 11165 82280 88900 6830 20213 14703 62052 53356 26699 71661 39335 79404 71143 40216 17230 82249 19303 64048 65825 5451 50847 85719 88575 55592 4951 58599 69501 66531 39834 89773 94515 35805 44833 70489 33216 93513 46595 77694 40432 8228 28136 38320 1219 75670 91579 86100 67892 61668 84490 81039 32943 62309 52772 44763 12529 23013 58205 45923 2172 5881 22625 29208 12152 99076 52674 92649 3720 50670 33488 16499 81018 92401 37256 5261 18658 17582 68612 46826 16843 82379 30091 68004 61211 53737 73460 27056 70977 91538 46808 28691 36034 41102 34864 99732 17744 98728 98496 18792 48773 53396 67316 70437 77385 83963 50725 12734 90695 73753 43751 46673 88340 68493 59008 29561 1772 95947 9611 27887 94637 25331 60364 88503 93447 89190 43807 62224 31007 23316 61854 68083 86226 45094 34558 36564 74996 90468 31524 70738 60479 84378 4712 46446 6503 12808 92643 32190 83302 72047 16288 69152 86662 74804 924 24717 26728 65609 8071 28409 59149 43557 67831 17057 48117 65554 83350 13171 68301 19662 34378 89882 53873 92072 69923 9736 31389 33676 5442 97228 23185 47099 81843 20284 95928 29371 498 38497 31728 13371 65667 44465 74310 95504 91777 37752 19371 15686 61499 42788 46715 32236 14327 65092 32632 9043 48679 74244 23198 15231 23792 21802 26456 54924 48611 68172 91531 69002 56706 99895 78191 32841 76586 27744 38214 97896 59392 72241 49660 7863 62457 40952 17664 39139 36846 19165 97838 93492 25168 60807 80649 69900 57314 49577 20369 29877 70883 45354 37469 16464 20872 72775 12652 63368 7157 6083 47231 705 93123 49152 11230 81374 38358 32702 2395 63317 35432 30917 24824 74665 60115 45756 7529 27414 78059 80101 84491 67463 87492 90532 30146 78201 58257 27025 99096 14912 85081 48489 18695 33000 28052 13082 89551 90331 88168 14320 35980 87402 35501 60776 20467 54311 30524 96744 3450 76376 33860 1144 80029 72089 65499 44769 32184 43935 91374 5431 29964 569 44427 86741 71035 448 18888 1196 11510 86340 51598 44978 79528 59979 83011 66732 77172 64771 16313 32833 44505 53852 36330 6776 41906 94522 63207 47054 26877 98767 1403 39609 17351 20383 7855 91262 68289 97429 45922 43890 96131 89078 36945 13298 99537 53503 60791 23109 28202 57757 79413 3806 69596 35058 78332 78406 942 18721 46994 49325 88107 7575 75356 48403 81146 24791 53121 36268 78143 58501 31108 31458 61264 55011 94613 67777 19143 43540 27534 49527 66397 28577 95613 28045 32257 55105 42817 82878 58488 89808 68978 49060 49108 61988 85668 98092 15508 41255 69882 83376 47681 83558 12398 28831 99550 49117 83875 37821 74233 4401 31333 97881 29500 74595 59419 87664 51926 41273 62206 38824 85884 46128 45568 70839 11686 77158 8236 59778 94273 49994 45598 83805 68921 29895 20315 86729 56720 4853 16099 99876 27557 53125 53336 8514 51590 31821 4243 66379 4518 38119 89160 21664 4570 82775 98224 75365 25094 20765 93279 29040 80232 65121 91032 53526 50650 12352 69412 8482 70139 55455 98038 29362 69427 4465 29313 76317 98964 34094 30766 36938 46527 31135 81851 44288 11491 1853 81344 90510 9409 40638 62191 76922 49632 6714 33767 76880 28751 96948 590 87832 40997 34235 80005 2442 68910 15586 81557 82200 606 91359 66327 49852 70537 94430 16639 63610 79715 72321 48447 88936 95834 97185 70817 47344 74460 19420 9658 57684 97851 43348 16583 91814 49734 65900 97651 98504 95251 24407 83958 49748 88994 65764 98140 7626 85674 2803 83606 65580 63973 70184 98011 42952 70532 94290 42226 7070 5684 27266 61563 17578 37835 24786 18836 95699 4325 11536 74242 62823 99843 83427 7686 52420 63537 16231 26488 87618 47033 57048 77322 39358 77336 3313 37633 93697 97295 18489 6461 42916 55328 27967 64257 80340 69244 84262 91813 33543 98634 60767 32405 28915 12380 41238 65088 87406 91566 1525 14738 4616 11031 73915 61505 57406 70029 6160 67737 38413 81165 48506 16189 20172 51346 52890 14970 8318 63999 23581 75322 44714 1352 61763 19715 817 78611 25647 16394 62850 44994 72341 81627 10713 64088 31251 67809 18882 39902 97484 28116 10430 26955 9815 27362 61721 13321 93292 99626 8826 90175 20549 73057 98934 70057 90139 15674 36289 78438 30338 4955 31170 40374 36339 29182 85407 14010 19505 4910 57425 41894 98548 64853 51229 21837 83528 76035 90419 27489 35484 19982 76296 74104 94793 92221 57408 24797 63526 82836 78451 31979 74033 17811 72684 18328 41701 35249 48953 15471 76477 25600 46982 98141 98110 94391 99828 21127 76941 55397 3008 61884 51649 66990 71964 14758 55240 30859 23276 21368 17428 66909 54559 63173 99893 22443 49471 23353 36320 94557 46662 94368 55156 87373 42396 3959 69609 65803 3244 40206 28426 27507 19305 13098 73273 67167 7176 10877 58523 27747 58775 63311 34969 36586 16823 91261 10516 54101 86744 43327 25772 17407 13 67157 23846 51545 76611 36497 43450 3898 39817 22884 78750 40577 76709 60269 18453 86186 9315 40657 82777 59408 59586 77940 54009 14957 40749 99525 29272 54345 69963 15509 70774 78461 53746 771 64934 68258 4743 76139 39924 19989 30269 95488 10724 47818 77854 84772 59106 55182 9478 32090 38408 36462 49935 50182 32894 63500 34238 76069 79288 87391 29577 38661 42387 82917 18214 40434 736 77543 8343 78445 20349 99055 56270 41070 97021 32991 85082 23167 37486 81188 2694 73469 1364 15314 48666 48882 44699 35209 23228 43942 96238 9821 82572 6203 52532 53912 30716 37145 22270 45355 63001 69289 41313 55686 26298 17330 23298 70120 68592 14137 73790 31579 39532 25554 59627 48313 17105 80684 43227 48894 47831 76387 51495 12854 49890 31751 66317 80530 88960 75309 24132 76637 64605 21103 54216 49951 64664 24309 58341 95736 57204 22977 83272 23222 27969 38593 51972 95282 89675 54963 69532 53025 87145 98742 12819 47664 37773 86339 62221 86152 43507 79712 2029 4813 10774 19894 99755 38861 80630 60801 39492 66133 26880 25266 20974 11292 81681 36275 8087 7969 25348 60681 92039 75027 97617 35701 13048 98699 41261 88831 86537 16142 79388 35317 99213 24987 17563 75455 33097 96509 64578 51799 6502 28874 87499 77643 10277 84008 53664 71872 52573 9244 34117 28189 94951 41560 42450 91826 27287 32421 10796 83143 91316 10681 76082 57017 86997 38873 16827 28879 52432 33739 28265 26691 20827 85172 65967 97506 47554 86429 8853 18993 54594 5820 87701 86390 11226 93485 46048 28208 39081 27313 21566 52561 51065 46206 87327 42085 88150 61484 13455 6748 2252 32155 52810 564 69444 48818 26487 83286 85263 65634 83991 83491 79472 45931 41518 47769 93418 29441 50121 26785 50841 535 29633 18619 83127 89426 88148 33157 27444 54145 69905 88892 34237 93970 20154 1838 56825 95098 10637 24367 88004 4041 87586 2155 70479 52043 90893 69091 35872 31109 48143 74844 74837 21532 42430 36480 95049 12355 77865 73858 79730 1394 38410 22211 76173 91335 28019 1476 29401 53656 7279 11763 32092 75173 90739 67634 21035 11032 6403 17251 73420 84988 18450 30270 51061 49497 14670 92252 25327 44517 88786 64713 99325 79013 6726 9514 12787 58283 70725 15970 46214 62887 21404 37133 84965 26481 84624 40439 58620 20010 63390 70377 36310 63153 4749 86714 44851 13300 96103 87166 31531 3063 26933 93591 72934 33247 53045 10583 7965 45231 48599 89942 22553 44922 16726 29341 70718 72415 83642 27896 94268 62723 6129 51987 65895 48747 95293 26282 62676 30807 38453 56640 30739 3163 82447 22580 20779 52628 32431 6304 82646 76244 66343 40474 131 99215 54469 70912 20308 18248 24986 92160 43772 10423 67980 3193 31712 80520 42329 85122 35476 93728 47956 21774 70631 89970 45181 32627 86051 50085 18638 79152 6786 89233 42985 79494 94285 97914 33214 15145 82493 73800 13403 49773 49779 53332 48831 63231 91789 31488 29136 19324 56508 35594 29289 91284 73075 66657 67165 51933 8873 94669 77919 32505 29375 48163 99551 60753 67803 96930 50268 21712 33527 78839 50094 57670 94286 76748 47326 24403 28170 13207 80149 14072 79610 45040 17137 12812 8381 80555 93960 42064 14247 63363 13824 45660 67026 75457 79153 3404 76736 39712 51261 35677 35237 20233 81543 8399 95509 95153 11711 56999 43445 3221 70644 16422 14015 18932 64361 26667 18325 96133 43330 26711 93501 76329 88626 25590 37701 13185 21276 7163 37569 74305 25301 90122 21618 89659 85616 9787 76349 29471 26007 5436 70163 39678 40361 17382 4194 82351 4554 79795 46515 94357 66330 76895 14250 70141 48902 40617 14417 82295 56302 58493 98006 2860 31705 78364 54727 24110 37098 56168 67794 3287 7312 17968 23251 25386 9089 97226 53744 88336 28606 36960 66259 13484 92185 17628 543 96330 3384 52239 13714 76160 11899 25151 95507 41659 14383 48743 7498 25297 88334 26947 45943 24629 641 5028 73843 74101 12891 34190 5659 19388 13349 11601 93121 58287 16004 19084 92591 6238 24610 69961 47146 24170 66238 78119 12038 29837 12680 57780 5296 49637 11509 43147 74745 61639 54777 81995 44901 62402 24967 61340 24074 52030 8101 91354 9608 65918 10506 2560 47598 29817 80416 29395 77097 31614 52918 45758 52960 2466 13623 56549 6215 47593 52823 59033 87966 20901 37263 46881 4246 31444 73217 36701 51181 60384 57249 44452 35766 43896 11583 65274 32299 99100 62149 1651 29127 43063 42902 938 77688 10857 56589 7379 42368 674 40040 47294 18326 41652 66282 61243 91393 76771 22802 80588 1333 56025 42475 7726 46737 43341 32308 12976 15408 65012 9775 60282 60273 87346 82458 49663 77906 889 24262 39490 36910 71520 61239 95133 90394 32704 97395 82915 25012 94596 70544 44762 66823 22357 69679 96847 79247 77757 57316 73124 77154 29152 30563 18493 86290 36475 80540 91816 47613 79890 70133 85458 6208 11812 33179 13702 33577 2996 60515 65966 45220 87095 1974 8880 84104 55678 11527 40917 34751 14827 12162 22590 74625 1774 65151 63617 82311 98446 7602 48775 59082 71028 55690 65060 19879 35375 87773 73594 95667 98050 99576 66804 86780 80982 37798 32410 18459 29013 26238 8431 85285 69391 99420 4898 95635 66199 49346 30996 5740 36916 86948 64913 54682 99887 62608 46253 79973 55289 44903 13368 31534 28358 31131 28805 14446 82159 7648 89588 11871 83145 85817 73503 24097 61958 20198 46787 93740 55942 24032 22390 62227 11719 2043 17923 37870 83287 63414 72988 46304 63521 55347 87429 84587 26845 90686 19504 42883 73958 18434 79262 83983 71926 49752 30332 29601 54903 83744 76949 67885 69018 86705 13407 71436 9780 35984 26053 66582 27219 4756 25068 80002 60143 62178 85850 88872 3494 41185 22833 43866 32787 23840 74824 73439 86387 42747 51321 37182 4441 73178 70722 12855 35803 31266 38926 57989 66624 45301 82505 76297 50543 6004 44275 89880 62459 62807 64306 85568 28796 50738 28005 66982 5723 73672 97037 17100 77989 24975 54481 86517 79256 67578 69267 48260 27991 73488 94777 74417 70291 87077 82322 41587 95253 85786 68819 3729 62747 51038 8546 63446 87292 19565 24770 83705 75083 92922 90927 51407 79736 95549 75681 29919 28053 72230 84037 614 52825 26317 24617 2238 85505 47752 19115 38242 99418 75525 72766 7715 60459 34225 85553 50411 58117 2772 84621 94864 56336 93865 48021 51865 62041 41855 36934 66969 44258 74885 38281 48419 32226 66319 21384 22256 39645 19972 47080 45349 97591 41601 23236 58258 36864 13127 76536 84679 77672 10851 88553 26687 70436 44345 79220 37709 41198 68863 79315 71984 19921 40544 47990 3713 56261 48665 28071 33130 82034 62698 41204 72763 30995 43738 16933 10310 82293 98656 24369 41777 20183 6948 86500 74591 15649 97215 9096 22268 7107 82047 50996 16608 65903 48443 46247 99428 5625 62921 21538 60305 54018 33992 74767 67010 23191 88971 99746 16540 2570 14697 69392 5626 48426 97120 43969 11717 91708 97243 4887 49958 88439 55193 56768 40703 30469 17030 60478 73659 19634 62622 38043 74370 96753 79668 46430 98822 73410 86197 29957 71036 37590 42345 30237 50672 77724 52169 59898 62450 97966 11569 57075 23062 2857 21301 63265 75122 15880 60357 27852 47900 47641 83027 71580 82998 78767 62688 60350 60027 74947 7596 82942 38584 49362 95186 78219 13183 13227 4019 54763 21775 16879 93111 68432 98318 36374 62429 89753 45000 85700 49281 36019 1877 44146 1666 32219 5004 83228 83652 89421 81720 88085 16960 32693 42204 82094 90588 69294 763 80907 31232 61948 34641 38698 31554 63017 92747 90779 92560 31562 42699 54497 96955 50624 72747 46721 25199 93291 39630 22313 43455 7956 18887 58646 61385 9871 81717 59817 60983 68133 85101 30793 46565 44637 93453 4917 41054 90849 13294 80841 84421 62640 23744 14139 49835 13490 15981 84152 18748 72335 83800 4137 34912 59582 82459 14707 25667 85430 86235 96622 51854 6590 94484 10919 14747 43288 97083 91057 52752 92589 95011 37327 33769 23183 5066 25283 57903 37923 73227 60502 96873 51750 35235 54575 54336 30938 38647 83807 72721 15023 32428 80804 79787 18133 84188 26173 24748 42562 19015 98087 74814 17078 86219 51331 27284 44844 93415 47821 23323 32985 5447 86408 36549 52062 42995 34490 44170 75625 32062 9329 71012 9045 83769 71240 64451 24592 76588 63181 99787 54634 97823 53064 84290 3288 38288 30558 8761 29415 80984 40780 81216 70861 96341 35293 61969 49762 8655 7705 74480 93181 41360 19998 85956 65969 65941 40037 35119 98797 65021 31214 85564 47380 95674 32900 68773 5631 21428 24220 22835 84096 23501 55459 80352 48041 79349 63908 47474 16334 89280 13462 43291 13486 73989 25278 20328 17059 67610 35093 99610 99373 7749 49737 78207 62103 16439 99135 80181 86704 74695 12683 24535 24417 92530 45024 17821 65304 24075 18098 37171 59504 41541 77505 48225 67224 89486 19639 86843 36559 85058 96263 54543 80507 3786 9371 95611 23688 70121 59959 90721 16659 12793 15195 70259 55431 84588 43556 67872 48006 32518 12140 12242 86485 82266 328 28073 4614 64197 65139 57660 84906 59813 26989 63372 56097 15366 24759 94550 4185 1238 8144 13811 2901 89064 36663 35422 32783 12362 23585 40764 78133 14612 95218 24915 53542 65124 72395 81760 19566 98113 38065 99352 7680 52703 28711 80874 60742 42575 64345 72810 1297 96594 70954 86044 58552 94452 12058 63547 24168 1043 45062 6886 92564 70719 88890 23898 2245 38885 63683 61706 57247 20561 69639 20029 8876 95280 10729 8345 18004 34776 51637 29147 49390 83781 55922 94887 79752 94263 40793 74970 72935 25975 39548 53670 31466 75623 50256 68387 61561 7528 89152 90836 51493 38256 94536 40401 70702 66616 58612 66961 78137 14376 63154 70846 15561 624 64793 4371 74456 40172 67625 31759 48849 63188 33981 64827 44581 64387 50937 29308 25161 64790 42928 56624 99777 64828 85842 10338 26172 88248 53642 60035 42391 53543 17731 71550 52434 86477 39828 40849 72023 42334 59502 20462 3001 20793 60613 25437 68453 18915 72469 74991 74362 64851 13453 32131 60577 64156 68160 56732 36985 8745 28420 82501 28078 62395 68576 88350 26895 69778 61547 5601 54162 97705 99063 64656 22681 85487 43888 51060 96666 6811 51415 93544 7830 41463 60201 90276 79690 4539 40219 76986 59516 95871 48680 6810 70483 30949 30692 86815 99798 77453 22718 3188 75212 13535 50591 18923 99804 26465 60442 99985 50911 47050 37756 63919 11392 26083 28326 83803 29980 50693 61057 51986 28841 79567 91880 52077 19282 88388 69915 90651 62594 89625 80298 54680 38831 88566 2500 28980 16637 84696 39116 97002 2341 14094 27134 97223 96301 58081 50838 15665 13343 8164 57047 20876 31393 55478 16025 66150 1211 95471 85813 57413 36817 93221 48951 11256 49672 30011 12168 14760 75202 17291 14124 95130 11862 16885 95641 40864 61479 932 32322 47783 29705 4346 6262 93542 43405 67562 69741 91074 78204 95323 82589 90736 69472 196 13420 49596 39567 32864 75450 47127 15478 17727 67435 82858 13179 78044 59753 37041 19482 63666 67725 14840 65164 63519 29671 5888 94614 32117 12722 30842 86750 3072 60190 70332 33999 95730 17874 67767 59592 1284 17890 76164 56588 2069 32832 17387 59276 77522 90992 79363 41907 28184 62016 5514 88677 56745 84087 96798 54862 49728 53393 92926 17253 31602 40690 27216 24914 27398 16838 46927 15673 29405 21440 41972 95446 63323 45032 40464 93064 8749 50533 83707 40207 87542 53705 19882 837 87034 22286 98212 51964 91677 43678 95970 5292 6261 25784 15784 2663 65497 17724 21809 20618 10931 39132 55793 56127 92770 77488 96633 53289 55454 38562 54094 55514 81715 46558 42969 68714 14414 33606 34809 64390 79100 48693 91962 43365 17739 96554 58316 3915 97273 47289 782 49465 34913 27921 49805 34593 31810 86902 67477 81375 53158 80061 88531 37658 79539 62871 15143 76957 84728 87452 34971 46327 15570 36673 52492 47869 66567 28933 10873 70079 71160 73467 33542 37468 83093 8291 1842 90114 92888 49182 28592 48221 64069 7614 90456 94072 24354 83338 2929 47609 57046 1820 18774 41801 56104 47305 62388 1819 37871 41496 84426 11854 50837 51204 231 60092 21327 43788 82852 18438 402 11215 66896 14649 51118 56362 48995 6305 89107 73052 94366 5523 63738 33288 20544 8466 69024 46186 84874 95464 1245 27248 63541 48008 70098 25658 56900 13205 65956 89331 3331 78544 77644 16681 28015 20629 7782 45389 30222 4115 52139 27260 58684 92794 8334 74325 90384 31236 27028 27320 291 65007 25943 51641 10238 54482 61285 89627 41512 10035 90001 23003 39781 3990 66188 52916 991 65926 81957 89413 80022 14564 91430 36986 59622 60692 1365 78276 14956 47370 13935 31274 43010 87731 60650 62671 36603 97045 90649 72928 14716 40731 54798 7938 86201 69278 4848 33758 68735 31952 42543 6934 82002 6665 6244 21728 470 79061 88542 43127 17212 56987 34111 81575 80788 70279 28363 19060 73578 20003 20961 28712 14780 60345 67832 10644 99222 82072 79060 59540 38886 71848 46530 48015 31545 69709 18118 99945 29892 58465 58558 79671 72069 63228 70616 39392 57081 92672 35239 99004 36171 88600 44633 2577 43985 23121 61064 3314 41788 18279 13904 27546 42685 55738 36890 21738 26357 45346 44008 63447 90312 43047 85124 45016 76435 75382 11797 63239 41201 58433 64182 30764 7827 78210 5969 75142 4989 45747 88839 59648 80609 64976 30129 56877 95004 53627 74313 23935 87630 31532 18541 51800 64452 21451 82270 36162 16693 47282 54180 83727 35534 61247 36533 73940 38068 85307 94167 30806 25388 77133 18847 26280 76257 79803 77874 94223 11282 5591 10227 5419 44016 80622 96314 10680 10861 10773 21638 79508 183 25100 92575 20185 41367 59948 12795 60579 94765 26814 13194 45889 98009 1032 83411 59480 22629 62637 34221 58495 68903 74219 89997 30598 11402 93835 47055 33078 87235 52035 88643 59358 98083 19426 4785 1648 76861 93466 41594 27653 50070 32916 71928 5327 95081 56186 83518 82722 83436 76001 73001 48983 66055 35719 66897 712 71588 51293 56831 90168 45709 28736 18132 72904 29140 97062 81421 51653 47369 7844 67318 77156 37959 28774 39890 15550 9976 31818 59816 77718 33293 10388 31493 38706 60063 18533 73908 73160 84532 87796 43395 30298 4606 31448 69617 95468 39838 30313 72287 24514 82946 14882 71686 71783 20378 52287 95211 49904 61428 10725 31237 28287 97004 97762 51648 80171 98777 11834 38863 12886 9670 5620 66107 65332 52938 77525 76928 89532 53429 96374 55098 75259 88660 92299 28419 18569 92167 32608 52512 29630 36857 6190 69435 56870 12405 59019 19696 75246 19552 10906 12327 21865 55903 7394 9340 44177 85702 85292 24204 54732 73675 34824 61251 64909 27197 66629 17799 64596 40078 82728 81914 25446 49368 33503 95985 65366 21684 35637 95984 84138 91419 59006 74234 63235 3152 86678 8851 1560 61363 78953 39867 29080 41859 86566 45528 11709 36115 20118 28667 98639 32123 60277 39212 9612 49199 33600 2944 88094 22341 17984 65524 55998 85673 55994 96656 82713 26213 89556 31196 10493 44571 15415 54131 31565 69756 90726 9143 36163 12578 6288 38765 83706 29194 44015 82372 33536 79492 62832 7892 86293 73932 44941 75132 16103 15394 83353 76247 38602 53625 56451 87530 11575 59880 22643 53247 96824 26190 15164 72305 49246 18474 59162 27726 89369 76811 39040 51687 65587 47304 64649 99233 31951 7102 7561 65067 86945 1667 54057 4112 78352 61740 28597 5132 99964 68803 66609 99500 77597 38163 69827 34938 38639 61486 96799 65820 4281 31889 29144 67257 47814 9565 42497 10448 81148 81917 49428 87213 6223 35983 77295 83056 39737 97849 51578 16715 45668 98228 30969 61976 51133 78268 96604 95861 84826 41683 48529 88799 20061 60221 89344 36568 94764 35140 33411 22791 6197 68665 44447 98120 71509 75864 68143 42077 48615 2413 61699 45336 44471 35654 81928 6155 11681 91596 68913 49585 84661 59777 67192 37445 73947 87359 90637 80454 53841 35667 18236 25507 26572 85699 72960 27041 29772 95203 90690 72738 11962 72406 34476 19136 79139 72247 57108 4821 4172 84799 74437 51068 85256 64857 58414 17891 72530 56177 29360 68605 39460 63204 85146 63220 11544 23165 9461 16950 5971 42494 2969 42620 4343 19640 87199 28210 84875 39454 91318 72017 86697 99270 42959 51684 59515 84897 66231 15753 4064 7123 93679 67215 76674 53295 46394 63674 44206 50340 46156 40907 91747 55027 96102 94807 67769 58319 31204 47266 77393 23151 49350 63845 63873 78736 92726 3257 24534 41546 40352 18204 34950 82692 56375 12901 37738 55335 11488 2921 72240 56669 1353 42371 69630 82087 43726 18146 85005 59865 878 85679 31998 17693 95655 16591 99044 34735 32409 40133 18786 44906 31388 38135 57370 92992 94838 12210 59315 64300 51050 44663 53764 16937 78947 57310 2519 43241 37249 64580 71922 24469 37693 24981 85020 77548 91150 25063 16192 25682 93473 79660 62405 86016 43990 75137 88565 87516 1390 36385 88034 85190 3866 12271 51671 90658 95864 31902 69655 42910 23747 63556 33531 50467 96662 15446 25574 18676 33630 8982 18710 64397 99967 37202 90504 38265 33051 72303 53318 97191 58131 20604 83439 14484 72595 2511 67624 9424 97194 62180 19886 1230 85980 88438 67369 16918 79321 15731 38714 53118 89398 24211 69715 69346 90467 22205 43545 2914 88822 84845 39169 46995 92272 65583 68181 31375 53849 71474 47348 34841 27156 54913 26254 42654 77258 40785 6489 78429 95296 13864 63572 82210 86159 27402 50720 59320 70371 20431 4262 17530 73700 86483 86334 64298 77129 6699 8530 20934 17286 63889 29319 85200 78169 70363 96564 79099 65809 69027 66509 98519 51692 82507 37947 46877 77871 89036 2174 64337 3556 59967 85592 13566 49689 91243 89829 48276 5953 20711 76711 56307 62486 25126 61298 57444 65961 28978 57168 12442 25925 69430 48014 44843 68241 63455 93469 51508 25873 46497 44961 34138 4249 15886 42111 49496 4255 93988 66389 19731 58946 8261 64341 44317 71522 66250 24733 11782 82624 47560 67827 29905 60267 9712 63375 34602 11924 13575 52265 81733 8663 61834 19787 90329 24419 11456 34301 37903 76840 54555 8843 61617 85729 48591 74768 96396 90556 49185 80326 33786 64299 77411 6512 4215 16888 64276 44829 43251 8656 78520 79093 23722 50826 50839 52507 8492 25504 352 90457 77574 91194 76821 61920 88042 45764 16884 4861 56648 48524 19209 39168 86685 5689 29399 84689 53308 81516 80185 526 29805 88820 65886 48469 87797 55228 79148 69816 22662 66851 91158 84121 97721 9121 85594 70197 66830 63302 18910 97529 2140 92031 32763 37574 11640 94567 23845 48932 2165 57612 79978 52128 53756 96838 34012 48393 28423 73808 40820 32717 63362 87801 10421 70890 83007 13583 77911 64862 81749 42490 56417 76264 75405 39621 50214 29139 7017 28589 50344 50439 85566 18618 69720 27132 14057 95362 6138 46443 21344 10756 41864 27588 26209 55283 59416 50681 34633 15410 82563 39254 53954 40578 15138 22777 14046 93283 97768 82657 24532 97148 7316 68690 18810 63398 66109 9748 89447 48708 745 26318 17054 63059 64455 72109 1952 60089 37787 98946 1340 44461 36736 65855 4529 73566 1241 18017 76858 73085 54166 19805 76195 51506 63874 98922 50765 60130 41848 42031 24274 53372 55864 58627 4453 38737 91277 2999 35350 78365 43393 45632 52251 50077 34556 68759 11585 53647 19531 61867 75153 83277 57575 20800 74761 11431 85141 76496 34181 32971 39072 72126 8299 27932 33103 31179 89173 36200 62412 34893 7164 11908 68278 5505 4002 48124 80737 86119 68614 83106 75366 57064 61620 70023 59902 11678 80996 13560 19 70788 7603 49581 93667 52360 59481 55834 90117 67935 35098 19416 56237 52484 28591 29698 80953 49538 17364 24094 27749 82953 124 34682 58839 68703 27108 76193 92579 94069 7376 67798 7750 56360 36558 39479 60745 20355 56264 22096 52042 94275 96243 52337 76054 71452 51538 61618 82238 51940 43440 91577 26563 8194 46473 52678 9377 96221 93197 23237 42629 45560 44126 33502 26700 88684 17166 19154 8457 27746 73849 5877 32804 78261 12791 88596 84438 81154 92738 81194 56864 57560 64546 52333 49686 19341 22292 64199 64760 74634 85298 33209 47225 17853 90512 1706 1693 75261 89332 52881 72642 80217 30111 8052 89136 40010 1814 63338 31883 51853 74939 53083 85503 63548 56147 57439 25533 8115 83014 96123 55014 22464 50165 17452 31525 77670 21233 57614 82162 50943 23195 96218 70739 48523 78170 36193 71050 10915 47017 34268 6237 29020 63506 28380 38900 87396 1522 88790 69162 47330 99504 71115 69125 56265 80731 90272 36125 3502 22936 2478 82618 66012 68820 72072 65797 95399 90470 41950 15883 50009 39286 29814 20735 22391 35887 36036 14871 9484 66538 42164 97269 81779 13305 30224 28930 87865 41219 34561 44250 59413 95863 15128 66021 32070 45887 2683 50373 89866 45898 40329 3440 93252 80686 75755 82867 26251 7200 98772 59828 2865 40051 31497 4168 6447 13461 61940 79496 57659 61405 35013 69266 2943 51960 2984 67357 93332 7336 87863 20033 84117 71712 31572 30982 3923 55884 19476 63647 52126 42068 16158 91811 77815 4108 50404 76437 286 67388 60243 43801 37391 18750 27757 50622 83314 38122 88746 24128 58621 7662 571 5124 3963 44878 98538 3842 15045 46783 33717 72062 56399 15135 81122 91692 32650 24734 98247 36933 21016 19460 48191 37593 10361 57312 9177 3015 14404 35771 69245 4966 43316 89960 13744 41833 30629 46449 48887 85760 52356 47388 74330 77193 37784 50905 39604 80611 14839 46374 64134 2214 89311 68035 33306 48145 68104 97624 90135 31117 33267 50816 21076 68406 45555 3045 3174 39883 95644 48258 12574 83657 19685 49225 32437 31778 81704 88675 61594 30884 6113 92984 34141 91246 39246 54187 64322 43696 22331 91299 60596 46622 27508 97011 55329 21426 78011 63606 5450 77985 22100 27106 36219 88182 76965 7976 61464 24517 52720 51906 99194 12638 12960 4244 89585 10854 23226 77662 70993 49667 2225 32574 5072 59587 40024 33430 11373 42377 42330 63304 88888 43843 8592 68881 97179 33492 43865 76156 89095 59185 9649 99730 45779 59323 19347 33122 47713 40238 7872 18484 82132 65106 65388 17610 83990 2356 47632 55890 85393 10987 25177 34745 1803 88450 72539 29997 9360 27244 84085 86550 75674 79575 93053 81228 92997 69418 36253 43591 11013 99316 69975 72744 46474 70168 42901 37770 66031 94274 62490 52067 27182 41062 10457 27783 34605 32490 33263 43319 61373 96091 41069 13905 87741 21894 86619 6487 23782 47401 71428 33917 85507 8830 21473 32831 88153 63680 9425 92790 75884 11753 21153 94789 19942 49008 96444 71351 96251 77743 7992 57652 40268 89657 84240 97369 60496 98165 50986 10659 71473 10205 10135 59258 25162 92123 40459 58763 99980 78573 51780 13569 84716 98013 88638 64024 66744 86807 76382 68477 63706 70311 53593 97105 98325 4724 60647 56736 59597 5073 14819 41874 14246 63667 49566 98521 94575 59180 4734 88940 96602 64792 74004 70589 59036 42238 60797 3200 36338 17922 814 25528 80937 32921 72700 66483 85535 50733 14934 92734 15728 76814 97080 19316 96404 94978 74669 93680 20542 69902 14339 89289 30413 51952 38028 74626 49965 32458 5196 68821 36454 81010 55028 83459 34496 69025 98526 35915 96298 56303 28476 95364 25465 1499 65579 20038 2424 86437 54150 45828 17240 83168 37405 82658 69917 34857 16905 97511 3210 65213 35619 71534 32351 77015 97462 16650 23262 90902 11091 13827 51920 98867 26790 56116 75024 99132 60444 58286 76135 46770 41427 2866 10542 59357 19492 50898 88355 11605 62470 84754 81358 1784 96887 31285 43811 85844 74289 24818 53944 68593 2179 43967 19965 38280 72786 26640 95735 75680 60383 53146 66401 9288 34481 53106 13063 64484 370 8129 15616 49981 9036 36017 99713 62358 2767 85518 31169 48499 48082 35549 51404 34417 85745 71705 53723 26999 51409 46035 60651 20662 74533 83719 43125 87479 96796 59721 27390 80161 88557 81804 25681 17198 56205 78779 72542 62464 84668 23200 73893 23545 51588 50940 14082 77658 91570 30260 77373 91395 66390 23362 51399 28177 7963 91147 20914 49561 34818 2915 38221 66268 47177 16117 51939 36174 82241 28598 46237 85027 16137 17765 62659 39537 48383 85291 97108 22316 51689 50921 46259 82035 49027 68078 27084 44381 48275 80292 52521 74209 3269 70108 72505 73347 25546 19717 46602 4941 9161 58299 73600 48980 19171 18982 99779 35186 79063 92979 59257 42487 71426 43298 716 68320 93787 3589 62753 47911 95398 77787 76260 46455 31678 50692 1188 57472 49502 44066 22482 28255 74311 73930 98440 24286 98227 27986 19529 52554 56718 26159 57585 29699 10132 45775 64039 28174 15722 58043 42488 53325 4742 91630 27013 29473 30080 46743 50541 22161 67120 982 29155 87553 1505 24069 200 20677 97442 50820 35348 80242 97081 5710 14655 79077 55605 98883 25438 14171 2284 98514 74717 26658 30387 32129 49525 81480 74122 44441 82564 28891 22262 73224 57517 860 73064 25488 34554 60573 53363 94170 64586 84889 84697 27802 73572 73749 97128 82826 11648 57446 55973 46140 95140 69590 73173 54740 75187 8613 82854 56248 16996 34977 36371 31612 51877 7562 68331 75183 36563 80065 80487 76361 52471 1123 40679 55550 51524 58754 28976 72587 17881 1183 44290 36616 85910 20611 39757 62305 4386 17712 30437 17058 96410 80010 35645 60216 38345 86062 44295 43239 5678 81837 80505 97084 67614 41985 76474 37293 92746 28387 65453 98056 83752 47204 58983 33493 74109 67589 42095 48462 67630 31897 66318 26970 57578 5530 73114 40031 83654 87021 20978 52381 25055 21746 71756 80624 75165 76934 29339 30132 31080 85214 43961 73866 47172 73589 44340 63511 74632 41764 19374 22760 14665 47559 28732 67574 70077 68307 34227 32187 85277 20587 20880 53184 6246 73957 93232 89843 46823 90291 40624 78035 94371 99503 6671 43691 73239 7986 54406 31867 38460 56256 62768 62456 8374 11851 55270 96714 49381 97497 69463 76051 44766 91836 57033 56174 50217 14965 82277 90140 56837 95565 40280 87975 1060 50385 57129 90195 74513 47277 82596 19400 49374 61195 58910 5044 67310 191 84784 73673 99482 76473 89527 28604 29902 33439 8301 76535 62214 65638 25218 15898 58273 26819 89581 15691 76199 47436 2981 69673 14545 84536 62220 83211 15632 23263 98183 24505 43996 20380 69894 56487 28096 65256 33391 55681 81332 86055 87009 26000 95897 63041 67636 12878 23213 2755 93313 854 38554 75638 34385 26809 70379 7763 78369 32510 19704 7491 1656 51302 64070 67155 24904 44255 98239 66683 17652 59514 50948 96717 95094 2980 50520 8894 18036 65094 78689 58598 17421 52766 60724 2612 53668 76494 5547 51893 86075 27330 14530 19509 56022 4278 78038 10827 35027 487 36256 53420 89223 32199 32654 97130 8204 66088 77084 23895 9935 11573 79208 52602 40139 94483 24606 64439 65576 24205 29977 94750 87202 69577 90801 71364 33585 41457 27366 67919 98872 92913 79000 76628 97905 64650 98360 22404 41206 70234 72231 44585 78099 59425 20637 71423 24921 93571 47265 63150 19475 37427 56081 13770 62581 45363 95178 97989 99934 50461 6382 28400 93945 2085 70429 92198 74808 11409 67901 46306 86292 38380 11075 97316 93616 33538 82356 67431 3342 1319 30998 16702 87314 94323 16953 8991 21306 37322 60657 13358 48609 81513 22418 96018 17653 23015 48212 68111 60140 56545 17236 58578 76710 84413 67016 70600 39978 44529 88851 80650 28754 96003 9756 48920 505 96061 24772 79037 49716 1094 12389 15491 24787 7755 85096 54557 87187 22862 87300 78881 4915 56674 49120 8174 48619 14895 80319 49473 32016 44626 9183 87824 47408 59017 10598 93933 35211 86081 2229 9751 18136 83084 33813 14009 83847 95617 57005 56519 48774 47998 79287 86414 18380 48716 79742 71365 10731 6420 5013 78014 31941 47089 95154 53570 30133 10241 48704 25965 84690 76206 22406 84603 22901 17041 57399 8473 22496 76985 55320 67060 23084 28253 79524 97537 72806 35758 76855 24794 56742 311 93993 83700 97396 90053 54071 25632 61581 98436 12358 26180 73845 65679 58655 14634 25640 36466 52900 92095 99047 15027 92011 37723 54116 5328 39192 24079 45199 12865 46915 19838 38991 15493 87750 67337 18461 27387 19520 93478 50701 8262 25384 43014 26807 13867 14066 94852 79087 1671 29435 40194 40603 40252 5210 30296 21226 41413 38258 34083 12143 44627 59802 35398 10524 15232 15628 75126 90944 97162 99424 20817 70521 22759 57010 70888 71764 3530 21018 37755 46832 85917 30635 67508 18617 31281 91110 51887 4301 3541 73138 70934 58767 69087 46766 1682 40237 65109 6086 5372 54129 12226 43454 78330 74328 4890 16114 16065 89819 14620 21710 1701 68060 57094 24931 37542 61318 36116 39209 19925 28640 34058 3998 94595 60705 68977 90663 36539 9522 53826 75891 52029 72362 37501 71061 55385 25399 37480 80240 27335 17960 16835 70111 6450 22507 88702 90127 70933 98968 51362 29941 61446 69625 13737 51105 62128 90780 55062 37257 15953 67628 24937 57927 60969 36202 31447 14033 91667 40988 62550 8602 7275 74911 47312 56821 4144 98564 20404 36451 6225 24408 70081 85996 97884 89225 40899 15569 81562 58702 96356 75660 73974 98935 1741 36496 53950 96597 56368 62108 88504 77347 33102 43 74118 30931 13500 75764 85554 22322 99409 92231 78943 56660 11707 33751 31406 39989 55530 19495 68057 43166 31241 48097 84999 47138 57445 85738 97805 56892 79646 71779 1689 84842 6963 90550 50539 65555 28112 7051 6958 57507 15257 70683 60378 44928 41220 41579 53538 34748 90655 45733 23638 75771 28800 69406 31294 74528 58837 24331 88394 68971 41825 93816 14402 38440 65551 44625 36730 72229 62039 48262 77264 37272 10000 72112 52290 68628 79216 15568 85249 53695 71200 98048 81522 94996 69271 86896 3567 66350 20103 84334 65331 98400 83523 7267 78126 48148 95830 68725 18060 71045 50619 71203 85500 56722 94494 24381 55356 99138 91104 3182 76353 14425 64481 2586 83221 11131 12798 11845 32202 84681 84472 30562 56020 13547 54488 52267 55189 84517 14940 27129 26968 88162 35475 80143 11519 2709 10436 42585 46369 52560 4434 87118 62978 73417 98877 44896 57579 75979 47023 34874 67883 29560 754 69712 53348 8416 22543 67262 64665 16248 29637 3831 88195 27997 29404 73687 71812 23163 55029 51007 85803 11974 49455 17809 74596 78724 5617 8976 36844 5446 254 6750 25225 28405 20890 75607 13122 29044 51125 74749 83851 69364 85753 74136 265 99066 45754 48890 80219 26867 26157 42792 30507 75633 89576 45207 51257 82906 11467 72338 91397 58738 28031 91582 84364 15614 11820 9182 17906 71139 16780 45624 4974 24275 99882 28344 16701 92237 61006 86115 42405 18232 55607 75521 36926 48059 69529 11261 32929 53281 43397 83599 38259 59178 73276 99567 78146 70745 85417 22295 60903 59088 46406 54348 38226 8001 3659 95417 61112 26406 97503 21071 27648 77502 7884 81404 69534 59862 75217 65757 68935 92727 57778 67445 46874 93767 29757 33685 84995 25430 18318 67825 41445 84755 21723 32914 18263 87245 68504 51628 18500 31450 28424 55195 5912 84356 31610 63203 6532 50497 54428 4793 22649 66009 10156 45127 43044 67646 40700 39899 17248 21050 87242 36390 94790 66832 77715 41292 41439 61099 55995 13605 57995 31372 81859 69897 53339 48632 47419 78644 41389 4028 76896 47575 13814 49100 63497 67175 64765 27894 86695 77401 39000 17146 76298 88774 23776 31300 57443 1860 67586 36245 99925 96047 7178 85109 1670 99304 10275 12624 55965 25514 40175 14395 84001 93985 60875 80699 81870 51587 90493 15423 84329 16629 9825 89478 45960 36056 12318 27660 99061 56351 92878 34685 61545 61114 63930 3774 12873 47498 14796 49079 31861 83371 55979 93755 53799 81514 81701 26089 1626 788 66463 92787 83458 63249 49208 10963 74028 96082 98806 62614 3137 73769 55348 52727 65424 67182 27579 31445 55077 2106 81184 53040 66417 19817 29084 82289 96014 63359 75854 5943 54279 53592 32846 6169 14681 42993 59148 23479 58245 86583 82105 87073 18411 21646 76761 2017 68195 32114 47947 62288 96256 49261 88077 70566 88354 60595 18064 63611 4847 84780 91200 64918 263 7828 14136 67003 37277 46568 76283 47963 21062 23766 33666 88363 53052 95665 34202 32796 35715 25046 92073 98918 57523 44716 75783 69558 35327 33811 48 39338 26142 96440 73011 81531 76184 99577 42146 94372 37749 36734 5288 72618 90378 42515 41429 85631 80215 73004 9307 55656 37828 61434 11083 95962 14831 57733 33627 33820 97256 76090 3650 49405 37317 62179 8114 80632 31501 80736 34594 17657 29356 61566 65922 2345 14603 40097 90754 27307 38156 55972 96607 94874 89345 86754 42218 178 80066 40055 45583 59848 65473 19271 57418 85429 26132 71335 19999 90178 58005 60695 17945 12646 48223 12132 8449 75442 57257 82217 76004 89893 56988 24143 62663 44211 56586 31206 85117 27597 31503 40633 87862 92500 66529 421 45412 30032 43749 98471 22368 62177 52221 76723 86229 37537 19527 9174 35504 21659 40722 71487 77849 49293 79132 43723 88285 82963 93063 55045 24574 63242 6221 92924 2545 15444 13567 80152 25257 49130 13512 42924 60404 30114 30284 55663 61820 69401 85385 58315 70740 40164 77080 62906 12807 94846 2081 53599 26432 7415 99632 93903 21265 97800 8314 40822 44379 87 53303 47714 53418 32103 17162 85926 65410 39576 78668 74482 91096 21470 9142 40649 33092 16962 88674 52545 26450 65688 53785 62393 16244 46362 30650 48226 77121 44875 99421 68445 14680 15841 16407 20425 56553 14165 8972 2092 57963 38426 98088 46884 24684 94943 92927 25292 6326 38930 21982 35852 69299 54598 10983 48010 86344 8850 38751 48498 74558 2790 47574 93909 63778 47895 64231 76053 37031 13543 90069 99852 7292 81448 65370 47825 42759 38535 1334 88847 44817 29809 75761 72044 36532 19655 84270 65034 88053 5504 2463 22814 67641 62063 14526 30439 32364 12049 22454 4469 37320 67461 2507 17936 850 26967 58778 82479 45092 82554 97991 51323 12589 91224 74875 49940 72796 65163 7841 5880 79502 40882 2286 11658 27281 40926 59690 6508 37265 53002 48669 97166 1635 42291 50078 24590 5720 74438 71234 23806 75870 38052 41197 45855 48319 32168 57321 57623 35848 58835 16917 71982 46965 52399 27429 46818 63091 47411 84629 97990 69052 67068 85854 48702 18548 58660 6373 27799 53720 53696 314 88633 69754 69482 89523 23953 31642 63996 92386 97464 44373 47977 77292 22969 75471 75055 67284 75130 15475 72283 55765 42358 46659 81371 43638 56577 16501 94568 18819 88183 22249 99026 88352 71658 14290 43421 83810 23037 9676 69597 90238 18465 12563 24973 36265 91800 7388 34523 19920 87036 61334 56495 4807 41224 62933 49274 19485 72885 85114 59998 54532 21919 51465 79089 82091 7729 33856 26006 8911 91220 22763 91017 93093 87828 80844 35666 82166 38364 6599 18426 79255 6730 10674 70162 75089 64577 99515 3441 93225 44242 48852 32158 50810 97261 62501 51073 79639 22664 33677 27703 90708 93498 24595 29793 57980 16617 3357 9783 17343 84300 18561 89050 55604 18429 2887 27843 39171 91994 99112 2690 6354 69890 23209 74119 72175 10901 74955 39198 47491 24521 75193 97383 48170 29198 21776 38776 31855 97390 10640 2431 39119 71470 16904 29552 89857 91301 29780 89458 94099 99351 46038 59420 42150 32851 62144 44111 57040 45263 34678 5421 95123 63026 29611 42718 69220 34631 57837 98977 52395 88704 5686 17600 83133 73776 89708 27615 93503 37783 45241 65197 72254 28977 82807 18807 90713 97867 40334 10060 9973 10526 83398 97031 40392 22077 37419 17077 47830 17636 35814 6095 78649 61070 1882 73586 88927 55146 72830 56124 89079 62616 9568 99266 49255 18039 18763 32621 54368 15827 37001 7060 63023 24295 79991 13100 47614 71451 17379 87409 40382 58941 13212 86545 54827 4442 68479 57913 36842 66365 35338 38414 81234 23719 41997 60098 86324 43377 21053 62105 81244 29109 94008 40646 34752 22330 27355 27432 75396 87526 6084 2707 5254 95058 499 71538 27147 61412 67448 2856 519 21958 96561 41791 75828 96534 24970 76085 94647 46879 52645 737 6621 28858 35312 77473 97206 6278 86560 82338 1584 33317 95108 82683 41029 45019 22687 43546 18639 19141 64436 37467 38653 33049 28814 1582 95652 28413 363 21706 83556 63127 21486 59960 22910 77363 34524 62866 94561 90615 51502 82580 77465 27680 76664 12770 30458 97435 24486 75765 48594 88777 5233 36856 45818 64802 17555 21630 73576 22907 72190 96087 21806 34691 39669 88635 89461 99719 24146 23224 90519 9766 90543 54672 62011 51839 2385 88373 53091 38062 9176 60648 17232 1175 79487 81226 70708 97052 5763 88267 91837 45454 96733 60192 57341 159 65867 45958 72869 66878 23729 3431 39749 52065 79930 49472 3387 10552 7519 25214 30095 46886 94648 11228 63109 81436 22725 6765 85315 11107 55111 45185 6042 2096 14673 68173 49042 48085 74867 86961 96326 76013 41005 79221 21857 11223 89563 16774 62121 57802 42392 20781 45479 86233 88335 91621 3216 18961 15254 56951 32836 10871 1311 97040 35031 81258 17123 94920 29787 52508 5319 88294 34465 47917 72343 10510 48217 68314 14463 25969 2207 72614 99144 22212 73758 84440 41522 76663 34051 95512 93880 64623 50003 53718 23023 48154 55860 64920 96913 70327 45400 32125 11079 7264 8645 2751 44708 40495 27794 36845 64872 50580 42460 75427 42608 35981 8942 90617 494 93574 98389 62317 10604 11365 29424 25249 62131 88456 46099 62948 46411 3125 3160 65558 37524 75335 1556 87799 33374 61916 80417 59905 26818 84387 46670 77082 50310 60487 17905 5532 74758 45587 78441 44556 49028 87661 19830 53969 23532 71389 20288 2156 15528 66741 14825 1925 58097 4383 17295 80092 38990 41000 48718 26665 7883 29797 81090 78910 44426 93671 77666 21461 81129 16587 56040 4174 3156 37222 32296 89732 1285 14391 13643 51755 67018 9011 35582 35881 63093 16800 99111 37549 78074 41968 71560 53034 22143 30155 29641 71239 24587 59097 74651 40094 90749 8004 30343 21218 95194 34467 98354 30657 16524 31334 16349 86613 59966 20512 67474 51823 2197 83208 45550 97033 21001 21824 47701 59394 55425 40283 78274 46179 13288 84937 68095 35697 30676 99583 99006 17930 79337 20905 43284 76582 20482 50135 70989 12814 23098 76033 15105 21704 23813 44430 43056 50610 2889 44881 1199 84750 62885 39740 98534 29730 33562 35865 17239 75904 91463 99823 49168 84968 82399 86061 180 84215 74914 27787 79766 17834 60118 95542 63932 72033 80871 26551 62066 10969 13342 79815 85533 2855 78127 65998 74474 15311 28227 70041 96368 40095 36797 22397 61602 36626 32568 69699 66536 14443 48318 27069 13032 86728 24503 39778 19108 14357 61959 95321 23942 19693 31103 31894 42909 56620 49354 92330 94668 56942 40885 766 32909 78772 51230 58698 59102 65881 52146 89052 61524 10375 35352 28688 30929 73767 18830 76727 34581 16320 96616 82850 99459 42978 4297 26014 17873 57617 75201 82644 94325 29853 21497 12702 25780 37892 19591 34290 42777 25932 26571 43399 71137 31926 38037 54293 42027 34718 57464 61265 43183 75991 52345 7586 50013 44383 31478 77414 7175 65051 28762 20700 32609 77211 1865 65070 54961 1614 77966 31422 96142 76347 37704 71154 65817 72506 4457 67792 15786 70935 85088 31584 54461 47944 67006 32281 69889 52020 67830 65978 80743 4247 36231 98160 31541 97598 28932 77360 43632 34996 12387 73164 83017 24452 86853 57492 86511 41657 39070 39728 28808 70575 85118 78029 81172 91208 62993 8801 30765 81993 11888 49721 40607 82223 7685 14636 95020 28690 72171 48572 36229 94882 9750 54665 39771 74488 86469 75704 25662 16098 32541 30587 46122 52354 27982 98998 3273 23753 70281 21067 72483 9623 74732 29041 87837 16059 71279 26289 18762 12902 98780 99364 77908 84448 14208 27446 54093 67082 24633 35691 37425 75371 24628 21462 19162 63722 72926 17208 49510 28888 44054 37525 95935 93214 28656 21872 92782 61039 23187 55909 84257 38302 54545 31457 54317 64339 25487 11193 73609 90034 51746 26696 60391 42931 15158 5146 54985 20055 64362 45174 8081 74832 88286 94863 43973 94352 31607 293 80993 19602 53739 67292 38278 89246 38976 63491 60458 20107 28139 75252 61329 72276 55881 46460 16130 96637 2762 71547 68350 93306 35527 20540 3251 36784 22792 91279 78877 12971 81058 8964 40875 59490 75544 88988 22992 17751 38558 19456 3555 79261 42100 72238 86544 53430 24625 21677 5007 25051 25473 48870 9343 89403 1825 53716 88074 35168 91832 50709 1393 18344 53458 68450 26402 10974 23920 48613 66678 84757 89303 96143 68492 32180 38285 95289 74451 50288 45719 98980 42199 95785 4169 79762 8910 93414 68603 26171 8999 22853 61458 96258 26953 28142 26228 1355 65678 18538 48338 87955 42210 37305 58748 77429 91444 58220 19099 18689 87989 93497 28094 15060 75899 82828 22871 64250 72969 31378 89414 47432 76634 94529 88544 6523 45663 84558 67753 54504 20258 2711 23571 14367 74138 9989 73789 26797 37487 81866 76763 323 8470 10704 81918 10988 4797 96154 57427 32554 13766 79030 7891 47086 8002 80637 53343 31970 48490 41162 24578 43617 15088 51163 61455 93194 73810 39777 2393 64871 22086 71571 75969 96853 2429 71985 27545 44272 15802 47757 31381 87057 70369 59706 42941 23063 98335 6672 58889 6451 56665 17593 59915 45755 2702 4921 49706 77021 67865 39730 77786 12334 72346 86827 59253 13629 28996 74404 79687 58683 59426 74620 92375 9327 66196 63911 54733 53055 12128 57050 16368 89348 58041 38640 23517 43130 9019 63340 14235 50801 82313 24497 21945 45364 29377 16655 83742 57727 96636 33706 29301 44904 82020 26417 88726 46407 39934 58787 52785 84831 84775 40365 39689 84522 29557 84563 97860 47278 47600 18747 6803 77124 83630 73097 78988 99464 76171 56221 69672 56760 31849 6470 39905 62124 14256 68842 32340 76280 23141 57053 53877 91627 83443 32770 58055 59168 7873 99072 35907 81350 75171 73241 59724 43109 33711 51714 84741 58822 74139 96999 3557 66143 93840 85433 43831 73024 68265 51863 10487 474 146 24070 68818 99600 64424 80521 20129 64875 54028 56623 69234 81613 46676 42663 63705 52094 13367 77932 6122 38360 41406 5497 6329 98421 98669 66070 34309 20768 22083 14086 46577 95264 9389 15044 46370 36400 9875 76308 71039 72955 68344 51082 49401 86820 25618 88120 86505 36297 9088 2076 65731 45121 89219 22028 61579 90645 81281 30206 84783 82721 58522 66994 70601 24504 2732 38575 71578 26847 83425 85557 60245 49283 93219 5489 13124 20426 52866 70227 7510 66167 17522 48375 10354 27246 39575 10805 86851 96408 45369 53864 93191 37106 10712 29689 58353 85099 96299 2399 73179 37021 12074 73613 81966 31413 43862 59501 87800 23124 32754 58995 69119 67695 29702 5949 57216 18908 63450 54163 44660 99809 86328 94464 98723 29205 30808 25254 28464 65199 65860 48205 63564 14803 81116 63914 35994 10117 94754 62627 62561 71476 96069 71836 60893 36101 78422 40613 46022 69909 5468 61208 78535 20150 62661 15017 38641 34360 31496 77638 41891 87371 5642 77260 15271 57724 93435 84972 49442 26386 68929 88765 93713 65737 43887 88423 27765 1113 93439 72776 90965 90204 1386 18645 76747 55799 38464 29467 29330 2352 47775 62127 14359 55669 34296 21429 47132 55640 36695 81564 67 31965 38672 78568 11321 69840 38186 45794 12117 75284 70146 51308 12890 98479 1590 12794 59385 70212 65645 48641 76629 92906 58817 71938 83813 50109 93187 79319 94700 32648 55563 42709 16195 31252 17339 7490 33016 99875 57145 95214 41321 64126 1239 85739 5362 86676 44371 28434 4205 79335 91379 775 13035 94062 77444 83304 85971 12148 4330 92323 64969 28000 227 90513 369 22011 62023 58923 66809 85900 5289 96914 62455 48513 21862 86425 25203 12182 21656 84960 32185 24046 47223 77649 24594 30219 49895 21152 68472 60565 31199 60974 54699 56363 65075 93508 31974 36836 97323 476 88593 84046 22556 93421 6863 49125 51436 51627 55739 20420 44421 48787 64085 15247 76572 60529 13775 41444 20889 64319 98755 41119 89108 35221 8584 26816 67017 89462 78278 85664 44635 25767 43814 26478 79471 71406 7461 24966 19403 23669 3833 12141 14750 9626 83798 19951 53721 63785 94166 67104 4138 88241 97341 5305 81920 97683 24019 66660 8648 8529 17756 35231 26436 10948 52959 29114 19415 96147 91559 15833 4240 87813 19390 75759 14852 44685 12615 5762 16986 72319 65078 43134 64464 3996 19156 50551 75078 72979 59153 42677 78860 55508 27059 14119 64391 64077 78675 23257 71046 1177 64881 8493 4086 44387 71514 15134 76776 95141 4522 41819 42850 46630 79922 25062 8782 71223 39549 37717 73717 23378 59141 21297 60788 68369 50864 81490 99710 5190 20548 92793 88865 67188 43077 71416 98938 33793 5531 48537 59137 46334 72272 2124 88662 31815 54568 2120 16015 83480 31483 1831 99054 64869 1961 33095 85811 11200 9726 99747 22805 60706 54251 90159 87646 34160 18959 97154 75568 30887 99950 87720 86711 91380 71353 1871 29450 4161 91482 96776 8937 33131 58036 60634 75338 49154 68012 31592 77995 17561 99473 44754 73142 16685 70623 61052 2261 18519 9132 80562 97930 35158 92917 92388 24941 87473 17900 123 75314 88681 66924 81134 80986 88609 22148 45588 68259 12003 66320 36428 68249 8892 78561 75973 89705 40557 88204 66585 2951 65527 1186 61487 68907 60290 38125 68367 62298 18889 1059 12955 2551 94381 85947 86795 99762 29260 51186 56734 1700 42756 14252 94933 91778 63407 56853 16799 43383 71214 93564 43051 47356 45992 54450 43658 13617 15085 18864 80062 98334 55169 10376 51547 56079 48092 33126 97921 82947 17913 15682 20639 45734 48856 93062 15442 90696 29672 17194 28445 49796 14535 64599 2144 47659 76391 41157 37746 15575 3815 56250 51397 63085 18212 89795 54265 45995 90667 36547 10826 29185 55520 8346 52378 55561 90039 4535 8385 52702 4260 60456 69263 91283 65283 11861 75226 28364 94201 75978 1322 19369 42255 25325 47270 51548 42794 72586 32248 84894 66776 89390 56 38436 13208 46611 32897 1037 91077 66693 48222 22605 81791 10577 83065 33297 57280 95988 14565 12285 98732 46075 40510 40581 3096 26076 29939 17380 90339 66273 52725 95209 93071 35251 74997 64486 2290 6037 82800 35004 67041 36686 26704 19681 95432 46225 19784 36597 87581 32636 9707 86955 45917 5482 10009 23041 66603 42285 78423 70420 92410 28790 65833 72998 27225 90627 3616 63927 34800 28881 30103 15245 94501 63162 84181 61177 47275 18105 82377 21920 47829 86 16433 24663 90439 70142 57944 89294 46013 57023 69838 47567 54176 43191 59590 38923 87515 87310 13812 20152 49448 95977 43931 53637 22520 20178 45017 81679 11616 85937 15344 98726 9988 9812 43736 56047 16185 67617 95527 34979 84819 8044 19337 84542 81433 24947 18849 30347 39844 62815 12015 40985 38701 77600 94602 92313 24436 79771 19821 69237 73657 73791 8560 82321 61263 45895 35991 92450 21839 2713 52322 3209 84081 77467 53285 38363 12326 38625 66972 27459 68021 77371 42908 24318 78940 6870 50119 87742 32735 48165 77955 31954 56858 24664 39389 11853 80440 64081 17427 66015 32997 19788 28950 87985 56119 62222 28971 94661 9860 47268 24418 61788 50774 32328 77032 77960 77845 59878 32946 87289 44526 33033 46110 68508 4032 89900 94020 94509 66747 97420 24584 53431 14640 92909 25454 60448 22886 85202 74992 97301 52698 15648 25587 64305 12337 93175 50137 87552 32910 71483 98448 95041 485 76108 71434 32961 16697 66739 54974 64401 71294 62828 88602 90021 49078 48457 20970 27491 83544 2486 39639 40769 41714 89852 51938 10904 53768 21540 4066 95662 23287 79559 25095 35874 29748 76991 6667 24301 63630 31253 64037 58957 63794 93871 23077 46169 49529 33205 28137 18969 71195 2328 47700 18968 40335 30595 68251 37995 64159 66420 66303 5255 504 79092 74108 21148 83141 83372 64465 13945 31295 13877 80036 44110 9167 91977 62089 4505 26839 46163 10735 88640 93789 48507 3488 16258 48575 64786 15968 33708 17053 28175 56210 32854 98012 85633 73524 17314 87102 94622 70423 6929 24123 50209 22217 64705 57151 51420 14336 75528 89995 28815 27328 74496 30735 54264 53910 91333 208 76355 53779 21292 25920 82796 56206 85059 24216 76938 75775 50016 69323 90622 11236 45222 18783 13817 45673 98187 26545 23661 69224 21310 41633 12516 11829 81881 9005 12248 57528 38682 87566 58224 22195 12670 78927 6754 97903 38760 68928 10011 69684 1357 26614 47983 30217 40477 53559 78083 97063 33581 27152 93810 20584 50092 80058 21235 6961 98234 83335 38048 57185 71795 87183 24782 6675 1251 3727 28504 92967 50900 34609 99670 9418 89663 59018 49030 47383 77056 26323 89118 65350 41917 92484 11533 63357 49424 53031 10459 67030 20385 90503 17525 53676 61824 69713 8965 63104 5181 38173 12419 77458 37019 68126 68159 59115 67914 6788 44079 65460 92034 84708 32352 89730 90595 35767 27347 93000 90404 12109 19172 72782 14333 72529 43500 94024 13429 76058 50913 37463 67882 80919 3470 81909 94394 30557 91798 22094 50633 14387 40322 19224 54945 57186 7240 25252 79229 78924 7253 57589 81337 10804 19734 36964 83252 35390 28821 69554 30683 45189 39 37931 90366 77827 45289 17299 98161 38480 77014 96632 16246 47976 74420 1475 21732 88754 87333 37356 39317 61249 91544 10993 32646 85651 91345 79753 71453 7530 21372 5107 31499 73529 59344 90097 31140 24878 69752 79397 96548 29623 26482 33464 39775 41828 66762 43076 60311 81265 43006 59016 51809 99156 28631 99673 65979 24279 41152 71152 17309 55750 22166 40492 89647 7847 32825 11940 91452 29063 40362 98329 25230 41022 69055 31349 6583 47727 63551 77740 10845 59233 48719 36381 14795 35868 45335 97963 99230 59511 15149 33458 67395 94460 31561 76314 81979 64216 48415 27989 86574 1858 14264 26294 72890 72536 92974 9518 47671 75807 35772 21866 78186 61811 87749 75204 56500 54981 74429 6564 64822 88269 10041 46289 35621 12836 33225 44473 78850 38353 45880 60042 6552 30008 28361 40586 90176 72227 55851 10647 50329 57568 37217 81434 96823 46959 57236 23927 22797 10802 42148 14077 3411 74235 13042 23384 23881 7563 72742 38143 64478 99902 81426 95170 11234 22450 23354 93538 85580 19553 80088 57835 28965 61035 83557 58842 58230 47233 26972 44664 97336 16377 74514 40263 92177 16177 10339 14532 30082 47141 65887 87155 55740 42802 91250 91583 84416 64296 52167 60360 86958 84255 89265 98596 16108 26387 20429 46153 40083 50321 42686 9292 44706 20830 10378 17165 49715 92545 77081 10600 16444 66981 8677 91361 41832 44025 75626 60633 75686 11954 54790 151 76792 27923 70042 82934 6930 98253 1638 82106 11369 13022 45781 257 91428 59169 74002 68611 22922 64086 74540 59446 69526 6970 6937 66189 64317 24131 58984 42207 38835 56585 44189 54546 52104 44577 98913 98646 36151 88230 47030 66060 1874 31835 45334 78909 381 73449 94666 54146 35310 88387 38391 94676 87555 22786 72392 43299 35053 872 39352 13878 29625 21818 34346 41543 16242 67651 11804 65093 9309 42083 33619 18855 3453 65907 13310 53801 66590 87400 40937 54421 1077 1098 61738 73813 41282 24178 94356 28840 22107 82108 51402 44960 3121 29727 84326 4964 50331 75329 10746 47104 56629 17224 15785 15823 26662 44780 78569 69404 35333 43099 47894 79486 91501 47627 63477 15031 36635 10405 27569 41262 86281 39016 55543 26269 29214 81486 47619 21022 62855 19747 46168 33082 99773 38799 36406 56927 45984 92833 16363 65795 95739 13337 64893 62549 81014 22025 52817 22339 4259 81576 95981 29867 79908 91423 58743 52701 59975 75423 61582 43945 79059 52347 20555 83244 58259 66866 42965 37049 20083 78481 5490 67723 84497 82075 8989 336 54563 94829 97271 77434 79219 30944 33403 27372 88673 61789 27367 69668 28650 39822 48883 94042 20145 39402 33828 95510 96161 24458 91716 80672 50007 25768 30990 74682 84048 98049 26733 90940 99002 41346 50434 94505 1488 99586 4379 26871 4600 6660 48219 3849 98637 5197 36124 74469 33973 66183 64376 84820 12212 91568 15483 3655 32345 27453 65745 39453 42075 51075 69968 33022 49684 66290 94672 54449 72691 79074 74747 25820 10472 27670 82738 29700 67361 62612 88899 88141 65119 37976 26274 41271 1414 2139 83820 96793 70699 9090 55710 48614 39446 91724 60602 82810 596 68555 28059 11334 71186 26281 70055 20953 55439 90303 6183 345 52205 6974 68777 3289 96584 73799 81824 76413 34515 28450 80723 59404 43417 50503 92183 29165 37187 57711 22552 31536 57931 77431 35583 13954 20659 53518 87079 82985 13115 26003 85872 13424 5269 22737 66650 85834 61046 31879 53761 73202 78447 57417 2601 8504 58746 20517 99561 47760 28415 77402 90748 28268 16254 3029 32667 79725 62075 98659 32809 8751 66579 6807 37578 79749 51310 81025 30062 56333 96162 9797 37896 93859 54773 76459 38115 67327 16690 70247 43364 41281 67123 82161 96942 40381 61082 91474 68484 14102 88169 24137 61191 21832 96001 25738 4182 86755 26449 15900 53330 46197 75815 83433 52442 96910 56298 48769 11324 59236 58000 25989 48299 50111 72605 87172 48580 33710 24992 4432 51033 47665 19694 87936 8996 12273 80391 77044 72146 4830 56462 19205 43208 95065 25601 80823 75032 87668 59274 83694 35949 23375 24741 78574 24156 50079 1252 40008 49195 23514 74274 90791 38069 67773 67429 10012 83212 52863 14543 4242 93323 92907 66194 97891 44056 68600 3856 56342 78811 82491 72102 65704 69478 2041 9429 7995 91128 97428 94644 70552 77119 67522 23133 4181 79532 68666 75349 87150 54183 18080 79192 86190 61806 80850 81015 53596 51426 59785 66120 23559 33319 63754 93326 7694 14513 49211 7020 91739 39502 57258 70594 19848 52335 46164 28020 42209 59712 93594 13278 33015 20746 71405 31692 84363 47872 48508 72981 33198 12482 91976 97580 19012 45552 26994 97235 14958 53274 92128 74048 26360 28622 54213 52611 27440 62154 42795 87148 23334 66779 75379 8481 49605 71447 94685 67642 27992 51112 25269 5524 96961 17755 84704 52805 88305 68639 23312 141 61353 55512 57934 16323 54572 37555 81597 58183 7451 62074 3503 95898 69411 40475 16054 27888 21971 45816 47084 90602 97413 13914 34462 78541 36802 83581 84636 35985 81185 4117 91426 80552 59698 55336 19292 82645 95891 90418 32395 58749 81812 7524 57122 43442 9338 99716 13347 22019 62613 14318 66261 21838 75162 72397 40692 45492 92005 83986 57272 90810 82611 5927 36030 13496 80938 24294 90761 45495 80189 22701 44937 19780 83385 51461 3492 81075 84921 70732 75431 42379 27810 5701 85330 87286 40790 3591 13184 306 94809 33139 86521 62567 39093 27549 85548 75419 18200 84477 53992 41079 7633 32498 9536 76233 33977 67465 58368 66684 13790 65386 78057 77038 62656 15641 3606 4776 13459 94634 44657 8570 97113 69918 56544 87470 12296 29592 4143 33372 34431 44217 65297 95835 1962 37933 14746 79735 16938 43396 18154 60229 75308 95409 55674 20767 79036 31583 44580 59202 95490 9716 29407 25317 25919 50307 31494 32298 66827 398 4929 12528 46727 46642 6142 69041 95038 49031 44968 97288 76508 74736 55460 75879 27032 74463 34840 73133 57 28910 30636 32728 18759 64693 73968 72921 55432 72203 31051 49172 25081 17047 35163 76850 3927 83726 22420 26772 20875 19077 51828 76555 930 62451 30713 97813 71532 10103 58327 9646 84027 16958 28547 89758 3267 11250 95765 12047 37873 321 2203 29412 84740 3807 10928 16515 21641 79739 49214 75645 92234 42315 43889 73853 33219 19609 847 96346 87450 5868 91912 38105 60699 52227 46205 49062 65557 99393 19051 74888 48707 28795 62654 99429 86154 16579 2477 13319 19953 58344 56339 8143 646 73646 98820 6823 91145 5866 81796 1544 26602 98909 88126 73259 20578 92079 4977 17946 91133 16602 62183 38109 57440 70690 26415 58114 18141 79332 92239 19422 31829 94467 72837 80678 57219 43510 33862 71586 57324 14842 81865 30116 72781 71391 32867 48057 52597 66702 68332 50612 61201 32438 57887 96825 48178 57162 75974 62546 42311 68420 47719 79434 6430 26538 24893 30684 52971 54737 59192 32784 10586 29219 35776 13522 67344 95352 61741 63968 26137 86571 99627 52430 56564 29790 30622 58727 42339 76951 29886 54186 13253 65160 55278 79556 41462 38662 50284 52612 7697 78062 28496 45959 53595 86518 43648 11393 62646 71283 40304 68486 55312 17474 54939 71336 7723 71891 16123 41763 99294 5019 55443 92759 50238 7065 28634 95229 60356 475 59173 97709 99868 40565 46331 13538 80250 98206 82350 6633 60778 84406 70684 78871 84978 71325 53674 47716 37952 96199 70779 55702 37448 76560 13188 77054 66056 90429 5911 91404 35472 49209 92586 91979 14786 85207 99148 39671 73105 32306 49928 35623 68019 23780 65578 11680 63517 48317 64031 29646 33842 63205 49418 71708 93348 11877 75706 71772 37539 14205 56907 43431 50435 16728 79756 77098 20868 14724 45669 84461 57271 21332 38496 53262 86105 1143 2579 89325 38670 88776 52901 71572 52375 32215 1253 75970 13320 93012 62264 15073 27033 65909 33099 52904 17376 38874 66193 26013 532 79896 11563 51856 5561 63214 58322 24856 65577 63670 29369 32027 35035 87682 65306 68862 9691 61716 48593 26742 67033 94288 34584 20609 17377 3003 47833 94684 20652 8706 15253 2678 49979 42357 95492 9138 82756 98643 66131 72367 5947 14050 8376 55894 86410 79161 18333 40427 14128 10584 14792 37689 74483 68548 33490 90537 23959 7691 2744 67985 10450 85248 96506 42443 10783 51165 20275 35628 22438 53417 4891 87665 5811 24224 70809 36442 45761 72159 75505 68514 13143 46146 84361 61569 40655 75845 22008 5129 81607 64370 33334 6476 19326 82574 19491 51366 47235 5348 27495 54502 55929 19719 93390 84146 28026 13901 83616 86032 11957 18198 19436 36375 28055 75272 7539 36230 78050 99803 18509 65264 18892 31972 41927 52986 91227 75000 99365 32315 81550 1302 31707 11448 60285 44330 9264 3377 10913 64520 18803 14858 2491 68223 88987 48965 30994 94446 13292 39640 50869 12458 39694 66691 60521 32294 64084 76978 47758 90702 11560 97302 53028 74064 21771 88159 13686 63886 32235 68294 85581 36653 83437 9817 72507 34130 65325 66644 97477 95198 70925 43392 55341 72745 57215 42730 92150 64003 33704 23400 67654 20918 20831 39723 73607 88064 19985 88304 9109 51031 29775 63769 34821 98512 91103 6310 17735 36015 47117 22954 54188 38139 10169 73520 63906 71343 76039 39475 13440 45523 98289 13880 59177 29332 64774 82630 77604 80347 8588 11345 30331 58381 60094 63485 70380 27519 89934 22653 65288 42421 27576 14509 35966 75276 73669 86655 38637 78 60712 98145 92703 42383 21112 55842 24477 38694 15932 44931 8400 29231 23646 6352 56703 14381 32334 39062 93725 30615 40553 74906 71810 38807 18647 20635 71375 56811 76690 14140 47384 2559 70541 80176 89042 50578 31419 70203 96080 91431 39369 86204 93438 55076 27741 28540 63988 15805 54537 95349 23715 94496 36307 57092 22323 41256 50931 76834 94392 9017 76472 38146 81868 36789 42846 82419 20125 56102 42622 67280 20465 39995 4410 14000 76933 99094 10276 92225 43698 63871 83455 66323 56505 47844 62098 48991 99630 8932 24478 87868 86492 5340 25414 72751 6777 7203 83131 27380 92636 26683 11568 79274 25053 61608 59334 2111 10920 88254 57573 92923 63578 23147 7787 99115 92741 8846 13510 16173 71003 23282 63655 42211 44311 12083 95387 16329 26903 39825 26495 63904 81560 65954 26786 52935 23267 57251 22942 84502 17715 71420 25981 66950 15306 86095 63171 14151 75440 21458 90081 30482 77944 55319 44365 71170 17444 53163 45151 10523 52627 60493 95676 17076 44307 88641 66213 30631 80299 50853 24901 64598 30124 48690 8159 43958 5469 18490 2650 79957 91320 22364 62246 49231 85467 28110 71584 360 53470 93017 28695 12057 86623 650 73177 84199 69657 14647 64049 56491 11538 21045 32573 1368 82846 28655 48597 40592 97454 13427 76186 62173 94758 45737 77066 33266 67581 96279 32739 63068 73615 74086 71388 1210 31165 48952 46799 82449 41537 47848 14176 36195 31296 6022 2850 54207 13677 71747 50713 17801 70810 35597 92517 36439 65856 69440 6689 33052 67268 19604 43783 34577 85150 38903 17447 82063 55349 15086 90666 60427 89981 98956 73754 30104 14875 39956 63522 24327 84038 77544 1902 35790 68451 59584 5290 58342 82685 15364 77648 57025 12575 20809 61914 83948 50707 9282 73382 26977 37568 20104 61683 87531 99433 80324 87811 26892 38246 16408 60646 30189 21280 22788 92366 37012 69869 39330 30578 35385 19233 593 40958 90539 34358 16102 99767 72634 46563 11251 38957 22376 49723 34334 10886 74442 16890 60500 64171 37551 94387 17033 86007 12906 63222 61786 85164 98824 36117 44091 89792 95256 44544 73623 8308 16621 75199 10466 36998 25432 5375 49597 85466 78802 68475 63944 42414 9025 40287 4154 98090 64469 82285 42403 99954 44506 71999 30292 64241 15521 42356 14371 68485 19167 63141 64759 84352 63637 30042 95305 25065 83192 21357 63408 23241 71224 82343 41725 46080 96233 85468 71843 28062 80427 4581 82213 80355 83927 32740 15908 59659 68299 21320 72823 65738 72110 63591 81099 68418 42962 55670 55616 7727 11296 15182 86622 93676 72024 41320 32503 97182 45825 46685 2464 68349 59791 82125 52519 97575 78518 54937 3380 36032 37677 63264 31374 80260 83468 42152 36413 95957 28686 94597 54611 54079 57136 11318 77661 14706 38204 82370 50836 65796 75612 59662 2777 6294 33461 42021 93310 25680 20004 80463 1550 16187 59412 63131 41708 92996 9324 41837 50239 32066 20778 52613 6973 71040 42480 62439 60453 59260 11790 87168 17139 62607 79746 14361 8649 57170 42104 61874 21371 86799 43786 16733 2524 99150 32099 95166 54295 99738 9386 99931 22163 42365 6051 47458 59084 43473 69719 53862 72458 67894 80896 45227 89750 48785 1006 38914 49436 50932 59781 7213 75936 76831 88838 47058 45800 4078 51382 43129 6695 2958 18634 70918 98906 32805 35648 84986 97426 72356 54820 63545 11474 26004 18252 95297 86259 69666 91197 44640 47260 93441 33642 56839 29935 58542 64703 70942 1695 91552 87085 7485 25174 36541 97090 29899 45387 57661 73112 25704 19358 37540 45842 83662 79233 55990 62027 66230 33620 42280 98803 71842 25551 87343 57705 25281 8906 40471 41163 84669 70519 33719 44171 67163 66278 21459 52477 71176 26735 14642 10590 48748 85895 65178 78805 68146 71136 79649 76330 99572 62437 10251 98958 92561 99439 23986 93378 30584 19789 8384 97457 33486 57816 22018 36571 43536 7516 70189 11580 76841 61427 61207 39540 39755 83005 39447 79178 95199 92332 21328 49628 60611 6281 38709 74391 9035 25460 88708 95312 16167 45759 56244 25072 54855 91741 39241 7609 66655 67259 65876 60747 17788 20347 97102 55141 37877 43123 81726 9150 48147 33961 28449 37748 22676 43292 78092 56702 56230 68570 78399 41136 24769 39554 35607 20980 31341 97432 90246 97837 69259 874 39560 45359 4463 49618 76238 9804 89710 30979 93107 90048 94174 42834 21740 24207 55396 82862 10449 88380 79615 70386 73648 26633 41591 20738 61529 42712 81317 24677 87063 3105 95511 64234 16724 42242 44284 38946 55080 41086 19304 1212 52997 25382 86109 31323 3566 99218 22707 32945 56700 45428 49389 16007 19146 63748 78019 32923 57741 15893 22874 78781 560 15655 23394 69054 86284 9874 14913 55657 34478 92653 32610 47126 62151 12196 31730 24922 92351 50451 86666 11554 93746 5313 22968 98347 15258 10638 66110 93125 39470 28979 12511 38215 48974 93244 3460 84917 81112 37379 84948 89492 76881 1220 17213 87739 89131 62874 95936 38851 67519 78115 10233 62365 82385 59507 5084 2033 16934 56080 17964 70150 11044 45356 38282 94035 92060 92648 5807 32857 69644 29364 66577 29538 27479 99126 99124 57475 75559 53300 21069 50423 26717 9031 36486 5214 19301 97354 1359 80091 63855 32624 92762 91061 15438 72472 49754 39012 67732 52170 56767 67207 54148 85000 17632 82829 31486 89137 23117 69221 79700 89188 82765 24675 52800 51889 10279 23454 97381 17446 51316 60919 71281 34967 41755 8904 45623 1763 25594 31026 63980 55012 37935 37496 69090 80082 9519 50967 44372 43785 30547 69380 79968 65005 45574 60976 74058 74751 3949 12573 94721 25490 35632 95686 71981 38349 47684 72144 62476 71127 22111 59872 1426 77610 25922 21503 79798 89025 65307 15967 91740 52411 87211 17312 60426 22686 22820 51801 5100 10747 14036 60508 99502 74334 44454 24058 59330 23424 6986 97547 35633 29300 79504 37979 47409 47040 67245 1615 81377 21236 86615 19005 65466 52143 15261 33567 54017 47780 76504 10250 6370 44137 17721 54533 26528 38389 88165 98371 19244 68106 92326 7259 619 50782 35941 24644 33418 50887 39199 41041 3904 73313 92162 46775 1769 31850 63498 13913 75677 77226 20176 5985 60009 66428 23569 45376 98849 66352 70556 21933 21504 91114 58039 99966 16389 95639 63055 432 45225 62863 77196 54344 47334 21770 212 74083 53791 76491 42369 79554 61814 44892 17072 70095 26605 70726 62734 47927 61766 5165 59012 94521 7784 59210 30838 75174 62271 38403 28579 36225 12095 3223 2558 85367 34573 21816 90743 30813 4440 9463 81047 58821 5355 16514 4267 43011 72503 52284 99407 86582 75002 46173 28148 54764 18995 40904 12707 99805 78837 94339 18110 35617 59438 18615 1408 43912 66074 9917 73900 53976 1646 21358 26042 32751 63913 94760 90744 60544 51151 63971 62410 31681 9855 80496 2815 67689 33985 60256 94643 60052 45375 86909 26996 10500 86321 73431 29002 69474 10843 31309 21673 20685 79806 2362 46753 2053 68621 70406 91755 90095 18087 29373 29095 63985 59375 67416 99320 66773 18071 25067 16795 89147 13574 39165 73220 63890 51243 95874 6843 79693 56779 56697 98791 89832 68799 92256 24313 64615 41605 22554 44183 55422 99062 90150 73763 12211 33351 69773 93650 841 6859 58902 19649 68865 33116 95483 90798 44071 64060 5546 91254 58966 78604 79535 14026 40996 41715 37338 79170 1073 57760 38466 21243 55412 32795 71559 77006 82759 84402 66224 94657 65684 3131 3700 39101 68805 4084 49886 50766 69528 52385 34115 37557 62001 65083 43373 33360 77383 92731 64224 851 71350 39616 76589 96803 99634 97866 23349 56321 77737 86015 80886 50583 72328 18772 76571 69075 64547 52056 15412 50748 18669 25409 13392 26102 58358 97326 13398 15603 21833 44114 82141 59052 85370 22259 29950 90534 37938 50723 15612 49887 30502 57225 46157 7182 77050 43269 13536 50464 44617 89577 64927 28580 89443 2596 40208 97468 15925 91223 39751 21418 98139 39935 56403 31657 7572 45578 65703 22869 31203 29486 78151 80585 93167 27518 46859 96572 51106 9352 40282 52753 57945 24605 37532 39949 53328 74802 74899 7109 78056 6793 90236 65017 67144 93969 85751 17548 3672 97950 92670 92852 79133 24571 64859 65975 44705 35019 57855 43686 24792 14326 71265 91010 19653 13000 88324 45300 83195 73916 9734 51604 63965 82160 48633 84908 25125 443 65694 45090 63425 61076 16527 5575 3946 61722 58875 94726 95076 89339 83869 46508 56578 26058 97855 37573 93916 22540 3475 79801 24851 61095 70805 70640 2481 72168 35086 9641 91153 40902 18667 62223 23345 12838 22426 5061 91909 19078 11673 65351 77733 66146 27663 7851 36948 48770 28610 703 83766 34889 47528 14836 42857 27814 21624 52101 62902 51450 53239 48562 28558 37669 17081 28557 37970 86341 5392 99794 37210 99110 88402 65696 82565 45358 45148 29460 28940 46844 7735 8171 97868 3740 39458 78373 48177 35854 31055 8863 40851 46366 81937 46633 2028 31627 98358 16920 36638 57606 71053 78322 30834 67471 14694 4431 72902 71504 50066 82086 2176 64835 33151 67770 70661 66326 18899 38555 88449 57261 90087 38455 34999 55157 7509 19945 3548 7794 9624 42232 49487 8697 44355 95566 11875 26024 44241 8550 27734 56521 13931 33077 36479 40249 42495 42433 22197 18909 81370 2731 43944 37927 7038 2213 67240 18286 96427 25061 67479 28866 48877 78376 99255 40336 26466 7383 14619 62817 41983 86407 83404 59077 10696 54674 18128 9087 26941 48289 62418 58335 8576 19936 84173 66442 23093 95017 20648 94094 49330 21201 82146 23182 94489 71905 23804 88942 27139 12757 28925 39047 53828 84878 4808 95144 92735 85614 5622 6522 17912 36261 34229 75628 23371 8580 54771 66059 8918 48285 75045 11280 17103 83928 13881 13951 53578 7371 66810 92457 81274 89433 45730 89086 81606 76885 94650 38463 21479 15734 42422 42235 50237 97427 70571 60716 31504 91267 88525 71995 80558 8354 49379 25336 55958 5217 49592 29845 77134 9822 41142 67908 74791 70450 50710 46651 48531 22403 31814 87467 92047 75249 64941 41943 97357 70224 8070 80756 88379 30697 24612 17818 77716 85920 96672 56003 79375 18281 3134 38482 16719 97324 6172 26948 94778 65420 19484 50075 88682 65284 76810 53565 90528 69175 30411 53520 78990 13334 33951 26427 15414 12965 43091 83054 57508 84729 10673 1504 15006 6119 37332 12277 31764 52380 51707 49594 51354 61415 77776 15118 56973 1643 90785 789 22785 47634 78105 35367 26091 15115 30517 83977 55050 79642 89459 97439 47229 27776 33014 34455 63607 36704 36956 5682 35552 31783 5833 31780 64150 45964 28944 1458 67952 31647 1164 24278 30748 25233 84366 38711 46180 41110 55889 55642 99681 80895 16961 69861 9697 81253 28080 69254 24815 4949 65203 9455 43321 54610 84956 86110 71199 92415 30868 63718 83712 21834 21252 59788 84493 36928 184 26590 17141 25764 60028 41437 77579 32799 65713 42964 42897 69214 71834 7869 86625 72394 42636 19279 9445 37711 35181 51702 38121 23162 81283 62235 75749 65785 16845 94060 24133 83920 13155 60827 52370 63298 56707 41695 20088 3222 15716 2839 18270 47905 27574 47315 43314 56215 16985 50430 83671 38190 16649 61673 36550 37483 6588 19893 11687 80289 83047 17988 21956 73309 94462 46273 29248 27890 79757 30030 32324 77541 69739 46431 37886 47253 29436 92139 96232 26911 31533 65776 11698 46288 94954 62055 84136 52669 20820 2136 16842 20030 31407 79738 48710 40300 25717 26225 12692 15264 97672 8961 58560 71972 4368 62805 23662 92862 9450 16493 10866 32316 28051 69394 16969 39599 97149 83021 411 49595 73388 25526 79555 93922 76425 70801 82204 48914 91637 29298 75081 37451 76231 21131 2571 37948 1008 89817 54602 1437 54683 60393 1057 32901 42342 10840 86970 11951 29751 86777 53110 16382 38505 23234 7010 18249 92772 55036 11945 42637 74735 40089 28973 22850 90977 1095 46588 96480 90989 90672 56275 32549 38260 3537 84174 45124 82890 14345 72128 82887 57054 3464 40275 6235 11791 96028 43463 30136 48257 52783 20633 69640 40533 12484 88861 58618 63977 44858 48078 68429 87476 39651 73549 31228 15022 5251 78592 52655 64186 63272 82129 97087 45616 37869 15181 68043 2329 42202 38919 5677 61993 69977 27503 16105 8995 64169 36680 80486 63426 68345 61226 79390 28169 41955 61314 54544 68371 97888 86921 36669 74865 77634 75896 5168 54075 91766 93257 38652 50513 79637 34443 16841 33380 74694 5735 31927 29168 23279 7301 99175 48400 6264 87767 38262 8621 38740 12966 82605 27457 7580 36004 38703 67367 42600 48663 8967 5060 18597 76277 56869 9986 52113 17515 51051 21528 56712 71606 91723 18700 53493 12515 8188 61778 33760 45883 73882 71454 63095 6275 71590 9008 4427 96034 93204 7810 31807 32425 61323 12018 4438 13249 27055 31053 85279 3813 59028 43394 56071 71230 78763 63488 86350 8446 93708 39713 66459 64440 16894 76154 52677 98588 59048 56504 1345 35439 40105 74435 79126 70997 48670 54703 40256 51830 96385 15456 59735 41357 37791 7313 30957 38002 57333 72166 6087 74686 37447 89213 99017 12050 17009 34921 74987 59834 51776 76783 8723 94246 67137 40879 23469 86581 43907 9542 5429 99842 17723 94907 52351 90054 13673 56975 70945 11542 4759 58550 27291 50403 36302 37659 98583 963 50983 74286 52983 30585 5914 3596 60824 86776 75610 9545 95206 55292 38483 80382 20283 74232 20948 66543 85912 8104 9320 54743 55216 47065 32208 35513 14731 66838 74318 50484 29722 9033 55571 84272 16354 11227 79823 60887 90033 38361 87557 26261 359 99340 29778 72839 89645 68426 63025 47557 6698 55090 76793 74279 90447 67541 64242 94179 34374 58716 82716 9066 9848 45561 25153 18001 31969 63377 42265 77436 56098 47353 69192 39807 85805 65463 79927 71785 72410 26054 50116 77094 99958 82561 46712 42633 82380 75861 46532 59860 13967 88242 28047 56827 55221 74016 95966 76486 99125 57070 83344 30341 31265 1066 6734 93966 65952 50408 22967 33065 4787 11761 10946 22500 37692 16627 29220 80499 59003 41214 58596 78132 7159 71728 52174 44033 56535 1350 5691 58985 92622 39685 36399 22636 10892 67870 22056 18364 85876 55703 6496 25508 39504 12187 34882 779 36574 58013 90307 60737 94871 12539 23984 85401 23042 76706 34157 94680 25139 51503 23176 9074 66905 62433 68231 61749 6355 40518 41822 66991 45255 14341 62254 19079 10043 3952 26111 98332 77987 68791 48220 6808 39393 94617 23347 5002 88174 24045 12356 13414 52369 91702 20324 74924 19052 78381 25549 32493 70018 93849 56337 34842 13595 62258 16931 1493 77190 11249 52277 81057 69499 58293 25390 69620 14952 14306 11285 81847 1889 22467 39783 42479 33544 7619 67457 18365 31001 32413 90142 20699 64671 38773 5958 50548 94812 59920 13001 85138 73854 30829 24073 9720 13221 50780 35732 33330 63605 86001 95664 18880 81676 45417 73455 267 25152 71696 98311 87816 28661 52632 41279 74478 30648 75312 9439 19300 92271 24310 95919 80577 64114 47283 15806 2412 19569 63157 76126 4439 74007 73526 62234 56300 14515 84814 5017 94414 415 15929 64411 60082 13210 60525 11801 12340 47482 90790 97655 5871 24868 98476 77789 10501 22612 17192 64574 94189 46150 72877 46196 7798 58221 46124 28907 69829 76517 73652 56867 72290 21156 76538 23391 68390 4993 54656 27242 2306 9195 3208 75492 59641 26383 12805 87990 45361 41193 92991 13150 76109 64168 27018 55730 36946 24122 73016 78846 95649 10342 94440 44068 87638 92426 44999 71411 69651 17217 49137 30832 17082 54190 53854 22926 12693 44102 38786 62507 1881 87958 82017 46087 2343 75107 82451 74765 18685 13428 22621 37102 27151 77647 39191 10895 10801 19434 59470 84939 93109 37500 47908 25881 66141 94133 74046 14203 54894 94473 91699 91793 75344 268 54360 21533 61753 87943 25656 42373 77892 45679 49206 85955 99385 5256 69958 52791 22971 12634 33702 76979 76577 93033 89004 1271 8034 9571 237 20458 17323 21183 98547 44023 48315 85516 61125 90808 3671 93336 76807 62875 48188 37516 44658 44645 1280 66569 94857 6943 98416 97478 1129 5110 1655 2212 45998 89763 22697 28374 65751 50724 43159 57580 27226 16670 44316 38094 29650 21653 82300 72911 92720 18124 23249 80905 57803 20952 45470 58818 95800 68796 84101 30801 59961 81894 20414 80525 32160 86669 18522 70834 15877 76756 38590 41949 18020 86707 89482 17645 93911 52715 36402 39848 57747 5003 35090 12916 30223 88446 56410 99705 41170 68190 56382 30656 57535 96624 28416 32175 1664 14769 81683 40462 17909 44648 73403 75751 11727 40848 99761 77633 53132 17733 98842 16009 46399 73229 22372 14369 96884 64770 85094 96094 85792 33945 96937 87829 81795 73730 61502 22735 96541 83855 73381 26483 49500 15 77870 73436 52664 40628 4097 74833 23553 62928 12742 94416 36210 68827 81554 39648 28599 93495 3047 16676 95151 34511 44737 62785 95623 13491 60366 25578 44293 67611 37058 80432 15680 77055 76441 14277 66195 68077 91902 5800 23217 91173 39938 69199 25753 43437 78627 65132 4482 44830 83107 64701 33918 58029 1190 96382 74329 36830 89161 12643 22648 94548 32993 17048 82672 46120 64473 70572 57489 84938 25501 16241 87254 71682 91736 92511 31319 53610 65022 28219 19767 99582 37598 49731 70164 52286 96066 91867 65389 43900 79818 68435 90802 8265 38319 72041 73977 75667 43096 98748 35229 94655 11421 56680 39654 72627 55252 25346 39421 99709 3310 33727 90269 4396 50410 26409 40349 59302 55444 63570 94976 5081 34090 4526 89496 13632 53725 2722 35075 16369 23554 17660 5324 13014 85810 59333 84848 87752 49163 92048 14551 87349 96012 54633 66628 97518 8196 15052 12103 95688 33660 53485 84243 5381 23327 62956 70636 85471 31819 22261 29452 73986 17438 24126 911 96058 60499 31638 96742 6480 72648 75760 40580 330 25385 72898 85774 53965 70036 89749 99759 77726 74454 61507 83672 92328 1290 86208 85239 97036 5594 48919 68575 32548 16470 18441 88984 63384 55093 59537 57513 16061 27484 69983 2640 57788 61503 90316 61842 55591 73465 44410 30211 19762 39314 40610 53897 70274 1287 85881 74690 76327 30015 29334 12694 90368 46191 50845 65173 1870 7121 4082 77991 64588 80689 90641 59927 41667 37450 83953 56055 76179 12938 79977 79912 24951 29 99997 32344 39871 21405 46694 3817 9458 96167 97981 16169 98724 40508 78728 70482 58127 81443 8451 92449 31617 5652 78033 34758 85116 58905 74133 70257 63708 13411 99592 46435 55255 11301 36515 55048 53469 41627 29840 42772 80096 88852 28783 36645 30404 42451 62947 84887 97691 32952 47640 45901 38055 92270 12600 99580 29302 21985 31913 2807 55490 39149 75708 75714 53079 95537 29241 46040 29472 89023 12127 88264 44568 85591 6882 71485 81722 39756 52745 39305 95893 54782 88957 24391 32830 52190 53016 63881 11003 49334 38253 87136 47934 44753 87180 70016 20020 73373 4649 26653 3552 6072 50357 25860 67278 51022 27818 22607 49820 23850 78211 22680 94915 33023 18475 98607 24142 46385 51529 50950 76366 73103 78820 64351 13076 77182 91078 23763 12765 77508 71623 59859 43956 18938 13999 80732 55000 71636 50201 50322 32071 86180 27360 51200 38196 73649 71729 40808 20359 74681 68293 62048 27805 30448 75731 49046 87871 49957 57101 74978 61967 98232 63251 52722 45056 48081 67948 25815 68280 52928 31154 68961 3934 64813 63803 1328 78426 44743 11518 1201 72218 53242 21240 84834 96101 36182 74381 84590 39202 12164 88808 93072 46772 98939 14575 6563 74229 50561 97704 72835 72677 63720 17080 54606 3348 4589 22617 60340 11377 8105 50788 68266 74440 78003 64579 87685 621 84777 36420 70744 3997 62900 24461 83347 40091 79885 68943 99345 69374 6567 80690 15842 56464 19145 42350 13994 28230 28369 30827 86461 72220 11401 1511 33233 36726 96201 67088 34228 97781 76246 26805 21636 53929 86684 98836 58357 94197 68856 5231 97986 30050 541 87060 73711 17817 21206 92435 70910 29202 27422 87238 60624 63898 61248 85255 19833 60284 79940 81197 82592 19488 4840 78508 63629 8408 35001 44390 30363 92026 99169 20186 41076 27153 47196 93975 50144 10179 24340 26526 42876 6041 22770 45874 28495 37529 66923 96007 99375 39927 94981 39662 20902 23172 79956 60185 11176 7359 67847 41704 63982 78257 78071 28479 23126 49591 92813 22174 5776 70285 6773 35768 36607 90935 66393 62036 19917 47549 6258 83456 23115 13400 69163 14473 73238 5343 66844 37592 20957 6085 88657 53335 27395 19004 43519 76693 77337 64668 50263 55176 67648 17006 33155 86403 55824 1145 46045 19516 58982 44986 74088 96702 67211 82707 96447 81278 44476 44559 24109 76516 15323 66054 97628 54007 85347 36851 31882 65635 75872 33480 41775 93440 24454 75470 15146 21010 56239 38603 78672 15173 8558 88178 52433 17409 62802 3071 72865 97144 29609 25265 92848 98495 71887 11088 40189 79042 15468 54588 33240 16239 64135 35808 15555 30450 11400 52733 63146 61004 83152 28418 61349 93106 81361 15070 98406 36090 25188 9407 25771 63812 14712 14637 18145 17506 39129 98551 33244 83384 49029 49811 94433 74976 958 17153 51592 25999 70842 47188 51205 30335 39512 5808 13046 94070 29985 47256 70019 5275 94327 27356 57665 25498 79854 8632 16487 40011 3785 82344 7390 3477 69623 22457 80027 9546 25671 16094 43972 43773 89401 74640 98717 51446 36311 57540 32938 88963 50242 22877 3332 27118 14156 7790 62696 48264 91344 16765 10301 29499 5722 59965 64107 91460 86254 21375 69011 76478 62773 61567 94779 4060 2353 43847 50885 17643 95663 64028 12279 97948 52880 85771 52895 93468 78691 38624 34770 56638 73592 60154 74660 14609 30670 86178 79570 65117 5315 32050 74846 20093 78655 98036 79609 37639 66802 19930 22353 1250 58234 51324 60601 69864 20798 34656 71921 22712 85981 15892 27065 245 26890 67271 2827 86319 49111 201 73917 44711 11317 81527 39761 10652 36556 68366 64533 53669 12631 9497 36274 508 77071 6323 72945 81780 74258 6999 49504 60205 37268 48888 97937 22050 32779 13659 22799 13742 26795 23563 70294 85442 17348 68872 68114 28304 4125 40065 13780 639 31950 69925 14025 21111 65804 32626 71610 93657 25801 4085 22974 20242 58420 47633 86494 25196 49803 70765 92446 26754 30858 91358 22451 62965 10151 33474 45813 65792 63288 15108 6440 77503 6983 48863 93881 42578 9656 3979 56555 6839 10881 60685 84169 17432 42526 71210 53515 97187 43654 73279 28541 7476 6024 84882 70124 73501 57881 13897 22566 16436 37097 89032 93003 82927 79445 68638 98107 76279 55783 38 44490 40750 49523 61119 52396 90259 73358 92251 51185 77419 67277 19317 21752 73979 12613 37661 99217 5781 25056 90922 25635 78585 42773 75567 93578 56728 60621 96797 17151 20897 33784 30252 53616 60818 12126 95184 14480 59756 1744 30754 90520 43685 8494 4706 87746 11873 83764 90920 48876 33298 38560 32429 81183 64919 8089 83075 9009 9959 56058 49614 54313 28320 27117 94862 70487 54234 10862 55811 4590 26270 68250 19104 88716 57074 9402 30485 91251 47492 17884 16921 92498 70868 83434 64700 625 91873 68 82408 39361 45605 14109 21581 97250 63668 9014 14652 21967 59370 17514 65200 9524 81669 32767 23247 8795 56114 8783 26669 16070 90774 5717 27758 44184 83636 76332 25582 42052 97292 13622 21592 17302 44622 96477 6852 95960 86245 93035 9358 23420 42362 36105 98349 19861 11356 67784 80343 24283 38384 66731 33093 55742 54711 59086 79819 8610 50391 802 46687 20573 22328 73595 78152 16863 70185 3127 81616 53253 79052 30810 5918 43721 11102 41664 82426 24609 41786 11745 6543 26621 1627 92509 35030 68409 51076 30618 74041 68455 58452 74332 88837 86726 12293 91422 30455 28900 8149 43107 96453 72195 84133 45860 29640 61110 73538 73365 44294 53021 3049 76406 79790 55151 69101 66447 25787 72360 25195 69530 25420 35410 14805 37683 78394 55015 63198 58868 69692 92126 89087 89992 98356 74573 16468 59388 27502 73574 49611 13724 69185 23221 94347 55673 52224 74667 83525 38158 96359 95682 81956 25165 9159 25462 56392 36575 53451 93457 27795 49669 43630 83475 81848 54583 22104 20660 17269 33264 82198 80931 90730 75593 35630 12406 1258 84213 26935 23290 40768 75682 69502 68637 75701 70191 28792 81019 73832 22252 67021 46001 49161 39145 40951 55135 4947 95697 9308 49150 17170 24093 40540 71545 83684 32487 68702 50297 55744 73757 46475 87737 58139 36891 91447 97222 18280 39566 91946 56546 30447 26350 25474 98387 60199 81478 93074 52228 82054 78987 43576 71766 61945 92306 44720 70172 30492 58885 83412 74247 83622 71096 90799 31727 20149 8483 62655 21893 98955 20722 16008 45236 83624 7674 61475 99173 5265 16347 19243 45967 56242 60197 59619 92220 86620 54369 19671 43725 97918 54549 52510 94224 48455 34 50006 11067 24483 94418 45948 74919 19648 30196 68291 54996 71858 39933 9569 50276 17740 89701 72106 65875 35520 37395 94728 30961 54239 29207 55882 20526 34895 80119 76661 92763 97854 37215 3845 67890 58295 85549 17719 70032 99037 70814 18720 24285 96096 4063 3272 81124 8232 72104 61256 32363 95210 23591 24550 11588 95506 383 44073 10596 16926 10033 41740 70085 76205 89135 87903 28182 17832 76210 32037 28515 75337 68846 6372 54947 86384 13785 63509 70825 235 87303 37795 78301 25936 89813 11397 81611 29720 40571 67484 30311 32722 15559 439 69398 49332 69602 45684 95901 27177 10509 27506 26752 22938 29411 94102 83103 99786 34154 36214 40359 86866 36598 62735 2354 29590 93271 7628 48102 18432 7500 97379 75305 77250 79655 55924 91604 2675 3339 71085 81880 65330 42809 80750 72222 29968 994 99636 67200 25450 54335 45796 18787 16576 53278 22105 44962 96833 22171 85504 76029 93819 97007 3673 55290 9964 88916 91857 93285 33127 7672 20352 52697 80942 58780 88703 57977 1815 59214 59391 64043 79079 22603 94839 15357 12193 40569 56764 44252 79214 99416 69170 27631 78233 82547 33695 8263 31357 61369 22338 72699 56018 17158 68354 87323 43089 74921 15072 97338 76830 62604 42070 54509 47093 82369 58137 81675 9125 23657 42201 92208 57132 21394 71807 36394 69935 74398 8970 12597 36628 45156 98374 79067 61781 35427 2100 61188 12982 77305 42833 25412 97502 28659 33750 56460 64766 7233 91066 62695 1934 90507 86499 56323 62650 81145 23663 72999 41124 33594 83267 65607 16250 63061 48845 37193 94401 3669 61647 89937 61025 70618 72264 25947 24627 55565 39488 10677 58928 80523 82336 39153 63216 8125 5349 58040 35822 76524 49282 53572 52144 40659 96931 42399 93366 17411 47300 82216 72632 33338 57978 22793 28158 28367 38359 8652 85251 11515 37775 28964 96429 18929 17489 7958 86132 2602 63894 6146 90257 56295 94543 33055 50684 57055 22048 54514 24254 88687 21828 78367 86038 66258 12822 59114 47955 68042 61092 39795 93305 41449 23370 59496 66158 18712 47986 35856 68011 5667 4926 15663 31408 48054 29481 74507 10329 92533 34008 43458 19009 74228 10028 85351 90365 70790 59079 79953 60954 91234 17750 36305 27327 2173 1731 92550 35034 68391 92310 35456 80512 73464 59206 55707 2275 48331 68501 41487 82745 66455 17666 17324 30991 62136 35016 10860 95313 84223 31680 14206 20811 65885 21322 86628 31978 46858 55518 15165 85967 14422 37753 27259 49885 11086 37859 73656 48073 81121 57673 88063 49691 85481 57696 82991 8218 22640 17328 18288 12068 73356 14302 88699 17595 87982 19016 71775 70302 99182 4403 12726 86301 32118 23993 43453 39300 33613 18642 58348 50396 35562 66646 6140 84194 42785 99609 37438 47037 86844 3356 76180 99941 94938 45807 4049 4155 50596 50043 27550 79283 9242 76041 835 93748 63681 97586 61792 15076 35219 39762 49287 24138 80840 58298 80471 58098 2273 51318 59970 27275 28028 79376 59107 6966 9115 4141 39580 78835 22319 95034 38970 79456 76073 52617 26284 22773 97522 92261 99073 35931 26151 75143 26485 33041 6657 87293 58438 18123 84467 69912 72375 46561 94752 41195 51999 18275 26776 35528 82171 77248 20622 52498 26313 69228 81136 85713 94103 84276 74261 4145 31138 77573 36469 1498 88027 38710 70334 30255 76146 97391 16925 46172 9447 71278 60246 66008 78129 15348 2828 77702 89143 72792 14684 34727 48431 75090 20860 43909 98456 33466 67210 69893 48779 63604 64996 65228 53149 71442 72615 90124 15317 22066 26397 48164 51299 95969 23000 22545 21495 73146 29488 20399 91385 73727 30384 80079 87844 11160 98369 18815 45595 4737 60070 40602 58938 32589 68503 18368 19744 28726 559 10955 43766 47145 33779 60040 73277 68589 99781 64395 44650 61206 51795 56800 29357 2546 36009 11590 59947 38616 13611 82651 97024 60049 48714 27271 32163 30630 14784 5159 66337 86104 14907 7467 34829 80313 87952 58336 3128 30468 61946 41753 91406 51139 62526 84902 75818 42073 26524 34851 88567 75650 35060 10481 29130 10841 14935 45242 82749 96967 78844 89043 33050 47318 51579 76682 5241 57057 67575 85215 80272 18243 78414 59717 3902 69763 39466 64528 32075 61960 40962 3779 88692 64293 61970 9032 98430 73152 95782 94656 64447 52491 84080 61667 32866 50139 45553 89609 13548 62808 65250 4736 72535 70496 84301 27608 51350 89778 95502 17272 54954 662 32164 55538 62509 45439 1513 14838 45690 33673 55552 81474 41218 80258 67757 77206 5294 27626 31808 17273 12465 89876 19927 79451 38227 66018 33882 25986 52130 30340 46849 49839 32527 74066 60294 40122 91011 61852 45224 29647 54383 89629 49315 54002 54226 56498 54812 13107 89008 41494 24321 24406 65055 75307 92617 44118 87317 55985 26638 92137 15034 32052 97393 81398 92421 8508 93900 65263 69216 51691 17012 98888 38832 51412 64899 66462 47320 39878 18427 31784 85171 65492 26751 73708 6202 62156 96990 88780 55305 30908 79207 44725 720 82632 4584 76140 31113 85176 40057 96983 66091 52176 6039 89769 38907 69944 28135 16539 40622 13024 29433 90891 1153 89726 16384 46393 88203 29303 63044 66811 33520 32508 76541 72719 9864 56070 95890 2182 47630 46939 31530 81854 67749 122 64729 71892 84694 87256 48150 67085 81609 34196 68546 64238 77247 8206 28356 38462 63734 5131 59055 69383 36252 5836 69210 13408 78359 83336 99361 3012 71298 93643 57034 26822 59660 17473 37310 30212 97657 57269 82600 3735 57603 42401 96642 68054 91560 37510 84127 16017 819 98106 87921 26216 58199 14577 95487 9811 38264 98320 82019 74218 70319 14051 86370 89026 89410 62516 96805 65255 25790 58023 45902 37916 77043 10147 20869 59512 95204 1878 43469 85314 67197 50910 12173 1753 64131 45153 82560 67936 42726 16058 80209 1048 33048 65603 82700 52446 10692 66974 21966 55044 43795 85689 67205 83704 13071 10120 27093 10318 35974 32814 24402 31194 63599 19212 34340 73374 5135 516 4479 91475 73679 22503 42624 21517 21447 26518 38589 37685 83097 35288 75253 74562 35863 76856 35278 33878 56401 45180 90835 93846 89555 23324 3995 18806 16411 35961 89747 21244 96355 90769 76122 36973 1349 551 57376 41221 80384 64093 58272 19963 3110 69042 93608 12209 38791 33084 24217 90511 22906 27976 95586 37008 40582 5182 30118 48563 93113 65418 60992 98948 4287 78968 30156 80187 27895 91592 33241 81488 1620 40995 51289 35831 99113 12084 49101 25014 12490 42122 41507 73167 34984 79068 37074 92949 56394 77868 1563 68383 5647 38409 99477 56093 37107 27399 78755 65376 19227 72463 29358 86761 30866 80529 9934 869 45445 13718 93977 16703 60237 10192 61575 35055 47744 32243 34552 10165 11529 7198 63392 87807 45689 33175 60779 78946 84581 40835 22585 22430 50353 27426 63382 58116 59533 69250 65025 33935 15321 61282 3933 72785 44320 78280 98978 97531 83667 37159 3973 12278 40792 59407 514 10942 51786 64572 86202 49872 88959 10868 17481 51975 5679 4884 47063 53391 10564 52910 85697 12629 16872 96626 66493 34872 17519 62436 60571 13413 34636 17450 70830 17235 74958 18207 58537 4557 6976 4473 612 56136 45846 12696 68000 98408 83765 88876 58087 15952 7535 55582 89384 31944 25699 52478 36415 85437 73310 44039 56255 81915 19519 19048 89324 57035 10051 84976 20562 96266 51090 74822 88278 72943 20192 86727 9633 78296 90398 3329 55606 5946 73397 95983 63194 27512 94858 43492 52247 59324 39127 7455 44971 54128 66935 61865 34560 92101 90562 64047 43957 82278 56590 38798 21868 41823 56972 23076 85707 2784 52875 67427 54513 98322 69420 19940 84982 31289 89021 43915 93572 81806 63032 38715 51982 66560 30720 2404 43784 36426 57972 17315 21075 66926 61739 47873 57285 12859 24195 47838 25668 58238 51305 77338 16781 94606 58597 71267 67802 5167 66270 35976 65841 7402 94761 36723 19338 99480 52540 2937 29656 24570 21941 94918 84153 6499 92805 47864 79105 94477 8490 55497 86559 20985 12254 84462 3027 89407 27057 41912 73141 76261 19116 74050 82780 68897 63211 69614 68270 35692 35605 7066 39982 16342 49003 53845 17285 58147 18171 65636 2154 67762 4859 62152 38509 27664 18066 767 58379 49143 95292 5177 86926 38216 54327 56796 45881 60003 77242 40635 7271 41782 23947 32934 37990 27778 50936 56531 44808 58015 71955 39265 23918 85428 39185 31942 20157 14717 91330 67622 7033 29764 2469 47865 4134 13585 60492 15349 84535 4511 96328 65851 40422 97283 27611 64824 45478 3025 69253 28225 44046 8594 12139 59434 65425 14474 39794 79651 6251 17205 464 96750 46710 61279 26473 46280 36146 24065 29636 15476 2724 48765 30326 92993 95025 26675 37776 72475 27906 14811 61574 86489 33890 65444 72140 50490 32532 14583 87689 39758 5363 60015 49438 36712 14546 50632 15995 20260 28290 85939 94641 73638 96759 13938 6670 63600 11026 88832 35136 69701 78507 21790 24464 91321 55553 40106 39610 64905 45808 96725 1597 10606 52410 40934 66781 85681 29658 45157 40669 64423 23430 92536 28791 18376 18259 58500 29978 62140 81986 38606 49806 60554 79518 61962 43083 87320 85562 12542 96088 37721 10522 50392 21680 4370 60808 95824 32247 19275 61059 78408 89074 84824 34674 45506 12087 19368 91799 76397 58904 59041 26297 34843 7391 92340 41244 76980 42214 53531 21737 19045 71989 79140 11002 65794 15637 26460 84335 36953 39940 96095 83148 15524 88539 10038 66912 31925 50760 15219 6939 88259 34993 47114 22192 86562 34516 78462 74807 87988 3391 83239 34015 94968 77745 74358 49403 30624 62371 98703 42340 87547 44065 4490 53717 2217 37560 94232 65019 28967 36698 45086 78478 46604 95433 7378 21199 2318 1880 11969 69722 45844 6233 76006 79909 47008 66292 48038 30266 81708 54405 49072 26652 76068 81530 35465 69942 22806 41228 37055 40584 15324 66740 29383 89673 50123 45652 18584 86203 47515 34070 56925 33353 15855 1259 90547 30911 3572 25458 71898 16156 78377 20993 82549 71939 85413 19177 38539 74164 37656 67382 39842 86840 52970 79809 13119 64471 44480 43085 61849 73601 39193 27666 46129 57147 38334 229 39367 32213 97349 85052 2806 64967 96641 48240 34312 46617 6334 62400 10665 26608 6982 77791 25757 60252 47644 39876 203 51737 13950 68208 64260 5705 88060 23598 2038 33525 38982 4519 79893 41014 91457 27591 65861 96342 7624 45020 66443 13715 40594 3154 67171 29276 27698 13875 84817 17576 76019 8304 84924 24351 99088 22358 87695 88014 35519 62588 62631 77253 61469 41447 66333 12102 38506 94466 65395 42534 76389 73255 10898 35297 61079 52704 9274 7228 39140 39203 90731 82954 18412 19614 46921 89477 70119 95356 7181 79513 92241 50115 78957 57415 29342 70154 78034 74300 41091 14754 70060 65251 44602 4452 45613 44310 94670 2162 60254 35169 94877 66574 16401 52685 36055 95351 13976 72944 17393 27485 66169 84514 84706 89166 84879 97770 29812 61432 31994 60394 92003 69786 87460 32407 86946 32565 97298 92710 13395 45143 41094 79474 29681 82666 42557 85439 12956 62273 79339 24716 10940 95808 35320 51829 41608 20715 15132 69607 8785 28528 89535 88473 55769 4074 54070 21452 23891 60914 25141 12342 61124 27181 67480 64531 97019 60774 21403 36617 3609 62078 44244 3220 40223 17775 28465 88043 22480 71883 27062 35995 15404 95084 85768 57702 69914 48603 89445 74757 50827 27736 18142 35516 13142 23758 41655 59256 98916 92250 31714 84019 12948 50252 62987 33687 76400 15505 62905 64151 60560 55083 61654 16473 53248 33239 73805 87446 83917 44445 71130 86323 13922 68388 54316 13466 74354 55775 7112 77052 6267 92574 42546 898 51818 95386 69031 83238 66310 43861 75228 99658 36192 28641 13471 20675 32318 10926 70348 79550 40004 74060 78747 72937 45343 84388 4862 3980 52956 44007 45507 41727 7114 7162 24096 91863 34355 20656 72399 48261 46723 53377 31514 36161 11958 98830 7449 87035 59574 73450 9549 8912 36027 29530 7566 46695 83232 82400 69593 1389 70715 10159 34632 29054 99234 47142 75838 84592 24315 7057 68312 48100 82180 94710 87984 82365 18336 21903 38283 176 34072 1149 30416 24022 58108 35095 7350 18024 20090 42251 58288 37619 67594 96283 45604 93002 33836 41403 73635 41448 90890 60184 1684 33279 28025 15474 36436 13478 96020 12258 49644 74426 71627 51640 49930 42634 22683 25781 98443 65365 11695 58508 43137 24553 92644 80784 61938 94142 99845 1697 9601 71727 34327 68209 22583 24481 82794 71111 87835 84056 50567 30681 6887 50499 61091 69433 57793 47243 35417 84307 34825 36594 24666 71313 57862 11823 94772 68105 68002 56805 37520 28575 82591 89034 12107 11232 96463 78895 11842 95866 55061 52931 35065 37158 5649 24447 6209 53911 2030 99488 63406 1202 554 46039 21561 93379 63487 66000 24703 68960 57990 75041 6705 90183 58481 65305 75602 39725 64634 69487 27835 6846 48274 93674 38929 36014 21906 65592 77350 69693 43623 23557 23146 49785 63115 34930 87347 21791 65889 49240 46627 64575 73883 88928 98366 815 9010 77164 74320 27073 2842 41272 1935 15100 26613 375 86117 10891 17618 8731 10545 38972 67502 22070 30285 32521 85213 34733 7059 16919 79966 528 88985 40470 8287 43635 33312 91686 28724 14104 37706 73025 77817 41492 15265 11819 77534 5926 82586 48151 24358 11915 3726 2270 31731 23283 10698 1740 90206 83785 75203 18449 84313 90789 35092 84548 4874 6549 3909 69733 34785 24257 13121 70223 43982 67332 53014 43936 12601 11347 11773 384 63232 82701 10208 45485 85199 34170 21475 96587 24153 37891 72620 6125 27916 67126 22923 71669 27342 62302 6336 46843 65547 92 42943 49018 47 31173 59613 4963 41840 65962 7317 50872 85286 11858 46066 59612 56528 32079 55496 57556 5516 37618 52182 48623 92473 11936 70703 57536 52482 54597 77334 58264 65957 92189 15588 22349 51769 93114 37043 47130 3181 50482 81746 87272 29294 50032 28488 66847 50958 87506 25482 16505 32028 2000 46309 39365 58890 90413 79799 64517 11980 49674 72355 75590 12954 28853 62406 58021 6799 37535 45868 81632 12832 36622 74190 53660 60155 45091 57789 36809 87368 96687 44839 71201 16593 90523 51980 17512 61682 23306 60936 59223 6646 64629 59205 35890 94555 43570 26017 26168 87856 53952 97447 98611 37852 94265 94018 47119 98291 93644 42609 86028 87358 24758 52299 88310 18222 84776 79635 83901 42478 47597 26366 75459 23060 23409 51034 35624 96830 7730 82697 10004 84423 24333 23461 73766 93140 22769 7948 1939 99933 54465 57521 51334 58959 19574 51861 25172 84910 81850 57749 31895 87929 70607 86185 12660 19522 3697 35905 43983 90639 65437 76009 23896 60031 29890 87387 5941 78345 77132 88903 37546 27548 74622 49845 40527 95322 64541 24280 12639 52401 6876 80605 41576 24552 63310 57570 89799 12312 59942 14938 75298 82945 99825 56066 86210 20418 15059 36317 15587 90976 22995 83055 24180 95124 17790 98600 44464 33724 8738 74973 48898 99540 82219 45936 4609 75703 71754 75357 19493 53532 91910 13125 95583 36523 5515 44335 74509 9041 35479 56694 2303 80206 86168 33755 55433 37971 22529 62796 17497 60567 54102 64960 26393 91098 53904 46773 95376 77059 42191 50235 54657 40386 17136 20201 29696 92211 54448 85412 27344 80 87858 80077 3632 30689 50745 34381 41844 42776 25349 58367 47026 51453 38213 58669 43188 63147 86476 28388 81239 8393 23243 24697 90239 54174 82177 2348 7699 89594 29051 3178 34393 42447 86747 58418 42860 76760 21719 83217 57209 11152 84932 11497 10092 18972 90581 36661 32327 4838 54182 24357 58113 29312 48975 38942 97686 92436 52514 84839 39147 27700 350 36805 18913 48909 98951 1612 41703 27737 66192 80068 44006 87436 74353 20348 46491 5302 92816 35024 52353 58585 14601 78818 86093 40048 1171 10828 28014 98733 59757 15026 66513 83184 30812 65483 56060 64951 59128 55598 41854 48019 32369 11799 79910 26028 25371 59237 12008 93433 53004 43640 10437 84170 98404 39295 15727 7125 10237 29661 80576 22594 63467 7819 7753 18884 75075 33182 90668 14776 71271 71931 87535 64336 40080 47899 70559 19085 66179 7251 99273 61145 63628 55971 66227 62833 93013 99236 1312 8956 43525 77448 10943 42498 62354 13412 22809 74198 88130 66754 29213 89070 70415 68748 9065 47111 52595 12314 65721 44871 74073 89824 13417 86885 65811 75562 61355 89643 62862 83402 40876 52666 89262 99908 33301 82028 1862 98249 76392 36619 74307 35753 757 22085 1071 81287 52195 60346 13314 69095 3213 26732 36418 38797 2374 79356 85060 52939 42262 92969 7249 28902 14099 95390 60297 92840 80059 13813 80060 94912 33001 17949 90960 41996 96623 74903 82950 76021 75917 6814 45232 29718 92041 41858 37214 9890 77946 99549 25556 54859 40267 11632 4843 53154 72997 73240 90342 82762 1376 76087 45797 81741 89251 35580 44956 85944 54426 3565 32562 67129 35611 25744 31593 13789 27100 85400 86814 84512 38566 70474 94282 58639 37235 18911 58003 83778 15659 86661 49345 99924 18311 84760 3259 31320 55378 96309 34679 51016 74374 33326 78693 31133 16095 69252 78671 73923 60605 62368 8701 51883 21086 59104 31385 20023 4534 78930 936 76310 19708 20264 6100 4710 90722 75723 88099 17702 95008 37508 50168 11124 75754 21750 4160 63118 14168 51819 69408 19794 40585 46746 99888 60283 67607 60313 19510 39463 75851 20828 71443 64901 8981 51658 81162 1141 62225 99354 89044 14740 89521 25300 66805 59194 45132 13238 59085 79873 1611 86320 51581 24434 38704 27881 72583 29434 21717 51451 22972 22717 85323 69118 13418 8279 50480 84178 885 30055 1114 57356 61311 95157 50398 59729 89276 27494 93300 12566 7919 15605 48930 77222 74909 56459 96312 30654 34968 1683 79673 75014 66422 94618 81026 62715 33989 71902 72840 25078 64933 95815 59962 15851 76386 15869 75215 24405 11185 50804 5499 3368 65177 38622 68916 65318 41702 66839 17306 77256 45461 22990 17952 69580 93436 40964 5607 9374 81180 15670 73483 88480 93407 42948 92587 51663 95746 91268 89083 50946 51629 81431 62814 73770 46697 43046 9052 44919 84562 43031 70856 25505 19976 12456 91407 20755 73737 85119 17297 17455 71521 66642 82957 37888 64922 81463 43202 6575 20597 35793 23971 75678 47140 3690 4274 17032 71305 67204 18495 46523 19464 44164 16280 22813 41707 64279 49453 12981 19101 17390 49995 81393 91788 81061 99467 32061 18707 40092 48072 3230 38490 52888 76744 32978 85108 47273 73478 25280 71117 41038 63899 62966 93714 41061 13899 3207 76905 86282 25848 51070 7594 81100 12899 89356 35159 30980 79403 94304 97016 45331 76369 47699 10396 90582 69317 5170 24166 98773 55203 35749 28131 67394 97680 94817 83189 88289 53008 19240 19032 90433 80807 92891 28317 9699 52978 78641 98286 31176 17270 84589 71660 67584 1984 50871 29169 78975 14751 86733 29191 39614 45476 5150 12969 18903 96857 32542 85136 14173 23494 26984 53941 88303 90102 93357 1837 87386 60547 99425 22326 24193 75175 88859 31619 81087 54973 17859 23509 13663 81784 48167 90221 69589 49921 46949 66314 28127 9077 57110 80031 5870 57389 65533 91183 65699 29468 88266 47061 67498 15102 98784 13080 62362 85740 96991 2232 69503 531 72060 13637 44243 82174 78230 65128 75225 26453 52626 68835 2665 6088 75821 19931 37357 73560 4958 5733 64501 78081 41410 17095 76223 51122 91390 74917 51872 88326 54865 79053 72995 63993 4212 64666 49617 21494 16236 3472 68956 42950 19526 77459 42382 45254 44944 6569 99117 58165 98612 73256 77318 6959 92553 6864 3802 64888 61974 80309 13399 73223 72467 28057 87190 75781 92701 85402 11069 83280 17725 7644 47049 79533 43203 87103 48229 26023 90545 79435 86188 55399 34939 62825 81642 95243 95772 95604 84888 92681 84946 71768 95143 75160 22513 51929 90202 73689 67602 61371 91040 31313 4087 87366 61100 93987 16520 91743 21808 81458 10358 42981 33598 20156 64877 37104 86313 18875 88701 84499 30759 70792 26944 10017 89825 78557 59932 69273 18466 70368 62401 58557 49387 72492 70220 23216 60603 43131 61216 77092 67939 15382 66692 36332 5323 45104 84088 7152 85775 53063 89890 87537 83596 59548 94230 84509 9037 93510 20493 41140 25994 84860 69370 81465 40372 48903 58213 95607 18558 31197 72451 72120 20468 87100 23915 76592 65296 91343 31923 63307 86809 76336 24515 29129 24871 59347 14610 52950 79409 63826 12501 34620 61398 64559 70998 84228 81985 22483 8589 45636 14688 86991 8061 41952 89027 18945 69650 94736 99944 20839 80924 49054 47456 99996 13928 46074 62244 85325 6576 61288 65823 5768 23186 53926 35002 47765 16595 50922 629 53309 32105 47238 80803 5032 34155 65989 71090 83262 69984 19632 44511 39687 88068 25315 1839 50361 70627 21068 80623 81295 68997 55386 35987 22087 52405 14355 88795 3578 25115 26086 40406 35120 68274 35126 45657 2321 36103 81580 92929 23693 89837 57713 56692 72590 13332 50607 48451 53514 11890 49814 8953 95788 46409 17743 54181 35842 30123 51457 91541 82486 46872 83351 32618 42836 99584 56873 23025 41334 4646 88318 92494 38859 40047 25397 57220 80715 41130 13281 14997 89476 34156 49216 12150 26038 67181 96773 48065 85989 56151 75877 18623 473 41188 24248 12253 83502 89951 36792 3247 21513 1045 64735 99387 1752 44496 85453 262 55570 57164 5842 37674 27143 69295 15592 83332 16881 86258 87942 49146 64089 53402 36018 16326 16486 69704 36250 1067 38422 3631 45592 32387 16261 34081 7681 80449 49310 19613 49555 37731 91824 17168 51109 62010 29337 24087 95576 67877 38437 65955 95336 20148 20823 76502 36940 26684 73156 11357 86600 81203 50842 96619 50291 45161 3013 32975 18616 83808 28394 84923 97634 81903 27126 74731 89928 18732 3840 38270 55852 30867 28904 94019 78619 48971 90877 18812 13943 14812 9669 70956 1883 36538 99101 82699 79149 14297 13233 18476 65217 42710 11935 70457 33269 83854 43428 5062 58610 14714 7679 15777 747 43675 34330 53973 7005 16503 11123 35234 47079 84818 8063 86277 13482 60410 64825 58568 12495 62025 11725 32586 33655 71106 24383 9837 59696 72758 64767 60661 40143 28192 25569 67464 48372 60819 42926 13318 44976 99526 20412 15610 50819 58032 15599 16336 47991 28234 49248 11574 20386 14563 56486 71323 13031 73847 23771 39223 43501 41900 98398 42542 11120 81887 66506 41880 66948 47299 57421 17449 37801 39174 43528 46061 30417 16721 94540 91386 49568 38443 11788 48925 26447 98008 5951 89098 86584 90968 72163 31698 49658 35778 60355 38890 10330 65663 59213 45028 31038 38739 4569 33602 2684 28681 56029 57771 95704 31668 55040 42037 49273 59225 28799 58551 80727 2223 33895 59558 23315 94925 40753 29490 40003 53060 80950 53711 8957 5944 59922 93738 39770 34985 48179 81325 22169 26258 68543 90478 39827 7294 38588 47310 88737 59437 50964 38671 46267 21312 48433 42008 84566 33445 15529 72152 7414 69167 20539 35420 20447 75941 3215 21569 67441 4153 53534 50856 41961 89826 96361 53403 86808 83664 20331 67862 22168 84983 29083 43562 66252 27731 50027 90428 68236 8808 37497 10143 65752 87582 94724 17062 59969 82117 95000 30459 63848 87203 1327 6607 20886 59971 13890 99654 60869 68211 12548 96196 3382 90216 26279 48194 13616 49699 8036 63747 98435 46421 9603 99456 32759 73803 26988 37069 12033 65514 24919 56274 19128 92995 76372 17534 58724 32525 89186 12359 88038 33423 71666 37007 36886 91772 16762 94519 58694 99452 31287 40781 244 59591 70412 41239 8683 70166 84003 33953 58541 67690 23524 58022 78113 90634 59100 28756 50893 39866 88907 74753 6967 49590 14257 3821 11785 32620 11306 86995 86214 74641 40450 1242 73062 28809 48307 2235 43038 87705 91647 66465 90884 2495 14476 84692 74517 59184 33146 53373 54589 11690 90983 34139 30877 44440 63192 37126 78456 62438 81318 92278 83860 3991 1900 46336 54749 89457 11564 60417 98594 46029 61236 41578 63935 65572 25709 97863 95208 49666 33923 64493 96358 40674 66218 6056 85448 5156 91420 49761 2756 21994 46005 99656 85030 85039 69795 95311 21792 5756 5205 35705 28224 11114 63029 70466 28630 1418 8242 12383 61684 50427 72040 65588 17736 73871 73764 82481 82136 61893 75339 79228 8095 78403 36632 52569 49717 44196 4264 59580 60006 27024 81313 25461 90289 80402 94851 923 41873 62799 25229 31105 68859 97516 62461 55601 50290 77831 56608 79654 58573 9234 71978 28957 85763 84299 40183 1316 99447 74872 42823 48024 60763 18670 98725 87267 37602 74492 40589 33029 65340 93094 32579 83635 81110 30257 38220 91231 98864 12184 34575 52177 1918 4870 2461 60343 51891 26277 46765 70254 14941 52093 97012 40408 39969 547 93646 15613 24638 76961 74781 97831 12756 40389 22611 33315 27981 36453 27587 67891 37762 90502 92582 30107 52306 69243 72952 10763 61886 34010 58466 32143 7767 53456 4671 43155 55234 68061 26509 79882 77952 3261 35672 21925 99165 42635 26853 80194 35115 31263 68147 71577 59972 16469 84017 7577 87389 29262 48647 61855 17476 35684 48376 39310 5865 90559 10780 51644 74377 39449 8969 28885 10010 92806 78863 42453 71055 71307 8571 56928 44989 69569 29580 63510 74455 36365 84389 1547 18002 16777 403 35506 5067 41816 87207 25284 98729 16590 84092 34911 55575 8113 49656 79810 37620 52008 54380 40407 13016 24014 5085 57181 26351 20651 73120 90874 8990 69348 87585 1830 33866 32386 85409 47704 28797 78068 37777 83679 48000 40045 56415 66130 23956 59322 21141 46492 68203 71601 77025 2899 99566 98819 87920 4327 84209 17899 22060 70336 84135 95945 94077 8398 93980 33278 16992 45581 95856 28803 31663 81286 71702 18026 2147 20001 64602 916 14573 83144 50379 97347 93456 22508 87108 41554 33537 6050 30831 72805 59424 342 9876 46678 94675 17366 69698 22959 5199 61892 95035 77091 16664 63252 96946 99057 25163 3924 44501 29151 63010 93153 14764 88455 24006 50944 15634 25424 72670 80424 37928 20834 38878 73377 41121 67712 17838 70985 13920 80465 90605 17159 99717 18425 21180 78292 23087 10005 2123 60005 87992 5782 6899 26250 13668 10163 47022 45484 50558 76510 14214 62375 54921 64551 87726 67918 83052 71604 25486 98881 80312 95804 11771 82558 83837 39489 34035 40941 4042 44531 77312 81949 23442 94101 92412 23892 89635 28293 1606 20579 19280 5803 25459 85502 14061 97466 74929 42082 10157 40181 93251 8533 56445 24739 82835 6428 93794 42858 50273 88244 93812 87127 89149 97819 42344 52535 17499 50044 60900 31382 13841 63849 27570 3748 97077 63981 85365 72729 51909 51908 80288 86713 48616 15009 8099 62294 31190 50863 89500 45576 51697 15013 7272 3334 9378 12853 70007 20281 17894 35448 49937 43479 69293 13544 84099 96338 88896 71838 59467 63135 25797 26309 36728 61810 79416 61659 99598 80166 12281 50901 24751 22389 88749 57500 19988 98566 25288 53480 76012 27091 39503 9252 11476 14020 24241 62989 6998 91520 49959 37033 27046 14260 89076 12991 12834 99399 44758 41231 93535 39373 52462 24599 2917 7905 95267 33032 16454 63262 23778 54451 89177 62728 38243 60764 83749 22558 62566 97793 98606 79707 63940 52876 33629 53918 5354 74472 2646 82440 10464 36276 77041 94850 89391 9062 73359 78325 36748 78612 67022 81070 68852 29462 11295 47595 26723 63149 46064 11657 12159 51156 69292 51327 27621 224 59319 77625 38450 55869 99873 30371 43018 82978 50741 94365 50080 79057 95520 14904 65451 34622 14651 65487 68346 35173 17810 51423 973 19779 7639 42574 89905 46822 70565 47373 81489 51471 45897 9162 98424 52276 75005 10123 24948 56828 50446 22300 58284 95294 94963 91371 86273 5758 37094 9224 27677 97026 27442 87714 20095 34680 87964 39206 83613 19962 66671 43580 64944 26858 51171 15036 55037 94397 31195 10929 36127 46573 73413 48758 73580 9885 39063 88466 23969 13131 66988 73329 76875 55666 75149 48956 8668 94600 34332 82746 98895 61270 71753 39398 43984 29866 97213 40226 4048 17779 6013 56568 47015 10332 30627 28195 19839 40570 79106 35675 93803 31827 78524 76490 35930 34722 16784 29293 35850 36636 80633 36432 54381 94837 94284 10797 23438 48346 23864 82555 97499 92084 9185 20550 64450 20354 55428 6186 65000 45107 55232 60032 43578 36907 47718 36306 88124 26553 23144 10086 27940 62504 14961 69314 82715 43848 70118 11596 43923 80090 40542 64420 90608 88212 45072 58241 27470 55079 55848 70820 87044 51967 81342 27572 22340 39769 1940 80083 27763 75264 86212 23330 41547 2569 83650 61465 57565 83559 18728 26065 32742 63145 67497 31040 62784 86298 17252 85976 89480 15678 20059 54242 13473 1524 21946 38830 60473 63243 27101 43902 50487 2795 85761 40312 82503 58086 88125 655 20628 31230 67140 6548 72662 67869 87554 47395 86252 18986 81200 67335 58771 94025 27465 68541 18143 18602 81245 78566 77252 47257 56666 33168 80168 47532 38695 98788 60127 58988 96821 82118 63616 38074 63176 94149 68732 32343 16266 41716 81083 80188 62463 57319 7160 82424 68843 39931 79804 26949 71831 56886 64914 75007 94994 73053 60948 25758 27709 27565 54258 75690 51355 82114 84054 87517 78341 34249 85245 9155 97836 89467 15566 64687 85791 28548 82769 60274 6898 45141 69531 54742 18238 91518 83936 52668 56117 17114 2208 73948 33396 67973 93675 92845 44599 47556 4886 46105 57955 72819 42517 82677 46355 20814 8845 42173 66373 86901 53260 71970 90268 63111 49132 90434 93942 50317 74221 42114 91092 62312 72518 65317 79506 53848 29697 56320 2316 55051 66936 55069 88 21026 50147 66976 41264 4521 31180 68619 71820 36022 24227 80943 80763 49606 82736 50366 29526 49178 95920 56737 95310 10374 98000 67114 56817 77882 36742 11620 86849 18226 14672 44112 74026 86275 27911 78896 85345 22904 78543 79800 59487 32896 7957 32264 15956 65024 11837 10887 94696 38082 72311 39500 3571 57512 63367 77651 88451 32775 68178 87466 16565 50233 41242 69830 37647 76321 69851 31529 72500 2664 85197 21669 36585 27846 18037 22561 51844 33169 58919 94671 27936 66486 48620 43118 58847 61961 86465 1434 57593 26548 78967 45626 74372 5826 27516 45916 23667 44963 3270 75699 39257 71703 66815 5753 48784 80571 30359 10699 50108 49518 15131 67984 89493 87433 75438 94126 1061 47052 45577 95846 23636 7925 20790 9299 22706 29071 27571 57732 69805 74100 29306 62208 67534 12768 75315 86601 65808 65059 6640 46840 34538 65484 55587 84539 71564 1543 58050 90343 78917 28087 72826 92975 52289 67161 55120 50705 44134 37314 38222 86160 11917 43282 34144 20698 83504 16976 34794 41093 88834 78189 70460 13419 35879 92179 20266 92311 25485 60020 42279 14097 75948 31306 85577 78584 28345 56293 53640 76237 86240 71953 26930 91273 5306 26259 85270 5272 76689 53044 35960 74459 17579 17839 97660 87241 93774 30675 69196 78168 9779 2604 16451 40356 95582 70210 75738 72332 45857 72630 41718 46368 83223 49740 80434 17852 91762 45178 30265 54219 38046 84866 43432 57437 23381 77821 47448 41451 13591 71060 88156 58972 37571 12483 96206 38910 39632 40732 91341 31027 97299 90008 83230 38941 91026 579 24055 54789 14984 50784 44090 24423 30532 62644 95457 4765 41305 87878 53099 16972 61519 8714 20158 65393 12289 13483 62133 64807 14211 88845 90652 64504 32761 50866 31805 33626 41747 90166 29349 64426 59182 81345 38988 9802 43595 53366 78932 21511 54000 21074 98650 83850 17766 68723 37071 72101 63177 95454 42119 25602 5325 37860 53683 70924 25274 75617 17753 12744 17296 75844 90391 25693 76064 91598 13939 78176 39425 42221 83634 97787 65662 20856 96300 64651 14727 95420 15531 91727 13884 97812 18846 42142 59435 26916 12871 61162 36152 34702 99718 9444 29860 23709 72980 28956 69133 89314 15598 34822 80481 12474 79184 63765 24004 32724 13437 87911 45021 32806 25347 85185 68273 13630 97847 83950 66093 63070 96395 30780 19618 70615 78662 53780 89612 25008 56671 13971 63094 68724 41899 91136 85870 72604 36086 60334 28769 53701 21520 44052 40179 46182 61624 19884 60204 62952 2987 92196 44123 36977 90873 48309 79617 45773 61604 97738 72528 16737 70155 36606 79401 41048 14808 84685 98689 44298 15829 31679 72707 96372 57482 6442 9483 21225 23382 84584 56655 64389 98191 72214 86899 39641 20849 59568 19129 69949 8962 79297 53007 48470 27850 9992 92884 72056 57935 1247 4658 60949 49514 16418 50977 94317 33295 99740 80673 53019 89522 26585 56543 46313 44254 46481 65253 86145 57601 38131 81972 63543 37655 66544 28436 29397 22257 72380 912 99035 73729 32560 46448 78884 57695 59476 67740 65575 66283 84171 42230 75239 92758 57344 80399 83985 79603 53095 14002 59945 25623 5987 45406 60786 91995 95944 12455 54915 48568 33776 99923 15768 23855 9173 23937 89268 23356 90842 36713 18600 27149 39432 62482 8406 37025 5010 7954 99296 75614 27409 92015 16600 10947 54870 71102 39271 95375 51777 75020 62998 92581 18456 44253 10570 49641 47914 98750 68237 80967 48791 87978 36118 54609 58682 61093 22051 52728 27383 90501 96527 39068 27739 7068 34650 36554 63343 59689 8699 75323 28319 81641 33915 94143 89115 91442 94188 35658 7053 71129 58969 17404 5472 29666 51567 26824 87182 9186 12099 96390 85907 39256 94315 33563 45822 48871 22277 34986 34049 4718 27332 356 52769 39612 29162 86294 24231 99274 1657 18620 21810 3145 69212 93770 84090 9199 42949 71751 55373 82994 79792 87633 26355 31904 30214 16848 50360 88947 34140 69904 50337 5440 37585 60915 57811 41307 84683 65180 11744 4893 71825 53773 75052 5964 51898 1947 52757 53585 77862 56253 6848 38950 23507 98282 66665 85244 51381 52568 75015 20054 90900 3932 45452 74981 59478 71435 28941 12687 79358 55843 99772 12775 19958 79983 57015 19370 44887 83462 23619 26692 52082 20363 85509 39993 39653 52279 74126 88457 2624 10360 88025 26146 76063 82512 62572 15441 55273 42754 27782 48087 6152 45348 59272 19008 80894 55365 28390 22912 79426 54950 16567 12376 358 31797 13556 70517 98409 96621 60944 94559 57681 65099 94499 74231 78439 3824 84114 78213 47636 76016 71042 56979 91924 85422 69371 15472 88680 4017 89816 61919 53175 84070 54436 87928 21799 95069 62720 58625 75846 64100 31305 33254 17370 34571 94689 61284 26039 63625 34281 73144 12104 39011 78283 63983 2867 36164 30685 97877 90569 35073 17116 26887 9617 99377 37915 60108 7289 22306 49309 86710 10144 56740 87165 10888 25236 41748 50231 55163 72754 40331 3248 88738 71340 70569 70347 21557 62484 6057 74534 98520 22098 98061 98876 88164 62167 95104 43471 41733 26451 33213 20972 44889 2138 75561 15600 66623 25123 18056 41111 23510 20294 67459 12345 31215 42404 19213 80561 11354 71114 78989 82696 50120 13907 19022 26920 68739 71602 91400 79772 82208 24565 14063 18151 25672 10482 85764 50346 68171 1852 10658 78158 35525 55370 76236 60396 56257 94795 29761 78912 69638 7651 34020 2607 6578 23361 18440 37527 8353 72658 49095 38377 2200 15084 382 43429 34564 4299 3347 34415 19608 89990 523 76214 4662 38949 99131 38893 37422 55197 58280 25621 15380 58104 98293 45344 66255 57987 97455 31231 78384 73674 97993 36966 3038 42900 91769 20680 91898 84891 42126 75437 40945 90863 19722 43339 57194 66521 29621 12331 12599 96057 3961 41304 90025 71356 57419 13344 19890 55857 14793 55351 89127 68081 86331 99243 56198 16699 81559 93315 27645 77680 62091 45768 99219 70583 52871 9436 97133 79410 47972 33249 46519 33829 40798 5291 47625 51624 40636 49677 63058 18627 11157 82103 21303 77463 53804 68300 97973 71312 71880 74246 80375 33772 15347 54024 37063 87527 92316 7150 4075 56880 51665 65837 82681 62710 75631 8281 48938 95524 92314 90449 76426 34543 28366 8450 23088 65925 20951 10336 76309 43132 5773 23421 88384 72661 21307 18462 33499 83095 16415 60342 10282 94111 65278 22830 43989 75185 55155 39195 7242 20729 35402 96228 6483 91394 93828 98698 73835 30004 79850 25408 13749 760 42651 83199 55254 43729 47309 44348 33305 92660 33846 47076 69242 26736 69303 28889 76115 30353 42652 1692 65562 44523 21460 23069 36304 15440 78262 85787 59600 58236 20459 367 12609 72216 72990 50023 49503 67504 56538 72267 62884 26992 78992 7192 46135 22894 49012 7438 16319 64019 25537 24888 76447 97757 22383 64193 26787 41266 1331 66413 8439 81353 62691 41438 73896 89306 53157 26425 78640 33037 58392 2498 37654 6332 73445 79209 84862 24438 39242 72022 27722 44849 6505 56286 31595 85420 18904 49056 7901 89506 13225 99334 68645 22078 59170 88176 58177 98691 75469 45530 73719 50350 35382 46544 52763 13338 88719 70048 32096 47466 43081 84204 65426 2686 10239 92714 82513 12471 1565 58962 11403 58118 59116 50227 41057 86943 78009 32601 58841 87461 4764 83382 13406 31957 89980 23748 20653 56146 30688 93139 38054 19603 83289 97388 77994 39784 80475 98694 74793 29949 63448 10938 52587 24117 59468 1533 48904 23411 48321 89103 58152 24328 11830 90425 96680 53321 47577 33555 92105 20295 67849 511 21689 18454 8765 84655 10824 45204 41662 68677 59428 78726 89236 20039 8746 50195 38968 31429 29534 17981 59083 49786 33765 87181 63276 5111 25990 69376 63476 37269 69747 34206 66116 49682 62800 15283 71450 95129 84867 2539 81140 7959 59823 52197 53802 89559 76007 60973 65081 66695 87935 49328 72959 40629 96441 88833 8531 5471 75224 18547 77476 83478 20484 15642 51072 47723 38601 70909 41269 26275 26210 40174 23020 2007 15537 74848 16913 76857 88116 49967 60471 78418 34595 14296 25710 47839 84278 2739 61720 78534 87507 99765 93027 77279 44362 2371 13054 20261 11322 13304 89570 7688 47192 1257 45708 71911 94382 24665 51919 80198 41612 14310 70250 54396 13563 79721 7333 85645 62257 33313 43734 49033 32815 88406 34420 34700 5316 20709 57120 31828 13373 34579 54151 23632 42374 5050 43643 99704 5339 8978 84483 65320 30081 44530 31736 36621 34331 7801 64949 64434 9767 32979 20268 53604 2104 72932 57677 7000 85186 33947 90403 64297 97065 44798 89561 78139 7398 75207 87049 61087 78147 44787 88761 75869 47656 5975 83763 82861 86446 73568 98987 40205 49936 9212 70576 17092 92338 33481 34240 44228 61403 30840 57210 30573 77310 79754 52894 57979 89438 47817 61366 97663 36763 8696 90952 57758 73242 94208 52638 24580 56789 6972 34199 45099 90587 61798 95357 23246 91376 46133 78519 96858 71814 30924 98109 74006 39705 24349 27740 63726 75640 47071 54168 85438 51036 59266 2492 1014 17491 55330 70701 3335 16496 71919 37967 16178 21720 49419 95343 85261 7153 60638 69313 65194 89245 5300 22378 55957 80876 25050 55946 83718 77577 34030 53152 38597 68783 32406 26103 44804 41200 57929 80265 80838 8227 16830 95131 31015 92908 81089 69352 65573 71525 96281 74806 2447 80039 33108 97068 58776 20647 75737 87637 59824 52083 675 30327 83386 52897 92424 85879 44912 21416 59687 85541 39092 30671 50021 26519 19916 98661 347 58053 86694 34878 40007 41172 11540 65590 83549 32641 39236 20603 54695 88006 308 62101 27128 55756 15295 66048 66588 91779 81896 20040 37384 86874 41933 22533 23196 35709 92086 9539 72847 37893 46377 40438 2216 37396 77452 21599 68553 93615 96701 28043 79199 55941 37965 83867 50689 2629 72207 26124 95773 38915 16405 81241 85708 81878 11546 68561 51069 53968 50259 51652 27768 12261 58249 55314 95859 53223 4016 42445 4612 18559 45340 26804 85205 25036 39083 69092 76607 61399 86941 58986 52790 23447 77301 88541 68441 82305 82189 31865 42360 61692 66451 88047 74652 52912 37004 57329 85924 68413 12348 43919 14708 57239 38238 66094 95217 1058 55446 34964 36858 75743 42701 37805 72534 55126 70180 8324 23670 98754 28750 78530 70831 90524 41643 71956 72019 4146 46860 66416 19946 4166 5383 73926 8658 44232 2114 13275 15879 6965 66338 60732 17943 73442 73554 83083 77809 94064 57993 48588 13963 59472 75889 2906 83430 78972 35683 80891 27299 38570 11366 19395 13346 81599 22746 27723 46591 62272 15374 23050 48790 22733 93180 53315 16465 97146 28855 29281 53784 7617 377 98064 82690 66090 70885 70755 65733 90509 31256 45366 19587 36997 94209 10252 37209 42282 78901 61260 88814 49732 54065 99714 62363 20450 16115 4415 77867 15951 3626 22811 3343 80972 94351 7849 22578 87611 48045 87608 69109 29456 44929 18521 14625 41931 32794 32800 93131 73086 56329 13191 49204 47381 69628 40766 3652 98869 96460 77428 31939 84943 4952 27537 46252 61771 81115 99596 46531 2942 68087 76281 752 75971 11386 82409 29859 37160 79047 55363 93207 69533 51279 17369 78977 93376 16971 66357 94124 19335 22267 78840 57305 30946 97590 24237 19954 27710 33883 22137 97821 5433 57654 26706 96989 92603 95787 55664 67028 11350 81745 27160 36794 22946 29290 72655 18415 39428 83179 71614 86999 69645 54655 88177 41101 50197 11548 45600 4352 41312 442 97260 21572 40746 31268 96790 8615 12856 23805 83057 97078 27620 4105 51228 50084 44318 75118 1773 75954 14732 64643 91842 13534 23737 83063 37866 78547 87910 8798 54810 66067 71368 36999 52389 80501 73263 9588 52505 70728 18428 25829 78002 41296 41366 90698 544 63998 8333 20372 1970 75434 59208 57086 87405 33916 94755 49378 67081 14378 32628 11961 17737 32383 10018 84165 54975 90162 19477 31477 85153 9814 6427 47314 48283 22079 13114 87634 5335 37733 42610 44405 29776 82355 59091 41897 40074 30678 67226 75526 73852 83274 45410 49165 26870 75099 34176 57380 52249 82366 89721 40747 59139 21382 13521 63156 44279 89473 74191 99899 14845 39809 43406 25247 59889 82111 28931 28066 31070 61675 17287 39190 24050 92353 46679 12233 37703 82931 32951 31908 19088 35806 82240 18078 45046 23873 73718 74486 77583 56364 56525 99457 42732 13078 50743 10753 15640 58016 18352 74922 71352 40701 32139 16849 91878 60872 10385 9868 79522 35374 14522 3757 3501 97917 73434 13696 82827 77203 46482 204 8836 21905 7325 87599 49610 71384 71761 98031 26267 63847 99568 74106 90088 27717 89005 68505 67887 12839 41773 60830 57880 57649 28908 88495 37169 48843 97809 51788 42579 92948 41948 7647 56943 77443 20162 3594 19502 74537 48897 66160 94000 2632 58232 304 88265 58431 43070 42426 44982 65406 37509 55754 4829 18487 89821 39631 46970 14704 35902 84651 79191 65553 50873 87926 49126 62541 70939 9945 79951 64832 78550 33639 1616 90656 93050 61733 76622 50406 13257 8180 70452 24121 55498 13329 34907 86386 13771 97289 164 41583 16466 11894 72992 46696 69960 43104 5396 5598 22371 94468 13030 99816 27234 61167 16893 90006 25866 5020 26678 24645 75534 54422 64863 49364 68678 17211 25595 72931 30405 56813 65545 73231 37472 4873 735 50857 8404 73428 97488 46274 98295 53833 312 70469 44428 77818 22208 79463 78806 27243 84259 26376 63945 44460 1622 56037 28535 34454 4802 8326 88659 94876 1346 7696 80433 51595 79786 53925 86326 78727 85890 54352 50642 87670 68424 23834 86108 77234 56934 449 73098 26008 87088 34580 67897 22314 61416 62974 21165 24557 86000 46549 38848 17332 82116 52961 90999 38961 21262 73553 68726 81924 10912 59042 25359 74628 10842 64461 57213 87435 10992 47416 25374 5656 12543 37030 10122 44588 43659 69269 98390 29252 10246 55935 99912 17384 45473 25086 59576 79085 49316 68052 8387 18304 76940 64731 12957 2392 51539 56475 72600 48668 21386 28568 60785 45329 90077 18692 75446 7396 9416 25134 64868 59161 19872 16264 64686 32176 36994 27823 75575 60637 36553 68888 47928 84933 57629 51225 22445 57447 79924 12823 14520 32500 87339 66668 86783 69837 4147 62137 12350 19683 47449 47629 94512 77186 40276 9333 93245 23047 11818 69594 51520 58424 37729 87918 28894 58010 84859 48185 51834 437 41400 17398 13167 29092 69362 23512 26584 27471 83460 73080 35416 50697 83695 74637 42863 5426 68625 51218 39792 5420 52288 66870 39259 6065 85543 35253 70265 89341 51276 61580 14067 54891 93045 60942 46684 69933 50071 33789 65118 5115 55136 10356 37993 5091 95700 93354 46586 19188 91091 49183 43101 38599 10676 84637 55003 30760 63119 27745 62002 17274 21944 86984 39105 43742 87236 61342 89282 33871 31840 7318 80766 36666 5374 77925 21063 98818 44500 76134 72560 5513 60817 97857 88654 55284 76325 44331 7097 87367 61756 30850 60323 3395 24913 1325 57502 63948 45933 30271 72449 60380 51150 92998 87589 32040 74956 13892 36745 40002 88620 75795 37437 88508 46239 35462 16512 70561 84108 40514 65185 42130 55056 27338 74222 41969 46738 44584 29413 24368 78123 23649 71261 80280 86928 86752 75627 83008 46625 2074 28552 98096 7268 87882 43280 41284 45123 12586 22660 55590 12218 57205 82239 60793 85044 38731 17696 8771 35799 72765 74543 18631 43569 96230 90837 44207 8077 5736 31340 25179 63585 92284 18016 38338 16983 76786 52615 69514 89595 12703 93335 80430 66427 99741 62969 36609 3252 77207 73031 13336 35680 79789 68153 11880 93380 29478 42032 82536 29153 17410 88243 79734 95743 99046 55856 98418 12555 20342 49175 78743 73636 61631 12433 70277 58927 16818 53140 87906 28777 950 70331 80892 5227 32545 48288 95608 1520 48345 99993 30151 28822 58774 54479 40420 85231 19698 87624 96518 86248 73266 81023 62164 31269 9053 98129 67491 33337 15672 13322 97180 59552 92663 99300 4023 48035 57825 59891 78796 7047 67810 34739 45517 32268 32734 6804 56243 54275 220 7896 68321 11303 53416 72547 7237 73128 3694 78258 18388 73379 8221 37377 34820 45260 13661 32721 80317 99565 79119 24323 88329 12523 78042 19903 15582 66329 47190 3570 72478 74679 18660 53921 98680 87536 47324 98816 54836 4090 59654 29494 75967 24173 8191 16475 36267 80796 81288 23824 60700 66622 1176 21773 67786 34126 40857 37178 17879 82482 99998 61765 54026 7344 53050 10757 5036 91455 31726 88919 86096 51143 53731 32473 47793 45195 82818 79436 77481 71877 89419 76873 10669 84951 40379 18402 44417 58974 74858 10067 65915 922 82949 13850 65686 75235 49879 22981 48712 72912 11501 17678 1895 99441 89257 65750 8156 35829 44848 91688 16312 39708 1392 18166 66467 80457 7720 52302 72280 55692 46184 52081 76553 41590 95718 28299 2239 81734 12257 22032 94406 10064 77137 6623 15094 77175 28501 61933 60952 51012 7940 10986 62279 15696 52826 52768 55717 69545 3376 82634 97889 40130 60738 36472 33795 64036 49223 82533 60024 72145 5172 65814 17271 67216 32572 86938 82778 19966 15853 31570 93208 3233 78167 12963 64737 21250 51530 12927 11887 48107 73945 4981 9357 77282 58622 44202 35911 43906 30774 81439 86567 55832 55967 72887 41694 22469 60419 58601 69621 88048 64074 61860 61147 99263 49884 95434 6745 40828 20522 9727 43716 55984 50450 26434 5798 65107 22650 70957 65361 48631 46616 72348 54115 2161 86362 23377 31048 12290 46615 50908 73409 8966 56634 2637 20367 26422 76724 43062 14666 13033 99458 54372 97157 93603 34461 38219 15452 90676 67947 88022 54758 25964 42906 88812 95480 28530 61242 2843 57063 63623 55190 94714 46339 21157 39448 34017 23499 13065 16876 75426 86099 70670 57953 83618 48573 61404 30456 55595 95082 20206 63975 99362 81168 39485 55295 58899 32870 49148 10547 77077 22092 9400 77673 66556 88421 4417 76412 8678 70639 21805 12621 68769 16947 61726 9028 90237 67011 30555 82025 92474 81324 81885 45951 79583 97061 35300 74520 99723 14298 679 60781 93850 9347 5221 11579 68519 36702 77280 91177 74015 86878 25455 45125 14678 15518 31280 95353 22984 82593 1835 67893 59666 43511 9080 15183 64177 80489 67170 30315 5485 88688 64507 31290 7489 76440 94104 51287 39243 11562 67070 91073 40480 19046 79864 26499 9029 96936 82364 76563 26352 91185 91500 97589 31769 37023 82454 695 78738 57704 89516 89060 38248 2485 99350 72187 64375 38559 33387 84303 16269 53368 26109 2537 31354 5859 41383 69268 18096 94734 53476 92489 64414 24399 75634 5757 16792 54159 90933 90472 10073 71959 20619 3478 38686 91803 43833 5065 848 9741 90659 79897 32331 97652 28321 26150 43019 46071 68439 18043 57692 95796 36510 43281 75163 71673 40535 36471 22219 82371 29354 72753 36825 16542 88463 65985 88261 65716 41318 89987 29691 90807 447 53556 22305 2372 71541 39038 57253 72631 63337 68075 95529 21398 84798 54706 33905 89260 36685 43722 88059 77999 881 29149 94090 26586 39107 79117 83578 84175 88284 24303 99870 35244 99009 92965 9289 80076 31825 85979 95451 99064 6684 20947 60183 21564 55198 32581 79104 58246 54992 14745 34408 44420 96964 24348 19287 15870 1216 33597 60497 34503 3751 30040 66154 96340 90906 6767 1286 86056 25638 21298 17850 24810 85278 64685 30787 31211 88145 76613 22336 75537 74999 4250 82457 86361 92656 64173 78974 95932 60829 99310 12476 36131 65641 13801 79299 14753 57426 55975 31167 37530 76057 22698 23655 46703 35141 93999 96579 74196 20311 99400 34184 83059 99977 51250 19524 82097 1054 21896 75619 3298 39600 88616 75918 12440 32713 59203 70268 37991 18223 99556 12591 2909 70272 7368 9225 82064 90819 70024 76105 60702 3660 4020 44028 60770 64921 12732 59039 13382 28313 20220 69992 47191 14044 31063 6897 91172 33331 69771 30926 57345 26835 91934 58210 40170 72646 67348 14675 8097 39224 57753 10973 52222 77367 93318 86393 32957 57315 36853 54977 99599 97735 63165 59667 54982 54928 55457 24613 42905 1081 36901 7445 80546 19793 89201 39220 35066 1866 75557 61149 60856 52362 20410 19792 61681 46193 60536 51301 67169 89796 89583 61292 37207 9086 88136 89706 1321 92982 70181 29643 29386 51868 59410 78271 50759 7261 4879 54167 98528 16528 82052 78109 27176 51011 22756 99254 41902 87144 5699 82123 55720 20821 57736 67626 94959 20788 19726 99295 41205 53884 6795 1780 589 81011 97532 75606 46215 84446 73516 73059 18300 85964 18854 37833 45264 88683 80904 76766 44413 22374 38468 31649 99327 4357 67306 82049 81620 24024 23014 38309 51337 79726 32017 41857 10384 54144 28519 7621 8169 96465 72559 16476 6425 37392 10705 63257 38076 36690 43117 83266 4627 58415 95114 23875 7227 85410 34425 27011 29200 89379 71225 43204 43274 55829 90065 59691 74592 40429 98647 59875 22462 77157 81 56807 53789 67963 46821 42703 22072 45784 95551 35796 51621 666 7016 26464 90904 24371 80114 72968 22670 90901 19320 41064 53796 93889 37075 60884 93856 89524 34962 44191 76822 42006 56418 39194 42189 92303 85588 161 45704 83786 70073 15242 70959 49830 68850 97225 54506 50422 8930 61230 54414 26616 31740 17357 64861 39332 71292 57839 26987 69775 11064 37940 15003 71209 32330 83098 62748 83863 61813 39239 94674 41450 52500 24686 10465 49808 28590 24467 17932 78558 58361 18022 31464 92068 31298 81171 67206 21999 27443 48583 27211 7709 41016 98147 11418 31303 76405 23285 70815 32189 1946 38272 82448 23426 32885 58929 26522 86332 72136 22565 44777 89330 49809 64566 6346 49313 94385 35951 82360 63309 8703 47971 20195 41935 31142 7185 8312 55568 39036 17138 96690 18719 40920 13900 83220 85126 59564 26630 89575 1406 53623 20760 84381 53770 9396 50818 62877 97642 18505 23058 27276 36954 56283 8035 94078 41302 3865 23562 73787 71287 16727 68634 67521 61034 65759 48034 93023 31587 22615 57457 20398 79011 15291 6676 89591 65866 75583 30321 26710 92572 32110 95728 67535 79265 69231 56017 15050 27247 27054 95285 1221 65627 97342 14085 54156 86022 2717 79691 80527 58512 6156 41539 76271 55700 71329 34255 91794 63903 75255 69325 34803 14062 27477 40384 13025 20478 12535 89985 49889 13777 72514 23687 70880 98892 23671 9688 65995 33512 48450 48973 24817 86195 77521 46916 71582 4258 41639 12728 86709 58218 4750 38136 52017 50882 75117 29539 66673 39570 53474 14503 88161 61885 92280 44351 24963 26469 77183 91219 61122 89602 59939 56385 60434 10387 12347 66953 9367 85145 63825 66023 36819 16419 7752 27252 75816 45543 99067 60194 26952 55360 42927 13019 85547 3036 5253 4833 52681 77764 55794 67969 14322 29824 30742 84600 67738 77806 59108 38477 2813 78094 73195 64890 43619 22738 70040 87019 96907 30135 93100 32602 18572 81495 12219 66555 31795 93518 70039 71796 58718 71804 45993 88606 33904 81008 10675 60211 47179 13379 82891 25996 65254 43178 34284 37093 6603 41850 17417 52096 86406 76157 46263 64509 32869 58930 11641 89016 27870 56713 33618 4503 63504 95137 19238 12849 18341 46620 65364 64866 48709 75829 36754 12730 9059 12677 7282 22160 98428 67050 74288 55668 99926 46649 94378 84009 51246 74868 21030 96224 98156 21488 95258 23386 14572 93288 16396 29677 77116 99454 47588 88515 44884 27183 68086 28207 61275 90918 45450 27407 77456 55833 85898 3237 95101 18613 30973 48439 78791 5163 3837 81157 41283 10643 42837 18306 89725 47785 27326 85102 19034 65345 84318 77885 52429 86850 13509 80084 71396 15721 65343 17145 42156 24976 4699 85073 58520 649 24827 3818 43727 95165 54082 71319 40890 5114 92971 94715 62837 35682 24957 75341 54050 58628 30783 57103 42917 89695 7815 50409 55977 83066 85863 6174 19922 10823 68235 10091 60678 59618 80747 55966 44459 591 43868 92851 36 70990 83793 76570 79467 18161 3603 21884 90815 39543 64709 83284 16757 58663 94095 79619 79009 59789 12952 87784 74304 36144 36242 77425 57608 15284 26015 93658 44208 68855 93622 83881 85997 46154 79289 37020 20204 71070 28689 82538 31932 83240 30172 96379 10049 86175 51985 21502 84650 2439 68225 94033 77057 27203 4328 38061 7223 15082 59241 88283 60491 36633 84640 48989 48722 79783 46181 46011 92080 32912 803 6746 74661 10789 40972 10706 8713 75919 77136 6678 34790 91938 3369 27458 60386 79817 31990 65450 49323 56088 13733 57117 74121 56157 67093 44418 81379 25748 502 23005 91253 242 64780 27341 94813 99031 43539 20187 27603 63569 52793 92276 79454 55263 8551 28144 45876 53026 20717 452 29558 13244 10650 69291 12869 48211 86854 36542 29172 30035 91079 60576 57714 35497 26566 73048 82169 14749 58425 42171 20958 78618 24657 46555 19249 40696 93138 11559 75389 11987 92447 42760 84868 77152 62166 16758 15994 31115 36838 42853 92664 17685 21797 83772 52686 42129 41778 15885 12850 43485 97192 79860 61777 75776 84763 92029 3294 9574 59621 40302 13633 83316 74727 69326 5263 27767 81225 46450 97307 99959 15821 51085 41441 56287 85260 83331 18061 77303 83904 94532 85902 8825 98711 33404 95042 97181 2563 87486 3715 14240 72291 80093 28231 8359 69834 81088 7351 37950 62114 43964 94610 66336 38526 90740 42606 66987 22708 1117 16346 86243 81333 21579 12024 6286 69696 72369 50802 73802 73170 84723 42220 15878 73875 91850 7397 61713 76768 6857 75981 14112 29525 64052 97955 7135 26088 84020 44086 40458 78495 73796 44215 51921 32753 11607 65348 46256 31021 5033 14285 7568 39146 69330 70333 45115 64264 73760 40481 81072 49653 16051 48521 7573 2875 86463 18906 68557 43009 99612 22433 27389 56135 16963 3094 32291 9600 59401 22606 98641 85883 41698 91001 17588 47904 42489 27113 75665 22487 15136 1573 52472 5027 66929 40400 18612 61186 31033 43552 94704 45570 19070 12120 21693 82475 62065 74395 44651 82013 19926 29197 48793 90541 68362 16272 52186 45095 35650 35676 9051 67219 79284 50846 26496 54124 985 38664 85825 74936 92291 82552 40403 5747 87772 38478 22985 39802 86251 54205 97174 35531 31906 22602 47543 99180 62590 81615 94016 89417 67184 16729 65423 74821 87290 79903 35170 53116 79606 78793 73215 4199 79713 93333 15838 78310 49910 50597 78900 94883 39400 63897 78873 80322 16543 55688 94811 27282 52257 77304 698 99851 9256 99573 33504 46511 81410 33128 82529 36269 61754 5903 70568 50945 74895 11469 68094 43148 52459 25202 49179 15542 13261 23686 16939 4839 33647 57594 91580 38983 82388 85332 99764 22360 32757 12489 20402 7473 15280 3637 97010 54900 40088 64141 63370 84074 92895 5508 85049 72517 95125 97671 70878 8913 96081 13357 80483 74388 54918 16994 35922 89728 92593 37942 426 62430 71667 44802 23659 7094 74869 19866 24999 47601 94958 63820 22576 11723 78786 33898 49241 33874 66540 1578 79281 55762 51757 56604 58490 69498 23639 88295 12645 31081 12827 63087 6194 2164 60916 2792 12845 4679 83827 81261 72372 39115 71440 92807 72236 71950 15336 7733 89775 51386 81702 74419 35006 74298 7076 32810 57394 38777 29815 10483 6822 52630 52675 72891 72881 6871 36791 88400 48794 45382 55713 19772 82045 75636 82905 51958 38667 72015 22055 9366 14695 84941 29075 18083 42674 94986 34532 67639 33678 16197 34613 80247 77112 62185 41332 14280 62531 68102 33853 25413 95610 20013 73192 63770 44984 47877 16449 82653 15532 74566 64858 97501 59890 91629 89362 59981 37337 17771 17293 12835 80949 576 98843 58437 43434 35335 51535 41398 72552 62533 6419 53478 26749 72293 3386 80906 26784 75231 5232 16968 45103 72622 54747 79748 93940 68746 52192 601 21548 30800 97904 30430 70914 41984 93923 28379 9026 90684 79696 9970 66978 15822 3039 25675 43078 28343 71133 26607 27345 85403 13590 75543 22861 35869 83716 69637 35566 58524 66530 70488 95103 62783 49026 18418 2584 94362 10366 96339 71263 12658 51947 20272 26461 99664 91065 83595 30937 41700 42866 40698 62600 22996 18711 6040 67536 41155 6841 5188 41599 45390 58470 54140 8536 1112 70174 70508 73044 66965 27770 92398 89552 62852 47394 83745 43631 95620 62499 66445 74027 8283 20304 17798 87375 85373 7555 22609 44546 92504 72368 41527 71048 38592 9721 6766 75493 3653 87304 14412 2693 61233 69853 29188 90118 828 43789 74147 10184 16741 80377 67824 48437 92578 68841 79599 62134 6832 13096 83308 48486 13340 54189 57994 50022 35152 68167 3164 14148 88587 37059 47297 97059 50431 74011 84717 55021 90299 10503 73211 92784 54844 36974 14834 74800 81545 86805 88273 41319 23640 78549 10441 66892 96645 65709 46243 20757 42566 23552 24960 14073 92067 67217 32567 74552 32555 78100 20510 27379 76750 3473 66402 39160 37985 11650 24753 89065 1914 41929 91625 12701 77492 96076 50998 68989 39240 65919 86123 81821 81662 750 34908 37137 4437 29366 21129 18419 39282 54418 98882 1945 66780 59950 87907 14662 36943 93817 90752 19500 35602 69088 45401 17566 28076 27071 79014 93363 8608 69567 55209 16200 68667 80344 70751 93108 80046 86064 65725 18690 17156 79529 7247 71502 1299 99955 55897 48886 26087 64971 54170 35264 44601 34589 21923 79732 23706 58994 54204 15635 99154 53190 12647 30687 11098 35325 75148 49541 17018 87268 22526 66949 70551 41050 55487 18260 32748 99784 47806 81537 98277 11244 29678 65131 50051 69707 72965 13222 12760 69013 54542 78959 88222 37797 3516 18106 75243 51593 10266 92745 89080 44541 93016 40999 12626 72134 74763 19147 8397 33343 72640 35125 79832 38611 9410 18661 37085 35904 48119 68875 73028 9247 52317 6452 67110 27164 30523 9229 83513 31119 40212 49238 53464 12802 99282 23179 98905 72143 88093 90143 70770 31102 46345 62416 61367 92423 94258 19631 80872 21907 87229 88794 54220 19610 84570 12459 572 94936 72055 51562 91187 4486 13559 5750 18940 53949 97058 97936 78740 62269 52933 68120 6289 93171 54646 58744 47647 31116 12244 48157 35301 38132 81382 86857 95876 71851 79598 20534 90037 90485 90348 44832 71401 26596 61597 56121 51167 27651 9104 61437 63636 2636 39344 12180 62865 64738 18833 88368 40969 21366 80666 12346 95738 58085 15837 8096 37050 39615 6720 31933 86903 12100 85986 74150 86423 60524 64494 15868 91982 34280 23574 54926 50648 12414 21534 80012 56649 85460 71308 4625 42586 48390 79167 95931 16609 15876 22054 31980 4381 95235 63253 9719 74725 95568 37889 46279 98561 99662 69120 83521 13443 70385 83306 75518 25401 59565 16671 38734 55180 47088 21065 9529 98172 93719 71494 53349 90750 56643 10709 20146 93898 30201 70667 40497 80808 27373 57821 49084 80639 24896 32032 38883 22312 87583 5662 12620 75684 9412 5193 665 94842 49066 9717 21682 36487 41063 38155 7695 66829 24414 47631 12297 16945 15235 59379 58652 47669 20136 41268 81551 84556 86964 38669 95636 27406 46350 45786 84928 20796 45330 23528 74380 93717 81971 44674 88519 72942 98991 62006 3992 49331 54567 89831 46594 42934 60555 85589 86634 79159 58587 17122 95342 5822 9341 96992 580 71741 88255 89067 91870 48899 46261 65206 69053 55031 90042 24691 3263 677 97094 25494 31706 50532 7579 15397 20749 65821 27609 62751 14553 64663 77083 22425 11942 86342 11934 10066 19732 81406 94204 69883 49409 58026 70290 76960 75040 77311 28511 86382 7321 17441 33231 48245 98117 63454 47329 48539 84537 51403 16190 81246 45631 41364 21580 47993 5724 56673 92140 74966 27930 49539 32829 72211 86058 84268 94574 81578 41962 10902 26070 55615 24559 29675 42009 26248 16557 45767 2729 53263 19992 59842 39861 81320 24667 70382 28368 98195 48358 90937 51711 80847 82226 98 72165 61730 28187 20692 2422 35029 68253 80282 81321 67303 76052 14794 41549 71986 23785 53839 18530 63281 43360 39812 34137 39724 10830 6962 40126 2146 78506 29861 78421 35072 61016 61927 60489 8835 78819 75542 34328 57076 266 98313 23113 1541 20170 53032 70473 92570 18605 1808 35841 2616 86126 88772 47756 43126 90887 66704 54177 49090 17858 55154 93624 96609 36835 92532 24881 50517 32676 25930 65074 42569 69591 75847 27755 59825 97251 6195 45269 52947 20885 24846 84049 20992 41625 86976 12129 32996 42814 48187 72875 38445 47710 88028 96728 23208 56461 50860 84484 22183 13023 94191 79807 95283 42294 82977 78647 43376 41405 93716 26266 66452 61027 73668 96320 43359 56607 66335 68066 81328 83884 16614 18403 23643 36294 84293 58845 41523 7177 88118 73216 67694 91052 23723 41443 15595 70927 15703 22803 28878 80752 53404 23397 92037 49586 44221 20794 24200 91698 21541 80248 14158 73685 35156 8686 21269 25998 84524 12506 35294 32026 47565 66387 31786 23456 70692 49950 87037 68360 25677 2592 96707 40970 92699 7353 15793 61480 70165 21287 38171 19798 29936 92454 20529 55010 44636 83181 76086 8053 65196 7643 26153 25686 13234 1566 16237 1086 54685 63887 51664 3108 18445 30130 82899 18555 19377 67961 87129 54011 51739 51775 34719 73798 33705 4388 54399 4236 72798 82903 1049 79080 30556 52692 23473 65260 49694 93588 4969 69578 34978 55167 99886 61541 29257 1269 20518 45179 29923 55052 32726 19465 14317 7570 67970 64496 11849 47152 98516 71412 72324 99785 93089 20243 28167 41023 13327 25610 62634 17073 82520 73903 4009 6486 509 55626 3226 59896 39731 63233 53357 13962 50218 64057 43746 47103 41566 58383 71937 37475 52570 83762 88210 96198 29094 78372 62523 81213 18879 98576 70578 54866 2766 7623 88236 48976 47487 82693 8037 26726 75672 43962 15042 48520 71448 59440 2666 16208 92667 57463 88770 45741 24614 66512 58880 75324 55361 63580 8273 61343 9414 2527 2603 16892 60066 77599 74077 6971 73213 88623 98875 69566 89525 79621 3917 64571 56851 59664 58384 92244 60968 49460 24853 33738 63530 18575 31390 97364 68641 48885 16124 78685 13664 44562 6655 58484 24562 66904 84595 57392 2605 62991 76696 69996 37066 80151 80648 63456 44435 26821 92135 78651 21469 79986 11551 33637 41944 61328 88946 31431 4635 20097 92612 6609 2949 75190 32891 86818 32430 40797 41499 14093 53624 79168 24344 48168 91349 22684 843 21378 35708 67682 33552 30398 28220 87189 10972 34371 80977 94977 26071 67746 49913 11490 35956 18137 31955 47535 66129 44002 41370 52438 82384 39015 21733 49788 55774 32206 83117 64366 12870 90094 36733 92889 44048 88598 96851 80745 40026 7384 62357 37878 38489 18373 92783 24149 81354 26290 42351 1116 30543 73605 28375 17973 2198 71403 42612 2360 27228 89739 91305 78218 63349 41623 86140 23404 15789 52846 37582 52796 49016 62804 28037 56419 63424 85511 54744 12235 30392 39872 30645 99947 57388 86224 6249 39803 77395 21757 96039 7678 53753 61525 23933 56202 64683 98171 56658 74873 86778 9181 64059 98704 42568 46831 23465 55652 71828 64556 65859 58662 11337 29353 75039 8908 83533 85632 48268 82774 66300 64315 45172 4408 60415 28602 21785 78919 62346 9792 62513 70015 27144 56078 42026 84628 60980 18179 76428 36604 67764 26731 85162 55611 28248 5393 37123 44836 6691 58635 44934 20492 92614 47284 9141 28469 91378 40452 80834 26034 29703 76554 99769 16740 53059 54868 8131 45074 84238 39087 83882 33417 91461 45970 25890 70237 19540 73660 95531 91760 8047 13558 17508 29120 75659 64288 10567 79879 52444 57468 39649 30837 16297 55644 25436 93798 50571 46160 52199 62739 84699 14267 18310 85090 45508 74044 87244 92915 10215 30912 52949 5344 86698 10685 41490 99030 11 83018 23061 34299 55920 8875 77640 59224 691 31509 13636 93099 83442 37088 52574 54495 14974 88756 36551 78131 95629 23417 8440 87471 13844 32533 33281 94759 48767 22273 53709 28890 45867 43349 24582 55247 41327 10474 32072 38442 88782 14251 31628 95272 96179 78008 98193 67982 83033 81729 62853 93877 39816 54636 89911 17225 59958 7323 83173 13755 8250 34375 55991 90674 12013 4982 81300 72778 58372 21484 9328 51242 43356 38904 13192 97678 93529 56437 67020 63872 48637 19232 73110 43548 67771 30261 50444 55381 34744 3338 58340 45947 60390 28807 47036 64157 40605 29937 37105 70356 8460 70729 74273 19725 39752 45918 34925 13736 40911 78005 77482 78312 38763 23568 84528 40077 98567 28251 99619 82568 11360 47224 60392 9547 35725 98005 44566 41756 38145 11831 77707 89176 10327 91000 98473 62524 62252 94308 17425 46056 88878 74756 18120 89453 51802 953 58369 1755 18780 81840 51822 3739 83149 40487 35138 54232 93038 15581 24608 39958 33379 94187 10976 57188 53365 99815 51731 7870 12243 6472 1460 68150 93432 12230 26055 39167 77956 42090 34241 68545 23618 46471 94679 59099 70418 98604 44325 62741 27008 79647 36822 42295 18705 27618 9097 6263 96280 78795 37751 74825 49688 32104 82997 15662 62585 83620 36473 79460 76649 94068 26278 92055 64879 48645 45214 77317 49659 34943 58027 43728 17820 25792 84453 91498 45061 42645 17134 77739 65037 42296 12155 68177 32443 96951 21780 77635 26215 30724 82151 16551 78482 31747 85161 97304 71095 46141 5718 95860 45165 19538 95388 42417 19254 32200 3398 97430 84973 12375 43732 28371 75209 25566 28478 93944 49922 52667 94895 4741 8022 79863 82304 30956 19997 66939 65614 42765 17126 23392 66764 86349 39351 61425 43987 67951 89840 60933 71480 92418 56757 29466 17470 41407 38343 48460 46681 26011 80127 16686 49534 83104 55629 46778 23705 54556 35640 70515 56488 95093 41515 63296 98554 49479 19472 75698 52445 15499 39624 26570 14220 37418 21390 20313 87876 66184 34782 20716 86787 56028 87573 79268 79544 99865 72200 88448 39881 4804 67150 36184 55338 81661 27544 81826 54635 41169 38938 46242 2420 56551 58226 2913 75656 30986 8604 45379 3873 61937 87151 22979 25654 20593 73013 54160 14356 31634 50041 90882 4516 80400 45486 35696 92712 79396 12170 32084 80854 79280 94004 9782 74783 90180 16790 22730 96755 3151 63015 84441 56397 41846 91458 5587 90913 56562 19692 57708 38853 4735 71553 96046 57456 18672 23495 22446 26811 68699 98470 13729 39056 91141 41502 72138 57534 83836 46257 39506 84927 49801 92842 17121 97255 34396 8535 34451 35727 24010 72883 12016 90522 24086 65101 80245 75724 26342 77209 32048 50053 92519 91981 53745 72868 68538 77552 50387 27908 71099 97659 40125 28820 44760 19600 37720 4253 14592 21667 48395 58304 28707 6491 6282 2045 23589 86597 34254 73703 58337 49836 21302 82255 36826 52119 97337 92092 65934 85660 21125 95971 47247 1198 43769 84417 81603 15168 86791 6697 56317 3600 84827 97270 14994 34940 72066 46538 95055 39719 98487 44727 60057 43491 85316 56786 42014 53073 74582 66351 28384 39547 46579 84358 45385 21626 28435 32100 42267 90210 88895 81007 12071 50881 69513 71710 29030 8844 50757 39440 9468 31915 86367 33500 4478 4561 40513 19832 4339 3396 47276 57783 64083 77325 63704 36298 58816 8879 75513 15857 7857 34910 68906 41210 50973 22657 75328 56240 81467 43770 92420 86488 87226 33732 64032 85878 40199 29336 16361 18769 91401 90498 76311 30141 43084 92740 80964 47220 83118 62882 22334 2959 2202 74021 64413 59728 7517 84872 82747 31345 80914 84253 72953 33662 65762 87715 30370 10307 4705 32292 49966 44483 83931 43037 76088 60169 24863 61697 9203 50865 75811 3811 62301 79258 40446 1044 74882 83809 15008 73815 2791 96273 91939 27232 27809 40230 76684 80656 48859 32457 96846 27924 55202 8239 89119 40430 61651 49804 29948 75536 86886 84632 49106 3168 33827 17568 85728 68393 71399 83877 94725 52556 36761 49360 17955 27264 28140 21724 189 3638 40255 80218 31765 17439 87831 84836 13350 66395 30386 88263 15004 55949 53724 56470 47580 20714 65166 19455 36707 807 86088 45367 38144 79537 72511 90586 3205 5484 6094 52886 83846 30839 920 56938 96889 21891 68581 24299 66500 94088 32701 42744 89104 74703 39263 76532 20801 28514 47186 98244 29244 65422 51749 49215 22589 89557 23975 97865 3075 75774 62076 46730 65597 14089 31200 49035 70410 56438 95158 24761 18607 73424 64635 65902 58936 7716 13944 64281 165 69191 61950 21377 4566 80043 92986 82381 21383 80444 55910 2728 49724 55145 79443 72762 47901 59951 50210 14611 23914 86388 30579 67046 79652 8806 89892 94640 38402 86247 59201 46810 16163 16574 38839 88119 23692 3020 24388 10024 59624 54120 46063 65182 81291 36978 29908 90694 23258 3607 54759 53252 30090 14690 59910 23422 65806 78823 79453 66873 21248 42986 73496 32936 27441 72155 44366 89441 45533 53443 16889 46666 7207 40965 97315 9169 36530 92516 12811 8076 55510 75835 18439 99209 23549 88371 16379 73626 95421 30521 48314 55225 68698 57013 87905 55828 98581 92780 76767 12304 59655 74930 26859 76833 93925 71738 35926 25248 97093 23259 72474 38303 32858 85457 42690 26917 75029 7331 83878 52891 66295 57722 43300 27848 13369 73933 83687 13861 76769 3305 68488 84254 40728 21231 70653 40723 81572 929 77257 29134 65494 19712 75952 71121 37864 72639 46043 95789 41394 74252 20841 89833 1270 19806 80367 83161 14524 14928 89059 58647 38959 10424 97500 4682 46654 78431 58160 22242 11050 55158 17692 49703 47149 41710 2437 84021 10381 99287 63161 13209 48760 1751 98330 96187 71125 35457 24713 36854 82760 845 82389 58691 21701 98569 45703 28217 18744 9218 25380 57883 89872 11066 56909 44324 92312 8909 3185 58432 51723 32877 63782 83413 43805 3046 69085 35740 21120 732 22226 76367 19635 44012 11913 55112 50475 87428 80761 33096 74969 17242 20669 6579 27285 33875 69732 95967 92768 63534 10461 98411 94485 44927 21215 97978 67829 25087 75819 69551 8676 15293 36303 20454 6189 4620 55437 76172 68986 84342 8254 9952 5663 97073 32686 43509 91317 51771 90385 92368 98101 11981 50221 2699 19822 49692 99406 91791 99897 83226 69083 69098 94125 64728 43628 30544 16578 93276 66931 74020 94969 56252 5580 65518 57735 53619 57014 7988 22207 87953 79263 62261 16957 2965 25918 19539 14890 67687 2057 51605 9887 8056 40330 95040 36201 91081 66051 99682 26396 78193 82990 30351 71561 40914 32962 60209 65208 32688 48280 3615 55721 98314 80987 86156 47059 77721 72225 97138 9809 11348 75932 24484 78331 55576 40695 87941 51089 81864 64945 78538 93878 95410 66956 13456 76022 35643 51516 33933 86427 11884 7508 40938 9156 62283 57576 54326 60671 54485 63857 45216 6090 89967 51232 11362 93081 44404 13402 56984 43478 74994 24247 83541 69471 39955 55814 73756 51152 12250 75777 88341 17910 12924 81097 20461 4789 75762 5075 61551 33646 97279 85807 26969 85086 43057 41317 7466 47952 50771 23837 98003 85788 83934 75922 3750 53679 41369 79530 94530 64852 12749 54901 54358 99430 19107 70588 32678 57311 70341 30797 6637 8452 21025 95461 91859 18722 69373 23466 36492 74263 2991 96769 10717 85002 89653 20139 91550 42870 2963 23332 83821 13430 64658 58720 30603 62081 97330 5571 55912 57488 5358 71163 92868 18190 9119 32378 53898 24920 68866 75524 59542 67398 24719 98240 32115 38102 56489 76648 40662 60045 47176 56602 59585 98057 42780 52110 73321 86658 28503 93736 27334 23773 42514 16858 72094 91903 4684 30192 51680 27192 81507 16191 98682 84657 33936 82550 48699 19480 25054 40608 53655 26904 36130 74125 98559 80777 76708 58532 9491 50823 25694 76597 21871 58990 99688 24651 96559 79662 29504 14229 50565 29567 65031 22173 18084 21037 98630 99696 24641 19339 26693 57424 76212 19534 58148 16161 57478 56161 95716 80898 36894 13697 66501 96915 95453 66876 29393 91432 537 31611 10357 42223 97114 18089 77198 92601 12934 49709 18823 72816 56316 96629 83487 51961 84245 17757 18284 88233 94539 14644 22311 28779 14671 61747 7811 49319 66125 27996 47950 51631 88511 412 73752 63719 26092 67174 19479 21690 26689 17469 80952 64745 61426 68137 21211 69219 87971 94450 64543 23768 29848 9207 93641 19549 76759 10782 6207 96011 30174 89571 56499 44840 1558 37705 86116 92367 61335 23016 12885 60462 79189 38009 33617 58204 41552 15887 20252 64243 39189 96585 99184 56142 78264 54440 99661 7793 15418 82038 79450 48355 80488 36867 2735 92641 81376 23759 57179 11541 48018 65500 8166 12588 67880 47670 75898 97829 64990 82544 39264 97365 20655 84554 9290 40156 4730 9564 69950 4337 27697 54382 52046 72929 28027 62670 91650 73547 51149 70872 78633 83924 88360 73973 90397 73966 30337 50069 55545 33873 64235 7920 46750 81464 83961 8122 47135 22666 92541 11199 3647 25253 27933 42118 31362 64284 88290 26354 66814 83428 85390 36595 87604 17781 75732 87072 48796 53769 8994 15713 55950 5984 24672 11238 82074 87468 60150 80901 30725 12789 80670 61101 62744 94708 73929 76470 61372 83135 68895 86786 38412 23567 82414 81586 55395 69898 73701 30762 43418 64251 61142 89748 90318 93259 62475 62328 55001 40243 22598 83489 12810 74008 98585 24456 87696 48193 35540 20222 6055 90969 76610 63014 92798 14078 555 89264 37815 25734 8856 66047 87755 62939 2720 51607 32388 19394 1623 5510 24261 33232 30418 78985 2531 84163 83263 88476 46451 14462 89639 99763 43741 63679 65849 21621 42196 52310 14578 10791 90128 81693 73043 13989 27925 1237 6253 35783 87039 1490 25366 89454 38609 22855 46526 61013 80089 48176 51021 72411 1466 14837 12478 89416 51591 43932 85396 43588 14889 2042 18966 6126 66648 61544 36154 40599 84354 2742 38027 95725 64454 11947 56371 10784 12186 36931 9153 52779 67596 24272 65744 48472 76967 70712 59269 36877 77408 82613 41697 59885 36483 53501 56133 4335 17044 87986 46638 48970 10001 84785 27838 68967 98442 26196 6796 60388 82033 84677 67911 88411 89660 5896 31526 58926 46587 90265 8914 5748 37491 54968 76168 65692 35387 12537 62207 91919 30510 66611 65964 74748 12291 78971 35266 36996 77031 86472 12720 98619 96669 66594 80659 71528 72909 99023 15462 6673 46578 82007 87676 67793 9657 31576 41648 51328 81913 78229 18469 35839 35823 17043 58188 58604 15732 67945 54652 85480 6869 59234 6071 62204 89655 80704 39855 72497 35737 22224 31321 12092 40523 1593 66215 46811 80909 29398 47290 11170 33671 91600 86881 98393 73833 27961 89538 50186 659 83937 31016 15611 30279 52676 54434 95672 63567 36397 41190 75292 90443 69458 57918 25250 40566 49654 80740 6236 22352 69099 40678 83183 54959 92629 59994 36537 60451 33289 66198 69419 30927 76702 43075 52990 36729 71691 61461 46324 780 1435 51467 94659 58406 6327 74549 9223 4022 82602 59577 60896 92778 56378 84850 30583 11895 15346 41277 46535 32908 2781 13682 62669 9388 45088 70470 1029 2309 44478 41258 12893 5730 41914 76735 9135 7210 76402 43332 85523 60940 3055 70949 49373 86825 39249 70530 18191 40149 85313 32697 11699 19043 32360 37170 14146 27866 6414 18273 47708 89066 11047 1685 58513 89255 90179 49156 42482 36939 23900 54741 56601 73825 37348 90235 72424 95556 36816 45769 21535 82517 35828 64258 18091 22847 5437 41421 31898 53943 53013 21427 87020 47800 80385 97371 47376 37323 89849 84678 16491 77104 10654 69037 65373 29768 23203 15675 54869 42673 76075 40515 75549 37218 47335 11444 89871 51418 60251 5089 93800 32355 66004 66098 56991 34805 5166 54196 34013 32883 18725 69654 61229 95567 69772 12332 98394 24001 82988 31703 98230 14531 62285 36739 60353 86591 44520 34888 79427 52538 28776 69500 48197 16122 17784 71379 84094 24490 40562 63236 24221 53302 76131 69249 96311 11415 13973 55863 55377 24510 52917 50240 59914 80233 12561 95247 9215 16601 61907 18162 20070 65172 72901 47483 51238 21539 16245 15007 74406 98464 74029 67090 15001 660 24336 26702 62697 20353 80852 87481 66328 10054 80158 89301 34292 43152 49432 95541 18322 87427 17978 31435 57543 20927 44606 1228 73082 86264 97566 64513 30703 87225 23496 26646 72121 49404 48628 73550 8419 33697 86690 40845 16090 29001 2845 95309 60883 63957 63182 1898 27475 69056 97640 55780 1632 84078 66322 78235 70502 67500 99821 63138 64817 22013 47951 29003 17851 59755 96491 59992 2221 36083 82649 76617 52421 39546 85265 13059 19700 38817 94210 45939 22214 92620 57107 33431 94673 84644 8426 21924 94097 97544 1518 44225 38979 81582 88514 67062 74200 93837 31912 77977 7269 85800 31156 82202 87645 60751 69831 23608 6314 3689 86014 36913 14607 47566 72471 39066 23483 29989 4489 34022 18531 61859 72208 64753 62962 236 47389 11689 68537 14388 23067 47362 43022 14001 43386 63225 93964 86142 76944 54285 79151 57026 75611 82084 86894 5347 36752 66524 88231 13316 79731 78790 29606 45 58084 41798 77902 5412 30853 47707 84261 28876 51117 18130 45271 93781 23931 96149 63581 61038 82633 10939 7477 93097 88436 87549 37056 3378 87062 47461 14416 937 23760 8776 57429 97897 5224 95001 74599 46065 25146 73161 56137 20537 59583 50048 36091 1396 6792 45732 53257 70068 47840 97734 50524 88002 91932 81308 85441 70611 6764 52178 7191 85538 19294 94390 76615 89804 59259 70424 84251 26099 2254 59356 37204 20501 92132 77478 64646 43265 95371 63444 77729 89564 1920 14344 2087 49326 87616 22153 45166 35469 98478 69132 13165 27947 89285 74047 56044 4510 13487 45662 56961 51220 15221 59610 54332 14804 2470 74949 22821 41737 99900 8653 98914 38965 74283 17928 68683 27613 94533 81897 2093 98279 73153 76926 39474 15299 84725 84349 23695 24747 21184 99942 70928 40818 69824 64542 14398 89958 58687 17052 93164 4645 98626 24025 37924 43416 43775 69986 11101 75420 27879 73337 87927 34279 40086 55791 69256 57636 59727 42016 35689 50473 6390 6110 10740 62924 24991 8797 94808 63752 81418 86346 92451 8230 61012 43172 15267 70352 81750 10296 33622 5596 71311 31802 4273 91334 22925 92542 35948 31145 72571 82809 20159 23006 78600 28113 41553 4059 27015 45076 65676 30075 29589 53009 74356 39564 63063 55470 65337 18 61796 22366 91206 27019 66621 34158 87038 5370 486 92537 53246 56411 48606 45698 31760 78577 28471 45415 64727 25105 84360 9715 39434 30659 43609 30653 43114 70549 29746 24796 25060 13852 15218 84631 38545 73269 99799 56109 24526 84966 15847 29799 30060 70863 85998 76775 88571 15769 86149 89636 94253 99872 98337 1235 36961 49745 74723 12619 17250 96520 11133 54566 55445 71244 9567 14848 34440 1266 34947 89707 96944 11148 57804 47784 50994 64523 70574 83889 18571 87884 8226 25842 97992 17050 57874 32913 14288 46838 83322 53233 35918 56263 9749 39154 11714 19843 58395 72004 22679 72516 66952 60691 70002 95384 85970 34608 9562 43169 29934 78427 22570 48159 17539 53235 56603 64378 74249 58617 68144 24527 74871 82614 35707 82873 71017 52927 73394 87491 92732 70337 69399 47726 21620 49258 13858 74606 14519 69366 45053 68135 21004 86133 58366 97353 3592 25608 80827 64408 56030 64005 24169 88237 51428 88897 87641 35746 60488 60077 87655 72278 85003 63255 81243 6946 32750 34906 29829 68193 54614 46107 38202 25728 70349 66407 31510 8145 29108 86295 48675 89452 37040 26918 92453 12943 62914 11414 84955 25302 32666 49402 21198 13175 54073 23786 44212 9136 61438 72899 43498 76568 93949 29055 83288 93986 97417 73867 69135 40146 69876 75320 931 55450 63549 42984 16657 42869 68958 32895 15955 2667 76341 57952 72820 94186 25470 23254 23261 60416 73435 70604 89397 876 57537 65559 98196 42030 85896 66366 3058 90163 6616 76407 20105 17795 3710 2166 47616 20922 88518 49810 98540 56809 86073 49469 92914 93408 24642 51716 18387 73856 68709 48651 78339 50088 40735 3520 37899 33533 39031 54112 
FindBestTime: 6143.63
TotalTime: 6143.64
pertimes: 0
